# Supplementary material for: Structure and inhibition of the human lysosomal transporter Sialin
Source: Nat Commun. 2024 May 23;15:4386. doi: 10.1038/s41467-024-48535-3 (PMC11116495; doi:10.1038/s41467-024-48535-3)
Supplement: Supplementary file 9 — Source data [file 41467_2024_48535_MOESM9_ESM.zip]

Archive with 9 entries (9 files):
- MovieS1_t0ns.txt
- MovieS1_t100ns.txt
- MovieS2_t0ns.txt
- MovieS2_t100ns.txt
- MovieS3_t0ns.txt
- MovieS3_t100ns.txt
- MovieS4_t0ns.txt
- MovieS4_t100ns.txt
- Li_source data.xlsx
