# Supplementary material for: Structure and inhibition of the human lysosomal transporter Sialin
Source: Nat Commun. 2024 May 23;15:4386. doi: 10.1038/s41467-024-48535-3 (PMC11116495; doi:10.1038/s41467-024-48535-3)
Supplement: Supplementary file 9 — Source data [file 41467_2024_48535_MOESM9_ESM.zip › MovieS1_t0ns.txt]

CRYST1    0.000    0.000    0.000  90.00  90.00  90.00 P 1           1
ATOM      1  N   CYS P  36     -23.568  10.632 -20.010  0.00  0.00      PROA  
ATOM      2  HT1 CYS P  36     -23.976   9.729 -19.694  0.00  0.00      PROA  
ATOM      3  HT2 CYS P  36     -24.194  10.943 -20.781  0.00  0.00      PROA  
ATOM      4  HT3 CYS P  36     -23.646  11.341 -19.252  0.00  0.00      PROA  
ATOM      5  CA  CYS P  36     -22.130  10.599 -20.332  0.00  0.00      PROA  
ATOM      6  HA  CYS P  36     -21.902  11.581 -20.718  0.00  0.00      PROA  
ATOM      7  CB  CYS P  36     -21.257  10.234 -19.109  0.00  0.00      PROA  
ATOM      8  HB1 CYS P  36     -21.502   9.237 -18.683  0.00  0.00      PROA  
ATOM      9  HB2 CYS P  36     -21.495  11.028 -18.369  0.00  0.00      PROA  
ATOM     10  SG  CYS P  36     -19.447  10.245 -19.234  0.00  0.00      PROA  
ATOM     11  HG1 CYS P  36     -19.392   9.177 -20.017  0.00  0.00      PROA  
ATOM     12  C   CYS P  36     -21.744   9.608 -21.449  0.00  0.00      PROA  
ATOM     13  O   CYS P  36     -22.229   8.509 -21.617  0.00  0.00      PROA  
ATOM     14  N   SER P  37     -20.726   9.928 -22.278  0.00  0.00      PROA  
ATOM     15  HN  SER P  37     -20.423  10.878 -22.297  0.00  0.00      PROA  
ATOM     16  CA  SER P  37     -19.959   9.020 -23.098  0.00  0.00      PROA  
ATOM     17  HA  SER P  37     -20.659   8.711 -23.860  0.00  0.00      PROA  
ATOM     18  CB  SER P  37     -18.762   9.699 -23.834  0.00  0.00      PROA  
ATOM     19  HB1 SER P  37     -18.068  10.317 -23.224  0.00  0.00      PROA  
ATOM     20  HB2 SER P  37     -19.225  10.396 -24.565  0.00  0.00      PROA  
ATOM     21  OG  SER P  37     -17.910   8.787 -24.625  0.00  0.00      PROA  
ATOM     22  HG1 SER P  37     -18.456   8.125 -25.055  0.00  0.00      PROA  
ATOM     23  C   SER P  37     -19.489   7.756 -22.376  0.00  0.00      PROA  
ATOM     24  O   SER P  37     -18.954   7.860 -21.250  0.00  0.00      PROA  
ATOM     25  N   ALA P  38     -19.688   6.580 -23.074  0.00  0.00      PROA  
ATOM     26  HN  ALA P  38     -20.119   6.651 -23.971  0.00  0.00      PROA  
ATOM     27  CA  ALA P  38     -19.492   5.257 -22.522  0.00  0.00      PROA  
ATOM     28  HA  ALA P  38     -20.207   5.140 -21.721  0.00  0.00      PROA  
ATOM     29  CB  ALA P  38     -19.881   4.170 -23.555  0.00  0.00      PROA  
ATOM     30  HB1 ALA P  38     -20.928   4.233 -23.920  0.00  0.00      PROA  
ATOM     31  HB2 ALA P  38     -19.779   3.171 -23.080  0.00  0.00      PROA  
ATOM     32  HB3 ALA P  38     -19.217   4.232 -24.444  0.00  0.00      PROA  
ATOM     33  C   ALA P  38     -18.093   4.913 -21.895  0.00  0.00      PROA  
ATOM     34  O   ALA P  38     -17.949   4.279 -20.828  0.00  0.00      PROA  
ATOM     35  N   ARG P  39     -16.966   5.288 -22.589  0.00  0.00      PROA  
ATOM     36  HN  ARG P  39     -17.105   5.768 -23.452  0.00  0.00      PROA  
ATOM     37  CA  ARG P  39     -15.671   4.998 -22.027  0.00  0.00      PROA  
ATOM     38  HA  ARG P  39     -15.752   3.982 -21.669  0.00  0.00      PROA  
ATOM     39  CB  ARG P  39     -14.580   5.017 -23.125  0.00  0.00      PROA  
ATOM     40  HB1 ARG P  39     -14.885   4.415 -24.008  0.00  0.00      PROA  
ATOM     41  HB2 ARG P  39     -13.548   4.712 -22.848  0.00  0.00      PROA  
ATOM     42  CG  ARG P  39     -14.454   6.462 -23.747  0.00  0.00      PROA  
ATOM     43  HG1 ARG P  39     -13.782   7.147 -23.186  0.00  0.00      PROA  
ATOM     44  HG2 ARG P  39     -15.454   6.940 -23.826  0.00  0.00      PROA  
ATOM     45  CD  ARG P  39     -13.662   6.481 -25.106  0.00  0.00      PROA  
ATOM     46  HD1 ARG P  39     -14.238   5.810 -25.778  0.00  0.00      PROA  
ATOM     47  HD2 ARG P  39     -12.638   6.111 -24.886  0.00  0.00      PROA  
ATOM     48  NE  ARG P  39     -13.626   7.872 -25.655  0.00  0.00      PROA  
ATOM     49  HE  ARG P  39     -12.749   8.348 -25.713  0.00  0.00      PROA  
ATOM     50  CZ  ARG P  39     -14.537   8.355 -26.510  0.00  0.00      PROA  
ATOM     51  NH1 ARG P  39     -15.715   7.849 -26.709  0.00  0.00      PROA  
ATOM     52 HH11 ARG P  39     -16.183   7.300 -26.017  0.00  0.00      PROA  
ATOM     53 HH12 ARG P  39     -16.284   8.135 -27.480  0.00  0.00      PROA  
ATOM     54  NH2 ARG P  39     -14.160   9.436 -27.128  0.00  0.00      PROA  
ATOM     55 HH21 ARG P  39     -13.167   9.551 -27.119  0.00  0.00      PROA  
ATOM     56 HH22 ARG P  39     -14.705   9.665 -27.935  0.00  0.00      PROA  
ATOM     57  C   ARG P  39     -15.328   5.888 -20.773  0.00  0.00      PROA  
ATOM     58  O   ARG P  39     -14.519   5.477 -20.003  0.00  0.00      PROA  
ATOM     59  N   TYR P  40     -15.836   7.178 -20.701  0.00  0.00      PROA  
ATOM     60  HN  TYR P  40     -16.307   7.657 -21.438  0.00  0.00      PROA  
ATOM     61  CA  TYR P  40     -15.612   7.951 -19.510  0.00  0.00      PROA  
ATOM     62  HA  TYR P  40     -14.615   7.767 -19.138  0.00  0.00      PROA  
ATOM     63  CB  TYR P  40     -15.604   9.482 -19.696  0.00  0.00      PROA  
ATOM     64  HB1 TYR P  40     -15.753   9.976 -18.712  0.00  0.00      PROA  
ATOM     65  HB2 TYR P  40     -16.467   9.751 -20.342  0.00  0.00      PROA  
ATOM     66  CG  TYR P  40     -14.330   9.870 -20.375  0.00  0.00      PROA  
ATOM     67  CD1 TYR P  40     -13.058  10.139 -19.780  0.00  0.00      PROA  
ATOM     68  HD1 TYR P  40     -12.995  10.124 -18.702  0.00  0.00      PROA  
ATOM     69  CE1 TYR P  40     -11.911  10.335 -20.482  0.00  0.00      PROA  
ATOM     70  HE1 TYR P  40     -10.933  10.540 -20.073  0.00  0.00      PROA  
ATOM     71  CZ  TYR P  40     -12.018  10.333 -21.945  0.00  0.00      PROA  
ATOM     72  OH  TYR P  40     -10.901  10.419 -22.773  0.00  0.00      PROA  
ATOM     73  HH  TYR P  40     -11.148  10.062 -23.630  0.00  0.00      PROA  
ATOM     74  CD2 TYR P  40     -14.374   9.920 -21.778  0.00  0.00      PROA  
ATOM     75  HD2 TYR P  40     -15.324   9.849 -22.287  0.00  0.00      PROA  
ATOM     76  CE2 TYR P  40     -13.242  10.065 -22.543  0.00  0.00      PROA  
ATOM     77  HE2 TYR P  40     -13.316  10.134 -23.618  0.00  0.00      PROA  
ATOM     78  C   TYR P  40     -16.500   7.399 -18.401  0.00  0.00      PROA  
ATOM     79  O   TYR P  40     -16.096   7.400 -17.253  0.00  0.00      PROA  
ATOM     80  N   ASN P  41     -17.726   7.030 -18.807  0.00  0.00      PROA  
ATOM     81  HN  ASN P  41     -18.088   7.200 -19.721  0.00  0.00      PROA  
ATOM     82  CA  ASN P  41     -18.588   6.300 -17.925  0.00  0.00      PROA  
ATOM     83  HA  ASN P  41     -18.804   6.947 -17.088  0.00  0.00      PROA  
ATOM     84  CB  ASN P  41     -20.048   6.128 -18.612  0.00  0.00      PROA  
ATOM     85  HB1 ASN P  41     -19.815   5.406 -19.424  0.00  0.00      PROA  
ATOM     86  HB2 ASN P  41     -20.248   7.064 -19.174  0.00  0.00      PROA  
ATOM     87  CG  ASN P  41     -21.191   5.655 -17.700  0.00  0.00      PROA  
ATOM     88  OD1 ASN P  41     -22.302   6.090 -17.990  0.00  0.00      PROA  
ATOM     89  ND2 ASN P  41     -20.991   4.807 -16.721  0.00  0.00      PROA  
ATOM     90 HD21 ASN P  41     -21.735   4.164 -16.538  0.00  0.00      PROA  
ATOM     91 HD22 ASN P  41     -20.060   4.784 -16.358  0.00  0.00      PROA  
ATOM     92  C   ASN P  41     -18.013   5.094 -17.293  0.00  0.00      PROA  
ATOM     93  O   ASN P  41     -18.178   4.859 -16.103  0.00  0.00      PROA  
ATOM     94  N   LEU P  42     -17.345   4.234 -18.108  0.00  0.00      PROA  
ATOM     95  HN  LEU P  42     -17.447   4.357 -19.092  0.00  0.00      PROA  
ATOM     96  CA  LEU P  42     -16.504   3.101 -17.570  0.00  0.00      PROA  
ATOM     97  HA  LEU P  42     -17.170   2.503 -16.965  0.00  0.00      PROA  
ATOM     98  CB  LEU P  42     -16.024   2.084 -18.663  0.00  0.00      PROA  
ATOM     99  HB1 LEU P  42     -15.520   2.600 -19.508  0.00  0.00      PROA  
ATOM    100  HB2 LEU P  42     -16.867   1.496 -19.085  0.00  0.00      PROA  
ATOM    101  CG  LEU P  42     -14.952   1.069 -18.181  0.00  0.00      PROA  
ATOM    102  HG  LEU P  42     -14.166   1.647 -17.648  0.00  0.00      PROA  
ATOM    103  CD1 LEU P  42     -15.637   0.094 -17.237  0.00  0.00      PROA  
ATOM    104 HD11 LEU P  42     -16.388   0.502 -16.527  0.00  0.00      PROA  
ATOM    105 HD12 LEU P  42     -14.922  -0.595 -16.739  0.00  0.00      PROA  
ATOM    106 HD13 LEU P  42     -16.047  -0.724 -17.866  0.00  0.00      PROA  
ATOM    107  CD2 LEU P  42     -14.264   0.308 -19.345  0.00  0.00      PROA  
ATOM    108 HD21 LEU P  42     -13.825   1.002 -20.093  0.00  0.00      PROA  
ATOM    109 HD22 LEU P  42     -15.017  -0.294 -19.898  0.00  0.00      PROA  
ATOM    110 HD23 LEU P  42     -13.348  -0.253 -19.061  0.00  0.00      PROA  
ATOM    111  C   LEU P  42     -15.372   3.564 -16.623  0.00  0.00      PROA  
ATOM    112  O   LEU P  42     -15.232   3.228 -15.451  0.00  0.00      PROA  
ATOM    113  N   ALA P  43     -14.608   4.530 -17.129  0.00  0.00      PROA  
ATOM    114  HN  ALA P  43     -14.719   4.717 -18.102  0.00  0.00      PROA  
ATOM    115  CA  ALA P  43     -13.505   5.124 -16.356  0.00  0.00      PROA  
ATOM    116  HA  ALA P  43     -12.837   4.312 -16.110  0.00  0.00      PROA  
ATOM    117  CB  ALA P  43     -12.736   6.219 -17.201  0.00  0.00      PROA  
ATOM    118  HB1 ALA P  43     -13.472   6.935 -17.624  0.00  0.00      PROA  
ATOM    119  HB2 ALA P  43     -12.228   5.696 -18.039  0.00  0.00      PROA  
ATOM    120  HB3 ALA P  43     -11.962   6.802 -16.657  0.00  0.00      PROA  
ATOM    121  C   ALA P  43     -14.003   5.676 -15.052  0.00  0.00      PROA  
ATOM    122  O   ALA P  43     -13.357   5.408 -13.993  0.00  0.00      PROA  
ATOM    123  N   LEU P  44     -15.123   6.400 -15.016  0.00  0.00      PROA  
ATOM    124  HN  LEU P  44     -15.607   6.588 -15.867  0.00  0.00      PROA  
ATOM    125  CA  LEU P  44     -15.723   6.763 -13.741  0.00  0.00      PROA  
ATOM    126  HA  LEU P  44     -14.971   7.371 -13.259  0.00  0.00      PROA  
ATOM    127  CB  LEU P  44     -16.962   7.725 -13.955  0.00  0.00      PROA  
ATOM    128  HB1 LEU P  44     -17.562   7.802 -13.023  0.00  0.00      PROA  
ATOM    129  HB2 LEU P  44     -17.624   7.277 -14.727  0.00  0.00      PROA  
ATOM    130  CG  LEU P  44     -16.572   9.109 -14.394  0.00  0.00      PROA  
ATOM    131  HG  LEU P  44     -15.649   9.027 -15.007  0.00  0.00      PROA  
ATOM    132  CD1 LEU P  44     -17.719   9.886 -15.127  0.00  0.00      PROA  
ATOM    133 HD11 LEU P  44     -18.633   9.982 -14.502  0.00  0.00      PROA  
ATOM    134 HD12 LEU P  44     -17.871   9.450 -16.138  0.00  0.00      PROA  
ATOM    135 HD13 LEU P  44     -17.461  10.963 -15.209  0.00  0.00      PROA  
ATOM    136  CD2 LEU P  44     -16.334   9.984 -13.161  0.00  0.00      PROA  
ATOM    137 HD21 LEU P  44     -15.560   9.499 -12.529  0.00  0.00      PROA  
ATOM    138 HD22 LEU P  44     -17.205  10.012 -12.472  0.00  0.00      PROA  
ATOM    139 HD23 LEU P  44     -16.055  11.040 -13.365  0.00  0.00      PROA  
ATOM    140  C   LEU P  44     -16.121   5.651 -12.776  0.00  0.00      PROA  
ATOM    141  O   LEU P  44     -15.796   5.727 -11.581  0.00  0.00      PROA  
ATOM    142  N   LEU P  45     -16.860   4.633 -13.247  0.00  0.00      PROA  
ATOM    143  HN  LEU P  45     -17.123   4.542 -14.205  0.00  0.00      PROA  
ATOM    144  CA  LEU P  45     -17.099   3.389 -12.453  0.00  0.00      PROA  
ATOM    145  HA  LEU P  45     -17.612   3.696 -11.553  0.00  0.00      PROA  
ATOM    146  CB  LEU P  45     -18.137   2.438 -13.169  0.00  0.00      PROA  
ATOM    147  HB1 LEU P  45     -18.020   1.343 -13.020  0.00  0.00      PROA  
ATOM    148  HB2 LEU P  45     -18.190   2.661 -14.256  0.00  0.00      PROA  
ATOM    149  CG  LEU P  45     -19.610   2.728 -12.672  0.00  0.00      PROA  
ATOM    150  HG  LEU P  45     -19.813   3.820 -12.692  0.00  0.00      PROA  
ATOM    151  CD1 LEU P  45     -20.681   2.063 -13.606  0.00  0.00      PROA  
ATOM    152 HD11 LEU P  45     -20.574   0.959 -13.665  0.00  0.00      PROA  
ATOM    153 HD12 LEU P  45     -20.668   2.426 -14.657  0.00  0.00      PROA  
ATOM    154 HD13 LEU P  45     -21.617   2.133 -13.012  0.00  0.00      PROA  
ATOM    155  CD2 LEU P  45     -19.773   2.116 -11.261  0.00  0.00      PROA  
ATOM    156 HD21 LEU P  45     -20.807   2.198 -10.862  0.00  0.00      PROA  
ATOM    157 HD22 LEU P  45     -19.210   2.772 -10.563  0.00  0.00      PROA  
ATOM    158 HD23 LEU P  45     -19.394   1.076 -11.164  0.00  0.00      PROA  
ATOM    159  C   LEU P  45     -15.830   2.641 -12.021  0.00  0.00      PROA  
ATOM    160  O   LEU P  45     -15.660   2.183 -10.811  0.00  0.00      PROA  
ATOM    161  N   ALA P  46     -14.762   2.577 -12.855  0.00  0.00      PROA  
ATOM    162  HN  ALA P  46     -14.844   2.887 -13.799  0.00  0.00      PROA  
ATOM    163  CA  ALA P  46     -13.444   2.157 -12.410  0.00  0.00      PROA  
ATOM    164  HA  ALA P  46     -13.574   1.141 -12.069  0.00  0.00      PROA  
ATOM    165  CB  ALA P  46     -12.594   2.163 -13.677  0.00  0.00      PROA  
ATOM    166  HB1 ALA P  46     -13.260   1.906 -14.529  0.00  0.00      PROA  
ATOM    167  HB2 ALA P  46     -11.859   1.331 -13.695  0.00  0.00      PROA  
ATOM    168  HB3 ALA P  46     -12.041   3.108 -13.867  0.00  0.00      PROA  
ATOM    169  C   ALA P  46     -12.786   3.035 -11.345  0.00  0.00      PROA  
ATOM    170  O   ALA P  46     -12.205   2.555 -10.333  0.00  0.00      PROA  
ATOM    171  N   PHE P  47     -12.824   4.350 -11.404  0.00  0.00      PROA  
ATOM    172  HN  PHE P  47     -13.057   4.727 -12.298  0.00  0.00      PROA  
ATOM    173  CA  PHE P  47     -12.475   5.252 -10.308  0.00  0.00      PROA  
ATOM    174  HA  PHE P  47     -11.409   5.159 -10.167  0.00  0.00      PROA  
ATOM    175  CB  PHE P  47     -12.604   6.695 -10.765  0.00  0.00      PROA  
ATOM    176  HB1 PHE P  47     -13.618   6.735 -11.219  0.00  0.00      PROA  
ATOM    177  HB2 PHE P  47     -11.888   6.986 -11.563  0.00  0.00      PROA  
ATOM    178  CG  PHE P  47     -12.643   7.768  -9.733  0.00  0.00      PROA  
ATOM    179  CD1 PHE P  47     -13.838   8.151  -9.083  0.00  0.00      PROA  
ATOM    180  HD1 PHE P  47     -14.749   7.646  -9.370  0.00  0.00      PROA  
ATOM    181  CE1 PHE P  47     -13.832   9.212  -8.122  0.00  0.00      PROA  
ATOM    182  HE1 PHE P  47     -14.744   9.611  -7.704  0.00  0.00      PROA  
ATOM    183  CZ  PHE P  47     -12.664   9.877  -7.826  0.00  0.00      PROA  
ATOM    184  HZ  PHE P  47     -12.642  10.680  -7.105  0.00  0.00      PROA  
ATOM    185  CD2 PHE P  47     -11.522   8.562  -9.485  0.00  0.00      PROA  
ATOM    186  HD2 PHE P  47     -10.603   8.472 -10.045  0.00  0.00      PROA  
ATOM    187  CE2 PHE P  47     -11.503   9.589  -8.545  0.00  0.00      PROA  
ATOM    188  HE2 PHE P  47     -10.579  10.115  -8.356  0.00  0.00      PROA  
ATOM    189  C   PHE P  47     -13.068   4.924  -8.998  0.00  0.00      PROA  
ATOM    190  O   PHE P  47     -12.297   4.777  -8.030  0.00  0.00      PROA  
ATOM    191  N   PHE P  48     -14.399   4.660  -8.939  0.00  0.00      PROA  
ATOM    192  HN  PHE P  48     -15.016   4.792  -9.712  0.00  0.00      PROA  
ATOM    193  CA  PHE P  48     -14.972   4.189  -7.709  0.00  0.00      PROA  
ATOM    194  HA  PHE P  48     -14.689   4.954  -7.001  0.00  0.00      PROA  
ATOM    195  CB  PHE P  48     -16.524   4.031  -7.703  0.00  0.00      PROA  
ATOM    196  HB1 PHE P  48     -16.984   3.547  -6.815  0.00  0.00      PROA  
ATOM    197  HB2 PHE P  48     -16.868   3.482  -8.606  0.00  0.00      PROA  
ATOM    198  CG  PHE P  48     -17.056   5.486  -7.807  0.00  0.00      PROA  
ATOM    199  CD1 PHE P  48     -16.926   6.365  -6.732  0.00  0.00      PROA  
ATOM    200  HD1 PHE P  48     -16.407   6.054  -5.837  0.00  0.00      PROA  
ATOM    201  CE1 PHE P  48     -17.496   7.701  -6.742  0.00  0.00      PROA  
ATOM    202  HE1 PHE P  48     -17.247   8.374  -5.935  0.00  0.00      PROA  
ATOM    203  CZ  PHE P  48     -18.305   8.112  -7.850  0.00  0.00      PROA  
ATOM    204  HZ  PHE P  48     -18.734   9.101  -7.906  0.00  0.00      PROA  
ATOM    205  CD2 PHE P  48     -17.714   5.899  -8.919  0.00  0.00      PROA  
ATOM    206  HD2 PHE P  48     -17.871   5.208  -9.734  0.00  0.00      PROA  
ATOM    207  CE2 PHE P  48     -18.318   7.214  -8.970  0.00  0.00      PROA  
ATOM    208  HE2 PHE P  48     -18.882   7.465  -9.856  0.00  0.00      PROA  
ATOM    209  C   PHE P  48     -14.487   2.920  -7.242  0.00  0.00      PROA  
ATOM    210  O   PHE P  48     -14.259   2.654  -6.080  0.00  0.00      PROA  
ATOM    211  N   GLY P  49     -14.361   1.939  -8.114  0.00  0.00      PROA  
ATOM    212  HN  GLY P  49     -14.636   2.289  -9.006  0.00  0.00      PROA  
ATOM    213  CA  GLY P  49     -14.036   0.551  -7.971  0.00  0.00      PROA  
ATOM    214  HA1 GLY P  49     -14.005   0.220  -8.999  0.00  0.00      PROA  
ATOM    215  HA2 GLY P  49     -14.727   0.125  -7.259  0.00  0.00      PROA  
ATOM    216  C   GLY P  49     -12.679   0.404  -7.365  0.00  0.00      PROA  
ATOM    217  O   GLY P  49     -12.343  -0.281  -6.406  0.00  0.00      PROA  
ATOM    218  N   PHE P  50     -11.669   1.056  -8.012  0.00  0.00      PROA  
ATOM    219  HN  PHE P  50     -11.941   1.485  -8.870  0.00  0.00      PROA  
ATOM    220  CA  PHE P  50     -10.320   1.163  -7.389  0.00  0.00      PROA  
ATOM    221  HA  PHE P  50      -9.993   0.189  -7.055  0.00  0.00      PROA  
ATOM    222  CB  PHE P  50      -9.246   1.723  -8.336  0.00  0.00      PROA  
ATOM    223  HB1 PHE P  50      -8.446   2.059  -7.642  0.00  0.00      PROA  
ATOM    224  HB2 PHE P  50      -9.486   2.599  -8.976  0.00  0.00      PROA  
ATOM    225  CG  PHE P  50      -8.747   0.674  -9.251  0.00  0.00      PROA  
ATOM    226  CD1 PHE P  50      -7.778  -0.226  -8.725  0.00  0.00      PROA  
ATOM    227  HD1 PHE P  50      -7.293  -0.092  -7.769  0.00  0.00      PROA  
ATOM    228  CE1 PHE P  50      -7.311  -1.209  -9.512  0.00  0.00      PROA  
ATOM    229  HE1 PHE P  50      -6.460  -1.849  -9.327  0.00  0.00      PROA  
ATOM    230  CZ  PHE P  50      -7.894  -1.489 -10.794  0.00  0.00      PROA  
ATOM    231  HZ  PHE P  50      -7.477  -2.299 -11.374  0.00  0.00      PROA  
ATOM    232  CD2 PHE P  50      -9.405   0.410 -10.495  0.00  0.00      PROA  
ATOM    233  HD2 PHE P  50     -10.146   1.122 -10.826  0.00  0.00      PROA  
ATOM    234  CE2 PHE P  50      -8.917  -0.659 -11.246  0.00  0.00      PROA  
ATOM    235  HE2 PHE P  50      -9.233  -0.807 -12.268  0.00  0.00      PROA  
ATOM    236  C   PHE P  50     -10.313   1.846  -5.946  0.00  0.00      PROA  
ATOM    237  O   PHE P  50      -9.479   1.489  -5.116  0.00  0.00      PROA  
ATOM    238  N   PHE P  51     -11.269   2.819  -5.702  0.00  0.00      PROA  
ATOM    239  HN  PHE P  51     -11.798   3.101  -6.499  0.00  0.00      PROA  
ATOM    240  CA  PHE P  51     -11.271   3.564  -4.483  0.00  0.00      PROA  
ATOM    241  HA  PHE P  51     -10.249   3.832  -4.260  0.00  0.00      PROA  
ATOM    242  CB  PHE P  51     -12.085   4.865  -4.807  0.00  0.00      PROA  
ATOM    243  HB1 PHE P  51     -13.146   4.631  -5.036  0.00  0.00      PROA  
ATOM    244  HB2 PHE P  51     -11.684   5.424  -5.680  0.00  0.00      PROA  
ATOM    245  CG  PHE P  51     -12.305   5.805  -3.586  0.00  0.00      PROA  
ATOM    246  CD1 PHE P  51     -13.049   5.484  -2.391  0.00  0.00      PROA  
ATOM    247  HD1 PHE P  51     -13.403   4.464  -2.407  0.00  0.00      PROA  
ATOM    248  CE1 PHE P  51     -13.448   6.463  -1.443  0.00  0.00      PROA  
ATOM    249  HE1 PHE P  51     -13.936   6.155  -0.530  0.00  0.00      PROA  
ATOM    250  CZ  PHE P  51     -12.946   7.725  -1.545  0.00  0.00      PROA  
ATOM    251  HZ  PHE P  51     -13.097   8.430  -0.740  0.00  0.00      PROA  
ATOM    252  CD2 PHE P  51     -11.971   7.163  -3.721  0.00  0.00      PROA  
ATOM    253  HD2 PHE P  51     -11.324   7.386  -4.557  0.00  0.00      PROA  
ATOM    254  CE2 PHE P  51     -12.203   8.085  -2.658  0.00  0.00      PROA  
ATOM    255  HE2 PHE P  51     -11.745   9.060  -2.729  0.00  0.00      PROA  
ATOM    256  C   PHE P  51     -11.660   2.697  -3.330  0.00  0.00      PROA  
ATOM    257  O   PHE P  51     -11.104   2.878  -2.259  0.00  0.00      PROA  
ATOM    258  N   ILE P  52     -12.576   1.774  -3.575  0.00  0.00      PROA  
ATOM    259  HN  ILE P  52     -13.111   1.662  -4.409  0.00  0.00      PROA  
ATOM    260  CA  ILE P  52     -12.953   0.905  -2.535  0.00  0.00      PROA  
ATOM    261  HA  ILE P  52     -12.971   1.443  -1.599  0.00  0.00      PROA  
ATOM    262  CB  ILE P  52     -14.275   0.127  -2.838  0.00  0.00      PROA  
ATOM    263  HB  ILE P  52     -14.174  -0.591  -3.680  0.00  0.00      PROA  
ATOM    264  CG2 ILE P  52     -14.701  -0.736  -1.660  0.00  0.00      PROA  
ATOM    265 HG21 ILE P  52     -13.868  -1.416  -1.381  0.00  0.00      PROA  
ATOM    266 HG22 ILE P  52     -15.695  -1.200  -1.841  0.00  0.00      PROA  
ATOM    267 HG23 ILE P  52     -14.894  -0.045  -0.812  0.00  0.00      PROA  
ATOM    268  CG1 ILE P  52     -15.380   1.132  -3.292  0.00  0.00      PROA  
ATOM    269 HG11 ILE P  52     -15.078   2.133  -3.667  0.00  0.00      PROA  
ATOM    270 HG12 ILE P  52     -15.868   1.326  -2.313  0.00  0.00      PROA  
ATOM    271  CD  ILE P  52     -16.402   0.507  -4.217  0.00  0.00      PROA  
ATOM    272  HD1 ILE P  52     -16.702  -0.432  -3.705  0.00  0.00      PROA  
ATOM    273  HD2 ILE P  52     -16.012   0.167  -5.200  0.00  0.00      PROA  
ATOM    274  HD3 ILE P  52     -17.258   1.206  -4.331  0.00  0.00      PROA  
ATOM    275  C   ILE P  52     -11.872  -0.139  -2.269  0.00  0.00      PROA  
ATOM    276  O   ILE P  52     -11.678  -0.594  -1.120  0.00  0.00      PROA  
ATOM    277  N   VAL P  53     -11.118  -0.565  -3.325  0.00  0.00      PROA  
ATOM    278  HN  VAL P  53     -11.144  -0.199  -4.252  0.00  0.00      PROA  
ATOM    279  CA  VAL P  53     -10.028  -1.490  -3.102  0.00  0.00      PROA  
ATOM    280  HA  VAL P  53     -10.317  -2.431  -2.656  0.00  0.00      PROA  
ATOM    281  CB  VAL P  53      -9.446  -1.706  -4.476  0.00  0.00      PROA  
ATOM    282  HB  VAL P  53      -9.243  -0.757  -5.017  0.00  0.00      PROA  
ATOM    283  CG1 VAL P  53      -8.051  -2.424  -4.549  0.00  0.00      PROA  
ATOM    284 HG11 VAL P  53      -7.240  -1.747  -4.208  0.00  0.00      PROA  
ATOM    285 HG12 VAL P  53      -7.902  -2.798  -5.585  0.00  0.00      PROA  
ATOM    286 HG13 VAL P  53      -8.055  -3.367  -3.962  0.00  0.00      PROA  
ATOM    287  CG2 VAL P  53     -10.461  -2.572  -5.281  0.00  0.00      PROA  
ATOM    288 HG21 VAL P  53     -10.199  -2.675  -6.356  0.00  0.00      PROA  
ATOM    289 HG22 VAL P  53     -11.489  -2.161  -5.184  0.00  0.00      PROA  
ATOM    290 HG23 VAL P  53     -10.378  -3.586  -4.835  0.00  0.00      PROA  
ATOM    291  C   VAL P  53      -8.930  -0.860  -2.208  0.00  0.00      PROA  
ATOM    292  O   VAL P  53      -8.382  -1.556  -1.351  0.00  0.00      PROA  
ATOM    293  N   TYR P  54      -8.552   0.426  -2.316  0.00  0.00      PROA  
ATOM    294  HN  TYR P  54      -9.028   1.056  -2.924  0.00  0.00      PROA  
ATOM    295  CA  TYR P  54      -7.513   0.917  -1.473  0.00  0.00      PROA  
ATOM    296  HA  TYR P  54      -6.840   0.113  -1.215  0.00  0.00      PROA  
ATOM    297  CB  TYR P  54      -6.679   2.041  -2.161  0.00  0.00      PROA  
ATOM    298  HB1 TYR P  54      -6.125   2.649  -1.415  0.00  0.00      PROA  
ATOM    299  HB2 TYR P  54      -7.460   2.606  -2.713  0.00  0.00      PROA  
ATOM    300  CG  TYR P  54      -5.676   1.438  -3.096  0.00  0.00      PROA  
ATOM    301  CD1 TYR P  54      -6.155   0.988  -4.392  0.00  0.00      PROA  
ATOM    302  HD1 TYR P  54      -7.230   0.918  -4.475  0.00  0.00      PROA  
ATOM    303  CE1 TYR P  54      -5.227   0.434  -5.261  0.00  0.00      PROA  
ATOM    304  HE1 TYR P  54      -5.497   0.045  -6.232  0.00  0.00      PROA  
ATOM    305  CZ  TYR P  54      -3.873   0.518  -4.931  0.00  0.00      PROA  
ATOM    306  OH  TYR P  54      -3.055  -0.008  -5.903  0.00  0.00      PROA  
ATOM    307  HH  TYR P  54      -3.510  -0.690  -6.402  0.00  0.00      PROA  
ATOM    308  CD2 TYR P  54      -4.309   1.380  -2.792  0.00  0.00      PROA  
ATOM    309  HD2 TYR P  54      -4.019   1.648  -1.787  0.00  0.00      PROA  
ATOM    310  CE2 TYR P  54      -3.379   1.008  -3.748  0.00  0.00      PROA  
ATOM    311  HE2 TYR P  54      -2.340   0.989  -3.454  0.00  0.00      PROA  
ATOM    312  C   TYR P  54      -8.123   1.393  -0.124  0.00  0.00      PROA  
ATOM    313  O   TYR P  54      -7.441   1.874   0.795  0.00  0.00      PROA  
ATOM    314  N   ALA P  55      -9.498   1.338  -0.018  0.00  0.00      PROA  
ATOM    315  HN  ALA P  55     -10.086   1.078  -0.780  0.00  0.00      PROA  
ATOM    316  CA  ALA P  55     -10.066   1.431   1.333  0.00  0.00      PROA  
ATOM    317  HA  ALA P  55      -9.456   2.079   1.945  0.00  0.00      PROA  
ATOM    318  CB  ALA P  55     -11.575   1.801   1.169  0.00  0.00      PROA  
ATOM    319  HB1 ALA P  55     -11.593   2.583   0.380  0.00  0.00      PROA  
ATOM    320  HB2 ALA P  55     -12.060   2.162   2.101  0.00  0.00      PROA  
ATOM    321  HB3 ALA P  55     -12.231   0.996   0.774  0.00  0.00      PROA  
ATOM    322  C   ALA P  55      -9.874   0.092   2.085  0.00  0.00      PROA  
ATOM    323  O   ALA P  55      -9.514   0.143   3.266  0.00  0.00      PROA  
ATOM    324  N   LEU P  56     -10.093  -1.091   1.421  0.00  0.00      PROA  
ATOM    325  HN  LEU P  56     -10.280  -1.154   0.444  0.00  0.00      PROA  
ATOM    326  CA  LEU P  56      -9.928  -2.363   2.067  0.00  0.00      PROA  
ATOM    327  HA  LEU P  56     -10.362  -2.323   3.055  0.00  0.00      PROA  
ATOM    328  CB  LEU P  56     -10.650  -3.320   1.134  0.00  0.00      PROA  
ATOM    329  HB1 LEU P  56     -10.684  -4.364   1.512  0.00  0.00      PROA  
ATOM    330  HB2 LEU P  56     -10.190  -3.302   0.123  0.00  0.00      PROA  
ATOM    331  CG  LEU P  56     -12.151  -3.036   1.002  0.00  0.00      PROA  
ATOM    332  HG  LEU P  56     -12.282  -1.955   0.782  0.00  0.00      PROA  
ATOM    333  CD1 LEU P  56     -12.690  -3.878  -0.174  0.00  0.00      PROA  
ATOM    334 HD11 LEU P  56     -13.714  -3.562  -0.470  0.00  0.00      PROA  
ATOM    335 HD12 LEU P  56     -12.789  -4.947   0.111  0.00  0.00      PROA  
ATOM    336 HD13 LEU P  56     -12.003  -3.866  -1.047  0.00  0.00      PROA  
ATOM    337  CD2 LEU P  56     -13.021  -3.405   2.290  0.00  0.00      PROA  
ATOM    338 HD21 LEU P  56     -12.956  -2.553   3.000  0.00  0.00      PROA  
ATOM    339 HD22 LEU P  56     -12.553  -4.279   2.790  0.00  0.00      PROA  
ATOM    340 HD23 LEU P  56     -14.101  -3.515   2.053  0.00  0.00      PROA  
ATOM    341  C   LEU P  56      -8.457  -2.721   2.277  0.00  0.00      PROA  
ATOM    342  O   LEU P  56      -8.124  -3.387   3.267  0.00  0.00      PROA  
ATOM    343  N   ARG P  57      -7.491  -2.251   1.428  0.00  0.00      PROA  
ATOM    344  HN  ARG P  57      -7.763  -2.069   0.486  0.00  0.00      PROA  
ATOM    345  CA  ARG P  57      -6.082  -2.350   1.654  0.00  0.00      PROA  
ATOM    346  HA  ARG P  57      -5.800  -3.373   1.857  0.00  0.00      PROA  
ATOM    347  CB  ARG P  57      -5.404  -1.731   0.402  0.00  0.00      PROA  
ATOM    348  HB1 ARG P  57      -5.365  -0.627   0.521  0.00  0.00      PROA  
ATOM    349  HB2 ARG P  57      -6.004  -1.935  -0.511  0.00  0.00      PROA  
ATOM    350  CG  ARG P  57      -3.989  -2.346   0.238  0.00  0.00      PROA  
ATOM    351  HG1 ARG P  57      -4.164  -3.418   0.471  0.00  0.00      PROA  
ATOM    352  HG2 ARG P  57      -3.464  -1.882   1.100  0.00  0.00      PROA  
ATOM    353  CD  ARG P  57      -3.398  -2.245  -1.141  0.00  0.00      PROA  
ATOM    354  HD1 ARG P  57      -2.340  -2.565  -1.032  0.00  0.00      PROA  
ATOM    355  HD2 ARG P  57      -3.541  -1.212  -1.524  0.00  0.00      PROA  
ATOM    356  NE  ARG P  57      -4.229  -3.133  -1.984  0.00  0.00      PROA  
ATOM    357  HE  ARG P  57      -5.068  -3.532  -1.615  0.00  0.00      PROA  
ATOM    358  CZ  ARG P  57      -4.176  -3.243  -3.274  0.00  0.00      PROA  
ATOM    359  NH1 ARG P  57      -3.157  -2.917  -4.045  0.00  0.00      PROA  
ATOM    360 HH11 ARG P  57      -2.282  -2.712  -3.607  0.00  0.00      PROA  
ATOM    361 HH12 ARG P  57      -3.208  -3.005  -5.040  0.00  0.00      PROA  
ATOM    362  NH2 ARG P  57      -5.202  -3.688  -3.879  0.00  0.00      PROA  
ATOM    363 HH21 ARG P  57      -5.930  -3.974  -3.256  0.00  0.00      PROA  
ATOM    364 HH22 ARG P  57      -5.226  -3.562  -4.871  0.00  0.00      PROA  
ATOM    365  C   ARG P  57      -5.586  -1.640   2.940  0.00  0.00      PROA  
ATOM    366  O   ARG P  57      -4.796  -2.212   3.692  0.00  0.00      PROA  
ATOM    367  N   VAL P  58      -6.056  -0.443   3.388  0.00  0.00      PROA  
ATOM    368  HN  VAL P  58      -6.873  -0.056   2.966  0.00  0.00      PROA  
ATOM    369  CA  VAL P  58      -5.383   0.202   4.504  0.00  0.00      PROA  
ATOM    370  HA  VAL P  58      -4.563  -0.343   4.948  0.00  0.00      PROA  
ATOM    371  CB  VAL P  58      -4.885   1.629   4.009  0.00  0.00      PROA  
ATOM    372  HB  VAL P  58      -4.483   1.402   2.999  0.00  0.00      PROA  
ATOM    373  CG1 VAL P  58      -5.956   2.729   3.793  0.00  0.00      PROA  
ATOM    374 HG11 VAL P  58      -5.480   3.637   3.365  0.00  0.00      PROA  
ATOM    375 HG12 VAL P  58      -6.362   3.051   4.776  0.00  0.00      PROA  
ATOM    376 HG13 VAL P  58      -6.715   2.444   3.033  0.00  0.00      PROA  
ATOM    377  CG2 VAL P  58      -3.676   2.155   4.838  0.00  0.00      PROA  
ATOM    378 HG21 VAL P  58      -3.271   3.042   4.305  0.00  0.00      PROA  
ATOM    379 HG22 VAL P  58      -2.838   1.426   4.806  0.00  0.00      PROA  
ATOM    380 HG23 VAL P  58      -4.041   2.435   5.850  0.00  0.00      PROA  
ATOM    381  C   VAL P  58      -6.394   0.453   5.547  0.00  0.00      PROA  
ATOM    382  O   VAL P  58      -6.061   0.914   6.657  0.00  0.00      PROA  
ATOM    383  N   ASN P  59      -7.792   0.204   5.483  0.00  0.00      PROA  
ATOM    384  HN  ASN P  59      -8.182   0.022   4.584  0.00  0.00      PROA  
ATOM    385  CA  ASN P  59      -8.799   0.343   6.569  0.00  0.00      PROA  
ATOM    386  HA  ASN P  59      -8.701   1.393   6.801  0.00  0.00      PROA  
ATOM    387  CB  ASN P  59     -10.291  -0.054   6.039  0.00  0.00      PROA  
ATOM    388  HB1 ASN P  59     -10.601   0.659   5.245  0.00  0.00      PROA  
ATOM    389  HB2 ASN P  59     -11.100   0.223   6.749  0.00  0.00      PROA  
ATOM    390  CG  ASN P  59     -10.483  -1.552   5.702  0.00  0.00      PROA  
ATOM    391  OD1 ASN P  59      -9.672  -2.417   5.633  0.00  0.00      PROA  
ATOM    392  ND2 ASN P  59     -11.770  -1.867   5.640  0.00  0.00      PROA  
ATOM    393 HD21 ASN P  59     -12.003  -2.740   5.212  0.00  0.00      PROA  
ATOM    394 HD22 ASN P  59     -12.374  -1.170   6.027  0.00  0.00      PROA  
ATOM    395  C   ASN P  59      -8.444  -0.444   7.881  0.00  0.00      PROA  
ATOM    396  O   ASN P  59      -8.501  -0.073   9.052  0.00  0.00      PROA  
ATOM    397  N   LEU P  60      -7.896  -1.663   7.604  0.00  0.00      PROA  
ATOM    398  HN  LEU P  60      -7.675  -1.819   6.644  0.00  0.00      PROA  
ATOM    399  CA  LEU P  60      -7.154  -2.553   8.455  0.00  0.00      PROA  
ATOM    400  HA  LEU P  60      -7.756  -2.784   9.321  0.00  0.00      PROA  
ATOM    401  CB  LEU P  60      -6.804  -3.830   7.646  0.00  0.00      PROA  
ATOM    402  HB1 LEU P  60      -6.194  -3.539   6.764  0.00  0.00      PROA  
ATOM    403  HB2 LEU P  60      -7.783  -4.201   7.272  0.00  0.00      PROA  
ATOM    404  CG  LEU P  60      -5.964  -4.891   8.366  0.00  0.00      PROA  
ATOM    405  HG  LEU P  60      -5.032  -4.448   8.778  0.00  0.00      PROA  
ATOM    406  CD1 LEU P  60      -6.803  -5.587   9.517  0.00  0.00      PROA  
ATOM    407 HD11 LEU P  60      -6.330  -6.508   9.919  0.00  0.00      PROA  
ATOM    408 HD12 LEU P  60      -7.782  -5.923   9.112  0.00  0.00      PROA  
ATOM    409 HD13 LEU P  60      -6.958  -4.870  10.352  0.00  0.00      PROA  
ATOM    410  CD2 LEU P  60      -5.611  -6.013   7.445  0.00  0.00      PROA  
ATOM    411 HD21 LEU P  60      -6.537  -6.395   6.965  0.00  0.00      PROA  
ATOM    412 HD22 LEU P  60      -5.071  -6.824   7.981  0.00  0.00      PROA  
ATOM    413 HD23 LEU P  60      -5.057  -5.638   6.559  0.00  0.00      PROA  
ATOM    414  C   LEU P  60      -5.877  -1.992   9.176  0.00  0.00      PROA  
ATOM    415  O   LEU P  60      -5.653  -2.243  10.307  0.00  0.00      PROA  
ATOM    416  N   SER P  61      -5.141  -1.060   8.460  0.00  0.00      PROA  
ATOM    417  HN  SER P  61      -5.408  -0.685   7.576  0.00  0.00      PROA  
ATOM    418  CA  SER P  61      -4.019  -0.363   9.056  0.00  0.00      PROA  
ATOM    419  HA  SER P  61      -3.406  -1.159   9.452  0.00  0.00      PROA  
ATOM    420  CB  SER P  61      -3.000   0.251   8.048  0.00  0.00      PROA  
ATOM    421  HB1 SER P  61      -3.552   1.071   7.540  0.00  0.00      PROA  
ATOM    422  HB2 SER P  61      -2.661  -0.618   7.446  0.00  0.00      PROA  
ATOM    423  OG  SER P  61      -1.945   0.832   8.740  0.00  0.00      PROA  
ATOM    424  HG1 SER P  61      -1.166   0.822   8.179  0.00  0.00      PROA  
ATOM    425  C   SER P  61      -4.441   0.578  10.191  0.00  0.00      PROA  
ATOM    426  O   SER P  61      -3.967   0.641  11.317  0.00  0.00      PROA  
ATOM    427  N   VAL P  62      -5.539   1.213   9.946  0.00  0.00      PROA  
ATOM    428  HN  VAL P  62      -6.021   1.170   9.074  0.00  0.00      PROA  
ATOM    429  CA  VAL P  62      -6.091   2.107  10.910  0.00  0.00      PROA  
ATOM    430  HA  VAL P  62      -5.288   2.739  11.261  0.00  0.00      PROA  
ATOM    431  CB  VAL P  62      -7.094   2.923  10.181  0.00  0.00      PROA  
ATOM    432  HB  VAL P  62      -7.986   2.353   9.842  0.00  0.00      PROA  
ATOM    433  CG1 VAL P  62      -7.634   4.102  11.055  0.00  0.00      PROA  
ATOM    434 HG11 VAL P  62      -6.794   4.575  11.607  0.00  0.00      PROA  
ATOM    435 HG12 VAL P  62      -8.286   3.714  11.868  0.00  0.00      PROA  
ATOM    436 HG13 VAL P  62      -8.195   4.875  10.488  0.00  0.00      PROA  
ATOM    437  CG2 VAL P  62      -6.345   3.613   9.016  0.00  0.00      PROA  
ATOM    438 HG21 VAL P  62      -5.964   2.975   8.190  0.00  0.00      PROA  
ATOM    439 HG22 VAL P  62      -5.440   4.158   9.357  0.00  0.00      PROA  
ATOM    440 HG23 VAL P  62      -7.019   4.363   8.550  0.00  0.00      PROA  
ATOM    441  C   VAL P  62      -6.817   1.470  12.131  0.00  0.00      PROA  
ATOM    442  O   VAL P  62      -6.687   1.899  13.285  0.00  0.00      PROA  
ATOM    443  N   ALA P  63      -7.403   0.277  11.867  0.00  0.00      PROA  
ATOM    444  HN  ALA P  63      -7.395  -0.048  10.924  0.00  0.00      PROA  
ATOM    445  CA  ALA P  63      -8.082  -0.567  12.808  0.00  0.00      PROA  
ATOM    446  HA  ALA P  63      -8.701   0.104  13.385  0.00  0.00      PROA  
ATOM    447  CB  ALA P  63      -9.071  -1.446  11.979  0.00  0.00      PROA  
ATOM    448  HB1 ALA P  63      -9.588  -0.830  11.213  0.00  0.00      PROA  
ATOM    449  HB2 ALA P  63      -9.806  -1.959  12.635  0.00  0.00      PROA  
ATOM    450  HB3 ALA P  63      -8.516  -2.123  11.296  0.00  0.00      PROA  
ATOM    451  C   ALA P  63      -7.207  -1.289  13.790  0.00  0.00      PROA  
ATOM    452  O   ALA P  63      -7.547  -1.346  14.973  0.00  0.00      PROA  
ATOM    453  N   LEU P  64      -6.102  -1.882  13.249  0.00  0.00      PROA  
ATOM    454  HN  LEU P  64      -5.984  -1.710  12.274  0.00  0.00      PROA  
ATOM    455  CA  LEU P  64      -5.184  -2.710  14.041  0.00  0.00      PROA  
ATOM    456  HA  LEU P  64      -5.769  -3.516  14.460  0.00  0.00      PROA  
ATOM    457  CB  LEU P  64      -3.973  -3.096  13.191  0.00  0.00      PROA  
ATOM    458  HB1 LEU P  64      -3.482  -2.156  12.860  0.00  0.00      PROA  
ATOM    459  HB2 LEU P  64      -4.263  -3.777  12.363  0.00  0.00      PROA  
ATOM    460  CG  LEU P  64      -2.892  -3.954  14.002  0.00  0.00      PROA  
ATOM    461  HG  LEU P  64      -2.594  -3.350  14.885  0.00  0.00      PROA  
ATOM    462  CD1 LEU P  64      -3.516  -5.356  14.352  0.00  0.00      PROA  
ATOM    463 HD11 LEU P  64      -2.846  -6.074  14.871  0.00  0.00      PROA  
ATOM    464 HD12 LEU P  64      -3.918  -5.841  13.436  0.00  0.00      PROA  
ATOM    465 HD13 LEU P  64      -4.268  -5.098  15.128  0.00  0.00      PROA  
ATOM    466  CD2 LEU P  64      -1.634  -4.213  13.175  0.00  0.00      PROA  
ATOM    467 HD21 LEU P  64      -1.268  -3.222  12.831  0.00  0.00      PROA  
ATOM    468 HD22 LEU P  64      -1.899  -4.795  12.266  0.00  0.00      PROA  
ATOM    469 HD23 LEU P  64      -0.896  -4.733  13.822  0.00  0.00      PROA  
ATOM    470  C   LEU P  64      -4.658  -1.912  15.162  0.00  0.00      PROA  
ATOM    471  O   LEU P  64      -4.524  -2.377  16.287  0.00  0.00      PROA  
ATOM    472  N   VAL P  65      -4.329  -0.617  14.930  0.00  0.00      PROA  
ATOM    473  HN  VAL P  65      -4.502  -0.131  14.077  0.00  0.00      PROA  
ATOM    474  CA  VAL P  65      -3.767   0.307  15.953  0.00  0.00      PROA  
ATOM    475  HA  VAL P  65      -2.866  -0.101  16.387  0.00  0.00      PROA  
ATOM    476  CB  VAL P  65      -3.512   1.757  15.512  0.00  0.00      PROA  
ATOM    477  HB  VAL P  65      -4.396   2.195  15.002  0.00  0.00      PROA  
ATOM    478  CG1 VAL P  65      -3.239   2.847  16.591  0.00  0.00      PROA  
ATOM    479 HG11 VAL P  65      -3.087   3.773  15.996  0.00  0.00      PROA  
ATOM    480 HG12 VAL P  65      -2.432   2.604  17.314  0.00  0.00      PROA  
ATOM    481 HG13 VAL P  65      -4.206   3.095  17.079  0.00  0.00      PROA  
ATOM    482  CG2 VAL P  65      -2.543   1.693  14.355  0.00  0.00      PROA  
ATOM    483 HG21 VAL P  65      -3.053   1.354  13.428  0.00  0.00      PROA  
ATOM    484 HG22 VAL P  65      -1.657   1.062  14.580  0.00  0.00      PROA  
ATOM    485 HG23 VAL P  65      -2.115   2.665  14.028  0.00  0.00      PROA  
ATOM    486  C   VAL P  65      -4.667   0.532  17.107  0.00  0.00      PROA  
ATOM    487  O   VAL P  65      -4.220   0.545  18.260  0.00  0.00      PROA  
ATOM    488  N   ASP P  66      -5.985   0.639  16.813  0.00  0.00      PROA  
ATOM    489  HN  ASP P  66      -6.276   0.530  15.866  0.00  0.00      PROA  
ATOM    490  CA  ASP P  66      -7.064   0.819  17.840  0.00  0.00      PROA  
ATOM    491  HA  ASP P  66      -6.667   1.560  18.518  0.00  0.00      PROA  
ATOM    492  CB  ASP P  66      -8.329   1.316  17.130  0.00  0.00      PROA  
ATOM    493  HB1 ASP P  66      -8.690   0.469  16.508  0.00  0.00      PROA  
ATOM    494  HB2 ASP P  66      -8.149   2.141  16.408  0.00  0.00      PROA  
ATOM    495  CG  ASP P  66      -9.505   1.745  18.000  0.00  0.00      PROA  
ATOM    496  OD1 ASP P  66      -9.281   2.059  19.204  0.00  0.00      PROA  
ATOM    497  OD2 ASP P  66     -10.590   1.859  17.521  0.00  0.00      PROA  
ATOM    498  C   ASP P  66      -7.428  -0.504  18.642  0.00  0.00      PROA  
ATOM    499  O   ASP P  66      -7.366  -0.581  19.877  0.00  0.00      PROA  
ATOM    500  N   MET P  67      -7.609  -1.648  17.990  0.00  0.00      PROA  
ATOM    501  HN  MET P  67      -7.681  -1.528  17.003  0.00  0.00      PROA  
ATOM    502  CA  MET P  67      -8.109  -2.841  18.589  0.00  0.00      PROA  
ATOM    503  HA  MET P  67      -8.902  -2.475  19.225  0.00  0.00      PROA  
ATOM    504  CB  MET P  67      -8.763  -3.698  17.497  0.00  0.00      PROA  
ATOM    505  HB1 MET P  67      -9.447  -3.161  16.805  0.00  0.00      PROA  
ATOM    506  HB2 MET P  67      -9.414  -4.476  17.950  0.00  0.00      PROA  
ATOM    507  CG  MET P  67      -7.697  -4.318  16.513  0.00  0.00      PROA  
ATOM    508  HG1 MET P  67      -7.118  -5.085  17.070  0.00  0.00      PROA  
ATOM    509  HG2 MET P  67      -6.957  -3.504  16.355  0.00  0.00      PROA  
ATOM    510  SD  MET P  67      -8.251  -5.031  15.019  0.00  0.00      PROA  
ATOM    511  CE  MET P  67      -8.878  -6.627  15.727  0.00  0.00      PROA  
ATOM    512  HE1 MET P  67      -9.758  -6.457  16.384  0.00  0.00      PROA  
ATOM    513  HE2 MET P  67      -8.036  -7.155  16.224  0.00  0.00      PROA  
ATOM    514  HE3 MET P  67      -9.325  -7.248  14.922  0.00  0.00      PROA  
ATOM    515  C   MET P  67      -7.295  -3.679  19.554  0.00  0.00      PROA  
ATOM    516  O   MET P  67      -7.893  -4.316  20.399  0.00  0.00      PROA  
ATOM    517  N   VAL P  68      -5.945  -3.725  19.442  0.00  0.00      PROA  
ATOM    518  HN  VAL P  68      -5.458  -3.328  18.667  0.00  0.00      PROA  
ATOM    519  CA  VAL P  68      -5.060  -4.385  20.368  0.00  0.00      PROA  
ATOM    520  HA  VAL P  68      -5.517  -5.317  20.668  0.00  0.00      PROA  
ATOM    521  CB  VAL P  68      -3.721  -4.833  19.766  0.00  0.00      PROA  
ATOM    522  HB  VAL P  68      -3.082  -3.924  19.754  0.00  0.00      PROA  
ATOM    523  CG1 VAL P  68      -3.085  -5.797  20.720  0.00  0.00      PROA  
ATOM    524 HG11 VAL P  68      -2.963  -5.345  21.728  0.00  0.00      PROA  
ATOM    525 HG12 VAL P  68      -2.103  -6.112  20.307  0.00  0.00      PROA  
ATOM    526 HG13 VAL P  68      -3.777  -6.666  20.732  0.00  0.00      PROA  
ATOM    527  CG2 VAL P  68      -3.928  -5.413  18.300  0.00  0.00      PROA  
ATOM    528 HG21 VAL P  68      -3.006  -5.846  17.857  0.00  0.00      PROA  
ATOM    529 HG22 VAL P  68      -4.355  -4.614  17.656  0.00  0.00      PROA  
ATOM    530 HG23 VAL P  68      -4.668  -6.242  18.290  0.00  0.00      PROA  
ATOM    531  C   VAL P  68      -4.836  -3.454  21.609  0.00  0.00      PROA  
ATOM    532  O   VAL P  68      -4.578  -2.248  21.518  0.00  0.00      PROA  
ATOM    533  N   ASP P  69      -5.143  -3.985  22.872  0.00  0.00      PROA  
ATOM    534  HN  ASP P  69      -5.416  -4.943  22.829  0.00  0.00      PROA  
ATOM    535  CA  ASP P  69      -5.191  -3.390  24.168  0.00  0.00      PROA  
ATOM    536  HA  ASP P  69      -5.767  -2.477  24.132  0.00  0.00      PROA  
ATOM    537  CB  ASP P  69      -5.993  -4.245  25.233  0.00  0.00      PROA  
ATOM    538  HB1 ASP P  69      -5.333  -5.104  25.479  0.00  0.00      PROA  
ATOM    539  HB2 ASP P  69      -6.766  -4.649  24.545  0.00  0.00      PROA  
ATOM    540  CG  ASP P  69      -6.492  -3.481  26.351  0.00  0.00      PROA  
ATOM    541  OD1 ASP P  69      -7.290  -4.010  27.178  0.00  0.00      PROA  
ATOM    542  OD2 ASP P  69      -5.915  -2.403  26.622  0.00  0.00      PROA  
ATOM    543  C   ASP P  69      -3.747  -2.963  24.561  0.00  0.00      PROA  
ATOM    544  O   ASP P  69      -2.786  -3.689  24.456  0.00  0.00      PROA  
ATOM    545  N   SER P  70      -3.558  -1.745  25.085  0.00  0.00      PROA  
ATOM    546  HN  SER P  70      -4.339  -1.152  25.266  0.00  0.00      PROA  
ATOM    547  CA  SER P  70      -2.251  -1.360  25.590  0.00  0.00      PROA  
ATOM    548  HA  SER P  70      -1.466  -1.929  25.115  0.00  0.00      PROA  
ATOM    549  CB  SER P  70      -2.018   0.184  25.326  0.00  0.00      PROA  
ATOM    550  HB1 SER P  70      -1.795   0.171  24.238  0.00  0.00      PROA  
ATOM    551  HB2 SER P  70      -1.160   0.614  25.885  0.00  0.00      PROA  
ATOM    552  OG  SER P  70      -3.208   0.970  25.649  0.00  0.00      PROA  
ATOM    553  HG1 SER P  70      -3.989   0.742  25.140  0.00  0.00      PROA  
ATOM    554  C   SER P  70      -2.153  -1.556  27.100  0.00  0.00      PROA  
ATOM    555  O   SER P  70      -1.085  -1.315  27.628  0.00  0.00      PROA  
ATOM    556  N   ASN P  71      -3.214  -2.082  27.753  0.00  0.00      PROA  
ATOM    557  HN  ASN P  71      -4.101  -1.984  27.308  0.00  0.00      PROA  
ATOM    558  CA  ASN P  71      -3.138  -2.279  29.203  0.00  0.00      PROA  
ATOM    559  HA  ASN P  71      -2.656  -1.410  29.625  0.00  0.00      PROA  
ATOM    560  CB  ASN P  71      -4.563  -2.230  29.817  0.00  0.00      PROA  
ATOM    561  HB1 ASN P  71      -5.267  -2.832  29.204  0.00  0.00      PROA  
ATOM    562  HB2 ASN P  71      -4.789  -1.144  29.758  0.00  0.00      PROA  
ATOM    563  CG  ASN P  71      -4.616  -2.528  31.308  0.00  0.00      PROA  
ATOM    564  OD1 ASN P  71      -3.854  -1.931  32.084  0.00  0.00      PROA  
ATOM    565  ND2 ASN P  71      -5.431  -3.481  31.789  0.00  0.00      PROA  
ATOM    566 HD21 ASN P  71      -5.342  -3.599  32.778  0.00  0.00      PROA  
ATOM    567 HD22 ASN P  71      -5.989  -4.015  31.153  0.00  0.00      PROA  
ATOM    568  C   ASN P  71      -2.278  -3.487  29.613  0.00  0.00      PROA  
ATOM    569  O   ASN P  71      -1.586  -3.463  30.631  0.00  0.00      PROA  
ATOM    570  N   THR P  72      -2.213  -4.472  28.760  0.00  0.00      PROA  
ATOM    571  HN  THR P  72      -2.667  -4.405  27.875  0.00  0.00      PROA  
ATOM    572  CA  THR P  72      -1.453  -5.706  29.000  0.00  0.00      PROA  
ATOM    573  HA  THR P  72      -1.433  -5.929  30.056  0.00  0.00      PROA  
ATOM    574  CB  THR P  72      -2.183  -6.905  28.454  0.00  0.00      PROA  
ATOM    575  HB  THR P  72      -1.444  -7.725  28.330  0.00  0.00      PROA  
ATOM    576  OG1 THR P  72      -2.897  -6.589  27.297  0.00  0.00      PROA  
ATOM    577  HG1 THR P  72      -2.268  -6.644  26.574  0.00  0.00      PROA  
ATOM    578  CG2 THR P  72      -3.345  -7.353  29.442  0.00  0.00      PROA  
ATOM    579 HG21 THR P  72      -3.887  -8.136  28.870  0.00  0.00      PROA  
ATOM    580 HG22 THR P  72      -4.028  -6.502  29.654  0.00  0.00      PROA  
ATOM    581 HG23 THR P  72      -2.827  -7.823  30.304  0.00  0.00      PROA  
ATOM    582  C   THR P  72       0.006  -5.685  28.576  0.00  0.00      PROA  
ATOM    583  O   THR P  72       0.490  -6.676  27.939  0.00  0.00      PROA  
ATOM    584  N   THR P  73       0.736  -4.616  28.855  0.00  0.00      PROA  
ATOM    585  HN  THR P  73       0.285  -3.891  29.370  0.00  0.00      PROA  
ATOM    586  CA  THR P  73       2.199  -4.470  28.515  0.00  0.00      PROA  
ATOM    587  HA  THR P  73       2.618  -5.241  27.886  0.00  0.00      PROA  
ATOM    588  CB  THR P  73       2.477  -3.029  27.830  0.00  0.00      PROA  
ATOM    589  HB  THR P  73       3.579  -2.954  27.712  0.00  0.00      PROA  
ATOM    590  OG1 THR P  73       2.016  -1.881  28.515  0.00  0.00      PROA  
ATOM    591  HG1 THR P  73       1.935  -1.265  27.783  0.00  0.00      PROA  
ATOM    592  CG2 THR P  73       1.775  -2.967  26.425  0.00  0.00      PROA  
ATOM    593 HG21 THR P  73       0.667  -2.954  26.513  0.00  0.00      PROA  
ATOM    594 HG22 THR P  73       2.033  -3.870  25.832  0.00  0.00      PROA  
ATOM    595 HG23 THR P  73       2.272  -2.172  25.828  0.00  0.00      PROA  
ATOM    596  C   THR P  73       3.005  -4.650  29.781  0.00  0.00      PROA  
ATOM    597  O   THR P  73       3.334  -5.778  30.110  0.00  0.00      PROA  
ATOM    598  N   LEU P  74       3.257  -3.528  30.519  0.00  0.00      PROA  
ATOM    599  HN  LEU P  74       2.768  -2.694  30.276  0.00  0.00      PROA  
ATOM    600  CA  LEU P  74       3.865  -3.630  31.843  0.00  0.00      PROA  
ATOM    601  HA  LEU P  74       3.459  -4.492  32.352  0.00  0.00      PROA  
ATOM    602  CB  LEU P  74       5.459  -3.756  31.778  0.00  0.00      PROA  
ATOM    603  HB1 LEU P  74       5.656  -4.548  31.023  0.00  0.00      PROA  
ATOM    604  HB2 LEU P  74       5.744  -4.150  32.777  0.00  0.00      PROA  
ATOM    605  CG  LEU P  74       6.222  -2.454  31.621  0.00  0.00      PROA  
ATOM    606  HG  LEU P  74       6.091  -1.793  32.504  0.00  0.00      PROA  
ATOM    607  CD1 LEU P  74       7.766  -2.756  31.619  0.00  0.00      PROA  
ATOM    608 HD11 LEU P  74       8.136  -3.373  30.773  0.00  0.00      PROA  
ATOM    609 HD12 LEU P  74       7.999  -3.339  32.536  0.00  0.00      PROA  
ATOM    610 HD13 LEU P  74       8.314  -1.824  31.364  0.00  0.00      PROA  
ATOM    611  CD2 LEU P  74       5.844  -1.704  30.335  0.00  0.00      PROA  
ATOM    612 HD21 LEU P  74       6.304  -0.693  30.332  0.00  0.00      PROA  
ATOM    613 HD22 LEU P  74       4.766  -1.446  30.414  0.00  0.00      PROA  
ATOM    614 HD23 LEU P  74       6.185  -2.227  29.417  0.00  0.00      PROA  
ATOM    615  C   LEU P  74       3.523  -2.419  32.759  0.00  0.00      PROA  
ATOM    616  O   LEU P  74       3.089  -1.375  32.311  0.00  0.00      PROA  
ATOM    617  N   GLU P  75       3.593  -2.617  34.038  0.00  0.00      PROA  
ATOM    618  HN  GLU P  75       3.969  -3.483  34.359  0.00  0.00      PROA  
ATOM    619  CA  GLU P  75       3.320  -1.579  35.035  0.00  0.00      PROA  
ATOM    620  HA  GLU P  75       2.368  -1.109  34.840  0.00  0.00      PROA  
ATOM    621  CB  GLU P  75       3.370  -2.335  36.382  0.00  0.00      PROA  
ATOM    622  HB1 GLU P  75       4.337  -2.878  36.445  0.00  0.00      PROA  
ATOM    623  HB2 GLU P  75       2.686  -3.208  36.332  0.00  0.00      PROA  
ATOM    624  CG  GLU P  75       3.157  -1.479  37.648  0.00  0.00      PROA  
ATOM    625  HG1 GLU P  75       3.161  -0.381  37.474  0.00  0.00      PROA  
ATOM    626  HG2 GLU P  75       4.070  -1.769  38.210  0.00  0.00      PROA  
ATOM    627  CD  GLU P  75       1.939  -1.836  38.442  0.00  0.00      PROA  
ATOM    628  OE1 GLU P  75       0.823  -1.654  37.927  0.00  0.00      PROA  
ATOM    629  OE2 GLU P  75       2.104  -2.300  39.621  0.00  0.00      PROA  
ATOM    630  C   GLU P  75       4.329  -0.383  35.066  0.00  0.00      PROA  
ATOM    631  O   GLU P  75       3.942   0.789  35.146  0.00  0.00      PROA  
ATOM    632  N   ASP P  76       5.617  -0.707  34.900  0.00  0.00      PROA  
ATOM    633  HN  ASP P  76       5.878  -1.664  34.797  0.00  0.00      PROA  
ATOM    634  CA  ASP P  76       6.655   0.303  34.813  0.00  0.00      PROA  
ATOM    635  HA  ASP P  76       6.499   1.078  35.548  0.00  0.00      PROA  
ATOM    636  CB  ASP P  76       7.981  -0.477  35.174  0.00  0.00      PROA  
ATOM    637  HB1 ASP P  76       8.069  -1.258  34.389  0.00  0.00      PROA  
ATOM    638  HB2 ASP P  76       7.904  -0.890  36.203  0.00  0.00      PROA  
ATOM    639  CG  ASP P  76       9.370   0.129  35.057  0.00  0.00      PROA  
ATOM    640  OD1 ASP P  76      10.380  -0.471  34.700  0.00  0.00      PROA  
ATOM    641  OD2 ASP P  76       9.413   1.291  35.534  0.00  0.00      PROA  
ATOM    642  C   ASP P  76       6.681   0.965  33.412  0.00  0.00      PROA  
ATOM    643  O   ASP P  76       7.625   0.705  32.585  0.00  0.00      PROA  
ATOM    644  N   ASN P  77       5.588   1.655  33.090  0.00  0.00      PROA  
ATOM    645  HN  ASN P  77       4.873   1.789  33.772  0.00  0.00      PROA  
ATOM    646  CA  ASN P  77       5.436   2.176  31.757  0.00  0.00      PROA  
ATOM    647  HA  ASN P  77       6.160   1.712  31.104  0.00  0.00      PROA  
ATOM    648  CB  ASN P  77       4.039   1.665  31.191  0.00  0.00      PROA  
ATOM    649  HB1 ASN P  77       4.028   0.558  31.289  0.00  0.00      PROA  
ATOM    650  HB2 ASN P  77       3.994   1.812  30.090  0.00  0.00      PROA  
ATOM    651  CG  ASN P  77       2.715   2.153  31.840  0.00  0.00      PROA  
ATOM    652  OD1 ASN P  77       2.159   3.161  31.443  0.00  0.00      PROA  
ATOM    653  ND2 ASN P  77       2.112   1.222  32.687  0.00  0.00      PROA  
ATOM    654 HD21 ASN P  77       2.675   0.421  32.889  0.00  0.00      PROA  
ATOM    655 HD22 ASN P  77       1.154   1.330  32.954  0.00  0.00      PROA  
ATOM    656  C   ASN P  77       5.517   3.569  31.635  0.00  0.00      PROA  
ATOM    657  O   ASN P  77       4.901   4.334  32.368  0.00  0.00      PROA  
ATOM    658  N   ARG P  78       6.283   4.016  30.586  0.00  0.00      PROA  
ATOM    659  HN  ARG P  78       6.919   3.412  30.111  0.00  0.00      PROA  
ATOM    660  CA  ARG P  78       6.421   5.459  30.283  0.00  0.00      PROA  
ATOM    661  HA  ARG P  78       5.523   5.959  30.615  0.00  0.00      PROA  
ATOM    662  CB  ARG P  78       7.643   6.057  30.967  0.00  0.00      PROA  
ATOM    663  HB1 ARG P  78       7.655   5.820  32.053  0.00  0.00      PROA  
ATOM    664  HB2 ARG P  78       7.760   7.162  30.995  0.00  0.00      PROA  
ATOM    665  CG  ARG P  78       9.001   5.443  30.475  0.00  0.00      PROA  
ATOM    666  HG1 ARG P  78       9.424   6.094  29.680  0.00  0.00      PROA  
ATOM    667  HG2 ARG P  78       8.843   4.469  29.966  0.00  0.00      PROA  
ATOM    668  CD  ARG P  78      10.114   5.120  31.546  0.00  0.00      PROA  
ATOM    669  HD1 ARG P  78       9.743   4.264  32.149  0.00  0.00      PROA  
ATOM    670  HD2 ARG P  78      10.416   5.989  32.170  0.00  0.00      PROA  
ATOM    671  NE  ARG P  78      11.218   4.759  30.598  0.00  0.00      PROA  
ATOM    672  HE  ARG P  78      11.214   3.854  30.172  0.00  0.00      PROA  
ATOM    673  CZ  ARG P  78      12.175   5.643  30.210  0.00  0.00      PROA  
ATOM    674  NH1 ARG P  78      12.961   5.167  29.234  0.00  0.00      PROA  
ATOM    675 HH11 ARG P  78      12.940   4.197  28.992  0.00  0.00      PROA  
ATOM    676 HH12 ARG P  78      13.875   5.565  29.150  0.00  0.00      PROA  
ATOM    677  NH2 ARG P  78      12.441   6.756  30.773  0.00  0.00      PROA  
ATOM    678 HH21 ARG P  78      11.786   6.993  31.490  0.00  0.00      PROA  
ATOM    679 HH22 ARG P  78      13.101   7.447  30.478  0.00  0.00      PROA  
ATOM    680  C   ARG P  78       6.610   5.755  28.843  0.00  0.00      PROA  
ATOM    681  O   ARG P  78       7.468   6.497  28.366  0.00  0.00      PROA  
ATOM    682  N   THR P  79       5.776   5.034  28.045  0.00  0.00      PROA  
ATOM    683  HN  THR P  79       4.988   4.583  28.458  0.00  0.00      PROA  
ATOM    684  CA  THR P  79       5.790   5.014  26.573  0.00  0.00      PROA  
ATOM    685  HA  THR P  79       5.066   4.229  26.414  0.00  0.00      PROA  
ATOM    686  CB  THR P  79       5.267   6.201  25.862  0.00  0.00      PROA  
ATOM    687  HB  THR P  79       5.132   6.105  24.763  0.00  0.00      PROA  
ATOM    688  OG1 THR P  79       6.170   7.336  26.020  0.00  0.00      PROA  
ATOM    689  HG1 THR P  79       5.951   7.580  26.923  0.00  0.00      PROA  
ATOM    690  CG2 THR P  79       3.901   6.666  26.403  0.00  0.00      PROA  
ATOM    691 HG21 THR P  79       3.479   7.502  25.806  0.00  0.00      PROA  
ATOM    692 HG22 THR P  79       4.100   7.139  27.389  0.00  0.00      PROA  
ATOM    693 HG23 THR P  79       3.282   5.745  26.463  0.00  0.00      PROA  
ATOM    694  C   THR P  79       7.056   4.470  25.913  0.00  0.00      PROA  
ATOM    695  O   THR P  79       7.192   4.461  24.705  0.00  0.00      PROA  
ATOM    696  N   SER P  80       8.051   4.144  26.768  0.00  0.00      PROA  
ATOM    697  HN  SER P  80       7.921   4.467  27.702  0.00  0.00      PROA  
ATOM    698  CA  SER P  80       9.339   3.483  26.513  0.00  0.00      PROA  
ATOM    699  HA  SER P  80       9.767   3.214  27.467  0.00  0.00      PROA  
ATOM    700  CB  SER P  80       9.299   2.092  25.762  0.00  0.00      PROA  
ATOM    701  HB1 SER P  80      10.359   1.761  25.772  0.00  0.00      PROA  
ATOM    702  HB2 SER P  80       8.943   2.307  24.731  0.00  0.00      PROA  
ATOM    703  OG  SER P  80       8.413   1.195  26.484  0.00  0.00      PROA  
ATOM    704  HG1 SER P  80       8.332   0.431  25.908  0.00  0.00      PROA  
ATOM    705  C   SER P  80      10.425   4.433  26.017  0.00  0.00      PROA  
ATOM    706  O   SER P  80      11.404   3.999  25.461  0.00  0.00      PROA  
ATOM    707  N   LYS P  81      10.143   5.745  26.261  0.00  0.00      PROA  
ATOM    708  HN  LYS P  81       9.179   5.976  26.370  0.00  0.00      PROA  
ATOM    709  CA  LYS P  81      10.970   6.830  25.809  0.00  0.00      PROA  
ATOM    710  HA  LYS P  81      11.889   6.761  26.372  0.00  0.00      PROA  
ATOM    711  CB  LYS P  81      11.315   6.907  24.285  0.00  0.00      PROA  
ATOM    712  HB1 LYS P  81      12.099   6.183  23.974  0.00  0.00      PROA  
ATOM    713  HB2 LYS P  81      11.788   7.833  23.894  0.00  0.00      PROA  
ATOM    714  CG  LYS P  81      10.115   6.590  23.355  0.00  0.00      PROA  
ATOM    715  HG1 LYS P  81       9.889   5.502  23.387  0.00  0.00      PROA  
ATOM    716  HG2 LYS P  81      10.467   6.675  22.305  0.00  0.00      PROA  
ATOM    717  CD  LYS P  81       8.793   7.381  23.642  0.00  0.00      PROA  
ATOM    718  HD1 LYS P  81       9.149   8.431  23.712  0.00  0.00      PROA  
ATOM    719  HD2 LYS P  81       8.413   7.054  24.634  0.00  0.00      PROA  
ATOM    720  CE  LYS P  81       7.774   7.260  22.508  0.00  0.00      PROA  
ATOM    721  HE1 LYS P  81       8.104   7.671  21.530  0.00  0.00      PROA  
ATOM    722  HE2 LYS P  81       6.813   7.726  22.816  0.00  0.00      PROA  
ATOM    723  NZ  LYS P  81       7.453   5.790  22.395  0.00  0.00      PROA  
ATOM    724  HZ1 LYS P  81       8.070   5.148  21.858  0.00  0.00      PROA  
ATOM    725  HZ2 LYS P  81       6.501   5.732  21.982  0.00  0.00      PROA  
ATOM    726  HZ3 LYS P  81       7.358   5.471  23.380  0.00  0.00      PROA  
ATOM    727  C   LYS P  81      10.427   8.165  26.242  0.00  0.00      PROA  
ATOM    728  O   LYS P  81      10.933   9.228  25.908  0.00  0.00      PROA  
ATOM    729  N   ALA P  82       9.340   8.238  27.114  0.00  0.00      PROA  
ATOM    730  HN  ALA P  82       8.896   7.431  27.497  0.00  0.00      PROA  
ATOM    731  CA  ALA P  82       8.884   9.481  27.807  0.00  0.00      PROA  
ATOM    732  HA  ALA P  82       8.101   9.232  28.508  0.00  0.00      PROA  
ATOM    733  CB  ALA P  82      10.117   9.946  28.643  0.00  0.00      PROA  
ATOM    734  HB1 ALA P  82      10.455   9.067  29.233  0.00  0.00      PROA  
ATOM    735  HB2 ALA P  82      10.018  10.781  29.369  0.00  0.00      PROA  
ATOM    736  HB3 ALA P  82      10.976  10.310  28.040  0.00  0.00      PROA  
ATOM    737  C   ALA P  82       8.284  10.540  26.950  0.00  0.00      PROA  
ATOM    738  O   ALA P  82       8.596  11.745  27.035  0.00  0.00      PROA  
ATOM    739  N   CYS P  83       7.417  10.171  25.966  0.00  0.00      PROA  
ATOM    740  HN  CYS P  83       7.102   9.225  25.988  0.00  0.00      PROA  
ATOM    741  CA  CYS P  83       6.891  11.183  25.028  0.00  0.00      PROA  
ATOM    742  HA  CYS P  83       7.679  11.903  24.865  0.00  0.00      PROA  
ATOM    743  CB  CYS P  83       6.733  10.708  23.582  0.00  0.00      PROA  
ATOM    744  HB1 CYS P  83       5.896   9.990  23.440  0.00  0.00      PROA  
ATOM    745  HB2 CYS P  83       7.650  10.166  23.265  0.00  0.00      PROA  
ATOM    746  SG  CYS P  83       6.529  12.045  22.454  0.00  0.00      PROA  
ATOM    747  C   CYS P  83       5.533  11.718  25.465  0.00  0.00      PROA  
ATOM    748  O   CYS P  83       4.614  10.859  25.438  0.00  0.00      PROA  
ATOM    749  N   PRO P  84       5.276  12.947  25.863  0.00  0.00      PROA  
ATOM    750  CD  PRO P  84       6.273  14.030  25.964  0.00  0.00      PROA  
ATOM    751  HD1 PRO P  84       6.311  14.405  24.919  0.00  0.00      PROA  
ATOM    752  HD2 PRO P  84       7.283  13.722  26.310  0.00  0.00      PROA  
ATOM    753  CA  PRO P  84       3.980  13.426  26.257  0.00  0.00      PROA  
ATOM    754  HA  PRO P  84       3.759  13.018  27.232  0.00  0.00      PROA  
ATOM    755  CB  PRO P  84       4.172  14.891  26.440  0.00  0.00      PROA  
ATOM    756  HB1 PRO P  84       3.586  15.366  27.256  0.00  0.00      PROA  
ATOM    757  HB2 PRO P  84       3.983  15.486  25.521  0.00  0.00      PROA  
ATOM    758  CG  PRO P  84       5.627  15.059  26.826  0.00  0.00      PROA  
ATOM    759  HG1 PRO P  84       6.129  15.972  26.441  0.00  0.00      PROA  
ATOM    760  HG2 PRO P  84       5.746  14.853  27.911  0.00  0.00      PROA  
ATOM    761  C   PRO P  84       2.818  13.141  25.390  0.00  0.00      PROA  
ATOM    762  O   PRO P  84       2.932  13.214  24.160  0.00  0.00      PROA  
ATOM    763  N   GLU P  85       1.656  12.947  25.944  0.00  0.00      PROA  
ATOM    764  HN  GLU P  85       1.609  12.988  26.939  0.00  0.00      PROA  
ATOM    765  CA  GLU P  85       0.397  12.800  25.268  0.00  0.00      PROA  
ATOM    766  HA  GLU P  85       0.523  11.979  24.577  0.00  0.00      PROA  
ATOM    767  CB  GLU P  85      -0.772  12.394  26.256  0.00  0.00      PROA  
ATOM    768  HB1 GLU P  85      -1.804  12.250  25.872  0.00  0.00      PROA  
ATOM    769  HB2 GLU P  85      -0.886  13.153  27.059  0.00  0.00      PROA  
ATOM    770  CG  GLU P  85      -0.582  10.961  26.856  0.00  0.00      PROA  
ATOM    771  HG1 GLU P  85      -1.404  10.699  27.556  0.00  0.00      PROA  
ATOM    772  HG2 GLU P  85       0.322  10.979  27.502  0.00  0.00      PROA  
ATOM    773  CD  GLU P  85      -0.393   9.775  25.982  0.00  0.00      PROA  
ATOM    774  OE1 GLU P  85      -1.330   9.439  25.268  0.00  0.00      PROA  
ATOM    775  OE2 GLU P  85       0.709   9.217  25.929  0.00  0.00      PROA  
ATOM    776  C   GLU P  85       0.016  13.997  24.404  0.00  0.00      PROA  
ATOM    777  O   GLU P  85       0.499  15.104  24.429  0.00  0.00      PROA  
ATOM    778  N   HSD P  86      -1.090  13.834  23.659  0.00  0.00      PROA  
ATOM    779  HN  HSD P  86      -1.580  12.974  23.539  0.00  0.00      PROA  
ATOM    780  CA  HSD P  86      -1.514  14.934  22.783  0.00  0.00      PROA  
ATOM    781  HA  HSD P  86      -0.629  15.487  22.504  0.00  0.00      PROA  
ATOM    782  CB  HSD P  86      -2.171  14.514  21.400  0.00  0.00      PROA  
ATOM    783  HB1 HSD P  86      -3.147  14.000  21.531  0.00  0.00      PROA  
ATOM    784  HB2 HSD P  86      -1.515  13.739  20.948  0.00  0.00      PROA  
ATOM    785  ND1 HSD P  86      -3.398  16.341  20.071  0.00  0.00      PROA  
ATOM    786  HD1 HSD P  86      -4.299  16.357  20.503  0.00  0.00      PROA  
ATOM    787  CG  HSD P  86      -2.249  15.632  20.399  0.00  0.00      PROA  
ATOM    788  CE1 HSD P  86      -3.100  17.068  19.000  0.00  0.00      PROA  
ATOM    789  HE1 HSD P  86      -3.841  17.721  18.539  0.00  0.00      PROA  
ATOM    790  NE2 HSD P  86      -1.840  16.937  18.565  0.00  0.00      PROA  
ATOM    791  CD2 HSD P  86      -1.345  15.955  19.454  0.00  0.00      PROA  
ATOM    792  HD2 HSD P  86      -0.330  15.594  19.560  0.00  0.00      PROA  
ATOM    793  C   HSD P  86      -2.396  15.774  23.656  0.00  0.00      PROA  
ATOM    794  O   HSD P  86      -3.420  15.281  24.214  0.00  0.00      PROA  
ATOM    795  N   SER P  87      -2.051  17.090  23.695  0.00  0.00      PROA  
ATOM    796  HN  SER P  87      -1.266  17.421  23.178  0.00  0.00      PROA  
ATOM    797  CA  SER P  87      -2.669  18.022  24.634  0.00  0.00      PROA  
ATOM    798  HA  SER P  87      -2.328  17.845  25.643  0.00  0.00      PROA  
ATOM    799  CB  SER P  87      -2.187  19.534  24.486  0.00  0.00      PROA  
ATOM    800  HB1 SER P  87      -1.084  19.550  24.618  0.00  0.00      PROA  
ATOM    801  HB2 SER P  87      -2.525  20.267  25.249  0.00  0.00      PROA  
ATOM    802  OG  SER P  87      -2.427  20.022  23.203  0.00  0.00      PROA  
ATOM    803  HG1 SER P  87      -1.878  19.542  22.580  0.00  0.00      PROA  
ATOM    804  C   SER P  87      -4.244  17.988  24.651  0.00  0.00      PROA  
ATOM    805  O   SER P  87      -4.986  18.051  23.663  0.00  0.00      PROA  
ATOM    806  N   ALA P  88      -4.767  17.929  25.911  0.00  0.00      PROA  
ATOM    807  HN  ALA P  88      -4.081  18.057  26.623  0.00  0.00      PROA  
ATOM    808  CA  ALA P  88      -6.111  17.749  26.380  0.00  0.00      PROA  
ATOM    809  HA  ALA P  88      -6.072  17.885  27.451  0.00  0.00      PROA  
ATOM    810  CB  ALA P  88      -7.098  18.794  25.937  0.00  0.00      PROA  
ATOM    811  HB1 ALA P  88      -8.162  18.629  26.209  0.00  0.00      PROA  
ATOM    812  HB2 ALA P  88      -7.070  18.831  24.827  0.00  0.00      PROA  
ATOM    813  HB3 ALA P  88      -6.733  19.774  26.313  0.00  0.00      PROA  
ATOM    814  C   ALA P  88      -6.587  16.313  26.004  0.00  0.00      PROA  
ATOM    815  O   ALA P  88      -7.474  16.208  25.152  0.00  0.00      PROA  
ATOM    816  N   PRO P  89      -5.988  15.214  26.563  0.00  0.00      PROA  
ATOM    817  CD  PRO P  89      -5.218  15.303  27.772  0.00  0.00      PROA  
ATOM    818  HD1 PRO P  89      -5.814  15.779  28.580  0.00  0.00      PROA  
ATOM    819  HD2 PRO P  89      -4.303  15.869  27.496  0.00  0.00      PROA  
ATOM    820  CA  PRO P  89      -6.090  13.838  26.136  0.00  0.00      PROA  
ATOM    821  HA  PRO P  89      -5.975  13.703  25.071  0.00  0.00      PROA  
ATOM    822  CB  PRO P  89      -4.927  13.152  26.765  0.00  0.00      PROA  
ATOM    823  HB1 PRO P  89      -4.025  13.442  26.184  0.00  0.00      PROA  
ATOM    824  HB2 PRO P  89      -4.930  12.041  26.774  0.00  0.00      PROA  
ATOM    825  CG  PRO P  89      -4.762  13.843  28.152  0.00  0.00      PROA  
ATOM    826  HG1 PRO P  89      -5.485  13.355  28.840  0.00  0.00      PROA  
ATOM    827  HG2 PRO P  89      -3.748  13.841  28.605  0.00  0.00      PROA  
ATOM    828  C   PRO P  89      -7.383  13.060  26.479  0.00  0.00      PROA  
ATOM    829  O   PRO P  89      -7.573  11.837  26.233  0.00  0.00      PROA  
ATOM    830  N   ILE P  90      -8.331  13.731  27.138  0.00  0.00      PROA  
ATOM    831  HN  ILE P  90      -8.059  14.666  27.356  0.00  0.00      PROA  
ATOM    832  CA  ILE P  90      -9.705  13.282  27.522  0.00  0.00      PROA  
ATOM    833  HA  ILE P  90      -9.585  12.567  28.322  0.00  0.00      PROA  
ATOM    834  CB  ILE P  90     -10.441  14.455  28.115  0.00  0.00      PROA  
ATOM    835  HB  ILE P  90     -11.068  14.944  27.340  0.00  0.00      PROA  
ATOM    836  CG2 ILE P  90     -11.345  13.985  29.323  0.00  0.00      PROA  
ATOM    837 HG21 ILE P  90     -12.086  13.195  29.076  0.00  0.00      PROA  
ATOM    838 HG22 ILE P  90     -11.878  14.816  29.835  0.00  0.00      PROA  
ATOM    839 HG23 ILE P  90     -10.762  13.630  30.199  0.00  0.00      PROA  
ATOM    840  CG1 ILE P  90      -9.491  15.658  28.479  0.00  0.00      PROA  
ATOM    841 HG11 ILE P  90     -10.123  16.537  28.731  0.00  0.00      PROA  
ATOM    842 HG12 ILE P  90      -8.903  16.043  27.618  0.00  0.00      PROA  
ATOM    843  CD  ILE P  90      -8.585  15.492  29.700  0.00  0.00      PROA  
ATOM    844  HD1 ILE P  90      -9.227  15.549  30.606  0.00  0.00      PROA  
ATOM    845  HD2 ILE P  90      -7.986  16.428  29.709  0.00  0.00      PROA  
ATOM    846  HD3 ILE P  90      -7.935  14.593  29.646  0.00  0.00      PROA  
ATOM    847  C   ILE P  90     -10.541  12.600  26.433  0.00  0.00      PROA  
ATOM    848  O   ILE P  90     -10.602  12.999  25.296  0.00  0.00      PROA  
ATOM    849  N   LYS P  91     -10.997  11.454  26.838  0.00  0.00      PROA  
ATOM    850  HN  LYS P  91     -10.790  11.178  27.774  0.00  0.00      PROA  
ATOM    851  CA  LYS P  91     -11.773  10.580  25.956  0.00  0.00      PROA  
ATOM    852  HA  LYS P  91     -11.468  10.667  24.924  0.00  0.00      PROA  
ATOM    853  CB  LYS P  91     -11.390   9.141  26.308  0.00  0.00      PROA  
ATOM    854  HB1 LYS P  91     -11.909   8.410  25.652  0.00  0.00      PROA  
ATOM    855  HB2 LYS P  91     -11.620   8.762  27.327  0.00  0.00      PROA  
ATOM    856  CG  LYS P  91      -9.888   8.878  26.235  0.00  0.00      PROA  
ATOM    857  HG1 LYS P  91      -9.777   7.781  26.369  0.00  0.00      PROA  
ATOM    858  HG2 LYS P  91      -9.458   9.384  27.125  0.00  0.00      PROA  
ATOM    859  CD  LYS P  91      -9.254   9.326  24.947  0.00  0.00      PROA  
ATOM    860  HD1 LYS P  91      -9.187  10.433  25.005  0.00  0.00      PROA  
ATOM    861  HD2 LYS P  91      -9.956   9.137  24.107  0.00  0.00      PROA  
ATOM    862  CE  LYS P  91      -7.953   8.636  24.624  0.00  0.00      PROA  
ATOM    863  HE1 LYS P  91      -7.714   8.928  23.579  0.00  0.00      PROA  
ATOM    864  HE2 LYS P  91      -7.950   7.573  24.948  0.00  0.00      PROA  
ATOM    865  NZ  LYS P  91      -6.920   9.342  25.427  0.00  0.00      PROA  
ATOM    866  HZ1 LYS P  91      -5.957   9.319  25.035  0.00  0.00      PROA  
ATOM    867  HZ2 LYS P  91      -6.994   8.937  26.382  0.00  0.00      PROA  
ATOM    868  HZ3 LYS P  91      -7.208  10.335  25.536  0.00  0.00      PROA  
ATOM    869  C   LYS P  91     -13.221  10.699  26.192  0.00  0.00      PROA  
ATOM    870  O   LYS P  91     -13.986  10.585  25.231  0.00  0.00      PROA  
ATOM    871  N   VAL P  92     -13.720  10.933  27.456  0.00  0.00      PROA  
ATOM    872  HN  VAL P  92     -13.111  10.894  28.244  0.00  0.00      PROA  
ATOM    873  CA  VAL P  92     -15.154  11.309  27.770  0.00  0.00      PROA  
ATOM    874  HA  VAL P  92     -15.081  11.598  28.808  0.00  0.00      PROA  
ATOM    875  CB  VAL P  92     -15.788  12.520  27.012  0.00  0.00      PROA  
ATOM    876  HB  VAL P  92     -15.899  12.325  25.924  0.00  0.00      PROA  
ATOM    877  CG1 VAL P  92     -17.182  12.803  27.625  0.00  0.00      PROA  
ATOM    878 HG11 VAL P  92     -17.578  13.827  27.454  0.00  0.00      PROA  
ATOM    879 HG12 VAL P  92     -17.213  12.609  28.718  0.00  0.00      PROA  
ATOM    880 HG13 VAL P  92     -17.933  12.053  27.298  0.00  0.00      PROA  
ATOM    881  CG2 VAL P  92     -14.776  13.694  27.192  0.00  0.00      PROA  
ATOM    882 HG21 VAL P  92     -13.713  13.444  26.991  0.00  0.00      PROA  
ATOM    883 HG22 VAL P  92     -14.758  14.002  28.259  0.00  0.00      PROA  
ATOM    884 HG23 VAL P  92     -15.118  14.582  26.617  0.00  0.00      PROA  
ATOM    885  C   VAL P  92     -16.002   9.982  27.818  0.00  0.00      PROA  
ATOM    886  O   VAL P  92     -16.482   9.465  26.889  0.00  0.00      PROA  
ATOM    887  N   HSD P  93     -16.045   9.419  29.113  0.00  0.00      PROA  
ATOM    888  HN  HSD P  93     -15.506   9.863  29.825  0.00  0.00      PROA  
ATOM    889  CA  HSD P  93     -16.661   8.114  29.449  0.00  0.00      PROA  
ATOM    890  HA  HSD P  93     -16.155   7.916  30.383  0.00  0.00      PROA  
ATOM    891  CB  HSD P  93     -18.230   8.139  29.726  0.00  0.00      PROA  
ATOM    892  HB1 HSD P  93     -18.374   8.873  30.548  0.00  0.00      PROA  
ATOM    893  HB2 HSD P  93     -18.518   7.220  30.279  0.00  0.00      PROA  
ATOM    894  ND1 HSD P  93     -20.157   7.686  28.189  0.00  0.00      PROA  
ATOM    895  HD1 HSD P  93     -20.211   6.691  28.277  0.00  0.00      PROA  
ATOM    896  CG  HSD P  93     -19.231   8.499  28.635  0.00  0.00      PROA  
ATOM    897  CE1 HSD P  93     -21.079   8.490  27.548  0.00  0.00      PROA  
ATOM    898  HE1 HSD P  93     -21.868   8.056  26.934  0.00  0.00      PROA  
ATOM    899  NE2 HSD P  93     -20.802   9.785  27.605  0.00  0.00      PROA  
ATOM    900  CD2 HSD P  93     -19.560   9.775  28.294  0.00  0.00      PROA  
ATOM    901  HD2 HSD P  93     -19.153  10.729  28.607  0.00  0.00      PROA  
ATOM    902  C   HSD P  93     -16.122   6.909  28.695  0.00  0.00      PROA  
ATOM    903  O   HSD P  93     -14.901   6.668  28.542  0.00  0.00      PROA  
ATOM    904  N   HSD P  94     -17.093   6.111  28.231  0.00  0.00      PROA  
ATOM    905  HN  HSD P  94     -17.965   6.589  28.156  0.00  0.00      PROA  
ATOM    906  CA  HSD P  94     -16.952   4.884  27.511  0.00  0.00      PROA  
ATOM    907  HA  HSD P  94     -15.912   4.754  27.248  0.00  0.00      PROA  
ATOM    908  CB  HSD P  94     -17.514   3.660  28.353  0.00  0.00      PROA  
ATOM    909  HB1 HSD P  94     -16.867   3.485  29.239  0.00  0.00      PROA  
ATOM    910  HB2 HSD P  94     -17.451   2.717  27.770  0.00  0.00      PROA  
ATOM    911  ND1 HSD P  94     -19.940   3.659  28.048  0.00  0.00      PROA  
ATOM    912  HD1 HSD P  94     -19.976   3.360  27.094  0.00  0.00      PROA  
ATOM    913  CG  HSD P  94     -18.874   3.986  28.792  0.00  0.00      PROA  
ATOM    914  CE1 HSD P  94     -21.005   3.875  28.808  0.00  0.00      PROA  
ATOM    915  HE1 HSD P  94     -22.034   3.772  28.464  0.00  0.00      PROA  
ATOM    916  NE2 HSD P  94     -20.696   4.490  29.896  0.00  0.00      PROA  
ATOM    917  CD2 HSD P  94     -19.334   4.553  29.902  0.00  0.00      PROA  
ATOM    918  HD2 HSD P  94     -18.837   4.965  30.771  0.00  0.00      PROA  
ATOM    919  C   HSD P  94     -17.655   4.953  26.232  0.00  0.00      PROA  
ATOM    920  O   HSD P  94     -18.515   4.221  25.765  0.00  0.00      PROA  
ATOM    921  N   ASN P  95     -17.433   6.076  25.488  0.00  0.00      PROA  
ATOM    922  HN  ASN P  95     -16.728   6.723  25.766  0.00  0.00      PROA  
ATOM    923  CA  ASN P  95     -18.200   6.424  24.268  0.00  0.00      PROA  
ATOM    924  HA  ASN P  95     -19.222   6.333  24.605  0.00  0.00      PROA  
ATOM    925  CB  ASN P  95     -17.947   7.891  23.916  0.00  0.00      PROA  
ATOM    926  HB1 ASN P  95     -18.451   8.510  24.689  0.00  0.00      PROA  
ATOM    927  HB2 ASN P  95     -18.525   8.107  22.992  0.00  0.00      PROA  
ATOM    928  CG  ASN P  95     -16.447   8.320  23.943  0.00  0.00      PROA  
ATOM    929  OD1 ASN P  95     -15.474   7.545  24.103  0.00  0.00      PROA  
ATOM    930  ND2 ASN P  95     -16.309   9.695  23.721  0.00  0.00      PROA  
ATOM    931 HD21 ASN P  95     -15.484  10.167  24.031  0.00  0.00      PROA  
ATOM    932 HD22 ASN P  95     -17.157  10.226  23.728  0.00  0.00      PROA  
ATOM    933  C   ASN P  95     -17.934   5.484  23.083  0.00  0.00      PROA  
ATOM    934  O   ASN P  95     -16.944   5.625  22.374  0.00  0.00      PROA  
ATOM    935  N   GLN P  96     -18.877   4.538  22.747  0.00  0.00      PROA  
ATOM    936  HN  GLN P  96     -19.691   4.613  23.318  0.00  0.00      PROA  
ATOM    937  CA  GLN P  96     -18.852   3.554  21.657  0.00  0.00      PROA  
ATOM    938  HA  GLN P  96     -19.669   2.905  21.938  0.00  0.00      PROA  
ATOM    939  CB  GLN P  96     -19.177   4.367  20.323  0.00  0.00      PROA  
ATOM    940  HB1 GLN P  96     -19.038   3.615  19.518  0.00  0.00      PROA  
ATOM    941  HB2 GLN P  96     -18.407   5.163  20.233  0.00  0.00      PROA  
ATOM    942  CG  GLN P  96     -20.611   4.857  20.340  0.00  0.00      PROA  
ATOM    943  HG1 GLN P  96     -20.787   5.142  19.281  0.00  0.00      PROA  
ATOM    944  HG2 GLN P  96     -20.912   5.695  21.005  0.00  0.00      PROA  
ATOM    945  CD  GLN P  96     -21.679   3.709  20.484  0.00  0.00      PROA  
ATOM    946  OE1 GLN P  96     -21.957   2.904  19.613  0.00  0.00      PROA  
ATOM    947  NE2 GLN P  96     -22.064   3.490  21.807  0.00  0.00      PROA  
ATOM    948 HE21 GLN P  96     -22.608   2.682  22.035  0.00  0.00      PROA  
ATOM    949 HE22 GLN P  96     -21.718   4.147  22.477  0.00  0.00      PROA  
ATOM    950  C   GLN P  96     -17.682   2.599  21.519  0.00  0.00      PROA  
ATOM    951  O   GLN P  96     -17.298   2.104  20.502  0.00  0.00      PROA  
ATOM    952  N   THR P  97     -17.054   2.284  22.702  0.00  0.00      PROA  
ATOM    953  HN  THR P  97     -17.469   2.601  23.551  0.00  0.00      PROA  
ATOM    954  CA  THR P  97     -15.749   1.761  22.705  0.00  0.00      PROA  
ATOM    955  HA  THR P  97     -15.288   2.199  21.832  0.00  0.00      PROA  
ATOM    956  CB  THR P  97     -14.858   2.137  23.844  0.00  0.00      PROA  
ATOM    957  HB  THR P  97     -15.135   3.164  24.165  0.00  0.00      PROA  
ATOM    958  OG1 THR P  97     -13.463   1.943  23.599  0.00  0.00      PROA  
ATOM    959  HG1 THR P  97     -13.168   2.668  23.043  0.00  0.00      PROA  
ATOM    960  CG2 THR P  97     -15.004   1.195  25.098  0.00  0.00      PROA  
ATOM    961 HG21 THR P  97     -16.008   1.118  25.569  0.00  0.00      PROA  
ATOM    962 HG22 THR P  97     -14.403   1.669  25.904  0.00  0.00      PROA  
ATOM    963 HG23 THR P  97     -14.601   0.171  24.949  0.00  0.00      PROA  
ATOM    964  C   THR P  97     -15.869   0.264  22.454  0.00  0.00      PROA  
ATOM    965  O   THR P  97     -16.631  -0.485  23.001  0.00  0.00      PROA  
ATOM    966  N   GLY P  98     -14.975  -0.181  21.519  0.00  0.00      PROA  
ATOM    967  HN  GLY P  98     -14.405   0.458  21.008  0.00  0.00      PROA  
ATOM    968  CA  GLY P  98     -14.903  -1.574  21.064  0.00  0.00      PROA  
ATOM    969  HA1 GLY P  98     -14.283  -1.588  20.180  0.00  0.00      PROA  
ATOM    970  HA2 GLY P  98     -15.922  -1.822  20.803  0.00  0.00      PROA  
ATOM    971  C   GLY P  98     -14.288  -2.573  22.004  0.00  0.00      PROA  
ATOM    972  O   GLY P  98     -13.501  -2.204  22.923  0.00  0.00      PROA  
ATOM    973  N   LYS P  99     -14.432  -3.854  21.760  0.00  0.00      PROA  
ATOM    974  HN  LYS P  99     -15.126  -4.093  21.085  0.00  0.00      PROA  
ATOM    975  CA  LYS P  99     -13.645  -4.908  22.435  0.00  0.00      PROA  
ATOM    976  HA  LYS P  99     -13.628  -4.751  23.504  0.00  0.00      PROA  
ATOM    977  CB  LYS P  99     -14.208  -6.347  22.141  0.00  0.00      PROA  
ATOM    978  HB1 LYS P  99     -13.655  -7.178  22.629  0.00  0.00      PROA  
ATOM    979  HB2 LYS P  99     -14.214  -6.569  21.053  0.00  0.00      PROA  
ATOM    980  CG  LYS P  99     -15.636  -6.473  22.612  0.00  0.00      PROA  
ATOM    981  HG1 LYS P  99     -16.021  -7.376  22.093  0.00  0.00      PROA  
ATOM    982  HG2 LYS P  99     -16.167  -5.576  22.226  0.00  0.00      PROA  
ATOM    983  CD  LYS P  99     -15.748  -6.511  24.180  0.00  0.00      PROA  
ATOM    984  HD1 LYS P  99     -15.452  -5.541  24.636  0.00  0.00      PROA  
ATOM    985  HD2 LYS P  99     -14.934  -7.162  24.566  0.00  0.00      PROA  
ATOM    986  CE  LYS P  99     -17.112  -6.984  24.731  0.00  0.00      PROA  
ATOM    987  HE1 LYS P  99     -17.068  -7.071  25.837  0.00  0.00      PROA  
ATOM    988  HE2 LYS P  99     -17.362  -7.919  24.184  0.00  0.00      PROA  
ATOM    989  NZ  LYS P  99     -18.180  -5.999  24.400  0.00  0.00      PROA  
ATOM    990  HZ1 LYS P  99     -19.104  -6.359  24.714  0.00  0.00      PROA  
ATOM    991  HZ2 LYS P  99     -18.206  -5.902  23.365  0.00  0.00      PROA  
ATOM    992  HZ3 LYS P  99     -18.009  -5.054  24.799  0.00  0.00      PROA  
ATOM    993  C   LYS P  99     -12.226  -4.952  21.967  0.00  0.00      PROA  
ATOM    994  O   LYS P  99     -11.926  -4.718  20.813  0.00  0.00      PROA  
ATOM    995  N   LYS P 100     -11.254  -5.299  22.780  0.00  0.00      PROA  
ATOM    996  HN  LYS P 100     -11.562  -5.666  23.655  0.00  0.00      PROA  
ATOM    997  CA  LYS P 100      -9.855  -5.309  22.570  0.00  0.00      PROA  
ATOM    998  HA  LYS P 100      -9.694  -4.893  21.587  0.00  0.00      PROA  
ATOM    999  CB  LYS P 100      -9.200  -4.201  23.520  0.00  0.00      PROA  
ATOM   1000  HB1 LYS P 100      -8.151  -4.190  23.154  0.00  0.00      PROA  
ATOM   1001  HB2 LYS P 100      -9.200  -4.616  24.551  0.00  0.00      PROA  
ATOM   1002  CG  LYS P 100      -9.878  -2.805  23.533  0.00  0.00      PROA  
ATOM   1003  HG1 LYS P 100      -9.196  -2.161  24.129  0.00  0.00      PROA  
ATOM   1004  HG2 LYS P 100     -10.837  -2.784  24.094  0.00  0.00      PROA  
ATOM   1005  CD  LYS P 100     -10.000  -1.969  22.224  0.00  0.00      PROA  
ATOM   1006  HD1 LYS P 100     -10.701  -2.557  21.594  0.00  0.00      PROA  
ATOM   1007  HD2 LYS P 100      -9.005  -2.046  21.735  0.00  0.00      PROA  
ATOM   1008  CE  LYS P 100     -10.247  -0.469  22.375  0.00  0.00      PROA  
ATOM   1009  HE1 LYS P 100     -10.295  -0.014  21.363  0.00  0.00      PROA  
ATOM   1010  HE2 LYS P 100      -9.353   0.033  22.804  0.00  0.00      PROA  
ATOM   1011  NZ  LYS P 100     -11.508  -0.242  23.070  0.00  0.00      PROA  
ATOM   1012  HZ1 LYS P 100     -12.128  -1.075  23.035  0.00  0.00      PROA  
ATOM   1013  HZ2 LYS P 100     -11.988   0.671  22.936  0.00  0.00      PROA  
ATOM   1014  HZ3 LYS P 100     -11.254  -0.062  24.062  0.00  0.00      PROA  
ATOM   1015  C   LYS P 100      -9.153  -6.642  22.717  0.00  0.00      PROA  
ATOM   1016  O   LYS P 100      -9.486  -7.517  23.482  0.00  0.00      PROA  
ATOM   1017  N   TYR P 101      -8.234  -6.910  21.826  0.00  0.00      PROA  
ATOM   1018  HN  TYR P 101      -8.047  -6.159  21.197  0.00  0.00      PROA  
ATOM   1019  CA  TYR P 101      -7.442  -8.162  21.820  0.00  0.00      PROA  
ATOM   1020  HA  TYR P 101      -7.893  -8.911  22.455  0.00  0.00      PROA  
ATOM   1021  CB  TYR P 101      -7.188  -8.735  20.414  0.00  0.00      PROA  
ATOM   1022  HB1 TYR P 101      -6.548  -9.614  20.187  0.00  0.00      PROA  
ATOM   1023  HB2 TYR P 101      -6.761  -7.946  19.759  0.00  0.00      PROA  
ATOM   1024  CG  TYR P 101      -8.524  -9.098  19.817  0.00  0.00      PROA  
ATOM   1025  CD1 TYR P 101      -8.800  -8.876  18.527  0.00  0.00      PROA  
ATOM   1026  HD1 TYR P 101      -8.089  -8.424  17.851  0.00  0.00      PROA  
ATOM   1027  CE1 TYR P 101      -9.986  -9.134  17.899  0.00  0.00      PROA  
ATOM   1028  HE1 TYR P 101     -10.168  -8.984  16.845  0.00  0.00      PROA  
ATOM   1029  CZ  TYR P 101     -11.011  -9.786  18.689  0.00  0.00      PROA  
ATOM   1030  OH  TYR P 101     -12.304 -10.079  18.067  0.00  0.00      PROA  
ATOM   1031  HH  TYR P 101     -12.793 -10.703  18.607  0.00  0.00      PROA  
ATOM   1032  CD2 TYR P 101      -9.528  -9.641  20.612  0.00  0.00      PROA  
ATOM   1033  HD2 TYR P 101      -9.380  -9.889  21.653  0.00  0.00      PROA  
ATOM   1034  CE2 TYR P 101     -10.730 -10.011  20.059  0.00  0.00      PROA  
ATOM   1035  HE2 TYR P 101     -11.519 -10.494  20.616  0.00  0.00      PROA  
ATOM   1036  C   TYR P 101      -6.078  -7.933  22.393  0.00  0.00      PROA  
ATOM   1037  O   TYR P 101      -5.824  -6.766  22.608  0.00  0.00      PROA  
ATOM   1038  N   GLN P 102      -5.281  -8.993  22.735  0.00  0.00      PROA  
ATOM   1039  HN  GLN P 102      -5.542  -9.912  22.448  0.00  0.00      PROA  
ATOM   1040  CA  GLN P 102      -4.109  -8.905  23.514  0.00  0.00      PROA  
ATOM   1041  HA  GLN P 102      -4.004  -7.960  24.026  0.00  0.00      PROA  
ATOM   1042  CB  GLN P 102      -4.300  -9.934  24.582  0.00  0.00      PROA  
ATOM   1043  HB1 GLN P 102      -3.393  -9.946  25.225  0.00  0.00      PROA  
ATOM   1044  HB2 GLN P 102      -4.598 -10.871  24.066  0.00  0.00      PROA  
ATOM   1045  CG  GLN P 102      -5.491  -9.516  25.573  0.00  0.00      PROA  
ATOM   1046  HG1 GLN P 102      -6.390  -9.253  24.977  0.00  0.00      PROA  
ATOM   1047  HG2 GLN P 102      -5.317  -8.482  25.942  0.00  0.00      PROA  
ATOM   1048  CD  GLN P 102      -5.947 -10.430  26.671  0.00  0.00      PROA  
ATOM   1049  OE1 GLN P 102      -6.974 -11.039  26.745  0.00  0.00      PROA  
ATOM   1050  NE2 GLN P 102      -5.059 -10.427  27.720  0.00  0.00      PROA  
ATOM   1051 HE21 GLN P 102      -5.230 -11.062  28.474  0.00  0.00      PROA  
ATOM   1052 HE22 GLN P 102      -4.219  -9.885  27.720  0.00  0.00      PROA  
ATOM   1053  C   GLN P 102      -2.823  -9.259  22.709  0.00  0.00      PROA  
ATOM   1054  O   GLN P 102      -1.797  -9.673  23.234  0.00  0.00      PROA  
ATOM   1055  N   TRP P 103      -2.926  -9.090  21.410  0.00  0.00      PROA  
ATOM   1056  HN  TRP P 103      -3.663  -8.640  20.913  0.00  0.00      PROA  
ATOM   1057  CA  TRP P 103      -1.834  -9.459  20.565  0.00  0.00      PROA  
ATOM   1058  HA  TRP P 103      -1.660 -10.518  20.690  0.00  0.00      PROA  
ATOM   1059  CB  TRP P 103      -2.267  -9.311  19.085  0.00  0.00      PROA  
ATOM   1060  HB1 TRP P 103      -1.512  -9.351  18.270  0.00  0.00      PROA  
ATOM   1061  HB2 TRP P 103      -2.698  -8.287  19.076  0.00  0.00      PROA  
ATOM   1062  CG  TRP P 103      -3.442 -10.070  18.592  0.00  0.00      PROA  
ATOM   1063  CD1 TRP P 103      -3.964 -11.265  19.113  0.00  0.00      PROA  
ATOM   1064  HD1 TRP P 103      -3.524 -11.883  19.881  0.00  0.00      PROA  
ATOM   1065  NE1 TRP P 103      -5.179 -11.530  18.516  0.00  0.00      PROA  
ATOM   1066  HE1 TRP P 103      -5.894 -12.168  18.702  0.00  0.00      PROA  
ATOM   1067  CE2 TRP P 103      -5.479 -10.559  17.614  0.00  0.00      PROA  
ATOM   1068  CD2 TRP P 103      -4.410  -9.617  17.616  0.00  0.00      PROA  
ATOM   1069  CE3 TRP P 103      -4.390  -8.573  16.682  0.00  0.00      PROA  
ATOM   1070  HE3 TRP P 103      -3.537  -7.971  16.405  0.00  0.00      PROA  
ATOM   1071  CZ3 TRP P 103      -5.440  -8.465  15.683  0.00  0.00      PROA  
ATOM   1072  HZ3 TRP P 103      -5.203  -7.783  14.880  0.00  0.00      PROA  
ATOM   1073  CZ2 TRP P 103      -6.470 -10.426  16.700  0.00  0.00      PROA  
ATOM   1074  HZ2 TRP P 103      -7.363 -11.033  16.724  0.00  0.00      PROA  
ATOM   1075  CH2 TRP P 103      -6.472  -9.326  15.791  0.00  0.00      PROA  
ATOM   1076  HH2 TRP P 103      -7.224  -9.281  15.017  0.00  0.00      PROA  
ATOM   1077  C   TRP P 103      -0.473  -8.855  20.724  0.00  0.00      PROA  
ATOM   1078  O   TRP P 103      -0.227  -7.638  20.908  0.00  0.00      PROA  
ATOM   1079  N   ASP P 104       0.587  -9.732  20.880  0.00  0.00      PROA  
ATOM   1080  HN  ASP P 104       0.422 -10.699  21.057  0.00  0.00      PROA  
ATOM   1081  CA  ASP P 104       2.038  -9.360  20.780  0.00  0.00      PROA  
ATOM   1082  HA  ASP P 104       2.413  -8.856  21.659  0.00  0.00      PROA  
ATOM   1083  CB  ASP P 104       2.886 -10.674  20.701  0.00  0.00      PROA  
ATOM   1084  HB1 ASP P 104       3.977 -10.534  20.547  0.00  0.00      PROA  
ATOM   1085  HB2 ASP P 104       2.619 -11.283  19.811  0.00  0.00      PROA  
ATOM   1086  CG  ASP P 104       2.809 -11.455  21.990  0.00  0.00      PROA  
ATOM   1087  OD1 ASP P 104       3.589 -12.476  22.191  0.00  0.00      PROA  
ATOM   1088  OD2 ASP P 104       1.991 -11.122  22.846  0.00  0.00      PROA  
ATOM   1089  C   ASP P 104       2.372  -8.536  19.504  0.00  0.00      PROA  
ATOM   1090  O   ASP P 104       1.639  -8.420  18.492  0.00  0.00      PROA  
ATOM   1091  N   ALA P 105       3.533  -7.949  19.517  0.00  0.00      PROA  
ATOM   1092  HN  ALA P 105       3.970  -7.848  20.407  0.00  0.00      PROA  
ATOM   1093  CA  ALA P 105       4.141  -7.310  18.344  0.00  0.00      PROA  
ATOM   1094  HA  ALA P 105       3.551  -6.486  17.970  0.00  0.00      PROA  
ATOM   1095  CB  ALA P 105       5.455  -6.595  19.031  0.00  0.00      PROA  
ATOM   1096  HB1 ALA P 105       6.258  -7.346  19.192  0.00  0.00      PROA  
ATOM   1097  HB2 ALA P 105       5.078  -6.109  19.956  0.00  0.00      PROA  
ATOM   1098  HB3 ALA P 105       5.815  -5.776  18.372  0.00  0.00      PROA  
ATOM   1099  C   ALA P 105       4.403  -8.219  17.120  0.00  0.00      PROA  
ATOM   1100  O   ALA P 105       3.940  -7.865  16.047  0.00  0.00      PROA  
ATOM   1101  N   GLU P 106       4.893  -9.403  17.362  0.00  0.00      PROA  
ATOM   1102  HN  GLU P 106       5.260  -9.640  18.258  0.00  0.00      PROA  
ATOM   1103  CA  GLU P 106       5.152 -10.374  16.223  0.00  0.00      PROA  
ATOM   1104  HA  GLU P 106       5.746  -9.848  15.490  0.00  0.00      PROA  
ATOM   1105  CB  GLU P 106       6.097 -11.590  16.638  0.00  0.00      PROA  
ATOM   1106  HB1 GLU P 106       5.413 -12.081  17.364  0.00  0.00      PROA  
ATOM   1107  HB2 GLU P 106       6.987 -11.219  17.189  0.00  0.00      PROA  
ATOM   1108  CG  GLU P 106       6.391 -12.702  15.576  0.00  0.00      PROA  
ATOM   1109  HG1 GLU P 106       7.024 -12.218  14.802  0.00  0.00      PROA  
ATOM   1110  HG2 GLU P 106       5.425 -13.110  15.208  0.00  0.00      PROA  
ATOM   1111  CD  GLU P 106       7.336 -13.777  16.068  0.00  0.00      PROA  
ATOM   1112  OE1 GLU P 106       6.921 -14.929  16.229  0.00  0.00      PROA  
ATOM   1113  OE2 GLU P 106       8.587 -13.443  16.239  0.00  0.00      PROA  
ATOM   1114  C   GLU P 106       3.945 -10.858  15.444  0.00  0.00      PROA  
ATOM   1115  O   GLU P 106       3.949 -10.888  14.235  0.00  0.00      PROA  
ATOM   1116  N   THR P 107       2.867 -11.094  16.203  0.00  0.00      PROA  
ATOM   1117  HN  THR P 107       2.949 -11.263  17.182  0.00  0.00      PROA  
ATOM   1118  CA  THR P 107       1.506 -11.385  15.745  0.00  0.00      PROA  
ATOM   1119  HA  THR P 107       1.377 -12.291  15.171  0.00  0.00      PROA  
ATOM   1120  CB  THR P 107       0.629 -11.564  17.010  0.00  0.00      PROA  
ATOM   1121  HB  THR P 107       0.693 -10.651  17.639  0.00  0.00      PROA  
ATOM   1122  OG1 THR P 107       0.991 -12.633  17.882  0.00  0.00      PROA  
ATOM   1123  HG1 THR P 107       1.049 -13.438  17.361  0.00  0.00      PROA  
ATOM   1124  CG2 THR P 107      -0.873 -11.767  16.578  0.00  0.00      PROA  
ATOM   1125 HG21 THR P 107      -1.381 -10.898  16.106  0.00  0.00      PROA  
ATOM   1126 HG22 THR P 107      -1.523 -12.088  17.421  0.00  0.00      PROA  
ATOM   1127 HG23 THR P 107      -0.861 -12.570  15.810  0.00  0.00      PROA  
ATOM   1128  C   THR P 107       0.913 -10.309  14.880  0.00  0.00      PROA  
ATOM   1129  O   THR P 107       0.461 -10.547  13.782  0.00  0.00      PROA  
ATOM   1130  N   GLN P 108       1.039  -9.002  15.291  0.00  0.00      PROA  
ATOM   1131  HN  GLN P 108       1.470  -8.859  16.179  0.00  0.00      PROA  
ATOM   1132  CA  GLN P 108       0.628  -7.913  14.453  0.00  0.00      PROA  
ATOM   1133  HA  GLN P 108      -0.447  -7.953  14.360  0.00  0.00      PROA  
ATOM   1134  CB  GLN P 108       1.011  -6.662  15.191  0.00  0.00      PROA  
ATOM   1135  HB1 GLN P 108       1.062  -5.707  14.626  0.00  0.00      PROA  
ATOM   1136  HB2 GLN P 108       1.966  -6.818  15.736  0.00  0.00      PROA  
ATOM   1137  CG  GLN P 108      -0.093  -6.374  16.283  0.00  0.00      PROA  
ATOM   1138  HG1 GLN P 108      -0.364  -7.321  16.797  0.00  0.00      PROA  
ATOM   1139  HG2 GLN P 108      -1.059  -6.198  15.763  0.00  0.00      PROA  
ATOM   1140  CD  GLN P 108       0.129  -5.282  17.295  0.00  0.00      PROA  
ATOM   1141  OE1 GLN P 108      -0.062  -4.058  17.099  0.00  0.00      PROA  
ATOM   1142  NE2 GLN P 108       0.520  -5.641  18.521  0.00  0.00      PROA  
ATOM   1143 HE21 GLN P 108       0.509  -4.974  19.266  0.00  0.00      PROA  
ATOM   1144 HE22 GLN P 108       0.690  -6.598  18.755  0.00  0.00      PROA  
ATOM   1145  C   GLN P 108       1.318  -7.867  13.136  0.00  0.00      PROA  
ATOM   1146  O   GLN P 108       0.589  -7.617  12.202  0.00  0.00      PROA  
ATOM   1147  N   GLY P 109       2.631  -8.112  13.073  0.00  0.00      PROA  
ATOM   1148  HN  GLY P 109       3.089  -8.293  13.940  0.00  0.00      PROA  
ATOM   1149  CA  GLY P 109       3.354  -8.141  11.780  0.00  0.00      PROA  
ATOM   1150  HA1 GLY P 109       4.350  -8.481  12.021  0.00  0.00      PROA  
ATOM   1151  HA2 GLY P 109       3.327  -7.197  11.256  0.00  0.00      PROA  
ATOM   1152  C   GLY P 109       2.734  -9.136  10.747  0.00  0.00      PROA  
ATOM   1153  O   GLY P 109       2.765  -8.973   9.557  0.00  0.00      PROA  
ATOM   1154  N   TRP P 110       2.237 -10.226  11.306  0.00  0.00      PROA  
ATOM   1155  HN  TRP P 110       2.159 -10.453  12.274  0.00  0.00      PROA  
ATOM   1156  CA  TRP P 110       1.668 -11.255  10.451  0.00  0.00      PROA  
ATOM   1157  HA  TRP P 110       2.208 -11.419   9.531  0.00  0.00      PROA  
ATOM   1158  CB  TRP P 110       1.805 -12.624  11.164  0.00  0.00      PROA  
ATOM   1159  HB1 TRP P 110       0.962 -13.297  10.897  0.00  0.00      PROA  
ATOM   1160  HB2 TRP P 110       1.433 -12.359  12.177  0.00  0.00      PROA  
ATOM   1161  CG  TRP P 110       3.076 -13.345  11.266  0.00  0.00      PROA  
ATOM   1162  CD1 TRP P 110       3.883 -13.509  12.374  0.00  0.00      PROA  
ATOM   1163  HD1 TRP P 110       3.528 -13.245  13.359  0.00  0.00      PROA  
ATOM   1164  NE1 TRP P 110       5.032 -14.110  12.095  0.00  0.00      PROA  
ATOM   1165  HE1 TRP P 110       5.693 -14.402  12.752  0.00  0.00      PROA  
ATOM   1166  CE2 TRP P 110       4.964 -14.504  10.793  0.00  0.00      PROA  
ATOM   1167  CD2 TRP P 110       3.721 -14.084  10.231  0.00  0.00      PROA  
ATOM   1168  CE3 TRP P 110       3.376 -14.350   8.930  0.00  0.00      PROA  
ATOM   1169  HE3 TRP P 110       2.412 -14.114   8.504  0.00  0.00      PROA  
ATOM   1170  CZ3 TRP P 110       4.232 -15.184   8.215  0.00  0.00      PROA  
ATOM   1171  HZ3 TRP P 110       3.967 -15.456   7.204  0.00  0.00      PROA  
ATOM   1172  CZ2 TRP P 110       5.873 -15.172   9.960  0.00  0.00      PROA  
ATOM   1173  HZ2 TRP P 110       6.837 -15.566  10.248  0.00  0.00      PROA  
ATOM   1174  CH2 TRP P 110       5.509 -15.570   8.686  0.00  0.00      PROA  
ATOM   1175  HH2 TRP P 110       6.131 -16.229   8.099  0.00  0.00      PROA  
ATOM   1176  C   TRP P 110       0.215 -11.052  10.050  0.00  0.00      PROA  
ATOM   1177  O   TRP P 110      -0.224 -11.405   8.977  0.00  0.00      PROA  
ATOM   1178  N   ILE P 111      -0.577 -10.347  10.830  0.00  0.00      PROA  
ATOM   1179  HN  ILE P 111      -0.315 -10.191  11.779  0.00  0.00      PROA  
ATOM   1180  CA  ILE P 111      -1.865  -9.736  10.534  0.00  0.00      PROA  
ATOM   1181  HA  ILE P 111      -2.570 -10.527  10.324  0.00  0.00      PROA  
ATOM   1182  CB  ILE P 111      -2.446  -9.031  11.838  0.00  0.00      PROA  
ATOM   1183  HB  ILE P 111      -1.712  -8.241  12.107  0.00  0.00      PROA  
ATOM   1184  CG2 ILE P 111      -3.780  -8.297  11.548  0.00  0.00      PROA  
ATOM   1185 HG21 ILE P 111      -4.517  -8.918  10.995  0.00  0.00      PROA  
ATOM   1186 HG22 ILE P 111      -3.750  -7.426  10.859  0.00  0.00      PROA  
ATOM   1187 HG23 ILE P 111      -4.264  -8.086  12.525  0.00  0.00      PROA  
ATOM   1188  CG1 ILE P 111      -2.562 -10.013  12.986  0.00  0.00      PROA  
ATOM   1189 HG11 ILE P 111      -2.712  -9.306  13.830  0.00  0.00      PROA  
ATOM   1190 HG12 ILE P 111      -1.707 -10.713  13.100  0.00  0.00      PROA  
ATOM   1191  CD  ILE P 111      -3.836 -10.849  12.873  0.00  0.00      PROA  
ATOM   1192  HD1 ILE P 111      -3.762 -11.656  12.113  0.00  0.00      PROA  
ATOM   1193  HD2 ILE P 111      -4.749 -10.281  12.593  0.00  0.00      PROA  
ATOM   1194  HD3 ILE P 111      -4.174 -11.333  13.814  0.00  0.00      PROA  
ATOM   1195  C   ILE P 111      -1.700  -8.856   9.319  0.00  0.00      PROA  
ATOM   1196  O   ILE P 111      -2.377  -8.942   8.299  0.00  0.00      PROA  
ATOM   1197  N   LEU P 112      -0.687  -7.936   9.348  0.00  0.00      PROA  
ATOM   1198  HN  LEU P 112      -0.080  -7.889  10.137  0.00  0.00      PROA  
ATOM   1199  CA  LEU P 112      -0.446  -7.020   8.211  0.00  0.00      PROA  
ATOM   1200  HA  LEU P 112      -1.207  -6.269   8.065  0.00  0.00      PROA  
ATOM   1201  CB  LEU P 112       0.787  -6.203   8.884  0.00  0.00      PROA  
ATOM   1202  HB1 LEU P 112       1.310  -5.703   8.041  0.00  0.00      PROA  
ATOM   1203  HB2 LEU P 112       1.476  -6.900   9.407  0.00  0.00      PROA  
ATOM   1204  CG  LEU P 112       0.388  -5.085   9.836  0.00  0.00      PROA  
ATOM   1205  HG  LEU P 112      -0.196  -5.533  10.668  0.00  0.00      PROA  
ATOM   1206  CD1 LEU P 112       1.649  -4.435  10.465  0.00  0.00      PROA  
ATOM   1207 HD11 LEU P 112       2.144  -5.087  11.216  0.00  0.00      PROA  
ATOM   1208 HD12 LEU P 112       1.321  -3.568  11.077  0.00  0.00      PROA  
ATOM   1209 HD13 LEU P 112       2.436  -4.157   9.731  0.00  0.00      PROA  
ATOM   1210  CD2 LEU P 112      -0.520  -3.980   9.241  0.00  0.00      PROA  
ATOM   1211 HD21 LEU P 112      -0.416  -3.047   9.836  0.00  0.00      PROA  
ATOM   1212 HD22 LEU P 112      -1.593  -4.251   9.341  0.00  0.00      PROA  
ATOM   1213 HD23 LEU P 112      -0.284  -3.726   8.186  0.00  0.00      PROA  
ATOM   1214  C   LEU P 112       0.166  -7.666   6.976  0.00  0.00      PROA  
ATOM   1215  O   LEU P 112      -0.068  -7.145   5.892  0.00  0.00      PROA  
ATOM   1216  N   GLY P 113       0.913  -8.767   7.106  0.00  0.00      PROA  
ATOM   1217  HN  GLY P 113       1.057  -9.145   8.017  0.00  0.00      PROA  
ATOM   1218  CA  GLY P 113       1.518  -9.546   6.017  0.00  0.00      PROA  
ATOM   1219  HA1 GLY P 113       2.264 -10.151   6.510  0.00  0.00      PROA  
ATOM   1220  HA2 GLY P 113       1.912  -8.827   5.314  0.00  0.00      PROA  
ATOM   1221  C   GLY P 113       0.659 -10.500   5.354  0.00  0.00      PROA  
ATOM   1222  O   GLY P 113       1.037 -11.003   4.274  0.00  0.00      PROA  
ATOM   1223  N   SER P 114      -0.492 -10.877   5.991  0.00  0.00      PROA  
ATOM   1224  HN  SER P 114      -0.785 -10.399   6.816  0.00  0.00      PROA  
ATOM   1225  CA  SER P 114      -1.387 -11.922   5.548  0.00  0.00      PROA  
ATOM   1226  HA  SER P 114      -0.805 -12.826   5.444  0.00  0.00      PROA  
ATOM   1227  CB  SER P 114      -2.628 -12.148   6.535  0.00  0.00      PROA  
ATOM   1228  HB1 SER P 114      -2.150 -12.593   7.434  0.00  0.00      PROA  
ATOM   1229  HB2 SER P 114      -3.405 -12.865   6.193  0.00  0.00      PROA  
ATOM   1230  OG  SER P 114      -3.489 -11.009   6.685  0.00  0.00      PROA  
ATOM   1231  HG1 SER P 114      -3.058 -10.319   7.194  0.00  0.00      PROA  
ATOM   1232  C   SER P 114      -1.954 -11.651   4.234  0.00  0.00      PROA  
ATOM   1233  O   SER P 114      -1.970 -12.525   3.343  0.00  0.00      PROA  
ATOM   1234  N   PHE P 115      -2.414 -10.364   4.001  0.00  0.00      PROA  
ATOM   1235  HN  PHE P 115      -2.392  -9.703   4.747  0.00  0.00      PROA  
ATOM   1236  CA  PHE P 115      -2.938  -9.820   2.749  0.00  0.00      PROA  
ATOM   1237  HA  PHE P 115      -3.821 -10.384   2.486  0.00  0.00      PROA  
ATOM   1238  CB  PHE P 115      -3.355  -8.362   3.157  0.00  0.00      PROA  
ATOM   1239  HB1 PHE P 115      -2.561  -7.974   3.830  0.00  0.00      PROA  
ATOM   1240  HB2 PHE P 115      -4.350  -8.455   3.642  0.00  0.00      PROA  
ATOM   1241  CG  PHE P 115      -3.473  -7.505   1.980  0.00  0.00      PROA  
ATOM   1242  CD1 PHE P 115      -4.557  -7.822   1.096  0.00  0.00      PROA  
ATOM   1243  HD1 PHE P 115      -5.221  -8.623   1.387  0.00  0.00      PROA  
ATOM   1244  CE1 PHE P 115      -4.756  -6.999  -0.004  0.00  0.00      PROA  
ATOM   1245  HE1 PHE P 115      -5.533  -7.231  -0.718  0.00  0.00      PROA  
ATOM   1246  CZ  PHE P 115      -3.765  -6.070  -0.365  0.00  0.00      PROA  
ATOM   1247  HZ  PHE P 115      -3.819  -5.476  -1.265  0.00  0.00      PROA  
ATOM   1248  CD2 PHE P 115      -2.523  -6.537   1.642  0.00  0.00      PROA  
ATOM   1249  HD2 PHE P 115      -1.730  -6.308   2.339  0.00  0.00      PROA  
ATOM   1250  CE2 PHE P 115      -2.648  -5.878   0.458  0.00  0.00      PROA  
ATOM   1251  HE2 PHE P 115      -1.834  -5.218   0.195  0.00  0.00      PROA  
ATOM   1252  C   PHE P 115      -1.971  -9.903   1.500  0.00  0.00      PROA  
ATOM   1253  O   PHE P 115      -2.280 -10.292   0.334  0.00  0.00      PROA  
ATOM   1254  N   PHE P 116      -0.613  -9.630   1.773  0.00  0.00      PROA  
ATOM   1255  HN  PHE P 116      -0.234  -9.355   2.653  0.00  0.00      PROA  
ATOM   1256  CA  PHE P 116       0.364  -9.757   0.727  0.00  0.00      PROA  
ATOM   1257  HA  PHE P 116      -0.047  -9.309  -0.166  0.00  0.00      PROA  
ATOM   1258  CB  PHE P 116       1.701  -9.048   1.168  0.00  0.00      PROA  
ATOM   1259  HB1 PHE P 116       2.577  -9.322   0.542  0.00  0.00      PROA  
ATOM   1260  HB2 PHE P 116       1.927  -9.466   2.172  0.00  0.00      PROA  
ATOM   1261  CG  PHE P 116       1.309  -7.562   1.312  0.00  0.00      PROA  
ATOM   1262  CD1 PHE P 116       1.492  -6.723   0.181  0.00  0.00      PROA  
ATOM   1263  HD1 PHE P 116       1.638  -7.279  -0.733  0.00  0.00      PROA  
ATOM   1264  CE1 PHE P 116       1.165  -5.350   0.365  0.00  0.00      PROA  
ATOM   1265  HE1 PHE P 116       1.129  -4.678  -0.480  0.00  0.00      PROA  
ATOM   1266  CZ  PHE P 116       0.912  -4.838   1.611  0.00  0.00      PROA  
ATOM   1267  HZ  PHE P 116       0.799  -3.773   1.749  0.00  0.00      PROA  
ATOM   1268  CD2 PHE P 116       1.089  -7.060   2.607  0.00  0.00      PROA  
ATOM   1269  HD2 PHE P 116       1.047  -7.749   3.437  0.00  0.00      PROA  
ATOM   1270  CE2 PHE P 116       0.928  -5.665   2.753  0.00  0.00      PROA  
ATOM   1271  HE2 PHE P 116       0.678  -5.369   3.761  0.00  0.00      PROA  
ATOM   1272  C   PHE P 116       0.660 -11.146   0.272  0.00  0.00      PROA  
ATOM   1273  O   PHE P 116       0.952 -11.316  -0.913  0.00  0.00      PROA  
ATOM   1274  N   TYR P 117       0.477 -12.179   1.145  0.00  0.00      PROA  
ATOM   1275  HN  TYR P 117       0.195 -12.001   2.084  0.00  0.00      PROA  
ATOM   1276  CA  TYR P 117       0.720 -13.529   0.697  0.00  0.00      PROA  
ATOM   1277  HA  TYR P 117       1.661 -13.624   0.176  0.00  0.00      PROA  
ATOM   1278  CB  TYR P 117       0.837 -14.613   1.959  0.00  0.00      PROA  
ATOM   1279  HB1 TYR P 117       0.820 -15.668   1.612  0.00  0.00      PROA  
ATOM   1280  HB2 TYR P 117       0.022 -14.273   2.632  0.00  0.00      PROA  
ATOM   1281  CG  TYR P 117       2.154 -14.403   2.788  0.00  0.00      PROA  
ATOM   1282  CD1 TYR P 117       3.268 -14.978   2.190  0.00  0.00      PROA  
ATOM   1283  HD1 TYR P 117       3.153 -15.566   1.292  0.00  0.00      PROA  
ATOM   1284  CE1 TYR P 117       4.568 -14.964   2.835  0.00  0.00      PROA  
ATOM   1285  HE1 TYR P 117       5.489 -15.393   2.470  0.00  0.00      PROA  
ATOM   1286  CZ  TYR P 117       4.682 -14.317   4.069  0.00  0.00      PROA  
ATOM   1287  OH  TYR P 117       5.936 -14.258   4.687  0.00  0.00      PROA  
ATOM   1288  HH  TYR P 117       6.000 -13.388   5.087  0.00  0.00      PROA  
ATOM   1289  CD2 TYR P 117       2.301 -13.812   4.138  0.00  0.00      PROA  
ATOM   1290  HD2 TYR P 117       1.456 -13.549   4.756  0.00  0.00      PROA  
ATOM   1291  CE2 TYR P 117       3.591 -13.716   4.666  0.00  0.00      PROA  
ATOM   1292  HE2 TYR P 117       3.742 -13.214   5.610  0.00  0.00      PROA  
ATOM   1293  C   TYR P 117      -0.455 -14.042  -0.161  0.00  0.00      PROA  
ATOM   1294  O   TYR P 117      -0.280 -14.996  -0.921  0.00  0.00      PROA  
ATOM   1295  N   GLY P 118      -1.633 -13.396  -0.092  0.00  0.00      PROA  
ATOM   1296  HN  GLY P 118      -1.814 -12.575   0.444  0.00  0.00      PROA  
ATOM   1297  CA  GLY P 118      -2.737 -13.752  -1.029  0.00  0.00      PROA  
ATOM   1298  HA1 GLY P 118      -3.616 -13.390  -0.517  0.00  0.00      PROA  
ATOM   1299  HA2 GLY P 118      -2.768 -14.820  -1.188  0.00  0.00      PROA  
ATOM   1300  C   GLY P 118      -2.674 -13.024  -2.320  0.00  0.00      PROA  
ATOM   1301  O   GLY P 118      -2.995 -13.518  -3.380  0.00  0.00      PROA  
ATOM   1302  N   TYR P 119      -2.280 -11.754  -2.294  0.00  0.00      PROA  
ATOM   1303  HN  TYR P 119      -2.086 -11.357  -1.400  0.00  0.00      PROA  
ATOM   1304  CA  TYR P 119      -1.992 -10.911  -3.351  0.00  0.00      PROA  
ATOM   1305  HA  TYR P 119      -2.871 -10.896  -3.979  0.00  0.00      PROA  
ATOM   1306  CB  TYR P 119      -1.689  -9.525  -2.859  0.00  0.00      PROA  
ATOM   1307  HB1 TYR P 119      -0.713  -9.515  -2.327  0.00  0.00      PROA  
ATOM   1308  HB2 TYR P 119      -2.394  -9.120  -2.102  0.00  0.00      PROA  
ATOM   1309  CG  TYR P 119      -1.507  -8.508  -3.931  0.00  0.00      PROA  
ATOM   1310  CD1 TYR P 119      -2.510  -7.636  -4.282  0.00  0.00      PROA  
ATOM   1311  HD1 TYR P 119      -3.527  -7.690  -3.922  0.00  0.00      PROA  
ATOM   1312  CE1 TYR P 119      -2.251  -6.510  -5.079  0.00  0.00      PROA  
ATOM   1313  HE1 TYR P 119      -3.090  -5.848  -5.239  0.00  0.00      PROA  
ATOM   1314  CZ  TYR P 119      -0.949  -6.260  -5.560  0.00  0.00      PROA  
ATOM   1315  OH  TYR P 119      -0.758  -5.151  -6.406  0.00  0.00      PROA  
ATOM   1316  HH  TYR P 119      -1.505  -4.558  -6.297  0.00  0.00      PROA  
ATOM   1317  CD2 TYR P 119      -0.218  -8.229  -4.443  0.00  0.00      PROA  
ATOM   1318  HD2 TYR P 119       0.644  -8.856  -4.270  0.00  0.00      PROA  
ATOM   1319  CE2 TYR P 119       0.066  -7.146  -5.241  0.00  0.00      PROA  
ATOM   1320  HE2 TYR P 119       1.092  -7.000  -5.544  0.00  0.00      PROA  
ATOM   1321  C   TYR P 119      -0.919 -11.418  -4.296  0.00  0.00      PROA  
ATOM   1322  O   TYR P 119      -1.104 -11.349  -5.565  0.00  0.00      PROA  
ATOM   1323  N   ILE P 120       0.231 -11.938  -3.814  0.00  0.00      PROA  
ATOM   1324  HN  ILE P 120       0.272 -11.877  -2.820  0.00  0.00      PROA  
ATOM   1325  CA  ILE P 120       1.297 -12.470  -4.639  0.00  0.00      PROA  
ATOM   1326  HA  ILE P 120       1.522 -11.663  -5.321  0.00  0.00      PROA  
ATOM   1327  CB  ILE P 120       2.511 -13.002  -3.905  0.00  0.00      PROA  
ATOM   1328  HB  ILE P 120       2.788 -12.117  -3.293  0.00  0.00      PROA  
ATOM   1329  CG2 ILE P 120       2.319 -14.131  -2.833  0.00  0.00      PROA  
ATOM   1330 HG21 ILE P 120       1.375 -14.071  -2.250  0.00  0.00      PROA  
ATOM   1331 HG22 ILE P 120       3.143 -14.120  -2.088  0.00  0.00      PROA  
ATOM   1332 HG23 ILE P 120       2.408 -15.118  -3.335  0.00  0.00      PROA  
ATOM   1333  CG1 ILE P 120       3.843 -13.257  -4.698  0.00  0.00      PROA  
ATOM   1334 HG11 ILE P 120       4.021 -12.375  -5.350  0.00  0.00      PROA  
ATOM   1335 HG12 ILE P 120       3.861 -14.133  -5.382  0.00  0.00      PROA  
ATOM   1336  CD  ILE P 120       5.143 -13.485  -3.811  0.00  0.00      PROA  
ATOM   1337  HD1 ILE P 120       5.350 -14.572  -3.716  0.00  0.00      PROA  
ATOM   1338  HD2 ILE P 120       5.038 -12.996  -2.819  0.00  0.00      PROA  
ATOM   1339  HD3 ILE P 120       6.019 -13.059  -4.345  0.00  0.00      PROA  
ATOM   1340  C   ILE P 120       0.795 -13.653  -5.456  0.00  0.00      PROA  
ATOM   1341  O   ILE P 120       1.281 -13.873  -6.637  0.00  0.00      PROA  
ATOM   1342  N   ILE P 121      -0.243 -14.478  -5.045  0.00  0.00      PROA  
ATOM   1343  HN  ILE P 121      -0.667 -14.279  -4.165  0.00  0.00      PROA  
ATOM   1344  CA  ILE P 121      -0.682 -15.689  -5.783  0.00  0.00      PROA  
ATOM   1345  HA  ILE P 121       0.178 -16.320  -5.954  0.00  0.00      PROA  
ATOM   1346  CB  ILE P 121      -1.652 -16.525  -4.908  0.00  0.00      PROA  
ATOM   1347  HB  ILE P 121      -2.464 -15.829  -4.608  0.00  0.00      PROA  
ATOM   1348  CG2 ILE P 121      -2.186 -17.614  -5.864  0.00  0.00      PROA  
ATOM   1349 HG21 ILE P 121      -2.754 -18.358  -5.267  0.00  0.00      PROA  
ATOM   1350 HG22 ILE P 121      -1.301 -18.121  -6.304  0.00  0.00      PROA  
ATOM   1351 HG23 ILE P 121      -2.797 -17.108  -6.642  0.00  0.00      PROA  
ATOM   1352  CG1 ILE P 121      -1.093 -17.110  -3.515  0.00  0.00      PROA  
ATOM   1353 HG11 ILE P 121      -1.927 -17.751  -3.157  0.00  0.00      PROA  
ATOM   1354 HG12 ILE P 121      -1.059 -16.247  -2.815  0.00  0.00      PROA  
ATOM   1355  CD  ILE P 121       0.257 -17.706  -3.579  0.00  0.00      PROA  
ATOM   1356  HD1 ILE P 121       0.394 -18.597  -4.228  0.00  0.00      PROA  
ATOM   1357  HD2 ILE P 121       0.524 -18.057  -2.559  0.00  0.00      PROA  
ATOM   1358  HD3 ILE P 121       0.920 -16.834  -3.763  0.00  0.00      PROA  
ATOM   1359  C   ILE P 121      -1.242 -15.329  -7.175  0.00  0.00      PROA  
ATOM   1360  O   ILE P 121      -0.880 -15.972  -8.171  0.00  0.00      PROA  
ATOM   1361  N   THR P 122      -2.039 -14.230  -7.338  0.00  0.00      PROA  
ATOM   1362  HN  THR P 122      -2.199 -13.552  -6.625  0.00  0.00      PROA  
ATOM   1363  CA  THR P 122      -2.664 -14.022  -8.677  0.00  0.00      PROA  
ATOM   1364  HA  THR P 122      -2.767 -14.972  -9.181  0.00  0.00      PROA  
ATOM   1365  CB  THR P 122      -4.085 -13.538  -8.688  0.00  0.00      PROA  
ATOM   1366  HB  THR P 122      -4.747 -14.231  -8.125  0.00  0.00      PROA  
ATOM   1367  OG1 THR P 122      -4.624 -13.115  -9.920  0.00  0.00      PROA  
ATOM   1368  HG1 THR P 122      -4.011 -12.529 -10.371  0.00  0.00      PROA  
ATOM   1369  CG2 THR P 122      -4.088 -12.266  -7.775  0.00  0.00      PROA  
ATOM   1370 HG21 THR P 122      -3.558 -11.344  -8.097  0.00  0.00      PROA  
ATOM   1371 HG22 THR P 122      -3.673 -12.460  -6.762  0.00  0.00      PROA  
ATOM   1372 HG23 THR P 122      -5.143 -12.065  -7.491  0.00  0.00      PROA  
ATOM   1373  C   THR P 122      -1.695 -13.189  -9.583  0.00  0.00      PROA  
ATOM   1374  O   THR P 122      -2.085 -12.860 -10.669  0.00  0.00      PROA  
ATOM   1375  N   GLN P 123      -0.465 -12.790  -9.133  0.00  0.00      PROA  
ATOM   1376  HN  GLN P 123      -0.099 -12.977  -8.224  0.00  0.00      PROA  
ATOM   1377  CA  GLN P 123       0.437 -11.856  -9.861  0.00  0.00      PROA  
ATOM   1378  HA  GLN P 123      -0.178 -10.987 -10.042  0.00  0.00      PROA  
ATOM   1379  CB  GLN P 123       1.654 -11.449  -8.927  0.00  0.00      PROA  
ATOM   1380  HB1 GLN P 123       2.257 -10.848  -9.641  0.00  0.00      PROA  
ATOM   1381  HB2 GLN P 123       2.384 -12.232  -8.629  0.00  0.00      PROA  
ATOM   1382  CG  GLN P 123       1.248 -10.521  -7.798  0.00  0.00      PROA  
ATOM   1383  HG1 GLN P 123       2.212 -10.119  -7.419  0.00  0.00      PROA  
ATOM   1384  HG2 GLN P 123       0.708 -11.152  -7.060  0.00  0.00      PROA  
ATOM   1385  CD  GLN P 123       0.334  -9.306  -8.263  0.00  0.00      PROA  
ATOM   1386  OE1 GLN P 123       0.667  -8.650  -9.259  0.00  0.00      PROA  
ATOM   1387  NE2 GLN P 123      -0.847  -9.086  -7.638  0.00  0.00      PROA  
ATOM   1388 HE21 GLN P 123      -1.514  -8.470  -8.058  0.00  0.00      PROA  
ATOM   1389 HE22 GLN P 123      -1.063  -9.785  -6.956  0.00  0.00      PROA  
ATOM   1390  C   GLN P 123       0.883 -12.433 -11.171  0.00  0.00      PROA  
ATOM   1391  O   GLN P 123       0.690 -11.851 -12.252  0.00  0.00      PROA  
ATOM   1392  N   ILE P 124       1.283 -13.689 -11.113  0.00  0.00      PROA  
ATOM   1393  HN  ILE P 124       1.474 -14.177 -10.265  0.00  0.00      PROA  
ATOM   1394  CA  ILE P 124       1.713 -14.480 -12.263  0.00  0.00      PROA  
ATOM   1395  HA  ILE P 124       2.263 -13.776 -12.870  0.00  0.00      PROA  
ATOM   1396  CB  ILE P 124       2.800 -15.589 -11.996  0.00  0.00      PROA  
ATOM   1397  HB  ILE P 124       2.387 -16.617 -12.081  0.00  0.00      PROA  
ATOM   1398  CG2 ILE P 124       3.989 -15.581 -13.090  0.00  0.00      PROA  
ATOM   1399 HG21 ILE P 124       4.744 -14.793 -12.879  0.00  0.00      PROA  
ATOM   1400 HG22 ILE P 124       3.522 -15.300 -14.058  0.00  0.00      PROA  
ATOM   1401 HG23 ILE P 124       4.444 -16.587 -13.211  0.00  0.00      PROA  
ATOM   1402  CG1 ILE P 124       3.456 -15.438 -10.610  0.00  0.00      PROA  
ATOM   1403 HG11 ILE P 124       3.821 -14.413 -10.388  0.00  0.00      PROA  
ATOM   1404 HG12 ILE P 124       4.372 -16.067 -10.604  0.00  0.00      PROA  
ATOM   1405  CD  ILE P 124       2.733 -15.873  -9.300  0.00  0.00      PROA  
ATOM   1406  HD1 ILE P 124       3.555 -15.911  -8.554  0.00  0.00      PROA  
ATOM   1407  HD2 ILE P 124       2.197 -16.846  -9.319  0.00  0.00      PROA  
ATOM   1408  HD3 ILE P 124       2.032 -15.098  -8.924  0.00  0.00      PROA  
ATOM   1409  C   ILE P 124       0.621 -15.025 -13.218  0.00  0.00      PROA  
ATOM   1410  O   ILE P 124       0.715 -14.927 -14.431  0.00  0.00      PROA  
ATOM   1411  N   PRO P 125      -0.455 -15.556 -12.658  0.00  0.00      PROA  
ATOM   1412  CD  PRO P 125      -0.466 -16.332 -11.397  0.00  0.00      PROA  
ATOM   1413  HD1 PRO P 125      -0.974 -15.823 -10.550  0.00  0.00      PROA  
ATOM   1414  HD2 PRO P 125       0.566 -16.414 -10.994  0.00  0.00      PROA  
ATOM   1415  CA  PRO P 125      -1.527 -16.059 -13.443  0.00  0.00      PROA  
ATOM   1416  HA  PRO P 125      -1.291 -16.397 -14.441  0.00  0.00      PROA  
ATOM   1417  CB  PRO P 125      -2.184 -17.078 -12.584  0.00  0.00      PROA  
ATOM   1418  HB1 PRO P 125      -2.697 -17.902 -13.127  0.00  0.00      PROA  
ATOM   1419  HB2 PRO P 125      -2.944 -16.523 -11.993  0.00  0.00      PROA  
ATOM   1420  CG  PRO P 125      -1.126 -17.611 -11.727  0.00  0.00      PROA  
ATOM   1421  HG1 PRO P 125      -1.675 -18.069 -10.877  0.00  0.00      PROA  
ATOM   1422  HG2 PRO P 125      -0.531 -18.436 -12.175  0.00  0.00      PROA  
ATOM   1423  C   PRO P 125      -2.505 -15.040 -13.907  0.00  0.00      PROA  
ATOM   1424  O   PRO P 125      -3.130 -15.227 -14.939  0.00  0.00      PROA  
ATOM   1425  N   GLY P 126      -2.687 -13.986 -13.117  0.00  0.00      PROA  
ATOM   1426  HN  GLY P 126      -1.990 -13.720 -12.456  0.00  0.00      PROA  
ATOM   1427  CA  GLY P 126      -3.796 -13.103 -13.343  0.00  0.00      PROA  
ATOM   1428  HA1 GLY P 126      -3.747 -12.289 -12.636  0.00  0.00      PROA  
ATOM   1429  HA2 GLY P 126      -4.655 -13.744 -13.207  0.00  0.00      PROA  
ATOM   1430  C   GLY P 126      -4.008 -12.513 -14.692  0.00  0.00      PROA  
ATOM   1431  O   GLY P 126      -5.160 -12.310 -15.015  0.00  0.00      PROA  
ATOM   1432  N   GLY P 127      -2.945 -12.063 -15.299  0.00  0.00      PROA  
ATOM   1433  HN  GLY P 127      -2.062 -12.378 -14.962  0.00  0.00      PROA  
ATOM   1434  CA  GLY P 127      -2.955 -11.293 -16.555  0.00  0.00      PROA  
ATOM   1435  HA1 GLY P 127      -1.986 -10.836 -16.689  0.00  0.00      PROA  
ATOM   1436  HA2 GLY P 127      -3.779 -10.598 -16.625  0.00  0.00      PROA  
ATOM   1437  C   GLY P 127      -3.162 -12.147 -17.735  0.00  0.00      PROA  
ATOM   1438  O   GLY P 127      -4.023 -11.862 -18.551  0.00  0.00      PROA  
ATOM   1439  N   TYR P 128      -2.598 -13.331 -17.733  0.00  0.00      PROA  
ATOM   1440  HN  TYR P 128      -1.731 -13.476 -17.262  0.00  0.00      PROA  
ATOM   1441  CA  TYR P 128      -2.920 -14.435 -18.705  0.00  0.00      PROA  
ATOM   1442  HA  TYR P 128      -2.797 -14.134 -19.735  0.00  0.00      PROA  
ATOM   1443  CB  TYR P 128      -2.012 -15.659 -18.493  0.00  0.00      PROA  
ATOM   1444  HB1 TYR P 128      -1.860 -15.728 -17.394  0.00  0.00      PROA  
ATOM   1445  HB2 TYR P 128      -1.000 -15.532 -18.933  0.00  0.00      PROA  
ATOM   1446  CG  TYR P 128      -2.606 -16.936 -18.919  0.00  0.00      PROA  
ATOM   1447  CD1 TYR P 128      -2.895 -17.156 -20.281  0.00  0.00      PROA  
ATOM   1448  HD1 TYR P 128      -2.690 -16.350 -20.970  0.00  0.00      PROA  
ATOM   1449  CE1 TYR P 128      -3.336 -18.407 -20.772  0.00  0.00      PROA  
ATOM   1450  HE1 TYR P 128      -3.355 -18.424 -21.852  0.00  0.00      PROA  
ATOM   1451  CZ  TYR P 128      -3.691 -19.409 -19.878  0.00  0.00      PROA  
ATOM   1452  OH  TYR P 128      -3.944 -20.762 -20.391  0.00  0.00      PROA  
ATOM   1453  HH  TYR P 128      -3.834 -20.625 -21.335  0.00  0.00      PROA  
ATOM   1454  CD2 TYR P 128      -3.116 -17.914 -18.016  0.00  0.00      PROA  
ATOM   1455  HD2 TYR P 128      -3.032 -17.779 -16.948  0.00  0.00      PROA  
ATOM   1456  CE2 TYR P 128      -3.546 -19.227 -18.457  0.00  0.00      PROA  
ATOM   1457  HE2 TYR P 128      -3.719 -20.062 -17.794  0.00  0.00      PROA  
ATOM   1458  C   TYR P 128      -4.418 -14.800 -18.518  0.00  0.00      PROA  
ATOM   1459  O   TYR P 128      -5.172 -14.739 -19.466  0.00  0.00      PROA  
ATOM   1460  N   VAL P 129      -4.853 -14.976 -17.253  0.00  0.00      PROA  
ATOM   1461  HN  VAL P 129      -4.293 -14.878 -16.434  0.00  0.00      PROA  
ATOM   1462  CA  VAL P 129      -6.227 -15.307 -16.886  0.00  0.00      PROA  
ATOM   1463  HA  VAL P 129      -6.621 -16.076 -17.533  0.00  0.00      PROA  
ATOM   1464  CB  VAL P 129      -6.387 -15.865 -15.459  0.00  0.00      PROA  
ATOM   1465  HB  VAL P 129      -5.907 -15.271 -14.652  0.00  0.00      PROA  
ATOM   1466  CG1 VAL P 129      -7.811 -16.180 -14.980  0.00  0.00      PROA  
ATOM   1467 HG11 VAL P 129      -8.512 -15.318 -14.954  0.00  0.00      PROA  
ATOM   1468 HG12 VAL P 129      -7.604 -16.465 -13.926  0.00  0.00      PROA  
ATOM   1469 HG13 VAL P 129      -8.392 -17.032 -15.392  0.00  0.00      PROA  
ATOM   1470  CG2 VAL P 129      -5.596 -17.210 -15.450  0.00  0.00      PROA  
ATOM   1471 HG21 VAL P 129      -5.661 -17.682 -14.446  0.00  0.00      PROA  
ATOM   1472 HG22 VAL P 129      -4.574 -17.057 -15.858  0.00  0.00      PROA  
ATOM   1473 HG23 VAL P 129      -6.066 -17.919 -16.165  0.00  0.00      PROA  
ATOM   1474  C   VAL P 129      -7.288 -14.271 -17.236  0.00  0.00      PROA  
ATOM   1475  O   VAL P 129      -8.305 -14.609 -17.733  0.00  0.00      PROA  
ATOM   1476  N   ALA P 130      -7.036 -12.968 -16.916  0.00  0.00      PROA  
ATOM   1477  HN  ALA P 130      -6.242 -12.621 -16.423  0.00  0.00      PROA  
ATOM   1478  CA  ALA P 130      -7.963 -11.882 -17.415  0.00  0.00      PROA  
ATOM   1479  HA  ALA P 130      -8.913 -12.168 -16.988  0.00  0.00      PROA  
ATOM   1480  CB  ALA P 130      -7.505 -10.451 -16.960  0.00  0.00      PROA  
ATOM   1481  HB1 ALA P 130      -8.068  -9.639 -17.468  0.00  0.00      PROA  
ATOM   1482  HB2 ALA P 130      -6.428 -10.300 -17.183  0.00  0.00      PROA  
ATOM   1483  HB3 ALA P 130      -7.659 -10.411 -15.860  0.00  0.00      PROA  
ATOM   1484  C   ALA P 130      -8.047 -11.777 -18.942  0.00  0.00      PROA  
ATOM   1485  O   ALA P 130      -9.096 -11.377 -19.499  0.00  0.00      PROA  
ATOM   1486  N   SER P 131      -6.988 -11.913 -19.731  0.00  0.00      PROA  
ATOM   1487  HN  SER P 131      -6.095 -12.103 -19.329  0.00  0.00      PROA  
ATOM   1488  CA  SER P 131      -6.885 -11.832 -21.184  0.00  0.00      PROA  
ATOM   1489  HA  SER P 131      -7.481 -11.018 -21.570  0.00  0.00      PROA  
ATOM   1490  CB  SER P 131      -5.437 -11.884 -21.673  0.00  0.00      PROA  
ATOM   1491  HB1 SER P 131      -5.514 -11.842 -22.781  0.00  0.00      PROA  
ATOM   1492  HB2 SER P 131      -4.906 -12.831 -21.439  0.00  0.00      PROA  
ATOM   1493  OG  SER P 131      -4.636 -10.848 -21.200  0.00  0.00      PROA  
ATOM   1494  HG1 SER P 131      -4.540 -11.205 -20.314  0.00  0.00      PROA  
ATOM   1495  C   SER P 131      -7.644 -13.064 -21.744  0.00  0.00      PROA  
ATOM   1496  O   SER P 131      -8.479 -12.815 -22.563  0.00  0.00      PROA  
ATOM   1497  N   LYS P 132      -7.319 -14.374 -21.276  0.00  0.00      PROA  
ATOM   1498  HN  LYS P 132      -6.791 -14.444 -20.434  0.00  0.00      PROA  
ATOM   1499  CA  LYS P 132      -8.047 -15.586 -21.648  0.00  0.00      PROA  
ATOM   1500  HA  LYS P 132      -7.868 -15.690 -22.708  0.00  0.00      PROA  
ATOM   1501  CB  LYS P 132      -7.447 -16.827 -20.954  0.00  0.00      PROA  
ATOM   1502  HB1 LYS P 132      -7.151 -16.600 -19.907  0.00  0.00      PROA  
ATOM   1503  HB2 LYS P 132      -6.457 -17.116 -21.368  0.00  0.00      PROA  
ATOM   1504  CG  LYS P 132      -8.346 -18.105 -20.900  0.00  0.00      PROA  
ATOM   1505  HG1 LYS P 132      -8.528 -18.472 -21.932  0.00  0.00      PROA  
ATOM   1506  HG2 LYS P 132      -9.313 -17.922 -20.383  0.00  0.00      PROA  
ATOM   1507  CD  LYS P 132      -7.512 -19.124 -20.161  0.00  0.00      PROA  
ATOM   1508  HD1 LYS P 132      -7.603 -18.953 -19.067  0.00  0.00      PROA  
ATOM   1509  HD2 LYS P 132      -6.473 -19.193 -20.548  0.00  0.00      PROA  
ATOM   1510  CE  LYS P 132      -8.106 -20.595 -20.226  0.00  0.00      PROA  
ATOM   1511  HE1 LYS P 132      -9.159 -20.576 -19.871  0.00  0.00      PROA  
ATOM   1512  HE2 LYS P 132      -7.461 -21.189 -19.544  0.00  0.00      PROA  
ATOM   1513  NZ  LYS P 132      -8.132 -21.087 -21.572  0.00  0.00      PROA  
ATOM   1514  HZ1 LYS P 132      -9.012 -20.779 -22.033  0.00  0.00      PROA  
ATOM   1515  HZ2 LYS P 132      -7.942 -22.110 -21.592  0.00  0.00      PROA  
ATOM   1516  HZ3 LYS P 132      -7.373 -20.627 -22.114  0.00  0.00      PROA  
ATOM   1517  C   LYS P 132      -9.574 -15.563 -21.414  0.00  0.00      PROA  
ATOM   1518  O   LYS P 132     -10.263 -16.079 -22.270  0.00  0.00      PROA  
ATOM   1519  N   ILE P 133     -10.071 -14.955 -20.251  0.00  0.00      PROA  
ATOM   1520  HN  ILE P 133      -9.456 -14.540 -19.585  0.00  0.00      PROA  
ATOM   1521  CA  ILE P 133     -11.520 -15.277 -19.952  0.00  0.00      PROA  
ATOM   1522  HA  ILE P 133     -11.934 -16.000 -20.639  0.00  0.00      PROA  
ATOM   1523  CB  ILE P 133     -11.664 -15.826 -18.497  0.00  0.00      PROA  
ATOM   1524  HB  ILE P 133     -10.678 -16.303 -18.311  0.00  0.00      PROA  
ATOM   1525  CG2 ILE P 133     -11.798 -14.696 -17.477  0.00  0.00      PROA  
ATOM   1526 HG21 ILE P 133     -11.130 -13.861 -17.779  0.00  0.00      PROA  
ATOM   1527 HG22 ILE P 133     -11.607 -14.903 -16.402  0.00  0.00      PROA  
ATOM   1528 HG23 ILE P 133     -12.826 -14.282 -17.395  0.00  0.00      PROA  
ATOM   1529  CG1 ILE P 133     -12.663 -17.026 -18.299  0.00  0.00      PROA  
ATOM   1530 HG11 ILE P 133     -13.712 -16.741 -18.531  0.00  0.00      PROA  
ATOM   1531 HG12 ILE P 133     -12.730 -17.220 -17.207  0.00  0.00      PROA  
ATOM   1532  CD  ILE P 133     -12.314 -18.346 -18.870  0.00  0.00      PROA  
ATOM   1533  HD1 ILE P 133     -13.042 -19.185 -18.906  0.00  0.00      PROA  
ATOM   1534  HD2 ILE P 133     -11.430 -18.716 -18.308  0.00  0.00      PROA  
ATOM   1535  HD3 ILE P 133     -11.996 -18.189 -19.922  0.00  0.00      PROA  
ATOM   1536  C   ILE P 133     -12.473 -14.106 -20.187  0.00  0.00      PROA  
ATOM   1537  O   ILE P 133     -13.701 -14.200 -20.070  0.00  0.00      PROA  
ATOM   1538  N   GLY P 134     -11.895 -12.907 -20.567  0.00  0.00      PROA  
ATOM   1539  HN  GLY P 134     -10.914 -12.820 -20.725  0.00  0.00      PROA  
ATOM   1540  CA  GLY P 134     -12.575 -11.632 -20.576  0.00  0.00      PROA  
ATOM   1541  HA1 GLY P 134     -13.588 -11.738 -20.935  0.00  0.00      PROA  
ATOM   1542  HA2 GLY P 134     -12.027 -10.964 -21.223  0.00  0.00      PROA  
ATOM   1543  C   GLY P 134     -12.675 -11.095 -19.126  0.00  0.00      PROA  
ATOM   1544  O   GLY P 134     -12.669 -11.840 -18.150  0.00  0.00      PROA  
ATOM   1545  N   GLY P 135     -12.884  -9.711 -18.950  0.00  0.00      PROA  
ATOM   1546  HN  GLY P 135     -13.291  -9.188 -19.695  0.00  0.00      PROA  
ATOM   1547  CA  GLY P 135     -12.442  -9.052 -17.707  0.00  0.00      PROA  
ATOM   1548  HA1 GLY P 135     -11.844  -8.212 -18.030  0.00  0.00      PROA  
ATOM   1549  HA2 GLY P 135     -11.843  -9.700 -17.086  0.00  0.00      PROA  
ATOM   1550  C   GLY P 135     -13.564  -8.513 -16.841  0.00  0.00      PROA  
ATOM   1551  O   GLY P 135     -13.381  -8.150 -15.666  0.00  0.00      PROA  
ATOM   1552  N   LYS P 136     -14.828  -8.304 -17.408  0.00  0.00      PROA  
ATOM   1553  HN  LYS P 136     -15.034  -8.434 -18.374  0.00  0.00      PROA  
ATOM   1554  CA  LYS P 136     -15.790  -7.562 -16.541  0.00  0.00      PROA  
ATOM   1555  HA  LYS P 136     -15.341  -6.670 -16.130  0.00  0.00      PROA  
ATOM   1556  CB  LYS P 136     -16.857  -6.992 -17.559  0.00  0.00      PROA  
ATOM   1557  HB1 LYS P 136     -17.063  -7.881 -18.193  0.00  0.00      PROA  
ATOM   1558  HB2 LYS P 136     -16.551  -6.190 -18.265  0.00  0.00      PROA  
ATOM   1559  CG  LYS P 136     -18.301  -6.588 -17.073  0.00  0.00      PROA  
ATOM   1560  HG1 LYS P 136     -18.643  -5.859 -17.839  0.00  0.00      PROA  
ATOM   1561  HG2 LYS P 136     -18.227  -5.959 -16.160  0.00  0.00      PROA  
ATOM   1562  CD  LYS P 136     -19.413  -7.711 -16.865  0.00  0.00      PROA  
ATOM   1563  HD1 LYS P 136     -18.919  -8.355 -16.105  0.00  0.00      PROA  
ATOM   1564  HD2 LYS P 136     -19.413  -8.337 -17.783  0.00  0.00      PROA  
ATOM   1565  CE  LYS P 136     -20.804  -7.277 -16.438  0.00  0.00      PROA  
ATOM   1566  HE1 LYS P 136     -20.842  -6.491 -15.653  0.00  0.00      PROA  
ATOM   1567  HE2 LYS P 136     -21.396  -8.141 -16.067  0.00  0.00      PROA  
ATOM   1568  NZ  LYS P 136     -21.668  -6.918 -17.601  0.00  0.00      PROA  
ATOM   1569  HZ1 LYS P 136     -21.296  -7.149 -18.545  0.00  0.00      PROA  
ATOM   1570  HZ2 LYS P 136     -21.764  -5.885 -17.666  0.00  0.00      PROA  
ATOM   1571  HZ3 LYS P 136     -22.669  -7.177 -17.486  0.00  0.00      PROA  
ATOM   1572  C   LYS P 136     -16.383  -8.250 -15.410  0.00  0.00      PROA  
ATOM   1573  O   LYS P 136     -16.512  -7.697 -14.323  0.00  0.00      PROA  
ATOM   1574  N   MET P 137     -16.842  -9.585 -15.622  0.00  0.00      PROA  
ATOM   1575  HN  MET P 137     -16.650 -10.056 -16.480  0.00  0.00      PROA  
ATOM   1576  CA  MET P 137     -17.177 -10.362 -14.398  0.00  0.00      PROA  
ATOM   1577  HA  MET P 137     -17.776  -9.751 -13.739  0.00  0.00      PROA  
ATOM   1578  CB  MET P 137     -18.001 -11.657 -14.749  0.00  0.00      PROA  
ATOM   1579  HB1 MET P 137     -18.160 -12.265 -13.833  0.00  0.00      PROA  
ATOM   1580  HB2 MET P 137     -17.248 -12.113 -15.426  0.00  0.00      PROA  
ATOM   1581  CG  MET P 137     -19.296 -11.490 -15.581  0.00  0.00      PROA  
ATOM   1582  HG1 MET P 137     -19.656 -12.534 -15.701  0.00  0.00      PROA  
ATOM   1583  HG2 MET P 137     -19.051 -11.166 -16.615  0.00  0.00      PROA  
ATOM   1584  SD  MET P 137     -20.732 -10.763 -14.875  0.00  0.00      PROA  
ATOM   1585  CE  MET P 137     -21.121 -12.198 -13.796  0.00  0.00      PROA  
ATOM   1586  HE1 MET P 137     -22.106 -12.116 -13.289  0.00  0.00      PROA  
ATOM   1587  HE2 MET P 137     -20.245 -12.189 -13.112  0.00  0.00      PROA  
ATOM   1588  HE3 MET P 137     -21.154 -13.118 -14.417  0.00  0.00      PROA  
ATOM   1589  C   MET P 137     -16.061 -10.747 -13.460  0.00  0.00      PROA  
ATOM   1590  O   MET P 137     -16.268 -10.727 -12.204  0.00  0.00      PROA  
ATOM   1591  N   LEU P 138     -14.914 -10.951 -14.069  0.00  0.00      PROA  
ATOM   1592  HN  LEU P 138     -14.788 -11.128 -15.042  0.00  0.00      PROA  
ATOM   1593  CA  LEU P 138     -13.696 -11.070 -13.189  0.00  0.00      PROA  
ATOM   1594  HA  LEU P 138     -13.766 -11.938 -12.550  0.00  0.00      PROA  
ATOM   1595  CB  LEU P 138     -12.504 -11.477 -14.040  0.00  0.00      PROA  
ATOM   1596  HB1 LEU P 138     -12.468 -10.658 -14.790  0.00  0.00      PROA  
ATOM   1597  HB2 LEU P 138     -12.869 -12.347 -14.626  0.00  0.00      PROA  
ATOM   1598  CG  LEU P 138     -11.118 -11.771 -13.467  0.00  0.00      PROA  
ATOM   1599  HG  LEU P 138     -10.813 -10.834 -12.954  0.00  0.00      PROA  
ATOM   1600  CD1 LEU P 138     -11.036 -12.984 -12.560  0.00  0.00      PROA  
ATOM   1601 HD11 LEU P 138     -11.567 -12.750 -11.613  0.00  0.00      PROA  
ATOM   1602 HD12 LEU P 138      -9.995 -13.274 -12.302  0.00  0.00      PROA  
ATOM   1603 HD13 LEU P 138     -11.644 -13.796 -13.014  0.00  0.00      PROA  
ATOM   1604  CD2 LEU P 138     -10.229 -11.732 -14.681  0.00  0.00      PROA  
ATOM   1605 HD21 LEU P 138     -10.490 -10.915 -15.387  0.00  0.00      PROA  
ATOM   1606 HD22 LEU P 138     -10.403 -12.696 -15.207  0.00  0.00      PROA  
ATOM   1607 HD23 LEU P 138      -9.152 -11.559 -14.472  0.00  0.00      PROA  
ATOM   1608  C   LEU P 138     -13.292  -9.901 -12.356  0.00  0.00      PROA  
ATOM   1609  O   LEU P 138     -12.937 -10.016 -11.205  0.00  0.00      PROA  
ATOM   1610  N   LEU P 139     -13.358  -8.657 -12.896  0.00  0.00      PROA  
ATOM   1611  HN  LEU P 139     -13.485  -8.521 -13.876  0.00  0.00      PROA  
ATOM   1612  CA  LEU P 139     -13.084  -7.483 -12.157  0.00  0.00      PROA  
ATOM   1613  HA  LEU P 139     -12.119  -7.533 -11.673  0.00  0.00      PROA  
ATOM   1614  CB  LEU P 139     -13.152  -6.198 -13.031  0.00  0.00      PROA  
ATOM   1615  HB1 LEU P 139     -14.128  -5.701 -13.219  0.00  0.00      PROA  
ATOM   1616  HB2 LEU P 139     -12.755  -6.475 -14.032  0.00  0.00      PROA  
ATOM   1617  CG  LEU P 139     -12.295  -5.082 -12.349  0.00  0.00      PROA  
ATOM   1618  HG  LEU P 139     -11.366  -5.423 -11.845  0.00  0.00      PROA  
ATOM   1619  CD1 LEU P 139     -11.636  -4.249 -13.499  0.00  0.00      PROA  
ATOM   1620 HD11 LEU P 139     -11.020  -3.426 -13.077  0.00  0.00      PROA  
ATOM   1621 HD12 LEU P 139     -12.307  -3.542 -14.032  0.00  0.00      PROA  
ATOM   1622 HD13 LEU P 139     -11.212  -4.923 -14.274  0.00  0.00      PROA  
ATOM   1623  CD2 LEU P 139     -13.047  -4.216 -11.404  0.00  0.00      PROA  
ATOM   1624 HD21 LEU P 139     -13.600  -4.840 -10.670  0.00  0.00      PROA  
ATOM   1625 HD22 LEU P 139     -13.813  -3.655 -11.980  0.00  0.00      PROA  
ATOM   1626 HD23 LEU P 139     -12.328  -3.629 -10.792  0.00  0.00      PROA  
ATOM   1627  C   LEU P 139     -14.092  -7.324 -11.012  0.00  0.00      PROA  
ATOM   1628  O   LEU P 139     -13.733  -7.187  -9.847  0.00  0.00      PROA  
ATOM   1629  N   GLY P 140     -15.364  -7.472 -11.439  0.00  0.00      PROA  
ATOM   1630  HN  GLY P 140     -15.474  -7.705 -12.402  0.00  0.00      PROA  
ATOM   1631  CA  GLY P 140     -16.597  -7.434 -10.643  0.00  0.00      PROA  
ATOM   1632  HA1 GLY P 140     -17.408  -7.875 -11.204  0.00  0.00      PROA  
ATOM   1633  HA2 GLY P 140     -16.773  -6.418 -10.320  0.00  0.00      PROA  
ATOM   1634  C   GLY P 140     -16.418  -8.401  -9.434  0.00  0.00      PROA  
ATOM   1635  O   GLY P 140     -16.396  -7.989  -8.225  0.00  0.00      PROA  
ATOM   1636  N   PHE P 141     -16.286  -9.758  -9.642  0.00  0.00      PROA  
ATOM   1637  HN  PHE P 141     -16.267  -9.994 -10.610  0.00  0.00      PROA  
ATOM   1638  CA  PHE P 141     -16.115 -10.789  -8.599  0.00  0.00      PROA  
ATOM   1639  HA  PHE P 141     -16.820 -10.607  -7.802  0.00  0.00      PROA  
ATOM   1640  CB  PHE P 141     -16.327 -12.316  -9.018  0.00  0.00      PROA  
ATOM   1641  HB1 PHE P 141     -15.827 -12.961  -8.263  0.00  0.00      PROA  
ATOM   1642  HB2 PHE P 141     -16.055 -12.541 -10.071  0.00  0.00      PROA  
ATOM   1643  CG  PHE P 141     -17.778 -12.647  -8.945  0.00  0.00      PROA  
ATOM   1644  CD1 PHE P 141     -18.167 -13.600  -7.970  0.00  0.00      PROA  
ATOM   1645  HD1 PHE P 141     -17.541 -13.924  -7.152  0.00  0.00      PROA  
ATOM   1646  CE1 PHE P 141     -19.505 -14.049  -7.950  0.00  0.00      PROA  
ATOM   1647  HE1 PHE P 141     -19.866 -14.652  -7.130  0.00  0.00      PROA  
ATOM   1648  CZ  PHE P 141     -20.486 -13.492  -8.783  0.00  0.00      PROA  
ATOM   1649  HZ  PHE P 141     -21.529 -13.763  -8.720  0.00  0.00      PROA  
ATOM   1650  CD2 PHE P 141     -18.670 -12.297  -9.935  0.00  0.00      PROA  
ATOM   1651  HD2 PHE P 141     -18.317 -11.675 -10.745  0.00  0.00      PROA  
ATOM   1652  CE2 PHE P 141     -19.977 -12.709  -9.875  0.00  0.00      PROA  
ATOM   1653  HE2 PHE P 141     -20.679 -12.397 -10.634  0.00  0.00      PROA  
ATOM   1654  C   PHE P 141     -14.827 -10.663  -7.808  0.00  0.00      PROA  
ATOM   1655  O   PHE P 141     -14.725 -11.179  -6.729  0.00  0.00      PROA  
ATOM   1656  N   GLY P 142     -13.713 -10.002  -8.342  0.00  0.00      PROA  
ATOM   1657  HN  GLY P 142     -13.758  -9.630  -9.266  0.00  0.00      PROA  
ATOM   1658  CA  GLY P 142     -12.639  -9.722  -7.409  0.00  0.00      PROA  
ATOM   1659  HA1 GLY P 142     -11.797  -9.275  -7.916  0.00  0.00      PROA  
ATOM   1660  HA2 GLY P 142     -12.357 -10.612  -6.867  0.00  0.00      PROA  
ATOM   1661  C   GLY P 142     -12.990  -8.767  -6.360  0.00  0.00      PROA  
ATOM   1662  O   GLY P 142     -12.739  -9.039  -5.216  0.00  0.00      PROA  
ATOM   1663  N   ILE P 143     -13.686  -7.660  -6.767  0.00  0.00      PROA  
ATOM   1664  HN  ILE P 143     -13.776  -7.575  -7.756  0.00  0.00      PROA  
ATOM   1665  CA  ILE P 143     -14.304  -6.656  -5.821  0.00  0.00      PROA  
ATOM   1666  HA  ILE P 143     -13.622  -6.192  -5.124  0.00  0.00      PROA  
ATOM   1667  CB  ILE P 143     -14.773  -5.361  -6.522  0.00  0.00      PROA  
ATOM   1668  HB  ILE P 143     -15.543  -5.537  -7.303  0.00  0.00      PROA  
ATOM   1669  CG2 ILE P 143     -15.413  -4.366  -5.558  0.00  0.00      PROA  
ATOM   1670 HG21 ILE P 143     -15.567  -3.321  -5.905  0.00  0.00      PROA  
ATOM   1671 HG22 ILE P 143     -14.826  -4.288  -4.618  0.00  0.00      PROA  
ATOM   1672 HG23 ILE P 143     -16.408  -4.766  -5.271  0.00  0.00      PROA  
ATOM   1673  CG1 ILE P 143     -13.526  -4.783  -7.253  0.00  0.00      PROA  
ATOM   1674 HG11 ILE P 143     -13.272  -5.482  -8.078  0.00  0.00      PROA  
ATOM   1675 HG12 ILE P 143     -12.656  -4.857  -6.565  0.00  0.00      PROA  
ATOM   1676  CD  ILE P 143     -13.808  -3.353  -7.863  0.00  0.00      PROA  
ATOM   1677  HD1 ILE P 143     -13.082  -3.184  -8.687  0.00  0.00      PROA  
ATOM   1678  HD2 ILE P 143     -13.639  -2.668  -7.004  0.00  0.00      PROA  
ATOM   1679  HD3 ILE P 143     -14.831  -3.417  -8.290  0.00  0.00      PROA  
ATOM   1680  C   ILE P 143     -15.402  -7.225  -4.908  0.00  0.00      PROA  
ATOM   1681  O   ILE P 143     -15.481  -6.922  -3.698  0.00  0.00      PROA  
ATOM   1682  N   LEU P 144     -16.316  -8.069  -5.409  0.00  0.00      PROA  
ATOM   1683  HN  LEU P 144     -16.232  -8.295  -6.376  0.00  0.00      PROA  
ATOM   1684  CA  LEU P 144     -17.391  -8.631  -4.695  0.00  0.00      PROA  
ATOM   1685  HA  LEU P 144     -17.895  -7.827  -4.178  0.00  0.00      PROA  
ATOM   1686  CB  LEU P 144     -18.453  -9.349  -5.536  0.00  0.00      PROA  
ATOM   1687  HB1 LEU P 144     -17.998 -10.163  -6.140  0.00  0.00      PROA  
ATOM   1688  HB2 LEU P 144     -18.755  -8.469  -6.143  0.00  0.00      PROA  
ATOM   1689  CG  LEU P 144     -19.658  -9.941  -4.731  0.00  0.00      PROA  
ATOM   1690  HG  LEU P 144     -19.349 -10.684  -3.965  0.00  0.00      PROA  
ATOM   1691  CD1 LEU P 144     -20.609  -8.903  -4.136  0.00  0.00      PROA  
ATOM   1692 HD11 LEU P 144     -21.122  -8.368  -4.964  0.00  0.00      PROA  
ATOM   1693 HD12 LEU P 144     -20.018  -8.378  -3.355  0.00  0.00      PROA  
ATOM   1694 HD13 LEU P 144     -21.329  -9.513  -3.549  0.00  0.00      PROA  
ATOM   1695  CD2 LEU P 144     -20.590 -10.816  -5.639  0.00  0.00      PROA  
ATOM   1696 HD21 LEU P 144     -21.082 -10.291  -6.485  0.00  0.00      PROA  
ATOM   1697 HD22 LEU P 144     -21.321 -11.481  -5.131  0.00  0.00      PROA  
ATOM   1698 HD23 LEU P 144     -19.903 -11.542  -6.124  0.00  0.00      PROA  
ATOM   1699  C   LEU P 144     -16.953  -9.639  -3.637  0.00  0.00      PROA  
ATOM   1700  O   LEU P 144     -17.340  -9.697  -2.501  0.00  0.00      PROA  
ATOM   1701  N   GLY P 145     -15.946 -10.434  -4.035  0.00  0.00      PROA  
ATOM   1702  HN  GLY P 145     -15.676 -10.415  -4.995  0.00  0.00      PROA  
ATOM   1703  CA  GLY P 145     -15.454 -11.499  -3.245  0.00  0.00      PROA  
ATOM   1704  HA1 GLY P 145     -14.859 -12.120  -3.899  0.00  0.00      PROA  
ATOM   1705  HA2 GLY P 145     -16.311 -12.017  -2.841  0.00  0.00      PROA  
ATOM   1706  C   GLY P 145     -14.561 -11.016  -2.106  0.00  0.00      PROA  
ATOM   1707  O   GLY P 145     -14.759 -11.381  -0.965  0.00  0.00      PROA  
ATOM   1708  N   THR P 146     -13.688  -9.999  -2.396  0.00  0.00      PROA  
ATOM   1709  HN  THR P 146     -13.585  -9.718  -3.347  0.00  0.00      PROA  
ATOM   1710  CA  THR P 146     -13.056  -9.258  -1.354  0.00  0.00      PROA  
ATOM   1711  HA  THR P 146     -12.346  -9.821  -0.766  0.00  0.00      PROA  
ATOM   1712  CB  THR P 146     -12.310  -8.047  -1.943  0.00  0.00      PROA  
ATOM   1713  HB  THR P 146     -13.084  -7.396  -2.404  0.00  0.00      PROA  
ATOM   1714  OG1 THR P 146     -11.506  -8.407  -3.054  0.00  0.00      PROA  
ATOM   1715  HG1 THR P 146     -11.990  -8.576  -3.865  0.00  0.00      PROA  
ATOM   1716  CG2 THR P 146     -11.382  -7.331  -0.972  0.00  0.00      PROA  
ATOM   1717 HG21 THR P 146     -11.411  -6.262  -1.272  0.00  0.00      PROA  
ATOM   1718 HG22 THR P 146     -10.387  -7.817  -0.883  0.00  0.00      PROA  
ATOM   1719 HG23 THR P 146     -11.781  -7.288   0.063  0.00  0.00      PROA  
ATOM   1720  C   THR P 146     -14.123  -8.615  -0.413  0.00  0.00      PROA  
ATOM   1721  O   THR P 146     -14.129  -8.748   0.793  0.00  0.00      PROA  
ATOM   1722  N   ALA P 147     -15.133  -7.992  -0.956  0.00  0.00      PROA  
ATOM   1723  HN  ALA P 147     -15.257  -7.931  -1.944  0.00  0.00      PROA  
ATOM   1724  CA  ALA P 147     -16.130  -7.288  -0.105  0.00  0.00      PROA  
ATOM   1725  HA  ALA P 147     -15.712  -6.597   0.613  0.00  0.00      PROA  
ATOM   1726  CB  ALA P 147     -17.128  -6.447  -0.946  0.00  0.00      PROA  
ATOM   1727  HB1 ALA P 147     -16.485  -5.632  -1.344  0.00  0.00      PROA  
ATOM   1728  HB2 ALA P 147     -17.913  -5.845  -0.441  0.00  0.00      PROA  
ATOM   1729  HB3 ALA P 147     -17.522  -7.071  -1.776  0.00  0.00      PROA  
ATOM   1730  C   ALA P 147     -16.997  -8.271   0.778  0.00  0.00      PROA  
ATOM   1731  O   ALA P 147     -17.092  -8.059   1.980  0.00  0.00      PROA  
ATOM   1732  N   VAL P 148     -17.506  -9.332   0.166  0.00  0.00      PROA  
ATOM   1733  HN  VAL P 148     -17.413  -9.554  -0.801  0.00  0.00      PROA  
ATOM   1734  CA  VAL P 148     -18.383 -10.318   0.762  0.00  0.00      PROA  
ATOM   1735  HA  VAL P 148     -19.111  -9.955   1.472  0.00  0.00      PROA  
ATOM   1736  CB  VAL P 148     -19.128 -11.250  -0.196  0.00  0.00      PROA  
ATOM   1737  HB  VAL P 148     -18.457 -11.639  -0.992  0.00  0.00      PROA  
ATOM   1738  CG1 VAL P 148     -19.697 -12.425   0.652  0.00  0.00      PROA  
ATOM   1739 HG11 VAL P 148     -20.106 -11.846   1.507  0.00  0.00      PROA  
ATOM   1740 HG12 VAL P 148     -18.860 -13.086   0.961  0.00  0.00      PROA  
ATOM   1741 HG13 VAL P 148     -20.454 -13.054   0.137  0.00  0.00      PROA  
ATOM   1742  CG2 VAL P 148     -20.311 -10.403  -0.864  0.00  0.00      PROA  
ATOM   1743 HG21 VAL P 148     -20.757 -10.980  -1.703  0.00  0.00      PROA  
ATOM   1744 HG22 VAL P 148     -19.896  -9.454  -1.265  0.00  0.00      PROA  
ATOM   1745 HG23 VAL P 148     -21.000  -9.991  -0.097  0.00  0.00      PROA  
ATOM   1746  C   VAL P 148     -17.574 -11.012   1.893  0.00  0.00      PROA  
ATOM   1747  O   VAL P 148     -18.026 -11.165   3.076  0.00  0.00      PROA  
ATOM   1748  N   LEU P 149     -16.281 -11.368   1.613  0.00  0.00      PROA  
ATOM   1749  HN  LEU P 149     -15.885 -11.306   0.700  0.00  0.00      PROA  
ATOM   1750  CA  LEU P 149     -15.418 -11.872   2.625  0.00  0.00      PROA  
ATOM   1751  HA  LEU P 149     -15.838 -12.731   3.127  0.00  0.00      PROA  
ATOM   1752  CB  LEU P 149     -14.118 -12.432   2.034  0.00  0.00      PROA  
ATOM   1753  HB1 LEU P 149     -13.366 -12.732   2.795  0.00  0.00      PROA  
ATOM   1754  HB2 LEU P 149     -13.668 -11.594   1.461  0.00  0.00      PROA  
ATOM   1755  CG  LEU P 149     -14.246 -13.711   1.120  0.00  0.00      PROA  
ATOM   1756  HG  LEU P 149     -14.948 -13.531   0.278  0.00  0.00      PROA  
ATOM   1757  CD1 LEU P 149     -12.836 -13.892   0.517  0.00  0.00      PROA  
ATOM   1758 HD11 LEU P 149     -12.812 -14.733  -0.208  0.00  0.00      PROA  
ATOM   1759 HD12 LEU P 149     -12.151 -14.068   1.374  0.00  0.00      PROA  
ATOM   1760 HD13 LEU P 149     -12.462 -13.016  -0.054  0.00  0.00      PROA  
ATOM   1761  CD2 LEU P 149     -14.755 -14.859   2.011  0.00  0.00      PROA  
ATOM   1762 HD21 LEU P 149     -15.865 -14.816   2.002  0.00  0.00      PROA  
ATOM   1763 HD22 LEU P 149     -14.459 -14.756   3.076  0.00  0.00      PROA  
ATOM   1764 HD23 LEU P 149     -14.351 -15.830   1.652  0.00  0.00      PROA  
ATOM   1765  C   LEU P 149     -15.131 -10.973   3.744  0.00  0.00      PROA  
ATOM   1766  O   LEU P 149     -15.129 -11.393   4.920  0.00  0.00      PROA  
ATOM   1767  N   THR P 150     -14.943  -9.634   3.489  0.00  0.00      PROA  
ATOM   1768  HN  THR P 150     -14.872  -9.288   2.557  0.00  0.00      PROA  
ATOM   1769  CA  THR P 150     -14.526  -8.626   4.467  0.00  0.00      PROA  
ATOM   1770  HA  THR P 150     -13.704  -8.972   5.076  0.00  0.00      PROA  
ATOM   1771  CB  THR P 150     -14.004  -7.272   3.862  0.00  0.00      PROA  
ATOM   1772  HB  THR P 150     -13.834  -7.383   2.769  0.00  0.00      PROA  
ATOM   1773  OG1 THR P 150     -12.866  -6.689   4.525  0.00  0.00      PROA  
ATOM   1774  HG1 THR P 150     -12.090  -7.177   4.240  0.00  0.00      PROA  
ATOM   1775  CG2 THR P 150     -14.980  -6.128   4.031  0.00  0.00      PROA  
ATOM   1776 HG21 THR P 150     -14.981  -5.776   5.085  0.00  0.00      PROA  
ATOM   1777 HG22 THR P 150     -16.045  -6.231   3.733  0.00  0.00      PROA  
ATOM   1778 HG23 THR P 150     -14.679  -5.196   3.505  0.00  0.00      PROA  
ATOM   1779  C   THR P 150     -15.641  -8.342   5.387  0.00  0.00      PROA  
ATOM   1780  O   THR P 150     -15.378  -7.878   6.516  0.00  0.00      PROA  
ATOM   1781  N   LEU P 151     -16.903  -8.765   5.008  0.00  0.00      PROA  
ATOM   1782  HN  LEU P 151     -16.950  -8.852   4.016  0.00  0.00      PROA  
ATOM   1783  CA  LEU P 151     -17.958  -8.657   5.912  0.00  0.00      PROA  
ATOM   1784  HA  LEU P 151     -17.991  -7.678   6.366  0.00  0.00      PROA  
ATOM   1785  CB  LEU P 151     -19.437  -8.881   5.400  0.00  0.00      PROA  
ATOM   1786  HB1 LEU P 151     -20.116  -8.870   6.280  0.00  0.00      PROA  
ATOM   1787  HB2 LEU P 151     -19.443  -9.832   4.826  0.00  0.00      PROA  
ATOM   1788  CG  LEU P 151     -20.034  -7.699   4.504  0.00  0.00      PROA  
ATOM   1789  HG  LEU P 151     -19.289  -7.547   3.694  0.00  0.00      PROA  
ATOM   1790  CD1 LEU P 151     -21.471  -7.921   4.003  0.00  0.00      PROA  
ATOM   1791 HD11 LEU P 151     -21.855  -6.955   3.609  0.00  0.00      PROA  
ATOM   1792 HD12 LEU P 151     -22.077  -8.057   4.924  0.00  0.00      PROA  
ATOM   1793 HD13 LEU P 151     -21.679  -8.809   3.369  0.00  0.00      PROA  
ATOM   1794  CD2 LEU P 151     -19.997  -6.370   5.220  0.00  0.00      PROA  
ATOM   1795 HD21 LEU P 151     -18.977  -6.111   5.577  0.00  0.00      PROA  
ATOM   1796 HD22 LEU P 151     -20.776  -6.476   6.004  0.00  0.00      PROA  
ATOM   1797 HD23 LEU P 151     -20.305  -5.622   4.459  0.00  0.00      PROA  
ATOM   1798  C   LEU P 151     -17.767  -9.618   7.088  0.00  0.00      PROA  
ATOM   1799  O   LEU P 151     -18.071  -9.279   8.258  0.00  0.00      PROA  
ATOM   1800  N   PHE P 152     -17.160 -10.798   6.816  0.00  0.00      PROA  
ATOM   1801  HN  PHE P 152     -16.887 -11.112   5.909  0.00  0.00      PROA  
ATOM   1802  CA  PHE P 152     -16.862 -11.743   7.906  0.00  0.00      PROA  
ATOM   1803  HA  PHE P 152     -17.480 -11.648   8.787  0.00  0.00      PROA  
ATOM   1804  CB  PHE P 152     -17.043 -13.213   7.287  0.00  0.00      PROA  
ATOM   1805  HB1 PHE P 152     -16.955 -14.026   8.040  0.00  0.00      PROA  
ATOM   1806  HB2 PHE P 152     -16.281 -13.299   6.484  0.00  0.00      PROA  
ATOM   1807  CG  PHE P 152     -18.426 -13.282   6.704  0.00  0.00      PROA  
ATOM   1808  CD1 PHE P 152     -19.504 -12.979   7.559  0.00  0.00      PROA  
ATOM   1809  HD1 PHE P 152     -19.499 -12.700   8.602  0.00  0.00      PROA  
ATOM   1810  CE1 PHE P 152     -20.853 -12.958   7.054  0.00  0.00      PROA  
ATOM   1811  HE1 PHE P 152     -21.720 -12.812   7.680  0.00  0.00      PROA  
ATOM   1812  CZ  PHE P 152     -21.050 -13.150   5.693  0.00  0.00      PROA  
ATOM   1813  HZ  PHE P 152     -22.023 -13.172   5.224  0.00  0.00      PROA  
ATOM   1814  CD2 PHE P 152     -18.638 -13.432   5.344  0.00  0.00      PROA  
ATOM   1815  HD2 PHE P 152     -17.807 -13.658   4.692  0.00  0.00      PROA  
ATOM   1816  CE2 PHE P 152     -19.957 -13.400   4.758  0.00  0.00      PROA  
ATOM   1817  HE2 PHE P 152     -19.988 -13.361   3.679  0.00  0.00      PROA  
ATOM   1818  C   PHE P 152     -15.379 -11.558   8.333  0.00  0.00      PROA  
ATOM   1819  O   PHE P 152     -15.048 -12.293   9.257  0.00  0.00      PROA  
ATOM   1820  N   THR P 153     -14.567 -10.649   7.898  0.00  0.00      PROA  
ATOM   1821  HN  THR P 153     -14.886 -10.115   7.119  0.00  0.00      PROA  
ATOM   1822  CA  THR P 153     -13.330 -10.306   8.502  0.00  0.00      PROA  
ATOM   1823  HA  THR P 153     -12.751 -11.216   8.450  0.00  0.00      PROA  
ATOM   1824  CB  THR P 153     -12.374  -9.329   7.681  0.00  0.00      PROA  
ATOM   1825  HB  THR P 153     -12.948  -8.531   7.163  0.00  0.00      PROA  
ATOM   1826  OG1 THR P 153     -11.650 -10.113   6.701  0.00  0.00      PROA  
ATOM   1827  HG1 THR P 153     -11.735  -9.790   5.801  0.00  0.00      PROA  
ATOM   1828  CG2 THR P 153     -11.327  -8.599   8.453  0.00  0.00      PROA  
ATOM   1829 HG21 THR P 153     -10.776  -7.971   7.720  0.00  0.00      PROA  
ATOM   1830 HG22 THR P 153     -10.746  -9.264   9.127  0.00  0.00      PROA  
ATOM   1831 HG23 THR P 153     -11.884  -7.965   9.176  0.00  0.00      PROA  
ATOM   1832  C   THR P 153     -13.452  -9.948   9.960  0.00  0.00      PROA  
ATOM   1833  O   THR P 153     -12.676 -10.506  10.741  0.00  0.00      PROA  
ATOM   1834  N   PRO P 154     -14.360  -9.182  10.541  0.00  0.00      PROA  
ATOM   1835  CD  PRO P 154     -15.211  -8.159   9.846  0.00  0.00      PROA  
ATOM   1836  HD1 PRO P 154     -16.155  -8.668   9.555  0.00  0.00      PROA  
ATOM   1837  HD2 PRO P 154     -14.697  -7.727   8.961  0.00  0.00      PROA  
ATOM   1838  CA  PRO P 154     -14.512  -9.137  11.980  0.00  0.00      PROA  
ATOM   1839  HA  PRO P 154     -13.535  -8.839  12.332  0.00  0.00      PROA  
ATOM   1840  CB  PRO P 154     -15.586  -8.069  12.115  0.00  0.00      PROA  
ATOM   1841  HB1 PRO P 154     -15.498  -7.514  13.074  0.00  0.00      PROA  
ATOM   1842  HB2 PRO P 154     -16.603  -8.514  12.091  0.00  0.00      PROA  
ATOM   1843  CG  PRO P 154     -15.474  -7.128  10.914  0.00  0.00      PROA  
ATOM   1844  HG1 PRO P 154     -16.266  -6.357  10.810  0.00  0.00      PROA  
ATOM   1845  HG2 PRO P 154     -14.516  -6.567  10.963  0.00  0.00      PROA  
ATOM   1846  C   PRO P 154     -14.960 -10.405  12.699  0.00  0.00      PROA  
ATOM   1847  O   PRO P 154     -14.662 -10.606  13.870  0.00  0.00      PROA  
ATOM   1848  N   ILE P 155     -15.705 -11.181  12.004  0.00  0.00      PROA  
ATOM   1849  HN  ILE P 155     -15.935 -10.935  11.065  0.00  0.00      PROA  
ATOM   1850  CA  ILE P 155     -16.327 -12.376  12.466  0.00  0.00      PROA  
ATOM   1851  HA  ILE P 155     -16.739 -12.216  13.452  0.00  0.00      PROA  
ATOM   1852  CB  ILE P 155     -17.435 -12.740  11.535  0.00  0.00      PROA  
ATOM   1853  HB  ILE P 155     -17.138 -13.200  10.568  0.00  0.00      PROA  
ATOM   1854  CG2 ILE P 155     -18.255 -13.975  12.028  0.00  0.00      PROA  
ATOM   1855 HG21 ILE P 155     -17.441 -14.629  12.408  0.00  0.00      PROA  
ATOM   1856 HG22 ILE P 155     -18.827 -14.415  11.184  0.00  0.00      PROA  
ATOM   1857 HG23 ILE P 155     -19.062 -13.690  12.736  0.00  0.00      PROA  
ATOM   1858  CG1 ILE P 155     -18.370 -11.490  11.205  0.00  0.00      PROA  
ATOM   1859 HG11 ILE P 155     -19.177 -11.765  10.492  0.00  0.00      PROA  
ATOM   1860 HG12 ILE P 155     -17.869 -10.675  10.641  0.00  0.00      PROA  
ATOM   1861  CD  ILE P 155     -19.032 -10.852  12.443  0.00  0.00      PROA  
ATOM   1862  HD1 ILE P 155     -19.545 -11.564  13.124  0.00  0.00      PROA  
ATOM   1863  HD2 ILE P 155     -19.739 -10.065  12.106  0.00  0.00      PROA  
ATOM   1864  HD3 ILE P 155     -18.320 -10.242  13.039  0.00  0.00      PROA  
ATOM   1865  C   ILE P 155     -15.236 -13.413  12.693  0.00  0.00      PROA  
ATOM   1866  O   ILE P 155     -15.209 -14.118  13.758  0.00  0.00      PROA  
ATOM   1867  N   ALA P 156     -14.334 -13.516  11.697  0.00  0.00      PROA  
ATOM   1868  HN  ALA P 156     -14.496 -12.950  10.892  0.00  0.00      PROA  
ATOM   1869  CA  ALA P 156     -13.286 -14.480  11.780  0.00  0.00      PROA  
ATOM   1870  HA  ALA P 156     -13.601 -15.449  12.139  0.00  0.00      PROA  
ATOM   1871  CB  ALA P 156     -12.665 -14.664  10.356  0.00  0.00      PROA  
ATOM   1872  HB1 ALA P 156     -11.801 -15.358  10.433  0.00  0.00      PROA  
ATOM   1873  HB2 ALA P 156     -12.260 -13.705   9.969  0.00  0.00      PROA  
ATOM   1874  HB3 ALA P 156     -13.396 -15.002   9.591  0.00  0.00      PROA  
ATOM   1875  C   ALA P 156     -12.139 -13.995  12.750  0.00  0.00      PROA  
ATOM   1876  O   ALA P 156     -11.362 -14.788  13.281  0.00  0.00      PROA  
ATOM   1877  N   ALA P 157     -12.022 -12.679  12.935  0.00  0.00      PROA  
ATOM   1878  HN  ALA P 157     -12.468 -11.992  12.367  0.00  0.00      PROA  
ATOM   1879  CA  ALA P 157     -11.149 -12.082  13.925  0.00  0.00      PROA  
ATOM   1880  HA  ALA P 157     -10.101 -12.311  13.804  0.00  0.00      PROA  
ATOM   1881  CB  ALA P 157     -11.360 -10.551  13.914  0.00  0.00      PROA  
ATOM   1882  HB1 ALA P 157     -12.425 -10.266  13.778  0.00  0.00      PROA  
ATOM   1883  HB2 ALA P 157     -10.932 -10.028  13.033  0.00  0.00      PROA  
ATOM   1884  HB3 ALA P 157     -10.707 -10.057  14.665  0.00  0.00      PROA  
ATOM   1885  C   ALA P 157     -11.488 -12.536  15.451  0.00  0.00      PROA  
ATOM   1886  O   ALA P 157     -10.704 -12.774  16.336  0.00  0.00      PROA  
ATOM   1887  N   ASP P 158     -12.826 -12.714  15.746  0.00  0.00      PROA  
ATOM   1888  HN  ASP P 158     -13.523 -12.632  15.037  0.00  0.00      PROA  
ATOM   1889  CA  ASP P 158     -13.249 -13.288  17.045  0.00  0.00      PROA  
ATOM   1890  HA  ASP P 158     -12.712 -12.774  17.830  0.00  0.00      PROA  
ATOM   1891  CB  ASP P 158     -14.715 -12.971  17.241  0.00  0.00      PROA  
ATOM   1892  HB1 ASP P 158     -15.334 -13.553  16.526  0.00  0.00      PROA  
ATOM   1893  HB2 ASP P 158     -14.961 -11.921  16.974  0.00  0.00      PROA  
ATOM   1894  CG  ASP P 158     -15.212 -13.200  18.606  0.00  0.00      PROA  
ATOM   1895  OD1 ASP P 158     -14.474 -13.606  19.585  0.00  0.00      PROA  
ATOM   1896  OD2 ASP P 158     -16.452 -12.983  18.814  0.00  0.00      PROA  
ATOM   1897  C   ASP P 158     -12.964 -14.750  17.034  0.00  0.00      PROA  
ATOM   1898  O   ASP P 158     -12.768 -15.341  18.064  0.00  0.00      PROA  
ATOM   1899  N   LEU P 159     -13.060 -15.441  15.873  0.00  0.00      PROA  
ATOM   1900  HN  LEU P 159     -13.498 -15.007  15.090  0.00  0.00      PROA  
ATOM   1901  CA  LEU P 159     -12.733 -16.915  15.856  0.00  0.00      PROA  
ATOM   1902  HA  LEU P 159     -13.273 -17.299  16.710  0.00  0.00      PROA  
ATOM   1903  CB  LEU P 159     -13.191 -17.594  14.596  0.00  0.00      PROA  
ATOM   1904  HB1 LEU P 159     -12.564 -18.496  14.430  0.00  0.00      PROA  
ATOM   1905  HB2 LEU P 159     -12.927 -16.893  13.776  0.00  0.00      PROA  
ATOM   1906  CG  LEU P 159     -14.719 -17.834  14.557  0.00  0.00      PROA  
ATOM   1907  HG  LEU P 159     -15.175 -16.823  14.621  0.00  0.00      PROA  
ATOM   1908  CD1 LEU P 159     -15.071 -18.342  13.235  0.00  0.00      PROA  
ATOM   1909 HD11 LEU P 159     -14.473 -19.242  12.976  0.00  0.00      PROA  
ATOM   1910 HD12 LEU P 159     -14.714 -17.595  12.494  0.00  0.00      PROA  
ATOM   1911 HD13 LEU P 159     -16.164 -18.514  13.135  0.00  0.00      PROA  
ATOM   1912  CD2 LEU P 159     -15.327 -18.760  15.592  0.00  0.00      PROA  
ATOM   1913 HD21 LEU P 159     -14.899 -19.784  15.631  0.00  0.00      PROA  
ATOM   1914 HD22 LEU P 159     -16.316 -18.940  15.117  0.00  0.00      PROA  
ATOM   1915 HD23 LEU P 159     -15.367 -18.237  16.571  0.00  0.00      PROA  
ATOM   1916  C   LEU P 159     -11.335 -17.148  16.144  0.00  0.00      PROA  
ATOM   1917  O   LEU P 159     -10.994 -18.166  16.802  0.00  0.00      PROA  
ATOM   1918  N   GLY P 160     -10.418 -16.296  15.747  0.00  0.00      PROA  
ATOM   1919  HN  GLY P 160     -10.624 -15.658  15.009  0.00  0.00      PROA  
ATOM   1920  CA  GLY P 160      -8.995 -16.276  16.096  0.00  0.00      PROA  
ATOM   1921  HA1 GLY P 160      -8.666 -17.299  16.206  0.00  0.00      PROA  
ATOM   1922  HA2 GLY P 160      -8.841 -15.750  17.026  0.00  0.00      PROA  
ATOM   1923  C   GLY P 160      -8.085 -15.610  15.012  0.00  0.00      PROA  
ATOM   1924  O   GLY P 160      -8.594 -15.178  13.948  0.00  0.00      PROA  
ATOM   1925  N   VAL P 161      -6.766 -15.703  15.212  0.00  0.00      PROA  
ATOM   1926  HN  VAL P 161      -6.442 -16.173  16.029  0.00  0.00      PROA  
ATOM   1927  CA  VAL P 161      -5.752 -15.243  14.238  0.00  0.00      PROA  
ATOM   1928  HA  VAL P 161      -6.002 -14.253  13.884  0.00  0.00      PROA  
ATOM   1929  CB  VAL P 161      -4.369 -15.290  14.935  0.00  0.00      PROA  
ATOM   1930  HB  VAL P 161      -4.197 -16.306  15.351  0.00  0.00      PROA  
ATOM   1931  CG1 VAL P 161      -3.276 -14.924  13.974  0.00  0.00      PROA  
ATOM   1932 HG11 VAL P 161      -3.413 -13.876  13.631  0.00  0.00      PROA  
ATOM   1933 HG12 VAL P 161      -3.091 -15.510  13.049  0.00  0.00      PROA  
ATOM   1934 HG13 VAL P 161      -2.333 -15.058  14.546  0.00  0.00      PROA  
ATOM   1935  CG2 VAL P 161      -4.490 -14.239  16.072  0.00  0.00      PROA  
ATOM   1936 HG21 VAL P 161      -3.661 -14.342  16.805  0.00  0.00      PROA  
ATOM   1937 HG22 VAL P 161      -5.427 -14.206  16.668  0.00  0.00      PROA  
ATOM   1938 HG23 VAL P 161      -4.488 -13.196  15.691  0.00  0.00      PROA  
ATOM   1939  C   VAL P 161      -5.629 -16.071  13.047  0.00  0.00      PROA  
ATOM   1940  O   VAL P 161      -5.616 -15.592  11.906  0.00  0.00      PROA  
ATOM   1941  N   GLY P 162      -5.750 -17.391  13.204  0.00  0.00      PROA  
ATOM   1942  HN  GLY P 162      -5.984 -17.652  14.138  0.00  0.00      PROA  
ATOM   1943  CA  GLY P 162      -5.881 -18.283  12.125  0.00  0.00      PROA  
ATOM   1944  HA1 GLY P 162      -6.124 -19.239  12.563  0.00  0.00      PROA  
ATOM   1945  HA2 GLY P 162      -4.928 -18.310  11.617  0.00  0.00      PROA  
ATOM   1946  C   GLY P 162      -6.977 -18.130  11.158  0.00  0.00      PROA  
ATOM   1947  O   GLY P 162      -6.640 -18.148   9.941  0.00  0.00      PROA  
ATOM   1948  N   PRO P 163      -8.259 -17.991  11.474  0.00  0.00      PROA  
ATOM   1949  CD  PRO P 163      -8.869 -18.574  12.715  0.00  0.00      PROA  
ATOM   1950  HD1 PRO P 163      -9.039 -17.832  13.525  0.00  0.00      PROA  
ATOM   1951  HD2 PRO P 163      -8.465 -19.552  13.053  0.00  0.00      PROA  
ATOM   1952  CA  PRO P 163      -9.245 -17.754  10.425  0.00  0.00      PROA  
ATOM   1953  HA  PRO P 163      -9.158 -18.525   9.673  0.00  0.00      PROA  
ATOM   1954  CB  PRO P 163     -10.617 -17.924  11.143  0.00  0.00      PROA  
ATOM   1955  HB1 PRO P 163     -11.413 -18.278  10.455  0.00  0.00      PROA  
ATOM   1956  HB2 PRO P 163     -11.010 -17.033  11.678  0.00  0.00      PROA  
ATOM   1957  CG  PRO P 163     -10.256 -18.981  12.228  0.00  0.00      PROA  
ATOM   1958  HG1 PRO P 163     -10.900 -19.172  13.113  0.00  0.00      PROA  
ATOM   1959  HG2 PRO P 163     -10.222 -19.921  11.637  0.00  0.00      PROA  
ATOM   1960  C   PRO P 163      -9.067 -16.326   9.892  0.00  0.00      PROA  
ATOM   1961  O   PRO P 163      -9.141 -16.163   8.708  0.00  0.00      PROA  
ATOM   1962  N   LEU P 164      -8.812 -15.316  10.685  0.00  0.00      PROA  
ATOM   1963  HN  LEU P 164      -8.778 -15.446  11.673  0.00  0.00      PROA  
ATOM   1964  CA  LEU P 164      -8.567 -13.978  10.197  0.00  0.00      PROA  
ATOM   1965  HA  LEU P 164      -9.526 -13.720   9.773  0.00  0.00      PROA  
ATOM   1966  CB  LEU P 164      -8.272 -13.117  11.425  0.00  0.00      PROA  
ATOM   1967  HB1 LEU P 164      -7.454 -13.599  12.002  0.00  0.00      PROA  
ATOM   1968  HB2 LEU P 164      -9.109 -13.270  12.139  0.00  0.00      PROA  
ATOM   1969  CG  LEU P 164      -7.913 -11.636  11.184  0.00  0.00      PROA  
ATOM   1970  HG  LEU P 164      -6.976 -11.540  10.596  0.00  0.00      PROA  
ATOM   1971  CD1 LEU P 164      -8.995 -10.874  10.366  0.00  0.00      PROA  
ATOM   1972 HD11 LEU P 164      -9.989 -11.015  10.843  0.00  0.00      PROA  
ATOM   1973 HD12 LEU P 164      -9.102 -11.386   9.386  0.00  0.00      PROA  
ATOM   1974 HD13 LEU P 164      -8.745  -9.809  10.175  0.00  0.00      PROA  
ATOM   1975  CD2 LEU P 164      -7.835 -10.899  12.498  0.00  0.00      PROA  
ATOM   1976 HD21 LEU P 164      -7.249 -11.593  13.137  0.00  0.00      PROA  
ATOM   1977 HD22 LEU P 164      -8.868 -10.654  12.825  0.00  0.00      PROA  
ATOM   1978 HD23 LEU P 164      -7.344  -9.936  12.241  0.00  0.00      PROA  
ATOM   1979  C   LEU P 164      -7.560 -13.854   9.073  0.00  0.00      PROA  
ATOM   1980  O   LEU P 164      -7.780 -13.209   8.040  0.00  0.00      PROA  
ATOM   1981  N   ILE P 165      -6.355 -14.437   9.239  0.00  0.00      PROA  
ATOM   1982  HN  ILE P 165      -6.210 -15.000  10.049  0.00  0.00      PROA  
ATOM   1983  CA  ILE P 165      -5.186 -14.321   8.334  0.00  0.00      PROA  
ATOM   1984  HA  ILE P 165      -5.135 -13.258   8.149  0.00  0.00      PROA  
ATOM   1985  CB  ILE P 165      -3.836 -14.801   8.818  0.00  0.00      PROA  
ATOM   1986  HB  ILE P 165      -3.216 -14.634   7.912  0.00  0.00      PROA  
ATOM   1987  CG2 ILE P 165      -3.304 -13.943   9.924  0.00  0.00      PROA  
ATOM   1988 HG21 ILE P 165      -2.213 -14.070  10.086  0.00  0.00      PROA  
ATOM   1989 HG22 ILE P 165      -3.829 -14.216  10.864  0.00  0.00      PROA  
ATOM   1990 HG23 ILE P 165      -3.397 -12.890   9.581  0.00  0.00      PROA  
ATOM   1991  CG1 ILE P 165      -3.753 -16.300   9.072  0.00  0.00      PROA  
ATOM   1992 HG11 ILE P 165      -4.127 -16.940   8.244  0.00  0.00      PROA  
ATOM   1993 HG12 ILE P 165      -4.261 -16.653   9.994  0.00  0.00      PROA  
ATOM   1994  CD  ILE P 165      -2.289 -16.495   9.077  0.00  0.00      PROA  
ATOM   1995  HD1 ILE P 165      -1.960 -16.355   8.025  0.00  0.00      PROA  
ATOM   1996  HD2 ILE P 165      -2.171 -17.596   9.171  0.00  0.00      PROA  
ATOM   1997  HD3 ILE P 165      -1.680 -15.984   9.853  0.00  0.00      PROA  
ATOM   1998  C   ILE P 165      -5.522 -15.025   7.000  0.00  0.00      PROA  
ATOM   1999  O   ILE P 165      -5.121 -14.486   5.963  0.00  0.00      PROA  
ATOM   2000  N   VAL P 166      -6.208 -16.235   7.023  0.00  0.00      PROA  
ATOM   2001  HN  VAL P 166      -6.333 -16.685   7.904  0.00  0.00      PROA  
ATOM   2002  CA  VAL P 166      -6.788 -16.986   5.842  0.00  0.00      PROA  
ATOM   2003  HA  VAL P 166      -6.059 -17.168   5.067  0.00  0.00      PROA  
ATOM   2004  CB  VAL P 166      -7.553 -18.290   6.225  0.00  0.00      PROA  
ATOM   2005  HB  VAL P 166      -8.320 -18.070   6.998  0.00  0.00      PROA  
ATOM   2006  CG1 VAL P 166      -8.256 -18.901   5.006  0.00  0.00      PROA  
ATOM   2007 HG11 VAL P 166      -8.428 -19.940   5.361  0.00  0.00      PROA  
ATOM   2008 HG12 VAL P 166      -7.595 -19.009   4.120  0.00  0.00      PROA  
ATOM   2009 HG13 VAL P 166      -9.218 -18.436   4.701  0.00  0.00      PROA  
ATOM   2010  CG2 VAL P 166      -6.349 -19.219   6.743  0.00  0.00      PROA  
ATOM   2011 HG21 VAL P 166      -5.580 -19.105   5.948  0.00  0.00      PROA  
ATOM   2012 HG22 VAL P 166      -6.623 -20.294   6.681  0.00  0.00      PROA  
ATOM   2013 HG23 VAL P 166      -5.997 -18.966   7.765  0.00  0.00      PROA  
ATOM   2014  C   VAL P 166      -7.838 -16.105   5.197  0.00  0.00      PROA  
ATOM   2015  O   VAL P 166      -7.843 -15.969   3.977  0.00  0.00      PROA  
ATOM   2016  N   LEU P 167      -8.681 -15.383   5.941  0.00  0.00      PROA  
ATOM   2017  HN  LEU P 167      -8.852 -15.635   6.890  0.00  0.00      PROA  
ATOM   2018  CA  LEU P 167      -9.637 -14.549   5.379  0.00  0.00      PROA  
ATOM   2019  HA  LEU P 167     -10.180 -15.011   4.568  0.00  0.00      PROA  
ATOM   2020  CB  LEU P 167     -10.681 -14.224   6.493  0.00  0.00      PROA  
ATOM   2021  HB1 LEU P 167     -10.980 -13.166   6.334  0.00  0.00      PROA  
ATOM   2022  HB2 LEU P 167     -10.208 -14.268   7.498  0.00  0.00      PROA  
ATOM   2023  CG  LEU P 167     -11.947 -15.034   6.494  0.00  0.00      PROA  
ATOM   2024  HG  LEU P 167     -12.189 -15.102   7.576  0.00  0.00      PROA  
ATOM   2025  CD1 LEU P 167     -13.066 -14.372   5.623  0.00  0.00      PROA  
ATOM   2026 HD11 LEU P 167     -14.074 -14.796   5.431  0.00  0.00      PROA  
ATOM   2027 HD12 LEU P 167     -12.566 -14.053   4.684  0.00  0.00      PROA  
ATOM   2028 HD13 LEU P 167     -13.332 -13.410   6.110  0.00  0.00      PROA  
ATOM   2029  CD2 LEU P 167     -11.743 -16.529   6.094  0.00  0.00      PROA  
ATOM   2030 HD21 LEU P 167     -12.650 -17.156   6.225  0.00  0.00      PROA  
ATOM   2031 HD22 LEU P 167     -10.944 -17.040   6.673  0.00  0.00      PROA  
ATOM   2032 HD23 LEU P 167     -11.448 -16.601   5.025  0.00  0.00      PROA  
ATOM   2033  C   LEU P 167      -9.078 -13.356   4.605  0.00  0.00      PROA  
ATOM   2034  O   LEU P 167      -9.484 -13.150   3.491  0.00  0.00      PROA  
ATOM   2035  N   ARG P 168      -8.135 -12.560   5.233  0.00  0.00      PROA  
ATOM   2036  HN  ARG P 168      -8.090 -12.547   6.229  0.00  0.00      PROA  
ATOM   2037  CA  ARG P 168      -7.521 -11.516   4.530  0.00  0.00      PROA  
ATOM   2038  HA  ARG P 168      -8.214 -10.899   3.978  0.00  0.00      PROA  
ATOM   2039  CB  ARG P 168      -6.835 -10.584   5.548  0.00  0.00      PROA  
ATOM   2040  HB1 ARG P 168      -6.059  -9.930   5.096  0.00  0.00      PROA  
ATOM   2041  HB2 ARG P 168      -6.361 -11.120   6.398  0.00  0.00      PROA  
ATOM   2042  CG  ARG P 168      -7.825  -9.514   6.067  0.00  0.00      PROA  
ATOM   2043  HG1 ARG P 168      -7.281  -8.827   6.750  0.00  0.00      PROA  
ATOM   2044  HG2 ARG P 168      -8.672 -10.088   6.500  0.00  0.00      PROA  
ATOM   2045  CD  ARG P 168      -8.574  -8.504   5.040  0.00  0.00      PROA  
ATOM   2046  HD1 ARG P 168      -9.325  -8.059   5.728  0.00  0.00      PROA  
ATOM   2047  HD2 ARG P 168      -9.098  -9.051   4.227  0.00  0.00      PROA  
ATOM   2048  NE  ARG P 168      -7.571  -7.452   4.575  0.00  0.00      PROA  
ATOM   2049  HE  ARG P 168      -6.799  -7.319   5.197  0.00  0.00      PROA  
ATOM   2050  CZ  ARG P 168      -7.666  -6.765   3.409  0.00  0.00      PROA  
ATOM   2051  NH1 ARG P 168      -8.656  -6.768   2.539  0.00  0.00      PROA  
ATOM   2052 HH11 ARG P 168      -9.595  -7.042   2.744  0.00  0.00      PROA  
ATOM   2053 HH12 ARG P 168      -8.526  -6.246   1.696  0.00  0.00      PROA  
ATOM   2054  NH2 ARG P 168      -6.706  -5.925   3.159  0.00  0.00      PROA  
ATOM   2055 HH21 ARG P 168      -6.886  -5.339   2.369  0.00  0.00      PROA  
ATOM   2056 HH22 ARG P 168      -5.815  -5.904   3.612  0.00  0.00      PROA  
ATOM   2057  C   ARG P 168      -6.581 -11.940   3.399  0.00  0.00      PROA  
ATOM   2058  O   ARG P 168      -6.370 -11.219   2.434  0.00  0.00      PROA  
ATOM   2059  N   ALA P 169      -5.968 -13.126   3.459  0.00  0.00      PROA  
ATOM   2060  HN  ALA P 169      -6.007 -13.737   4.246  0.00  0.00      PROA  
ATOM   2061  CA  ALA P 169      -5.381 -13.722   2.288  0.00  0.00      PROA  
ATOM   2062  HA  ALA P 169      -4.614 -13.067   1.902  0.00  0.00      PROA  
ATOM   2063  CB  ALA P 169      -4.635 -15.047   2.722  0.00  0.00      PROA  
ATOM   2064  HB1 ALA P 169      -3.750 -14.708   3.301  0.00  0.00      PROA  
ATOM   2065  HB2 ALA P 169      -4.233 -15.560   1.823  0.00  0.00      PROA  
ATOM   2066  HB3 ALA P 169      -5.241 -15.728   3.357  0.00  0.00      PROA  
ATOM   2067  C   ALA P 169      -6.411 -14.002   1.112  0.00  0.00      PROA  
ATOM   2068  O   ALA P 169      -6.029 -13.733  -0.049  0.00  0.00      PROA  
ATOM   2069  N   LEU P 170      -7.590 -14.538   1.401  0.00  0.00      PROA  
ATOM   2070  HN  LEU P 170      -7.691 -14.944   2.307  0.00  0.00      PROA  
ATOM   2071  CA  LEU P 170      -8.637 -14.612   0.382  0.00  0.00      PROA  
ATOM   2072  HA  LEU P 170      -8.160 -15.026  -0.494  0.00  0.00      PROA  
ATOM   2073  CB  LEU P 170      -9.912 -15.314   0.965  0.00  0.00      PROA  
ATOM   2074  HB1 LEU P 170     -10.688 -15.149   0.188  0.00  0.00      PROA  
ATOM   2075  HB2 LEU P 170     -10.211 -14.789   1.898  0.00  0.00      PROA  
ATOM   2076  CG  LEU P 170      -9.819 -16.842   1.286  0.00  0.00      PROA  
ATOM   2077  HG  LEU P 170      -9.333 -17.130   2.243  0.00  0.00      PROA  
ATOM   2078  CD1 LEU P 170     -11.223 -17.362   1.342  0.00  0.00      PROA  
ATOM   2079 HD11 LEU P 170     -11.809 -16.806   2.104  0.00  0.00      PROA  
ATOM   2080 HD12 LEU P 170     -11.207 -18.453   1.551  0.00  0.00      PROA  
ATOM   2081 HD13 LEU P 170     -11.804 -17.113   0.428  0.00  0.00      PROA  
ATOM   2082  CD2 LEU P 170      -9.085 -17.572   0.181  0.00  0.00      PROA  
ATOM   2083 HD21 LEU P 170      -9.150 -18.681   0.181  0.00  0.00      PROA  
ATOM   2084 HD22 LEU P 170      -8.018 -17.262   0.171  0.00  0.00      PROA  
ATOM   2085 HD23 LEU P 170      -9.491 -17.242  -0.800  0.00  0.00      PROA  
ATOM   2086  C   LEU P 170      -9.069 -13.219  -0.155  0.00  0.00      PROA  
ATOM   2087  O   LEU P 170      -9.108 -13.022  -1.359  0.00  0.00      PROA  
ATOM   2088  N   GLU P 171      -9.184 -12.230   0.626  0.00  0.00      PROA  
ATOM   2089  HN  GLU P 171      -9.077 -12.387   1.605  0.00  0.00      PROA  
ATOM   2090  CA  GLU P 171      -9.469 -10.870   0.219  0.00  0.00      PROA  
ATOM   2091  HA  GLU P 171     -10.370 -10.862  -0.376  0.00  0.00      PROA  
ATOM   2092  CB  GLU P 171      -9.709  -9.849   1.351  0.00  0.00      PROA  
ATOM   2093  HB1 GLU P 171      -9.843  -8.864   0.855  0.00  0.00      PROA  
ATOM   2094  HB2 GLU P 171      -8.715  -9.960   1.835  0.00  0.00      PROA  
ATOM   2095  CG  GLU P 171     -10.858 -10.280   2.211  0.00  0.00      PROA  
ATOM   2096  HG1 GLU P 171     -10.517 -11.106   2.871  0.00  0.00      PROA  
ATOM   2097  HG2 GLU P 171     -11.723 -10.531   1.560  0.00  0.00      PROA  
ATOM   2098  CD  GLU P 171     -11.282  -9.078   3.031  0.00  0.00      PROA  
ATOM   2099  OE1 GLU P 171     -11.224  -7.902   2.580  0.00  0.00      PROA  
ATOM   2100  OE2 GLU P 171     -11.610  -9.333   4.256  0.00  0.00      PROA  
ATOM   2101  C   GLU P 171      -8.379 -10.257  -0.696  0.00  0.00      PROA  
ATOM   2102  O   GLU P 171      -8.590  -9.485  -1.632  0.00  0.00      PROA  
ATOM   2103  N   GLY P 172      -7.064 -10.584  -0.446  0.00  0.00      PROA  
ATOM   2104  HN  GLY P 172      -6.866 -11.176   0.331  0.00  0.00      PROA  
ATOM   2105  CA  GLY P 172      -5.866 -10.149  -1.152  0.00  0.00      PROA  
ATOM   2106  HA1 GLY P 172      -5.004 -10.446  -0.574  0.00  0.00      PROA  
ATOM   2107  HA2 GLY P 172      -5.879  -9.077  -1.282  0.00  0.00      PROA  
ATOM   2108  C   GLY P 172      -5.745 -10.703  -2.540  0.00  0.00      PROA  
ATOM   2109  O   GLY P 172      -5.291 -10.048  -3.484  0.00  0.00      PROA  
ATOM   2110  N   LEU P 173      -6.225 -11.985  -2.761  0.00  0.00      PROA  
ATOM   2111  HN  LEU P 173      -6.572 -12.564  -2.027  0.00  0.00      PROA  
ATOM   2112  CA  LEU P 173      -6.595 -12.470  -4.072  0.00  0.00      PROA  
ATOM   2113  HA  LEU P 173      -5.717 -12.675  -4.667  0.00  0.00      PROA  
ATOM   2114  CB  LEU P 173      -7.242 -13.906  -3.927  0.00  0.00      PROA  
ATOM   2115  HB1 LEU P 173      -8.033 -13.850  -3.149  0.00  0.00      PROA  
ATOM   2116  HB2 LEU P 173      -6.504 -14.512  -3.360  0.00  0.00      PROA  
ATOM   2117  CG  LEU P 173      -7.689 -14.579  -5.268  0.00  0.00      PROA  
ATOM   2118  HG  LEU P 173      -8.400 -13.830  -5.677  0.00  0.00      PROA  
ATOM   2119  CD1 LEU P 173      -6.592 -14.926  -6.243  0.00  0.00      PROA  
ATOM   2120 HD11 LEU P 173      -6.004 -14.004  -6.437  0.00  0.00      PROA  
ATOM   2121 HD12 LEU P 173      -7.037 -15.294  -7.191  0.00  0.00      PROA  
ATOM   2122 HD13 LEU P 173      -5.860 -15.640  -5.807  0.00  0.00      PROA  
ATOM   2123  CD2 LEU P 173      -8.286 -15.970  -5.070  0.00  0.00      PROA  
ATOM   2124 HD21 LEU P 173      -8.798 -16.206  -6.028  0.00  0.00      PROA  
ATOM   2125 HD22 LEU P 173      -8.959 -16.052  -4.190  0.00  0.00      PROA  
ATOM   2126 HD23 LEU P 173      -7.450 -16.700  -5.025  0.00  0.00      PROA  
ATOM   2127  C   LEU P 173      -7.523 -11.580  -4.861  0.00  0.00      PROA  
ATOM   2128  O   LEU P 173      -7.412 -11.264  -6.012  0.00  0.00      PROA  
ATOM   2129  N   GLY P 174      -8.633 -11.130  -4.208  0.00  0.00      PROA  
ATOM   2130  HN  GLY P 174      -8.709 -11.339  -3.236  0.00  0.00      PROA  
ATOM   2131  CA  GLY P 174      -9.688 -10.346  -4.899  0.00  0.00      PROA  
ATOM   2132  HA1 GLY P 174     -10.572 -10.450  -4.287  0.00  0.00      PROA  
ATOM   2133  HA2 GLY P 174      -9.852 -10.779  -5.875  0.00  0.00      PROA  
ATOM   2134  C   GLY P 174      -9.328  -8.907  -5.098  0.00  0.00      PROA  
ATOM   2135  O   GLY P 174      -9.652  -8.292  -6.076  0.00  0.00      PROA  
ATOM   2136  N   GLU P 175      -8.607  -8.333  -4.144  0.00  0.00      PROA  
ATOM   2137  HN  GLU P 175      -8.491  -8.803  -3.273  0.00  0.00      PROA  
ATOM   2138  CA  GLU P 175      -7.979  -7.030  -4.366  0.00  0.00      PROA  
ATOM   2139  HA  GLU P 175      -8.756  -6.299  -4.532  0.00  0.00      PROA  
ATOM   2140  CB  GLU P 175      -7.213  -6.545  -3.126  0.00  0.00      PROA  
ATOM   2141  HB1 GLU P 175      -6.453  -5.822  -3.494  0.00  0.00      PROA  
ATOM   2142  HB2 GLU P 175      -6.611  -7.376  -2.701  0.00  0.00      PROA  
ATOM   2143  CG  GLU P 175      -8.172  -6.001  -2.052  0.00  0.00      PROA  
ATOM   2144  HG1 GLU P 175      -8.910  -6.673  -1.565  0.00  0.00      PROA  
ATOM   2145  HG2 GLU P 175      -8.799  -5.217  -2.530  0.00  0.00      PROA  
ATOM   2146  CD  GLU P 175      -7.434  -5.252  -0.902  0.00  0.00      PROA  
ATOM   2147  OE1 GLU P 175      -6.678  -4.336  -1.329  0.00  0.00      PROA  
ATOM   2148  OE2 GLU P 175      -7.704  -5.553   0.278  0.00  0.00      PROA  
ATOM   2149  C   GLU P 175      -7.034  -7.087  -5.592  0.00  0.00      PROA  
ATOM   2150  O   GLU P 175      -7.061  -6.278  -6.456  0.00  0.00      PROA  
ATOM   2151  N   GLY P 176      -6.369  -8.296  -5.591  0.00  0.00      PROA  
ATOM   2152  HN  GLY P 176      -6.634  -8.954  -4.892  0.00  0.00      PROA  
ATOM   2153  CA  GLY P 176      -5.164  -8.618  -6.447  0.00  0.00      PROA  
ATOM   2154  HA1 GLY P 176      -4.709  -9.553  -6.153  0.00  0.00      PROA  
ATOM   2155  HA2 GLY P 176      -4.518  -7.755  -6.399  0.00  0.00      PROA  
ATOM   2156  C   GLY P 176      -5.543  -8.813  -7.865  0.00  0.00      PROA  
ATOM   2157  O   GLY P 176      -4.742  -8.572  -8.723  0.00  0.00      PROA  
ATOM   2158  N   VAL P 177      -6.726  -9.332  -8.193  0.00  0.00      PROA  
ATOM   2159  HN  VAL P 177      -7.437  -9.479  -7.509  0.00  0.00      PROA  
ATOM   2160  CA  VAL P 177      -7.058  -9.637  -9.508  0.00  0.00      PROA  
ATOM   2161  HA  VAL P 177      -6.184 -10.036 -10.001  0.00  0.00      PROA  
ATOM   2162  CB  VAL P 177      -8.077 -10.770  -9.482  0.00  0.00      PROA  
ATOM   2163  HB  VAL P 177      -7.773 -11.577  -8.781  0.00  0.00      PROA  
ATOM   2164  CG1 VAL P 177      -9.512 -10.228  -8.965  0.00  0.00      PROA  
ATOM   2165 HG11 VAL P 177      -9.369  -9.868  -7.923  0.00  0.00      PROA  
ATOM   2166 HG12 VAL P 177     -10.244 -11.062  -8.905  0.00  0.00      PROA  
ATOM   2167 HG13 VAL P 177      -9.908  -9.449  -9.651  0.00  0.00      PROA  
ATOM   2168  CG2 VAL P 177      -8.206 -11.485 -10.788  0.00  0.00      PROA  
ATOM   2169 HG21 VAL P 177      -8.599 -12.523 -10.739  0.00  0.00      PROA  
ATOM   2170 HG22 VAL P 177      -7.267 -11.691 -11.345  0.00  0.00      PROA  
ATOM   2171 HG23 VAL P 177      -8.885 -10.981 -11.510  0.00  0.00      PROA  
ATOM   2172  C   VAL P 177      -7.606  -8.399 -10.263  0.00  0.00      PROA  
ATOM   2173  O   VAL P 177      -8.030  -8.466 -11.437  0.00  0.00      PROA  
ATOM   2174  N   THR P 178      -7.850  -7.220  -9.580  0.00  0.00      PROA  
ATOM   2175  HN  THR P 178      -7.715  -7.221  -8.592  0.00  0.00      PROA  
ATOM   2176  CA  THR P 178      -8.643  -6.086 -10.198  0.00  0.00      PROA  
ATOM   2177  HA  THR P 178      -9.523  -6.512 -10.656  0.00  0.00      PROA  
ATOM   2178  CB  THR P 178      -9.063  -4.990  -9.147  0.00  0.00      PROA  
ATOM   2179  HB  THR P 178      -9.313  -4.037  -9.659  0.00  0.00      PROA  
ATOM   2180  OG1 THR P 178      -8.023  -4.574  -8.214  0.00  0.00      PROA  
ATOM   2181  HG1 THR P 178      -8.085  -5.163  -7.459  0.00  0.00      PROA  
ATOM   2182  CG2 THR P 178     -10.286  -5.460  -8.263  0.00  0.00      PROA  
ATOM   2183 HG21 THR P 178     -11.133  -5.607  -8.966  0.00  0.00      PROA  
ATOM   2184 HG22 THR P 178     -10.497  -4.632  -7.554  0.00  0.00      PROA  
ATOM   2185 HG23 THR P 178     -10.123  -6.369  -7.644  0.00  0.00      PROA  
ATOM   2186  C   THR P 178      -7.773  -5.368 -11.249  0.00  0.00      PROA  
ATOM   2187  O   THR P 178      -8.246  -4.992 -12.289  0.00  0.00      PROA  
ATOM   2188  N   PHE P 179      -6.472  -5.173 -10.926  0.00  0.00      PROA  
ATOM   2189  HN  PHE P 179      -6.156  -5.560 -10.063  0.00  0.00      PROA  
ATOM   2190  CA  PHE P 179      -5.519  -4.653 -11.869  0.00  0.00      PROA  
ATOM   2191  HA  PHE P 179      -5.989  -3.742 -12.211  0.00  0.00      PROA  
ATOM   2192  CB  PHE P 179      -4.295  -4.191 -11.037  0.00  0.00      PROA  
ATOM   2193  HB1 PHE P 179      -3.964  -4.937 -10.284  0.00  0.00      PROA  
ATOM   2194  HB2 PHE P 179      -4.584  -3.300 -10.440  0.00  0.00      PROA  
ATOM   2195  CG  PHE P 179      -3.102  -3.891 -11.916  0.00  0.00      PROA  
ATOM   2196  CD1 PHE P 179      -3.116  -2.702 -12.660  0.00  0.00      PROA  
ATOM   2197  HD1 PHE P 179      -4.019  -2.136 -12.483  0.00  0.00      PROA  
ATOM   2198  CE1 PHE P 179      -2.078  -2.281 -13.453  0.00  0.00      PROA  
ATOM   2199  HE1 PHE P 179      -2.099  -1.428 -14.115  0.00  0.00      PROA  
ATOM   2200  CZ  PHE P 179      -0.918  -3.044 -13.459  0.00  0.00      PROA  
ATOM   2201  HZ  PHE P 179      -0.055  -2.804 -14.063  0.00  0.00      PROA  
ATOM   2202  CD2 PHE P 179      -1.859  -4.618 -11.880  0.00  0.00      PROA  
ATOM   2203  HD2 PHE P 179      -1.751  -5.415 -11.158  0.00  0.00      PROA  
ATOM   2204  CE2 PHE P 179      -0.782  -4.272 -12.697  0.00  0.00      PROA  
ATOM   2205  HE2 PHE P 179       0.105  -4.886 -12.754  0.00  0.00      PROA  
ATOM   2206  C   PHE P 179      -5.286  -5.457 -13.156  0.00  0.00      PROA  
ATOM   2207  O   PHE P 179      -5.379  -4.792 -14.220  0.00  0.00      PROA  
ATOM   2208  N   PRO P 180      -5.061  -6.787 -13.170  0.00  0.00      PROA  
ATOM   2209  CD  PRO P 180      -4.540  -7.555 -12.055  0.00  0.00      PROA  
ATOM   2210  HD1 PRO P 180      -5.365  -7.825 -11.362  0.00  0.00      PROA  
ATOM   2211  HD2 PRO P 180      -3.722  -6.991 -11.559  0.00  0.00      PROA  
ATOM   2212  CA  PRO P 180      -4.883  -7.439 -14.453  0.00  0.00      PROA  
ATOM   2213  HA  PRO P 180      -4.089  -6.983 -15.027  0.00  0.00      PROA  
ATOM   2214  CB  PRO P 180      -4.517  -8.939 -14.028  0.00  0.00      PROA  
ATOM   2215  HB1 PRO P 180      -3.911  -9.550 -14.731  0.00  0.00      PROA  
ATOM   2216  HB2 PRO P 180      -5.449  -9.532 -13.908  0.00  0.00      PROA  
ATOM   2217  CG  PRO P 180      -3.869  -8.812 -12.660  0.00  0.00      PROA  
ATOM   2218  HG1 PRO P 180      -4.009  -9.692 -11.997  0.00  0.00      PROA  
ATOM   2219  HG2 PRO P 180      -2.769  -8.660 -12.696  0.00  0.00      PROA  
ATOM   2220  C   PRO P 180      -6.185  -7.432 -15.259  0.00  0.00      PROA  
ATOM   2221  O   PRO P 180      -6.211  -7.501 -16.450  0.00  0.00      PROA  
ATOM   2222  N   ALA P 181      -7.353  -7.534 -14.579  0.00  0.00      PROA  
ATOM   2223  HN  ALA P 181      -7.355  -7.734 -13.603  0.00  0.00      PROA  
ATOM   2224  CA  ALA P 181      -8.699  -7.479 -15.117  0.00  0.00      PROA  
ATOM   2225  HA  ALA P 181      -8.703  -8.090 -16.008  0.00  0.00      PROA  
ATOM   2226  CB  ALA P 181      -9.688  -8.032 -14.096  0.00  0.00      PROA  
ATOM   2227  HB1 ALA P 181      -9.629  -7.410 -13.178  0.00  0.00      PROA  
ATOM   2228  HB2 ALA P 181      -9.539  -9.020 -13.611  0.00  0.00      PROA  
ATOM   2229  HB3 ALA P 181     -10.693  -7.961 -14.565  0.00  0.00      PROA  
ATOM   2230  C   ALA P 181      -9.062  -6.145 -15.755  0.00  0.00      PROA  
ATOM   2231  O   ALA P 181      -9.540  -6.017 -16.838  0.00  0.00      PROA  
ATOM   2232  N   MET P 182      -8.786  -5.000 -15.014  0.00  0.00      PROA  
ATOM   2233  HN  MET P 182      -8.475  -5.021 -14.067  0.00  0.00      PROA  
ATOM   2234  CA  MET P 182      -8.980  -3.648 -15.546  0.00  0.00      PROA  
ATOM   2235  HA  MET P 182     -10.010  -3.685 -15.871  0.00  0.00      PROA  
ATOM   2236  CB  MET P 182      -8.703  -2.556 -14.527  0.00  0.00      PROA  
ATOM   2237  HB1 MET P 182      -7.622  -2.573 -14.270  0.00  0.00      PROA  
ATOM   2238  HB2 MET P 182      -9.181  -2.797 -13.553  0.00  0.00      PROA  
ATOM   2239  CG  MET P 182      -9.183  -1.150 -14.893  0.00  0.00      PROA  
ATOM   2240  HG1 MET P 182      -8.638  -0.799 -15.795  0.00  0.00      PROA  
ATOM   2241  HG2 MET P 182      -8.851  -0.327 -14.225  0.00  0.00      PROA  
ATOM   2242  SD  MET P 182     -10.967  -0.845 -15.026  0.00  0.00      PROA  
ATOM   2243  CE  MET P 182     -11.431  -1.172 -16.760  0.00  0.00      PROA  
ATOM   2244  HE1 MET P 182     -11.257  -2.240 -17.012  0.00  0.00      PROA  
ATOM   2245  HE2 MET P 182     -10.794  -0.721 -17.551  0.00  0.00      PROA  
ATOM   2246  HE3 MET P 182     -12.519  -0.972 -16.864  0.00  0.00      PROA  
ATOM   2247  C   MET P 182      -8.120  -3.348 -16.717  0.00  0.00      PROA  
ATOM   2248  O   MET P 182      -8.556  -2.788 -17.742  0.00  0.00      PROA  
ATOM   2249  N   HSD P 183      -6.841  -3.752 -16.661  0.00  0.00      PROA  
ATOM   2250  HN  HSD P 183      -6.721  -4.403 -15.915  0.00  0.00      PROA  
ATOM   2251  CA  HSD P 183      -5.895  -3.683 -17.840  0.00  0.00      PROA  
ATOM   2252  HA  HSD P 183      -5.735  -2.691 -18.234  0.00  0.00      PROA  
ATOM   2253  CB  HSD P 183      -4.416  -4.059 -17.356  0.00  0.00      PROA  
ATOM   2254  HB1 HSD P 183      -4.478  -5.076 -16.913  0.00  0.00      PROA  
ATOM   2255  HB2 HSD P 183      -4.084  -3.282 -16.636  0.00  0.00      PROA  
ATOM   2256  ND1 HSD P 183      -2.982  -5.171 -19.132  0.00  0.00      PROA  
ATOM   2257  HD1 HSD P 183      -3.244  -6.123 -18.968  0.00  0.00      PROA  
ATOM   2258  CG  HSD P 183      -3.508  -4.053 -18.506  0.00  0.00      PROA  
ATOM   2259  CE1 HSD P 183      -2.121  -4.654 -20.040  0.00  0.00      PROA  
ATOM   2260  HE1 HSD P 183      -1.461  -5.251 -20.670  0.00  0.00      PROA  
ATOM   2261  NE2 HSD P 183      -2.083  -3.385 -20.119  0.00  0.00      PROA  
ATOM   2262  CD2 HSD P 183      -2.936  -2.993 -19.054  0.00  0.00      PROA  
ATOM   2263  HD2 HSD P 183      -3.287  -1.969 -19.018  0.00  0.00      PROA  
ATOM   2264  C   HSD P 183      -6.267  -4.583 -18.991  0.00  0.00      PROA  
ATOM   2265  O   HSD P 183      -6.231  -4.134 -20.135  0.00  0.00      PROA  
ATOM   2266  N   ALA P 184      -6.765  -5.878 -18.764  0.00  0.00      PROA  
ATOM   2267  HN  ALA P 184      -6.890  -6.350 -17.894  0.00  0.00      PROA  
ATOM   2268  CA  ALA P 184      -7.326  -6.596 -19.891  0.00  0.00      PROA  
ATOM   2269  HA  ALA P 184      -6.629  -6.597 -20.716  0.00  0.00      PROA  
ATOM   2270  CB  ALA P 184      -7.529  -8.046 -19.627  0.00  0.00      PROA  
ATOM   2271  HB1 ALA P 184      -8.336  -8.104 -18.866  0.00  0.00      PROA  
ATOM   2272  HB2 ALA P 184      -6.588  -8.518 -19.273  0.00  0.00      PROA  
ATOM   2273  HB3 ALA P 184      -7.853  -8.584 -20.544  0.00  0.00      PROA  
ATOM   2274  C   ALA P 184      -8.567  -5.985 -20.511  0.00  0.00      PROA  
ATOM   2275  O   ALA P 184      -8.654  -6.056 -21.776  0.00  0.00      PROA  
ATOM   2276  N   MET P 185      -9.396  -5.308 -19.747  0.00  0.00      PROA  
ATOM   2277  HN  MET P 185      -9.244  -5.397 -18.765  0.00  0.00      PROA  
ATOM   2278  CA  MET P 185     -10.564  -4.650 -20.261  0.00  0.00      PROA  
ATOM   2279  HA  MET P 185     -11.034  -5.275 -21.005  0.00  0.00      PROA  
ATOM   2280  CB  MET P 185     -11.608  -4.223 -19.156  0.00  0.00      PROA  
ATOM   2281  HB1 MET P 185     -12.289  -3.487 -19.634  0.00  0.00      PROA  
ATOM   2282  HB2 MET P 185     -11.012  -3.570 -18.483  0.00  0.00      PROA  
ATOM   2283  CG  MET P 185     -12.331  -5.385 -18.454  0.00  0.00      PROA  
ATOM   2284  HG1 MET P 185     -11.562  -6.132 -18.164  0.00  0.00      PROA  
ATOM   2285  HG2 MET P 185     -12.989  -5.945 -19.152  0.00  0.00      PROA  
ATOM   2286  SD  MET P 185     -13.247  -4.783 -17.007  0.00  0.00      PROA  
ATOM   2287  CE  MET P 185     -14.425  -3.775 -17.917  0.00  0.00      PROA  
ATOM   2288  HE1 MET P 185     -15.197  -3.579 -17.142  0.00  0.00      PROA  
ATOM   2289  HE2 MET P 185     -14.822  -4.308 -18.807  0.00  0.00      PROA  
ATOM   2290  HE3 MET P 185     -14.045  -2.835 -18.370  0.00  0.00      PROA  
ATOM   2291  C   MET P 185     -10.233  -3.359 -21.068  0.00  0.00      PROA  
ATOM   2292  O   MET P 185     -10.827  -3.104 -22.128  0.00  0.00      PROA  
ATOM   2293  N   TRP P 186      -9.338  -2.493 -20.549  0.00  0.00      PROA  
ATOM   2294  HN  TRP P 186      -8.942  -2.745 -19.669  0.00  0.00      PROA  
ATOM   2295  CA  TRP P 186      -8.902  -1.283 -21.188  0.00  0.00      PROA  
ATOM   2296  HA  TRP P 186      -9.782  -0.700 -21.416  0.00  0.00      PROA  
ATOM   2297  CB  TRP P 186      -7.961  -0.272 -20.380  0.00  0.00      PROA  
ATOM   2298  HB1 TRP P 186      -7.462   0.464 -21.046  0.00  0.00      PROA  
ATOM   2299  HB2 TRP P 186      -7.124  -0.859 -19.946  0.00  0.00      PROA  
ATOM   2300  CG  TRP P 186      -8.644   0.580 -19.381  0.00  0.00      PROA  
ATOM   2301  CD1 TRP P 186      -8.399   0.575 -18.043  0.00  0.00      PROA  
ATOM   2302  HD1 TRP P 186      -7.811  -0.207 -17.586  0.00  0.00      PROA  
ATOM   2303  NE1 TRP P 186      -9.276   1.461 -17.444  0.00  0.00      PROA  
ATOM   2304  HE1 TRP P 186      -9.177   2.036 -16.661  0.00  0.00      PROA  
ATOM   2305  CE2 TRP P 186      -9.975   2.129 -18.411  0.00  0.00      PROA  
ATOM   2306  CD2 TRP P 186      -9.614   1.658 -19.657  0.00  0.00      PROA  
ATOM   2307  CE3 TRP P 186     -10.379   2.003 -20.815  0.00  0.00      PROA  
ATOM   2308  HE3 TRP P 186     -10.089   1.567 -21.760  0.00  0.00      PROA  
ATOM   2309  CZ3 TRP P 186     -11.557   2.748 -20.632  0.00  0.00      PROA  
ATOM   2310  HZ3 TRP P 186     -12.250   2.826 -21.457  0.00  0.00      PROA  
ATOM   2311  CZ2 TRP P 186     -11.003   3.008 -18.321  0.00  0.00      PROA  
ATOM   2312  HZ2 TRP P 186     -11.321   3.479 -17.403  0.00  0.00      PROA  
ATOM   2313  CH2 TRP P 186     -11.833   3.246 -19.396  0.00  0.00      PROA  
ATOM   2314  HH2 TRP P 186     -12.742   3.783 -19.170  0.00  0.00      PROA  
ATOM   2315  C   TRP P 186      -8.193  -1.567 -22.545  0.00  0.00      PROA  
ATOM   2316  O   TRP P 186      -8.407  -0.858 -23.508  0.00  0.00      PROA  
ATOM   2317  N   SER P 187      -7.364  -2.616 -22.699  0.00  0.00      PROA  
ATOM   2318  HN  SER P 187      -7.124  -3.065 -21.842  0.00  0.00      PROA  
ATOM   2319  CA  SER P 187      -6.942  -3.084 -24.036  0.00  0.00      PROA  
ATOM   2320  HA  SER P 187      -6.197  -2.390 -24.395  0.00  0.00      PROA  
ATOM   2321  CB  SER P 187      -6.315  -4.510 -23.930  0.00  0.00      PROA  
ATOM   2322  HB1 SER P 187      -7.102  -5.169 -23.505  0.00  0.00      PROA  
ATOM   2323  HB2 SER P 187      -5.519  -4.443 -23.159  0.00  0.00      PROA  
ATOM   2324  OG  SER P 187      -5.827  -5.007 -25.183  0.00  0.00      PROA  
ATOM   2325  HG1 SER P 187      -6.568  -5.382 -25.664  0.00  0.00      PROA  
ATOM   2326  C   SER P 187      -8.100  -3.257 -25.086  0.00  0.00      PROA  
ATOM   2327  O   SER P 187      -7.915  -3.091 -26.271  0.00  0.00      PROA  
ATOM   2328  N   SER P 188      -9.364  -3.506 -24.567  0.00  0.00      PROA  
ATOM   2329  HN  SER P 188      -9.546  -3.702 -23.607  0.00  0.00      PROA  
ATOM   2330  CA  SER P 188     -10.503  -3.498 -25.588  0.00  0.00      PROA  
ATOM   2331  HA  SER P 188     -10.064  -3.677 -26.558  0.00  0.00      PROA  
ATOM   2332  CB  SER P 188     -11.440  -4.714 -25.346  0.00  0.00      PROA  
ATOM   2333  HB1 SER P 188     -12.430  -4.608 -25.840  0.00  0.00      PROA  
ATOM   2334  HB2 SER P 188     -11.727  -4.849 -24.281  0.00  0.00      PROA  
ATOM   2335  OG  SER P 188     -10.840  -5.932 -25.801  0.00  0.00      PROA  
ATOM   2336  HG1 SER P 188     -11.258  -6.063 -26.655  0.00  0.00      PROA  
ATOM   2337  C   SER P 188     -11.394  -2.280 -25.632  0.00  0.00      PROA  
ATOM   2338  O   SER P 188     -12.397  -2.160 -26.385  0.00  0.00      PROA  
ATOM   2339  N   TRP P 189     -11.163  -1.296 -24.762  0.00  0.00      PROA  
ATOM   2340  HN  TRP P 189     -10.354  -1.359 -24.183  0.00  0.00      PROA  
ATOM   2341  CA  TRP P 189     -11.996  -0.192 -24.436  0.00  0.00      PROA  
ATOM   2342  HA  TRP P 189     -12.845  -0.063 -25.091  0.00  0.00      PROA  
ATOM   2343  CB  TRP P 189     -12.490  -0.251 -22.955  0.00  0.00      PROA  
ATOM   2344  HB1 TRP P 189     -12.661   0.748 -22.499  0.00  0.00      PROA  
ATOM   2345  HB2 TRP P 189     -11.758  -0.892 -22.419  0.00  0.00      PROA  
ATOM   2346  CG  TRP P 189     -13.816  -0.954 -22.764  0.00  0.00      PROA  
ATOM   2347  CD1 TRP P 189     -14.053  -2.145 -22.092  0.00  0.00      PROA  
ATOM   2348  HD1 TRP P 189     -13.276  -2.837 -21.804  0.00  0.00      PROA  
ATOM   2349  NE1 TRP P 189     -15.475  -2.330 -22.026  0.00  0.00      PROA  
ATOM   2350  HE1 TRP P 189     -16.002  -3.031 -21.598  0.00  0.00      PROA  
ATOM   2351  CE2 TRP P 189     -16.114  -1.232 -22.587  0.00  0.00      PROA  
ATOM   2352  CD2 TRP P 189     -15.114  -0.334 -23.027  0.00  0.00      PROA  
ATOM   2353  CE3 TRP P 189     -15.466   0.842 -23.626  0.00  0.00      PROA  
ATOM   2354  HE3 TRP P 189     -14.719   1.467 -24.092  0.00  0.00      PROA  
ATOM   2355  CZ3 TRP P 189     -16.859   1.219 -23.628  0.00  0.00      PROA  
ATOM   2356  HZ3 TRP P 189     -17.123   2.164 -24.078  0.00  0.00      PROA  
ATOM   2357  CZ2 TRP P 189     -17.477  -0.981 -22.711  0.00  0.00      PROA  
ATOM   2358  HZ2 TRP P 189     -18.128  -1.814 -22.488  0.00  0.00      PROA  
ATOM   2359  CH2 TRP P 189     -17.810   0.324 -23.178  0.00  0.00      PROA  
ATOM   2360  HH2 TRP P 189     -18.849   0.594 -23.300  0.00  0.00      PROA  
ATOM   2361  C   TRP P 189     -11.356   1.145 -24.530  0.00  0.00      PROA  
ATOM   2362  O   TRP P 189     -12.048   2.114 -24.633  0.00  0.00      PROA  
ATOM   2363  N   ALA P 190     -10.041   1.353 -24.575  0.00  0.00      PROA  
ATOM   2364  HN  ALA P 190      -9.416   0.576 -24.592  0.00  0.00      PROA  
ATOM   2365  CA  ALA P 190      -9.461   2.668 -24.874  0.00  0.00      PROA  
ATOM   2366  HA  ALA P 190     -10.135   3.448 -24.552  0.00  0.00      PROA  
ATOM   2367  CB  ALA P 190      -8.137   2.988 -24.040  0.00  0.00      PROA  
ATOM   2368  HB1 ALA P 190      -7.344   2.231 -24.220  0.00  0.00      PROA  
ATOM   2369  HB2 ALA P 190      -8.345   3.024 -22.949  0.00  0.00      PROA  
ATOM   2370  HB3 ALA P 190      -7.770   3.960 -24.433  0.00  0.00      PROA  
ATOM   2371  C   ALA P 190      -9.062   2.862 -26.329  0.00  0.00      PROA  
ATOM   2372  O   ALA P 190      -8.180   2.190 -26.880  0.00  0.00      PROA  
ATOM   2373  N   PRO P 191      -9.583   3.805 -27.127  0.00  0.00      PROA  
ATOM   2374  CD  PRO P 191     -10.620   4.770 -26.642  0.00  0.00      PROA  
ATOM   2375  HD1 PRO P 191     -10.089   5.464 -25.956  0.00  0.00      PROA  
ATOM   2376  HD2 PRO P 191     -11.558   4.345 -26.225  0.00  0.00      PROA  
ATOM   2377  CA  PRO P 191      -8.863   4.357 -28.371  0.00  0.00      PROA  
ATOM   2378  HA  PRO P 191      -8.917   3.596 -29.136  0.00  0.00      PROA  
ATOM   2379  CB  PRO P 191      -9.593   5.678 -28.688  0.00  0.00      PROA  
ATOM   2380  HB1 PRO P 191      -9.725   5.901 -29.768  0.00  0.00      PROA  
ATOM   2381  HB2 PRO P 191      -9.039   6.572 -28.328  0.00  0.00      PROA  
ATOM   2382  CG  PRO P 191     -10.974   5.494 -27.944  0.00  0.00      PROA  
ATOM   2383  HG1 PRO P 191     -11.246   6.459 -27.465  0.00  0.00      PROA  
ATOM   2384  HG2 PRO P 191     -11.713   4.968 -28.586  0.00  0.00      PROA  
ATOM   2385  C   PRO P 191      -7.351   4.642 -28.086  0.00  0.00      PROA  
ATOM   2386  O   PRO P 191      -7.101   5.217 -26.984  0.00  0.00      PROA  
ATOM   2387  N   PRO P 192      -6.388   4.438 -28.876  0.00  0.00      PROA  
ATOM   2388  CD  PRO P 192      -6.473   3.662 -30.110  0.00  0.00      PROA  
ATOM   2389  HD1 PRO P 192      -6.775   4.398 -30.885  0.00  0.00      PROA  
ATOM   2390  HD2 PRO P 192      -7.039   2.708 -30.056  0.00  0.00      PROA  
ATOM   2391  CA  PRO P 192      -4.974   4.868 -28.626  0.00  0.00      PROA  
ATOM   2392  HA  PRO P 192      -4.728   4.239 -27.783  0.00  0.00      PROA  
ATOM   2393  CB  PRO P 192      -4.142   4.462 -29.742  0.00  0.00      PROA  
ATOM   2394  HB1 PRO P 192      -3.138   4.126 -29.404  0.00  0.00      PROA  
ATOM   2395  HB2 PRO P 192      -4.041   5.197 -30.569  0.00  0.00      PROA  
ATOM   2396  CG  PRO P 192      -4.986   3.334 -30.390  0.00  0.00      PROA  
ATOM   2397  HG1 PRO P 192      -4.685   3.248 -31.456  0.00  0.00      PROA  
ATOM   2398  HG2 PRO P 192      -4.823   2.415 -29.787  0.00  0.00      PROA  
ATOM   2399  C   PRO P 192      -4.727   6.209 -28.178  0.00  0.00      PROA  
ATOM   2400  O   PRO P 192      -3.887   6.334 -27.281  0.00  0.00      PROA  
ATOM   2401  N   LEU P 193      -5.437   7.211 -28.647  0.00  0.00      PROA  
ATOM   2402  HN  LEU P 193      -6.139   7.041 -29.334  0.00  0.00      PROA  
ATOM   2403  CA  LEU P 193      -5.083   8.556 -28.242  0.00  0.00      PROA  
ATOM   2404  HA  LEU P 193      -4.023   8.581 -28.037  0.00  0.00      PROA  
ATOM   2405  CB  LEU P 193      -5.361   9.561 -29.425  0.00  0.00      PROA  
ATOM   2406  HB1 LEU P 193      -5.016  10.552 -29.059  0.00  0.00      PROA  
ATOM   2407  HB2 LEU P 193      -6.423   9.624 -29.746  0.00  0.00      PROA  
ATOM   2408  CG  LEU P 193      -4.506   9.250 -30.651  0.00  0.00      PROA  
ATOM   2409  HG  LEU P 193      -4.607   8.173 -30.904  0.00  0.00      PROA  
ATOM   2410  CD1 LEU P 193      -4.978  10.034 -31.853  0.00  0.00      PROA  
ATOM   2411 HD11 LEU P 193      -6.054   9.805 -32.006  0.00  0.00      PROA  
ATOM   2412 HD12 LEU P 193      -4.511   9.764 -32.824  0.00  0.00      PROA  
ATOM   2413 HD13 LEU P 193      -4.779  11.106 -31.642  0.00  0.00      PROA  
ATOM   2414  CD2 LEU P 193      -3.002   9.536 -30.459  0.00  0.00      PROA  
ATOM   2415 HD21 LEU P 193      -2.672   8.966 -29.565  0.00  0.00      PROA  
ATOM   2416 HD22 LEU P 193      -2.757  10.584 -30.181  0.00  0.00      PROA  
ATOM   2417 HD23 LEU P 193      -2.328   9.424 -31.335  0.00  0.00      PROA  
ATOM   2418  C   LEU P 193      -5.835   9.075 -27.005  0.00  0.00      PROA  
ATOM   2419  O   LEU P 193      -5.605  10.211 -26.550  0.00  0.00      PROA  
ATOM   2420  N   GLU P 194      -6.631   8.225 -26.345  0.00  0.00      PROA  
ATOM   2421  HN  GLU P 194      -6.755   7.297 -26.688  0.00  0.00      PROA  
ATOM   2422  CA  GLU P 194      -7.163   8.499 -25.046  0.00  0.00      PROA  
ATOM   2423  HA  GLU P 194      -6.902   9.470 -24.654  0.00  0.00      PROA  
ATOM   2424  CB  GLU P 194      -8.669   8.323 -25.136  0.00  0.00      PROA  
ATOM   2425  HB1 GLU P 194      -9.167   8.779 -24.253  0.00  0.00      PROA  
ATOM   2426  HB2 GLU P 194      -9.042   7.298 -25.350  0.00  0.00      PROA  
ATOM   2427  CG  GLU P 194      -9.298   9.152 -26.289  0.00  0.00      PROA  
ATOM   2428  HG1 GLU P 194      -9.076   8.648 -27.254  0.00  0.00      PROA  
ATOM   2429  HG2 GLU P 194      -8.788  10.138 -26.243  0.00  0.00      PROA  
ATOM   2430  CD  GLU P 194     -10.811   9.415 -26.321  0.00  0.00      PROA  
ATOM   2431  OE1 GLU P 194     -11.391   9.287 -27.405  0.00  0.00      PROA  
ATOM   2432  OE2 GLU P 194     -11.419   9.662 -25.261  0.00  0.00      PROA  
ATOM   2433  C   GLU P 194      -6.728   7.420 -24.027  0.00  0.00      PROA  
ATOM   2434  O   GLU P 194      -7.352   7.230 -22.952  0.00  0.00      PROA  
ATOM   2435  N   ARG P 195      -5.633   6.681 -24.328  0.00  0.00      PROA  
ATOM   2436  HN  ARG P 195      -5.194   6.794 -25.216  0.00  0.00      PROA  
ATOM   2437  CA  ARG P 195      -5.037   5.655 -23.537  0.00  0.00      PROA  
ATOM   2438  HA  ARG P 195      -5.655   4.785 -23.374  0.00  0.00      PROA  
ATOM   2439  CB  ARG P 195      -3.889   4.976 -24.256  0.00  0.00      PROA  
ATOM   2440  HB1 ARG P 195      -3.068   4.690 -23.564  0.00  0.00      PROA  
ATOM   2441  HB2 ARG P 195      -3.317   5.664 -24.914  0.00  0.00      PROA  
ATOM   2442  CG  ARG P 195      -4.272   3.546 -24.794  0.00  0.00      PROA  
ATOM   2443  HG1 ARG P 195      -3.478   3.225 -25.502  0.00  0.00      PROA  
ATOM   2444  HG2 ARG P 195      -5.179   3.527 -25.435  0.00  0.00      PROA  
ATOM   2445  CD  ARG P 195      -4.246   2.476 -23.707  0.00  0.00      PROA  
ATOM   2446  HD1 ARG P 195      -5.197   2.473 -23.133  0.00  0.00      PROA  
ATOM   2447  HD2 ARG P 195      -3.388   2.646 -23.023  0.00  0.00      PROA  
ATOM   2448  NE  ARG P 195      -4.124   1.087 -24.387  0.00  0.00      PROA  
ATOM   2449  HE  ARG P 195      -4.275   0.911 -25.360  0.00  0.00      PROA  
ATOM   2450  CZ  ARG P 195      -3.472   0.036 -23.936  0.00  0.00      PROA  
ATOM   2451  NH1 ARG P 195      -2.959  -0.084 -22.771  0.00  0.00      PROA  
ATOM   2452 HH11 ARG P 195      -2.635   0.731 -22.291  0.00  0.00      PROA  
ATOM   2453 HH12 ARG P 195      -2.528  -0.977 -22.644  0.00  0.00      PROA  
ATOM   2454  NH2 ARG P 195      -3.485  -0.989 -24.679  0.00  0.00      PROA  
ATOM   2455 HH21 ARG P 195      -3.076  -1.803 -24.266  0.00  0.00      PROA  
ATOM   2456 HH22 ARG P 195      -4.173  -1.109 -25.395  0.00  0.00      PROA  
ATOM   2457  C   ARG P 195      -4.586   6.112 -22.250  0.00  0.00      PROA  
ATOM   2458  O   ARG P 195      -4.889   5.612 -21.181  0.00  0.00      PROA  
ATOM   2459  N   SER P 196      -3.770   7.135 -22.180  0.00  0.00      PROA  
ATOM   2460  HN  SER P 196      -3.448   7.592 -23.006  0.00  0.00      PROA  
ATOM   2461  CA  SER P 196      -3.290   7.636 -20.897  0.00  0.00      PROA  
ATOM   2462  HA  SER P 196      -2.918   6.741 -20.421  0.00  0.00      PROA  
ATOM   2463  CB  SER P 196      -2.163   8.707 -20.959  0.00  0.00      PROA  
ATOM   2464  HB1 SER P 196      -1.326   8.190 -21.474  0.00  0.00      PROA  
ATOM   2465  HB2 SER P 196      -1.803   8.930 -19.932  0.00  0.00      PROA  
ATOM   2466  OG  SER P 196      -2.376   9.784 -21.927  0.00  0.00      PROA  
ATOM   2467  HG1 SER P 196      -3.230  10.151 -21.688  0.00  0.00      PROA  
ATOM   2468  C   SER P 196      -4.336   8.305 -20.090  0.00  0.00      PROA  
ATOM   2469  O   SER P 196      -4.343   8.098 -18.877  0.00  0.00      PROA  
ATOM   2470  N   LYS P 197      -5.210   9.138 -20.755  0.00  0.00      PROA  
ATOM   2471  HN  LYS P 197      -5.291   9.323 -21.732  0.00  0.00      PROA  
ATOM   2472  CA  LYS P 197      -6.305   9.765 -19.984  0.00  0.00      PROA  
ATOM   2473  HA  LYS P 197      -5.796  10.192 -19.132  0.00  0.00      PROA  
ATOM   2474  CB  LYS P 197      -6.868  10.882 -20.822  0.00  0.00      PROA  
ATOM   2475  HB1 LYS P 197      -7.472  10.389 -21.614  0.00  0.00      PROA  
ATOM   2476  HB2 LYS P 197      -6.048  11.462 -21.296  0.00  0.00      PROA  
ATOM   2477  CG  LYS P 197      -7.774  11.787 -20.038  0.00  0.00      PROA  
ATOM   2478  HG1 LYS P 197      -7.272  12.261 -19.168  0.00  0.00      PROA  
ATOM   2479  HG2 LYS P 197      -8.604  11.190 -19.604  0.00  0.00      PROA  
ATOM   2480  CD  LYS P 197      -8.452  12.916 -20.877  0.00  0.00      PROA  
ATOM   2481  HD1 LYS P 197      -9.126  13.510 -20.224  0.00  0.00      PROA  
ATOM   2482  HD2 LYS P 197      -9.102  12.446 -21.645  0.00  0.00      PROA  
ATOM   2483  CE  LYS P 197      -7.417  13.711 -21.675  0.00  0.00      PROA  
ATOM   2484  HE1 LYS P 197      -6.852  13.168 -22.462  0.00  0.00      PROA  
ATOM   2485  HE2 LYS P 197      -6.712  14.197 -20.967  0.00  0.00      PROA  
ATOM   2486  NZ  LYS P 197      -8.089  14.925 -22.377  0.00  0.00      PROA  
ATOM   2487  HZ1 LYS P 197      -8.846  15.241 -21.737  0.00  0.00      PROA  
ATOM   2488  HZ2 LYS P 197      -8.462  14.576 -23.283  0.00  0.00      PROA  
ATOM   2489  HZ3 LYS P 197      -7.515  15.786 -22.475  0.00  0.00      PROA  
ATOM   2490  C   LYS P 197      -7.320   8.819 -19.406  0.00  0.00      PROA  
ATOM   2491  O   LYS P 197      -7.672   8.898 -18.233  0.00  0.00      PROA  
ATOM   2492  N   LEU P 198      -7.933   7.874 -20.092  0.00  0.00      PROA  
ATOM   2493  HN  LEU P 198      -7.936   7.866 -21.089  0.00  0.00      PROA  
ATOM   2494  CA  LEU P 198      -8.785   6.895 -19.312  0.00  0.00      PROA  
ATOM   2495  HA  LEU P 198      -9.560   7.383 -18.740  0.00  0.00      PROA  
ATOM   2496  CB  LEU P 198      -9.512   5.939 -20.288  0.00  0.00      PROA  
ATOM   2497  HB1 LEU P 198     -10.157   5.352 -19.599  0.00  0.00      PROA  
ATOM   2498  HB2 LEU P 198      -8.898   5.111 -20.702  0.00  0.00      PROA  
ATOM   2499  CG  LEU P 198     -10.329   6.642 -21.445  0.00  0.00      PROA  
ATOM   2500  HG  LEU P 198      -9.850   7.598 -21.748  0.00  0.00      PROA  
ATOM   2501  CD1 LEU P 198     -10.443   5.733 -22.689  0.00  0.00      PROA  
ATOM   2502 HD11 LEU P 198     -11.050   4.814 -22.541  0.00  0.00      PROA  
ATOM   2503 HD12 LEU P 198      -9.437   5.439 -23.057  0.00  0.00      PROA  
ATOM   2504 HD13 LEU P 198     -10.921   6.361 -23.471  0.00  0.00      PROA  
ATOM   2505  CD2 LEU P 198     -11.666   7.006 -20.838  0.00  0.00      PROA  
ATOM   2506 HD21 LEU P 198     -12.335   6.119 -20.861  0.00  0.00      PROA  
ATOM   2507 HD22 LEU P 198     -12.159   7.759 -21.490  0.00  0.00      PROA  
ATOM   2508 HD23 LEU P 198     -11.564   7.409 -19.807  0.00  0.00      PROA  
ATOM   2509  C   LEU P 198      -8.184   6.081 -18.239  0.00  0.00      PROA  
ATOM   2510  O   LEU P 198      -8.601   5.943 -17.113  0.00  0.00      PROA  
ATOM   2511  N   LEU P 199      -6.963   5.575 -18.447  0.00  0.00      PROA  
ATOM   2512  HN  LEU P 199      -6.508   5.739 -19.319  0.00  0.00      PROA  
ATOM   2513  CA  LEU P 199      -6.080   5.054 -17.400  0.00  0.00      PROA  
ATOM   2514  HA  LEU P 199      -6.483   4.157 -16.953  0.00  0.00      PROA  
ATOM   2515  CB  LEU P 199      -4.730   4.564 -17.935  0.00  0.00      PROA  
ATOM   2516  HB1 LEU P 199      -4.041   4.182 -17.151  0.00  0.00      PROA  
ATOM   2517  HB2 LEU P 199      -4.281   5.457 -18.420  0.00  0.00      PROA  
ATOM   2518  CG  LEU P 199      -4.801   3.469 -19.013  0.00  0.00      PROA  
ATOM   2519  HG  LEU P 199      -5.574   3.833 -19.723  0.00  0.00      PROA  
ATOM   2520  CD1 LEU P 199      -3.476   3.151 -19.654  0.00  0.00      PROA  
ATOM   2521 HD11 LEU P 199      -3.532   2.287 -20.350  0.00  0.00      PROA  
ATOM   2522 HD12 LEU P 199      -2.830   2.872 -18.794  0.00  0.00      PROA  
ATOM   2523 HD13 LEU P 199      -3.138   4.069 -20.182  0.00  0.00      PROA  
ATOM   2524  CD2 LEU P 199      -5.259   2.138 -18.398  0.00  0.00      PROA  
ATOM   2525 HD21 LEU P 199      -5.649   1.523 -19.237  0.00  0.00      PROA  
ATOM   2526 HD22 LEU P 199      -5.997   2.198 -17.570  0.00  0.00      PROA  
ATOM   2527 HD23 LEU P 199      -4.418   1.675 -17.840  0.00  0.00      PROA  
ATOM   2528  C   LEU P 199      -5.866   6.085 -16.203  0.00  0.00      PROA  
ATOM   2529  O   LEU P 199      -5.896   5.695 -15.026  0.00  0.00      PROA  
ATOM   2530  N   SER P 200      -5.555   7.385 -16.450  0.00  0.00      PROA  
ATOM   2531  HN  SER P 200      -5.455   7.576 -17.423  0.00  0.00      PROA  
ATOM   2532  CA  SER P 200      -5.307   8.495 -15.529  0.00  0.00      PROA  
ATOM   2533  HA  SER P 200      -4.548   8.125 -14.856  0.00  0.00      PROA  
ATOM   2534  CB  SER P 200      -4.777   9.768 -16.252  0.00  0.00      PROA  
ATOM   2535  HB1 SER P 200      -5.496  10.009 -17.064  0.00  0.00      PROA  
ATOM   2536  HB2 SER P 200      -3.821   9.593 -16.791  0.00  0.00      PROA  
ATOM   2537  OG  SER P 200      -4.654  10.977 -15.458  0.00  0.00      PROA  
ATOM   2538  HG1 SER P 200      -3.923  10.831 -14.853  0.00  0.00      PROA  
ATOM   2539  C   SER P 200      -6.504   8.827 -14.655  0.00  0.00      PROA  
ATOM   2540  O   SER P 200      -6.369   8.949 -13.424  0.00  0.00      PROA  
ATOM   2541  N   ILE P 201      -7.773   8.767 -15.254  0.00  0.00      PROA  
ATOM   2542  HN  ILE P 201      -7.749   8.573 -16.232  0.00  0.00      PROA  
ATOM   2543  CA  ILE P 201      -9.047   8.946 -14.539  0.00  0.00      PROA  
ATOM   2544  HA  ILE P 201      -8.896   9.755 -13.839  0.00  0.00      PROA  
ATOM   2545  CB  ILE P 201     -10.185   9.329 -15.474  0.00  0.00      PROA  
ATOM   2546  HB  ILE P 201     -10.153   8.608 -16.319  0.00  0.00      PROA  
ATOM   2547  CG2 ILE P 201     -11.521   9.069 -14.693  0.00  0.00      PROA  
ATOM   2548 HG21 ILE P 201     -11.694   9.814 -13.887  0.00  0.00      PROA  
ATOM   2549 HG22 ILE P 201     -11.618   8.005 -14.387  0.00  0.00      PROA  
ATOM   2550 HG23 ILE P 201     -12.389   9.227 -15.369  0.00  0.00      PROA  
ATOM   2551  CG1 ILE P 201      -9.985  10.804 -16.013  0.00  0.00      PROA  
ATOM   2552 HG11 ILE P 201      -9.273  10.644 -16.850  0.00  0.00      PROA  
ATOM   2553 HG12 ILE P 201      -9.543  11.429 -15.208  0.00  0.00      PROA  
ATOM   2554  CD  ILE P 201     -11.109  11.462 -16.650  0.00  0.00      PROA  
ATOM   2555  HD1 ILE P 201     -11.318  10.897 -17.583  0.00  0.00      PROA  
ATOM   2556  HD2 ILE P 201     -10.800  12.446 -17.064  0.00  0.00      PROA  
ATOM   2557  HD3 ILE P 201     -12.015  11.733 -16.067  0.00  0.00      PROA  
ATOM   2558  C   ILE P 201      -9.260   7.710 -13.640  0.00  0.00      PROA  
ATOM   2559  O   ILE P 201      -9.752   7.760 -12.541  0.00  0.00      PROA  
ATOM   2560  N   SER P 202      -8.863   6.448 -14.155  0.00  0.00      PROA  
ATOM   2561  HN  SER P 202      -8.633   6.491 -15.124  0.00  0.00      PROA  
ATOM   2562  CA  SER P 202      -8.970   5.169 -13.364  0.00  0.00      PROA  
ATOM   2563  HA  SER P 202     -10.004   5.012 -13.094  0.00  0.00      PROA  
ATOM   2564  CB  SER P 202      -8.576   3.965 -14.283  0.00  0.00      PROA  
ATOM   2565  HB1 SER P 202      -8.704   3.024 -13.706  0.00  0.00      PROA  
ATOM   2566  HB2 SER P 202      -7.513   3.970 -14.606  0.00  0.00      PROA  
ATOM   2567  OG  SER P 202      -9.438   3.919 -15.422  0.00  0.00      PROA  
ATOM   2568  HG1 SER P 202      -8.999   4.503 -16.045  0.00  0.00      PROA  
ATOM   2569  C   SER P 202      -8.022   5.062 -12.171  0.00  0.00      PROA  
ATOM   2570  O   SER P 202      -8.481   4.690 -11.070  0.00  0.00      PROA  
ATOM   2571  N   TYR P 203      -6.720   5.381 -12.362  0.00  0.00      PROA  
ATOM   2572  HN  TYR P 203      -6.430   5.495 -13.309  0.00  0.00      PROA  
ATOM   2573  CA  TYR P 203      -5.662   5.103 -11.442  0.00  0.00      PROA  
ATOM   2574  HA  TYR P 203      -6.096   4.388 -10.757  0.00  0.00      PROA  
ATOM   2575  CB  TYR P 203      -4.333   4.684 -12.212  0.00  0.00      PROA  
ATOM   2576  HB1 TYR P 203      -3.535   4.409 -11.490  0.00  0.00      PROA  
ATOM   2577  HB2 TYR P 203      -4.012   5.556 -12.821  0.00  0.00      PROA  
ATOM   2578  CG  TYR P 203      -4.563   3.411 -13.051  0.00  0.00      PROA  
ATOM   2579  CD1 TYR P 203      -5.677   2.601 -13.076  0.00  0.00      PROA  
ATOM   2580  HD1 TYR P 203      -6.530   2.626 -12.414  0.00  0.00      PROA  
ATOM   2581  CE1 TYR P 203      -5.685   1.553 -14.002  0.00  0.00      PROA  
ATOM   2582  HE1 TYR P 203      -6.452   0.793 -13.971  0.00  0.00      PROA  
ATOM   2583  CZ  TYR P 203      -4.646   1.315 -14.885  0.00  0.00      PROA  
ATOM   2584  OH  TYR P 203      -4.506   0.114 -15.587  0.00  0.00      PROA  
ATOM   2585  HH  TYR P 203      -3.918   0.254 -16.333  0.00  0.00      PROA  
ATOM   2586  CD2 TYR P 203      -3.550   3.223 -14.009  0.00  0.00      PROA  
ATOM   2587  HD2 TYR P 203      -2.767   3.952 -14.155  0.00  0.00      PROA  
ATOM   2588  CE2 TYR P 203      -3.587   2.174 -14.966  0.00  0.00      PROA  
ATOM   2589  HE2 TYR P 203      -2.743   2.122 -15.638  0.00  0.00      PROA  
ATOM   2590  C   TYR P 203      -5.481   6.307 -10.457  0.00  0.00      PROA  
ATOM   2591  O   TYR P 203      -4.753   6.115  -9.520  0.00  0.00      PROA  
ATOM   2592  N   ALA P 204      -6.204   7.390 -10.616  0.00  0.00      PROA  
ATOM   2593  HN  ALA P 204      -6.679   7.534 -11.480  0.00  0.00      PROA  
ATOM   2594  CA  ALA P 204      -6.282   8.433  -9.600  0.00  0.00      PROA  
ATOM   2595  HA  ALA P 204      -5.256   8.537  -9.280  0.00  0.00      PROA  
ATOM   2596  CB  ALA P 204      -6.770   9.684 -10.332  0.00  0.00      PROA  
ATOM   2597  HB1 ALA P 204      -5.852   9.941 -10.903  0.00  0.00      PROA  
ATOM   2598  HB2 ALA P 204      -6.855  10.422  -9.506  0.00  0.00      PROA  
ATOM   2599  HB3 ALA P 204      -7.680   9.626 -10.967  0.00  0.00      PROA  
ATOM   2600  C   ALA P 204      -7.298   7.992  -8.525  0.00  0.00      PROA  
ATOM   2601  O   ALA P 204      -7.251   8.412  -7.406  0.00  0.00      PROA  
ATOM   2602  N   GLY P 205      -8.274   7.087  -8.842  0.00  0.00      PROA  
ATOM   2603  HN  GLY P 205      -8.375   6.778  -9.784  0.00  0.00      PROA  
ATOM   2604  CA  GLY P 205      -9.209   6.497  -7.949  0.00  0.00      PROA  
ATOM   2605  HA1 GLY P 205      -9.874   5.763  -8.381  0.00  0.00      PROA  
ATOM   2606  HA2 GLY P 205      -9.803   7.248  -7.449  0.00  0.00      PROA  
ATOM   2607  C   GLY P 205      -8.501   5.762  -6.849  0.00  0.00      PROA  
ATOM   2608  O   GLY P 205      -8.861   5.921  -5.675  0.00  0.00      PROA  
ATOM   2609  N   ALA P 206      -7.486   4.894  -7.138  0.00  0.00      PROA  
ATOM   2610  HN  ALA P 206      -7.281   4.574  -8.059  0.00  0.00      PROA  
ATOM   2611  CA  ALA P 206      -6.705   4.286  -6.097  0.00  0.00      PROA  
ATOM   2612  HA  ALA P 206      -7.410   3.773  -5.460  0.00  0.00      PROA  
ATOM   2613  CB  ALA P 206      -5.629   3.433  -6.744  0.00  0.00      PROA  
ATOM   2614  HB1 ALA P 206      -6.177   2.506  -7.020  0.00  0.00      PROA  
ATOM   2615  HB2 ALA P 206      -4.790   3.233  -6.044  0.00  0.00      PROA  
ATOM   2616  HB3 ALA P 206      -5.252   3.998  -7.623  0.00  0.00      PROA  
ATOM   2617  C   ALA P 206      -5.945   5.245  -5.149  0.00  0.00      PROA  
ATOM   2618  O   ALA P 206      -5.949   5.138  -3.978  0.00  0.00      PROA  
ATOM   2619  N   GLN P 207      -5.318   6.311  -5.712  0.00  0.00      PROA  
ATOM   2620  HN  GLN P 207      -5.577   6.576  -6.638  0.00  0.00      PROA  
ATOM   2621  CA  GLN P 207      -4.439   7.141  -4.997  0.00  0.00      PROA  
ATOM   2622  HA  GLN P 207      -3.969   6.577  -4.205  0.00  0.00      PROA  
ATOM   2623  CB  GLN P 207      -3.371   7.796  -5.878  0.00  0.00      PROA  
ATOM   2624  HB1 GLN P 207      -2.576   8.178  -5.202  0.00  0.00      PROA  
ATOM   2625  HB2 GLN P 207      -3.826   8.586  -6.512  0.00  0.00      PROA  
ATOM   2626  CG  GLN P 207      -2.480   7.062  -6.907  0.00  0.00      PROA  
ATOM   2627  HG1 GLN P 207      -1.729   7.793  -7.275  0.00  0.00      PROA  
ATOM   2628  HG2 GLN P 207      -3.189   6.894  -7.746  0.00  0.00      PROA  
ATOM   2629  CD  GLN P 207      -1.945   5.701  -6.412  0.00  0.00      PROA  
ATOM   2630  OE1 GLN P 207      -1.604   5.551  -5.194  0.00  0.00      PROA  
ATOM   2631  NE2 GLN P 207      -2.088   4.696  -7.314  0.00  0.00      PROA  
ATOM   2632 HE21 GLN P 207      -1.748   3.813  -6.992  0.00  0.00      PROA  
ATOM   2633 HE22 GLN P 207      -2.406   4.958  -8.225  0.00  0.00      PROA  
ATOM   2634  C   GLN P 207      -5.261   8.233  -4.165  0.00  0.00      PROA  
ATOM   2635  O   GLN P 207      -5.074   8.375  -2.983  0.00  0.00      PROA  
ATOM   2636  N   LEU P 208      -6.369   8.833  -4.695  0.00  0.00      PROA  
ATOM   2637  HN  LEU P 208      -6.557   8.836  -5.674  0.00  0.00      PROA  
ATOM   2638  CA  LEU P 208      -7.283   9.610  -3.878  0.00  0.00      PROA  
ATOM   2639  HA  LEU P 208      -6.742  10.369  -3.331  0.00  0.00      PROA  
ATOM   2640  CB  LEU P 208      -8.251  10.381  -4.881  0.00  0.00      PROA  
ATOM   2641  HB1 LEU P 208      -8.728   9.759  -5.668  0.00  0.00      PROA  
ATOM   2642  HB2 LEU P 208      -7.655  11.164  -5.396  0.00  0.00      PROA  
ATOM   2643  CG  LEU P 208      -9.466  11.071  -4.250  0.00  0.00      PROA  
ATOM   2644  HG  LEU P 208     -10.113  10.334  -3.728  0.00  0.00      PROA  
ATOM   2645  CD1 LEU P 208      -9.146  12.207  -3.256  0.00  0.00      PROA  
ATOM   2646 HD11 LEU P 208      -9.975  12.571  -2.611  0.00  0.00      PROA  
ATOM   2647 HD12 LEU P 208      -8.704  13.106  -3.736  0.00  0.00      PROA  
ATOM   2648 HD13 LEU P 208      -8.378  11.745  -2.599  0.00  0.00      PROA  
ATOM   2649  CD2 LEU P 208     -10.276  11.695  -5.393  0.00  0.00      PROA  
ATOM   2650 HD21 LEU P 208      -9.534  11.940  -6.182  0.00  0.00      PROA  
ATOM   2651 HD22 LEU P 208     -11.117  12.361  -5.103  0.00  0.00      PROA  
ATOM   2652 HD23 LEU P 208     -10.872  10.881  -5.858  0.00  0.00      PROA  
ATOM   2653  C   LEU P 208      -8.003   8.762  -2.858  0.00  0.00      PROA  
ATOM   2654  O   LEU P 208      -8.218   9.179  -1.734  0.00  0.00      PROA  
ATOM   2655  N   GLY P 209      -8.353   7.457  -3.259  0.00  0.00      PROA  
ATOM   2656  HN  GLY P 209      -7.977   7.160  -4.133  0.00  0.00      PROA  
ATOM   2657  CA  GLY P 209      -8.994   6.483  -2.439  0.00  0.00      PROA  
ATOM   2658  HA1 GLY P 209      -9.068   5.583  -3.030  0.00  0.00      PROA  
ATOM   2659  HA2 GLY P 209     -10.001   6.773  -2.178  0.00  0.00      PROA  
ATOM   2660  C   GLY P 209      -8.245   6.129  -1.219  0.00  0.00      PROA  
ATOM   2661  O   GLY P 209      -8.821   6.261  -0.123  0.00  0.00      PROA  
ATOM   2662  N   THR P 210      -6.935   5.803  -1.346  0.00  0.00      PROA  
ATOM   2663  HN  THR P 210      -6.637   5.645  -2.284  0.00  0.00      PROA  
ATOM   2664  CA  THR P 210      -5.943   5.779  -0.265  0.00  0.00      PROA  
ATOM   2665  HA  THR P 210      -6.115   4.964   0.423  0.00  0.00      PROA  
ATOM   2666  CB  THR P 210      -4.587   5.589  -0.950  0.00  0.00      PROA  
ATOM   2667  HB  THR P 210      -4.392   6.473  -1.594  0.00  0.00      PROA  
ATOM   2668  OG1 THR P 210      -4.677   4.432  -1.778  0.00  0.00      PROA  
ATOM   2669  HG1 THR P 210      -5.361   4.556  -2.440  0.00  0.00      PROA  
ATOM   2670  CG2 THR P 210      -3.410   5.334   0.063  0.00  0.00      PROA  
ATOM   2671 HG21 THR P 210      -2.475   5.253  -0.531  0.00  0.00      PROA  
ATOM   2672 HG22 THR P 210      -3.683   4.470   0.707  0.00  0.00      PROA  
ATOM   2673 HG23 THR P 210      -3.298   6.191   0.761  0.00  0.00      PROA  
ATOM   2674  C   THR P 210      -5.965   7.021   0.635  0.00  0.00      PROA  
ATOM   2675  O   THR P 210      -6.005   6.881   1.846  0.00  0.00      PROA  
ATOM   2676  N   VAL P 211      -5.956   8.265   0.053  0.00  0.00      PROA  
ATOM   2677  HN  VAL P 211      -6.023   8.497  -0.914  0.00  0.00      PROA  
ATOM   2678  CA  VAL P 211      -6.011   9.502   0.866  0.00  0.00      PROA  
ATOM   2679  HA  VAL P 211      -5.094   9.552   1.434  0.00  0.00      PROA  
ATOM   2680  CB  VAL P 211      -5.890  10.752   0.012  0.00  0.00      PROA  
ATOM   2681  HB  VAL P 211      -6.800  10.820  -0.622  0.00  0.00      PROA  
ATOM   2682  CG1 VAL P 211      -5.800  11.978   0.848  0.00  0.00      PROA  
ATOM   2683 HG11 VAL P 211      -5.432  12.815   0.218  0.00  0.00      PROA  
ATOM   2684 HG12 VAL P 211      -5.070  11.808   1.668  0.00  0.00      PROA  
ATOM   2685 HG13 VAL P 211      -6.812  12.241   1.223  0.00  0.00      PROA  
ATOM   2686  CG2 VAL P 211      -4.593  10.606  -0.745  0.00  0.00      PROA  
ATOM   2687 HG21 VAL P 211      -4.571  11.245  -1.653  0.00  0.00      PROA  
ATOM   2688 HG22 VAL P 211      -4.261   9.596  -1.068  0.00  0.00      PROA  
ATOM   2689 HG23 VAL P 211      -3.853  11.089  -0.071  0.00  0.00      PROA  
ATOM   2690  C   VAL P 211      -7.162   9.587   1.786  0.00  0.00      PROA  
ATOM   2691  O   VAL P 211      -7.054   9.810   2.967  0.00  0.00      PROA  
ATOM   2692  N   ILE P 212      -8.340   9.436   1.187  0.00  0.00      PROA  
ATOM   2693  HN  ILE P 212      -8.384   9.281   0.203  0.00  0.00      PROA  
ATOM   2694  CA  ILE P 212      -9.601   9.555   1.861  0.00  0.00      PROA  
ATOM   2695  HA  ILE P 212      -9.634  10.547   2.286  0.00  0.00      PROA  
ATOM   2696  CB  ILE P 212     -10.752   9.602   0.829  0.00  0.00      PROA  
ATOM   2697  HB  ILE P 212     -10.725   8.746   0.121  0.00  0.00      PROA  
ATOM   2698  CG2 ILE P 212     -12.073   9.564   1.573  0.00  0.00      PROA  
ATOM   2699 HG21 ILE P 212     -12.170   8.526   1.959  0.00  0.00      PROA  
ATOM   2700 HG22 ILE P 212     -12.878   9.821   0.853  0.00  0.00      PROA  
ATOM   2701 HG23 ILE P 212     -12.101  10.234   2.459  0.00  0.00      PROA  
ATOM   2702  CG1 ILE P 212     -10.685  10.827  -0.123  0.00  0.00      PROA  
ATOM   2703 HG11 ILE P 212     -11.479  10.543  -0.846  0.00  0.00      PROA  
ATOM   2704 HG12 ILE P 212      -9.731  10.795  -0.692  0.00  0.00      PROA  
ATOM   2705  CD  ILE P 212     -10.860  12.231   0.509  0.00  0.00      PROA  
ATOM   2706  HD1 ILE P 212     -10.028  12.399   1.226  0.00  0.00      PROA  
ATOM   2707  HD2 ILE P 212     -11.866  12.308   0.975  0.00  0.00      PROA  
ATOM   2708  HD3 ILE P 212     -10.908  12.972  -0.318  0.00  0.00      PROA  
ATOM   2709  C   ILE P 212      -9.854   8.484   2.927  0.00  0.00      PROA  
ATOM   2710  O   ILE P 212     -10.427   8.637   4.013  0.00  0.00      PROA  
ATOM   2711  N   SER P 213      -9.453   7.288   2.563  0.00  0.00      PROA  
ATOM   2712  HN  SER P 213      -8.973   7.197   1.693  0.00  0.00      PROA  
ATOM   2713  CA  SER P 213      -9.781   6.048   3.306  0.00  0.00      PROA  
ATOM   2714  HA  SER P 213     -10.859   6.098   3.352  0.00  0.00      PROA  
ATOM   2715  CB  SER P 213      -9.390   4.737   2.606  0.00  0.00      PROA  
ATOM   2716  HB1 SER P 213      -9.535   3.848   3.257  0.00  0.00      PROA  
ATOM   2717  HB2 SER P 213      -8.387   4.798   2.130  0.00  0.00      PROA  
ATOM   2718  OG  SER P 213     -10.262   4.536   1.579  0.00  0.00      PROA  
ATOM   2719  HG1 SER P 213      -9.773   5.001   0.896  0.00  0.00      PROA  
ATOM   2720  C   SER P 213      -9.319   5.994   4.711  0.00  0.00      PROA  
ATOM   2721  O   SER P 213     -10.006   5.582   5.670  0.00  0.00      PROA  
ATOM   2722  N   LEU P 214      -8.076   6.520   4.971  0.00  0.00      PROA  
ATOM   2723  HN  LEU P 214      -7.449   6.686   4.215  0.00  0.00      PROA  
ATOM   2724  CA  LEU P 214      -7.572   6.658   6.332  0.00  0.00      PROA  
ATOM   2725  HA  LEU P 214      -7.648   5.655   6.727  0.00  0.00      PROA  
ATOM   2726  CB  LEU P 214      -6.091   6.981   6.453  0.00  0.00      PROA  
ATOM   2727  HB1 LEU P 214      -5.855   7.226   7.511  0.00  0.00      PROA  
ATOM   2728  HB2 LEU P 214      -5.895   7.960   5.965  0.00  0.00      PROA  
ATOM   2729  CG  LEU P 214      -5.022   6.029   5.983  0.00  0.00      PROA  
ATOM   2730  HG  LEU P 214      -5.505   5.030   6.030  0.00  0.00      PROA  
ATOM   2731  CD1 LEU P 214      -4.476   6.308   4.590  0.00  0.00      PROA  
ATOM   2732 HD11 LEU P 214      -5.375   6.296   3.938  0.00  0.00      PROA  
ATOM   2733 HD12 LEU P 214      -3.765   5.641   4.056  0.00  0.00      PROA  
ATOM   2734 HD13 LEU P 214      -4.042   7.330   4.599  0.00  0.00      PROA  
ATOM   2735  CD2 LEU P 214      -3.928   5.874   7.043  0.00  0.00      PROA  
ATOM   2736 HD21 LEU P 214      -4.345   5.675   8.053  0.00  0.00      PROA  
ATOM   2737 HD22 LEU P 214      -3.364   6.829   7.110  0.00  0.00      PROA  
ATOM   2738 HD23 LEU P 214      -3.288   5.017   6.742  0.00  0.00      PROA  
ATOM   2739  C   LEU P 214      -8.338   7.569   7.253  0.00  0.00      PROA  
ATOM   2740  O   LEU P 214      -8.729   7.055   8.335  0.00  0.00      PROA  
ATOM   2741  N   PRO P 215      -8.741   8.814   7.011  0.00  0.00      PROA  
ATOM   2742  CD  PRO P 215      -7.989   9.733   6.145  0.00  0.00      PROA  
ATOM   2743  HD1 PRO P 215      -8.119   9.509   5.064  0.00  0.00      PROA  
ATOM   2744  HD2 PRO P 215      -6.900   9.765   6.366  0.00  0.00      PROA  
ATOM   2745  CA  PRO P 215      -9.867   9.484   7.672  0.00  0.00      PROA  
ATOM   2746  HA  PRO P 215      -9.507   9.780   8.646  0.00  0.00      PROA  
ATOM   2747  CB  PRO P 215     -10.069  10.697   6.736  0.00  0.00      PROA  
ATOM   2748  HB1 PRO P 215     -10.404  11.597   7.294  0.00  0.00      PROA  
ATOM   2749  HB2 PRO P 215     -10.652  10.338   5.861  0.00  0.00      PROA  
ATOM   2750  CG  PRO P 215      -8.630  11.080   6.381  0.00  0.00      PROA  
ATOM   2751  HG1 PRO P 215      -8.606  11.810   5.544  0.00  0.00      PROA  
ATOM   2752  HG2 PRO P 215      -8.196  11.559   7.285  0.00  0.00      PROA  
ATOM   2753  C   PRO P 215     -11.132   8.739   7.897  0.00  0.00      PROA  
ATOM   2754  O   PRO P 215     -11.528   8.702   9.025  0.00  0.00      PROA  
ATOM   2755  N   LEU P 216     -11.743   8.108   6.841  0.00  0.00      PROA  
ATOM   2756  HN  LEU P 216     -11.335   8.272   5.946  0.00  0.00      PROA  
ATOM   2757  CA  LEU P 216     -12.942   7.337   6.983  0.00  0.00      PROA  
ATOM   2758  HA  LEU P 216     -13.712   7.990   7.368  0.00  0.00      PROA  
ATOM   2759  CB  LEU P 216     -13.358   6.840   5.527  0.00  0.00      PROA  
ATOM   2760  HB1 LEU P 216     -14.215   6.175   5.769  0.00  0.00      PROA  
ATOM   2761  HB2 LEU P 216     -12.530   6.298   5.021  0.00  0.00      PROA  
ATOM   2762  CG  LEU P 216     -13.908   7.917   4.516  0.00  0.00      PROA  
ATOM   2763  HG  LEU P 216     -13.098   8.638   4.278  0.00  0.00      PROA  
ATOM   2764  CD1 LEU P 216     -14.408   7.238   3.254  0.00  0.00      PROA  
ATOM   2765 HD11 LEU P 216     -13.679   6.473   2.911  0.00  0.00      PROA  
ATOM   2766 HD12 LEU P 216     -14.629   7.981   2.458  0.00  0.00      PROA  
ATOM   2767 HD13 LEU P 216     -15.314   6.635   3.477  0.00  0.00      PROA  
ATOM   2768  CD2 LEU P 216     -15.001   8.617   5.217  0.00  0.00      PROA  
ATOM   2769 HD21 LEU P 216     -14.628   9.238   6.060  0.00  0.00      PROA  
ATOM   2770 HD22 LEU P 216     -15.705   7.904   5.697  0.00  0.00      PROA  
ATOM   2771 HD23 LEU P 216     -15.450   9.306   4.470  0.00  0.00      PROA  
ATOM   2772  C   LEU P 216     -12.858   6.202   8.059  0.00  0.00      PROA  
ATOM   2773  O   LEU P 216     -13.687   6.085   8.950  0.00  0.00      PROA  
ATOM   2774  N   SER P 217     -11.766   5.429   7.932  0.00  0.00      PROA  
ATOM   2775  HN  SER P 217     -11.150   5.614   7.171  0.00  0.00      PROA  
ATOM   2776  CA  SER P 217     -11.421   4.495   8.970  0.00  0.00      PROA  
ATOM   2777  HA  SER P 217     -12.233   3.786   9.026  0.00  0.00      PROA  
ATOM   2778  CB  SER P 217     -10.153   3.627   8.563  0.00  0.00      PROA  
ATOM   2779  HB1 SER P 217     -10.106   2.675   9.134  0.00  0.00      PROA  
ATOM   2780  HB2 SER P 217      -9.189   4.159   8.706  0.00  0.00      PROA  
ATOM   2781  OG  SER P 217     -10.226   3.241   7.220  0.00  0.00      PROA  
ATOM   2782  HG1 SER P 217     -10.157   4.042   6.696  0.00  0.00      PROA  
ATOM   2783  C   SER P 217     -11.208   5.104  10.370  0.00  0.00      PROA  
ATOM   2784  O   SER P 217     -11.600   4.505  11.377  0.00  0.00      PROA  
ATOM   2785  N   GLY P 218     -10.529   6.254  10.476  0.00  0.00      PROA  
ATOM   2786  HN  GLY P 218     -10.196   6.731   9.666  0.00  0.00      PROA  
ATOM   2787  CA  GLY P 218     -10.273   6.783  11.807  0.00  0.00      PROA  
ATOM   2788  HA1 GLY P 218      -9.676   7.680  11.728  0.00  0.00      PROA  
ATOM   2789  HA2 GLY P 218      -9.877   5.938  12.351  0.00  0.00      PROA  
ATOM   2790  C   GLY P 218     -11.527   7.407  12.426  0.00  0.00      PROA  
ATOM   2791  O   GLY P 218     -11.748   7.290  13.589  0.00  0.00      PROA  
ATOM   2792  N   ILE P 219     -12.284   8.093  11.589  0.00  0.00      PROA  
ATOM   2793  HN  ILE P 219     -11.942   8.328  10.682  0.00  0.00      PROA  
ATOM   2794  CA  ILE P 219     -13.554   8.600  11.961  0.00  0.00      PROA  
ATOM   2795  HA  ILE P 219     -13.398   9.145  12.880  0.00  0.00      PROA  
ATOM   2796  CB  ILE P 219     -14.239   9.430  10.823  0.00  0.00      PROA  
ATOM   2797  HB  ILE P 219     -14.213   8.854   9.874  0.00  0.00      PROA  
ATOM   2798  CG2 ILE P 219     -15.728   9.787  11.154  0.00  0.00      PROA  
ATOM   2799 HG21 ILE P 219     -16.126  10.603  10.514  0.00  0.00      PROA  
ATOM   2800 HG22 ILE P 219     -15.837  10.146  12.200  0.00  0.00      PROA  
ATOM   2801 HG23 ILE P 219     -16.327   8.856  11.061  0.00  0.00      PROA  
ATOM   2802  CG1 ILE P 219     -13.434  10.750  10.619  0.00  0.00      PROA  
ATOM   2803 HG11 ILE P 219     -12.348  10.558  10.758  0.00  0.00      PROA  
ATOM   2804 HG12 ILE P 219     -13.764  11.523  11.346  0.00  0.00      PROA  
ATOM   2805  CD  ILE P 219     -13.742  11.266   9.214  0.00  0.00      PROA  
ATOM   2806  HD1 ILE P 219     -14.800  11.548   9.027  0.00  0.00      PROA  
ATOM   2807  HD2 ILE P 219     -13.535  10.529   8.408  0.00  0.00      PROA  
ATOM   2808  HD3 ILE P 219     -13.317  12.271   9.006  0.00  0.00      PROA  
ATOM   2809  C   ILE P 219     -14.508   7.588  12.399  0.00  0.00      PROA  
ATOM   2810  O   ILE P 219     -15.221   7.680  13.337  0.00  0.00      PROA  
ATOM   2811  N   ILE P 220     -14.496   6.399  11.721  0.00  0.00      PROA  
ATOM   2812  HN  ILE P 220     -13.828   6.256  10.995  0.00  0.00      PROA  
ATOM   2813  CA  ILE P 220     -15.314   5.224  12.138  0.00  0.00      PROA  
ATOM   2814  HA  ILE P 220     -16.312   5.536  12.408  0.00  0.00      PROA  
ATOM   2815  CB  ILE P 220     -15.620   4.206  11.030  0.00  0.00      PROA  
ATOM   2816  HB  ILE P 220     -14.708   4.002  10.428  0.00  0.00      PROA  
ATOM   2817  CG2 ILE P 220     -16.228   2.877  11.632  0.00  0.00      PROA  
ATOM   2818 HG21 ILE P 220     -16.164   2.049  10.893  0.00  0.00      PROA  
ATOM   2819 HG22 ILE P 220     -17.289   3.064  11.899  0.00  0.00      PROA  
ATOM   2820 HG23 ILE P 220     -15.664   2.381  12.450  0.00  0.00      PROA  
ATOM   2821  CG1 ILE P 220     -16.654   4.770   9.923  0.00  0.00      PROA  
ATOM   2822 HG11 ILE P 220     -16.269   5.795   9.737  0.00  0.00      PROA  
ATOM   2823 HG12 ILE P 220     -17.667   4.888  10.362  0.00  0.00      PROA  
ATOM   2824  CD  ILE P 220     -16.692   3.949   8.534  0.00  0.00      PROA  
ATOM   2825  HD1 ILE P 220     -17.280   4.467   7.746  0.00  0.00      PROA  
ATOM   2826  HD2 ILE P 220     -17.084   2.921   8.684  0.00  0.00      PROA  
ATOM   2827  HD3 ILE P 220     -15.669   3.790   8.131  0.00  0.00      PROA  
ATOM   2828  C   ILE P 220     -14.838   4.589  13.368  0.00  0.00      PROA  
ATOM   2829  O   ILE P 220     -15.664   4.294  14.225  0.00  0.00      PROA  
ATOM   2830  N   CYS P 221     -13.532   4.382  13.610  0.00  0.00      PROA  
ATOM   2831  HN  CYS P 221     -12.918   4.562  12.846  0.00  0.00      PROA  
ATOM   2832  CA  CYS P 221     -12.989   3.849  14.889  0.00  0.00      PROA  
ATOM   2833  HA  CYS P 221     -13.508   2.931  15.126  0.00  0.00      PROA  
ATOM   2834  CB  CYS P 221     -11.429   3.694  14.843  0.00  0.00      PROA  
ATOM   2835  HB1 CYS P 221     -11.114   3.524  15.895  0.00  0.00      PROA  
ATOM   2836  HB2 CYS P 221     -10.979   4.653  14.509  0.00  0.00      PROA  
ATOM   2837  SG  CYS P 221     -11.031   2.299  13.612  0.00  0.00      PROA  
ATOM   2838  HG1 CYS P 221     -11.311   2.940  12.487  0.00  0.00      PROA  
ATOM   2839  C   CYS P 221     -13.334   4.837  16.029  0.00  0.00      PROA  
ATOM   2840  O   CYS P 221     -13.208   4.426  17.182  0.00  0.00      PROA  
ATOM   2841  N   TYR P 222     -13.520   6.124  15.750  0.00  0.00      PROA  
ATOM   2842  HN  TYR P 222     -13.454   6.501  14.829  0.00  0.00      PROA  
ATOM   2843  CA  TYR P 222     -13.783   7.067  16.802  0.00  0.00      PROA  
ATOM   2844  HA  TYR P 222     -13.155   6.905  17.666  0.00  0.00      PROA  
ATOM   2845  CB  TYR P 222     -13.412   8.444  16.242  0.00  0.00      PROA  
ATOM   2846  HB1 TYR P 222     -14.080   8.727  15.400  0.00  0.00      PROA  
ATOM   2847  HB2 TYR P 222     -12.462   8.322  15.677  0.00  0.00      PROA  
ATOM   2848  CG  TYR P 222     -13.313   9.547  17.261  0.00  0.00      PROA  
ATOM   2849  CD1 TYR P 222     -12.272   9.562  18.241  0.00  0.00      PROA  
ATOM   2850  HD1 TYR P 222     -11.576   8.737  18.212  0.00  0.00      PROA  
ATOM   2851  CE1 TYR P 222     -12.099  10.671  19.078  0.00  0.00      PROA  
ATOM   2852  HE1 TYR P 222     -11.425  10.619  19.920  0.00  0.00      PROA  
ATOM   2853  CZ  TYR P 222     -12.948  11.837  18.888  0.00  0.00      PROA  
ATOM   2854  OH  TYR P 222     -12.807  12.932  19.758  0.00  0.00      PROA  
ATOM   2855  HH  TYR P 222     -11.851  12.932  19.842  0.00  0.00      PROA  
ATOM   2856  CD2 TYR P 222     -14.173  10.609  17.152  0.00  0.00      PROA  
ATOM   2857  HD2 TYR P 222     -14.933  10.611  16.384  0.00  0.00      PROA  
ATOM   2858  CE2 TYR P 222     -13.981  11.718  18.007  0.00  0.00      PROA  
ATOM   2859  HE2 TYR P 222     -14.756  12.470  17.994  0.00  0.00      PROA  
ATOM   2860  C   TYR P 222     -15.156   7.032  17.300  0.00  0.00      PROA  
ATOM   2861  O   TYR P 222     -15.388   7.070  18.470  0.00  0.00      PROA  
ATOM   2862  N   TYR P 223     -16.185   7.009  16.470  0.00  0.00      PROA  
ATOM   2863  HN  TYR P 223     -16.106   7.007  15.476  0.00  0.00      PROA  
ATOM   2864  CA  TYR P 223     -17.539   7.153  16.985  0.00  0.00      PROA  
ATOM   2865  HA  TYR P 223     -17.615   7.442  18.022  0.00  0.00      PROA  
ATOM   2866  CB  TYR P 223     -18.324   8.075  16.004  0.00  0.00      PROA  
ATOM   2867  HB1 TYR P 223     -19.353   8.121  16.420  0.00  0.00      PROA  
ATOM   2868  HB2 TYR P 223     -18.234   7.695  14.964  0.00  0.00      PROA  
ATOM   2869  CG  TYR P 223     -17.860   9.464  15.954  0.00  0.00      PROA  
ATOM   2870  CD1 TYR P 223     -17.934  10.281  17.077  0.00  0.00      PROA  
ATOM   2871  HD1 TYR P 223     -18.391   9.950  17.998  0.00  0.00      PROA  
ATOM   2872  CE1 TYR P 223     -17.454  11.596  17.045  0.00  0.00      PROA  
ATOM   2873  HE1 TYR P 223     -17.603  12.236  17.902  0.00  0.00      PROA  
ATOM   2874  CZ  TYR P 223     -16.817  12.048  15.832  0.00  0.00      PROA  
ATOM   2875  OH  TYR P 223     -16.268  13.272  15.711  0.00  0.00      PROA  
ATOM   2876  HH  TYR P 223     -16.333  13.591  16.614  0.00  0.00      PROA  
ATOM   2877  CD2 TYR P 223     -17.343   9.967  14.727  0.00  0.00      PROA  
ATOM   2878  HD2 TYR P 223     -17.380   9.396  13.811  0.00  0.00      PROA  
ATOM   2879  CE2 TYR P 223     -16.881  11.299  14.690  0.00  0.00      PROA  
ATOM   2880  HE2 TYR P 223     -16.490  11.595  13.728  0.00  0.00      PROA  
ATOM   2881  C   TYR P 223     -18.324   5.851  16.917  0.00  0.00      PROA  
ATOM   2882  O   TYR P 223     -19.566   5.877  17.110  0.00  0.00      PROA  
ATOM   2883  N   MET P 224     -17.639   4.757  16.436  0.00  0.00      PROA  
ATOM   2884  HN  MET P 224     -16.708   4.820  16.085  0.00  0.00      PROA  
ATOM   2885  CA  MET P 224     -18.224   3.481  16.364  0.00  0.00      PROA  
ATOM   2886  HA  MET P 224     -19.136   3.535  16.940  0.00  0.00      PROA  
ATOM   2887  CB  MET P 224     -18.537   3.214  14.828  0.00  0.00      PROA  
ATOM   2888  HB1 MET P 224     -19.034   2.220  14.801  0.00  0.00      PROA  
ATOM   2889  HB2 MET P 224     -17.617   3.115  14.213  0.00  0.00      PROA  
ATOM   2890  CG  MET P 224     -19.332   4.378  14.218  0.00  0.00      PROA  
ATOM   2891  HG1 MET P 224     -18.840   5.375  14.219  0.00  0.00      PROA  
ATOM   2892  HG2 MET P 224     -20.205   4.566  14.879  0.00  0.00      PROA  
ATOM   2893  SD  MET P 224     -19.787   4.062  12.438  0.00  0.00      PROA  
ATOM   2894  CE  MET P 224     -20.888   5.537  12.274  0.00  0.00      PROA  
ATOM   2895  HE1 MET P 224     -21.633   5.518  13.098  0.00  0.00      PROA  
ATOM   2896  HE2 MET P 224     -21.466   5.447  11.330  0.00  0.00      PROA  
ATOM   2897  HE3 MET P 224     -20.211   6.401  12.449  0.00  0.00      PROA  
ATOM   2898  C   MET P 224     -17.198   2.411  16.690  0.00  0.00      PROA  
ATOM   2899  O   MET P 224     -16.009   2.696  16.787  0.00  0.00      PROA  
ATOM   2900  N   ASN P 225     -17.696   1.143  16.881  0.00  0.00      PROA  
ATOM   2901  HN  ASN P 225     -18.671   0.970  16.997  0.00  0.00      PROA  
ATOM   2902  CA  ASN P 225     -16.747   0.020  17.173  0.00  0.00      PROA  
ATOM   2903  HA  ASN P 225     -16.016   0.381  17.881  0.00  0.00      PROA  
ATOM   2904  CB  ASN P 225     -17.475  -1.233  17.753  0.00  0.00      PROA  
ATOM   2905  HB1 ASN P 225     -16.670  -1.879  18.165  0.00  0.00      PROA  
ATOM   2906  HB2 ASN P 225     -17.929  -1.751  16.881  0.00  0.00      PROA  
ATOM   2907  CG  ASN P 225     -18.693  -1.012  18.700  0.00  0.00      PROA  
ATOM   2908  OD1 ASN P 225     -19.636  -1.789  18.607  0.00  0.00      PROA  
ATOM   2909  ND2 ASN P 225     -18.743  -0.012  19.538  0.00  0.00      PROA  
ATOM   2910 HD21 ASN P 225     -19.631   0.239  19.924  0.00  0.00      PROA  
ATOM   2911 HD22 ASN P 225     -17.938   0.580  19.556  0.00  0.00      PROA  
ATOM   2912  C   ASN P 225     -16.046  -0.412  15.866  0.00  0.00      PROA  
ATOM   2913  O   ASN P 225     -16.603  -0.277  14.788  0.00  0.00      PROA  
ATOM   2914  N   TRP P 226     -14.741  -0.766  15.898  0.00  0.00      PROA  
ATOM   2915  HN  TRP P 226     -14.268  -0.820  16.774  0.00  0.00      PROA  
ATOM   2916  CA  TRP P 226     -13.860  -0.941  14.809  0.00  0.00      PROA  
ATOM   2917  HA  TRP P 226     -13.859  -0.078  14.160  0.00  0.00      PROA  
ATOM   2918  CB  TRP P 226     -12.392  -1.278  15.319  0.00  0.00      PROA  
ATOM   2919  HB1 TRP P 226     -12.069  -0.351  15.839  0.00  0.00      PROA  
ATOM   2920  HB2 TRP P 226     -11.722  -1.529  14.469  0.00  0.00      PROA  
ATOM   2921  CG  TRP P 226     -12.326  -2.387  16.355  0.00  0.00      PROA  
ATOM   2922  CD1 TRP P 226     -12.201  -2.251  17.731  0.00  0.00      PROA  
ATOM   2923  HD1 TRP P 226     -12.105  -1.332  18.290  0.00  0.00      PROA  
ATOM   2924  NE1 TRP P 226     -12.263  -3.484  18.254  0.00  0.00      PROA  
ATOM   2925  HE1 TRP P 226     -12.381  -3.724  19.192  0.00  0.00      PROA  
ATOM   2926  CE2 TRP P 226     -12.196  -4.421  17.272  0.00  0.00      PROA  
ATOM   2927  CD2 TRP P 226     -12.297  -3.747  16.017  0.00  0.00      PROA  
ATOM   2928  CE3 TRP P 226     -12.390  -4.479  14.896  0.00  0.00      PROA  
ATOM   2929  HE3 TRP P 226     -12.449  -4.032  13.914  0.00  0.00      PROA  
ATOM   2930  CZ3 TRP P 226     -12.342  -5.903  14.913  0.00  0.00      PROA  
ATOM   2931  HZ3 TRP P 226     -12.420  -6.440  13.979  0.00  0.00      PROA  
ATOM   2932  CZ2 TRP P 226     -12.077  -5.802  17.362  0.00  0.00      PROA  
ATOM   2933  HZ2 TRP P 226     -11.948  -6.249  18.337  0.00  0.00      PROA  
ATOM   2934  CH2 TRP P 226     -12.217  -6.492  16.149  0.00  0.00      PROA  
ATOM   2935  HH2 TRP P 226     -12.243  -7.570  16.211  0.00  0.00      PROA  
ATOM   2936  C   TRP P 226     -14.307  -1.984  13.777  0.00  0.00      PROA  
ATOM   2937  O   TRP P 226     -13.868  -2.108  12.646  0.00  0.00      PROA  
ATOM   2938  N   THR P 227     -15.324  -2.858  14.083  0.00  0.00      PROA  
ATOM   2939  HN  THR P 227     -15.636  -2.820  15.029  0.00  0.00      PROA  
ATOM   2940  CA  THR P 227     -16.102  -3.768  13.308  0.00  0.00      PROA  
ATOM   2941  HA  THR P 227     -15.255  -4.400  13.085  0.00  0.00      PROA  
ATOM   2942  CB  THR P 227     -17.061  -4.718  14.113  0.00  0.00      PROA  
ATOM   2943  HB  THR P 227     -17.584  -5.451  13.462  0.00  0.00      PROA  
ATOM   2944  OG1 THR P 227     -18.089  -3.904  14.634  0.00  0.00      PROA  
ATOM   2945  HG1 THR P 227     -18.839  -4.502  14.656  0.00  0.00      PROA  
ATOM   2946  CG2 THR P 227     -16.338  -5.311  15.337  0.00  0.00      PROA  
ATOM   2947 HG21 THR P 227     -15.984  -4.543  16.057  0.00  0.00      PROA  
ATOM   2948 HG22 THR P 227     -15.445  -5.824  14.920  0.00  0.00      PROA  
ATOM   2949 HG23 THR P 227     -17.011  -6.009  15.879  0.00  0.00      PROA  
ATOM   2950  C   THR P 227     -16.841  -3.111  12.232  0.00  0.00      PROA  
ATOM   2951  O   THR P 227     -17.008  -3.626  11.131  0.00  0.00      PROA  
ATOM   2952  N   TYR P 228     -17.270  -1.846  12.400  0.00  0.00      PROA  
ATOM   2953  HN  TYR P 228     -17.000  -1.394  13.247  0.00  0.00      PROA  
ATOM   2954  CA  TYR P 228     -18.078  -1.050  11.420  0.00  0.00      PROA  
ATOM   2955  HA  TYR P 228     -18.726  -1.716  10.870  0.00  0.00      PROA  
ATOM   2956  CB  TYR P 228     -18.923   0.068  12.187  0.00  0.00      PROA  
ATOM   2957  HB1 TYR P 228     -19.418   0.606  11.351  0.00  0.00      PROA  
ATOM   2958  HB2 TYR P 228     -18.407   0.794  12.852  0.00  0.00      PROA  
ATOM   2959  CG  TYR P 228     -19.968  -0.555  12.958  0.00  0.00      PROA  
ATOM   2960  CD1 TYR P 228     -21.208  -0.982  12.347  0.00  0.00      PROA  
ATOM   2961  HD1 TYR P 228     -21.397  -0.698  11.322  0.00  0.00      PROA  
ATOM   2962  CE1 TYR P 228     -22.043  -1.834  13.087  0.00  0.00      PROA  
ATOM   2963  HE1 TYR P 228     -22.994  -2.041  12.618  0.00  0.00      PROA  
ATOM   2964  CZ  TYR P 228     -21.774  -2.250  14.340  0.00  0.00      PROA  
ATOM   2965  OH  TYR P 228     -22.623  -3.155  14.969  0.00  0.00      PROA  
ATOM   2966  HH  TYR P 228     -23.223  -3.456  14.282  0.00  0.00      PROA  
ATOM   2967  CD2 TYR P 228     -19.773  -0.859  14.344  0.00  0.00      PROA  
ATOM   2968  HD2 TYR P 228     -18.790  -0.655  14.742  0.00  0.00      PROA  
ATOM   2969  CE2 TYR P 228     -20.639  -1.764  15.008  0.00  0.00      PROA  
ATOM   2970  HE2 TYR P 228     -20.428  -2.042  16.030  0.00  0.00      PROA  
ATOM   2971  C   TYR P 228     -17.287  -0.457  10.318  0.00  0.00      PROA  
ATOM   2972  O   TYR P 228     -17.835  -0.182   9.218  0.00  0.00      PROA  
ATOM   2973  N   VAL P 229     -15.955  -0.318  10.514  0.00  0.00      PROA  
ATOM   2974  HN  VAL P 229     -15.710  -0.667  11.415  0.00  0.00      PROA  
ATOM   2975  CA  VAL P 229     -14.973  -0.035   9.483  0.00  0.00      PROA  
ATOM   2976  HA  VAL P 229     -15.178   0.958   9.112  0.00  0.00      PROA  
ATOM   2977  CB  VAL P 229     -13.647  -0.009  10.033  0.00  0.00      PROA  
ATOM   2978  HB  VAL P 229     -13.436  -1.004  10.481  0.00  0.00      PROA  
ATOM   2979  CG1 VAL P 229     -12.497   0.003   8.954  0.00  0.00      PROA  
ATOM   2980 HG11 VAL P 229     -11.493   0.076   9.424  0.00  0.00      PROA  
ATOM   2981 HG12 VAL P 229     -12.604   0.913   8.325  0.00  0.00      PROA  
ATOM   2982 HG13 VAL P 229     -12.530  -0.916   8.332  0.00  0.00      PROA  
ATOM   2983  CG2 VAL P 229     -13.398   1.136  11.041  0.00  0.00      PROA  
ATOM   2984 HG21 VAL P 229     -12.364   1.035  11.436  0.00  0.00      PROA  
ATOM   2985 HG22 VAL P 229     -14.184   1.146  11.827  0.00  0.00      PROA  
ATOM   2986 HG23 VAL P 229     -13.469   2.097  10.487  0.00  0.00      PROA  
ATOM   2987  C   VAL P 229     -15.097  -0.954   8.235  0.00  0.00      PROA  
ATOM   2988  O   VAL P 229     -15.161  -0.493   7.084  0.00  0.00      PROA  
ATOM   2989  N   PHE P 230     -15.229  -2.268   8.527  0.00  0.00      PROA  
ATOM   2990  HN  PHE P 230     -15.185  -2.585   9.471  0.00  0.00      PROA  
ATOM   2991  CA  PHE P 230     -15.343  -3.399   7.553  0.00  0.00      PROA  
ATOM   2992  HA  PHE P 230     -14.572  -3.254   6.811  0.00  0.00      PROA  
ATOM   2993  CB  PHE P 230     -15.082  -4.780   8.285  0.00  0.00      PROA  
ATOM   2994  HB1 PHE P 230     -15.024  -5.628   7.570  0.00  0.00      PROA  
ATOM   2995  HB2 PHE P 230     -15.803  -4.906   9.121  0.00  0.00      PROA  
ATOM   2996  CG  PHE P 230     -13.636  -4.716   8.747  0.00  0.00      PROA  
ATOM   2997  CD1 PHE P 230     -12.577  -5.209   7.945  0.00  0.00      PROA  
ATOM   2998  HD1 PHE P 230     -12.829  -5.706   7.020  0.00  0.00      PROA  
ATOM   2999  CE1 PHE P 230     -11.282  -5.134   8.364  0.00  0.00      PROA  
ATOM   3000  HE1 PHE P 230     -10.473  -5.483   7.739  0.00  0.00      PROA  
ATOM   3001  CZ  PHE P 230     -10.977  -4.506   9.626  0.00  0.00      PROA  
ATOM   3002  HZ  PHE P 230      -9.972  -4.369   9.998  0.00  0.00      PROA  
ATOM   3003  CD2 PHE P 230     -13.379  -4.112  10.004  0.00  0.00      PROA  
ATOM   3004  HD2 PHE P 230     -14.162  -3.742  10.649  0.00  0.00      PROA  
ATOM   3005  CE2 PHE P 230     -11.975  -4.003  10.409  0.00  0.00      PROA  
ATOM   3006  HE2 PHE P 230     -11.742  -3.442  11.302  0.00  0.00      PROA  
ATOM   3007  C   PHE P 230     -16.658  -3.553   6.786  0.00  0.00      PROA  
ATOM   3008  O   PHE P 230     -16.707  -3.860   5.602  0.00  0.00      PROA  
ATOM   3009  N   TYR P 231     -17.747  -3.516   7.469  0.00  0.00      PROA  
ATOM   3010  HN  TYR P 231     -17.593  -3.407   8.448  0.00  0.00      PROA  
ATOM   3011  CA  TYR P 231     -19.084  -3.427   7.046  0.00  0.00      PROA  
ATOM   3012  HA  TYR P 231     -19.355  -4.369   6.593  0.00  0.00      PROA  
ATOM   3013  CB  TYR P 231     -20.071  -3.254   8.307  0.00  0.00      PROA  
ATOM   3014  HB1 TYR P 231     -21.073  -3.059   7.869  0.00  0.00      PROA  
ATOM   3015  HB2 TYR P 231     -19.764  -2.424   8.979  0.00  0.00      PROA  
ATOM   3016  CG  TYR P 231     -20.144  -4.440   9.274  0.00  0.00      PROA  
ATOM   3017  CD1 TYR P 231     -19.418  -5.607   9.197  0.00  0.00      PROA  
ATOM   3018  HD1 TYR P 231     -18.728  -5.782   8.384  0.00  0.00      PROA  
ATOM   3019  CE1 TYR P 231     -19.483  -6.580  10.177  0.00  0.00      PROA  
ATOM   3020  HE1 TYR P 231     -19.100  -7.551   9.902  0.00  0.00      PROA  
ATOM   3021  CZ  TYR P 231     -20.261  -6.371  11.324  0.00  0.00      PROA  
ATOM   3022  OH  TYR P 231     -20.406  -7.400  12.234  0.00  0.00      PROA  
ATOM   3023  HH  TYR P 231     -20.736  -6.931  13.004  0.00  0.00      PROA  
ATOM   3024  CD2 TYR P 231     -20.865  -4.168  10.476  0.00  0.00      PROA  
ATOM   3025  HD2 TYR P 231     -21.425  -3.249  10.564  0.00  0.00      PROA  
ATOM   3026  CE2 TYR P 231     -20.915  -5.139  11.477  0.00  0.00      PROA  
ATOM   3027  HE2 TYR P 231     -21.519  -4.812  12.310  0.00  0.00      PROA  
ATOM   3028  C   TYR P 231     -19.410  -2.356   6.066  0.00  0.00      PROA  
ATOM   3029  O   TYR P 231     -20.138  -2.506   5.084  0.00  0.00      PROA  
ATOM   3030  N   PHE P 232     -18.789  -1.137   6.273  0.00  0.00      PROA  
ATOM   3031  HN  PHE P 232     -18.124  -0.969   6.996  0.00  0.00      PROA  
ATOM   3032  CA  PHE P 232     -19.066   0.021   5.440  0.00  0.00      PROA  
ATOM   3033  HA  PHE P 232     -20.143   0.056   5.362  0.00  0.00      PROA  
ATOM   3034  CB  PHE P 232     -18.441   1.314   6.132  0.00  0.00      PROA  
ATOM   3035  HB1 PHE P 232     -17.372   1.080   6.327  0.00  0.00      PROA  
ATOM   3036  HB2 PHE P 232     -18.943   1.533   7.099  0.00  0.00      PROA  
ATOM   3037  CG  PHE P 232     -18.683   2.544   5.323  0.00  0.00      PROA  
ATOM   3038  CD1 PHE P 232     -20.030   2.966   5.043  0.00  0.00      PROA  
ATOM   3039  HD1 PHE P 232     -20.909   2.437   5.380  0.00  0.00      PROA  
ATOM   3040  CE1 PHE P 232     -20.234   4.188   4.454  0.00  0.00      PROA  
ATOM   3041  HE1 PHE P 232     -21.226   4.605   4.359  0.00  0.00      PROA  
ATOM   3042  CZ  PHE P 232     -19.145   4.994   4.025  0.00  0.00      PROA  
ATOM   3043  HZ  PHE P 232     -19.370   5.923   3.522  0.00  0.00      PROA  
ATOM   3044  CD2 PHE P 232     -17.577   3.333   4.866  0.00  0.00      PROA  
ATOM   3045  HD2 PHE P 232     -16.567   3.141   5.196  0.00  0.00      PROA  
ATOM   3046  CE2 PHE P 232     -17.833   4.542   4.199  0.00  0.00      PROA  
ATOM   3047  HE2 PHE P 232     -17.045   5.276   4.120  0.00  0.00      PROA  
ATOM   3048  C   PHE P 232     -18.511  -0.099   4.003  0.00  0.00      PROA  
ATOM   3049  O   PHE P 232     -19.228   0.168   3.032  0.00  0.00      PROA  
ATOM   3050  N   PHE P 233     -17.269  -0.477   3.887  0.00  0.00      PROA  
ATOM   3051  HN  PHE P 233     -16.781  -0.539   4.755  0.00  0.00      PROA  
ATOM   3052  CA  PHE P 233     -16.637  -0.686   2.634  0.00  0.00      PROA  
ATOM   3053  HA  PHE P 233     -16.925   0.063   1.911  0.00  0.00      PROA  
ATOM   3054  CB  PHE P 233     -15.082  -0.651   2.808  0.00  0.00      PROA  
ATOM   3055  HB1 PHE P 233     -14.565  -0.840   1.842  0.00  0.00      PROA  
ATOM   3056  HB2 PHE P 233     -14.703  -1.477   3.447  0.00  0.00      PROA  
ATOM   3057  CG  PHE P 233     -14.583   0.688   3.315  0.00  0.00      PROA  
ATOM   3058  CD1 PHE P 233     -14.884   1.843   2.635  0.00  0.00      PROA  
ATOM   3059  HD1 PHE P 233     -15.600   1.793   1.827  0.00  0.00      PROA  
ATOM   3060  CE1 PHE P 233     -14.460   3.099   3.103  0.00  0.00      PROA  
ATOM   3061  HE1 PHE P 233     -14.688   3.999   2.551  0.00  0.00      PROA  
ATOM   3062  CZ  PHE P 233     -13.546   3.203   4.167  0.00  0.00      PROA  
ATOM   3063  HZ  PHE P 233     -13.141   4.175   4.407  0.00  0.00      PROA  
ATOM   3064  CD2 PHE P 233     -13.782   0.761   4.454  0.00  0.00      PROA  
ATOM   3065  HD2 PHE P 233     -13.605  -0.025   5.173  0.00  0.00      PROA  
ATOM   3066  CE2 PHE P 233     -13.321   2.066   4.916  0.00  0.00      PROA  
ATOM   3067  HE2 PHE P 233     -12.715   2.115   5.809  0.00  0.00      PROA  
ATOM   3068  C   PHE P 233     -17.041  -2.083   2.025  0.00  0.00      PROA  
ATOM   3069  O   PHE P 233     -16.968  -2.272   0.820  0.00  0.00      PROA  
ATOM   3070  N   GLY P 234     -17.577  -3.067   2.883  0.00  0.00      PROA  
ATOM   3071  HN  GLY P 234     -17.384  -2.943   3.853  0.00  0.00      PROA  
ATOM   3072  CA  GLY P 234     -18.187  -4.242   2.321  0.00  0.00      PROA  
ATOM   3073  HA1 GLY P 234     -18.284  -5.019   3.065  0.00  0.00      PROA  
ATOM   3074  HA2 GLY P 234     -17.564  -4.675   1.552  0.00  0.00      PROA  
ATOM   3075  C   GLY P 234     -19.542  -4.126   1.741  0.00  0.00      PROA  
ATOM   3076  O   GLY P 234     -19.805  -4.614   0.659  0.00  0.00      PROA  
ATOM   3077  N   THR P 235     -20.402  -3.314   2.409  0.00  0.00      PROA  
ATOM   3078  HN  THR P 235     -20.143  -2.982   3.312  0.00  0.00      PROA  
ATOM   3079  CA  THR P 235     -21.720  -2.887   1.883  0.00  0.00      PROA  
ATOM   3080  HA  THR P 235     -22.318  -3.745   1.611  0.00  0.00      PROA  
ATOM   3081  CB  THR P 235     -22.483  -2.051   2.851  0.00  0.00      PROA  
ATOM   3082  HB  THR P 235     -21.898  -1.113   2.955  0.00  0.00      PROA  
ATOM   3083  OG1 THR P 235     -22.597  -2.786   4.087  0.00  0.00      PROA  
ATOM   3084  HG1 THR P 235     -21.781  -2.605   4.557  0.00  0.00      PROA  
ATOM   3085  CG2 THR P 235     -23.865  -1.683   2.344  0.00  0.00      PROA  
ATOM   3086 HG21 THR P 235     -24.374  -2.658   2.190  0.00  0.00      PROA  
ATOM   3087 HG22 THR P 235     -23.967  -1.214   1.342  0.00  0.00      PROA  
ATOM   3088 HG23 THR P 235     -24.522  -1.142   3.059  0.00  0.00      PROA  
ATOM   3089  C   THR P 235     -21.519  -2.076   0.559  0.00  0.00      PROA  
ATOM   3090  O   THR P 235     -22.228  -2.164  -0.409  0.00  0.00      PROA  
ATOM   3091  N   ILE P 236     -20.582  -1.149   0.553  0.00  0.00      PROA  
ATOM   3092  HN  ILE P 236     -20.057  -1.048   1.395  0.00  0.00      PROA  
ATOM   3093  CA  ILE P 236     -20.231  -0.255  -0.670  0.00  0.00      PROA  
ATOM   3094  HA  ILE P 236     -21.084   0.333  -0.977  0.00  0.00      PROA  
ATOM   3095  CB  ILE P 236     -19.297   0.860  -0.221  0.00  0.00      PROA  
ATOM   3096  HB  ILE P 236     -18.602   0.469   0.552  0.00  0.00      PROA  
ATOM   3097  CG2 ILE P 236     -18.407   1.350  -1.466  0.00  0.00      PROA  
ATOM   3098 HG21 ILE P 236     -17.930   2.339  -1.298  0.00  0.00      PROA  
ATOM   3099 HG22 ILE P 236     -18.889   1.399  -2.466  0.00  0.00      PROA  
ATOM   3100 HG23 ILE P 236     -17.660   0.529  -1.512  0.00  0.00      PROA  
ATOM   3101  CG1 ILE P 236     -20.191   2.049   0.344  0.00  0.00      PROA  
ATOM   3102 HG11 ILE P 236     -20.867   1.556   1.075  0.00  0.00      PROA  
ATOM   3103 HG12 ILE P 236     -20.620   2.610  -0.513  0.00  0.00      PROA  
ATOM   3104  CD  ILE P 236     -19.224   2.979   1.114  0.00  0.00      PROA  
ATOM   3105  HD1 ILE P 236     -18.625   2.460   1.892  0.00  0.00      PROA  
ATOM   3106  HD2 ILE P 236     -19.917   3.696   1.603  0.00  0.00      PROA  
ATOM   3107  HD3 ILE P 236     -18.559   3.622   0.498  0.00  0.00      PROA  
ATOM   3108  C   ILE P 236     -19.644  -1.110  -1.723  0.00  0.00      PROA  
ATOM   3109  O   ILE P 236     -19.891  -0.892  -2.904  0.00  0.00      PROA  
ATOM   3110  N   GLY P 237     -18.907  -2.080  -1.297  0.00  0.00      PROA  
ATOM   3111  HN  GLY P 237     -18.505  -2.059  -0.385  0.00  0.00      PROA  
ATOM   3112  CA  GLY P 237     -18.262  -3.083  -2.226  0.00  0.00      PROA  
ATOM   3113  HA1 GLY P 237     -17.816  -3.855  -1.617  0.00  0.00      PROA  
ATOM   3114  HA2 GLY P 237     -17.525  -2.780  -2.955  0.00  0.00      PROA  
ATOM   3115  C   GLY P 237     -19.393  -3.779  -3.043  0.00  0.00      PROA  
ATOM   3116  O   GLY P 237     -19.305  -4.036  -4.263  0.00  0.00      PROA  
ATOM   3117  N   ILE P 238     -20.431  -4.205  -2.339  0.00  0.00      PROA  
ATOM   3118  HN  ILE P 238     -20.452  -4.239  -1.343  0.00  0.00      PROA  
ATOM   3119  CA  ILE P 238     -21.523  -4.924  -2.941  0.00  0.00      PROA  
ATOM   3120  HA  ILE P 238     -21.226  -5.713  -3.616  0.00  0.00      PROA  
ATOM   3121  CB  ILE P 238     -22.391  -5.677  -1.855  0.00  0.00      PROA  
ATOM   3122  HB  ILE P 238     -22.695  -4.906  -1.115  0.00  0.00      PROA  
ATOM   3123  CG2 ILE P 238     -23.548  -6.339  -2.666  0.00  0.00      PROA  
ATOM   3124 HG21 ILE P 238     -24.402  -5.682  -2.936  0.00  0.00      PROA  
ATOM   3125 HG22 ILE P 238     -24.065  -7.088  -2.030  0.00  0.00      PROA  
ATOM   3126 HG23 ILE P 238     -23.251  -6.713  -3.670  0.00  0.00      PROA  
ATOM   3127  CG1 ILE P 238     -21.641  -6.903  -1.119  0.00  0.00      PROA  
ATOM   3128 HG11 ILE P 238     -20.553  -6.682  -1.077  0.00  0.00      PROA  
ATOM   3129 HG12 ILE P 238     -21.688  -7.791  -1.785  0.00  0.00      PROA  
ATOM   3130  CD  ILE P 238     -22.220  -7.067   0.254  0.00  0.00      PROA  
ATOM   3131  HD1 ILE P 238     -21.601  -7.714   0.912  0.00  0.00      PROA  
ATOM   3132  HD2 ILE P 238     -23.222  -7.541   0.332  0.00  0.00      PROA  
ATOM   3133  HD3 ILE P 238     -22.138  -6.100   0.795  0.00  0.00      PROA  
ATOM   3134  C   ILE P 238     -22.488  -4.046  -3.828  0.00  0.00      PROA  
ATOM   3135  O   ILE P 238     -22.814  -4.371  -5.003  0.00  0.00      PROA  
ATOM   3136  N   PHE P 239     -22.704  -2.798  -3.274  0.00  0.00      PROA  
ATOM   3137  HN  PHE P 239     -22.354  -2.586  -2.365  0.00  0.00      PROA  
ATOM   3138  CA  PHE P 239     -23.468  -1.689  -3.901  0.00  0.00      PROA  
ATOM   3139  HA  PHE P 239     -24.447  -2.044  -4.187  0.00  0.00      PROA  
ATOM   3140  CB  PHE P 239     -23.495  -0.491  -2.942  0.00  0.00      PROA  
ATOM   3141  HB1 PHE P 239     -22.460  -0.117  -2.789  0.00  0.00      PROA  
ATOM   3142  HB2 PHE P 239     -23.776  -0.871  -1.936  0.00  0.00      PROA  
ATOM   3143  CG  PHE P 239     -24.499   0.563  -3.350  0.00  0.00      PROA  
ATOM   3144  CD1 PHE P 239     -25.825   0.372  -3.162  0.00  0.00      PROA  
ATOM   3145  HD1 PHE P 239     -26.055  -0.626  -2.818  0.00  0.00      PROA  
ATOM   3146  CE1 PHE P 239     -26.708   1.442  -3.300  0.00  0.00      PROA  
ATOM   3147  HE1 PHE P 239     -27.741   1.249  -3.049  0.00  0.00      PROA  
ATOM   3148  CZ  PHE P 239     -26.345   2.721  -3.696  0.00  0.00      PROA  
ATOM   3149  HZ  PHE P 239     -27.014   3.567  -3.745  0.00  0.00      PROA  
ATOM   3150  CD2 PHE P 239     -24.003   1.794  -3.815  0.00  0.00      PROA  
ATOM   3151  HD2 PHE P 239     -22.959   1.755  -4.086  0.00  0.00      PROA  
ATOM   3152  CE2 PHE P 239     -24.996   2.881  -4.084  0.00  0.00      PROA  
ATOM   3153  HE2 PHE P 239     -24.714   3.895  -4.327  0.00  0.00      PROA  
ATOM   3154  C   PHE P 239     -22.816  -1.256  -5.229  0.00  0.00      PROA  
ATOM   3155  O   PHE P 239     -23.531  -1.047  -6.237  0.00  0.00      PROA  
ATOM   3156  N   TRP P 240     -21.482  -1.231  -5.404  0.00  0.00      PROA  
ATOM   3157  HN  TRP P 240     -20.915  -1.275  -4.585  0.00  0.00      PROA  
ATOM   3158  CA  TRP P 240     -20.799  -0.977  -6.639  0.00  0.00      PROA  
ATOM   3159  HA  TRP P 240     -21.178  -0.029  -6.991  0.00  0.00      PROA  
ATOM   3160  CB  TRP P 240     -19.203  -0.711  -6.336  0.00  0.00      PROA  
ATOM   3161  HB1 TRP P 240     -18.874  -1.581  -5.729  0.00  0.00      PROA  
ATOM   3162  HB2 TRP P 240     -19.065   0.279  -5.852  0.00  0.00      PROA  
ATOM   3163  CG  TRP P 240     -18.486  -0.537  -7.674  0.00  0.00      PROA  
ATOM   3164  CD1 TRP P 240     -18.158   0.687  -8.373  0.00  0.00      PROA  
ATOM   3165  HD1 TRP P 240     -18.304   1.689  -7.997  0.00  0.00      PROA  
ATOM   3166  NE1 TRP P 240     -17.307   0.372  -9.416  0.00  0.00      PROA  
ATOM   3167  HE1 TRP P 240     -16.681   1.037  -9.759  0.00  0.00      PROA  
ATOM   3168  CE2 TRP P 240     -17.111  -0.986  -9.447  0.00  0.00      PROA  
ATOM   3169  CD2 TRP P 240     -17.855  -1.614  -8.403  0.00  0.00      PROA  
ATOM   3170  CE3 TRP P 240     -17.788  -3.036  -8.232  0.00  0.00      PROA  
ATOM   3171  HE3 TRP P 240     -18.076  -3.357  -7.242  0.00  0.00      PROA  
ATOM   3172  CZ3 TRP P 240     -17.124  -3.776  -9.204  0.00  0.00      PROA  
ATOM   3173  HZ3 TRP P 240     -17.122  -4.844  -9.042  0.00  0.00      PROA  
ATOM   3174  CZ2 TRP P 240     -16.426  -1.766 -10.416  0.00  0.00      PROA  
ATOM   3175  HZ2 TRP P 240     -16.118  -1.447 -11.400  0.00  0.00      PROA  
ATOM   3176  CH2 TRP P 240     -16.645  -3.162 -10.382  0.00  0.00      PROA  
ATOM   3177  HH2 TRP P 240     -16.160  -3.885 -11.020  0.00  0.00      PROA  
ATOM   3178  C   TRP P 240     -21.118  -1.984  -7.716  0.00  0.00      PROA  
ATOM   3179  O   TRP P 240     -21.394  -1.683  -8.864  0.00  0.00      PROA  
ATOM   3180  N   PHE P 241     -21.067  -3.245  -7.308  0.00  0.00      PROA  
ATOM   3181  HN  PHE P 241     -20.952  -3.455  -6.340  0.00  0.00      PROA  
ATOM   3182  CA  PHE P 241     -21.278  -4.495  -8.083  0.00  0.00      PROA  
ATOM   3183  HA  PHE P 241     -20.655  -4.460  -8.964  0.00  0.00      PROA  
ATOM   3184  CB  PHE P 241     -20.892  -5.693  -7.269  0.00  0.00      PROA  
ATOM   3185  HB1 PHE P 241     -21.570  -5.917  -6.419  0.00  0.00      PROA  
ATOM   3186  HB2 PHE P 241     -19.845  -5.509  -6.948  0.00  0.00      PROA  
ATOM   3187  CG  PHE P 241     -21.052  -6.893  -8.032  0.00  0.00      PROA  
ATOM   3188  CD1 PHE P 241     -20.013  -7.387  -8.798  0.00  0.00      PROA  
ATOM   3189  HD1 PHE P 241     -19.153  -6.741  -8.900  0.00  0.00      PROA  
ATOM   3190  CE1 PHE P 241     -20.125  -8.653  -9.433  0.00  0.00      PROA  
ATOM   3191  HE1 PHE P 241     -19.319  -9.088 -10.006  0.00  0.00      PROA  
ATOM   3192  CZ  PHE P 241     -21.277  -9.420  -9.231  0.00  0.00      PROA  
ATOM   3193  HZ  PHE P 241     -21.432 -10.367  -9.726  0.00  0.00      PROA  
ATOM   3194  CD2 PHE P 241     -22.183  -7.714  -7.872  0.00  0.00      PROA  
ATOM   3195  HD2 PHE P 241     -22.993  -7.377  -7.241  0.00  0.00      PROA  
ATOM   3196  CE2 PHE P 241     -22.358  -8.886  -8.570  0.00  0.00      PROA  
ATOM   3197  HE2 PHE P 241     -23.287  -9.420  -8.437  0.00  0.00      PROA  
ATOM   3198  C   PHE P 241     -22.654  -4.653  -8.744  0.00  0.00      PROA  
ATOM   3199  O   PHE P 241     -22.699  -4.997  -9.901  0.00  0.00      PROA  
ATOM   3200  N   LEU P 242     -23.766  -4.335  -8.071  0.00  0.00      PROA  
ATOM   3201  HN  LEU P 242     -23.648  -4.085  -7.113  0.00  0.00      PROA  
ATOM   3202  CA  LEU P 242     -25.025  -4.281  -8.769  0.00  0.00      PROA  
ATOM   3203  HA  LEU P 242     -25.114  -5.245  -9.248  0.00  0.00      PROA  
ATOM   3204  CB  LEU P 242     -26.204  -4.101  -7.708  0.00  0.00      PROA  
ATOM   3205  HB1 LEU P 242     -27.145  -4.166  -8.294  0.00  0.00      PROA  
ATOM   3206  HB2 LEU P 242     -26.091  -3.064  -7.326  0.00  0.00      PROA  
ATOM   3207  CG  LEU P 242     -26.188  -5.148  -6.579  0.00  0.00      PROA  
ATOM   3208  HG  LEU P 242     -25.212  -5.014  -6.064  0.00  0.00      PROA  
ATOM   3209  CD1 LEU P 242     -27.341  -4.924  -5.574  0.00  0.00      PROA  
ATOM   3210 HD11 LEU P 242     -28.229  -5.486  -5.936  0.00  0.00      PROA  
ATOM   3211 HD12 LEU P 242     -27.599  -3.845  -5.512  0.00  0.00      PROA  
ATOM   3212 HD13 LEU P 242     -26.992  -5.229  -4.564  0.00  0.00      PROA  
ATOM   3213  CD2 LEU P 242     -26.194  -6.610  -7.037  0.00  0.00      PROA  
ATOM   3214 HD21 LEU P 242     -25.290  -6.950  -7.586  0.00  0.00      PROA  
ATOM   3215 HD22 LEU P 242     -26.954  -6.821  -7.819  0.00  0.00      PROA  
ATOM   3216 HD23 LEU P 242     -26.424  -7.296  -6.193  0.00  0.00      PROA  
ATOM   3217  C   LEU P 242     -25.163  -3.202  -9.871  0.00  0.00      PROA  
ATOM   3218  O   LEU P 242     -25.878  -3.518 -10.898  0.00  0.00      PROA  
ATOM   3219  N   LEU P 243     -24.596  -1.970  -9.746  0.00  0.00      PROA  
ATOM   3220  HN  LEU P 243     -24.103  -1.753  -8.907  0.00  0.00      PROA  
ATOM   3221  CA  LEU P 243     -24.444  -0.929 -10.689  0.00  0.00      PROA  
ATOM   3222  HA  LEU P 243     -25.382  -0.590 -11.105  0.00  0.00      PROA  
ATOM   3223  CB  LEU P 243     -23.678   0.295 -10.098  0.00  0.00      PROA  
ATOM   3224  HB1 LEU P 243     -23.444   0.952 -10.963  0.00  0.00      PROA  
ATOM   3225  HB2 LEU P 243     -22.646   0.011  -9.802  0.00  0.00      PROA  
ATOM   3226  CG  LEU P 243     -24.398   1.057  -8.871  0.00  0.00      PROA  
ATOM   3227  HG  LEU P 243     -24.576   0.313  -8.066  0.00  0.00      PROA  
ATOM   3228  CD1 LEU P 243     -23.429   2.154  -8.463  0.00  0.00      PROA  
ATOM   3229 HD11 LEU P 243     -23.049   2.857  -9.235  0.00  0.00      PROA  
ATOM   3230 HD12 LEU P 243     -22.696   1.699  -7.763  0.00  0.00      PROA  
ATOM   3231 HD13 LEU P 243     -23.903   2.931  -7.825  0.00  0.00      PROA  
ATOM   3232  CD2 LEU P 243     -25.745   1.658  -9.278  0.00  0.00      PROA  
ATOM   3233 HD21 LEU P 243     -26.436   0.840  -9.575  0.00  0.00      PROA  
ATOM   3234 HD22 LEU P 243     -25.612   2.155 -10.263  0.00  0.00      PROA  
ATOM   3235 HD23 LEU P 243     -26.163   2.281  -8.460  0.00  0.00      PROA  
ATOM   3236  C   LEU P 243     -23.627  -1.394 -11.899  0.00  0.00      PROA  
ATOM   3237  O   LEU P 243     -24.013  -1.217 -13.050  0.00  0.00      PROA  
ATOM   3238  N   TRP P 244     -22.498  -2.157 -11.639  0.00  0.00      PROA  
ATOM   3239  HN  TRP P 244     -22.227  -2.278 -10.688  0.00  0.00      PROA  
ATOM   3240  CA  TRP P 244     -21.637  -2.635 -12.682  0.00  0.00      PROA  
ATOM   3241  HA  TRP P 244     -21.219  -1.886 -13.337  0.00  0.00      PROA  
ATOM   3242  CB  TRP P 244     -20.453  -3.369 -11.929  0.00  0.00      PROA  
ATOM   3243  HB1 TRP P 244     -20.980  -4.192 -11.400  0.00  0.00      PROA  
ATOM   3244  HB2 TRP P 244     -20.094  -2.710 -11.110  0.00  0.00      PROA  
ATOM   3245  CG  TRP P 244     -19.347  -4.017 -12.690  0.00  0.00      PROA  
ATOM   3246  CD1 TRP P 244     -19.156  -5.372 -12.898  0.00  0.00      PROA  
ATOM   3247  HD1 TRP P 244     -19.886  -6.143 -12.702  0.00  0.00      PROA  
ATOM   3248  NE1 TRP P 244     -17.931  -5.614 -13.467  0.00  0.00      PROA  
ATOM   3249  HE1 TRP P 244     -17.540  -6.504 -13.547  0.00  0.00      PROA  
ATOM   3250  CE2 TRP P 244     -17.328  -4.450 -13.686  0.00  0.00      PROA  
ATOM   3251  CD2 TRP P 244     -18.211  -3.428 -13.216  0.00  0.00      PROA  
ATOM   3252  CE3 TRP P 244     -17.838  -2.103 -13.418  0.00  0.00      PROA  
ATOM   3253  HE3 TRP P 244     -18.586  -1.407 -13.069  0.00  0.00      PROA  
ATOM   3254  CZ3 TRP P 244     -16.670  -1.732 -14.035  0.00  0.00      PROA  
ATOM   3255  HZ3 TRP P 244     -16.525  -0.672 -14.180  0.00  0.00      PROA  
ATOM   3256  CZ2 TRP P 244     -16.085  -4.115 -14.308  0.00  0.00      PROA  
ATOM   3257  HZ2 TRP P 244     -15.339  -4.810 -14.666  0.00  0.00      PROA  
ATOM   3258  CH2 TRP P 244     -15.781  -2.761 -14.478  0.00  0.00      PROA  
ATOM   3259  HH2 TRP P 244     -14.802  -2.545 -14.881  0.00  0.00      PROA  
ATOM   3260  C   TRP P 244     -22.354  -3.639 -13.571  0.00  0.00      PROA  
ATOM   3261  O   TRP P 244     -22.334  -3.579 -14.763  0.00  0.00      PROA  
ATOM   3262  N   ILE P 245     -23.075  -4.604 -12.924  0.00  0.00      PROA  
ATOM   3263  HN  ILE P 245     -23.115  -4.669 -11.930  0.00  0.00      PROA  
ATOM   3264  CA  ILE P 245     -23.689  -5.651 -13.729  0.00  0.00      PROA  
ATOM   3265  HA  ILE P 245     -22.924  -6.133 -14.320  0.00  0.00      PROA  
ATOM   3266  CB  ILE P 245     -24.241  -6.692 -12.838  0.00  0.00      PROA  
ATOM   3267  HB  ILE P 245     -24.969  -6.249 -12.125  0.00  0.00      PROA  
ATOM   3268  CG2 ILE P 245     -25.146  -7.714 -13.623  0.00  0.00      PROA  
ATOM   3269 HG21 ILE P 245     -26.016  -7.249 -14.135  0.00  0.00      PROA  
ATOM   3270 HG22 ILE P 245     -25.425  -8.529 -12.922  0.00  0.00      PROA  
ATOM   3271 HG23 ILE P 245     -24.440  -8.094 -14.392  0.00  0.00      PROA  
ATOM   3272  CG1 ILE P 245     -23.126  -7.422 -12.097  0.00  0.00      PROA  
ATOM   3273 HG11 ILE P 245     -23.657  -7.974 -11.293  0.00  0.00      PROA  
ATOM   3274 HG12 ILE P 245     -22.478  -6.686 -11.575  0.00  0.00      PROA  
ATOM   3275  CD  ILE P 245     -22.229  -8.372 -12.954  0.00  0.00      PROA  
ATOM   3276  HD1 ILE P 245     -22.683  -9.354 -13.209  0.00  0.00      PROA  
ATOM   3277  HD2 ILE P 245     -21.372  -8.741 -12.351  0.00  0.00      PROA  
ATOM   3278  HD3 ILE P 245     -22.006  -7.989 -13.972  0.00  0.00      PROA  
ATOM   3279  C   ILE P 245     -24.729  -5.218 -14.777  0.00  0.00      PROA  
ATOM   3280  O   ILE P 245     -24.690  -5.623 -15.924  0.00  0.00      PROA  
ATOM   3281  N   TRP P 246     -25.695  -4.376 -14.282  0.00  0.00      PROA  
ATOM   3282  HN  TRP P 246     -25.634  -4.050 -13.341  0.00  0.00      PROA  
ATOM   3283  CA  TRP P 246     -26.723  -3.730 -14.961  0.00  0.00      PROA  
ATOM   3284  HA  TRP P 246     -27.292  -4.438 -15.545  0.00  0.00      PROA  
ATOM   3285  CB  TRP P 246     -27.606  -2.979 -13.936  0.00  0.00      PROA  
ATOM   3286  HB1 TRP P 246     -26.955  -2.357 -13.284  0.00  0.00      PROA  
ATOM   3287  HB2 TRP P 246     -28.008  -3.768 -13.266  0.00  0.00      PROA  
ATOM   3288  CG  TRP P 246     -28.749  -2.128 -14.344  0.00  0.00      PROA  
ATOM   3289  CD1 TRP P 246     -29.533  -2.235 -15.438  0.00  0.00      PROA  
ATOM   3290  HD1 TRP P 246     -29.582  -3.020 -16.177  0.00  0.00      PROA  
ATOM   3291  NE1 TRP P 246     -30.432  -1.215 -15.494  0.00  0.00      PROA  
ATOM   3292  HE1 TRP P 246     -30.978  -0.981 -16.269  0.00  0.00      PROA  
ATOM   3293  CE2 TRP P 246     -30.140  -0.326 -14.516  0.00  0.00      PROA  
ATOM   3294  CD2 TRP P 246     -29.000  -0.866 -13.803  0.00  0.00      PROA  
ATOM   3295  CE3 TRP P 246     -28.500  -0.197 -12.740  0.00  0.00      PROA  
ATOM   3296  HE3 TRP P 246     -27.648  -0.544 -12.175  0.00  0.00      PROA  
ATOM   3297  CZ3 TRP P 246     -29.112   1.001 -12.294  0.00  0.00      PROA  
ATOM   3298  HZ3 TRP P 246     -28.743   1.608 -11.480  0.00  0.00      PROA  
ATOM   3299  CZ2 TRP P 246     -30.717   0.842 -14.134  0.00  0.00      PROA  
ATOM   3300  HZ2 TRP P 246     -31.565   1.292 -14.630  0.00  0.00      PROA  
ATOM   3301  CH2 TRP P 246     -30.172   1.514 -13.041  0.00  0.00      PROA  
ATOM   3302  HH2 TRP P 246     -30.706   2.370 -12.656  0.00  0.00      PROA  
ATOM   3303  C   TRP P 246     -26.140  -2.716 -16.016  0.00  0.00      PROA  
ATOM   3304  O   TRP P 246     -26.738  -2.639 -17.111  0.00  0.00      PROA  
ATOM   3305  N   LEU P 247     -25.118  -1.911 -15.645  0.00  0.00      PROA  
ATOM   3306  HN  LEU P 247     -24.756  -1.971 -14.718  0.00  0.00      PROA  
ATOM   3307  CA  LEU P 247     -24.567  -0.782 -16.526  0.00  0.00      PROA  
ATOM   3308  HA  LEU P 247     -25.371  -0.580 -17.218  0.00  0.00      PROA  
ATOM   3309  CB  LEU P 247     -24.319   0.503 -15.764  0.00  0.00      PROA  
ATOM   3310  HB1 LEU P 247     -23.943   1.322 -16.414  0.00  0.00      PROA  
ATOM   3311  HB2 LEU P 247     -23.537   0.301 -15.001  0.00  0.00      PROA  
ATOM   3312  CG  LEU P 247     -25.567   1.151 -14.964  0.00  0.00      PROA  
ATOM   3313  HG  LEU P 247     -25.944   0.205 -14.521  0.00  0.00      PROA  
ATOM   3314  CD1 LEU P 247     -25.031   1.964 -13.803  0.00  0.00      PROA  
ATOM   3315 HD11 LEU P 247     -24.456   1.288 -13.134  0.00  0.00      PROA  
ATOM   3316 HD12 LEU P 247     -25.792   2.454 -13.160  0.00  0.00      PROA  
ATOM   3317 HD13 LEU P 247     -24.257   2.681 -14.151  0.00  0.00      PROA  
ATOM   3318  CD2 LEU P 247     -26.824   1.714 -15.719  0.00  0.00      PROA  
ATOM   3319 HD21 LEU P 247     -27.342   0.967 -16.358  0.00  0.00      PROA  
ATOM   3320 HD22 LEU P 247     -26.658   2.653 -16.290  0.00  0.00      PROA  
ATOM   3321 HD23 LEU P 247     -27.557   2.061 -14.960  0.00  0.00      PROA  
ATOM   3322  C   LEU P 247     -23.235  -1.082 -17.287  0.00  0.00      PROA  
ATOM   3323  O   LEU P 247     -22.777  -0.254 -18.062  0.00  0.00      PROA  
ATOM   3324  N   VAL P 248     -22.510  -2.145 -17.063  0.00  0.00      PROA  
ATOM   3325  HN  VAL P 248     -22.721  -2.848 -16.389  0.00  0.00      PROA  
ATOM   3326  CA  VAL P 248     -21.106  -2.228 -17.641  0.00  0.00      PROA  
ATOM   3327  HA  VAL P 248     -20.979  -1.449 -18.379  0.00  0.00      PROA  
ATOM   3328  CB  VAL P 248     -20.033  -1.911 -16.596  0.00  0.00      PROA  
ATOM   3329  HB  VAL P 248     -20.269  -2.408 -15.631  0.00  0.00      PROA  
ATOM   3330  CG1 VAL P 248     -18.652  -2.256 -17.126  0.00  0.00      PROA  
ATOM   3331 HG11 VAL P 248     -18.392  -1.814 -18.112  0.00  0.00      PROA  
ATOM   3332 HG12 VAL P 248     -18.469  -3.351 -17.067  0.00  0.00      PROA  
ATOM   3333 HG13 VAL P 248     -17.892  -1.784 -16.467  0.00  0.00      PROA  
ATOM   3334  CG2 VAL P 248     -20.036  -0.385 -16.384  0.00  0.00      PROA  
ATOM   3335 HG21 VAL P 248     -19.214  -0.143 -15.677  0.00  0.00      PROA  
ATOM   3336 HG22 VAL P 248     -20.945  -0.180 -15.779  0.00  0.00      PROA  
ATOM   3337 HG23 VAL P 248     -20.043   0.142 -17.362  0.00  0.00      PROA  
ATOM   3338  C   VAL P 248     -20.983  -3.442 -18.447  0.00  0.00      PROA  
ATOM   3339  O   VAL P 248     -21.599  -4.430 -18.159  0.00  0.00      PROA  
ATOM   3340  N   SER P 249     -20.323  -3.459 -19.573  0.00  0.00      PROA  
ATOM   3341  HN  SER P 249     -20.003  -2.583 -19.927  0.00  0.00      PROA  
ATOM   3342  CA  SER P 249     -20.038  -4.571 -20.426  0.00  0.00      PROA  
ATOM   3343  HA  SER P 249     -20.371  -5.517 -20.024  0.00  0.00      PROA  
ATOM   3344  CB  SER P 249     -20.797  -4.479 -21.828  0.00  0.00      PROA  
ATOM   3345  HB1 SER P 249     -20.340  -3.604 -22.337  0.00  0.00      PROA  
ATOM   3346  HB2 SER P 249     -21.863  -4.224 -21.649  0.00  0.00      PROA  
ATOM   3347  OG  SER P 249     -20.769  -5.665 -22.622  0.00  0.00      PROA  
ATOM   3348  HG1 SER P 249     -21.329  -5.574 -23.396  0.00  0.00      PROA  
ATOM   3349  C   SER P 249     -18.587  -4.738 -20.617  0.00  0.00      PROA  
ATOM   3350  O   SER P 249     -17.937  -3.701 -20.640  0.00  0.00      PROA  
ATOM   3351  N   ASP P 250     -18.059  -5.970 -20.898  0.00  0.00      PROA  
ATOM   3352  HN  ASP P 250     -18.686  -6.743 -20.950  0.00  0.00      PROA  
ATOM   3353  CA  ASP P 250     -16.749  -6.413 -21.064  0.00  0.00      PROA  
ATOM   3354  HA  ASP P 250     -16.173  -6.208 -20.173  0.00  0.00      PROA  
ATOM   3355  CB  ASP P 250     -16.992  -7.906 -21.050  0.00  0.00      PROA  
ATOM   3356  HB1 ASP P 250     -17.436  -8.322 -21.980  0.00  0.00      PROA  
ATOM   3357  HB2 ASP P 250     -17.713  -8.124 -20.232  0.00  0.00      PROA  
ATOM   3358  CG  ASP P 250     -15.808  -8.774 -20.846  0.00  0.00      PROA  
ATOM   3359  OD1 ASP P 250     -14.728  -8.310 -20.395  0.00  0.00      PROA  
ATOM   3360  OD2 ASP P 250     -15.868 -10.005 -21.192  0.00  0.00      PROA  
ATOM   3361  C   ASP P 250     -16.003  -5.916 -22.324  0.00  0.00      PROA  
ATOM   3362  O   ASP P 250     -14.750  -5.887 -22.292  0.00  0.00      PROA  
ATOM   3363  N   THR P 251     -16.757  -5.354 -23.350  0.00  0.00      PROA  
ATOM   3364  HN  THR P 251     -17.749  -5.309 -23.256  0.00  0.00      PROA  
ATOM   3365  CA  THR P 251     -16.213  -4.846 -24.548  0.00  0.00      PROA  
ATOM   3366  HA  THR P 251     -15.236  -4.433 -24.344  0.00  0.00      PROA  
ATOM   3367  CB  THR P 251     -16.154  -5.949 -25.632  0.00  0.00      PROA  
ATOM   3368  HB  THR P 251     -15.554  -5.473 -26.437  0.00  0.00      PROA  
ATOM   3369  OG1 THR P 251     -17.401  -6.349 -26.177  0.00  0.00      PROA  
ATOM   3370  HG1 THR P 251     -17.194  -6.965 -26.883  0.00  0.00      PROA  
ATOM   3371  CG2 THR P 251     -15.329  -7.161 -25.169  0.00  0.00      PROA  
ATOM   3372 HG21 THR P 251     -14.426  -6.815 -24.622  0.00  0.00      PROA  
ATOM   3373 HG22 THR P 251     -15.160  -7.897 -25.985  0.00  0.00      PROA  
ATOM   3374 HG23 THR P 251     -15.926  -7.638 -24.363  0.00  0.00      PROA  
ATOM   3375  C   THR P 251     -17.302  -3.914 -25.029  0.00  0.00      PROA  
ATOM   3376  O   THR P 251     -18.429  -4.093 -24.593  0.00  0.00      PROA  
ATOM   3377  N   PRO P 252     -16.934  -2.879 -25.833  0.00  0.00      PROA  
ATOM   3378  CD  PRO P 252     -15.555  -2.586 -26.209  0.00  0.00      PROA  
ATOM   3379  HD1 PRO P 252     -15.094  -3.413 -26.790  0.00  0.00      PROA  
ATOM   3380  HD2 PRO P 252     -15.039  -2.217 -25.297  0.00  0.00      PROA  
ATOM   3381  CA  PRO P 252     -17.822  -1.829 -26.222  0.00  0.00      PROA  
ATOM   3382  HA  PRO P 252     -18.229  -1.361 -25.338  0.00  0.00      PROA  
ATOM   3383  CB  PRO P 252     -16.958  -0.706 -26.890  0.00  0.00      PROA  
ATOM   3384  HB1 PRO P 252     -16.820   0.063 -26.101  0.00  0.00      PROA  
ATOM   3385  HB2 PRO P 252     -17.336  -0.193 -27.800  0.00  0.00      PROA  
ATOM   3386  CG  PRO P 252     -15.608  -1.365 -27.192  0.00  0.00      PROA  
ATOM   3387  HG1 PRO P 252     -15.676  -1.720 -28.242  0.00  0.00      PROA  
ATOM   3388  HG2 PRO P 252     -14.783  -0.623 -27.141  0.00  0.00      PROA  
ATOM   3389  C   PRO P 252     -18.873  -2.379 -27.170  0.00  0.00      PROA  
ATOM   3390  O   PRO P 252     -20.076  -1.980 -27.144  0.00  0.00      PROA  
ATOM   3391  N   GLN P 253     -18.427  -3.425 -27.953  0.00  0.00      PROA  
ATOM   3392  HN  GLN P 253     -17.498  -3.783 -27.897  0.00  0.00      PROA  
ATOM   3393  CA  GLN P 253     -19.221  -4.194 -28.932  0.00  0.00      PROA  
ATOM   3394  HA  GLN P 253     -19.585  -3.587 -29.748  0.00  0.00      PROA  
ATOM   3395  CB  GLN P 253     -18.311  -5.288 -29.558  0.00  0.00      PROA  
ATOM   3396  HB1 GLN P 253     -17.753  -5.880 -28.802  0.00  0.00      PROA  
ATOM   3397  HB2 GLN P 253     -17.522  -4.708 -30.082  0.00  0.00      PROA  
ATOM   3398  CG  GLN P 253     -18.921  -6.302 -30.594  0.00  0.00      PROA  
ATOM   3399  HG1 GLN P 253     -19.592  -7.021 -30.078  0.00  0.00      PROA  
ATOM   3400  HG2 GLN P 253     -17.987  -6.778 -30.964  0.00  0.00      PROA  
ATOM   3401  CD  GLN P 253     -19.645  -5.608 -31.802  0.00  0.00      PROA  
ATOM   3402  OE1 GLN P 253     -19.354  -4.466 -32.125  0.00  0.00      PROA  
ATOM   3403  NE2 GLN P 253     -20.620  -6.324 -32.408  0.00  0.00      PROA  
ATOM   3404 HE21 GLN P 253     -20.821  -7.182 -31.935  0.00  0.00      PROA  
ATOM   3405 HE22 GLN P 253     -21.119  -5.955 -33.191  0.00  0.00      PROA  
ATOM   3406  C   GLN P 253     -20.415  -4.797 -28.321  0.00  0.00      PROA  
ATOM   3407  O   GLN P 253     -21.480  -4.799 -28.899  0.00  0.00      PROA  
ATOM   3408  N   LYS P 254     -20.264  -5.229 -27.042  0.00  0.00      PROA  
ATOM   3409  HN  LYS P 254     -19.405  -5.229 -26.536  0.00  0.00      PROA  
ATOM   3410  CA  LYS P 254     -21.300  -5.790 -26.253  0.00  0.00      PROA  
ATOM   3411  HA  LYS P 254     -21.996  -6.257 -26.934  0.00  0.00      PROA  
ATOM   3412  CB  LYS P 254     -20.824  -7.066 -25.529  0.00  0.00      PROA  
ATOM   3413  HB1 LYS P 254     -21.630  -7.411 -24.847  0.00  0.00      PROA  
ATOM   3414  HB2 LYS P 254     -19.954  -6.752 -24.914  0.00  0.00      PROA  
ATOM   3415  CG  LYS P 254     -20.398  -8.163 -26.466  0.00  0.00      PROA  
ATOM   3416  HG1 LYS P 254     -19.447  -7.830 -26.933  0.00  0.00      PROA  
ATOM   3417  HG2 LYS P 254     -21.130  -8.406 -27.265  0.00  0.00      PROA  
ATOM   3418  CD  LYS P 254     -20.187  -9.539 -25.722  0.00  0.00      PROA  
ATOM   3419  HD1 LYS P 254     -20.106 -10.369 -26.456  0.00  0.00      PROA  
ATOM   3420  HD2 LYS P 254     -21.082  -9.744 -25.096  0.00  0.00      PROA  
ATOM   3421  CE  LYS P 254     -18.894  -9.487 -24.924  0.00  0.00      PROA  
ATOM   3422  HE1 LYS P 254     -19.006  -8.856 -24.016  0.00  0.00      PROA  
ATOM   3423  HE2 LYS P 254     -18.115  -8.999 -25.548  0.00  0.00      PROA  
ATOM   3424  NZ  LYS P 254     -18.397 -10.854 -24.594  0.00  0.00      PROA  
ATOM   3425  HZ1 LYS P 254     -17.393 -10.811 -24.324  0.00  0.00      PROA  
ATOM   3426  HZ2 LYS P 254     -18.498 -11.524 -25.382  0.00  0.00      PROA  
ATOM   3427  HZ3 LYS P 254     -18.996 -11.113 -23.785  0.00  0.00      PROA  
ATOM   3428  C   LYS P 254     -22.091  -4.819 -25.315  0.00  0.00      PROA  
ATOM   3429  O   LYS P 254     -23.007  -5.256 -24.673  0.00  0.00      PROA  
ATOM   3430  N   HSD P 255     -21.770  -3.520 -25.385  0.00  0.00      PROA  
ATOM   3431  HN  HSD P 255     -21.113  -3.205 -26.066  0.00  0.00      PROA  
ATOM   3432  CA  HSD P 255     -22.412  -2.524 -24.540  0.00  0.00      PROA  
ATOM   3433  HA  HSD P 255     -22.629  -3.052 -23.624  0.00  0.00      PROA  
ATOM   3434  CB  HSD P 255     -21.440  -1.500 -24.079  0.00  0.00      PROA  
ATOM   3435  HB1 HSD P 255     -20.898  -1.035 -24.931  0.00  0.00      PROA  
ATOM   3436  HB2 HSD P 255     -20.603  -2.107 -23.672  0.00  0.00      PROA  
ATOM   3437  ND1 HSD P 255     -22.688  -0.976 -21.896  0.00  0.00      PROA  
ATOM   3438  HD1 HSD P 255     -22.873  -1.918 -21.616  0.00  0.00      PROA  
ATOM   3439  CG  HSD P 255     -21.927  -0.516 -23.017  0.00  0.00      PROA  
ATOM   3440  CE1 HSD P 255     -23.015   0.135 -21.156  0.00  0.00      PROA  
ATOM   3441  HE1 HSD P 255     -23.455   0.112 -20.159  0.00  0.00      PROA  
ATOM   3442  NE2 HSD P 255     -22.619   1.205 -21.733  0.00  0.00      PROA  
ATOM   3443  CD2 HSD P 255     -21.935   0.839 -22.885  0.00  0.00      PROA  
ATOM   3444  HD2 HSD P 255     -21.516   1.629 -23.496  0.00  0.00      PROA  
ATOM   3445  C   HSD P 255     -23.710  -2.009 -25.030  0.00  0.00      PROA  
ATOM   3446  O   HSD P 255     -23.830  -1.320 -26.083  0.00  0.00      PROA  
ATOM   3447  N   LYS P 256     -24.737  -2.209 -24.181  0.00  0.00      PROA  
ATOM   3448  HN  LYS P 256     -24.647  -2.727 -23.334  0.00  0.00      PROA  
ATOM   3449  CA  LYS P 256     -26.096  -1.856 -24.419  0.00  0.00      PROA  
ATOM   3450  HA  LYS P 256     -26.442  -2.219 -25.376  0.00  0.00      PROA  
ATOM   3451  CB  LYS P 256     -26.963  -2.464 -23.206  0.00  0.00      PROA  
ATOM   3452  HB1 LYS P 256     -27.978  -2.019 -23.125  0.00  0.00      PROA  
ATOM   3453  HB2 LYS P 256     -26.410  -2.193 -22.281  0.00  0.00      PROA  
ATOM   3454  CG  LYS P 256     -27.142  -3.946 -23.263  0.00  0.00      PROA  
ATOM   3455  HG1 LYS P 256     -26.131  -4.400 -23.187  0.00  0.00      PROA  
ATOM   3456  HG2 LYS P 256     -27.433  -4.202 -24.304  0.00  0.00      PROA  
ATOM   3457  CD  LYS P 256     -28.039  -4.580 -22.095  0.00  0.00      PROA  
ATOM   3458  HD1 LYS P 256     -28.274  -5.653 -22.257  0.00  0.00      PROA  
ATOM   3459  HD2 LYS P 256     -29.004  -4.032 -22.129  0.00  0.00      PROA  
ATOM   3460  CE  LYS P 256     -27.391  -4.369 -20.745  0.00  0.00      PROA  
ATOM   3461  HE1 LYS P 256     -27.011  -3.333 -20.615  0.00  0.00      PROA  
ATOM   3462  HE2 LYS P 256     -26.522  -5.049 -20.617  0.00  0.00      PROA  
ATOM   3463  NZ  LYS P 256     -28.221  -4.678 -19.545  0.00  0.00      PROA  
ATOM   3464  HZ1 LYS P 256     -28.785  -3.860 -19.238  0.00  0.00      PROA  
ATOM   3465  HZ2 LYS P 256     -27.687  -5.148 -18.786  0.00  0.00      PROA  
ATOM   3466  HZ3 LYS P 256     -28.967  -5.308 -19.905  0.00  0.00      PROA  
ATOM   3467  C   LYS P 256     -26.391  -0.398 -24.594  0.00  0.00      PROA  
ATOM   3468  O   LYS P 256     -27.266  -0.051 -25.412  0.00  0.00      PROA  
ATOM   3469  N   ARG P 257     -25.882   0.495 -23.822  0.00  0.00      PROA  
ATOM   3470  HN  ARG P 257     -25.118   0.413 -23.187  0.00  0.00      PROA  
ATOM   3471  CA  ARG P 257     -26.199   1.907 -23.900  0.00  0.00      PROA  
ATOM   3472  HA  ARG P 257     -27.095   2.067 -24.482  0.00  0.00      PROA  
ATOM   3473  CB  ARG P 257     -26.376   2.549 -22.539  0.00  0.00      PROA  
ATOM   3474  HB1 ARG P 257     -26.915   3.517 -22.626  0.00  0.00      PROA  
ATOM   3475  HB2 ARG P 257     -25.408   2.817 -22.064  0.00  0.00      PROA  
ATOM   3476  CG  ARG P 257     -27.099   1.591 -21.587  0.00  0.00      PROA  
ATOM   3477  HG1 ARG P 257     -26.356   0.855 -21.213  0.00  0.00      PROA  
ATOM   3478  HG2 ARG P 257     -27.950   1.090 -22.096  0.00  0.00      PROA  
ATOM   3479  CD  ARG P 257     -27.764   2.125 -20.390  0.00  0.00      PROA  
ATOM   3480  HD1 ARG P 257     -28.191   1.290 -19.794  0.00  0.00      PROA  
ATOM   3481  HD2 ARG P 257     -28.667   2.689 -20.707  0.00  0.00      PROA  
ATOM   3482  NE  ARG P 257     -26.859   2.939 -19.551  0.00  0.00      PROA  
ATOM   3483  HE  ARG P 257     -27.070   3.913 -19.630  0.00  0.00      PROA  
ATOM   3484  CZ  ARG P 257     -25.695   2.587 -19.069  0.00  0.00      PROA  
ATOM   3485  NH1 ARG P 257     -25.118   1.378 -18.990  0.00  0.00      PROA  
ATOM   3486 HH11 ARG P 257     -25.813   0.742 -19.325  0.00  0.00      PROA  
ATOM   3487 HH12 ARG P 257     -24.437   1.162 -18.291  0.00  0.00      PROA  
ATOM   3488  NH2 ARG P 257     -24.985   3.615 -18.590  0.00  0.00      PROA  
ATOM   3489 HH21 ARG P 257     -25.367   4.539 -18.567  0.00  0.00      PROA  
ATOM   3490 HH22 ARG P 257     -24.098   3.361 -18.203  0.00  0.00      PROA  
ATOM   3491  C   ARG P 257     -25.070   2.681 -24.558  0.00  0.00      PROA  
ATOM   3492  O   ARG P 257     -24.880   3.868 -24.308  0.00  0.00      PROA  
ATOM   3493  N   ILE P 258     -24.210   2.045 -25.404  0.00  0.00      PROA  
ATOM   3494  HN  ILE P 258     -24.226   1.049 -25.410  0.00  0.00      PROA  
ATOM   3495  CA  ILE P 258     -23.198   2.727 -26.181  0.00  0.00      PROA  
ATOM   3496  HA  ILE P 258     -22.791   3.481 -25.524  0.00  0.00      PROA  
ATOM   3497  CB  ILE P 258     -22.136   1.797 -26.619  0.00  0.00      PROA  
ATOM   3498  HB  ILE P 258     -22.043   1.198 -25.688  0.00  0.00      PROA  
ATOM   3499  CG2 ILE P 258     -22.631   0.917 -27.849  0.00  0.00      PROA  
ATOM   3500 HG21 ILE P 258     -22.651   1.503 -28.792  0.00  0.00      PROA  
ATOM   3501 HG22 ILE P 258     -23.610   0.395 -27.802  0.00  0.00      PROA  
ATOM   3502 HG23 ILE P 258     -21.832   0.151 -27.949  0.00  0.00      PROA  
ATOM   3503  CG1 ILE P 258     -20.782   2.436 -26.929  0.00  0.00      PROA  
ATOM   3504 HG11 ILE P 258     -20.689   3.219 -26.146  0.00  0.00      PROA  
ATOM   3505 HG12 ILE P 258     -20.807   3.070 -27.841  0.00  0.00      PROA  
ATOM   3506  CD  ILE P 258     -19.577   1.401 -26.970  0.00  0.00      PROA  
ATOM   3507  HD1 ILE P 258     -19.928   0.624 -27.683  0.00  0.00      PROA  
ATOM   3508  HD2 ILE P 258     -19.445   0.832 -26.025  0.00  0.00      PROA  
ATOM   3509  HD3 ILE P 258     -18.641   1.887 -27.318  0.00  0.00      PROA  
ATOM   3510  C   ILE P 258     -23.866   3.481 -27.370  0.00  0.00      PROA  
ATOM   3511  O   ILE P 258     -24.851   3.128 -27.944  0.00  0.00      PROA  
ATOM   3512  N   SER P 259     -23.320   4.633 -27.778  0.00  0.00      PROA  
ATOM   3513  HN  SER P 259     -22.696   5.069 -27.134  0.00  0.00      PROA  
ATOM   3514  CA  SER P 259     -23.683   5.278 -29.018  0.00  0.00      PROA  
ATOM   3515  HA  SER P 259     -24.742   5.162 -29.194  0.00  0.00      PROA  
ATOM   3516  CB  SER P 259     -23.347   6.815 -28.878  0.00  0.00      PROA  
ATOM   3517  HB1 SER P 259     -23.940   7.245 -28.043  0.00  0.00      PROA  
ATOM   3518  HB2 SER P 259     -23.570   7.287 -29.859  0.00  0.00      PROA  
ATOM   3519  OG  SER P 259     -21.993   7.096 -28.449  0.00  0.00      PROA  
ATOM   3520  HG1 SER P 259     -21.821   6.668 -27.607  0.00  0.00      PROA  
ATOM   3521  C   SER P 259     -23.018   4.666 -30.275  0.00  0.00      PROA  
ATOM   3522  O   SER P 259     -21.920   4.103 -30.230  0.00  0.00      PROA  
ATOM   3523  N   HSD P 260     -23.643   4.757 -31.394  0.00  0.00      PROA  
ATOM   3524  HN  HSD P 260     -24.504   5.259 -31.423  0.00  0.00      PROA  
ATOM   3525  CA  HSD P 260     -23.116   4.290 -32.670  0.00  0.00      PROA  
ATOM   3526  HA  HSD P 260     -22.876   3.248 -32.519  0.00  0.00      PROA  
ATOM   3527  CB  HSD P 260     -24.107   4.580 -33.729  0.00  0.00      PROA  
ATOM   3528  HB1 HSD P 260     -23.728   4.188 -34.697  0.00  0.00      PROA  
ATOM   3529  HB2 HSD P 260     -24.433   5.639 -33.800  0.00  0.00      PROA  
ATOM   3530  ND1 HSD P 260     -25.497   2.543 -34.303  0.00  0.00      PROA  
ATOM   3531  HD1 HSD P 260     -24.758   2.121 -34.829  0.00  0.00      PROA  
ATOM   3532  CG  HSD P 260     -25.374   3.705 -33.573  0.00  0.00      PROA  
ATOM   3533  CE1 HSD P 260     -26.599   1.881 -33.820  0.00  0.00      PROA  
ATOM   3534  HE1 HSD P 260     -26.824   0.855 -34.110  0.00  0.00      PROA  
ATOM   3535  NE2 HSD P 260     -27.222   2.556 -32.842  0.00  0.00      PROA  
ATOM   3536  CD2 HSD P 260     -26.372   3.615 -32.685  0.00  0.00      PROA  
ATOM   3537  HD2 HSD P 260     -26.549   4.075 -31.721  0.00  0.00      PROA  
ATOM   3538  C   HSD P 260     -21.801   4.845 -33.082  0.00  0.00      PROA  
ATOM   3539  O   HSD P 260     -20.927   4.092 -33.447  0.00  0.00      PROA  
ATOM   3540  N   TYR P 261     -21.615   6.157 -33.008  0.00  0.00      PROA  
ATOM   3541  HN  TYR P 261     -22.288   6.819 -32.688  0.00  0.00      PROA  
ATOM   3542  CA  TYR P 261     -20.330   6.771 -33.284  0.00  0.00      PROA  
ATOM   3543  HA  TYR P 261     -19.969   6.312 -34.192  0.00  0.00      PROA  
ATOM   3544  CB  TYR P 261     -20.322   8.284 -33.494  0.00  0.00      PROA  
ATOM   3545  HB1 TYR P 261     -20.791   8.527 -34.471  0.00  0.00      PROA  
ATOM   3546  HB2 TYR P 261     -19.249   8.572 -33.510  0.00  0.00      PROA  
ATOM   3547  CG  TYR P 261     -21.113   9.016 -32.386  0.00  0.00      PROA  
ATOM   3548  CD1 TYR P 261     -20.412   9.435 -31.295  0.00  0.00      PROA  
ATOM   3549  HD1 TYR P 261     -19.371   9.273 -31.058  0.00  0.00      PROA  
ATOM   3550  CE1 TYR P 261     -21.176  10.076 -30.253  0.00  0.00      PROA  
ATOM   3551  HE1 TYR P 261     -20.755  10.079 -29.258  0.00  0.00      PROA  
ATOM   3552  CZ  TYR P 261     -22.577  10.285 -30.421  0.00  0.00      PROA  
ATOM   3553  OH  TYR P 261     -23.383  10.860 -29.436  0.00  0.00      PROA  
ATOM   3554  HH  TYR P 261     -24.297  10.904 -29.728  0.00  0.00      PROA  
ATOM   3555  CD2 TYR P 261     -22.499   9.291 -32.567  0.00  0.00      PROA  
ATOM   3556  HD2 TYR P 261     -22.985   9.036 -33.497  0.00  0.00      PROA  
ATOM   3557  CE2 TYR P 261     -23.259   9.869 -31.571  0.00  0.00      PROA  
ATOM   3558  HE2 TYR P 261     -24.325   9.969 -31.708  0.00  0.00      PROA  
ATOM   3559  C   TYR P 261     -19.295   6.310 -32.311  0.00  0.00      PROA  
ATOM   3560  O   TYR P 261     -18.214   5.900 -32.768  0.00  0.00      PROA  
ATOM   3561  N   GLU P 262     -19.592   6.116 -31.052  0.00  0.00      PROA  
ATOM   3562  HN  GLU P 262     -20.532   6.251 -30.748  0.00  0.00      PROA  
ATOM   3563  CA  GLU P 262     -18.558   5.768 -30.125  0.00  0.00      PROA  
ATOM   3564  HA  GLU P 262     -17.757   6.461 -30.340  0.00  0.00      PROA  
ATOM   3565  CB  GLU P 262     -18.842   6.077 -28.623  0.00  0.00      PROA  
ATOM   3566  HB1 GLU P 262     -19.886   5.750 -28.427  0.00  0.00      PROA  
ATOM   3567  HB2 GLU P 262     -18.822   7.179 -28.485  0.00  0.00      PROA  
ATOM   3568  CG  GLU P 262     -18.004   5.378 -27.500  0.00  0.00      PROA  
ATOM   3569  HG1 GLU P 262     -16.951   5.600 -27.778  0.00  0.00      PROA  
ATOM   3570  HG2 GLU P 262     -18.135   4.277 -27.569  0.00  0.00      PROA  
ATOM   3571  CD  GLU P 262     -18.080   5.863 -26.098  0.00  0.00      PROA  
ATOM   3572  OE1 GLU P 262     -18.987   6.705 -25.753  0.00  0.00      PROA  
ATOM   3573  OE2 GLU P 262     -17.208   5.486 -25.319  0.00  0.00      PROA  
ATOM   3574  C   GLU P 262     -18.051   4.329 -30.226  0.00  0.00      PROA  
ATOM   3575  O   GLU P 262     -16.870   4.047 -30.173  0.00  0.00      PROA  
ATOM   3576  N   LYS P 263     -18.913   3.301 -30.262  0.00  0.00      PROA  
ATOM   3577  HN  LYS P 263     -19.887   3.513 -30.214  0.00  0.00      PROA  
ATOM   3578  CA  LYS P 263     -18.579   1.965 -30.494  0.00  0.00      PROA  
ATOM   3579  HA  LYS P 263     -18.056   1.603 -29.621  0.00  0.00      PROA  
ATOM   3580  CB  LYS P 263     -19.820   1.094 -30.753  0.00  0.00      PROA  
ATOM   3581  HB1 LYS P 263     -20.520   1.446 -31.541  0.00  0.00      PROA  
ATOM   3582  HB2 LYS P 263     -20.410   1.105 -29.812  0.00  0.00      PROA  
ATOM   3583  CG  LYS P 263     -19.476  -0.436 -31.064  0.00  0.00      PROA  
ATOM   3584  HG1 LYS P 263     -19.058  -0.909 -30.150  0.00  0.00      PROA  
ATOM   3585  HG2 LYS P 263     -18.759  -0.510 -31.910  0.00  0.00      PROA  
ATOM   3586  CD  LYS P 263     -20.808  -1.188 -31.285  0.00  0.00      PROA  
ATOM   3587  HD1 LYS P 263     -21.319  -1.000 -30.317  0.00  0.00      PROA  
ATOM   3588  HD2 LYS P 263     -20.672  -2.288 -31.356  0.00  0.00      PROA  
ATOM   3589  CE  LYS P 263     -21.542  -0.630 -32.534  0.00  0.00      PROA  
ATOM   3590  HE1 LYS P 263     -20.884  -0.578 -33.428  0.00  0.00      PROA  
ATOM   3591  HE2 LYS P 263     -21.988   0.386 -32.464  0.00  0.00      PROA  
ATOM   3592  NZ  LYS P 263     -22.566  -1.525 -32.909  0.00  0.00      PROA  
ATOM   3593  HZ1 LYS P 263     -22.389  -2.489 -33.257  0.00  0.00      PROA  
ATOM   3594  HZ2 LYS P 263     -23.241  -1.115 -33.586  0.00  0.00      PROA  
ATOM   3595  HZ3 LYS P 263     -23.116  -1.657 -32.036  0.00  0.00      PROA  
ATOM   3596  C   LYS P 263     -17.715   1.762 -31.714  0.00  0.00      PROA  
ATOM   3597  O   LYS P 263     -16.685   1.110 -31.609  0.00  0.00      PROA  
ATOM   3598  N   GLU P 264     -18.009   2.355 -32.877  0.00  0.00      PROA  
ATOM   3599  HN  GLU P 264     -18.886   2.829 -32.852  0.00  0.00      PROA  
ATOM   3600  CA  GLU P 264     -17.364   2.199 -34.169  0.00  0.00      PROA  
ATOM   3601  HA  GLU P 264     -17.024   1.179 -34.266  0.00  0.00      PROA  
ATOM   3602  CB  GLU P 264     -18.363   2.426 -35.279  0.00  0.00      PROA  
ATOM   3603  HB1 GLU P 264     -17.912   2.432 -36.294  0.00  0.00      PROA  
ATOM   3604  HB2 GLU P 264     -18.836   3.423 -35.157  0.00  0.00      PROA  
ATOM   3605  CG  GLU P 264     -19.405   1.335 -35.186  0.00  0.00      PROA  
ATOM   3606  HG1 GLU P 264     -20.145   1.595 -34.400  0.00  0.00      PROA  
ATOM   3607  HG2 GLU P 264     -18.886   0.379 -34.957  0.00  0.00      PROA  
ATOM   3608  CD  GLU P 264     -20.227   1.099 -36.466  0.00  0.00      PROA  
ATOM   3609  OE1 GLU P 264     -19.987   0.177 -37.198  0.00  0.00      PROA  
ATOM   3610  OE2 GLU P 264     -21.208   1.855 -36.795  0.00  0.00      PROA  
ATOM   3611  C   GLU P 264     -16.141   3.033 -34.259  0.00  0.00      PROA  
ATOM   3612  O   GLU P 264     -15.142   2.729 -34.928  0.00  0.00      PROA  
ATOM   3613  N   TYR P 265     -16.064   4.121 -33.476  0.00  0.00      PROA  
ATOM   3614  HN  TYR P 265     -16.867   4.410 -32.962  0.00  0.00      PROA  
ATOM   3615  CA  TYR P 265     -14.825   4.841 -33.103  0.00  0.00      PROA  
ATOM   3616  HA  TYR P 265     -14.304   5.106 -34.011  0.00  0.00      PROA  
ATOM   3617  CB  TYR P 265     -15.245   6.203 -32.334  0.00  0.00      PROA  
ATOM   3618  HB1 TYR P 265     -16.018   6.051 -31.550  0.00  0.00      PROA  
ATOM   3619  HB2 TYR P 265     -15.773   6.836 -33.080  0.00  0.00      PROA  
ATOM   3620  CG  TYR P 265     -14.217   6.999 -31.626  0.00  0.00      PROA  
ATOM   3621  CD1 TYR P 265     -13.376   7.726 -32.373  0.00  0.00      PROA  
ATOM   3622  HD1 TYR P 265     -13.320   7.761 -33.451  0.00  0.00      PROA  
ATOM   3623  CE1 TYR P 265     -12.216   8.248 -31.805  0.00  0.00      PROA  
ATOM   3624  HE1 TYR P 265     -11.582   8.852 -32.437  0.00  0.00      PROA  
ATOM   3625  CZ  TYR P 265     -12.123   8.331 -30.443  0.00  0.00      PROA  
ATOM   3626  OH  TYR P 265     -11.144   9.223 -29.937  0.00  0.00      PROA  
ATOM   3627  HH  TYR P 265     -11.109   9.216 -28.978  0.00  0.00      PROA  
ATOM   3628  CD2 TYR P 265     -14.104   7.064 -30.211  0.00  0.00      PROA  
ATOM   3629  HD2 TYR P 265     -14.895   6.559 -29.677  0.00  0.00      PROA  
ATOM   3630  CE2 TYR P 265     -13.074   7.705 -29.622  0.00  0.00      PROA  
ATOM   3631  HE2 TYR P 265     -12.935   7.821 -28.557  0.00  0.00      PROA  
ATOM   3632  C   TYR P 265     -13.771   4.064 -32.239  0.00  0.00      PROA  
ATOM   3633  O   TYR P 265     -12.596   3.992 -32.513  0.00  0.00      PROA  
ATOM   3634  N   ILE P 266     -14.245   3.350 -31.197  0.00  0.00      PROA  
ATOM   3635  HN  ILE P 266     -15.136   3.591 -30.821  0.00  0.00      PROA  
ATOM   3636  CA  ILE P 266     -13.282   2.507 -30.493  0.00  0.00      PROA  
ATOM   3637  HA  ILE P 266     -12.373   3.066 -30.327  0.00  0.00      PROA  
ATOM   3638  CB  ILE P 266     -13.793   1.978 -29.093  0.00  0.00      PROA  
ATOM   3639  HB  ILE P 266     -14.667   1.318 -29.282  0.00  0.00      PROA  
ATOM   3640  CG2 ILE P 266     -12.656   1.215 -28.355  0.00  0.00      PROA  
ATOM   3641 HG21 ILE P 266     -11.766   1.878 -28.298  0.00  0.00      PROA  
ATOM   3642 HG22 ILE P 266     -12.428   0.226 -28.808  0.00  0.00      PROA  
ATOM   3643 HG23 ILE P 266     -12.944   0.881 -27.335  0.00  0.00      PROA  
ATOM   3644  CG1 ILE P 266     -14.198   3.198 -28.197  0.00  0.00      PROA  
ATOM   3645 HG11 ILE P 266     -14.966   3.735 -28.794  0.00  0.00      PROA  
ATOM   3646 HG12 ILE P 266     -13.311   3.824 -27.958  0.00  0.00      PROA  
ATOM   3647  CD  ILE P 266     -14.878   2.910 -26.902  0.00  0.00      PROA  
ATOM   3648  HD1 ILE P 266     -15.555   3.698 -26.508  0.00  0.00      PROA  
ATOM   3649  HD2 ILE P 266     -14.193   2.672 -26.060  0.00  0.00      PROA  
ATOM   3650  HD3 ILE P 266     -15.468   1.996 -27.125  0.00  0.00      PROA  
ATOM   3651  C   ILE P 266     -12.832   1.318 -31.331  0.00  0.00      PROA  
ATOM   3652  O   ILE P 266     -11.618   1.039 -31.296  0.00  0.00      PROA  
ATOM   3653  N   LEU P 267     -13.770   0.644 -31.996  0.00  0.00      PROA  
ATOM   3654  HN  LEU P 267     -14.722   0.939 -31.968  0.00  0.00      PROA  
ATOM   3655  CA  LEU P 267     -13.326  -0.508 -32.709  0.00  0.00      PROA  
ATOM   3656  HA  LEU P 267     -12.785  -1.174 -32.052  0.00  0.00      PROA  
ATOM   3657  CB  LEU P 267     -14.512  -1.308 -33.189  0.00  0.00      PROA  
ATOM   3658  HB1 LEU P 267     -14.290  -2.062 -33.974  0.00  0.00      PROA  
ATOM   3659  HB2 LEU P 267     -15.360  -0.673 -33.525  0.00  0.00      PROA  
ATOM   3660  CG  LEU P 267     -15.217  -2.134 -32.073  0.00  0.00      PROA  
ATOM   3661  HG  LEU P 267     -15.736  -1.404 -31.415  0.00  0.00      PROA  
ATOM   3662  CD1 LEU P 267     -16.348  -2.918 -32.669  0.00  0.00      PROA  
ATOM   3663 HD11 LEU P 267     -16.928  -3.445 -31.881  0.00  0.00      PROA  
ATOM   3664 HD12 LEU P 267     -15.942  -3.637 -33.411  0.00  0.00      PROA  
ATOM   3665 HD13 LEU P 267     -17.014  -2.219 -33.218  0.00  0.00      PROA  
ATOM   3666  CD2 LEU P 267     -14.352  -3.041 -31.237  0.00  0.00      PROA  
ATOM   3667 HD21 LEU P 267     -14.044  -4.004 -31.697  0.00  0.00      PROA  
ATOM   3668 HD22 LEU P 267     -15.021  -3.319 -30.394  0.00  0.00      PROA  
ATOM   3669 HD23 LEU P 267     -13.405  -2.589 -30.873  0.00  0.00      PROA  
ATOM   3670  C   LEU P 267     -12.377  -0.353 -33.936  0.00  0.00      PROA  
ATOM   3671  O   LEU P 267     -11.416  -1.122 -34.253  0.00  0.00      PROA  
ATOM   3672  N   SER P 268     -12.588   0.758 -34.710  0.00  0.00      PROA  
ATOM   3673  HN  SER P 268     -13.243   1.487 -34.527  0.00  0.00      PROA  
ATOM   3674  CA  SER P 268     -11.654   1.165 -35.764  0.00  0.00      PROA  
ATOM   3675  HA  SER P 268     -11.405   0.273 -36.320  0.00  0.00      PROA  
ATOM   3676  CB  SER P 268     -12.208   2.302 -36.666  0.00  0.00      PROA  
ATOM   3677  HB1 SER P 268     -13.093   1.831 -37.144  0.00  0.00      PROA  
ATOM   3678  HB2 SER P 268     -11.422   2.644 -37.372  0.00  0.00      PROA  
ATOM   3679  OG  SER P 268     -12.761   3.380 -35.866  0.00  0.00      PROA  
ATOM   3680  HG1 SER P 268     -13.594   3.093 -35.484  0.00  0.00      PROA  
ATOM   3681  C   SER P 268     -10.317   1.565 -35.288  0.00  0.00      PROA  
ATOM   3682  O   SER P 268      -9.327   1.172 -35.915  0.00  0.00      PROA  
ATOM   3683  N   SER P 269     -10.170   2.345 -34.173  0.00  0.00      PROA  
ATOM   3684  HN  SER P 269     -10.894   2.686 -33.578  0.00  0.00      PROA  
ATOM   3685  CA  SER P 269      -8.816   2.817 -33.838  0.00  0.00      PROA  
ATOM   3686  HA  SER P 269      -8.318   3.188 -34.721  0.00  0.00      PROA  
ATOM   3687  CB  SER P 269      -8.820   4.011 -32.953  0.00  0.00      PROA  
ATOM   3688  HB1 SER P 269      -9.240   4.862 -33.531  0.00  0.00      PROA  
ATOM   3689  HB2 SER P 269      -7.838   4.475 -32.723  0.00  0.00      PROA  
ATOM   3690  OG  SER P 269      -9.600   3.816 -31.723  0.00  0.00      PROA  
ATOM   3691  HG1 SER P 269     -10.537   3.813 -31.932  0.00  0.00      PROA  
ATOM   3692  C   SER P 269      -8.050   1.701 -33.261  0.00  0.00      PROA  
ATOM   3693  O   SER P 269      -6.880   1.674 -33.349  0.00  0.00      PROA  
ATOM   3694  N   LEU P 270      -8.748   0.621 -32.647  0.00  0.00      PROA  
ATOM   3695  HN  LEU P 270      -9.720   0.732 -32.451  0.00  0.00      PROA  
ATOM   3696  CA  LEU P 270      -8.227  -0.643 -32.169  0.00  0.00      PROA  
ATOM   3697  HA  LEU P 270      -7.340  -0.424 -31.594  0.00  0.00      PROA  
ATOM   3698  CB  LEU P 270      -9.192  -1.426 -31.238  0.00  0.00      PROA  
ATOM   3699  HB1 LEU P 270      -8.994  -2.517 -31.165  0.00  0.00      PROA  
ATOM   3700  HB2 LEU P 270     -10.229  -1.380 -31.635  0.00  0.00      PROA  
ATOM   3701  CG  LEU P 270      -9.109  -0.785 -29.868  0.00  0.00      PROA  
ATOM   3702  HG  LEU P 270      -9.221   0.319 -29.908  0.00  0.00      PROA  
ATOM   3703  CD1 LEU P 270     -10.375  -1.344 -29.079  0.00  0.00      PROA  
ATOM   3704 HD11 LEU P 270     -10.426  -1.020 -28.018  0.00  0.00      PROA  
ATOM   3705 HD12 LEU P 270     -10.315  -2.449 -28.978  0.00  0.00      PROA  
ATOM   3706 HD13 LEU P 270     -11.301  -1.006 -29.592  0.00  0.00      PROA  
ATOM   3707  CD2 LEU P 270      -7.841  -1.035 -29.079  0.00  0.00      PROA  
ATOM   3708 HD21 LEU P 270      -7.567  -2.103 -28.944  0.00  0.00      PROA  
ATOM   3709 HD22 LEU P 270      -7.964  -0.583 -28.072  0.00  0.00      PROA  
ATOM   3710 HD23 LEU P 270      -6.990  -0.530 -29.584  0.00  0.00      PROA  
ATOM   3711  C   LEU P 270      -7.803  -1.585 -33.365  0.00  0.00      PROA  
ATOM   3712  O   LEU P 270      -6.754  -2.180 -33.332  0.00  0.00      PROA  
ATOM   3713  N   ARG P 271      -8.568  -1.587 -34.481  0.00  0.00      PROA  
ATOM   3714  HN  ARG P 271      -9.523  -1.318 -34.382  0.00  0.00      PROA  
ATOM   3715  CA  ARG P 271      -8.227  -2.364 -35.670  0.00  0.00      PROA  
ATOM   3716  HA  ARG P 271      -8.027  -3.385 -35.381  0.00  0.00      PROA  
ATOM   3717  CB  ARG P 271      -9.507  -2.327 -36.624  0.00  0.00      PROA  
ATOM   3718  HB1 ARG P 271      -9.579  -1.259 -36.922  0.00  0.00      PROA  
ATOM   3719  HB2 ARG P 271     -10.418  -2.454 -36.001  0.00  0.00      PROA  
ATOM   3720  CG  ARG P 271      -9.537  -3.271 -37.812  0.00  0.00      PROA  
ATOM   3721  HG1 ARG P 271      -9.693  -4.351 -37.602  0.00  0.00      PROA  
ATOM   3722  HG2 ARG P 271      -8.489  -3.257 -38.181  0.00  0.00      PROA  
ATOM   3723  CD  ARG P 271     -10.598  -2.761 -38.813  0.00  0.00      PROA  
ATOM   3724  HD1 ARG P 271     -10.398  -1.681 -38.983  0.00  0.00      PROA  
ATOM   3725  HD2 ARG P 271     -11.614  -2.951 -38.406  0.00  0.00      PROA  
ATOM   3726  NE  ARG P 271     -10.298  -3.426 -40.093  0.00  0.00      PROA  
ATOM   3727  HE  ARG P 271      -9.446  -3.911 -40.289  0.00  0.00      PROA  
ATOM   3728  CZ  ARG P 271     -10.876  -3.200 -41.248  0.00  0.00      PROA  
ATOM   3729  NH1 ARG P 271     -10.227  -3.524 -42.329  0.00  0.00      PROA  
ATOM   3730 HH11 ARG P 271      -9.286  -3.796 -42.126  0.00  0.00      PROA  
ATOM   3731 HH12 ARG P 271     -10.646  -3.547 -43.237  0.00  0.00      PROA  
ATOM   3732  NH2 ARG P 271     -12.040  -2.660 -41.412  0.00  0.00      PROA  
ATOM   3733 HH21 ARG P 271     -12.679  -2.712 -40.644  0.00  0.00      PROA  
ATOM   3734 HH22 ARG P 271     -12.325  -2.534 -42.362  0.00  0.00      PROA  
ATOM   3735  C   ARG P 271      -6.910  -1.952 -36.312  0.00  0.00      PROA  
ATOM   3736  O   ARG P 271      -6.158  -2.730 -36.804  0.00  0.00      PROA  
ATOM   3737  N   ASN P 272      -6.625  -0.616 -36.285  0.00  0.00      PROA  
ATOM   3738  HN  ASN P 272      -7.276  -0.013 -35.830  0.00  0.00      PROA  
ATOM   3739  CA  ASN P 272      -5.290  -0.225 -36.670  0.00  0.00      PROA  
ATOM   3740  HA  ASN P 272      -5.066  -0.661 -37.633  0.00  0.00      PROA  
ATOM   3741  CB  ASN P 272      -5.040   1.247 -36.953  0.00  0.00      PROA  
ATOM   3742  HB1 ASN P 272      -3.972   1.423 -37.204  0.00  0.00      PROA  
ATOM   3743  HB2 ASN P 272      -5.219   1.793 -36.002  0.00  0.00      PROA  
ATOM   3744  CG  ASN P 272      -5.995   1.778 -37.950  0.00  0.00      PROA  
ATOM   3745  OD1 ASN P 272      -7.046   2.361 -37.785  0.00  0.00      PROA  
ATOM   3746  ND2 ASN P 272      -5.576   1.693 -39.219  0.00  0.00      PROA  
ATOM   3747 HD21 ASN P 272      -5.917   2.402 -39.836  0.00  0.00      PROA  
ATOM   3748 HD22 ASN P 272      -4.681   1.290 -39.409  0.00  0.00      PROA  
ATOM   3749  C   ASN P 272      -4.192  -0.695 -35.746  0.00  0.00      PROA  
ATOM   3750  O   ASN P 272      -3.129  -1.040 -36.231  0.00  0.00      PROA  
ATOM   3751  N   GLN P 273      -4.488  -0.692 -34.395  0.00  0.00      PROA  
ATOM   3752  HN  GLN P 273      -5.414  -0.531 -34.065  0.00  0.00      PROA  
ATOM   3753  CA  GLN P 273      -3.547  -1.091 -33.374  0.00  0.00      PROA  
ATOM   3754  HA  GLN P 273      -2.671  -0.471 -33.497  0.00  0.00      PROA  
ATOM   3755  CB  GLN P 273      -3.937  -0.589 -31.895  0.00  0.00      PROA  
ATOM   3756  HB1 GLN P 273      -5.012  -0.862 -31.836  0.00  0.00      PROA  
ATOM   3757  HB2 GLN P 273      -3.986   0.520 -31.858  0.00  0.00      PROA  
ATOM   3758  CG  GLN P 273      -3.138  -1.200 -30.782  0.00  0.00      PROA  
ATOM   3759  HG1 GLN P 273      -2.052  -0.986 -30.882  0.00  0.00      PROA  
ATOM   3760  HG2 GLN P 273      -3.193  -2.302 -30.657  0.00  0.00      PROA  
ATOM   3761  CD  GLN P 273      -3.607  -0.557 -29.463  0.00  0.00      PROA  
ATOM   3762  OE1 GLN P 273      -4.440  -1.194 -28.788  0.00  0.00      PROA  
ATOM   3763  NE2 GLN P 273      -3.171   0.720 -29.165  0.00  0.00      PROA  
ATOM   3764 HE21 GLN P 273      -3.659   1.191 -28.431  0.00  0.00      PROA  
ATOM   3765 HE22 GLN P 273      -2.357   1.011 -29.667  0.00  0.00      PROA  
ATOM   3766  C   GLN P 273      -3.059  -2.521 -33.410  0.00  0.00      PROA  
ATOM   3767  O   GLN P 273      -1.902  -2.768 -33.304  0.00  0.00      PROA  
ATOM   3768  N   LEU P 274      -4.077  -3.352 -33.689  0.00  0.00      PROA  
ATOM   3769  HN  LEU P 274      -4.969  -2.906 -33.660  0.00  0.00      PROA  
ATOM   3770  CA  LEU P 274      -3.916  -4.754 -33.898  0.00  0.00      PROA  
ATOM   3771  HA  LEU P 274      -3.478  -5.276 -33.060  0.00  0.00      PROA  
ATOM   3772  CB  LEU P 274      -5.375  -5.358 -34.080  0.00  0.00      PROA  
ATOM   3773  HB1 LEU P 274      -5.279  -6.404 -34.443  0.00  0.00      PROA  
ATOM   3774  HB2 LEU P 274      -5.870  -4.763 -34.878  0.00  0.00      PROA  
ATOM   3775  CG  LEU P 274      -6.339  -5.232 -32.862  0.00  0.00      PROA  
ATOM   3776  HG  LEU P 274      -6.482  -4.180 -32.536  0.00  0.00      PROA  
ATOM   3777  CD1 LEU P 274      -7.749  -5.810 -33.185  0.00  0.00      PROA  
ATOM   3778 HD11 LEU P 274      -8.196  -5.466 -34.142  0.00  0.00      PROA  
ATOM   3779 HD12 LEU P 274      -8.498  -5.680 -32.375  0.00  0.00      PROA  
ATOM   3780 HD13 LEU P 274      -7.639  -6.916 -33.163  0.00  0.00      PROA  
ATOM   3781  CD2 LEU P 274      -5.859  -6.023 -31.657  0.00  0.00      PROA  
ATOM   3782 HD21 LEU P 274      -5.458  -6.995 -32.018  0.00  0.00      PROA  
ATOM   3783 HD22 LEU P 274      -6.740  -6.180 -31.000  0.00  0.00      PROA  
ATOM   3784 HD23 LEU P 274      -5.033  -5.482 -31.149  0.00  0.00      PROA  
ATOM   3785  C   LEU P 274      -2.990  -5.057 -35.048  0.00  0.00      PROA  
ATOM   3786  O   LEU P 274      -2.160  -5.950 -34.986  0.00  0.00      PROA  
ATOM   3787  N   SER P 275      -3.108  -4.251 -36.157  0.00  0.00      PROA  
ATOM   3788  HN  SER P 275      -3.870  -3.610 -36.204  0.00  0.00      PROA  
ATOM   3789  CA  SER P 275      -2.317  -4.464 -37.379  0.00  0.00      PROA  
ATOM   3790  HA  SER P 275      -2.510  -5.508 -37.578  0.00  0.00      PROA  
ATOM   3791  CB  SER P 275      -2.706  -3.573 -38.624  0.00  0.00      PROA  
ATOM   3792  HB1 SER P 275      -3.806  -3.684 -38.732  0.00  0.00      PROA  
ATOM   3793  HB2 SER P 275      -2.282  -3.978 -39.567  0.00  0.00      PROA  
ATOM   3794  OG  SER P 275      -2.173  -2.236 -38.512  0.00  0.00      PROA  
ATOM   3795  HG1 SER P 275      -2.424  -1.912 -37.643  0.00  0.00      PROA  
ATOM   3796  C   SER P 275      -0.813  -4.389 -37.219  0.00  0.00      PROA  
ATOM   3797  O   SER P 275      -0.132  -5.185 -37.849  0.00  0.00      PROA  
ATOM   3798  N   SER P 276      -0.356  -3.492 -36.379  0.00  0.00      PROA  
ATOM   3799  HN  SER P 276      -1.167  -3.019 -36.044  0.00  0.00      PROA  
ATOM   3800  CA  SER P 276       0.996  -3.347 -35.779  0.00  0.00      PROA  
ATOM   3801  HA  SER P 276       1.731  -3.228 -36.562  0.00  0.00      PROA  
ATOM   3802  CB  SER P 276       1.175  -2.171 -34.816  0.00  0.00      PROA  
ATOM   3803  HB1 SER P 276       0.522  -2.173 -33.916  0.00  0.00      PROA  
ATOM   3804  HB2 SER P 276       0.729  -1.266 -35.281  0.00  0.00      PROA  
ATOM   3805  OG  SER P 276       2.511  -1.806 -34.561  0.00  0.00      PROA  
ATOM   3806  HG1 SER P 276       2.844  -1.517 -35.414  0.00  0.00      PROA  
ATOM   3807  C   SER P 276       1.448  -4.486 -34.911  0.00  0.00      PROA  
ATOM   3808  O   SER P 276       2.569  -5.003 -35.027  0.00  0.00      PROA  
ATOM   3809  N   GLN P 277       0.522  -5.046 -34.098  0.00  0.00      PROA  
ATOM   3810  HN  GLN P 277      -0.423  -4.731 -34.071  0.00  0.00      PROA  
ATOM   3811  CA  GLN P 277       0.931  -6.188 -33.267  0.00  0.00      PROA  
ATOM   3812  HA  GLN P 277       1.704  -5.791 -32.626  0.00  0.00      PROA  
ATOM   3813  CB  GLN P 277      -0.287  -6.433 -32.301  0.00  0.00      PROA  
ATOM   3814  HB1 GLN P 277      -0.165  -7.375 -31.725  0.00  0.00      PROA  
ATOM   3815  HB2 GLN P 277      -1.172  -6.583 -32.957  0.00  0.00      PROA  
ATOM   3816  CG  GLN P 277      -0.505  -5.194 -31.384  0.00  0.00      PROA  
ATOM   3817  HG1 GLN P 277      -0.575  -4.173 -31.818  0.00  0.00      PROA  
ATOM   3818  HG2 GLN P 277       0.362  -5.063 -30.702  0.00  0.00      PROA  
ATOM   3819  CD  GLN P 277      -1.738  -5.508 -30.487  0.00  0.00      PROA  
ATOM   3820  OE1 GLN P 277      -2.583  -6.385 -30.603  0.00  0.00      PROA  
ATOM   3821  NE2 GLN P 277      -1.744  -4.742 -29.329  0.00  0.00      PROA  
ATOM   3822 HE21 GLN P 277      -2.520  -4.813 -28.702  0.00  0.00      PROA  
ATOM   3823 HE22 GLN P 277      -1.021  -4.069 -29.178  0.00  0.00      PROA  
ATOM   3824  C   GLN P 277       1.472  -7.400 -34.060  0.00  0.00      PROA  
ATOM   3825  O   GLN P 277       1.042  -7.697 -35.172  0.00  0.00      PROA  
ATOM   3826  N   LYS P 278       2.389  -8.198 -33.512  0.00  0.00      PROA  
ATOM   3827  HN  LYS P 278       2.903  -7.916 -32.705  0.00  0.00      PROA  
ATOM   3828  CA  LYS P 278       2.880  -9.346 -34.251  0.00  0.00      PROA  
ATOM   3829  HA  LYS P 278       2.163  -9.863 -34.872  0.00  0.00      PROA  
ATOM   3830  CB  LYS P 278       4.128  -8.999 -35.219  0.00  0.00      PROA  
ATOM   3831  HB1 LYS P 278       4.960  -8.637 -34.578  0.00  0.00      PROA  
ATOM   3832  HB2 LYS P 278       3.760  -8.192 -35.888  0.00  0.00      PROA  
ATOM   3833  CG  LYS P 278       4.807 -10.176 -35.982  0.00  0.00      PROA  
ATOM   3834  HG1 LYS P 278       5.063 -10.972 -35.251  0.00  0.00      PROA  
ATOM   3835  HG2 LYS P 278       5.765  -9.729 -36.324  0.00  0.00      PROA  
ATOM   3836  CD  LYS P 278       4.014 -10.797 -37.198  0.00  0.00      PROA  
ATOM   3837  HD1 LYS P 278       3.220 -11.466 -36.804  0.00  0.00      PROA  
ATOM   3838  HD2 LYS P 278       4.664 -11.440 -37.830  0.00  0.00      PROA  
ATOM   3839  CE  LYS P 278       3.299  -9.735 -38.048  0.00  0.00      PROA  
ATOM   3840  HE1 LYS P 278       4.051  -8.993 -38.392  0.00  0.00      PROA  
ATOM   3841  HE2 LYS P 278       2.393  -9.327 -37.551  0.00  0.00      PROA  
ATOM   3842  NZ  LYS P 278       2.787 -10.329 -39.315  0.00  0.00      PROA  
ATOM   3843  HZ1 LYS P 278       2.508 -11.299 -39.062  0.00  0.00      PROA  
ATOM   3844  HZ2 LYS P 278       3.484 -10.463 -40.074  0.00  0.00      PROA  
ATOM   3845  HZ3 LYS P 278       2.020  -9.740 -39.698  0.00  0.00      PROA  
ATOM   3846  C   LYS P 278       3.166 -10.538 -33.320  0.00  0.00      PROA  
ATOM   3847  O   LYS P 278       2.607 -11.581 -33.433  0.00  0.00      PROA  
ATOM   3848  N   SER P 279       4.048 -10.318 -32.377  0.00  0.00      PROA  
ATOM   3849  HN  SER P 279       4.525  -9.451 -32.256  0.00  0.00      PROA  
ATOM   3850  CA  SER P 279       4.543 -11.334 -31.369  0.00  0.00      PROA  
ATOM   3851  HA  SER P 279       4.299 -12.308 -31.767  0.00  0.00      PROA  
ATOM   3852  CB  SER P 279       5.935 -11.095 -30.932  0.00  0.00      PROA  
ATOM   3853  HB1 SER P 279       6.208 -11.990 -30.332  0.00  0.00      PROA  
ATOM   3854  HB2 SER P 279       5.966 -10.150 -30.349  0.00  0.00      PROA  
ATOM   3855  OG  SER P 279       6.828 -11.011 -32.027  0.00  0.00      PROA  
ATOM   3856  HG1 SER P 279       6.715 -11.900 -32.371  0.00  0.00      PROA  
ATOM   3857  C   SER P 279       3.641 -11.147 -30.152  0.00  0.00      PROA  
ATOM   3858  O   SER P 279       3.976 -11.566 -29.036  0.00  0.00      PROA  
ATOM   3859  N   VAL P 280       2.395 -10.577 -30.279  0.00  0.00      PROA  
ATOM   3860  HN  VAL P 280       2.055 -10.388 -31.196  0.00  0.00      PROA  
ATOM   3861  CA  VAL P 280       1.427 -10.555 -29.161  0.00  0.00      PROA  
ATOM   3862  HA  VAL P 280       1.950 -10.172 -28.297  0.00  0.00      PROA  
ATOM   3863  CB  VAL P 280       0.277  -9.568 -29.448  0.00  0.00      PROA  
ATOM   3864  HB  VAL P 280      -0.117  -9.732 -30.473  0.00  0.00      PROA  
ATOM   3865  CG1 VAL P 280      -0.849  -9.717 -28.369  0.00  0.00      PROA  
ATOM   3866 HG11 VAL P 280      -1.594  -8.899 -28.472  0.00  0.00      PROA  
ATOM   3867 HG12 VAL P 280      -0.379  -9.866 -27.373  0.00  0.00      PROA  
ATOM   3868 HG13 VAL P 280      -1.328 -10.656 -28.718  0.00  0.00      PROA  
ATOM   3869  CG2 VAL P 280       0.726  -8.177 -29.300  0.00  0.00      PROA  
ATOM   3870 HG21 VAL P 280      -0.204  -7.593 -29.470  0.00  0.00      PROA  
ATOM   3871 HG22 VAL P 280       1.488  -7.977 -30.083  0.00  0.00      PROA  
ATOM   3872 HG23 VAL P 280       1.122  -7.977 -28.282  0.00  0.00      PROA  
ATOM   3873  C   VAL P 280       0.958 -11.903 -28.648  0.00  0.00      PROA  
ATOM   3874  O   VAL P 280       0.944 -12.047 -27.395  0.00  0.00      PROA  
ATOM   3875  N   PRO P 281       0.577 -12.882 -29.399  0.00  0.00      PROA  
ATOM   3876  CD  PRO P 281      -0.011 -12.748 -30.754  0.00  0.00      PROA  
ATOM   3877  HD1 PRO P 281       0.801 -12.845 -31.505  0.00  0.00      PROA  
ATOM   3878  HD2 PRO P 281      -0.563 -11.822 -31.021  0.00  0.00      PROA  
ATOM   3879  CA  PRO P 281       0.312 -14.196 -28.829  0.00  0.00      PROA  
ATOM   3880  HA  PRO P 281      -0.311 -14.094 -27.952  0.00  0.00      PROA  
ATOM   3881  CB  PRO P 281      -0.313 -14.978 -30.009  0.00  0.00      PROA  
ATOM   3882  HB1 PRO P 281      -1.038 -15.696 -29.569  0.00  0.00      PROA  
ATOM   3883  HB2 PRO P 281       0.473 -15.425 -30.654  0.00  0.00      PROA  
ATOM   3884  CG  PRO P 281      -0.990 -13.865 -30.799  0.00  0.00      PROA  
ATOM   3885  HG1 PRO P 281      -1.364 -14.060 -31.827  0.00  0.00      PROA  
ATOM   3886  HG2 PRO P 281      -1.885 -13.515 -30.243  0.00  0.00      PROA  
ATOM   3887  C   PRO P 281       1.508 -15.023 -28.265  0.00  0.00      PROA  
ATOM   3888  O   PRO P 281       1.275 -16.240 -28.041  0.00  0.00      PROA  
ATOM   3889  N   TRP P 282       2.762 -14.513 -28.050  0.00  0.00      PROA  
ATOM   3890  HN  TRP P 282       2.889 -13.542 -28.239  0.00  0.00      PROA  
ATOM   3891  CA  TRP P 282       3.847 -15.350 -27.540  0.00  0.00      PROA  
ATOM   3892  HA  TRP P 282       3.432 -16.017 -26.799  0.00  0.00      PROA  
ATOM   3893  CB  TRP P 282       4.555 -16.144 -28.556  0.00  0.00      PROA  
ATOM   3894  HB1 TRP P 282       3.714 -16.634 -29.092  0.00  0.00      PROA  
ATOM   3895  HB2 TRP P 282       5.145 -17.006 -28.177  0.00  0.00      PROA  
ATOM   3896  CG  TRP P 282       5.302 -15.384 -29.612  0.00  0.00      PROA  
ATOM   3897  CD1 TRP P 282       4.841 -14.874 -30.829  0.00  0.00      PROA  
ATOM   3898  HD1 TRP P 282       3.818 -14.902 -31.175  0.00  0.00      PROA  
ATOM   3899  NE1 TRP P 282       5.869 -14.449 -31.608  0.00  0.00      PROA  
ATOM   3900  HE1 TRP P 282       5.809 -14.057 -32.499  0.00  0.00      PROA  
ATOM   3901  CE2 TRP P 282       7.024 -14.576 -30.890  0.00  0.00      PROA  
ATOM   3902  CD2 TRP P 282       6.739 -15.214 -29.691  0.00  0.00      PROA  
ATOM   3903  CE3 TRP P 282       7.761 -15.543 -28.855  0.00  0.00      PROA  
ATOM   3904  HE3 TRP P 282       7.587 -16.121 -27.959  0.00  0.00      PROA  
ATOM   3905  CZ3 TRP P 282       9.085 -15.292 -29.238  0.00  0.00      PROA  
ATOM   3906  HZ3 TRP P 282       9.888 -15.625 -28.597  0.00  0.00      PROA  
ATOM   3907  CZ2 TRP P 282       8.353 -14.198 -31.340  0.00  0.00      PROA  
ATOM   3908  HZ2 TRP P 282       8.499 -13.625 -32.244  0.00  0.00      PROA  
ATOM   3909  CH2 TRP P 282       9.370 -14.647 -30.459  0.00  0.00      PROA  
ATOM   3910  HH2 TRP P 282      10.378 -14.348 -30.709  0.00  0.00      PROA  
ATOM   3911  C   TRP P 282       4.898 -14.524 -26.761  0.00  0.00      PROA  
ATOM   3912  O   TRP P 282       5.365 -13.335 -27.034  0.00  0.00      PROA  
ATOM   3913  N   VAL P 283       5.374 -15.177 -25.683  0.00  0.00      PROA  
ATOM   3914  HN  VAL P 283       5.061 -16.072 -25.374  0.00  0.00      PROA  
ATOM   3915  CA  VAL P 283       6.230 -14.436 -24.712  0.00  0.00      PROA  
ATOM   3916  HA  VAL P 283       6.446 -13.413 -24.984  0.00  0.00      PROA  
ATOM   3917  CB  VAL P 283       5.602 -14.555 -23.309  0.00  0.00      PROA  
ATOM   3918  HB  VAL P 283       5.462 -15.654 -23.222  0.00  0.00      PROA  
ATOM   3919  CG1 VAL P 283       6.547 -14.145 -22.140  0.00  0.00      PROA  
ATOM   3920 HG11 VAL P 283       7.301 -14.946 -21.984  0.00  0.00      PROA  
ATOM   3921 HG12 VAL P 283       5.935 -14.088 -21.215  0.00  0.00      PROA  
ATOM   3922 HG13 VAL P 283       6.994 -13.159 -22.393  0.00  0.00      PROA  
ATOM   3923  CG2 VAL P 283       4.352 -13.786 -23.187  0.00  0.00      PROA  
ATOM   3924 HG21 VAL P 283       3.728 -13.974 -22.287  0.00  0.00      PROA  
ATOM   3925 HG22 VAL P 283       3.575 -13.903 -23.971  0.00  0.00      PROA  
ATOM   3926 HG23 VAL P 283       4.595 -12.702 -23.216  0.00  0.00      PROA  
ATOM   3927  C   VAL P 283       7.589 -15.107 -24.831  0.00  0.00      PROA  
ATOM   3928  O   VAL P 283       7.645 -16.337 -24.603  0.00  0.00      PROA  
ATOM   3929  N   PRO P 284       8.714 -14.365 -25.013  0.00  0.00      PROA  
ATOM   3930  CD  PRO P 284       8.669 -13.189 -25.892  0.00  0.00      PROA  
ATOM   3931  HD1 PRO P 284       8.213 -12.366 -25.301  0.00  0.00      PROA  
ATOM   3932  HD2 PRO P 284       7.969 -13.369 -26.735  0.00  0.00      PROA  
ATOM   3933  CA  PRO P 284      10.120 -14.799 -24.762  0.00  0.00      PROA  
ATOM   3934  HA  PRO P 284      10.375 -15.570 -25.475  0.00  0.00      PROA  
ATOM   3935  CB  PRO P 284      10.949 -13.499 -25.040  0.00  0.00      PROA  
ATOM   3936  HB1 PRO P 284      11.953 -13.802 -25.405  0.00  0.00      PROA  
ATOM   3937  HB2 PRO P 284      10.945 -12.917 -24.093  0.00  0.00      PROA  
ATOM   3938  CG  PRO P 284      10.208 -12.854 -26.185  0.00  0.00      PROA  
ATOM   3939  HG1 PRO P 284      10.217 -11.749 -26.297  0.00  0.00      PROA  
ATOM   3940  HG2 PRO P 284      10.350 -13.350 -27.168  0.00  0.00      PROA  
ATOM   3941  C   PRO P 284      10.333 -15.287 -23.348  0.00  0.00      PROA  
ATOM   3942  O   PRO P 284       9.539 -15.082 -22.494  0.00  0.00      PROA  
ATOM   3943  N   ILE P 285      11.459 -15.924 -23.096  0.00  0.00      PROA  
ATOM   3944  HN  ILE P 285      11.987 -16.178 -23.902  0.00  0.00      PROA  
ATOM   3945  CA  ILE P 285      12.035 -16.052 -21.706  0.00  0.00      PROA  
ATOM   3946  HA  ILE P 285      11.204 -16.202 -21.033  0.00  0.00      PROA  
ATOM   3947  CB  ILE P 285      13.099 -17.220 -21.741  0.00  0.00      PROA  
ATOM   3948  HB  ILE P 285      13.528 -17.143 -20.720  0.00  0.00      PROA  
ATOM   3949  CG2 ILE P 285      12.299 -18.558 -21.944  0.00  0.00      PROA  
ATOM   3950 HG21 ILE P 285      11.348 -18.483 -21.375  0.00  0.00      PROA  
ATOM   3951 HG22 ILE P 285      12.934 -19.335 -21.466  0.00  0.00      PROA  
ATOM   3952 HG23 ILE P 285      12.182 -18.964 -22.971  0.00  0.00      PROA  
ATOM   3953  CG1 ILE P 285      14.097 -16.918 -22.802  0.00  0.00      PROA  
ATOM   3954 HG11 ILE P 285      14.117 -15.830 -23.027  0.00  0.00      PROA  
ATOM   3955 HG12 ILE P 285      13.820 -17.454 -23.735  0.00  0.00      PROA  
ATOM   3956  CD  ILE P 285      15.550 -17.257 -22.535  0.00  0.00      PROA  
ATOM   3957  HD1 ILE P 285      15.665 -18.362 -22.558  0.00  0.00      PROA  
ATOM   3958  HD2 ILE P 285      15.897 -17.101 -21.491  0.00  0.00      PROA  
ATOM   3959  HD3 ILE P 285      16.273 -16.807 -23.248  0.00  0.00      PROA  
ATOM   3960  C   ILE P 285      12.610 -14.711 -21.135  0.00  0.00      PROA  
ATOM   3961  O   ILE P 285      13.198 -13.859 -21.782  0.00  0.00      PROA  
ATOM   3962  N   LEU P 286      12.390 -14.468 -19.828  0.00  0.00      PROA  
ATOM   3963  HN  LEU P 286      12.133 -15.142 -19.140  0.00  0.00      PROA  
ATOM   3964  CA  LEU P 286      12.462 -13.080 -19.367  0.00  0.00      PROA  
ATOM   3965  HA  LEU P 286      12.697 -12.412 -20.182  0.00  0.00      PROA  
ATOM   3966  CB  LEU P 286      11.109 -12.504 -18.822  0.00  0.00      PROA  
ATOM   3967  HB1 LEU P 286      11.123 -11.394 -18.866  0.00  0.00      PROA  
ATOM   3968  HB2 LEU P 286      11.042 -12.919 -17.793  0.00  0.00      PROA  
ATOM   3969  CG  LEU P 286       9.937 -12.795 -19.769  0.00  0.00      PROA  
ATOM   3970  HG  LEU P 286       9.971 -13.864 -20.072  0.00  0.00      PROA  
ATOM   3971  CD1 LEU P 286       8.537 -12.648 -19.156  0.00  0.00      PROA  
ATOM   3972 HD11 LEU P 286       8.445 -11.556 -18.977  0.00  0.00      PROA  
ATOM   3973 HD12 LEU P 286       8.435 -13.365 -18.313  0.00  0.00      PROA  
ATOM   3974 HD13 LEU P 286       7.691 -12.875 -19.839  0.00  0.00      PROA  
ATOM   3975  CD2 LEU P 286       9.969 -12.011 -21.064  0.00  0.00      PROA  
ATOM   3976 HD21 LEU P 286      11.014 -11.884 -21.421  0.00  0.00      PROA  
ATOM   3977 HD22 LEU P 286       9.496 -11.015 -20.927  0.00  0.00      PROA  
ATOM   3978 HD23 LEU P 286       9.361 -12.321 -21.941  0.00  0.00      PROA  
ATOM   3979  C   LEU P 286      13.644 -12.910 -18.398  0.00  0.00      PROA  
ATOM   3980  O   LEU P 286      13.526 -12.789 -17.190  0.00  0.00      PROA  
ATOM   3981  N   LYS P 287      14.886 -12.874 -18.875  0.00  0.00      PROA  
ATOM   3982  HN  LYS P 287      15.105 -12.839 -19.847  0.00  0.00      PROA  
ATOM   3983  CA  LYS P 287      16.041 -13.140 -18.015  0.00  0.00      PROA  
ATOM   3984  HA  LYS P 287      15.818 -13.359 -16.981  0.00  0.00      PROA  
ATOM   3985  CB  LYS P 287      16.848 -14.255 -18.563  0.00  0.00      PROA  
ATOM   3986  HB1 LYS P 287      17.788 -14.244 -17.971  0.00  0.00      PROA  
ATOM   3987  HB2 LYS P 287      17.097 -14.000 -19.616  0.00  0.00      PROA  
ATOM   3988  CG  LYS P 287      16.159 -15.568 -18.648  0.00  0.00      PROA  
ATOM   3989  HG1 LYS P 287      16.817 -16.266 -19.209  0.00  0.00      PROA  
ATOM   3990  HG2 LYS P 287      15.366 -15.394 -19.407  0.00  0.00      PROA  
ATOM   3991  CD  LYS P 287      15.409 -15.958 -17.397  0.00  0.00      PROA  
ATOM   3992  HD1 LYS P 287      14.588 -15.225 -17.244  0.00  0.00      PROA  
ATOM   3993  HD2 LYS P 287      16.102 -15.861 -16.534  0.00  0.00      PROA  
ATOM   3994  CE  LYS P 287      14.938 -17.460 -17.436  0.00  0.00      PROA  
ATOM   3995  HE1 LYS P 287      15.770 -18.194 -17.487  0.00  0.00      PROA  
ATOM   3996  HE2 LYS P 287      14.264 -17.719 -18.281  0.00  0.00      PROA  
ATOM   3997  NZ  LYS P 287      14.166 -17.670 -16.146  0.00  0.00      PROA  
ATOM   3998  HZ1 LYS P 287      14.647 -17.253 -15.324  0.00  0.00      PROA  
ATOM   3999  HZ2 LYS P 287      14.197 -18.700 -16.008  0.00  0.00      PROA  
ATOM   4000  HZ3 LYS P 287      13.175 -17.352 -16.154  0.00  0.00      PROA  
ATOM   4001  C   LYS P 287      16.948 -11.891 -17.943  0.00  0.00      PROA  
ATOM   4002  O   LYS P 287      17.940 -11.939 -17.190  0.00  0.00      PROA  
ATOM   4003  N   SER P 288      16.697 -10.819 -18.708  0.00  0.00      PROA  
ATOM   4004  HN  SER P 288      15.812 -10.765 -19.164  0.00  0.00      PROA  
ATOM   4005  CA  SER P 288      17.631  -9.659 -18.779  0.00  0.00      PROA  
ATOM   4006  HA  SER P 288      18.582 -10.000 -19.162  0.00  0.00      PROA  
ATOM   4007  CB  SER P 288      17.201  -8.592 -19.819  0.00  0.00      PROA  
ATOM   4008  HB1 SER P 288      17.344  -8.922 -20.871  0.00  0.00      PROA  
ATOM   4009  HB2 SER P 288      17.882  -7.718 -19.733  0.00  0.00      PROA  
ATOM   4010  OG  SER P 288      15.919  -8.021 -19.582  0.00  0.00      PROA  
ATOM   4011  HG1 SER P 288      15.275  -8.681 -19.848  0.00  0.00      PROA  
ATOM   4012  C   SER P 288      17.935  -9.063 -17.446  0.00  0.00      PROA  
ATOM   4013  O   SER P 288      17.076  -8.792 -16.567  0.00  0.00      PROA  
ATOM   4014  N   LEU P 289      19.239  -8.748 -17.266  0.00  0.00      PROA  
ATOM   4015  HN  LEU P 289      19.878  -8.931 -18.010  0.00  0.00      PROA  
ATOM   4016  CA  LEU P 289      19.711  -8.006 -16.093  0.00  0.00      PROA  
ATOM   4017  HA  LEU P 289      19.297  -8.517 -15.236  0.00  0.00      PROA  
ATOM   4018  CB  LEU P 289      21.249  -8.112 -16.057  0.00  0.00      PROA  
ATOM   4019  HB1 LEU P 289      21.728  -7.932 -17.043  0.00  0.00      PROA  
ATOM   4020  HB2 LEU P 289      21.557  -9.160 -15.852  0.00  0.00      PROA  
ATOM   4021  CG  LEU P 289      21.941  -7.162 -14.973  0.00  0.00      PROA  
ATOM   4022  HG  LEU P 289      21.701  -6.100 -15.194  0.00  0.00      PROA  
ATOM   4023  CD1 LEU P 289      21.342  -7.491 -13.583  0.00  0.00      PROA  
ATOM   4024 HD11 LEU P 289      20.450  -6.873 -13.346  0.00  0.00      PROA  
ATOM   4025 HD12 LEU P 289      21.980  -7.289 -12.696  0.00  0.00      PROA  
ATOM   4026 HD13 LEU P 289      21.007  -8.548 -13.513  0.00  0.00      PROA  
ATOM   4027  CD2 LEU P 289      23.429  -7.432 -14.947  0.00  0.00      PROA  
ATOM   4028 HD21 LEU P 289      23.820  -7.072 -15.923  0.00  0.00      PROA  
ATOM   4029 HD22 LEU P 289      23.651  -8.480 -14.653  0.00  0.00      PROA  
ATOM   4030 HD23 LEU P 289      23.836  -6.782 -14.143  0.00  0.00      PROA  
ATOM   4031  C   LEU P 289      19.156  -6.552 -16.003  0.00  0.00      PROA  
ATOM   4032  O   LEU P 289      18.707  -6.139 -14.924  0.00  0.00      PROA  
ATOM   4033  N   PRO P 290      19.073  -5.718 -17.071  0.00  0.00      PROA  
ATOM   4034  CD  PRO P 290      19.844  -5.893 -18.355  0.00  0.00      PROA  
ATOM   4035  HD1 PRO P 290      19.463  -6.756 -18.941  0.00  0.00      PROA  
ATOM   4036  HD2 PRO P 290      20.921  -5.925 -18.083  0.00  0.00      PROA  
ATOM   4037  CA  PRO P 290      18.138  -4.621 -17.136  0.00  0.00      PROA  
ATOM   4038  HA  PRO P 290      18.476  -3.857 -16.451  0.00  0.00      PROA  
ATOM   4039  CB  PRO P 290      18.212  -4.184 -18.665  0.00  0.00      PROA  
ATOM   4040  HB1 PRO P 290      17.836  -3.140 -18.720  0.00  0.00      PROA  
ATOM   4041  HB2 PRO P 290      17.527  -4.881 -19.194  0.00  0.00      PROA  
ATOM   4042  CG  PRO P 290      19.603  -4.629 -19.191  0.00  0.00      PROA  
ATOM   4043  HG1 PRO P 290      19.746  -4.937 -20.249  0.00  0.00      PROA  
ATOM   4044  HG2 PRO P 290      20.289  -3.765 -19.063  0.00  0.00      PROA  
ATOM   4045  C   PRO P 290      16.730  -4.826 -16.594  0.00  0.00      PROA  
ATOM   4046  O   PRO P 290      16.303  -3.987 -15.786  0.00  0.00      PROA  
ATOM   4047  N   LEU P 291      16.041  -5.913 -16.976  0.00  0.00      PROA  
ATOM   4048  HN  LEU P 291      16.399  -6.593 -17.611  0.00  0.00      PROA  
ATOM   4049  CA  LEU P 291      14.763  -6.336 -16.326  0.00  0.00      PROA  
ATOM   4050  HA  LEU P 291      14.192  -5.423 -16.401  0.00  0.00      PROA  
ATOM   4051  CB  LEU P 291      14.013  -7.360 -17.160  0.00  0.00      PROA  
ATOM   4052  HB1 LEU P 291      14.634  -8.278 -17.234  0.00  0.00      PROA  
ATOM   4053  HB2 LEU P 291      13.839  -6.912 -18.162  0.00  0.00      PROA  
ATOM   4054  CG  LEU P 291      12.625  -7.632 -16.601  0.00  0.00      PROA  
ATOM   4055  HG  LEU P 291      12.709  -7.953 -15.541  0.00  0.00      PROA  
ATOM   4056  CD1 LEU P 291      11.678  -6.449 -16.705  0.00  0.00      PROA  
ATOM   4057 HD11 LEU P 291      12.049  -5.573 -16.133  0.00  0.00      PROA  
ATOM   4058 HD12 LEU P 291      10.660  -6.807 -16.437  0.00  0.00      PROA  
ATOM   4059 HD13 LEU P 291      11.676  -6.136 -17.772  0.00  0.00      PROA  
ATOM   4060  CD2 LEU P 291      11.937  -8.819 -17.456  0.00  0.00      PROA  
ATOM   4061 HD21 LEU P 291      12.514  -9.768 -17.448  0.00  0.00      PROA  
ATOM   4062 HD22 LEU P 291      11.982  -8.563 -18.536  0.00  0.00      PROA  
ATOM   4063 HD23 LEU P 291      10.877  -9.039 -17.207  0.00  0.00      PROA  
ATOM   4064  C   LEU P 291      14.779  -6.647 -14.838  0.00  0.00      PROA  
ATOM   4065  O   LEU P 291      13.989  -6.092 -14.064  0.00  0.00      PROA  
ATOM   4066  N   TRP P 292      15.789  -7.450 -14.386  0.00  0.00      PROA  
ATOM   4067  HN  TRP P 292      16.200  -8.063 -15.056  0.00  0.00      PROA  
ATOM   4068  CA  TRP P 292      16.138  -7.444 -12.996  0.00  0.00      PROA  
ATOM   4069  HA  TRP P 292      15.227  -7.670 -12.462  0.00  0.00      PROA  
ATOM   4070  CB  TRP P 292      17.206  -8.549 -12.702  0.00  0.00      PROA  
ATOM   4071  HB1 TRP P 292      17.405  -8.589 -11.610  0.00  0.00      PROA  
ATOM   4072  HB2 TRP P 292      18.117  -8.296 -13.285  0.00  0.00      PROA  
ATOM   4073  CG  TRP P 292      16.748  -9.922 -13.036  0.00  0.00      PROA  
ATOM   4074  CD1 TRP P 292      17.295 -10.644 -14.076  0.00  0.00      PROA  
ATOM   4075  HD1 TRP P 292      18.224 -10.435 -14.584  0.00  0.00      PROA  
ATOM   4076  NE1 TRP P 292      16.498 -11.769 -14.317  0.00  0.00      PROA  
ATOM   4077  HE1 TRP P 292      16.735 -12.552 -14.849  0.00  0.00      PROA  
ATOM   4078  CE2 TRP P 292      15.467 -11.836 -13.434  0.00  0.00      PROA  
ATOM   4079  CD2 TRP P 292      15.613 -10.664 -12.596  0.00  0.00      PROA  
ATOM   4080  CE3 TRP P 292      14.626 -10.432 -11.689  0.00  0.00      PROA  
ATOM   4081  HE3 TRP P 292      14.487  -9.569 -11.053  0.00  0.00      PROA  
ATOM   4082  CZ3 TRP P 292      13.699 -11.489 -11.451  0.00  0.00      PROA  
ATOM   4083  HZ3 TRP P 292      12.864 -11.257 -10.806  0.00  0.00      PROA  
ATOM   4084  CZ2 TRP P 292      14.500 -12.817 -13.237  0.00  0.00      PROA  
ATOM   4085  HZ2 TRP P 292      14.398 -13.676 -13.883  0.00  0.00      PROA  
ATOM   4086  CH2 TRP P 292      13.541 -12.606 -12.239  0.00  0.00      PROA  
ATOM   4087  HH2 TRP P 292      12.754 -13.291 -11.960  0.00  0.00      PROA  
ATOM   4088  C   TRP P 292      16.485  -6.163 -12.226  0.00  0.00      PROA  
ATOM   4089  O   TRP P 292      16.479  -6.059 -10.982  0.00  0.00      PROA  
ATOM   4090  N   ALA P 293      16.942  -5.070 -12.886  0.00  0.00      PROA  
ATOM   4091  HN  ALA P 293      17.269  -5.144 -13.825  0.00  0.00      PROA  
ATOM   4092  CA  ALA P 293      17.086  -3.795 -12.325  0.00  0.00      PROA  
ATOM   4093  HA  ALA P 293      17.509  -4.006 -11.354  0.00  0.00      PROA  
ATOM   4094  CB  ALA P 293      18.047  -2.962 -13.168  0.00  0.00      PROA  
ATOM   4095  HB1 ALA P 293      17.680  -2.554 -14.134  0.00  0.00      PROA  
ATOM   4096  HB2 ALA P 293      18.782  -3.695 -13.565  0.00  0.00      PROA  
ATOM   4097  HB3 ALA P 293      18.659  -2.242 -12.584  0.00  0.00      PROA  
ATOM   4098  C   ALA P 293      15.743  -3.140 -12.035  0.00  0.00      PROA  
ATOM   4099  O   ALA P 293      15.602  -2.536 -10.998  0.00  0.00      PROA  
ATOM   4100  N   ILE P 294      14.657  -3.270 -12.931  0.00  0.00      PROA  
ATOM   4101  HN  ILE P 294      14.613  -3.904 -13.699  0.00  0.00      PROA  
ATOM   4102  CA  ILE P 294      13.308  -2.771 -12.633  0.00  0.00      PROA  
ATOM   4103  HA  ILE P 294      13.394  -1.730 -12.358  0.00  0.00      PROA  
ATOM   4104  CB  ILE P 294      12.433  -2.962 -13.859  0.00  0.00      PROA  
ATOM   4105  HB  ILE P 294      12.551  -4.008 -14.214  0.00  0.00      PROA  
ATOM   4106  CG2 ILE P 294      10.874  -2.764 -13.611  0.00  0.00      PROA  
ATOM   4107 HG21 ILE P 294      10.590  -1.855 -13.038  0.00  0.00      PROA  
ATOM   4108 HG22 ILE P 294      10.581  -3.777 -13.261  0.00  0.00      PROA  
ATOM   4109 HG23 ILE P 294      10.530  -2.658 -14.662  0.00  0.00      PROA  
ATOM   4110  CG1 ILE P 294      13.044  -2.047 -14.957  0.00  0.00      PROA  
ATOM   4111 HG11 ILE P 294      14.144  -1.893 -14.937  0.00  0.00      PROA  
ATOM   4112 HG12 ILE P 294      12.699  -1.005 -14.790  0.00  0.00      PROA  
ATOM   4113  CD  ILE P 294      12.797  -2.453 -16.371  0.00  0.00      PROA  
ATOM   4114  HD1 ILE P 294      11.702  -2.490 -16.553  0.00  0.00      PROA  
ATOM   4115  HD2 ILE P 294      13.268  -3.411 -16.680  0.00  0.00      PROA  
ATOM   4116  HD3 ILE P 294      13.291  -1.754 -17.079  0.00  0.00      PROA  
ATOM   4117  C   ILE P 294      12.751  -3.426 -11.346  0.00  0.00      PROA  
ATOM   4118  O   ILE P 294      12.082  -2.784 -10.523  0.00  0.00      PROA  
ATOM   4119  N   VAL P 295      12.999  -4.719 -11.219  0.00  0.00      PROA  
ATOM   4120  HN  VAL P 295      13.619  -5.093 -11.904  0.00  0.00      PROA  
ATOM   4121  CA  VAL P 295      12.699  -5.535 -10.044  0.00  0.00      PROA  
ATOM   4122  HA  VAL P 295      11.640  -5.505  -9.835  0.00  0.00      PROA  
ATOM   4123  CB  VAL P 295      12.994  -6.996 -10.404  0.00  0.00      PROA  
ATOM   4124  HB  VAL P 295      14.036  -7.030 -10.788  0.00  0.00      PROA  
ATOM   4125  CG1 VAL P 295      12.958  -7.986  -9.198  0.00  0.00      PROA  
ATOM   4126 HG11 VAL P 295      13.900  -7.769  -8.650  0.00  0.00      PROA  
ATOM   4127 HG12 VAL P 295      12.994  -8.996  -9.658  0.00  0.00      PROA  
ATOM   4128 HG13 VAL P 295      12.022  -7.962  -8.600  0.00  0.00      PROA  
ATOM   4129  CG2 VAL P 295      12.063  -7.446 -11.582  0.00  0.00      PROA  
ATOM   4130 HG21 VAL P 295      12.482  -8.410 -11.943  0.00  0.00      PROA  
ATOM   4131 HG22 VAL P 295      11.918  -6.676 -12.370  0.00  0.00      PROA  
ATOM   4132 HG23 VAL P 295      11.027  -7.634 -11.227  0.00  0.00      PROA  
ATOM   4133  C   VAL P 295      13.456  -5.100  -8.783  0.00  0.00      PROA  
ATOM   4134  O   VAL P 295      12.808  -5.028  -7.749  0.00  0.00      PROA  
ATOM   4135  N   VAL P 296      14.777  -4.819  -8.720  0.00  0.00      PROA  
ATOM   4136  HN  VAL P 296      15.425  -4.767  -9.476  0.00  0.00      PROA  
ATOM   4137  CA  VAL P 296      15.477  -4.384  -7.521  0.00  0.00      PROA  
ATOM   4138  HA  VAL P 296      15.258  -5.035  -6.688  0.00  0.00      PROA  
ATOM   4139  CB  VAL P 296      16.968  -4.432  -7.730  0.00  0.00      PROA  
ATOM   4140  HB  VAL P 296      17.157  -4.226  -8.805  0.00  0.00      PROA  
ATOM   4141  CG1 VAL P 296      17.820  -3.645  -6.787  0.00  0.00      PROA  
ATOM   4142 HG11 VAL P 296      17.730  -2.547  -6.932  0.00  0.00      PROA  
ATOM   4143 HG12 VAL P 296      18.886  -3.892  -6.980  0.00  0.00      PROA  
ATOM   4144 HG13 VAL P 296      17.525  -3.813  -5.729  0.00  0.00      PROA  
ATOM   4145  CG2 VAL P 296      17.368  -5.962  -7.589  0.00  0.00      PROA  
ATOM   4146 HG21 VAL P 296      16.849  -6.591  -8.343  0.00  0.00      PROA  
ATOM   4147 HG22 VAL P 296      17.103  -6.542  -6.679  0.00  0.00      PROA  
ATOM   4148 HG23 VAL P 296      18.469  -5.946  -7.736  0.00  0.00      PROA  
ATOM   4149  C   VAL P 296      15.026  -3.046  -6.981  0.00  0.00      PROA  
ATOM   4150  O   VAL P 296      14.828  -2.860  -5.828  0.00  0.00      PROA  
ATOM   4151  N   ALA P 297      14.840  -2.123  -7.942  0.00  0.00      PROA  
ATOM   4152  HN  ALA P 297      14.937  -2.397  -8.896  0.00  0.00      PROA  
ATOM   4153  CA  ALA P 297      14.275  -0.874  -7.627  0.00  0.00      PROA  
ATOM   4154  HA  ALA P 297      14.935  -0.361  -6.943  0.00  0.00      PROA  
ATOM   4155  CB  ALA P 297      14.325  -0.005  -8.960  0.00  0.00      PROA  
ATOM   4156  HB1 ALA P 297      15.371   0.274  -9.209  0.00  0.00      PROA  
ATOM   4157  HB2 ALA P 297      13.905   1.001  -8.745  0.00  0.00      PROA  
ATOM   4158  HB3 ALA P 297      13.710  -0.408  -9.794  0.00  0.00      PROA  
ATOM   4159  C   ALA P 297      12.822  -0.897  -7.057  0.00  0.00      PROA  
ATOM   4160  O   ALA P 297      12.393  -0.277  -6.047  0.00  0.00      PROA  
ATOM   4161  N   HSD P 298      11.946  -1.722  -7.703  0.00  0.00      PROA  
ATOM   4162  HN  HSD P 298      12.163  -2.242  -8.526  0.00  0.00      PROA  
ATOM   4163  CA  HSD P 298      10.552  -1.888  -7.274  0.00  0.00      PROA  
ATOM   4164  HA  HSD P 298      10.082  -0.925  -7.138  0.00  0.00      PROA  
ATOM   4165  CB  HSD P 298       9.696  -2.445  -8.410  0.00  0.00      PROA  
ATOM   4166  HB1 HSD P 298       9.784  -3.527  -8.644  0.00  0.00      PROA  
ATOM   4167  HB2 HSD P 298       9.985  -1.860  -9.309  0.00  0.00      PROA  
ATOM   4168  ND1 HSD P 298       7.226  -2.653  -8.972  0.00  0.00      PROA  
ATOM   4169  HD1 HSD P 298       7.392  -3.234  -9.769  0.00  0.00      PROA  
ATOM   4170  CG  HSD P 298       8.223  -2.135  -8.158  0.00  0.00      PROA  
ATOM   4171  CE1 HSD P 298       5.983  -2.118  -8.588  0.00  0.00      PROA  
ATOM   4172  HE1 HSD P 298       5.103  -2.429  -9.152  0.00  0.00      PROA  
ATOM   4173  NE2 HSD P 298       6.197  -1.260  -7.667  0.00  0.00      PROA  
ATOM   4174  CD2 HSD P 298       7.578  -1.357  -7.265  0.00  0.00      PROA  
ATOM   4175  HD2 HSD P 298       7.916  -0.736  -6.445  0.00  0.00      PROA  
ATOM   4176  C   HSD P 298      10.371  -2.556  -5.908  0.00  0.00      PROA  
ATOM   4177  O   HSD P 298       9.591  -2.083  -5.047  0.00  0.00      PROA  
ATOM   4178  N   PHE P 299      11.178  -3.657  -5.675  0.00  0.00      PROA  
ATOM   4179  HN  PHE P 299      11.808  -3.966  -6.384  0.00  0.00      PROA  
ATOM   4180  CA  PHE P 299      11.382  -4.187  -4.286  0.00  0.00      PROA  
ATOM   4181  HA  PHE P 299      10.410  -4.453  -3.896  0.00  0.00      PROA  
ATOM   4182  CB  PHE P 299      12.410  -5.387  -4.269  0.00  0.00      PROA  
ATOM   4183  HB1 PHE P 299      13.412  -5.067  -4.625  0.00  0.00      PROA  
ATOM   4184  HB2 PHE P 299      12.000  -6.163  -4.950  0.00  0.00      PROA  
ATOM   4185  CG  PHE P 299      12.619  -6.065  -2.951  0.00  0.00      PROA  
ATOM   4186  CD1 PHE P 299      13.474  -5.476  -2.007  0.00  0.00      PROA  
ATOM   4187  HD1 PHE P 299      13.912  -4.502  -2.162  0.00  0.00      PROA  
ATOM   4188  CE1 PHE P 299      13.786  -6.173  -0.818  0.00  0.00      PROA  
ATOM   4189  HE1 PHE P 299      14.376  -5.643  -0.084  0.00  0.00      PROA  
ATOM   4190  CZ  PHE P 299      13.283  -7.450  -0.632  0.00  0.00      PROA  
ATOM   4191  HZ  PHE P 299      13.448  -8.161   0.164  0.00  0.00      PROA  
ATOM   4192  CD2 PHE P 299      12.023  -7.322  -2.689  0.00  0.00      PROA  
ATOM   4193  HD2 PHE P 299      11.311  -7.778  -3.361  0.00  0.00      PROA  
ATOM   4194  CE2 PHE P 299      12.357  -7.995  -1.545  0.00  0.00      PROA  
ATOM   4195  HE2 PHE P 299      11.987  -8.990  -1.346  0.00  0.00      PROA  
ATOM   4196  C   PHE P 299      11.907  -3.158  -3.250  0.00  0.00      PROA  
ATOM   4197  O   PHE P 299      11.379  -3.087  -2.134  0.00  0.00      PROA  
ATOM   4198  N   SER P 300      12.952  -2.381  -3.610  0.00  0.00      PROA  
ATOM   4199  HN  SER P 300      13.425  -2.681  -4.435  0.00  0.00      PROA  
ATOM   4200  CA  SER P 300      13.604  -1.309  -2.909  0.00  0.00      PROA  
ATOM   4201  HA  SER P 300      14.052  -1.893  -2.119  0.00  0.00      PROA  
ATOM   4202  CB  SER P 300      14.825  -0.696  -3.663  0.00  0.00      PROA  
ATOM   4203  HB1 SER P 300      14.644  -0.313  -4.691  0.00  0.00      PROA  
ATOM   4204  HB2 SER P 300      15.590  -1.480  -3.848  0.00  0.00      PROA  
ATOM   4205  OG  SER P 300      15.380   0.358  -2.886  0.00  0.00      PROA  
ATOM   4206  HG1 SER P 300      16.196   0.018  -2.511  0.00  0.00      PROA  
ATOM   4207  C   SER P 300      12.671  -0.264  -2.382  0.00  0.00      PROA  
ATOM   4208  O   SER P 300      12.719   0.095  -1.190  0.00  0.00      PROA  
ATOM   4209  N   TYR P 301      11.915   0.376  -3.230  0.00  0.00      PROA  
ATOM   4210  HN  TYR P 301      12.008   0.189  -4.205  0.00  0.00      PROA  
ATOM   4211  CA  TYR P 301      10.900   1.287  -2.757  0.00  0.00      PROA  
ATOM   4212  HA  TYR P 301      11.333   2.007  -2.079  0.00  0.00      PROA  
ATOM   4213  CB  TYR P 301      10.667   2.194  -4.002  0.00  0.00      PROA  
ATOM   4214  HB1 TYR P 301      10.495   1.553  -4.893  0.00  0.00      PROA  
ATOM   4215  HB2 TYR P 301      11.544   2.860  -4.148  0.00  0.00      PROA  
ATOM   4216  CG  TYR P 301       9.561   3.217  -3.832  0.00  0.00      PROA  
ATOM   4217  CD1 TYR P 301       9.561   4.132  -2.789  0.00  0.00      PROA  
ATOM   4218  HD1 TYR P 301      10.408   4.089  -2.120  0.00  0.00      PROA  
ATOM   4219  CE1 TYR P 301       8.456   4.942  -2.553  0.00  0.00      PROA  
ATOM   4220  HE1 TYR P 301       8.406   5.666  -1.753  0.00  0.00      PROA  
ATOM   4221  CZ  TYR P 301       7.404   4.903  -3.402  0.00  0.00      PROA  
ATOM   4222  OH  TYR P 301       6.236   5.570  -3.024  0.00  0.00      PROA  
ATOM   4223  HH  TYR P 301       5.509   5.397  -3.626  0.00  0.00      PROA  
ATOM   4224  CD2 TYR P 301       8.391   3.163  -4.699  0.00  0.00      PROA  
ATOM   4225  HD2 TYR P 301       8.297   2.432  -5.488  0.00  0.00      PROA  
ATOM   4226  CE2 TYR P 301       7.343   4.008  -4.461  0.00  0.00      PROA  
ATOM   4227  HE2 TYR P 301       6.481   3.850  -5.093  0.00  0.00      PROA  
ATOM   4228  C   TYR P 301       9.685   0.720  -2.142  0.00  0.00      PROA  
ATOM   4229  O   TYR P 301       9.117   1.481  -1.349  0.00  0.00      PROA  
ATOM   4230  N   ASN P 302       9.216  -0.564  -2.404  0.00  0.00      PROA  
ATOM   4231  HN  ASN P 302       9.644  -1.203  -3.038  0.00  0.00      PROA  
ATOM   4232  CA  ASN P 302       8.052  -1.037  -1.723  0.00  0.00      PROA  
ATOM   4233  HA  ASN P 302       7.393  -0.181  -1.687  0.00  0.00      PROA  
ATOM   4234  CB  ASN P 302       7.374  -2.224  -2.443  0.00  0.00      PROA  
ATOM   4235  HB1 ASN P 302       6.722  -2.721  -1.693  0.00  0.00      PROA  
ATOM   4236  HB2 ASN P 302       8.116  -2.965  -2.812  0.00  0.00      PROA  
ATOM   4237  CG  ASN P 302       6.478  -1.735  -3.567  0.00  0.00      PROA  
ATOM   4238  OD1 ASN P 302       6.408  -0.505  -3.824  0.00  0.00      PROA  
ATOM   4239  ND2 ASN P 302       5.690  -2.650  -4.215  0.00  0.00      PROA  
ATOM   4240 HD21 ASN P 302       5.821  -3.611  -3.973  0.00  0.00      PROA  
ATOM   4241 HD22 ASN P 302       5.320  -2.352  -5.095  0.00  0.00      PROA  
ATOM   4242  C   ASN P 302       8.275  -1.460  -0.247  0.00  0.00      PROA  
ATOM   4243  O   ASN P 302       7.302  -1.663   0.483  0.00  0.00      PROA  
ATOM   4244  N   TRP P 303       9.580  -1.574   0.120  0.00  0.00      PROA  
ATOM   4245  HN  TRP P 303      10.281  -1.392  -0.566  0.00  0.00      PROA  
ATOM   4246  CA  TRP P 303       9.945  -1.690   1.549  0.00  0.00      PROA  
ATOM   4247  HA  TRP P 303       9.319  -2.483   1.930  0.00  0.00      PROA  
ATOM   4248  CB  TRP P 303      11.434  -2.055   1.715  0.00  0.00      PROA  
ATOM   4249  HB1 TRP P 303      12.074  -1.208   1.387  0.00  0.00      PROA  
ATOM   4250  HB2 TRP P 303      11.460  -2.895   0.989  0.00  0.00      PROA  
ATOM   4251  CG  TRP P 303      11.733  -2.673   3.108  0.00  0.00      PROA  
ATOM   4252  CD1 TRP P 303      11.650  -2.046   4.266  0.00  0.00      PROA  
ATOM   4253  HD1 TRP P 303      11.292  -1.032   4.371  0.00  0.00      PROA  
ATOM   4254  NE1 TRP P 303      12.094  -2.742   5.259  0.00  0.00      PROA  
ATOM   4255  HE1 TRP P 303      11.979  -2.655   6.225  0.00  0.00      PROA  
ATOM   4256  CE2 TRP P 303      12.295  -4.032   4.803  0.00  0.00      PROA  
ATOM   4257  CD2 TRP P 303      12.128  -4.044   3.448  0.00  0.00      PROA  
ATOM   4258  CE3 TRP P 303      12.248  -5.256   2.748  0.00  0.00      PROA  
ATOM   4259  HE3 TRP P 303      12.129  -5.280   1.675  0.00  0.00      PROA  
ATOM   4260  CZ3 TRP P 303      12.494  -6.469   3.489  0.00  0.00      PROA  
ATOM   4261  HZ3 TRP P 303      12.381  -7.323   2.838  0.00  0.00      PROA  
ATOM   4262  CZ2 TRP P 303      12.511  -5.192   5.509  0.00  0.00      PROA  
ATOM   4263  HZ2 TRP P 303      12.683  -5.196   6.575  0.00  0.00      PROA  
ATOM   4264  CH2 TRP P 303      12.708  -6.392   4.813  0.00  0.00      PROA  
ATOM   4265  HH2 TRP P 303      12.918  -7.300   5.358  0.00  0.00      PROA  
ATOM   4266  C   TRP P 303       9.546  -0.383   2.236  0.00  0.00      PROA  
ATOM   4267  O   TRP P 303       8.895  -0.369   3.258  0.00  0.00      PROA  
ATOM   4268  N   THR P 304       9.904   0.670   1.590  0.00  0.00      PROA  
ATOM   4269  HN  THR P 304      10.490   0.605   0.786  0.00  0.00      PROA  
ATOM   4270  CA  THR P 304       9.534   2.009   2.101  0.00  0.00      PROA  
ATOM   4271  HA  THR P 304       9.890   2.004   3.121  0.00  0.00      PROA  
ATOM   4272  CB  THR P 304      10.351   3.051   1.371  0.00  0.00      PROA  
ATOM   4273  HB  THR P 304      10.193   3.058   0.272  0.00  0.00      PROA  
ATOM   4274  OG1 THR P 304      11.768   3.121   1.654  0.00  0.00      PROA  
ATOM   4275  HG1 THR P 304      12.180   3.921   1.322  0.00  0.00      PROA  
ATOM   4276  CG2 THR P 304       9.970   4.464   1.767  0.00  0.00      PROA  
ATOM   4277 HG21 THR P 304       9.012   4.807   1.322  0.00  0.00      PROA  
ATOM   4278 HG22 THR P 304      10.716   5.100   1.245  0.00  0.00      PROA  
ATOM   4279 HG23 THR P 304       9.852   4.682   2.850  0.00  0.00      PROA  
ATOM   4280  C   THR P 304       8.028   2.283   2.029  0.00  0.00      PROA  
ATOM   4281  O   THR P 304       7.409   2.674   2.984  0.00  0.00      PROA  
ATOM   4282  N   PHE P 305       7.407   1.973   0.814  0.00  0.00      PROA  
ATOM   4283  HN  PHE P 305       7.961   1.691   0.035  0.00  0.00      PROA  
ATOM   4284  CA  PHE P 305       6.032   2.307   0.576  0.00  0.00      PROA  
ATOM   4285  HA  PHE P 305       5.904   3.309   0.959  0.00  0.00      PROA  
ATOM   4286  CB  PHE P 305       5.641   2.342  -0.924  0.00  0.00      PROA  
ATOM   4287  HB1 PHE P 305       5.877   1.353  -1.371  0.00  0.00      PROA  
ATOM   4288  HB2 PHE P 305       6.217   3.084  -1.517  0.00  0.00      PROA  
ATOM   4289  CG  PHE P 305       4.186   2.597  -1.199  0.00  0.00      PROA  
ATOM   4290  CD1 PHE P 305       3.447   3.670  -0.662  0.00  0.00      PROA  
ATOM   4291  HD1 PHE P 305       3.977   4.398  -0.065  0.00  0.00      PROA  
ATOM   4292  CE1 PHE P 305       2.077   3.790  -0.944  0.00  0.00      PROA  
ATOM   4293  HE1 PHE P 305       1.587   4.704  -0.644  0.00  0.00      PROA  
ATOM   4294  CZ  PHE P 305       1.447   2.804  -1.698  0.00  0.00      PROA  
ATOM   4295  HZ  PHE P 305       0.380   2.880  -1.848  0.00  0.00      PROA  
ATOM   4296  CD2 PHE P 305       3.516   1.559  -1.980  0.00  0.00      PROA  
ATOM   4297  HD2 PHE P 305       4.181   0.759  -2.269  0.00  0.00      PROA  
ATOM   4298  CE2 PHE P 305       2.131   1.623  -2.120  0.00  0.00      PROA  
ATOM   4299  HE2 PHE P 305       1.598   0.853  -2.658  0.00  0.00      PROA  
ATOM   4300  C   PHE P 305       5.106   1.520   1.504  0.00  0.00      PROA  
ATOM   4301  O   PHE P 305       4.207   1.918   2.257  0.00  0.00      PROA  
ATOM   4302  N   TYR P 306       5.363   0.211   1.627  0.00  0.00      PROA  
ATOM   4303  HN  TYR P 306       5.958  -0.259   0.981  0.00  0.00      PROA  
ATOM   4304  CA  TYR P 306       4.615  -0.646   2.528  0.00  0.00      PROA  
ATOM   4305  HA  TYR P 306       3.566  -0.389   2.516  0.00  0.00      PROA  
ATOM   4306  CB  TYR P 306       4.672  -2.096   1.962  0.00  0.00      PROA  
ATOM   4307  HB1 TYR P 306       4.085  -2.746   2.646  0.00  0.00      PROA  
ATOM   4308  HB2 TYR P 306       5.645  -2.619   2.080  0.00  0.00      PROA  
ATOM   4309  CG  TYR P 306       4.110  -2.251   0.520  0.00  0.00      PROA  
ATOM   4310  CD1 TYR P 306       3.088  -1.451   0.000  0.00  0.00      PROA  
ATOM   4311  HD1 TYR P 306       2.769  -0.530   0.466  0.00  0.00      PROA  
ATOM   4312  CE1 TYR P 306       2.527  -1.712  -1.271  0.00  0.00      PROA  
ATOM   4313  HE1 TYR P 306       1.704  -1.089  -1.588  0.00  0.00      PROA  
ATOM   4314  CZ  TYR P 306       2.946  -2.824  -1.975  0.00  0.00      PROA  
ATOM   4315  OH  TYR P 306       2.320  -3.134  -3.212  0.00  0.00      PROA  
ATOM   4316  HH  TYR P 306       2.974  -3.566  -3.766  0.00  0.00      PROA  
ATOM   4317  CD2 TYR P 306       4.577  -3.284  -0.287  0.00  0.00      PROA  
ATOM   4318  HD2 TYR P 306       5.394  -3.879   0.093  0.00  0.00      PROA  
ATOM   4319  CE2 TYR P 306       4.078  -3.595  -1.554  0.00  0.00      PROA  
ATOM   4320  HE2 TYR P 306       4.507  -4.404  -2.126  0.00  0.00      PROA  
ATOM   4321  C   TYR P 306       5.030  -0.564   3.936  0.00  0.00      PROA  
ATOM   4322  O   TYR P 306       4.280  -0.880   4.821  0.00  0.00      PROA  
ATOM   4323  N   THR P 307       6.282  -0.092   4.281  0.00  0.00      PROA  
ATOM   4324  HN  THR P 307       7.044  -0.058   3.639  0.00  0.00      PROA  
ATOM   4325  CA  THR P 307       6.611   0.294   5.635  0.00  0.00      PROA  
ATOM   4326  HA  THR P 307       6.348  -0.578   6.215  0.00  0.00      PROA  
ATOM   4327  CB  THR P 307       8.055   0.690   5.837  0.00  0.00      PROA  
ATOM   4328  HB  THR P 307       8.420   1.403   5.068  0.00  0.00      PROA  
ATOM   4329  OG1 THR P 307       8.811  -0.492   5.897  0.00  0.00      PROA  
ATOM   4330  HG1 THR P 307       8.893  -0.825   5.000  0.00  0.00      PROA  
ATOM   4331  CG2 THR P 307       8.416   1.411   7.192  0.00  0.00      PROA  
ATOM   4332 HG21 THR P 307       9.522   1.475   7.267  0.00  0.00      PROA  
ATOM   4333 HG22 THR P 307       7.885   1.016   8.085  0.00  0.00      PROA  
ATOM   4334 HG23 THR P 307       8.120   2.479   7.120  0.00  0.00      PROA  
ATOM   4335  C   THR P 307       5.730   1.390   6.161  0.00  0.00      PROA  
ATOM   4336  O   THR P 307       5.258   1.404   7.249  0.00  0.00      PROA  
ATOM   4337  N   LEU P 308       5.544   2.400   5.324  0.00  0.00      PROA  
ATOM   4338  HN  LEU P 308       5.947   2.357   4.413  0.00  0.00      PROA  
ATOM   4339  CA  LEU P 308       4.583   3.459   5.541  0.00  0.00      PROA  
ATOM   4340  HA  LEU P 308       4.629   3.686   6.596  0.00  0.00      PROA  
ATOM   4341  CB  LEU P 308       4.887   4.675   4.635  0.00  0.00      PROA  
ATOM   4342  HB1 LEU P 308       4.055   5.400   4.766  0.00  0.00      PROA  
ATOM   4343  HB2 LEU P 308       4.930   4.273   3.601  0.00  0.00      PROA  
ATOM   4344  CG  LEU P 308       6.175   5.510   4.830  0.00  0.00      PROA  
ATOM   4345  HG  LEU P 308       6.988   4.754   4.856  0.00  0.00      PROA  
ATOM   4346  CD1 LEU P 308       6.471   6.359   3.681  0.00  0.00      PROA  
ATOM   4347 HD11 LEU P 308       6.549   5.725   2.772  0.00  0.00      PROA  
ATOM   4348 HD12 LEU P 308       7.451   6.857   3.839  0.00  0.00      PROA  
ATOM   4349 HD13 LEU P 308       5.745   7.173   3.473  0.00  0.00      PROA  
ATOM   4350  CD2 LEU P 308       6.104   6.217   6.167  0.00  0.00      PROA  
ATOM   4351 HD21 LEU P 308       7.078   6.692   6.411  0.00  0.00      PROA  
ATOM   4352 HD22 LEU P 308       5.770   5.506   6.952  0.00  0.00      PROA  
ATOM   4353 HD23 LEU P 308       5.379   7.059   6.193  0.00  0.00      PROA  
ATOM   4354  C   LEU P 308       3.100   2.961   5.599  0.00  0.00      PROA  
ATOM   4355  O   LEU P 308       2.394   3.123   6.603  0.00  0.00      PROA  
ATOM   4356  N   LEU P 309       2.592   2.220   4.578  0.00  0.00      PROA  
ATOM   4357  HN  LEU P 309       3.133   2.107   3.748  0.00  0.00      PROA  
ATOM   4358  CA  LEU P 309       1.165   1.755   4.548  0.00  0.00      PROA  
ATOM   4359  HA  LEU P 309       0.455   2.562   4.439  0.00  0.00      PROA  
ATOM   4360  CB  LEU P 309       1.006   0.871   3.225  0.00  0.00      PROA  
ATOM   4361  HB1 LEU P 309       1.428  -0.149   3.351  0.00  0.00      PROA  
ATOM   4362  HB2 LEU P 309       1.661   1.281   2.427  0.00  0.00      PROA  
ATOM   4363  CG  LEU P 309      -0.359   0.589   2.562  0.00  0.00      PROA  
ATOM   4364  HG  LEU P 309      -0.943   1.527   2.438  0.00  0.00      PROA  
ATOM   4365  CD1 LEU P 309      -0.180   0.089   1.150  0.00  0.00      PROA  
ATOM   4366 HD11 LEU P 309      -1.204   0.023   0.723  0.00  0.00      PROA  
ATOM   4367 HD12 LEU P 309       0.550  -0.719   0.932  0.00  0.00      PROA  
ATOM   4368 HD13 LEU P 309       0.025   1.025   0.589  0.00  0.00      PROA  
ATOM   4369  CD2 LEU P 309      -1.095  -0.547   3.339  0.00  0.00      PROA  
ATOM   4370 HD21 LEU P 309      -2.078  -0.810   2.893  0.00  0.00      PROA  
ATOM   4371 HD22 LEU P 309      -1.557  -0.180   4.281  0.00  0.00      PROA  
ATOM   4372 HD23 LEU P 309      -0.525  -1.476   3.551  0.00  0.00      PROA  
ATOM   4373  C   LEU P 309       0.814   0.894   5.784  0.00  0.00      PROA  
ATOM   4374  O   LEU P 309      -0.294   1.040   6.328  0.00  0.00      PROA  
ATOM   4375  N   THR P 310       1.716  -0.005   6.190  0.00  0.00      PROA  
ATOM   4376  HN  THR P 310       2.554  -0.136   5.667  0.00  0.00      PROA  
ATOM   4377  CA  THR P 310       1.415  -0.915   7.277  0.00  0.00      PROA  
ATOM   4378  HA  THR P 310       0.354  -1.116   7.299  0.00  0.00      PROA  
ATOM   4379  CB  THR P 310       1.996  -2.298   7.067  0.00  0.00      PROA  
ATOM   4380  HB  THR P 310       1.807  -2.938   7.956  0.00  0.00      PROA  
ATOM   4381  OG1 THR P 310       3.417  -2.228   7.013  0.00  0.00      PROA  
ATOM   4382  HG1 THR P 310       3.608  -1.790   6.180  0.00  0.00      PROA  
ATOM   4383  CG2 THR P 310       1.388  -3.037   5.790  0.00  0.00      PROA  
ATOM   4384 HG21 THR P 310       1.703  -2.602   4.817  0.00  0.00      PROA  
ATOM   4385 HG22 THR P 310       0.283  -2.921   5.780  0.00  0.00      PROA  
ATOM   4386 HG23 THR P 310       1.522  -4.140   5.758  0.00  0.00      PROA  
ATOM   4387  C   THR P 310       1.828  -0.354   8.622  0.00  0.00      PROA  
ATOM   4388  O   THR P 310       1.170  -0.695   9.625  0.00  0.00      PROA  
ATOM   4389  N   LEU P 311       2.805   0.559   8.710  0.00  0.00      PROA  
ATOM   4390  HN  LEU P 311       3.181   0.861   7.837  0.00  0.00      PROA  
ATOM   4391  CA  LEU P 311       3.254   1.152   9.969  0.00  0.00      PROA  
ATOM   4392  HA  LEU P 311       2.500   0.808  10.663  0.00  0.00      PROA  
ATOM   4393  CB  LEU P 311       4.707   0.574  10.257  0.00  0.00      PROA  
ATOM   4394  HB1 LEU P 311       5.089   1.049  11.186  0.00  0.00      PROA  
ATOM   4395  HB2 LEU P 311       5.463   0.649   9.447  0.00  0.00      PROA  
ATOM   4396  CG  LEU P 311       4.711  -0.945  10.501  0.00  0.00      PROA  
ATOM   4397  HG  LEU P 311       4.347  -1.363   9.538  0.00  0.00      PROA  
ATOM   4398  CD1 LEU P 311       6.205  -1.391  10.589  0.00  0.00      PROA  
ATOM   4399 HD11 LEU P 311       6.253  -2.399  11.055  0.00  0.00      PROA  
ATOM   4400 HD12 LEU P 311       6.703  -0.636  11.234  0.00  0.00      PROA  
ATOM   4401 HD13 LEU P 311       6.695  -1.475   9.596  0.00  0.00      PROA  
ATOM   4402  CD2 LEU P 311       3.772  -1.473  11.629  0.00  0.00      PROA  
ATOM   4403 HD21 LEU P 311       4.036  -1.043  12.619  0.00  0.00      PROA  
ATOM   4404 HD22 LEU P 311       3.979  -2.563  11.668  0.00  0.00      PROA  
ATOM   4405 HD23 LEU P 311       2.698  -1.212  11.520  0.00  0.00      PROA  
ATOM   4406  C   LEU P 311       3.287   2.655  10.181  0.00  0.00      PROA  
ATOM   4407  O   LEU P 311       3.747   3.142  11.224  0.00  0.00      PROA  
ATOM   4408  N   LEU P 312       2.702   3.538   9.305  0.00  0.00      PROA  
ATOM   4409  HN  LEU P 312       2.229   3.292   8.463  0.00  0.00      PROA  
ATOM   4410  CA  LEU P 312       2.745   4.976   9.609  0.00  0.00      PROA  
ATOM   4411  HA  LEU P 312       3.740   5.232   9.940  0.00  0.00      PROA  
ATOM   4412  CB  LEU P 312       2.487   5.897   8.290  0.00  0.00      PROA  
ATOM   4413  HB1 LEU P 312       1.486   5.576   7.928  0.00  0.00      PROA  
ATOM   4414  HB2 LEU P 312       3.294   5.794   7.534  0.00  0.00      PROA  
ATOM   4415  CG  LEU P 312       2.283   7.409   8.587  0.00  0.00      PROA  
ATOM   4416  HG  LEU P 312       1.460   7.583   9.312  0.00  0.00      PROA  
ATOM   4417  CD1 LEU P 312       3.583   8.009   9.189  0.00  0.00      PROA  
ATOM   4418 HD11 LEU P 312       3.495   9.054   9.557  0.00  0.00      PROA  
ATOM   4419 HD12 LEU P 312       4.441   7.899   8.491  0.00  0.00      PROA  
ATOM   4420 HD13 LEU P 312       3.770   7.431  10.118  0.00  0.00      PROA  
ATOM   4421  CD2 LEU P 312       1.839   8.089   7.251  0.00  0.00      PROA  
ATOM   4422 HD21 LEU P 312       1.504   9.143   7.355  0.00  0.00      PROA  
ATOM   4423 HD22 LEU P 312       0.967   7.598   6.768  0.00  0.00      PROA  
ATOM   4424 HD23 LEU P 312       2.628   8.052   6.468  0.00  0.00      PROA  
ATOM   4425  C   LEU P 312       1.692   5.293  10.735  0.00  0.00      PROA  
ATOM   4426  O   LEU P 312       2.034   5.925  11.724  0.00  0.00      PROA  
ATOM   4427  N   PRO P 313       0.408   4.763  10.727  0.00  0.00      PROA  
ATOM   4428  CD  PRO P 313      -0.260   4.189   9.566  0.00  0.00      PROA  
ATOM   4429  HD1 PRO P 313       0.044   3.121   9.618  0.00  0.00      PROA  
ATOM   4430  HD2 PRO P 313       0.008   4.714   8.625  0.00  0.00      PROA  
ATOM   4431  CA  PRO P 313      -0.501   5.059  11.862  0.00  0.00      PROA  
ATOM   4432  HA  PRO P 313      -0.616   6.132  11.917  0.00  0.00      PROA  
ATOM   4433  CB  PRO P 313      -1.841   4.522  11.366  0.00  0.00      PROA  
ATOM   4434  HB1 PRO P 313      -2.608   5.200  11.798  0.00  0.00      PROA  
ATOM   4435  HB2 PRO P 313      -1.950   3.436  11.575  0.00  0.00      PROA  
ATOM   4436  CG  PRO P 313      -1.760   4.558   9.869  0.00  0.00      PROA  
ATOM   4437  HG1 PRO P 313      -2.325   3.701   9.444  0.00  0.00      PROA  
ATOM   4438  HG2 PRO P 313      -1.881   5.489   9.274  0.00  0.00      PROA  
ATOM   4439  C   PRO P 313      -0.053   4.496  13.209  0.00  0.00      PROA  
ATOM   4440  O   PRO P 313      -0.436   5.028  14.277  0.00  0.00      PROA  
ATOM   4441  N   THR P 314       0.715   3.365  13.102  0.00  0.00      PROA  
ATOM   4442  HN  THR P 314       1.048   3.123  12.194  0.00  0.00      PROA  
ATOM   4443  CA  THR P 314       1.422   2.752  14.197  0.00  0.00      PROA  
ATOM   4444  HA  THR P 314       0.735   2.671  15.027  0.00  0.00      PROA  
ATOM   4445  CB  THR P 314       1.847   1.277  13.899  0.00  0.00      PROA  
ATOM   4446  HB  THR P 314       2.304   1.182  12.891  0.00  0.00      PROA  
ATOM   4447  OG1 THR P 314       0.743   0.452  13.989  0.00  0.00      PROA  
ATOM   4448  HG1 THR P 314       0.144   0.599  13.254  0.00  0.00      PROA  
ATOM   4449  CG2 THR P 314       2.799   0.600  14.940  0.00  0.00      PROA  
ATOM   4450 HG21 THR P 314       2.423   0.719  15.979  0.00  0.00      PROA  
ATOM   4451 HG22 THR P 314       3.843   0.969  15.030  0.00  0.00      PROA  
ATOM   4452 HG23 THR P 314       2.812  -0.478  14.672  0.00  0.00      PROA  
ATOM   4453  C   THR P 314       2.519   3.613  14.806  0.00  0.00      PROA  
ATOM   4454  O   THR P 314       2.520   3.753  16.029  0.00  0.00      PROA  
ATOM   4455  N   TYR P 315       3.466   4.238  13.928  0.00  0.00      PROA  
ATOM   4456  HN  TYR P 315       3.487   3.851  13.010  0.00  0.00      PROA  
ATOM   4457  CA  TYR P 315       4.526   5.162  14.292  0.00  0.00      PROA  
ATOM   4458  HA  TYR P 315       5.031   4.735  15.146  0.00  0.00      PROA  
ATOM   4459  CB  TYR P 315       5.601   5.152  13.255  0.00  0.00      PROA  
ATOM   4460  HB1 TYR P 315       5.231   5.326  12.221  0.00  0.00      PROA  
ATOM   4461  HB2 TYR P 315       6.044   4.133  13.263  0.00  0.00      PROA  
ATOM   4462  CG  TYR P 315       6.661   6.274  13.532  0.00  0.00      PROA  
ATOM   4463  CD1 TYR P 315       7.773   5.961  14.304  0.00  0.00      PROA  
ATOM   4464  HD1 TYR P 315       7.848   5.035  14.855  0.00  0.00      PROA  
ATOM   4465  CE1 TYR P 315       8.651   7.007  14.729  0.00  0.00      PROA  
ATOM   4466  HE1 TYR P 315       9.479   6.746  15.371  0.00  0.00      PROA  
ATOM   4467  CZ  TYR P 315       8.562   8.277  14.055  0.00  0.00      PROA  
ATOM   4468  OH  TYR P 315       9.622   9.130  14.300  0.00  0.00      PROA  
ATOM   4469  HH  TYR P 315       9.470   9.917  13.771  0.00  0.00      PROA  
ATOM   4470  CD2 TYR P 315       6.559   7.511  12.904  0.00  0.00      PROA  
ATOM   4471  HD2 TYR P 315       5.825   7.598  12.116  0.00  0.00      PROA  
ATOM   4472  CE2 TYR P 315       7.550   8.514  13.092  0.00  0.00      PROA  
ATOM   4473  HE2 TYR P 315       7.604   9.417  12.503  0.00  0.00      PROA  
ATOM   4474  C   TYR P 315       4.021   6.449  14.868  0.00  0.00      PROA  
ATOM   4475  O   TYR P 315       4.460   6.935  15.934  0.00  0.00      PROA  
ATOM   4476  N   MET P 316       2.906   6.955  14.240  0.00  0.00      PROA  
ATOM   4477  HN  MET P 316       2.633   6.595  13.352  0.00  0.00      PROA  
ATOM   4478  CA  MET P 316       2.188   8.063  14.715  0.00  0.00      PROA  
ATOM   4479  HA  MET P 316       2.951   8.821  14.809  0.00  0.00      PROA  
ATOM   4480  CB  MET P 316       1.243   8.704  13.661  0.00  0.00      PROA  
ATOM   4481  HB1 MET P 316       0.527   9.442  14.083  0.00  0.00      PROA  
ATOM   4482  HB2 MET P 316       0.657   7.850  13.260  0.00  0.00      PROA  
ATOM   4483  CG  MET P 316       1.935   9.404  12.413  0.00  0.00      PROA  
ATOM   4484  HG1 MET P 316       2.773   8.804  11.999  0.00  0.00      PROA  
ATOM   4485  HG2 MET P 316       2.364  10.316  12.880  0.00  0.00      PROA  
ATOM   4486  SD  MET P 316       0.643   9.866  11.233  0.00  0.00      PROA  
ATOM   4487  CE  MET P 316       1.472  11.267  10.428  0.00  0.00      PROA  
ATOM   4488  HE1 MET P 316       2.022  11.924  11.134  0.00  0.00      PROA  
ATOM   4489  HE2 MET P 316       0.666  11.941  10.066  0.00  0.00      PROA  
ATOM   4490  HE3 MET P 316       2.146  10.963   9.599  0.00  0.00      PROA  
ATOM   4491  C   MET P 316       1.539   7.910  16.095  0.00  0.00      PROA  
ATOM   4492  O   MET P 316       1.569   8.767  16.967  0.00  0.00      PROA  
ATOM   4493  N   LYS P 317       0.988   6.711  16.455  0.00  0.00      PROA  
ATOM   4494  HN  LYS P 317       0.923   6.023  15.737  0.00  0.00      PROA  
ATOM   4495  CA  LYS P 317       0.529   6.329  17.811  0.00  0.00      PROA  
ATOM   4496  HA  LYS P 317      -0.159   7.066  18.199  0.00  0.00      PROA  
ATOM   4497  CB  LYS P 317      -0.232   4.988  17.844  0.00  0.00      PROA  
ATOM   4498  HB1 LYS P 317       0.359   4.247  17.263  0.00  0.00      PROA  
ATOM   4499  HB2 LYS P 317      -1.143   5.053  17.212  0.00  0.00      PROA  
ATOM   4500  CG  LYS P 317      -0.604   4.541  19.287  0.00  0.00      PROA  
ATOM   4501  HG1 LYS P 317       0.361   4.349  19.802  0.00  0.00      PROA  
ATOM   4502  HG2 LYS P 317      -1.197   3.613  19.133  0.00  0.00      PROA  
ATOM   4503  CD  LYS P 317      -1.430   5.609  20.086  0.00  0.00      PROA  
ATOM   4504  HD1 LYS P 317      -2.405   5.767  19.578  0.00  0.00      PROA  
ATOM   4505  HD2 LYS P 317      -0.900   6.584  20.142  0.00  0.00      PROA  
ATOM   4506  CE  LYS P 317      -1.587   5.295  21.589  0.00  0.00      PROA  
ATOM   4507  HE1 LYS P 317      -2.197   6.181  21.868  0.00  0.00      PROA  
ATOM   4508  HE2 LYS P 317      -0.604   5.210  22.099  0.00  0.00      PROA  
ATOM   4509  NZ  LYS P 317      -2.343   4.066  21.964  0.00  0.00      PROA  
ATOM   4510  HZ1 LYS P 317      -1.829   3.171  21.832  0.00  0.00      PROA  
ATOM   4511  HZ2 LYS P 317      -3.168   3.940  21.344  0.00  0.00      PROA  
ATOM   4512  HZ3 LYS P 317      -2.743   4.129  22.922  0.00  0.00      PROA  
ATOM   4513  C   LYS P 317       1.751   6.189  18.745  0.00  0.00      PROA  
ATOM   4514  O   LYS P 317       1.825   6.848  19.750  0.00  0.00      PROA  
ATOM   4515  N   GLU P 318       2.757   5.330  18.464  0.00  0.00      PROA  
ATOM   4516  HN  GLU P 318       2.724   4.716  17.680  0.00  0.00      PROA  
ATOM   4517  CA  GLU P 318       3.837   5.062  19.415  0.00  0.00      PROA  
ATOM   4518  HA  GLU P 318       3.359   4.807  20.349  0.00  0.00      PROA  
ATOM   4519  CB  GLU P 318       4.583   3.853  18.854  0.00  0.00      PROA  
ATOM   4520  HB1 GLU P 318       5.480   3.524  19.420  0.00  0.00      PROA  
ATOM   4521  HB2 GLU P 318       4.973   4.086  17.840  0.00  0.00      PROA  
ATOM   4522  CG  GLU P 318       3.660   2.576  18.770  0.00  0.00      PROA  
ATOM   4523  HG1 GLU P 318       4.203   1.829  18.152  0.00  0.00      PROA  
ATOM   4524  HG2 GLU P 318       2.736   2.730  18.173  0.00  0.00      PROA  
ATOM   4525  CD  GLU P 318       3.300   1.856  20.107  0.00  0.00      PROA  
ATOM   4526  OE1 GLU P 318       2.395   0.973  20.059  0.00  0.00      PROA  
ATOM   4527  OE2 GLU P 318       3.770   2.240  21.189  0.00  0.00      PROA  
ATOM   4528  C   GLU P 318       4.771   6.189  19.799  0.00  0.00      PROA  
ATOM   4529  O   GLU P 318       4.925   6.520  21.020  0.00  0.00      PROA  
ATOM   4530  N   ILE P 319       5.208   6.881  18.758  0.00  0.00      PROA  
ATOM   4531  HN  ILE P 319       4.776   6.704  17.877  0.00  0.00      PROA  
ATOM   4532  CA  ILE P 319       6.273   7.863  18.857  0.00  0.00      PROA  
ATOM   4533  HA  ILE P 319       6.665   7.690  19.848  0.00  0.00      PROA  
ATOM   4534  CB  ILE P 319       7.326   7.613  17.765  0.00  0.00      PROA  
ATOM   4535  HB  ILE P 319       6.748   7.631  16.816  0.00  0.00      PROA  
ATOM   4536  CG2 ILE P 319       8.320   8.813  17.720  0.00  0.00      PROA  
ATOM   4537 HG21 ILE P 319       7.643   9.640  17.415  0.00  0.00      PROA  
ATOM   4538 HG22 ILE P 319       9.059   8.756  16.892  0.00  0.00      PROA  
ATOM   4539 HG23 ILE P 319       8.792   9.071  18.692  0.00  0.00      PROA  
ATOM   4540  CG1 ILE P 319       7.903   6.263  17.978  0.00  0.00      PROA  
ATOM   4541 HG11 ILE P 319       8.828   6.248  17.363  0.00  0.00      PROA  
ATOM   4542 HG12 ILE P 319       7.291   5.431  17.569  0.00  0.00      PROA  
ATOM   4543  CD  ILE P 319       8.344   5.843  19.305  0.00  0.00      PROA  
ATOM   4544  HD1 ILE P 319       7.398   5.753  19.882  0.00  0.00      PROA  
ATOM   4545  HD2 ILE P 319       9.080   6.512  19.799  0.00  0.00      PROA  
ATOM   4546  HD3 ILE P 319       8.781   4.824  19.241  0.00  0.00      PROA  
ATOM   4547  C   ILE P 319       5.559   9.243  18.953  0.00  0.00      PROA  
ATOM   4548  O   ILE P 319       5.803  10.038  19.825  0.00  0.00      PROA  
ATOM   4549  N   LEU P 320       4.600   9.663  18.053  0.00  0.00      PROA  
ATOM   4550  HN  LEU P 320       4.259   9.047  17.348  0.00  0.00      PROA  
ATOM   4551  CA  LEU P 320       4.057  11.026  18.048  0.00  0.00      PROA  
ATOM   4552  HA  LEU P 320       4.804  11.727  18.390  0.00  0.00      PROA  
ATOM   4553  CB  LEU P 320       3.832  11.662  16.698  0.00  0.00      PROA  
ATOM   4554  HB1 LEU P 320       3.427  12.686  16.843  0.00  0.00      PROA  
ATOM   4555  HB2 LEU P 320       2.998  11.102  16.222  0.00  0.00      PROA  
ATOM   4556  CG  LEU P 320       4.987  11.798  15.708  0.00  0.00      PROA  
ATOM   4557  HG  LEU P 320       5.316  10.819  15.298  0.00  0.00      PROA  
ATOM   4558  CD1 LEU P 320       4.654  12.689  14.560  0.00  0.00      PROA  
ATOM   4559 HD11 LEU P 320       3.808  12.328  13.938  0.00  0.00      PROA  
ATOM   4560 HD12 LEU P 320       5.622  12.878  14.049  0.00  0.00      PROA  
ATOM   4561 HD13 LEU P 320       4.422  13.714  14.920  0.00  0.00      PROA  
ATOM   4562  CD2 LEU P 320       6.419  12.192  16.242  0.00  0.00      PROA  
ATOM   4563 HD21 LEU P 320       7.146  12.283  15.407  0.00  0.00      PROA  
ATOM   4564 HD22 LEU P 320       6.755  11.568  17.098  0.00  0.00      PROA  
ATOM   4565 HD23 LEU P 320       6.328  13.256  16.547  0.00  0.00      PROA  
ATOM   4566  C   LEU P 320       2.812  11.145  19.007  0.00  0.00      PROA  
ATOM   4567  O   LEU P 320       2.524  12.279  19.349  0.00  0.00      PROA  
ATOM   4568  N   ARG P 321       2.224  10.054  19.475  0.00  0.00      PROA  
ATOM   4569  HN  ARG P 321       2.639   9.221  19.119  0.00  0.00      PROA  
ATOM   4570  CA  ARG P 321       1.165   9.966  20.483  0.00  0.00      PROA  
ATOM   4571  HA  ARG P 321       0.959   8.909  20.557  0.00  0.00      PROA  
ATOM   4572  CB  ARG P 321       1.541  10.586  21.853  0.00  0.00      PROA  
ATOM   4573  HB1 ARG P 321       0.741  10.450  22.611  0.00  0.00      PROA  
ATOM   4574  HB2 ARG P 321       1.734  11.672  21.718  0.00  0.00      PROA  
ATOM   4575  CG  ARG P 321       2.955  10.126  22.419  0.00  0.00      PROA  
ATOM   4576  HG1 ARG P 321       3.278  10.450  23.432  0.00  0.00      PROA  
ATOM   4577  HG2 ARG P 321       3.777  10.515  21.781  0.00  0.00      PROA  
ATOM   4578  CD  ARG P 321       3.150   8.581  22.432  0.00  0.00      PROA  
ATOM   4579  HD1 ARG P 321       4.146   8.413  22.894  0.00  0.00      PROA  
ATOM   4580  HD2 ARG P 321       3.117   8.042  21.461  0.00  0.00      PROA  
ATOM   4581  NE  ARG P 321       2.076   8.148  23.365  0.00  0.00      PROA  
ATOM   4582  HE  ARG P 321       1.537   8.778  23.924  0.00  0.00      PROA  
ATOM   4583  CZ  ARG P 321       1.779   6.838  23.587  0.00  0.00      PROA  
ATOM   4584  NH1 ARG P 321       2.336   5.817  23.081  0.00  0.00      PROA  
ATOM   4585 HH11 ARG P 321       1.982   4.887  23.177  0.00  0.00      PROA  
ATOM   4586 HH12 ARG P 321       3.005   6.007  22.362  0.00  0.00      PROA  
ATOM   4587  NH2 ARG P 321       0.836   6.689  24.506  0.00  0.00      PROA  
ATOM   4588 HH21 ARG P 321       0.830   7.441  25.165  0.00  0.00      PROA  
ATOM   4589 HH22 ARG P 321       0.680   5.722  24.703  0.00  0.00      PROA  
ATOM   4590  C   ARG P 321      -0.131  10.500  19.907  0.00  0.00      PROA  
ATOM   4591  O   ARG P 321      -1.035  11.008  20.634  0.00  0.00      PROA  
ATOM   4592  N   PHE P 322      -0.422  10.349  18.567  0.00  0.00      PROA  
ATOM   4593  HN  PHE P 322       0.280   9.998  17.952  0.00  0.00      PROA  
ATOM   4594  CA  PHE P 322      -1.734  10.781  17.949  0.00  0.00      PROA  
ATOM   4595  HA  PHE P 322      -2.025  11.758  18.304  0.00  0.00      PROA  
ATOM   4596  CB  PHE P 322      -1.743  10.905  16.365  0.00  0.00      PROA  
ATOM   4597  HB1 PHE P 322      -2.708  11.279  15.962  0.00  0.00      PROA  
ATOM   4598  HB2 PHE P 322      -1.477   9.917  15.931  0.00  0.00      PROA  
ATOM   4599  CG  PHE P 322      -0.721  11.851  15.823  0.00  0.00      PROA  
ATOM   4600  CD1 PHE P 322      -0.185  12.865  16.661  0.00  0.00      PROA  
ATOM   4601  HD1 PHE P 322      -0.471  13.138  17.666  0.00  0.00      PROA  
ATOM   4602  CE1 PHE P 322       0.715  13.750  16.025  0.00  0.00      PROA  
ATOM   4603  HE1 PHE P 322       1.112  14.574  16.600  0.00  0.00      PROA  
ATOM   4604  CZ  PHE P 322       1.062  13.690  14.679  0.00  0.00      PROA  
ATOM   4605  HZ  PHE P 322       1.788  14.433  14.382  0.00  0.00      PROA  
ATOM   4606  CD2 PHE P 322      -0.455  11.835  14.447  0.00  0.00      PROA  
ATOM   4607  HD2 PHE P 322      -1.001  11.093  13.884  0.00  0.00      PROA  
ATOM   4608  CE2 PHE P 322       0.439  12.733  13.848  0.00  0.00      PROA  
ATOM   4609  HE2 PHE P 322       0.667  12.675  12.793  0.00  0.00      PROA  
ATOM   4610  C   PHE P 322      -2.884   9.863  18.437  0.00  0.00      PROA  
ATOM   4611  O   PHE P 322      -2.681   8.711  18.729  0.00  0.00      PROA  
ATOM   4612  N   ASN P 323      -4.196  10.346  18.519  0.00  0.00      PROA  
ATOM   4613  HN  ASN P 323      -4.457  11.247  18.179  0.00  0.00      PROA  
ATOM   4614  CA  ASN P 323      -5.389   9.553  18.786  0.00  0.00      PROA  
ATOM   4615  HA  ASN P 323      -5.124   8.560  19.116  0.00  0.00      PROA  
ATOM   4616  CB  ASN P 323      -6.351  10.323  19.809  0.00  0.00      PROA  
ATOM   4617  HB1 ASN P 323      -6.856  11.087  19.180  0.00  0.00      PROA  
ATOM   4618  HB2 ASN P 323      -5.833  10.857  20.635  0.00  0.00      PROA  
ATOM   4619  CG  ASN P 323      -7.375   9.367  20.468  0.00  0.00      PROA  
ATOM   4620  OD1 ASN P 323      -7.516   8.183  20.202  0.00  0.00      PROA  
ATOM   4621  ND2 ASN P 323      -8.191  10.076  21.320  0.00  0.00      PROA  
ATOM   4622 HD21 ASN P 323      -7.841  10.990  21.523  0.00  0.00      PROA  
ATOM   4623 HD22 ASN P 323      -9.040   9.643  21.622  0.00  0.00      PROA  
ATOM   4624  C   ASN P 323      -6.119   9.314  17.451  0.00  0.00      PROA  
ATOM   4625  O   ASN P 323      -5.789  10.017  16.480  0.00  0.00      PROA  
ATOM   4626  N   VAL P 324      -6.875   8.245  17.278  0.00  0.00      PROA  
ATOM   4627  HN  VAL P 324      -7.156   7.753  18.099  0.00  0.00      PROA  
ATOM   4628  CA  VAL P 324      -7.202   7.576  15.972  0.00  0.00      PROA  
ATOM   4629  HA  VAL P 324      -6.215   7.409  15.568  0.00  0.00      PROA  
ATOM   4630  CB  VAL P 324      -7.649   6.162  16.115  0.00  0.00      PROA  
ATOM   4631  HB  VAL P 324      -7.242   5.645  17.010  0.00  0.00      PROA  
ATOM   4632  CG1 VAL P 324      -9.200   6.135  16.359  0.00  0.00      PROA  
ATOM   4633 HG11 VAL P 324      -9.576   5.094  16.451  0.00  0.00      PROA  
ATOM   4634 HG12 VAL P 324      -9.764   6.695  15.582  0.00  0.00      PROA  
ATOM   4635 HG13 VAL P 324      -9.359   6.648  17.332  0.00  0.00      PROA  
ATOM   4636  CG2 VAL P 324      -7.317   5.447  14.819  0.00  0.00      PROA  
ATOM   4637 HG21 VAL P 324      -6.207   5.456  14.864  0.00  0.00      PROA  
ATOM   4638 HG22 VAL P 324      -7.526   5.826  13.796  0.00  0.00      PROA  
ATOM   4639 HG23 VAL P 324      -7.754   4.426  14.868  0.00  0.00      PROA  
ATOM   4640  C   VAL P 324      -7.827   8.296  14.828  0.00  0.00      PROA  
ATOM   4641  O   VAL P 324      -7.251   8.430  13.716  0.00  0.00      PROA  
ATOM   4642  N   GLN P 325      -8.892   9.121  15.066  0.00  0.00      PROA  
ATOM   4643  HN  GLN P 325      -9.240   9.149  16.000  0.00  0.00      PROA  
ATOM   4644  CA  GLN P 325      -9.501  10.102  14.072  0.00  0.00      PROA  
ATOM   4645  HA  GLN P 325      -9.695   9.506  13.192  0.00  0.00      PROA  
ATOM   4646  CB  GLN P 325     -10.910  10.514  14.482  0.00  0.00      PROA  
ATOM   4647  HB1 GLN P 325     -10.928  10.746  15.569  0.00  0.00      PROA  
ATOM   4648  HB2 GLN P 325     -11.610   9.660  14.359  0.00  0.00      PROA  
ATOM   4649  CG  GLN P 325     -11.409  11.793  13.778  0.00  0.00      PROA  
ATOM   4650  HG1 GLN P 325     -11.448  11.605  12.683  0.00  0.00      PROA  
ATOM   4651  HG2 GLN P 325     -10.797  12.711  13.905  0.00  0.00      PROA  
ATOM   4652  CD  GLN P 325     -12.832  12.141  14.166  0.00  0.00      PROA  
ATOM   4653  OE1 GLN P 325     -13.680  11.258  14.004  0.00  0.00      PROA  
ATOM   4654  NE2 GLN P 325     -13.146  13.387  14.536  0.00  0.00      PROA  
ATOM   4655 HE21 GLN P 325     -14.099  13.673  14.633  0.00  0.00      PROA  
ATOM   4656 HE22 GLN P 325     -12.437  14.090  14.592  0.00  0.00      PROA  
ATOM   4657  C   GLN P 325      -8.575  11.248  13.607  0.00  0.00      PROA  
ATOM   4658  O   GLN P 325      -8.484  11.597  12.396  0.00  0.00      PROA  
ATOM   4659  N   GLU P 326      -7.831  11.736  14.589  0.00  0.00      PROA  
ATOM   4660  HN  GLU P 326      -7.967  11.317  15.483  0.00  0.00      PROA  
ATOM   4661  CA  GLU P 326      -6.761  12.680  14.370  0.00  0.00      PROA  
ATOM   4662  HA  GLU P 326      -7.181  13.488  13.790  0.00  0.00      PROA  
ATOM   4663  CB  GLU P 326      -6.377  13.261  15.732  0.00  0.00      PROA  
ATOM   4664  HB1 GLU P 326      -5.487  13.924  15.669  0.00  0.00      PROA  
ATOM   4665  HB2 GLU P 326      -6.130  12.448  16.449  0.00  0.00      PROA  
ATOM   4666  CG  GLU P 326      -7.550  14.057  16.428  0.00  0.00      PROA  
ATOM   4667  HG1 GLU P 326      -8.552  13.632  16.204  0.00  0.00      PROA  
ATOM   4668  HG2 GLU P 326      -7.626  15.035  15.905  0.00  0.00      PROA  
ATOM   4669  CD  GLU P 326      -7.354  14.215  17.979  0.00  0.00      PROA  
ATOM   4670  OE1 GLU P 326      -6.403  14.827  18.500  0.00  0.00      PROA  
ATOM   4671  OE2 GLU P 326      -8.227  13.657  18.665  0.00  0.00      PROA  
ATOM   4672  C   GLU P 326      -5.570  12.201  13.582  0.00  0.00      PROA  
ATOM   4673  O   GLU P 326      -5.075  12.858  12.665  0.00  0.00      PROA  
ATOM   4674  N   ASN P 327      -5.117  10.910  13.923  0.00  0.00      PROA  
ATOM   4675  HN  ASN P 327      -5.381  10.478  14.781  0.00  0.00      PROA  
ATOM   4676  CA  ASN P 327      -4.197  10.123  13.199  0.00  0.00      PROA  
ATOM   4677  HA  ASN P 327      -3.203  10.517  13.348  0.00  0.00      PROA  
ATOM   4678  CB  ASN P 327      -4.066   8.744  13.950  0.00  0.00      PROA  
ATOM   4679  HB1 ASN P 327      -4.972   8.100  13.938  0.00  0.00      PROA  
ATOM   4680  HB2 ASN P 327      -4.003   8.975  15.035  0.00  0.00      PROA  
ATOM   4681  CG  ASN P 327      -2.989   7.822  13.530  0.00  0.00      PROA  
ATOM   4682  OD1 ASN P 327      -2.408   7.983  12.448  0.00  0.00      PROA  
ATOM   4683  ND2 ASN P 327      -2.625   6.879  14.431  0.00  0.00      PROA  
ATOM   4684 HD21 ASN P 327      -2.045   6.142  14.086  0.00  0.00      PROA  
ATOM   4685 HD22 ASN P 327      -2.952   6.864  15.376  0.00  0.00      PROA  
ATOM   4686  C   ASN P 327      -4.675   9.928  11.777  0.00  0.00      PROA  
ATOM   4687  O   ASN P 327      -3.799  10.122  10.962  0.00  0.00      PROA  
ATOM   4688  N   GLY P 328      -5.982   9.724  11.529  0.00  0.00      PROA  
ATOM   4689  HN  GLY P 328      -6.566   9.554  12.319  0.00  0.00      PROA  
ATOM   4690  CA  GLY P 328      -6.434   9.763  10.214  0.00  0.00      PROA  
ATOM   4691  HA1 GLY P 328      -7.449   9.396  10.262  0.00  0.00      PROA  
ATOM   4692  HA2 GLY P 328      -5.924   9.107   9.524  0.00  0.00      PROA  
ATOM   4693  C   GLY P 328      -6.350  11.030   9.388  0.00  0.00      PROA  
ATOM   4694  O   GLY P 328      -5.815  11.039   8.342  0.00  0.00      PROA  
ATOM   4695  N   PHE P 329      -6.691  12.176  10.028  0.00  0.00      PROA  
ATOM   4696  HN  PHE P 329      -7.060  12.199  10.954  0.00  0.00      PROA  
ATOM   4697  CA  PHE P 329      -6.518  13.459   9.457  0.00  0.00      PROA  
ATOM   4698  HA  PHE P 329      -6.935  13.382   8.464  0.00  0.00      PROA  
ATOM   4699  CB  PHE P 329      -7.246  14.432  10.359  0.00  0.00      PROA  
ATOM   4700  HB1 PHE P 329      -7.021  15.513  10.239  0.00  0.00      PROA  
ATOM   4701  HB2 PHE P 329      -6.814  14.241  11.365  0.00  0.00      PROA  
ATOM   4702  CG  PHE P 329      -8.715  14.252  10.355  0.00  0.00      PROA  
ATOM   4703  CD1 PHE P 329      -9.487  14.432  11.487  0.00  0.00      PROA  
ATOM   4704  HD1 PHE P 329      -8.991  14.497  12.443  0.00  0.00      PROA  
ATOM   4705  CE1 PHE P 329     -10.914  14.454  11.305  0.00  0.00      PROA  
ATOM   4706  HE1 PHE P 329     -11.711  14.501  12.032  0.00  0.00      PROA  
ATOM   4707  CZ  PHE P 329     -11.501  14.451   9.964  0.00  0.00      PROA  
ATOM   4708  HZ  PHE P 329     -12.565  14.390   9.787  0.00  0.00      PROA  
ATOM   4709  CD2 PHE P 329      -9.300  14.157   9.111  0.00  0.00      PROA  
ATOM   4710  HD2 PHE P 329      -8.622  14.076   8.274  0.00  0.00      PROA  
ATOM   4711  CE2 PHE P 329     -10.664  14.288   8.852  0.00  0.00      PROA  
ATOM   4712  HE2 PHE P 329     -11.010  14.344   7.830  0.00  0.00      PROA  
ATOM   4713  C   PHE P 329      -5.125  13.829   9.084  0.00  0.00      PROA  
ATOM   4714  O   PHE P 329      -4.848  14.239   7.958  0.00  0.00      PROA  
ATOM   4715  N   LEU P 330      -4.202  13.562   9.957  0.00  0.00      PROA  
ATOM   4716  HN  LEU P 330      -4.426  13.258  10.880  0.00  0.00      PROA  
ATOM   4717  CA  LEU P 330      -2.764  13.764   9.682  0.00  0.00      PROA  
ATOM   4718  HA  LEU P 330      -2.590  14.727   9.226  0.00  0.00      PROA  
ATOM   4719  CB  LEU P 330      -2.050  13.799  11.031  0.00  0.00      PROA  
ATOM   4720  HB1 LEU P 330      -0.940  13.820  10.980  0.00  0.00      PROA  
ATOM   4721  HB2 LEU P 330      -2.213  13.002  11.787  0.00  0.00      PROA  
ATOM   4722  CG  LEU P 330      -2.531  15.158  11.735  0.00  0.00      PROA  
ATOM   4723  HG  LEU P 330      -3.641  15.143  11.780  0.00  0.00      PROA  
ATOM   4724  CD1 LEU P 330      -2.195  15.305  13.231  0.00  0.00      PROA  
ATOM   4725 HD11 LEU P 330      -1.114  15.307  13.487  0.00  0.00      PROA  
ATOM   4726 HD12 LEU P 330      -2.667  14.491  13.822  0.00  0.00      PROA  
ATOM   4727 HD13 LEU P 330      -2.519  16.250  13.718  0.00  0.00      PROA  
ATOM   4728  CD2 LEU P 330      -1.913  16.331  11.004  0.00  0.00      PROA  
ATOM   4729 HD21 LEU P 330      -2.060  17.212  11.666  0.00  0.00      PROA  
ATOM   4730 HD22 LEU P 330      -2.409  16.586  10.043  0.00  0.00      PROA  
ATOM   4731 HD23 LEU P 330      -0.838  16.109  10.829  0.00  0.00      PROA  
ATOM   4732  C   LEU P 330      -2.088  12.902   8.737  0.00  0.00      PROA  
ATOM   4733  O   LEU P 330      -1.186  13.295   8.035  0.00  0.00      PROA  
ATOM   4734  N   SER P 331      -2.458  11.627   8.632  0.00  0.00      PROA  
ATOM   4735  HN  SER P 331      -3.015  11.092   9.262  0.00  0.00      PROA  
ATOM   4736  CA  SER P 331      -1.919  10.654   7.643  0.00  0.00      PROA  
ATOM   4737  HA  SER P 331      -0.841  10.634   7.711  0.00  0.00      PROA  
ATOM   4738  CB  SER P 331      -2.266   9.205   8.059  0.00  0.00      PROA  
ATOM   4739  HB1 SER P 331      -1.690   8.937   8.970  0.00  0.00      PROA  
ATOM   4740  HB2 SER P 331      -1.802   8.498   7.339  0.00  0.00      PROA  
ATOM   4741  OG  SER P 331      -3.632   9.031   8.296  0.00  0.00      PROA  
ATOM   4742  HG1 SER P 331      -3.746   9.328   9.202  0.00  0.00      PROA  
ATOM   4743  C   SER P 331      -2.335  10.856   6.140  0.00  0.00      PROA  
ATOM   4744  O   SER P 331      -1.656  10.460   5.191  0.00  0.00      PROA  
ATOM   4745  N   SER P 332      -3.500  11.588   5.982  0.00  0.00      PROA  
ATOM   4746  HN  SER P 332      -4.174  11.670   6.712  0.00  0.00      PROA  
ATOM   4747  CA  SER P 332      -3.989  12.001   4.603  0.00  0.00      PROA  
ATOM   4748  HA  SER P 332      -4.022  11.109   3.995  0.00  0.00      PROA  
ATOM   4749  CB  SER P 332      -5.436  12.519   4.725  0.00  0.00      PROA  
ATOM   4750  HB1 SER P 332      -6.177  11.869   5.237  0.00  0.00      PROA  
ATOM   4751  HB2 SER P 332      -5.781  12.589   3.671  0.00  0.00      PROA  
ATOM   4752  OG  SER P 332      -5.408  13.804   5.410  0.00  0.00      PROA  
ATOM   4753  HG1 SER P 332      -5.348  13.733   6.365  0.00  0.00      PROA  
ATOM   4754  C   SER P 332      -3.160  12.941   3.768  0.00  0.00      PROA  
ATOM   4755  O   SER P 332      -3.081  12.899   2.568  0.00  0.00      PROA  
ATOM   4756  N   LEU P 333      -2.474  13.901   4.410  0.00  0.00      PROA  
ATOM   4757  HN  LEU P 333      -2.549  14.073   5.389  0.00  0.00      PROA  
ATOM   4758  CA  LEU P 333      -1.439  14.822   3.828  0.00  0.00      PROA  
ATOM   4759  HA  LEU P 333      -1.939  15.355   3.033  0.00  0.00      PROA  
ATOM   4760  CB  LEU P 333      -1.045  16.004   4.802  0.00  0.00      PROA  
ATOM   4761  HB1 LEU P 333      -0.500  16.781   4.225  0.00  0.00      PROA  
ATOM   4762  HB2 LEU P 333      -0.329  15.629   5.564  0.00  0.00      PROA  
ATOM   4763  CG  LEU P 333      -2.249  16.713   5.592  0.00  0.00      PROA  
ATOM   4764  HG  LEU P 333      -2.788  15.923   6.157  0.00  0.00      PROA  
ATOM   4765  CD1 LEU P 333      -1.716  17.796   6.590  0.00  0.00      PROA  
ATOM   4766 HD11 LEU P 333      -0.904  17.333   7.191  0.00  0.00      PROA  
ATOM   4767 HD12 LEU P 333      -2.592  17.955   7.254  0.00  0.00      PROA  
ATOM   4768 HD13 LEU P 333      -1.380  18.664   5.983  0.00  0.00      PROA  
ATOM   4769  CD2 LEU P 333      -3.244  17.371   4.611  0.00  0.00      PROA  
ATOM   4770 HD21 LEU P 333      -2.688  17.939   3.835  0.00  0.00      PROA  
ATOM   4771 HD22 LEU P 333      -3.921  18.091   5.119  0.00  0.00      PROA  
ATOM   4772 HD23 LEU P 333      -3.855  16.616   4.071  0.00  0.00      PROA  
ATOM   4773  C   LEU P 333      -0.209  14.165   3.154  0.00  0.00      PROA  
ATOM   4774  O   LEU P 333       0.178  14.605   2.099  0.00  0.00      PROA  
ATOM   4775  N   PRO P 334       0.375  13.072   3.665  0.00  0.00      PROA  
ATOM   4776  CD  PRO P 334       0.538  13.012   5.097  0.00  0.00      PROA  
ATOM   4777  HD1 PRO P 334      -0.355  12.718   5.689  0.00  0.00      PROA  
ATOM   4778  HD2 PRO P 334       0.925  14.009   5.398  0.00  0.00      PROA  
ATOM   4779  CA  PRO P 334       1.483  12.469   3.041  0.00  0.00      PROA  
ATOM   4780  HA  PRO P 334       2.207  13.240   2.821  0.00  0.00      PROA  
ATOM   4781  CB  PRO P 334       1.888  11.387   4.019  0.00  0.00      PROA  
ATOM   4782  HB1 PRO P 334       2.821  10.797   3.900  0.00  0.00      PROA  
ATOM   4783  HB2 PRO P 334       1.069  10.650   4.167  0.00  0.00      PROA  
ATOM   4784  CG  PRO P 334       1.731  12.071   5.350  0.00  0.00      PROA  
ATOM   4785  HG1 PRO P 334       1.606  11.379   6.210  0.00  0.00      PROA  
ATOM   4786  HG2 PRO P 334       2.695  12.607   5.492  0.00  0.00      PROA  
ATOM   4787  C   PRO P 334       1.066  11.772   1.673  0.00  0.00      PROA  
ATOM   4788  O   PRO P 334       1.848  11.844   0.725  0.00  0.00      PROA  
ATOM   4789  N   TYR P 335      -0.062  11.064   1.675  0.00  0.00      PROA  
ATOM   4790  HN  TYR P 335      -0.453  11.035   2.592  0.00  0.00      PROA  
ATOM   4791  CA  TYR P 335      -0.611  10.313   0.509  0.00  0.00      PROA  
ATOM   4792  HA  TYR P 335       0.175   9.697   0.100  0.00  0.00      PROA  
ATOM   4793  CB  TYR P 335      -1.748   9.349   0.889  0.00  0.00      PROA  
ATOM   4794  HB1 TYR P 335      -2.174   8.788   0.030  0.00  0.00      PROA  
ATOM   4795  HB2 TYR P 335      -2.599   9.899   1.345  0.00  0.00      PROA  
ATOM   4796  CG  TYR P 335      -1.253   8.261   1.848  0.00  0.00      PROA  
ATOM   4797  CD1 TYR P 335      -0.158   7.444   1.478  0.00  0.00      PROA  
ATOM   4798  HD1 TYR P 335       0.313   7.517   0.509  0.00  0.00      PROA  
ATOM   4799  CE1 TYR P 335       0.383   6.594   2.441  0.00  0.00      PROA  
ATOM   4800  HE1 TYR P 335       1.128   5.871   2.143  0.00  0.00      PROA  
ATOM   4801  CZ  TYR P 335      -0.071   6.562   3.739  0.00  0.00      PROA  
ATOM   4802  OH  TYR P 335       0.324   5.446   4.483  0.00  0.00      PROA  
ATOM   4803  HH  TYR P 335      -0.019   5.492   5.378  0.00  0.00      PROA  
ATOM   4804  CD2 TYR P 335      -1.795   8.097   3.173  0.00  0.00      PROA  
ATOM   4805  HD2 TYR P 335      -2.662   8.683   3.438  0.00  0.00      PROA  
ATOM   4806  CE2 TYR P 335      -1.151   7.287   4.141  0.00  0.00      PROA  
ATOM   4807  HE2 TYR P 335      -1.567   7.115   5.122  0.00  0.00      PROA  
ATOM   4808  C   TYR P 335      -0.962  11.288  -0.553  0.00  0.00      PROA  
ATOM   4809  O   TYR P 335      -0.717  11.084  -1.689  0.00  0.00      PROA  
ATOM   4810  N   LEU P 336      -1.617  12.435  -0.172  0.00  0.00      PROA  
ATOM   4811  HN  LEU P 336      -1.835  12.517   0.798  0.00  0.00      PROA  
ATOM   4812  CA  LEU P 336      -2.040  13.427  -1.092  0.00  0.00      PROA  
ATOM   4813  HA  LEU P 336      -2.758  13.035  -1.797  0.00  0.00      PROA  
ATOM   4814  CB  LEU P 336      -2.786  14.514  -0.393  0.00  0.00      PROA  
ATOM   4815  HB1 LEU P 336      -2.286  14.949   0.499  0.00  0.00      PROA  
ATOM   4816  HB2 LEU P 336      -3.769  14.155  -0.018  0.00  0.00      PROA  
ATOM   4817  CG  LEU P 336      -3.153  15.709  -1.241  0.00  0.00      PROA  
ATOM   4818  HG  LEU P 336      -2.262  16.291  -1.559  0.00  0.00      PROA  
ATOM   4819  CD1 LEU P 336      -3.907  15.308  -2.501  0.00  0.00      PROA  
ATOM   4820 HD11 LEU P 336      -4.292  16.186  -3.063  0.00  0.00      PROA  
ATOM   4821 HD12 LEU P 336      -4.600  14.460  -2.311  0.00  0.00      PROA  
ATOM   4822 HD13 LEU P 336      -3.017  14.975  -3.075  0.00  0.00      PROA  
ATOM   4823  CD2 LEU P 336      -4.077  16.675  -0.535  0.00  0.00      PROA  
ATOM   4824 HD21 LEU P 336      -4.545  17.360  -1.273  0.00  0.00      PROA  
ATOM   4825 HD22 LEU P 336      -3.476  17.321   0.140  0.00  0.00      PROA  
ATOM   4826 HD23 LEU P 336      -4.885  16.178   0.044  0.00  0.00      PROA  
ATOM   4827  C   LEU P 336      -0.883  13.979  -1.861  0.00  0.00      PROA  
ATOM   4828  O   LEU P 336      -0.955  14.196  -3.102  0.00  0.00      PROA  
ATOM   4829  N   GLY P 337       0.184  14.347  -1.170  0.00  0.00      PROA  
ATOM   4830  HN  GLY P 337      -0.004  14.424  -0.194  0.00  0.00      PROA  
ATOM   4831  CA  GLY P 337       1.376  14.985  -1.661  0.00  0.00      PROA  
ATOM   4832  HA1 GLY P 337       2.044  15.072  -0.817  0.00  0.00      PROA  
ATOM   4833  HA2 GLY P 337       1.014  15.858  -2.184  0.00  0.00      PROA  
ATOM   4834  C   GLY P 337       1.988  14.106  -2.652  0.00  0.00      PROA  
ATOM   4835  O   GLY P 337       2.545  14.534  -3.666  0.00  0.00      PROA  
ATOM   4836  N   SER P 338       2.021  12.791  -2.210  0.00  0.00      PROA  
ATOM   4837  HN  SER P 338       1.731  12.674  -1.264  0.00  0.00      PROA  
ATOM   4838  CA  SER P 338       2.634  11.816  -3.004  0.00  0.00      PROA  
ATOM   4839  HA  SER P 338       3.619  12.096  -3.347  0.00  0.00      PROA  
ATOM   4840  CB  SER P 338       2.722  10.480  -2.230  0.00  0.00      PROA  
ATOM   4841  HB1 SER P 338       1.716  10.070  -1.997  0.00  0.00      PROA  
ATOM   4842  HB2 SER P 338       3.174  10.757  -1.254  0.00  0.00      PROA  
ATOM   4843  OG  SER P 338       3.681   9.573  -2.692  0.00  0.00      PROA  
ATOM   4844  HG1 SER P 338       4.516   9.854  -2.311  0.00  0.00      PROA  
ATOM   4845  C   SER P 338       1.961  11.509  -4.338  0.00  0.00      PROA  
ATOM   4846  O   SER P 338       2.710  11.498  -5.332  0.00  0.00      PROA  
ATOM   4847  N   TRP P 339       0.619  11.522  -4.372  0.00  0.00      PROA  
ATOM   4848  HN  TRP P 339       0.093  11.663  -3.537  0.00  0.00      PROA  
ATOM   4849  CA  TRP P 339      -0.116  11.473  -5.641  0.00  0.00      PROA  
ATOM   4850  HA  TRP P 339       0.288  10.598  -6.129  0.00  0.00      PROA  
ATOM   4851  CB  TRP P 339      -1.621  11.245  -5.260  0.00  0.00      PROA  
ATOM   4852  HB1 TRP P 339      -2.001  11.955  -4.495  0.00  0.00      PROA  
ATOM   4853  HB2 TRP P 339      -1.693  10.243  -4.786  0.00  0.00      PROA  
ATOM   4854  CG  TRP P 339      -2.580  11.294  -6.419  0.00  0.00      PROA  
ATOM   4855  CD1 TRP P 339      -2.422  10.734  -7.712  0.00  0.00      PROA  
ATOM   4856  HD1 TRP P 339      -1.555  10.205  -8.078  0.00  0.00      PROA  
ATOM   4857  NE1 TRP P 339      -3.563  11.108  -8.462  0.00  0.00      PROA  
ATOM   4858  HE1 TRP P 339      -3.741  10.975  -9.412  0.00  0.00      PROA  
ATOM   4859  CE2 TRP P 339      -4.321  11.987  -7.698  0.00  0.00      PROA  
ATOM   4860  CD2 TRP P 339      -3.736  12.104  -6.428  0.00  0.00      PROA  
ATOM   4861  CE3 TRP P 339      -4.286  12.980  -5.413  0.00  0.00      PROA  
ATOM   4862  HE3 TRP P 339      -4.013  13.078  -4.373  0.00  0.00      PROA  
ATOM   4863  CZ3 TRP P 339      -5.491  13.655  -5.784  0.00  0.00      PROA  
ATOM   4864  HZ3 TRP P 339      -6.126  14.271  -5.164  0.00  0.00      PROA  
ATOM   4865  CZ2 TRP P 339      -5.383  12.646  -8.009  0.00  0.00      PROA  
ATOM   4866  HZ2 TRP P 339      -5.793  12.544  -9.003  0.00  0.00      PROA  
ATOM   4867  CH2 TRP P 339      -5.977  13.447  -7.095  0.00  0.00      PROA  
ATOM   4868  HH2 TRP P 339      -6.762  14.119  -7.408  0.00  0.00      PROA  
ATOM   4869  C   TRP P 339       0.053  12.653  -6.589  0.00  0.00      PROA  
ATOM   4870  O   TRP P 339       0.192  12.552  -7.855  0.00  0.00      PROA  
ATOM   4871  N   LEU P 340      -0.014  13.844  -5.974  0.00  0.00      PROA  
ATOM   4872  HN  LEU P 340      -0.285  13.935  -5.019  0.00  0.00      PROA  
ATOM   4873  CA  LEU P 340      -0.023  15.086  -6.806  0.00  0.00      PROA  
ATOM   4874  HA  LEU P 340      -0.610  14.965  -7.704  0.00  0.00      PROA  
ATOM   4875  CB  LEU P 340      -0.458  16.266  -5.972  0.00  0.00      PROA  
ATOM   4876  HB1 LEU P 340      -0.246  17.202  -6.531  0.00  0.00      PROA  
ATOM   4877  HB2 LEU P 340       0.011  16.287  -4.965  0.00  0.00      PROA  
ATOM   4878  CG  LEU P 340      -1.921  16.263  -5.660  0.00  0.00      PROA  
ATOM   4879  HG  LEU P 340      -2.031  15.411  -4.955  0.00  0.00      PROA  
ATOM   4880  CD1 LEU P 340      -2.495  17.524  -5.033  0.00  0.00      PROA  
ATOM   4881 HD11 LEU P 340      -2.384  18.412  -5.690  0.00  0.00      PROA  
ATOM   4882 HD12 LEU P 340      -2.201  17.778  -3.992  0.00  0.00      PROA  
ATOM   4883 HD13 LEU P 340      -3.587  17.340  -4.936  0.00  0.00      PROA  
ATOM   4884  CD2 LEU P 340      -2.746  15.833  -6.887  0.00  0.00      PROA  
ATOM   4885 HD21 LEU P 340      -2.581  16.516  -7.748  0.00  0.00      PROA  
ATOM   4886 HD22 LEU P 340      -3.829  15.824  -6.640  0.00  0.00      PROA  
ATOM   4887 HD23 LEU P 340      -2.473  14.805  -7.210  0.00  0.00      PROA  
ATOM   4888  C   LEU P 340       1.333  15.366  -7.374  0.00  0.00      PROA  
ATOM   4889  O   LEU P 340       1.559  15.924  -8.439  0.00  0.00      PROA  
ATOM   4890  N   CYS P 341       2.313  14.869  -6.640  0.00  0.00      PROA  
ATOM   4891  HN  CYS P 341       2.197  14.509  -5.717  0.00  0.00      PROA  
ATOM   4892  CA  CYS P 341       3.737  14.847  -7.099  0.00  0.00      PROA  
ATOM   4893  HA  CYS P 341       3.999  15.861  -7.364  0.00  0.00      PROA  
ATOM   4894  CB  CYS P 341       4.718  14.416  -5.971  0.00  0.00      PROA  
ATOM   4895  HB1 CYS P 341       4.426  13.390  -5.659  0.00  0.00      PROA  
ATOM   4896  HB2 CYS P 341       4.384  14.922  -5.040  0.00  0.00      PROA  
ATOM   4897  SG  CYS P 341       6.514  14.564  -6.339  0.00  0.00      PROA  
ATOM   4898  HG1 CYS P 341       6.538  13.599  -7.247  0.00  0.00      PROA  
ATOM   4899  C   CYS P 341       3.897  13.906  -8.268  0.00  0.00      PROA  
ATOM   4900  O   CYS P 341       4.711  14.213  -9.149  0.00  0.00      PROA  
ATOM   4901  N   MET P 342       3.179  12.800  -8.368  0.00  0.00      PROA  
ATOM   4902  HN  MET P 342       2.474  12.528  -7.717  0.00  0.00      PROA  
ATOM   4903  CA  MET P 342       3.267  11.861  -9.454  0.00  0.00      PROA  
ATOM   4904  HA  MET P 342       4.337  11.784  -9.575  0.00  0.00      PROA  
ATOM   4905  CB  MET P 342       2.903  10.315  -9.251  0.00  0.00      PROA  
ATOM   4906  HB1 MET P 342       3.589  10.012  -8.430  0.00  0.00      PROA  
ATOM   4907  HB2 MET P 342       3.253   9.795 -10.168  0.00  0.00      PROA  
ATOM   4908  CG  MET P 342       1.494   9.820  -8.894  0.00  0.00      PROA  
ATOM   4909  HG1 MET P 342       1.104  10.408  -8.035  0.00  0.00      PROA  
ATOM   4910  HG2 MET P 342       1.613   8.765  -8.566  0.00  0.00      PROA  
ATOM   4911  SD  MET P 342       0.187  10.026 -10.205  0.00  0.00      PROA  
ATOM   4912  CE  MET P 342       0.465   8.510 -11.191  0.00  0.00      PROA  
ATOM   4913  HE1 MET P 342       0.854   7.683 -10.561  0.00  0.00      PROA  
ATOM   4914  HE2 MET P 342       1.227   8.607 -11.995  0.00  0.00      PROA  
ATOM   4915  HE3 MET P 342      -0.482   8.106 -11.608  0.00  0.00      PROA  
ATOM   4916  C   MET P 342       2.772  12.349 -10.685  0.00  0.00      PROA  
ATOM   4917  O   MET P 342       3.385  12.026 -11.718  0.00  0.00      PROA  
ATOM   4918  N   ILE P 343       1.694  13.155 -10.666  0.00  0.00      PROA  
ATOM   4919  HN  ILE P 343       1.057  13.184  -9.900  0.00  0.00      PROA  
ATOM   4920  CA  ILE P 343       1.232  13.942 -11.793  0.00  0.00      PROA  
ATOM   4921  HA  ILE P 343       1.121  13.261 -12.624  0.00  0.00      PROA  
ATOM   4922  CB  ILE P 343      -0.143  14.596 -11.474  0.00  0.00      PROA  
ATOM   4923  HB  ILE P 343      -0.082  15.213 -10.552  0.00  0.00      PROA  
ATOM   4924  CG2 ILE P 343      -0.548  15.565 -12.585  0.00  0.00      PROA  
ATOM   4925 HG21 ILE P 343      -1.585  15.964 -12.572  0.00  0.00      PROA  
ATOM   4926 HG22 ILE P 343      -0.508  15.123 -13.604  0.00  0.00      PROA  
ATOM   4927 HG23 ILE P 343       0.043  16.497 -12.707  0.00  0.00      PROA  
ATOM   4928  CG1 ILE P 343      -1.280  13.529 -11.284  0.00  0.00      PROA  
ATOM   4929 HG11 ILE P 343      -0.929  12.523 -10.971  0.00  0.00      PROA  
ATOM   4930 HG12 ILE P 343      -1.829  13.277 -12.216  0.00  0.00      PROA  
ATOM   4931  CD  ILE P 343      -2.314  14.039 -10.198  0.00  0.00      PROA  
ATOM   4932  HD1 ILE P 343      -2.825  14.932 -10.618  0.00  0.00      PROA  
ATOM   4933  HD2 ILE P 343      -1.819  14.149  -9.209  0.00  0.00      PROA  
ATOM   4934  HD3 ILE P 343      -3.075  13.229 -10.189  0.00  0.00      PROA  
ATOM   4935  C   ILE P 343       2.268  15.015 -12.216  0.00  0.00      PROA  
ATOM   4936  O   ILE P 343       2.614  15.054 -13.400  0.00  0.00      PROA  
ATOM   4937  N   LEU P 344       2.826  15.799 -11.226  0.00  0.00      PROA  
ATOM   4938  HN  LEU P 344       2.596  15.615 -10.274  0.00  0.00      PROA  
ATOM   4939  CA  LEU P 344       3.824  16.773 -11.586  0.00  0.00      PROA  
ATOM   4940  HA  LEU P 344       3.463  17.486 -12.313  0.00  0.00      PROA  
ATOM   4941  CB  LEU P 344       4.221  17.561 -10.285  0.00  0.00      PROA  
ATOM   4942  HB1 LEU P 344       4.632  16.747  -9.649  0.00  0.00      PROA  
ATOM   4943  HB2 LEU P 344       3.279  17.886  -9.794  0.00  0.00      PROA  
ATOM   4944  CG  LEU P 344       5.264  18.677 -10.398  0.00  0.00      PROA  
ATOM   4945  HG  LEU P 344       6.228  18.308 -10.810  0.00  0.00      PROA  
ATOM   4946  CD1 LEU P 344       4.803  19.873 -11.236  0.00  0.00      PROA  
ATOM   4947 HD11 LEU P 344       5.423  20.794 -11.197  0.00  0.00      PROA  
ATOM   4948 HD12 LEU P 344       3.774  20.140 -10.913  0.00  0.00      PROA  
ATOM   4949 HD13 LEU P 344       4.816  19.626 -12.319  0.00  0.00      PROA  
ATOM   4950  CD2 LEU P 344       5.557  19.248  -8.947  0.00  0.00      PROA  
ATOM   4951 HD21 LEU P 344       5.805  18.414  -8.256  0.00  0.00      PROA  
ATOM   4952 HD22 LEU P 344       4.641  19.812  -8.666  0.00  0.00      PROA  
ATOM   4953 HD23 LEU P 344       6.391  19.981  -8.989  0.00  0.00      PROA  
ATOM   4954  C   LEU P 344       5.121  16.223 -12.260  0.00  0.00      PROA  
ATOM   4955  O   LEU P 344       5.779  16.792 -13.135  0.00  0.00      PROA  
ATOM   4956  N   SER P 345       5.598  15.091 -11.695  0.00  0.00      PROA  
ATOM   4957  HN  SER P 345       5.085  14.636 -10.971  0.00  0.00      PROA  
ATOM   4958  CA  SER P 345       6.726  14.394 -12.166  0.00  0.00      PROA  
ATOM   4959  HA  SER P 345       7.513  15.131 -12.228  0.00  0.00      PROA  
ATOM   4960  CB  SER P 345       7.149  13.244 -11.248  0.00  0.00      PROA  
ATOM   4961  HB1 SER P 345       6.325  12.514 -11.102  0.00  0.00      PROA  
ATOM   4962  HB2 SER P 345       7.268  13.720 -10.251  0.00  0.00      PROA  
ATOM   4963  OG  SER P 345       8.389  12.610 -11.616  0.00  0.00      PROA  
ATOM   4964  HG1 SER P 345       8.222  12.127 -12.428  0.00  0.00      PROA  
ATOM   4965  C   SER P 345       6.623  13.924 -13.529  0.00  0.00      PROA  
ATOM   4966  O   SER P 345       7.564  14.118 -14.335  0.00  0.00      PROA  
ATOM   4967  N   GLY P 346       5.425  13.443 -13.921  0.00  0.00      PROA  
ATOM   4968  HN  GLY P 346       4.746  13.177 -13.241  0.00  0.00      PROA  
ATOM   4969  CA  GLY P 346       5.191  13.056 -15.359  0.00  0.00      PROA  
ATOM   4970  HA1 GLY P 346       4.277  12.482 -15.348  0.00  0.00      PROA  
ATOM   4971  HA2 GLY P 346       6.041  12.460 -15.658  0.00  0.00      PROA  
ATOM   4972  C   GLY P 346       4.964  14.180 -16.359  0.00  0.00      PROA  
ATOM   4973  O   GLY P 346       5.400  14.161 -17.457  0.00  0.00      PROA  
ATOM   4974  N   GLN P 347       4.357  15.243 -15.890  0.00  0.00      PROA  
ATOM   4975  HN  GLN P 347       3.976  15.161 -14.972  0.00  0.00      PROA  
ATOM   4976  CA  GLN P 347       4.369  16.557 -16.503  0.00  0.00      PROA  
ATOM   4977  HA  GLN P 347       3.993  16.592 -17.515  0.00  0.00      PROA  
ATOM   4978  CB  GLN P 347       3.395  17.548 -15.741  0.00  0.00      PROA  
ATOM   4979  HB1 GLN P 347       3.521  18.570 -16.158  0.00  0.00      PROA  
ATOM   4980  HB2 GLN P 347       3.627  17.631 -14.658  0.00  0.00      PROA  
ATOM   4981  CG  GLN P 347       1.903  17.323 -15.905  0.00  0.00      PROA  
ATOM   4982  HG1 GLN P 347       1.287  18.233 -15.746  0.00  0.00      PROA  
ATOM   4983  HG2 GLN P 347       1.517  16.540 -15.218  0.00  0.00      PROA  
ATOM   4984  CD  GLN P 347       1.536  17.005 -17.393  0.00  0.00      PROA  
ATOM   4985  OE1 GLN P 347       1.771  17.714 -18.311  0.00  0.00      PROA  
ATOM   4986  NE2 GLN P 347       0.963  15.811 -17.626  0.00  0.00      PROA  
ATOM   4987 HE21 GLN P 347       0.786  15.544 -18.574  0.00  0.00      PROA  
ATOM   4988 HE22 GLN P 347       0.749  15.091 -16.966  0.00  0.00      PROA  
ATOM   4989  C   GLN P 347       5.748  17.211 -16.660  0.00  0.00      PROA  
ATOM   4990  O   GLN P 347       6.148  17.844 -17.710  0.00  0.00      PROA  
ATOM   4991  N   ALA P 348       6.608  17.126 -15.646  0.00  0.00      PROA  
ATOM   4992  HN  ALA P 348       6.357  16.921 -14.703  0.00  0.00      PROA  
ATOM   4993  CA  ALA P 348       8.032  17.402 -15.774  0.00  0.00      PROA  
ATOM   4994  HA  ALA P 348       8.176  18.442 -16.028  0.00  0.00      PROA  
ATOM   4995  CB  ALA P 348       8.750  17.422 -14.391  0.00  0.00      PROA  
ATOM   4996  HB1 ALA P 348       8.195  17.966 -13.597  0.00  0.00      PROA  
ATOM   4997  HB2 ALA P 348       9.822  17.711 -14.425  0.00  0.00      PROA  
ATOM   4998  HB3 ALA P 348       8.729  16.356 -14.080  0.00  0.00      PROA  
ATOM   4999  C   ALA P 348       8.790  16.567 -16.761  0.00  0.00      PROA  
ATOM   5000  O   ALA P 348       9.553  17.030 -17.598  0.00  0.00      PROA  
ATOM   5001  N   ALA P 349       8.724  15.251 -16.645  0.00  0.00      PROA  
ATOM   5002  HN  ALA P 349       8.171  14.830 -15.929  0.00  0.00      PROA  
ATOM   5003  CA  ALA P 349       9.480  14.303 -17.426  0.00  0.00      PROA  
ATOM   5004  HA  ALA P 349      10.502  14.610 -17.255  0.00  0.00      PROA  
ATOM   5005  CB  ALA P 349       9.225  12.810 -17.008  0.00  0.00      PROA  
ATOM   5006  HB1 ALA P 349       8.282  12.353 -17.376  0.00  0.00      PROA  
ATOM   5007  HB2 ALA P 349       9.316  12.670 -15.910  0.00  0.00      PROA  
ATOM   5008  HB3 ALA P 349       9.947  12.187 -17.578  0.00  0.00      PROA  
ATOM   5009  C   ALA P 349       9.231  14.398 -18.986  0.00  0.00      PROA  
ATOM   5010  O   ALA P 349      10.225  14.437 -19.798  0.00  0.00      PROA  
ATOM   5011  N   ASP P 350       7.951  14.575 -19.323  0.00  0.00      PROA  
ATOM   5012  HN  ASP P 350       7.389  14.698 -18.508  0.00  0.00      PROA  
ATOM   5013  CA  ASP P 350       7.396  14.982 -20.638  0.00  0.00      PROA  
ATOM   5014  HA  ASP P 350       7.768  14.189 -21.269  0.00  0.00      PROA  
ATOM   5015  CB  ASP P 350       5.824  14.897 -20.496  0.00  0.00      PROA  
ATOM   5016  HB1 ASP P 350       5.512  15.628 -19.719  0.00  0.00      PROA  
ATOM   5017  HB2 ASP P 350       5.587  13.839 -20.254  0.00  0.00      PROA  
ATOM   5018  CG  ASP P 350       5.172  15.230 -21.822  0.00  0.00      PROA  
ATOM   5019  OD1 ASP P 350       5.642  14.681 -22.867  0.00  0.00      PROA  
ATOM   5020  OD2 ASP P 350       4.085  15.804 -21.908  0.00  0.00      PROA  
ATOM   5021  C   ASP P 350       7.965  16.341 -21.122  0.00  0.00      PROA  
ATOM   5022  O   ASP P 350       8.356  16.488 -22.280  0.00  0.00      PROA  
ATOM   5023  N   ASN P 351       7.963  17.361 -20.218  0.00  0.00      PROA  
ATOM   5024  HN  ASN P 351       7.587  17.300 -19.296  0.00  0.00      PROA  
ATOM   5025  CA  ASN P 351       8.608  18.650 -20.587  0.00  0.00      PROA  
ATOM   5026  HA  ASN P 351       8.155  18.956 -21.519  0.00  0.00      PROA  
ATOM   5027  CB  ASN P 351       8.399  19.614 -19.399  0.00  0.00      PROA  
ATOM   5028  HB1 ASN P 351       8.869  19.249 -18.461  0.00  0.00      PROA  
ATOM   5029  HB2 ASN P 351       7.304  19.643 -19.213  0.00  0.00      PROA  
ATOM   5030  CG  ASN P 351       8.906  21.011 -19.679  0.00  0.00      PROA  
ATOM   5031  OD1 ASN P 351       9.705  21.492 -18.838  0.00  0.00      PROA  
ATOM   5032  ND2 ASN P 351       8.411  21.625 -20.798  0.00  0.00      PROA  
ATOM   5033 HD21 ASN P 351       8.820  22.514 -21.006  0.00  0.00      PROA  
ATOM   5034 HD22 ASN P 351       7.732  21.094 -21.304  0.00  0.00      PROA  
ATOM   5035  C   ASN P 351      10.068  18.547 -20.840  0.00  0.00      PROA  
ATOM   5036  O   ASN P 351      10.644  19.175 -21.803  0.00  0.00      PROA  
ATOM   5037  N   LEU P 352      10.812  17.826 -19.960  0.00  0.00      PROA  
ATOM   5038  HN  LEU P 352      10.353  17.401 -19.184  0.00  0.00      PROA  
ATOM   5039  CA  LEU P 352      12.200  17.503 -20.104  0.00  0.00      PROA  
ATOM   5040  HA  LEU P 352      12.730  18.443 -20.074  0.00  0.00      PROA  
ATOM   5041  CB  LEU P 352      12.541  16.666 -18.821  0.00  0.00      PROA  
ATOM   5042  HB1 LEU P 352      12.100  15.663 -19.004  0.00  0.00      PROA  
ATOM   5043  HB2 LEU P 352      11.982  17.125 -17.977  0.00  0.00      PROA  
ATOM   5044  CG  LEU P 352      14.016  16.501 -18.366  0.00  0.00      PROA  
ATOM   5045  HG  LEU P 352      14.487  17.457 -18.052  0.00  0.00      PROA  
ATOM   5046  CD1 LEU P 352      14.042  15.822 -16.935  0.00  0.00      PROA  
ATOM   5047 HD11 LEU P 352      13.756  14.761 -17.098  0.00  0.00      PROA  
ATOM   5048 HD12 LEU P 352      13.317  16.271 -16.222  0.00  0.00      PROA  
ATOM   5049 HD13 LEU P 352      15.103  15.808 -16.606  0.00  0.00      PROA  
ATOM   5050  CD2 LEU P 352      15.020  15.821 -19.303  0.00  0.00      PROA  
ATOM   5051 HD21 LEU P 352      15.284  16.363 -20.236  0.00  0.00      PROA  
ATOM   5052 HD22 LEU P 352      14.767  14.793 -19.642  0.00  0.00      PROA  
ATOM   5053 HD23 LEU P 352      15.974  15.625 -18.769  0.00  0.00      PROA  
ATOM   5054  C   LEU P 352      12.514  16.690 -21.302  0.00  0.00      PROA  
ATOM   5055  O   LEU P 352      13.444  17.054 -22.005  0.00  0.00      PROA  
ATOM   5056  N   ARG P 353      11.601  15.743 -21.680  0.00  0.00      PROA  
ATOM   5057  HN  ARG P 353      10.794  15.560 -21.124  0.00  0.00      PROA  
ATOM   5058  CA  ARG P 353      11.635  15.063 -22.968  0.00  0.00      PROA  
ATOM   5059  HA  ARG P 353      12.669  14.753 -22.952  0.00  0.00      PROA  
ATOM   5060  CB  ARG P 353      10.670  13.846 -22.831  0.00  0.00      PROA  
ATOM   5061  HB1 ARG P 353       9.669  14.184 -22.485  0.00  0.00      PROA  
ATOM   5062  HB2 ARG P 353      11.042  13.205 -22.004  0.00  0.00      PROA
[truncated: 164,088 more chars]
