# Supplementary material for: Structure and inhibition of the human lysosomal transporter Sialin
Source: Nat Commun. 2024 May 23;15:4386. doi: 10.1038/s41467-024-48535-3 (PMC11116495; doi:10.1038/s41467-024-48535-3)
Supplement: Supplementary file 9 — Source data [file 41467_2024_48535_MOESM9_ESM.zip › MovieS1_t100ns.txt]

CRYST1    0.000    0.000    0.000  90.00  90.00  90.00 P 1           1
ATOM      1  N   CYS P  36       0.761   3.755 -34.026  0.00  0.00      PROA  
ATOM      2  HT1 CYS P  36       1.466   3.932 -34.769  0.00  0.00      PROA  
ATOM      3  HT2 CYS P  36       0.953   4.549 -33.382  0.00  0.00      PROA  
ATOM      4  HT3 CYS P  36      -0.175   4.123 -34.293  0.00  0.00      PROA  
ATOM      5  CA  CYS P  36       0.826   2.364 -33.430  0.00  0.00      PROA  
ATOM      6  HA  CYS P  36       1.705   2.385 -32.803  0.00  0.00      PROA  
ATOM      7  CB  CYS P  36      -0.422   2.176 -32.463  0.00  0.00      PROA  
ATOM      8  HB1 CYS P  36      -0.621   1.105 -32.245  0.00  0.00      PROA  
ATOM      9  HB2 CYS P  36      -1.284   2.549 -33.057  0.00  0.00      PROA  
ATOM     10  SG  CYS P  36      -0.258   3.312 -30.979  0.00  0.00      PROA  
ATOM     11  HG1 CYS P  36      -1.395   3.134 -30.322  0.00  0.00      PROA  
ATOM     12  C   CYS P  36       0.976   1.178 -34.370  0.00  0.00      PROA  
ATOM     13  O   CYS P  36       0.785   1.297 -35.591  0.00  0.00      PROA  
ATOM     14  N   SER P  37       1.373  -0.040 -33.949  0.00  0.00      PROA  
ATOM     15  HN  SER P  37       1.527  -0.192 -32.976  0.00  0.00      PROA  
ATOM     16  CA  SER P  37       1.558  -1.262 -34.740  0.00  0.00      PROA  
ATOM     17  HA  SER P  37       0.739  -1.254 -35.444  0.00  0.00      PROA  
ATOM     18  CB  SER P  37       2.959  -1.184 -35.467  0.00  0.00      PROA  
ATOM     19  HB1 SER P  37       3.017  -0.292 -36.126  0.00  0.00      PROA  
ATOM     20  HB2 SER P  37       3.065  -2.193 -35.920  0.00  0.00      PROA  
ATOM     21  OG  SER P  37       4.003  -0.966 -34.576  0.00  0.00      PROA  
ATOM     22  HG1 SER P  37       4.050  -0.013 -34.472  0.00  0.00      PROA  
ATOM     23  C   SER P  37       1.376  -2.553 -33.952  0.00  0.00      PROA  
ATOM     24  O   SER P  37       1.633  -2.636 -32.762  0.00  0.00      PROA  
ATOM     25  N   ALA P  38       0.877  -3.563 -34.650  0.00  0.00      PROA  
ATOM     26  HN  ALA P  38       0.786  -3.495 -35.640  0.00  0.00      PROA  
ATOM     27  CA  ALA P  38       0.599  -4.840 -34.076  0.00  0.00      PROA  
ATOM     28  HA  ALA P  38      -0.071  -4.567 -33.274  0.00  0.00      PROA  
ATOM     29  CB  ALA P  38       0.006  -5.823 -35.064  0.00  0.00      PROA  
ATOM     30  HB1 ALA P  38      -0.817  -5.317 -35.612  0.00  0.00      PROA  
ATOM     31  HB2 ALA P  38      -0.303  -6.778 -34.588  0.00  0.00      PROA  
ATOM     32  HB3 ALA P  38       0.655  -5.985 -35.951  0.00  0.00      PROA  
ATOM     33  C   ALA P  38       1.766  -5.492 -33.395  0.00  0.00      PROA  
ATOM     34  O   ALA P  38       1.552  -6.024 -32.288  0.00  0.00      PROA  
ATOM     35  N   ARG P  39       3.022  -5.482 -33.868  0.00  0.00      PROA  
ATOM     36  HN  ARG P  39       3.168  -5.024 -34.742  0.00  0.00      PROA  
ATOM     37  CA  ARG P  39       4.107  -6.073 -33.110  0.00  0.00      PROA  
ATOM     38  HA  ARG P  39       3.796  -7.063 -32.810  0.00  0.00      PROA  
ATOM     39  CB  ARG P  39       5.390  -6.161 -34.070  0.00  0.00      PROA  
ATOM     40  HB1 ARG P  39       5.150  -6.788 -34.955  0.00  0.00      PROA  
ATOM     41  HB2 ARG P  39       6.211  -6.654 -33.506  0.00  0.00      PROA  
ATOM     42  CG  ARG P  39       6.053  -4.946 -34.747  0.00  0.00      PROA  
ATOM     43  HG1 ARG P  39       6.871  -4.694 -34.038  0.00  0.00      PROA  
ATOM     44  HG2 ARG P  39       5.430  -4.042 -34.919  0.00  0.00      PROA  
ATOM     45  CD  ARG P  39       6.621  -5.286 -36.142  0.00  0.00      PROA  
ATOM     46  HD1 ARG P  39       5.786  -5.546 -36.826  0.00  0.00      PROA  
ATOM     47  HD2 ARG P  39       7.332  -6.140 -36.141  0.00  0.00      PROA  
ATOM     48  NE  ARG P  39       7.381  -4.116 -36.702  0.00  0.00      PROA  
ATOM     49  HE  ARG P  39       8.351  -3.967 -36.509  0.00  0.00      PROA  
ATOM     50  CZ  ARG P  39       6.850  -3.091 -37.360  0.00  0.00      PROA  
ATOM     51  NH1 ARG P  39       5.610  -2.953 -37.658  0.00  0.00      PROA  
ATOM     52 HH11 ARG P  39       4.991  -3.473 -37.069  0.00  0.00      PROA  
ATOM     53 HH12 ARG P  39       5.388  -2.320 -38.400  0.00  0.00      PROA  
ATOM     54  NH2 ARG P  39       7.670  -2.300 -38.016  0.00  0.00      PROA  
ATOM     55 HH21 ARG P  39       8.668  -2.320 -37.950  0.00  0.00      PROA  
ATOM     56 HH22 ARG P  39       7.302  -1.470 -38.436  0.00  0.00      PROA  
ATOM     57  C   ARG P  39       4.452  -5.279 -31.809  0.00  0.00      PROA  
ATOM     58  O   ARG P  39       4.861  -5.833 -30.823  0.00  0.00      PROA  
ATOM     59  N   TYR P  40       4.296  -3.925 -31.840  0.00  0.00      PROA  
ATOM     60  HN  TYR P  40       3.908  -3.388 -32.584  0.00  0.00      PROA  
ATOM     61  CA  TYR P  40       4.328  -3.137 -30.645  0.00  0.00      PROA  
ATOM     62  HA  TYR P  40       5.165  -3.581 -30.127  0.00  0.00      PROA  
ATOM     63  CB  TYR P  40       4.423  -1.631 -30.960  0.00  0.00      PROA  
ATOM     64  HB1 TYR P  40       4.156  -0.913 -30.155  0.00  0.00      PROA  
ATOM     65  HB2 TYR P  40       3.946  -1.437 -31.945  0.00  0.00      PROA  
ATOM     66  CG  TYR P  40       5.906  -1.385 -31.218  0.00  0.00      PROA  
ATOM     67  CD1 TYR P  40       6.669  -0.625 -30.330  0.00  0.00      PROA  
ATOM     68  HD1 TYR P  40       6.271  -0.243 -29.402  0.00  0.00      PROA  
ATOM     69  CE1 TYR P  40       8.042  -0.359 -30.619  0.00  0.00      PROA  
ATOM     70  HE1 TYR P  40       8.594   0.286 -29.950  0.00  0.00      PROA  
ATOM     71  CZ  TYR P  40       8.690  -0.813 -31.782  0.00  0.00      PROA  
ATOM     72  OH  TYR P  40      10.101  -0.671 -31.913  0.00  0.00      PROA  
ATOM     73  HH  TYR P  40      10.286  -1.204 -32.689  0.00  0.00      PROA  
ATOM     74  CD2 TYR P  40       6.570  -1.884 -32.361  0.00  0.00      PROA  
ATOM     75  HD2 TYR P  40       5.980  -2.375 -33.121  0.00  0.00      PROA  
ATOM     76  CE2 TYR P  40       7.944  -1.650 -32.618  0.00  0.00      PROA  
ATOM     77  HE2 TYR P  40       8.380  -2.084 -33.506  0.00  0.00      PROA  
ATOM     78  C   TYR P  40       3.188  -3.377 -29.673  0.00  0.00      PROA  
ATOM     79  O   TYR P  40       3.383  -3.277 -28.443  0.00  0.00      PROA  
ATOM     80  N   ASN P  41       1.980  -3.667 -30.100  0.00  0.00      PROA  
ATOM     81  HN  ASN P  41       1.907  -3.574 -31.090  0.00  0.00      PROA  
ATOM     82  CA  ASN P  41       0.815  -4.007 -29.252  0.00  0.00      PROA  
ATOM     83  HA  ASN P  41       0.822  -3.277 -28.456  0.00  0.00      PROA  
ATOM     84  CB  ASN P  41      -0.499  -3.997 -30.053  0.00  0.00      PROA  
ATOM     85  HB1 ASN P  41      -1.394  -4.185 -29.422  0.00  0.00      PROA  
ATOM     86  HB2 ASN P  41      -0.565  -4.636 -30.959  0.00  0.00      PROA  
ATOM     87  CG  ASN P  41      -0.790  -2.474 -30.527  0.00  0.00      PROA  
ATOM     88  OD1 ASN P  41      -0.213  -1.578 -29.943  0.00  0.00      PROA  
ATOM     89  ND2 ASN P  41      -1.499  -2.381 -31.695  0.00  0.00      PROA  
ATOM     90 HD21 ASN P  41      -1.396  -1.458 -32.066  0.00  0.00      PROA  
ATOM     91 HD22 ASN P  41      -1.950  -3.181 -32.090  0.00  0.00      PROA  
ATOM     92  C   ASN P  41       0.964  -5.352 -28.623  0.00  0.00      PROA  
ATOM     93  O   ASN P  41       0.560  -5.580 -27.460  0.00  0.00      PROA  
ATOM     94  N   LEU P  42       1.583  -6.371 -29.333  0.00  0.00      PROA  
ATOM     95  HN  LEU P  42       1.853  -6.104 -30.255  0.00  0.00      PROA  
ATOM     96  CA  LEU P  42       2.203  -7.574 -28.748  0.00  0.00      PROA  
ATOM     97  HA  LEU P  42       1.415  -8.092 -28.222  0.00  0.00      PROA  
ATOM     98  CB  LEU P  42       2.776  -8.345 -29.994  0.00  0.00      PROA  
ATOM     99  HB1 LEU P  42       3.394  -7.668 -30.621  0.00  0.00      PROA  
ATOM    100  HB2 LEU P  42       1.819  -8.495 -30.538  0.00  0.00      PROA  
ATOM    101  CG  LEU P  42       3.498  -9.698 -29.656  0.00  0.00      PROA  
ATOM    102  HG  LEU P  42       4.494  -9.563 -29.182  0.00  0.00      PROA  
ATOM    103  CD1 LEU P  42       2.645 -10.551 -28.700  0.00  0.00      PROA  
ATOM    104 HD11 LEU P  42       1.651 -10.881 -29.070  0.00  0.00      PROA  
ATOM    105 HD12 LEU P  42       2.621 -10.152 -27.663  0.00  0.00      PROA  
ATOM    106 HD13 LEU P  42       3.215 -11.505 -28.693  0.00  0.00      PROA  
ATOM    107  CD2 LEU P  42       3.846 -10.445 -30.965  0.00  0.00      PROA  
ATOM    108 HD21 LEU P  42       2.948 -10.877 -31.457  0.00  0.00      PROA  
ATOM    109 HD22 LEU P  42       4.573 -11.274 -30.825  0.00  0.00      PROA  
ATOM    110 HD23 LEU P  42       4.323  -9.750 -31.689  0.00  0.00      PROA  
ATOM    111  C   LEU P  42       3.359  -7.356 -27.700  0.00  0.00      PROA  
ATOM    112  O   LEU P  42       3.392  -8.063 -26.692  0.00  0.00      PROA  
ATOM    113  N   ALA P  43       4.282  -6.413 -27.970  0.00  0.00      PROA  
ATOM    114  HN  ALA P  43       4.267  -5.891 -28.820  0.00  0.00      PROA  
ATOM    115  CA  ALA P  43       5.290  -6.001 -26.839  0.00  0.00      PROA  
ATOM    116  HA  ALA P  43       5.713  -6.898 -26.411  0.00  0.00      PROA  
ATOM    117  CB  ALA P  43       6.416  -5.029 -27.329  0.00  0.00      PROA  
ATOM    118  HB1 ALA P  43       6.025  -3.996 -27.443  0.00  0.00      PROA  
ATOM    119  HB2 ALA P  43       6.721  -5.321 -28.356  0.00  0.00      PROA  
ATOM    120  HB3 ALA P  43       7.301  -5.181 -26.675  0.00  0.00      PROA  
ATOM    121  C   ALA P  43       4.672  -5.379 -25.629  0.00  0.00      PROA  
ATOM    122  O   ALA P  43       4.961  -5.722 -24.478  0.00  0.00      PROA  
ATOM    123  N   LEU P  44       3.728  -4.413 -25.852  0.00  0.00      PROA  
ATOM    124  HN  LEU P  44       3.520  -3.967 -26.719  0.00  0.00      PROA  
ATOM    125  CA  LEU P  44       3.016  -3.875 -24.750  0.00  0.00      PROA  
ATOM    126  HA  LEU P  44       3.746  -3.411 -24.103  0.00  0.00      PROA  
ATOM    127  CB  LEU P  44       2.131  -2.667 -25.232  0.00  0.00      PROA  
ATOM    128  HB1 LEU P  44       1.368  -3.155 -25.876  0.00  0.00      PROA  
ATOM    129  HB2 LEU P  44       2.654  -2.123 -26.047  0.00  0.00      PROA  
ATOM    130  CG  LEU P  44       1.297  -1.888 -24.226  0.00  0.00      PROA  
ATOM    131  HG  LEU P  44       0.713  -2.525 -23.528  0.00  0.00      PROA  
ATOM    132  CD1 LEU P  44       2.197  -1.011 -23.383  0.00  0.00      PROA  
ATOM    133 HD11 LEU P  44       3.032  -1.476 -22.816  0.00  0.00      PROA  
ATOM    134 HD12 LEU P  44       1.469  -0.482 -22.732  0.00  0.00      PROA  
ATOM    135 HD13 LEU P  44       2.691  -0.252 -24.026  0.00  0.00      PROA  
ATOM    136  CD2 LEU P  44       0.198  -0.989 -24.895  0.00  0.00      PROA  
ATOM    137 HD21 LEU P  44       0.631  -0.329 -25.677  0.00  0.00      PROA  
ATOM    138 HD22 LEU P  44      -0.235  -0.321 -24.120  0.00  0.00      PROA  
ATOM    139 HD23 LEU P  44      -0.582  -1.603 -25.395  0.00  0.00      PROA  
ATOM    140  C   LEU P  44       2.244  -4.873 -23.896  0.00  0.00      PROA  
ATOM    141  O   LEU P  44       2.312  -4.986 -22.657  0.00  0.00      PROA  
ATOM    142  N   LEU P  45       1.556  -5.768 -24.633  0.00  0.00      PROA  
ATOM    143  HN  LEU P  45       1.615  -5.864 -25.624  0.00  0.00      PROA  
ATOM    144  CA  LEU P  45       0.872  -6.785 -23.943  0.00  0.00      PROA  
ATOM    145  HA  LEU P  45       0.206  -6.280 -23.260  0.00  0.00      PROA  
ATOM    146  CB  LEU P  45       0.043  -7.483 -24.956  0.00  0.00      PROA  
ATOM    147  HB1 LEU P  45       0.737  -8.001 -25.651  0.00  0.00      PROA  
ATOM    148  HB2 LEU P  45      -0.525  -6.682 -25.476  0.00  0.00      PROA  
ATOM    149  CG  LEU P  45      -0.936  -8.579 -24.506  0.00  0.00      PROA  
ATOM    150  HG  LEU P  45      -0.328  -9.321 -23.944  0.00  0.00      PROA  
ATOM    151  CD1 LEU P  45      -1.952  -7.942 -23.631  0.00  0.00      PROA  
ATOM    152 HD11 LEU P  45      -2.199  -6.905 -23.945  0.00  0.00      PROA  
ATOM    153 HD12 LEU P  45      -1.631  -7.914 -22.568  0.00  0.00      PROA  
ATOM    154 HD13 LEU P  45      -2.927  -8.474 -23.655  0.00  0.00      PROA  
ATOM    155  CD2 LEU P  45      -1.611  -9.278 -25.663  0.00  0.00      PROA  
ATOM    156 HD21 LEU P  45      -1.950  -8.641 -26.508  0.00  0.00      PROA  
ATOM    157 HD22 LEU P  45      -2.406  -9.958 -25.289  0.00  0.00      PROA  
ATOM    158 HD23 LEU P  45      -0.762  -9.941 -25.934  0.00  0.00      PROA  
ATOM    159  C   LEU P  45       1.732  -7.819 -23.223  0.00  0.00      PROA  
ATOM    160  O   LEU P  45       1.554  -8.221 -22.059  0.00  0.00      PROA  
ATOM    161  N   ALA P  46       2.800  -8.283 -23.914  0.00  0.00      PROA  
ATOM    162  HN  ALA P  46       2.841  -7.946 -24.851  0.00  0.00      PROA  
ATOM    163  CA  ALA P  46       3.858  -9.186 -23.431  0.00  0.00      PROA  
ATOM    164  HA  ALA P  46       3.336 -10.067 -23.089  0.00  0.00      PROA  
ATOM    165  CB  ALA P  46       4.826  -9.628 -24.541  0.00  0.00      PROA  
ATOM    166  HB1 ALA P  46       4.141 -10.191 -25.211  0.00  0.00      PROA  
ATOM    167  HB2 ALA P  46       5.620 -10.249 -24.074  0.00  0.00      PROA  
ATOM    168  HB3 ALA P  46       5.234  -8.769 -25.115  0.00  0.00      PROA  
ATOM    169  C   ALA P  46       4.604  -8.649 -22.164  0.00  0.00      PROA  
ATOM    170  O   ALA P  46       4.907  -9.409 -21.297  0.00  0.00      PROA  
ATOM    171  N   PHE P  47       4.762  -7.337 -22.121  0.00  0.00      PROA  
ATOM    172  HN  PHE P  47       4.527  -6.713 -22.862  0.00  0.00      PROA  
ATOM    173  CA  PHE P  47       5.318  -6.746 -20.928  0.00  0.00      PROA  
ATOM    174  HA  PHE P  47       6.309  -7.171 -20.868  0.00  0.00      PROA  
ATOM    175  CB  PHE P  47       5.406  -5.221 -21.098  0.00  0.00      PROA  
ATOM    176  HB1 PHE P  47       4.405  -4.817 -21.364  0.00  0.00      PROA  
ATOM    177  HB2 PHE P  47       6.071  -5.025 -21.966  0.00  0.00      PROA  
ATOM    178  CG  PHE P  47       5.773  -4.458 -19.864  0.00  0.00      PROA  
ATOM    179  CD1 PHE P  47       6.820  -4.892 -19.088  0.00  0.00      PROA  
ATOM    180  HD1 PHE P  47       7.297  -5.833 -19.321  0.00  0.00      PROA  
ATOM    181  CE1 PHE P  47       6.930  -4.316 -17.868  0.00  0.00      PROA  
ATOM    182  HE1 PHE P  47       7.720  -4.672 -17.223  0.00  0.00      PROA  
ATOM    183  CZ  PHE P  47       6.234  -3.181 -17.412  0.00  0.00      PROA  
ATOM    184  HZ  PHE P  47       6.409  -2.712 -16.455  0.00  0.00      PROA  
ATOM    185  CD2 PHE P  47       5.069  -3.299 -19.499  0.00  0.00      PROA  
ATOM    186  HD2 PHE P  47       4.316  -2.957 -20.193  0.00  0.00      PROA  
ATOM    187  CE2 PHE P  47       5.314  -2.608 -18.310  0.00  0.00      PROA  
ATOM    188  HE2 PHE P  47       4.846  -1.669 -18.051  0.00  0.00      PROA  
ATOM    189  C   PHE P  47       4.595  -7.071 -19.645  0.00  0.00      PROA  
ATOM    190  O   PHE P  47       5.214  -7.248 -18.623  0.00  0.00      PROA  
ATOM    191  N   PHE P  48       3.311  -7.131 -19.612  0.00  0.00      PROA  
ATOM    192  HN  PHE P  48       2.762  -6.958 -20.426  0.00  0.00      PROA  
ATOM    193  CA  PHE P  48       2.602  -7.620 -18.389  0.00  0.00      PROA  
ATOM    194  HA  PHE P  48       3.092  -7.069 -17.600  0.00  0.00      PROA  
ATOM    195  CB  PHE P  48       1.035  -7.454 -18.315  0.00  0.00      PROA  
ATOM    196  HB1 PHE P  48       0.594  -7.820 -17.363  0.00  0.00      PROA  
ATOM    197  HB2 PHE P  48       0.509  -7.907 -19.182  0.00  0.00      PROA  
ATOM    198  CG  PHE P  48       0.712  -6.020 -18.499  0.00  0.00      PROA  
ATOM    199  CD1 PHE P  48       0.583  -5.098 -17.433  0.00  0.00      PROA  
ATOM    200  HD1 PHE P  48       0.824  -5.449 -16.441  0.00  0.00      PROA  
ATOM    201  CE1 PHE P  48       0.329  -3.765 -17.630  0.00  0.00      PROA  
ATOM    202  HE1 PHE P  48       0.351  -3.040 -16.831  0.00  0.00      PROA  
ATOM    203  CZ  PHE P  48       0.223  -3.273 -18.949  0.00  0.00      PROA  
ATOM    204  HZ  PHE P  48       0.060  -2.213 -19.071  0.00  0.00      PROA  
ATOM    205  CD2 PHE P  48       0.538  -5.503 -19.783  0.00  0.00      PROA  
ATOM    206  HD2 PHE P  48       0.692  -6.139 -20.643  0.00  0.00      PROA  
ATOM    207  CE2 PHE P  48       0.370  -4.162 -20.057  0.00  0.00      PROA  
ATOM    208  HE2 PHE P  48       0.109  -3.902 -21.072  0.00  0.00      PROA  
ATOM    209  C   PHE P  48       2.980  -9.038 -18.080  0.00  0.00      PROA  
ATOM    210  O   PHE P  48       3.138  -9.404 -16.905  0.00  0.00      PROA  
ATOM    211  N   GLY P  49       3.178  -9.922 -19.085  0.00  0.00      PROA  
ATOM    212  HN  GLY P  49       2.935  -9.492 -19.951  0.00  0.00      PROA  
ATOM    213  CA  GLY P  49       3.774 -11.289 -19.080  0.00  0.00      PROA  
ATOM    214  HA1 GLY P  49       3.831 -11.654 -20.095  0.00  0.00      PROA  
ATOM    215  HA2 GLY P  49       3.081 -11.798 -18.426  0.00  0.00      PROA  
ATOM    216  C   GLY P  49       5.131 -11.463 -18.477  0.00  0.00      PROA  
ATOM    217  O   GLY P  49       5.324 -12.139 -17.493  0.00  0.00      PROA  
ATOM    218  N   PHE P  50       6.089 -10.579 -18.851  0.00  0.00      PROA  
ATOM    219  HN  PHE P  50       5.798  -9.969 -19.584  0.00  0.00      PROA  
ATOM    220  CA  PHE P  50       7.432 -10.470 -18.279  0.00  0.00      PROA  
ATOM    221  HA  PHE P  50       7.884 -11.450 -18.286  0.00  0.00      PROA  
ATOM    222  CB  PHE P  50       8.358  -9.523 -19.111  0.00  0.00      PROA  
ATOM    223  HB1 PHE P  50       9.388  -9.508 -18.693  0.00  0.00      PROA  
ATOM    224  HB2 PHE P  50       7.964  -8.488 -19.024  0.00  0.00      PROA  
ATOM    225  CG  PHE P  50       8.312  -9.971 -20.584  0.00  0.00      PROA  
ATOM    226  CD1 PHE P  50       8.133  -9.067 -21.610  0.00  0.00      PROA  
ATOM    227  HD1 PHE P  50       7.974  -8.043 -21.306  0.00  0.00      PROA  
ATOM    228  CE1 PHE P  50       8.403  -9.392 -22.967  0.00  0.00      PROA  
ATOM    229  HE1 PHE P  50       8.157  -8.666 -23.727  0.00  0.00      PROA  
ATOM    230  CZ  PHE P  50       8.645 -10.737 -23.228  0.00  0.00      PROA  
ATOM    231  HZ  PHE P  50       8.773 -11.071 -24.247  0.00  0.00      PROA  
ATOM    232  CD2 PHE P  50       8.597 -11.295 -20.887  0.00  0.00      PROA  
ATOM    233  HD2 PHE P  50       8.675 -12.039 -20.108  0.00  0.00      PROA  
ATOM    234  CE2 PHE P  50       8.834 -11.655 -22.224  0.00  0.00      PROA  
ATOM    235  HE2 PHE P  50       9.106 -12.694 -22.341  0.00  0.00      PROA  
ATOM    236  C   PHE P  50       7.334  -9.934 -16.823  0.00  0.00      PROA  
ATOM    237  O   PHE P  50       7.972 -10.460 -15.921  0.00  0.00      PROA  
ATOM    238  N   PHE P  51       6.540  -8.841 -16.581  0.00  0.00      PROA  
ATOM    239  HN  PHE P  51       6.256  -8.257 -17.337  0.00  0.00      PROA  
ATOM    240  CA  PHE P  51       6.100  -8.375 -15.266  0.00  0.00      PROA  
ATOM    241  HA  PHE P  51       6.941  -8.128 -14.634  0.00  0.00      PROA  
ATOM    242  CB  PHE P  51       5.193  -7.198 -15.343  0.00  0.00      PROA  
ATOM    243  HB1 PHE P  51       4.560  -7.352 -16.243  0.00  0.00      PROA  
ATOM    244  HB2 PHE P  51       5.726  -6.267 -15.630  0.00  0.00      PROA  
ATOM    245  CG  PHE P  51       4.286  -6.724 -14.197  0.00  0.00      PROA  
ATOM    246  CD1 PHE P  51       2.929  -7.141 -14.113  0.00  0.00      PROA  
ATOM    247  HD1 PHE P  51       2.463  -7.808 -14.823  0.00  0.00      PROA  
ATOM    248  CE1 PHE P  51       2.231  -6.664 -13.029  0.00  0.00      PROA  
ATOM    249  HE1 PHE P  51       1.185  -6.921 -12.944  0.00  0.00      PROA  
ATOM    250  CZ  PHE P  51       2.762  -5.785 -12.073  0.00  0.00      PROA  
ATOM    251  HZ  PHE P  51       2.123  -5.392 -11.296  0.00  0.00      PROA  
ATOM    252  CD2 PHE P  51       4.840  -5.838 -13.242  0.00  0.00      PROA  
ATOM    253  HD2 PHE P  51       5.870  -5.523 -13.327  0.00  0.00      PROA  
ATOM    254  CE2 PHE P  51       4.102  -5.426 -12.163  0.00  0.00      PROA  
ATOM    255  HE2 PHE P  51       4.641  -4.794 -11.472  0.00  0.00      PROA  
ATOM    256  C   PHE P  51       5.526  -9.372 -14.288  0.00  0.00      PROA  
ATOM    257  O   PHE P  51       5.676  -9.311 -13.085  0.00  0.00      PROA  
ATOM    258  N   ILE P  52       5.050 -10.506 -14.728  0.00  0.00      PROA  
ATOM    259  HN  ILE P  52       4.922 -10.645 -15.707  0.00  0.00      PROA  
ATOM    260  CA  ILE P  52       4.617 -11.540 -13.826  0.00  0.00      PROA  
ATOM    261  HA  ILE P  52       4.453 -11.165 -12.827  0.00  0.00      PROA  
ATOM    262  CB  ILE P  52       3.293 -12.217 -14.406  0.00  0.00      PROA  
ATOM    263  HB  ILE P  52       3.422 -12.372 -15.498  0.00  0.00      PROA  
ATOM    264  CG2 ILE P  52       2.976 -13.561 -13.809  0.00  0.00      PROA  
ATOM    265 HG21 ILE P  52       3.838 -14.156 -14.179  0.00  0.00      PROA  
ATOM    266 HG22 ILE P  52       2.124 -14.123 -14.248  0.00  0.00      PROA  
ATOM    267 HG23 ILE P  52       2.865 -13.627 -12.706  0.00  0.00      PROA  
ATOM    268  CG1 ILE P  52       2.087 -11.270 -14.345  0.00  0.00      PROA  
ATOM    269 HG11 ILE P  52       2.450 -10.272 -14.670  0.00  0.00      PROA  
ATOM    270 HG12 ILE P  52       1.803 -11.281 -13.271  0.00  0.00      PROA  
ATOM    271  CD  ILE P  52       0.929 -11.740 -15.210  0.00  0.00      PROA  
ATOM    272  HD1 ILE P  52      -0.047 -11.215 -15.135  0.00  0.00      PROA  
ATOM    273  HD2 ILE P  52       0.758 -12.824 -15.041  0.00  0.00      PROA  
ATOM    274  HD3 ILE P  52       1.206 -11.630 -16.281  0.00  0.00      PROA  
ATOM    275  C   ILE P  52       5.858 -12.410 -13.718  0.00  0.00      PROA  
ATOM    276  O   ILE P  52       6.351 -12.600 -12.587  0.00  0.00      PROA  
ATOM    277  N   VAL P  53       6.331 -13.003 -14.830  0.00  0.00      PROA  
ATOM    278  HN  VAL P  53       6.008 -12.775 -15.746  0.00  0.00      PROA  
ATOM    279  CA  VAL P  53       7.254 -14.109 -14.701  0.00  0.00      PROA  
ATOM    280  HA  VAL P  53       6.876 -14.832 -13.993  0.00  0.00      PROA  
ATOM    281  CB  VAL P  53       7.372 -14.863 -15.994  0.00  0.00      PROA  
ATOM    282  HB  VAL P  53       6.322 -15.052 -16.304  0.00  0.00      PROA  
ATOM    283  CG1 VAL P  53       8.123 -14.054 -17.011  0.00  0.00      PROA  
ATOM    284 HG11 VAL P  53       9.182 -13.834 -16.759  0.00  0.00      PROA  
ATOM    285 HG12 VAL P  53       7.527 -13.147 -17.252  0.00  0.00      PROA  
ATOM    286 HG13 VAL P  53       8.281 -14.579 -17.977  0.00  0.00      PROA  
ATOM    287  CG2 VAL P  53       7.999 -16.294 -15.800  0.00  0.00      PROA  
ATOM    288 HG21 VAL P  53       9.069 -16.326 -15.505  0.00  0.00      PROA  
ATOM    289 HG22 VAL P  53       8.032 -16.922 -16.716  0.00  0.00      PROA  
ATOM    290 HG23 VAL P  53       7.525 -16.966 -15.052  0.00  0.00      PROA  
ATOM    291  C   VAL P  53       8.571 -13.763 -14.133  0.00  0.00      PROA  
ATOM    292  O   VAL P  53       9.178 -14.578 -13.549  0.00  0.00      PROA  
ATOM    293  N   TYR P  54       9.050 -12.529 -14.209  0.00  0.00      PROA  
ATOM    294  HN  TYR P  54       8.602 -11.824 -14.754  0.00  0.00      PROA  
ATOM    295  CA  TYR P  54      10.336 -12.156 -13.570  0.00  0.00      PROA  
ATOM    296  HA  TYR P  54      10.805 -13.078 -13.259  0.00  0.00      PROA  
ATOM    297  CB  TYR P  54      11.202 -11.305 -14.543  0.00  0.00      PROA  
ATOM    298  HB1 TYR P  54      12.195 -11.065 -14.106  0.00  0.00      PROA  
ATOM    299  HB2 TYR P  54      10.669 -10.359 -14.778  0.00  0.00      PROA  
ATOM    300  CG  TYR P  54      11.471 -12.076 -15.869  0.00  0.00      PROA  
ATOM    301  CD1 TYR P  54      11.932 -13.418 -15.863  0.00  0.00      PROA  
ATOM    302  HD1 TYR P  54      12.146 -13.992 -14.973  0.00  0.00      PROA  
ATOM    303  CE1 TYR P  54      11.762 -14.095 -17.053  0.00  0.00      PROA  
ATOM    304  HE1 TYR P  54      11.933 -15.161 -17.031  0.00  0.00      PROA  
ATOM    305  CZ  TYR P  54      11.656 -13.515 -18.268  0.00  0.00      PROA  
ATOM    306  OH  TYR P  54      11.763 -14.240 -19.509  0.00  0.00      PROA  
ATOM    307  HH  TYR P  54      11.589 -15.166 -19.324  0.00  0.00      PROA  
ATOM    308  CD2 TYR P  54      11.302 -11.390 -17.135  0.00  0.00      PROA  
ATOM    309  HD2 TYR P  54      11.012 -10.362 -16.978  0.00  0.00      PROA  
ATOM    310  CE2 TYR P  54      11.390 -12.149 -18.312  0.00  0.00      PROA  
ATOM    311  HE2 TYR P  54      11.255 -11.648 -19.260  0.00  0.00      PROA  
ATOM    312  C   TYR P  54      10.091 -11.357 -12.240  0.00  0.00      PROA  
ATOM    313  O   TYR P  54      11.124 -10.873 -11.674  0.00  0.00      PROA  
ATOM    314  N   ALA P  55       8.811 -11.244 -11.837  0.00  0.00      PROA  
ATOM    315  HN  ALA P  55       8.174 -11.757 -12.407  0.00  0.00      PROA  
ATOM    316  CA  ALA P  55       8.544 -10.804 -10.500  0.00  0.00      PROA  
ATOM    317  HA  ALA P  55       9.264 -10.033 -10.268  0.00  0.00      PROA  
ATOM    318  CB  ALA P  55       7.218 -10.092 -10.395  0.00  0.00      PROA  
ATOM    319  HB1 ALA P  55       6.403 -10.819 -10.596  0.00  0.00      PROA  
ATOM    320  HB2 ALA P  55       7.301  -9.400 -11.260  0.00  0.00      PROA  
ATOM    321  HB3 ALA P  55       7.089  -9.569  -9.424  0.00  0.00      PROA  
ATOM    322  C   ALA P  55       8.601 -11.883  -9.478  0.00  0.00      PROA  
ATOM    323  O   ALA P  55       8.801 -11.667  -8.315  0.00  0.00      PROA  
ATOM    324  N   LEU P  56       8.537 -13.171  -9.907  0.00  0.00      PROA  
ATOM    325  HN  LEU P  56       8.330 -13.484 -10.830  0.00  0.00      PROA  
ATOM    326  CA  LEU P  56       8.434 -14.311  -8.850  0.00  0.00      PROA  
ATOM    327  HA  LEU P  56       7.674 -13.955  -8.170  0.00  0.00      PROA  
ATOM    328  CB  LEU P  56       7.953 -15.524  -9.621  0.00  0.00      PROA  
ATOM    329  HB1 LEU P  56       7.532 -16.179  -8.829  0.00  0.00      PROA  
ATOM    330  HB2 LEU P  56       8.862 -16.010 -10.036  0.00  0.00      PROA  
ATOM    331  CG  LEU P  56       6.900 -15.254 -10.790  0.00  0.00      PROA  
ATOM    332  HG  LEU P  56       7.368 -14.674 -11.614  0.00  0.00      PROA  
ATOM    333  CD1 LEU P  56       6.425 -16.530 -11.472  0.00  0.00      PROA  
ATOM    334 HD11 LEU P  56       5.773 -17.068 -10.750  0.00  0.00      PROA  
ATOM    335 HD12 LEU P  56       7.265 -17.199 -11.757  0.00  0.00      PROA  
ATOM    336 HD13 LEU P  56       5.781 -16.314 -12.351  0.00  0.00      PROA  
ATOM    337  CD2 LEU P  56       5.680 -14.526 -10.249  0.00  0.00      PROA  
ATOM    338 HD21 LEU P  56       4.925 -14.439 -11.060  0.00  0.00      PROA  
ATOM    339 HD22 LEU P  56       5.810 -13.428 -10.145  0.00  0.00      PROA  
ATOM    340 HD23 LEU P  56       5.324 -15.024  -9.322  0.00  0.00      PROA  
ATOM    341  C   LEU P  56       9.611 -14.523  -7.923  0.00  0.00      PROA  
ATOM    342  O   LEU P  56       9.493 -14.711  -6.685  0.00  0.00      PROA  
ATOM    343  N   ARG P  57      10.840 -14.413  -8.453  0.00  0.00      PROA  
ATOM    344  HN  ARG P  57      10.990 -14.289  -9.431  0.00  0.00      PROA  
ATOM    345  CA  ARG P  57      12.108 -14.427  -7.658  0.00  0.00      PROA  
ATOM    346  HA  ARG P  57      12.198 -15.269  -6.987  0.00  0.00      PROA  
ATOM    347  CB  ARG P  57      13.398 -14.701  -8.470  0.00  0.00      PROA  
ATOM    348  HB1 ARG P  57      13.318 -15.597  -9.122  0.00  0.00      PROA  
ATOM    349  HB2 ARG P  57      14.245 -14.946  -7.793  0.00  0.00      PROA  
ATOM    350  CG  ARG P  57      13.727 -13.593  -9.452  0.00  0.00      PROA  
ATOM    351  HG1 ARG P  57      13.766 -12.579  -8.999  0.00  0.00      PROA  
ATOM    352  HG2 ARG P  57      12.942 -13.651 -10.236  0.00  0.00      PROA  
ATOM    353  CD  ARG P  57      15.103 -13.726 -10.062  0.00  0.00      PROA  
ATOM    354  HD1 ARG P  57      15.917 -13.937  -9.336  0.00  0.00      PROA  
ATOM    355  HD2 ARG P  57      15.290 -12.789 -10.629  0.00  0.00      PROA  
ATOM    356  NE  ARG P  57      15.115 -14.882 -11.027  0.00  0.00      PROA  
ATOM    357  HE  ARG P  57      14.303 -15.411 -11.272  0.00  0.00      PROA  
ATOM    358  CZ  ARG P  57      16.095 -15.223 -11.830  0.00  0.00      PROA  
ATOM    359  NH1 ARG P  57      17.183 -14.486 -11.870  0.00  0.00      PROA  
ATOM    360 HH11 ARG P  57      17.265 -13.763 -11.184  0.00  0.00      PROA  
ATOM    361 HH12 ARG P  57      18.036 -14.881 -12.210  0.00  0.00      PROA  
ATOM    362  NH2 ARG P  57      16.122 -16.367 -12.416  0.00  0.00      PROA  
ATOM    363 HH21 ARG P  57      15.258 -16.870 -12.379  0.00  0.00      PROA  
ATOM    364 HH22 ARG P  57      16.693 -16.433 -13.234  0.00  0.00      PROA  
ATOM    365  C   ARG P  57      12.364 -13.120  -6.766  0.00  0.00      PROA  
ATOM    366  O   ARG P  57      12.962 -13.160  -5.678  0.00  0.00      PROA  
ATOM    367  N   VAL P  58      11.765 -11.952  -7.167  0.00  0.00      PROA  
ATOM    368  HN  VAL P  58      11.128 -11.929  -7.934  0.00  0.00      PROA  
ATOM    369  CA  VAL P  58      11.840 -10.626  -6.474  0.00  0.00      PROA  
ATOM    370  HA  VAL P  58      12.872 -10.504  -6.178  0.00  0.00      PROA  
ATOM    371  CB  VAL P  58      11.527  -9.461  -7.325  0.00  0.00      PROA  
ATOM    372  HB  VAL P  58      10.435  -9.407  -7.526  0.00  0.00      PROA  
ATOM    373  CG1 VAL P  58      11.777  -8.100  -6.466  0.00  0.00      PROA  
ATOM    374 HG11 VAL P  58      11.010  -8.291  -5.686  0.00  0.00      PROA  
ATOM    375 HG12 VAL P  58      11.469  -7.202  -7.043  0.00  0.00      PROA  
ATOM    376 HG13 VAL P  58      12.815  -7.993  -6.085  0.00  0.00      PROA  
ATOM    377  CG2 VAL P  58      12.194  -9.372  -8.709  0.00  0.00      PROA  
ATOM    378 HG21 VAL P  58      11.748 -10.073  -9.446  0.00  0.00      PROA  
ATOM    379 HG22 VAL P  58      13.281  -9.586  -8.625  0.00  0.00      PROA  
ATOM    380 HG23 VAL P  58      12.186  -8.360  -9.168  0.00  0.00      PROA  
ATOM    381  C   VAL P  58      10.930 -10.701  -5.239  0.00  0.00      PROA  
ATOM    382  O   VAL P  58      11.289 -10.377  -4.114  0.00  0.00      PROA  
ATOM    383  N   ASN P  59       9.754 -11.327  -5.463  0.00  0.00      PROA  
ATOM    384  HN  ASN P  59       9.462 -11.450  -6.409  0.00  0.00      PROA  
ATOM    385  CA  ASN P  59       8.786 -11.788  -4.502  0.00  0.00      PROA  
ATOM    386  HA  ASN P  59       8.570 -10.901  -3.925  0.00  0.00      PROA  
ATOM    387  CB  ASN P  59       7.573 -12.299  -5.258  0.00  0.00      PROA  
ATOM    388  HB1 ASN P  59       6.842 -12.698  -4.523  0.00  0.00      PROA  
ATOM    389  HB2 ASN P  59       7.800 -13.108  -5.985  0.00  0.00      PROA  
ATOM    390  CG  ASN P  59       6.895 -11.136  -5.971  0.00  0.00      PROA  
ATOM    391  OD1 ASN P  59       7.032  -9.965  -5.662  0.00  0.00      PROA  
ATOM    392  ND2 ASN P  59       6.101 -11.528  -6.983  0.00  0.00      PROA  
ATOM    393 HD21 ASN P  59       5.516 -10.783  -7.303  0.00  0.00      PROA  
ATOM    394 HD22 ASN P  59       6.023 -12.499  -7.207  0.00  0.00      PROA  
ATOM    395  C   ASN P  59       9.335 -12.714  -3.423  0.00  0.00      PROA  
ATOM    396  O   ASN P  59       9.115 -12.461  -2.245  0.00  0.00      PROA  
ATOM    397  N   LEU P  60      10.178 -13.717  -3.741  0.00  0.00      PROA  
ATOM    398  HN  LEU P  60      10.263 -13.992  -4.696  0.00  0.00      PROA  
ATOM    399  CA  LEU P  60      10.895 -14.616  -2.804  0.00  0.00      PROA  
ATOM    400  HA  LEU P  60      10.127 -15.027  -2.164  0.00  0.00      PROA  
ATOM    401  CB  LEU P  60      11.607 -15.717  -3.503  0.00  0.00      PROA  
ATOM    402  HB1 LEU P  60      12.362 -15.306  -4.208  0.00  0.00      PROA  
ATOM    403  HB2 LEU P  60      10.821 -16.195  -4.125  0.00  0.00      PROA  
ATOM    404  CG  LEU P  60      12.444 -16.639  -2.705  0.00  0.00      PROA  
ATOM    405  HG  LEU P  60      13.242 -16.099  -2.152  0.00  0.00      PROA  
ATOM    406  CD1 LEU P  60      11.713 -17.522  -1.678  0.00  0.00      PROA  
ATOM    407 HD11 LEU P  60      11.286 -16.825  -0.926  0.00  0.00      PROA  
ATOM    408 HD12 LEU P  60      12.283 -18.377  -1.255  0.00  0.00      PROA  
ATOM    409 HD13 LEU P  60      10.812 -17.995  -2.123  0.00  0.00      PROA  
ATOM    410  CD2 LEU P  60      13.191 -17.544  -3.746  0.00  0.00      PROA  
ATOM    411 HD21 LEU P  60      13.882 -18.230  -3.211  0.00  0.00      PROA  
ATOM    412 HD22 LEU P  60      13.771 -16.974  -4.503  0.00  0.00      PROA  
ATOM    413 HD23 LEU P  60      12.549 -18.266  -4.296  0.00  0.00      PROA  
ATOM    414  C   LEU P  60      11.909 -13.817  -1.981  0.00  0.00      PROA  
ATOM    415  O   LEU P  60      11.989 -13.823  -0.746  0.00  0.00      PROA  
ATOM    416  N   SER P  61      12.668 -12.959  -2.717  0.00  0.00      PROA  
ATOM    417  HN  SER P  61      12.495 -12.763  -3.679  0.00  0.00      PROA  
ATOM    418  CA  SER P  61      13.611 -12.037  -2.124  0.00  0.00      PROA  
ATOM    419  HA  SER P  61      14.302 -12.609  -1.521  0.00  0.00      PROA  
ATOM    420  CB  SER P  61      14.457 -11.161  -3.107  0.00  0.00      PROA  
ATOM    421  HB1 SER P  61      15.296 -10.640  -2.598  0.00  0.00      PROA  
ATOM    422  HB2 SER P  61      13.769 -10.501  -3.678  0.00  0.00      PROA  
ATOM    423  OG  SER P  61      15.143 -12.076  -4.000  0.00  0.00      PROA  
ATOM    424  HG1 SER P  61      14.434 -12.558  -4.432  0.00  0.00      PROA  
ATOM    425  C   SER P  61      13.003 -11.114  -1.133  0.00  0.00      PROA  
ATOM    426  O   SER P  61      13.584 -10.910  -0.047  0.00  0.00      PROA  
ATOM    427  N   VAL P  62      11.835 -10.448  -1.448  0.00  0.00      PROA  
ATOM    428  HN  VAL P  62      11.553 -10.494  -2.403  0.00  0.00      PROA  
ATOM    429  CA  VAL P  62      11.013  -9.671  -0.481  0.00  0.00      PROA  
ATOM    430  HA  VAL P  62      11.717  -9.010   0.003  0.00  0.00      PROA  
ATOM    431  CB  VAL P  62       9.922  -8.794  -1.151  0.00  0.00      PROA  
ATOM    432  HB  VAL P  62       9.331  -9.452  -1.824  0.00  0.00      PROA  
ATOM    433  CG1 VAL P  62       9.050  -8.116  -0.091  0.00  0.00      PROA  
ATOM    434 HG11 VAL P  62       9.658  -7.475   0.582  0.00  0.00      PROA  
ATOM    435 HG12 VAL P  62       8.321  -8.759   0.447  0.00  0.00      PROA  
ATOM    436 HG13 VAL P  62       8.434  -7.350  -0.608  0.00  0.00      PROA  
ATOM    437  CG2 VAL P  62      10.606  -7.709  -1.981  0.00  0.00      PROA  
ATOM    438 HG21 VAL P  62       9.843  -7.085  -2.493  0.00  0.00      PROA  
ATOM    439 HG22 VAL P  62      11.357  -8.114  -2.692  0.00  0.00      PROA  
ATOM    440 HG23 VAL P  62      11.184  -6.970  -1.386  0.00  0.00      PROA  
ATOM    441  C   VAL P  62      10.500 -10.474   0.662  0.00  0.00      PROA  
ATOM    442  O   VAL P  62      10.543 -10.185   1.840  0.00  0.00      PROA  
ATOM    443  N   ALA P  63       9.908 -11.713   0.365  0.00  0.00      PROA  
ATOM    444  HN  ALA P  63       9.694 -12.005  -0.564  0.00  0.00      PROA  
ATOM    445  CA  ALA P  63       9.411 -12.595   1.405  0.00  0.00      PROA  
ATOM    446  HA  ALA P  63       8.682 -11.943   1.863  0.00  0.00      PROA  
ATOM    447  CB  ALA P  63       8.693 -13.792   0.724  0.00  0.00      PROA  
ATOM    448  HB1 ALA P  63       9.374 -14.372   0.064  0.00  0.00      PROA  
ATOM    449  HB2 ALA P  63       7.742 -13.501   0.229  0.00  0.00      PROA  
ATOM    450  HB3 ALA P  63       8.385 -14.512   1.512  0.00  0.00      PROA  
ATOM    451  C   ALA P  63      10.402 -13.102   2.444  0.00  0.00      PROA  
ATOM    452  O   ALA P  63       9.971 -13.328   3.591  0.00  0.00      PROA  
ATOM    453  N   LEU P  64      11.610 -13.466   1.978  0.00  0.00      PROA  
ATOM    454  HN  LEU P  64      11.722 -13.283   1.005  0.00  0.00      PROA  
ATOM    455  CA  LEU P  64      12.716 -13.950   2.750  0.00  0.00      PROA  
ATOM    456  HA  LEU P  64      12.322 -14.863   3.172  0.00  0.00      PROA  
ATOM    457  CB  LEU P  64      13.814 -14.523   1.835  0.00  0.00      PROA  
ATOM    458  HB1 LEU P  64      14.290 -13.681   1.287  0.00  0.00      PROA  
ATOM    459  HB2 LEU P  64      13.280 -15.233   1.168  0.00  0.00      PROA  
ATOM    460  CG  LEU P  64      15.031 -15.263   2.393  0.00  0.00      PROA  
ATOM    461  HG  LEU P  64      15.519 -14.547   3.087  0.00  0.00      PROA  
ATOM    462  CD1 LEU P  64      14.791 -16.513   3.300  0.00  0.00      PROA  
ATOM    463 HD11 LEU P  64      14.475 -17.427   2.753  0.00  0.00      PROA  
ATOM    464 HD12 LEU P  64      14.031 -16.224   4.057  0.00  0.00      PROA  
ATOM    465 HD13 LEU P  64      15.733 -16.823   3.800  0.00  0.00      PROA  
ATOM    466  CD2 LEU P  64      16.050 -15.650   1.326  0.00  0.00      PROA  
ATOM    467 HD21 LEU P  64      16.403 -14.778   0.736  0.00  0.00      PROA  
ATOM    468 HD22 LEU P  64      15.556 -16.298   0.571  0.00  0.00      PROA  
ATOM    469 HD23 LEU P  64      16.986 -16.073   1.750  0.00  0.00      PROA  
ATOM    470  C   LEU P  64      13.112 -13.185   4.050  0.00  0.00      PROA  
ATOM    471  O   LEU P  64      13.559 -13.810   4.997  0.00  0.00      PROA  
ATOM    472  N   VAL P  65      12.766 -11.899   4.062  0.00  0.00      PROA  
ATOM    473  HN  VAL P  65      12.243 -11.617   3.261  0.00  0.00      PROA  
ATOM    474  CA  VAL P  65      12.973 -10.893   5.068  0.00  0.00      PROA  
ATOM    475  HA  VAL P  65      13.996 -10.820   5.405  0.00  0.00      PROA  
ATOM    476  CB  VAL P  65      12.602  -9.557   4.472  0.00  0.00      PROA  
ATOM    477  HB  VAL P  65      11.539  -9.342   4.229  0.00  0.00      PROA  
ATOM    478  CG1 VAL P  65      13.003  -8.353   5.404  0.00  0.00      PROA  
ATOM    479 HG11 VAL P  65      14.040  -8.408   5.798  0.00  0.00      PROA  
ATOM    480 HG12 VAL P  65      12.281  -8.338   6.249  0.00  0.00      PROA  
ATOM    481 HG13 VAL P  65      12.774  -7.418   4.849  0.00  0.00      PROA  
ATOM    482  CG2 VAL P  65      13.371  -9.466   3.126  0.00  0.00      PROA  
ATOM    483 HG21 VAL P  65      14.425  -9.710   3.379  0.00  0.00      PROA  
ATOM    484 HG22 VAL P  65      13.333  -8.425   2.741  0.00  0.00      PROA  
ATOM    485 HG23 VAL P  65      12.938 -10.146   2.361  0.00  0.00      PROA  
ATOM    486  C   VAL P  65      12.081 -11.275   6.245  0.00  0.00      PROA  
ATOM    487  O   VAL P  65      12.422 -10.990   7.412  0.00  0.00      PROA  
ATOM    488  N   ASP P  66      10.995 -12.018   6.019  0.00  0.00      PROA  
ATOM    489  HN  ASP P  66      10.752 -12.212   5.072  0.00  0.00      PROA  
ATOM    490  CA  ASP P  66       9.966 -12.421   6.965  0.00  0.00      PROA  
ATOM    491  HA  ASP P  66      10.097 -12.005   7.953  0.00  0.00      PROA  
ATOM    492  CB  ASP P  66       8.609 -11.930   6.438  0.00  0.00      PROA  
ATOM    493  HB1 ASP P  66       8.118 -12.585   5.687  0.00  0.00      PROA  
ATOM    494  HB2 ASP P  66       8.909 -10.978   5.950  0.00  0.00      PROA  
ATOM    495  CG  ASP P  66       7.581 -11.548   7.445  0.00  0.00      PROA  
ATOM    496  OD1 ASP P  66       7.828 -11.407   8.669  0.00  0.00      PROA  
ATOM    497  OD2 ASP P  66       6.513 -11.164   6.960  0.00  0.00      PROA  
ATOM    498  C   ASP P  66       9.803 -13.923   7.163  0.00  0.00      PROA  
ATOM    499  O   ASP P  66       8.894 -14.403   7.818  0.00  0.00      PROA  
ATOM    500  N   MET P  67      10.750 -14.615   6.590  0.00  0.00      PROA  
ATOM    501  HN  MET P  67      11.442 -14.176   6.022  0.00  0.00      PROA  
ATOM    502  CA  MET P  67      10.864 -16.079   6.740  0.00  0.00      PROA  
ATOM    503  HA  MET P  67       9.892 -16.492   6.966  0.00  0.00      PROA  
ATOM    504  CB  MET P  67      11.369 -16.704   5.469  0.00  0.00      PROA  
ATOM    505  HB1 MET P  67      11.778 -17.732   5.574  0.00  0.00      PROA  
ATOM    506  HB2 MET P  67      12.195 -16.050   5.115  0.00  0.00      PROA  
ATOM    507  CG  MET P  67      10.241 -16.692   4.402  0.00  0.00      PROA  
ATOM    508  HG1 MET P  67       9.764 -15.700   4.252  0.00  0.00      PROA  
ATOM    509  HG2 MET P  67       9.531 -17.413   4.859  0.00  0.00      PROA  
ATOM    510  SD  MET P  67      10.948 -17.220   2.814  0.00  0.00      PROA  
ATOM    511  CE  MET P  67       9.395 -17.662   1.918  0.00  0.00      PROA  
ATOM    512  HE1 MET P  67       9.463 -17.983   0.856  0.00  0.00      PROA  
ATOM    513  HE2 MET P  67       8.581 -16.912   2.019  0.00  0.00      PROA  
ATOM    514  HE3 MET P  67       9.002 -18.557   2.445  0.00  0.00      PROA  
ATOM    515  C   MET P  67      11.763 -16.662   7.874  0.00  0.00      PROA  
ATOM    516  O   MET P  67      11.349 -17.681   8.466  0.00  0.00      PROA  
ATOM    517  N   VAL P  68      12.931 -16.070   8.106  0.00  0.00      PROA  
ATOM    518  HN  VAL P  68      13.307 -15.311   7.582  0.00  0.00      PROA  
ATOM    519  CA  VAL P  68      13.781 -16.535   9.220  0.00  0.00      PROA  
ATOM    520  HA  VAL P  68      13.258 -17.274   9.809  0.00  0.00      PROA  
ATOM    521  CB  VAL P  68      15.071 -16.989   8.611  0.00  0.00      PROA  
ATOM    522  HB  VAL P  68      15.878 -17.088   9.368  0.00  0.00      PROA  
ATOM    523  CG1 VAL P  68      15.006 -18.352   7.995  0.00  0.00      PROA  
ATOM    524 HG11 VAL P  68      14.248 -18.606   7.223  0.00  0.00      PROA  
ATOM    525 HG12 VAL P  68      14.740 -19.052   8.816  0.00  0.00      PROA  
ATOM    526 HG13 VAL P  68      15.982 -18.702   7.596  0.00  0.00      PROA  
ATOM    527  CG2 VAL P  68      15.570 -16.053   7.504  0.00  0.00      PROA  
ATOM    528 HG21 VAL P  68      15.014 -16.106   6.544  0.00  0.00      PROA  
ATOM    529 HG22 VAL P  68      16.553 -16.475   7.203  0.00  0.00      PROA  
ATOM    530 HG23 VAL P  68      15.644 -15.025   7.918  0.00  0.00      PROA  
ATOM    531  C   VAL P  68      14.036 -15.319  10.154  0.00  0.00      PROA  
ATOM    532  O   VAL P  68      13.974 -14.139   9.714  0.00  0.00      PROA  
ATOM    533  N   ASP P  69      14.294 -15.709  11.443  0.00  0.00      PROA  
ATOM    534  HN  ASP P  69      14.374 -16.696  11.562  0.00  0.00      PROA  
ATOM    535  CA  ASP P  69      14.381 -14.797  12.464  0.00  0.00      PROA  
ATOM    536  HA  ASP P  69      14.676 -15.451  13.271  0.00  0.00      PROA  
ATOM    537  CB  ASP P  69      15.312 -13.582  12.346  0.00  0.00      PROA  
ATOM    538  HB1 ASP P  69      15.347 -13.118  13.355  0.00  0.00      PROA  
ATOM    539  HB2 ASP P  69      15.035 -12.763  11.647  0.00  0.00      PROA  
ATOM    540  CG  ASP P  69      16.768 -13.929  12.011  0.00  0.00      PROA  
ATOM    541  OD1 ASP P  69      17.117 -15.030  11.656  0.00  0.00      PROA  
ATOM    542  OD2 ASP P  69      17.575 -12.985  12.266  0.00  0.00      PROA  
ATOM    543  C   ASP P  69      12.987 -14.349  12.986  0.00  0.00      PROA  
ATOM    544  O   ASP P  69      12.237 -13.614  12.362  0.00  0.00      PROA  
ATOM    545  N   SER P  70      12.672 -14.712  14.286  0.00  0.00      PROA  
ATOM    546  HN  SER P  70      13.430 -15.100  14.804  0.00  0.00      PROA  
ATOM    547  CA  SER P  70      11.526 -14.109  15.050  0.00  0.00      PROA  
ATOM    548  HA  SER P  70      10.749 -13.720  14.409  0.00  0.00      PROA  
ATOM    549  CB  SER P  70      10.871 -15.159  16.041  0.00  0.00      PROA  
ATOM    550  HB1 SER P  70      11.624 -15.591  16.734  0.00  0.00      PROA  
ATOM    551  HB2 SER P  70      10.421 -15.975  15.435  0.00  0.00      PROA  
ATOM    552  OG  SER P  70       9.857 -14.523  16.835  0.00  0.00      PROA  
ATOM    553  HG1 SER P  70       9.075 -14.582  16.281  0.00  0.00      PROA  
ATOM    554  C   SER P  70      12.008 -12.937  15.793  0.00  0.00      PROA  
ATOM    555  O   SER P  70      12.922 -12.990  16.619  0.00  0.00      PROA  
ATOM    556  N   ASN P  71      11.451 -11.717  15.517  0.00  0.00      PROA  
ATOM    557  HN  ASN P  71      10.781 -11.710  14.778  0.00  0.00      PROA  
ATOM    558  CA  ASN P  71      11.811 -10.455  15.999  0.00  0.00      PROA  
ATOM    559  HA  ASN P  71      12.651 -10.552  16.672  0.00  0.00      PROA  
ATOM    560  CB  ASN P  71      12.250  -9.405  14.913  0.00  0.00      PROA  
ATOM    561  HB1 ASN P  71      12.841  -8.628  15.444  0.00  0.00      PROA  
ATOM    562  HB2 ASN P  71      11.379  -8.887  14.458  0.00  0.00      PROA  
ATOM    563  CG  ASN P  71      13.056  -9.901  13.745  0.00  0.00      PROA  
ATOM    564  OD1 ASN P  71      12.884  -9.680  12.548  0.00  0.00      PROA  
ATOM    565  ND2 ASN P  71      14.094 -10.670  14.139  0.00  0.00      PROA  
ATOM    566 HD21 ASN P  71      14.712 -10.971  13.413  0.00  0.00      PROA  
ATOM    567 HD22 ASN P  71      14.394 -10.534  15.083  0.00  0.00      PROA  
ATOM    568  C   ASN P  71      10.731  -9.827  16.781  0.00  0.00      PROA  
ATOM    569  O   ASN P  71       9.594 -10.300  16.624  0.00  0.00      PROA  
ATOM    570  N   THR P  72      11.072  -8.848  17.690  0.00  0.00      PROA  
ATOM    571  HN  THR P  72      12.059  -8.739  17.774  0.00  0.00      PROA  
ATOM    572  CA  THR P  72      10.085  -7.996  18.397  0.00  0.00      PROA  
ATOM    573  HA  THR P  72       9.508  -8.822  18.786  0.00  0.00      PROA  
ATOM    574  CB  THR P  72      10.646  -7.162  19.496  0.00  0.00      PROA  
ATOM    575  HB  THR P  72      11.310  -7.813  20.105  0.00  0.00      PROA  
ATOM    576  OG1 THR P  72       9.652  -6.484  20.301  0.00  0.00      PROA  
ATOM    577  HG1 THR P  72      10.120  -6.384  21.134  0.00  0.00      PROA  
ATOM    578  CG2 THR P  72      11.486  -5.994  18.929  0.00  0.00      PROA  
ATOM    579 HG21 THR P  72      10.836  -5.458  18.206  0.00  0.00      PROA  
ATOM    580 HG22 THR P  72      12.348  -6.438  18.387  0.00  0.00      PROA  
ATOM    581 HG23 THR P  72      11.810  -5.281  19.717  0.00  0.00      PROA  
ATOM    582  C   THR P  72       8.957  -7.291  17.556  0.00  0.00      PROA  
ATOM    583  O   THR P  72       9.187  -6.701  16.501  0.00  0.00      PROA  
ATOM    584  N   THR P  73       7.741  -7.437  18.016  0.00  0.00      PROA  
ATOM    585  HN  THR P  73       7.546  -8.078  18.754  0.00  0.00      PROA  
ATOM    586  CA  THR P  73       6.597  -6.712  17.490  0.00  0.00      PROA  
ATOM    587  HA  THR P  73       6.872  -6.076  16.662  0.00  0.00      PROA  
ATOM    588  CB  THR P  73       5.561  -7.761  17.067  0.00  0.00      PROA  
ATOM    589  HB  THR P  73       4.638  -7.318  16.636  0.00  0.00      PROA  
ATOM    590  OG1 THR P  73       5.116  -8.614  18.114  0.00  0.00      PROA  
ATOM    591  HG1 THR P  73       4.683  -8.009  18.720  0.00  0.00      PROA  
ATOM    592  CG2 THR P  73       6.127  -8.687  16.038  0.00  0.00      PROA  
ATOM    593 HG21 THR P  73       6.551  -8.124  15.179  0.00  0.00      PROA  
ATOM    594 HG22 THR P  73       5.249  -9.333  15.825  0.00  0.00      PROA  
ATOM    595 HG23 THR P  73       6.944  -9.335  16.420  0.00  0.00      PROA  
ATOM    596  C   THR P  73       6.224  -5.715  18.605  0.00  0.00      PROA  
ATOM    597  O   THR P  73       5.070  -5.218  18.644  0.00  0.00      PROA  
ATOM    598  N   LEU P  74       7.130  -5.318  19.561  0.00  0.00      PROA  
ATOM    599  HN  LEU P  74       8.063  -5.653  19.663  0.00  0.00      PROA  
ATOM    600  CA  LEU P  74       6.799  -4.461  20.597  0.00  0.00      PROA  
ATOM    601  HA  LEU P  74       5.795  -4.063  20.598  0.00  0.00      PROA  
ATOM    602  CB  LEU P  74       6.946  -5.234  21.980  0.00  0.00      PROA  
ATOM    603  HB1 LEU P  74       6.954  -4.514  22.826  0.00  0.00      PROA  
ATOM    604  HB2 LEU P  74       7.953  -5.703  22.011  0.00  0.00      PROA  
ATOM    605  CG  LEU P  74       5.857  -6.288  22.167  0.00  0.00      PROA  
ATOM    606  HG  LEU P  74       5.685  -6.956  21.296  0.00  0.00      PROA  
ATOM    607  CD1 LEU P  74       6.402  -7.173  23.337  0.00  0.00      PROA  
ATOM    608 HD11 LEU P  74       6.404  -6.612  24.295  0.00  0.00      PROA  
ATOM    609 HD12 LEU P  74       7.411  -7.606  23.164  0.00  0.00      PROA  
ATOM    610 HD13 LEU P  74       5.624  -7.941  23.532  0.00  0.00      PROA  
ATOM    611  CD2 LEU P  74       4.563  -5.711  22.754  0.00  0.00      PROA  
ATOM    612 HD21 LEU P  74       4.766  -5.034  23.611  0.00  0.00      PROA  
ATOM    613 HD22 LEU P  74       3.822  -6.527  22.889  0.00  0.00      PROA  
ATOM    614 HD23 LEU P  74       4.035  -5.189  21.928  0.00  0.00      PROA  
ATOM    615  C   LEU P  74       7.774  -3.294  20.682  0.00  0.00      PROA  
ATOM    616  O   LEU P  74       8.786  -3.247  19.960  0.00  0.00      PROA  
ATOM    617  N   GLU P  75       7.543  -2.403  21.652  0.00  0.00      PROA  
ATOM    618  HN  GLU P  75       6.750  -2.433  22.255  0.00  0.00      PROA  
ATOM    619  CA  GLU P  75       8.502  -1.436  22.135  0.00  0.00      PROA  
ATOM    620  HA  GLU P  75       8.920  -0.998  21.241  0.00  0.00      PROA  
ATOM    621  CB  GLU P  75       7.953  -0.430  23.139  0.00  0.00      PROA  
ATOM    622  HB1 GLU P  75       8.729   0.294  23.466  0.00  0.00      PROA  
ATOM    623  HB2 GLU P  75       7.634  -0.965  24.059  0.00  0.00      PROA  
ATOM    624  CG  GLU P  75       6.760   0.410  22.523  0.00  0.00      PROA  
ATOM    625  HG1 GLU P  75       5.946  -0.233  22.128  0.00  0.00      PROA  
ATOM    626  HG2 GLU P  75       7.111   1.062  21.694  0.00  0.00      PROA  
ATOM    627  CD  GLU P  75       6.138   1.339  23.493  0.00  0.00      PROA  
ATOM    628  OE1 GLU P  75       5.499   0.923  24.511  0.00  0.00      PROA  
ATOM    629  OE2 GLU P  75       6.221   2.564  23.392  0.00  0.00      PROA  
ATOM    630  C   GLU P  75       9.757  -2.078  22.816  0.00  0.00      PROA  
ATOM    631  O   GLU P  75      10.880  -1.855  22.388  0.00  0.00      PROA  
ATOM    632  N   ASP P  76       9.583  -2.902  23.877  0.00  0.00      PROA  
ATOM    633  HN  ASP P  76       8.685  -2.894  24.310  0.00  0.00      PROA  
ATOM    634  CA  ASP P  76      10.614  -3.747  24.409  0.00  0.00      PROA  
ATOM    635  HA  ASP P  76      11.390  -3.036  24.655  0.00  0.00      PROA  
ATOM    636  CB  ASP P  76      10.140  -4.583  25.675  0.00  0.00      PROA  
ATOM    637  HB1 ASP P  76      10.749  -5.474  25.941  0.00  0.00      PROA  
ATOM    638  HB2 ASP P  76       9.176  -5.035  25.356  0.00  0.00      PROA  
ATOM    639  CG  ASP P  76       9.867  -3.766  26.904  0.00  0.00      PROA  
ATOM    640  OD1 ASP P  76      10.400  -2.657  27.111  0.00  0.00      PROA  
ATOM    641  OD2 ASP P  76       9.150  -4.334  27.850  0.00  0.00      PROA  
ATOM    642  C   ASP P  76      11.375  -4.695  23.422  0.00  0.00      PROA  
ATOM    643  O   ASP P  76      10.809  -5.325  22.530  0.00  0.00      PROA  
ATOM    644  N   ASN P  77      12.697  -4.801  23.669  0.00  0.00      PROA  
ATOM    645  HN  ASN P  77      13.138  -4.223  24.352  0.00  0.00      PROA  
ATOM    646  CA  ASN P  77      13.543  -5.892  23.059  0.00  0.00      PROA  
ATOM    647  HA  ASN P  77      14.493  -5.807  23.565  0.00  0.00      PROA  
ATOM    648  CB  ASN P  77      13.013  -7.322  23.257  0.00  0.00      PROA  
ATOM    649  HB1 ASN P  77      13.850  -7.998  22.980  0.00  0.00      PROA  
ATOM    650  HB2 ASN P  77      12.269  -7.474  22.445  0.00  0.00      PROA  
ATOM    651  CG  ASN P  77      12.630  -7.525  24.712  0.00  0.00      PROA  
ATOM    652  OD1 ASN P  77      13.432  -7.210  25.634  0.00  0.00      PROA  
ATOM    653  ND2 ASN P  77      11.582  -8.328  24.956  0.00  0.00      PROA  
ATOM    654 HD21 ASN P  77      11.090  -8.771  24.206  0.00  0.00      PROA  
ATOM    655 HD22 ASN P  77      11.288  -8.548  25.886  0.00  0.00      PROA  
ATOM    656  C   ASN P  77      13.918  -5.610  21.626  0.00  0.00      PROA  
ATOM    657  O   ASN P  77      14.045  -6.384  20.728  0.00  0.00      PROA  
ATOM    658  N   ARG P  78      14.363  -4.325  21.450  0.00  0.00      PROA  
ATOM    659  HN  ARG P  78      14.422  -3.626  22.158  0.00  0.00      PROA  
ATOM    660  CA  ARG P  78      14.756  -3.843  20.115  0.00  0.00      PROA  
ATOM    661  HA  ARG P  78      14.040  -4.190  19.384  0.00  0.00      PROA  
ATOM    662  CB  ARG P  78      14.847  -2.289  20.084  0.00  0.00      PROA  
ATOM    663  HB1 ARG P  78      15.108  -1.837  19.104  0.00  0.00      PROA  
ATOM    664  HB2 ARG P  78      15.659  -1.961  20.768  0.00  0.00      PROA  
ATOM    665  CG  ARG P  78      13.524  -1.591  20.539  0.00  0.00      PROA  
ATOM    666  HG1 ARG P  78      13.571  -0.485  20.452  0.00  0.00      PROA  
ATOM    667  HG2 ARG P  78      13.459  -1.785  21.631  0.00  0.00      PROA  
ATOM    668  CD  ARG P  78      12.233  -2.103  19.824  0.00  0.00      PROA  
ATOM    669  HD1 ARG P  78      11.476  -1.320  20.045  0.00  0.00      PROA  
ATOM    670  HD2 ARG P  78      11.995  -3.093  20.270  0.00  0.00      PROA  
ATOM    671  NE  ARG P  78      12.446  -2.262  18.321  0.00  0.00      PROA  
ATOM    672  HE  ARG P  78      13.366  -2.069  17.982  0.00  0.00      PROA  
ATOM    673  CZ  ARG P  78      11.500  -2.422  17.418  0.00  0.00      PROA  
ATOM    674  NH1 ARG P  78      11.884  -2.230  16.163  0.00  0.00      PROA  
ATOM    675 HH11 ARG P  78      12.856  -2.168  15.938  0.00  0.00      PROA  
ATOM    676 HH12 ARG P  78      11.251  -2.603  15.484  0.00  0.00      PROA  
ATOM    677  NH2 ARG P  78      10.240  -2.744  17.670  0.00  0.00      PROA  
ATOM    678 HH21 ARG P  78       9.889  -2.769  18.606  0.00  0.00      PROA  
ATOM    679 HH22 ARG P  78       9.690  -3.040  16.889  0.00  0.00      PROA  
ATOM    680  C   ARG P  78      16.158  -4.350  19.690  0.00  0.00      PROA  
ATOM    681  O   ARG P  78      17.106  -4.184  20.482  0.00  0.00      PROA  
ATOM    682  N   THR P  79      16.300  -4.997  18.488  0.00  0.00      PROA  
ATOM    683  HN  THR P  79      15.597  -4.908  17.787  0.00  0.00      PROA  
ATOM    684  CA  THR P  79      17.535  -5.610  18.061  0.00  0.00      PROA  
ATOM    685  HA  THR P  79      18.264  -5.433  18.839  0.00  0.00      PROA  
ATOM    686  CB  THR P  79      17.537  -7.165  17.872  0.00  0.00      PROA  
ATOM    687  HB  THR P  79      16.788  -7.521  17.133  0.00  0.00      PROA  
ATOM    688  OG1 THR P  79      17.313  -7.851  19.119  0.00  0.00      PROA  
ATOM    689  HG1 THR P  79      16.573  -7.397  19.530  0.00  0.00      PROA  
ATOM    690  CG2 THR P  79      18.942  -7.603  17.379  0.00  0.00      PROA  
ATOM    691 HG21 THR P  79      19.058  -8.674  17.651  0.00  0.00      PROA  
ATOM    692 HG22 THR P  79      19.693  -7.043  17.977  0.00  0.00      PROA  
ATOM    693 HG23 THR P  79      19.035  -7.439  16.284  0.00  0.00      PROA  
ATOM    694  C   THR P  79      17.967  -5.033  16.710  0.00  0.00      PROA  
ATOM    695  O   THR P  79      17.303  -5.238  15.726  0.00  0.00      PROA  
ATOM    696  N   SER P  80      19.064  -4.290  16.726  0.00  0.00      PROA  
ATOM    697  HN  SER P  80      19.601  -4.425  17.555  0.00  0.00      PROA  
ATOM    698  CA  SER P  80      19.458  -3.475  15.577  0.00  0.00      PROA  
ATOM    699  HA  SER P  80      18.788  -3.668  14.753  0.00  0.00      PROA  
ATOM    700  CB  SER P  80      19.502  -1.949  15.995  0.00  0.00      PROA  
ATOM    701  HB1 SER P  80      20.119  -1.786  16.904  0.00  0.00      PROA  
ATOM    702  HB2 SER P  80      18.525  -1.500  16.275  0.00  0.00      PROA  
ATOM    703  OG  SER P  80      19.970  -1.195  14.861  0.00  0.00      PROA  
ATOM    704  HG1 SER P  80      20.395  -0.402  15.196  0.00  0.00      PROA  
ATOM    705  C   SER P  80      20.921  -3.915  15.159  0.00  0.00      PROA  
ATOM    706  O   SER P  80      21.758  -4.405  15.930  0.00  0.00      PROA  
ATOM    707  N   LYS P  81      21.295  -3.765  13.863  0.00  0.00      PROA  
ATOM    708  HN  LYS P  81      20.775  -3.270  13.172  0.00  0.00      PROA  
ATOM    709  CA  LYS P  81      22.601  -4.106  13.347  0.00  0.00      PROA  
ATOM    710  HA  LYS P  81      23.229  -4.596  14.076  0.00  0.00      PROA  
ATOM    711  CB  LYS P  81      22.488  -5.098  12.092  0.00  0.00      PROA  
ATOM    712  HB1 LYS P  81      23.482  -5.551  11.890  0.00  0.00      PROA  
ATOM    713  HB2 LYS P  81      22.276  -4.546  11.151  0.00  0.00      PROA  
ATOM    714  CG  LYS P  81      21.487  -6.236  12.203  0.00  0.00      PROA  
ATOM    715  HG1 LYS P  81      21.389  -6.950  11.357  0.00  0.00      PROA  
ATOM    716  HG2 LYS P  81      20.539  -5.674  12.341  0.00  0.00      PROA  
ATOM    717  CD  LYS P  81      21.829  -7.067  13.426  0.00  0.00      PROA  
ATOM    718  HD1 LYS P  81      22.066  -6.496  14.350  0.00  0.00      PROA  
ATOM    719  HD2 LYS P  81      22.738  -7.690  13.288  0.00  0.00      PROA  
ATOM    720  CE  LYS P  81      20.599  -7.980  13.905  0.00  0.00      PROA  
ATOM    721  HE1 LYS P  81      19.699  -7.331  13.866  0.00  0.00      PROA  
ATOM    722  HE2 LYS P  81      20.839  -8.365  14.920  0.00  0.00      PROA  
ATOM    723  NZ  LYS P  81      20.503  -9.103  13.010  0.00  0.00      PROA  
ATOM    724  HZ1 LYS P  81      21.462  -9.079  12.609  0.00  0.00      PROA  
ATOM    725  HZ2 LYS P  81      19.737  -9.055  12.308  0.00  0.00      PROA  
ATOM    726  HZ3 LYS P  81      20.432  -9.988  13.553  0.00  0.00      PROA  
ATOM    727  C   LYS P  81      23.437  -2.966  12.928  0.00  0.00      PROA  
ATOM    728  O   LYS P  81      24.481  -3.114  12.311  0.00  0.00      PROA  
ATOM    729  N   ALA P  82      23.072  -1.681  13.212  0.00  0.00      PROA  
ATOM    730  HN  ALA P  82      22.163  -1.531  13.593  0.00  0.00      PROA  
ATOM    731  CA  ALA P  82      23.990  -0.672  12.956  0.00  0.00      PROA  
ATOM    732  HA  ALA P  82      25.002  -1.039  12.878  0.00  0.00      PROA  
ATOM    733  CB  ALA P  82      23.720   0.191  11.699  0.00  0.00      PROA  
ATOM    734  HB1 ALA P  82      22.649   0.474  11.777  0.00  0.00      PROA  
ATOM    735  HB2 ALA P  82      23.922  -0.323  10.735  0.00  0.00      PROA  
ATOM    736  HB3 ALA P  82      24.330   1.119  11.729  0.00  0.00      PROA  
ATOM    737  C   ALA P  82      24.038   0.271  14.154  0.00  0.00      PROA  
ATOM    738  O   ALA P  82      24.943   0.130  14.982  0.00  0.00      PROA  
ATOM    739  N   CYS P  83      23.187   1.246  14.387  0.00  0.00      PROA  
ATOM    740  HN  CYS P  83      22.555   1.648  13.729  0.00  0.00      PROA  
ATOM    741  CA  CYS P  83      23.188   1.953  15.654  0.00  0.00      PROA  
ATOM    742  HA  CYS P  83      24.117   1.791  16.181  0.00  0.00      PROA  
ATOM    743  CB  CYS P  83      23.009   3.491  15.413  0.00  0.00      PROA  
ATOM    744  HB1 CYS P  83      22.958   4.021  16.389  0.00  0.00      PROA  
ATOM    745  HB2 CYS P  83      22.104   3.763  14.830  0.00  0.00      PROA  
ATOM    746  SG  CYS P  83      24.493   4.155  14.540  0.00  0.00      PROA  
ATOM    747  C   CYS P  83      22.124   1.409  16.587  0.00  0.00      PROA  
ATOM    748  O   CYS P  83      21.059   1.125  16.086  0.00  0.00      PROA  
ATOM    749  N   PRO P  84      22.286   1.294  17.882  0.00  0.00      PROA  
ATOM    750  CD  PRO P  84      23.329   2.003  18.591  0.00  0.00      PROA  
ATOM    751  HD1 PRO P  84      23.143   3.098  18.596  0.00  0.00      PROA  
ATOM    752  HD2 PRO P  84      24.311   1.726  18.150  0.00  0.00      PROA  
ATOM    753  CA  PRO P  84      21.182   0.890  18.798  0.00  0.00      PROA  
ATOM    754  HA  PRO P  84      20.966  -0.165  18.709  0.00  0.00      PROA  
ATOM    755  CB  PRO P  84      21.658   1.296  20.226  0.00  0.00      PROA  
ATOM    756  HB1 PRO P  84      21.511   0.508  20.995  0.00  0.00      PROA  
ATOM    757  HB2 PRO P  84      21.184   2.232  20.593  0.00  0.00      PROA  
ATOM    758  CG  PRO P  84      23.153   1.471  20.010  0.00  0.00      PROA  
ATOM    759  HG1 PRO P  84      23.570   2.016  20.884  0.00  0.00      PROA  
ATOM    760  HG2 PRO P  84      23.427   0.407  19.848  0.00  0.00      PROA  
ATOM    761  C   PRO P  84      19.801   1.538  18.542  0.00  0.00      PROA  
ATOM    762  O   PRO P  84      19.752   2.700  18.133  0.00  0.00      PROA  
ATOM    763  N   GLU P  85      18.658   0.879  18.803  0.00  0.00      PROA  
ATOM    764  HN  GLU P  85      18.682  -0.075  19.089  0.00  0.00      PROA  
ATOM    765  CA  GLU P  85      17.338   1.276  18.347  0.00  0.00      PROA  
ATOM    766  HA  GLU P  85      17.505   2.120  17.695  0.00  0.00      PROA  
ATOM    767  CB  GLU P  85      16.731   0.133  17.363  0.00  0.00      PROA  
ATOM    768  HB1 GLU P  85      17.121  -0.874  17.624  0.00  0.00      PROA  
ATOM    769  HB2 GLU P  85      17.200   0.406  16.394  0.00  0.00      PROA  
ATOM    770  CG  GLU P  85      15.157   0.120  17.093  0.00  0.00      PROA  
ATOM    771  HG1 GLU P  85      14.805   1.084  16.668  0.00  0.00      PROA  
ATOM    772  HG2 GLU P  85      14.638  -0.271  17.995  0.00  0.00      PROA  
ATOM    773  CD  GLU P  85      14.877  -0.909  15.925  0.00  0.00      PROA  
ATOM    774  OE1 GLU P  85      14.808  -0.573  14.713  0.00  0.00      PROA  
ATOM    775  OE2 GLU P  85      14.690  -2.114  16.248  0.00  0.00      PROA  
ATOM    776  C   GLU P  85      16.376   1.643  19.423  0.00  0.00      PROA  
ATOM    777  O   GLU P  85      16.136   0.972  20.432  0.00  0.00      PROA  
ATOM    778  N   HSD P  86      15.783   2.871  19.313  0.00  0.00      PROA  
ATOM    779  HN  HSD P  86      15.943   3.405  18.487  0.00  0.00      PROA  
ATOM    780  CA  HSD P  86      15.004   3.479  20.374  0.00  0.00      PROA  
ATOM    781  HA  HSD P  86      15.224   2.986  21.309  0.00  0.00      PROA  
ATOM    782  CB  HSD P  86      15.295   4.984  20.682  0.00  0.00      PROA  
ATOM    783  HB1 HSD P  86      15.026   5.441  19.706  0.00  0.00      PROA  
ATOM    784  HB2 HSD P  86      16.367   5.195  20.882  0.00  0.00      PROA  
ATOM    785  ND1 HSD P  86      14.063   5.259  23.059  0.00  0.00      PROA  
ATOM    786  HD1 HSD P  86      14.596   4.597  23.586  0.00  0.00      PROA  
ATOM    787  CG  HSD P  86      14.386   5.707  21.770  0.00  0.00      PROA  
ATOM    788  CE1 HSD P  86      13.383   6.266  23.634  0.00  0.00      PROA  
ATOM    789  HE1 HSD P  86      12.961   6.212  24.637  0.00  0.00      PROA  
ATOM    790  NE2 HSD P  86      13.113   7.257  22.819  0.00  0.00      PROA  
ATOM    791  CD2 HSD P  86      13.692   6.887  21.651  0.00  0.00      PROA  
ATOM    792  HD2 HSD P  86      13.821   7.552  20.806  0.00  0.00      PROA  
ATOM    793  C   HSD P  86      13.588   3.268  19.998  0.00  0.00      PROA  
ATOM    794  O   HSD P  86      13.123   3.703  18.960  0.00  0.00      PROA  
ATOM    795  N   SER P  87      12.825   2.664  20.912  0.00  0.00      PROA  
ATOM    796  HN  SER P  87      13.183   2.383  21.800  0.00  0.00      PROA  
ATOM    797  CA  SER P  87      11.418   2.615  20.935  0.00  0.00      PROA  
ATOM    798  HA  SER P  87      11.176   2.206  21.905  0.00  0.00      PROA  
ATOM    799  CB  SER P  87      10.699   4.009  20.951  0.00  0.00      PROA  
ATOM    800  HB1 SER P  87      10.776   4.519  19.967  0.00  0.00      PROA  
ATOM    801  HB2 SER P  87      11.182   4.687  21.687  0.00  0.00      PROA  
ATOM    802  OG  SER P  87       9.327   3.854  21.333  0.00  0.00      PROA  
ATOM    803  HG1 SER P  87       9.283   3.597  22.257  0.00  0.00      PROA  
ATOM    804  C   SER P  87      10.961   1.779  19.786  0.00  0.00      PROA  
ATOM    805  O   SER P  87      11.806   1.076  19.208  0.00  0.00      PROA  
ATOM    806  N   ALA P  88       9.656   1.745  19.429  0.00  0.00      PROA  
ATOM    807  HN  ALA P  88       9.118   2.262  20.090  0.00  0.00      PROA  
ATOM    808  CA  ALA P  88       8.978   1.031  18.414  0.00  0.00      PROA  
ATOM    809  HA  ALA P  88       9.797   0.655  17.819  0.00  0.00      PROA  
ATOM    810  CB  ALA P  88       8.268  -0.237  18.937  0.00  0.00      PROA  
ATOM    811  HB1 ALA P  88       7.776  -0.676  18.042  0.00  0.00      PROA  
ATOM    812  HB2 ALA P  88       7.630  -0.084  19.834  0.00  0.00      PROA  
ATOM    813  HB3 ALA P  88       9.096  -0.957  19.109  0.00  0.00      PROA  
ATOM    814  C   ALA P  88       7.943   1.952  17.700  0.00  0.00      PROA  
ATOM    815  O   ALA P  88       7.224   2.682  18.365  0.00  0.00      PROA  
ATOM    816  N   PRO P  89       7.710   2.013  16.345  0.00  0.00      PROA  
ATOM    817  CD  PRO P  89       8.523   1.263  15.292  0.00  0.00      PROA  
ATOM    818  HD1 PRO P  89       8.778   0.203  15.502  0.00  0.00      PROA  
ATOM    819  HD2 PRO P  89       9.451   1.871  15.233  0.00  0.00      PROA  
ATOM    820  CA  PRO P  89       6.458   2.576  15.816  0.00  0.00      PROA  
ATOM    821  HA  PRO P  89       6.228   3.536  16.253  0.00  0.00      PROA  
ATOM    822  CB  PRO P  89       6.833   2.620  14.331  0.00  0.00      PROA  
ATOM    823  HB1 PRO P  89       7.462   3.527  14.205  0.00  0.00      PROA  
ATOM    824  HB2 PRO P  89       5.988   2.796  13.631  0.00  0.00      PROA  
ATOM    825  CG  PRO P  89       7.736   1.427  14.017  0.00  0.00      PROA  
ATOM    826  HG1 PRO P  89       7.163   0.552  13.642  0.00  0.00      PROA  
ATOM    827  HG2 PRO P  89       8.431   1.472  13.152  0.00  0.00      PROA  
ATOM    828  C   PRO P  89       5.171   1.708  15.911  0.00  0.00      PROA  
ATOM    829  O   PRO P  89       4.229   1.842  15.140  0.00  0.00      PROA  
ATOM    830  N   ILE P  90       5.163   0.876  16.996  0.00  0.00      PROA  
ATOM    831  HN  ILE P  90       5.853   0.732  17.702  0.00  0.00      PROA  
ATOM    832  CA  ILE P  90       3.977   0.085  17.298  0.00  0.00      PROA  
ATOM    833  HA  ILE P  90       3.106   0.584  16.899  0.00  0.00      PROA  
ATOM    834  CB  ILE P  90       3.986  -1.395  16.737  0.00  0.00      PROA  
ATOM    835  HB  ILE P  90       4.046  -1.278  15.634  0.00  0.00      PROA  
ATOM    836  CG2 ILE P  90       5.280  -2.044  17.229  0.00  0.00      PROA  
ATOM    837 HG21 ILE P  90       5.117  -3.137  17.112  0.00  0.00      PROA  
ATOM    838 HG22 ILE P  90       5.564  -1.787  18.271  0.00  0.00      PROA  
ATOM    839 HG23 ILE P  90       6.101  -1.914  16.492  0.00  0.00      PROA  
ATOM    840  CG1 ILE P  90       2.725  -2.252  17.086  0.00  0.00      PROA  
ATOM    841 HG11 ILE P  90       1.829  -1.613  16.935  0.00  0.00      PROA  
ATOM    842 HG12 ILE P  90       2.776  -2.425  18.182  0.00  0.00      PROA  
ATOM    843  CD  ILE P  90       2.525  -3.572  16.252  0.00  0.00      PROA  
ATOM    844  HD1 ILE P  90       3.305  -4.352  16.388  0.00  0.00      PROA  
ATOM    845  HD2 ILE P  90       2.358  -3.308  15.186  0.00  0.00      PROA  
ATOM    846  HD3 ILE P  90       1.480  -3.833  16.523  0.00  0.00      PROA  
ATOM    847  C   ILE P  90       3.699   0.059  18.842  0.00  0.00      PROA  
ATOM    848  O   ILE P  90       4.513  -0.271  19.703  0.00  0.00      PROA  
ATOM    849  N   LYS P  91       2.524   0.512  19.305  0.00  0.00      PROA  
ATOM    850  HN  LYS P  91       1.746   0.814  18.760  0.00  0.00      PROA  
ATOM    851  CA  LYS P  91       2.194   0.790  20.690  0.00  0.00      PROA  
ATOM    852  HA  LYS P  91       3.041   0.590  21.330  0.00  0.00      PROA  
ATOM    853  CB  LYS P  91       1.688   2.321  20.923  0.00  0.00      PROA  
ATOM    854  HB1 LYS P  91       1.348   2.540  21.958  0.00  0.00      PROA  
ATOM    855  HB2 LYS P  91       0.816   2.392  20.238  0.00  0.00      PROA  
ATOM    856  CG  LYS P  91       2.682   3.477  20.613  0.00  0.00      PROA  
ATOM    857  HG1 LYS P  91       2.170   4.328  21.112  0.00  0.00      PROA  
ATOM    858  HG2 LYS P  91       2.726   3.723  19.530  0.00  0.00      PROA  
ATOM    859  CD  LYS P  91       4.196   3.282  20.955  0.00  0.00      PROA  
ATOM    860  HD1 LYS P  91       4.497   2.418  20.324  0.00  0.00      PROA  
ATOM    861  HD2 LYS P  91       4.199   2.937  22.011  0.00  0.00      PROA  
ATOM    862  CE  LYS P  91       5.199   4.382  20.806  0.00  0.00      PROA  
ATOM    863  HE1 LYS P  91       5.122   5.182  21.573  0.00  0.00      PROA  
ATOM    864  HE2 LYS P  91       5.216   4.871  19.809  0.00  0.00      PROA  
ATOM    865  NZ  LYS P  91       6.421   3.754  21.131  0.00  0.00      PROA  
ATOM    866  HZ1 LYS P  91       6.430   3.254  22.043  0.00  0.00      PROA  
ATOM    867  HZ2 LYS P  91       7.209   4.416  20.981  0.00  0.00      PROA  
ATOM    868  HZ3 LYS P  91       6.530   2.993  20.431  0.00  0.00      PROA  
ATOM    869  C   LYS P  91       1.177  -0.220  21.298  0.00  0.00      PROA  
ATOM    870  O   LYS P  91       0.493   0.171  22.230  0.00  0.00      PROA  
ATOM    871  N   VAL P  92       1.052  -1.373  20.642  0.00  0.00      PROA  
ATOM    872  HN  VAL P  92       1.591  -1.441  19.805  0.00  0.00      PROA  
ATOM    873  CA  VAL P  92       0.301  -2.564  21.061  0.00  0.00      PROA  
ATOM    874  HA  VAL P  92      -0.710  -2.190  21.000  0.00  0.00      PROA  
ATOM    875  CB  VAL P  92       0.454  -3.619  20.071  0.00  0.00      PROA  
ATOM    876  HB  VAL P  92       0.529  -3.051  19.119  0.00  0.00      PROA  
ATOM    877  CG1 VAL P  92       1.738  -4.473  20.261  0.00  0.00      PROA  
ATOM    878 HG11 VAL P  92       2.616  -3.800  20.157  0.00  0.00      PROA  
ATOM    879 HG12 VAL P  92       1.761  -5.267  19.484  0.00  0.00      PROA  
ATOM    880 HG13 VAL P  92       1.858  -4.918  21.272  0.00  0.00      PROA  
ATOM    881  CG2 VAL P  92      -0.805  -4.535  20.038  0.00  0.00      PROA  
ATOM    882 HG21 VAL P  92      -1.516  -4.007  19.367  0.00  0.00      PROA  
ATOM    883 HG22 VAL P  92      -1.243  -4.689  21.048  0.00  0.00      PROA  
ATOM    884 HG23 VAL P  92      -0.522  -5.544  19.671  0.00  0.00      PROA  
ATOM    885  C   VAL P  92       0.746  -2.991  22.473  0.00  0.00      PROA  
ATOM    886  O   VAL P  92       1.849  -2.759  22.899  0.00  0.00      PROA  
ATOM    887  N   HSD P  93      -0.172  -3.522  23.297  0.00  0.00      PROA  
ATOM    888  HN  HSD P  93      -1.067  -3.753  22.925  0.00  0.00      PROA  
ATOM    889  CA  HSD P  93       0.022  -3.798  24.700  0.00  0.00      PROA  
ATOM    890  HA  HSD P  93       0.769  -3.143  25.125  0.00  0.00      PROA  
ATOM    891  CB  HSD P  93      -1.264  -3.358  25.531  0.00  0.00      PROA  
ATOM    892  HB1 HSD P  93      -1.134  -3.735  26.568  0.00  0.00      PROA  
ATOM    893  HB2 HSD P  93      -2.134  -3.881  25.079  0.00  0.00      PROA  
ATOM    894  ND1 HSD P  93      -0.519  -0.840  25.886  0.00  0.00      PROA  
ATOM    895  HD1 HSD P  93       0.390  -0.893  26.299  0.00  0.00      PROA  
ATOM    896  CG  HSD P  93      -1.464  -1.877  25.624  0.00  0.00      PROA  
ATOM    897  CE1 HSD P  93      -1.160   0.353  25.768  0.00  0.00      PROA  
ATOM    898  HE1 HSD P  93      -0.676   1.329  25.803  0.00  0.00      PROA  
ATOM    899  NE2 HSD P  93      -2.437   0.225  25.488  0.00  0.00      PROA  
ATOM    900  CD2 HSD P  93      -2.628  -1.166  25.408  0.00  0.00      PROA  
ATOM    901  HD2 HSD P  93      -3.628  -1.480  25.136  0.00  0.00      PROA  
ATOM    902  C   HSD P  93       0.412  -5.163  25.037  0.00  0.00      PROA  
ATOM    903  O   HSD P  93       0.703  -5.455  26.210  0.00  0.00      PROA  
ATOM    904  N   HSD P  94       0.295  -6.117  24.087  0.00  0.00      PROA  
ATOM    905  HN  HSD P  94       0.213  -5.827  23.137  0.00  0.00      PROA  
ATOM    906  CA  HSD P  94       0.544  -7.571  24.323  0.00  0.00      PROA  
ATOM    907  HA  HSD P  94       1.185  -7.631  25.189  0.00  0.00      PROA  
ATOM    908  CB  HSD P  94      -0.770  -8.407  24.463  0.00  0.00      PROA  
ATOM    909  HB1 HSD P  94      -0.484  -9.480  24.476  0.00  0.00      PROA  
ATOM    910  HB2 HSD P  94      -1.511  -8.303  23.642  0.00  0.00      PROA  
ATOM    911  ND1 HSD P  94      -2.604  -7.357  25.979  0.00  0.00      PROA  
ATOM    912  HD1 HSD P  94      -3.185  -6.815  25.372  0.00  0.00      PROA  
ATOM    913  CG  HSD P  94      -1.465  -8.162  25.772  0.00  0.00      PROA  
ATOM    914  CE1 HSD P  94      -3.061  -7.625  27.242  0.00  0.00      PROA  
ATOM    915  HE1 HSD P  94      -3.866  -7.062  27.714  0.00  0.00      PROA  
ATOM    916  NE2 HSD P  94      -2.263  -8.369  27.879  0.00  0.00      PROA  
ATOM    917  CD2 HSD P  94      -1.314  -8.793  26.953  0.00  0.00      PROA  
ATOM    918  HD2 HSD P  94      -0.527  -9.466  27.271  0.00  0.00      PROA  
ATOM    919  C   HSD P  94       1.364  -8.071  23.149  0.00  0.00      PROA  
ATOM    920  O   HSD P  94       1.340  -7.463  22.016  0.00  0.00      PROA  
ATOM    921  N   ASN P  95       2.139  -9.187  23.252  0.00  0.00      PROA  
ATOM    922  HN  ASN P  95       1.929  -9.713  24.073  0.00  0.00      PROA  
ATOM    923  CA  ASN P  95       3.040  -9.666  22.181  0.00  0.00      PROA  
ATOM    924  HA  ASN P  95       3.516  -8.787  21.773  0.00  0.00      PROA  
ATOM    925  CB  ASN P  95       4.194 -10.516  22.924  0.00  0.00      PROA  
ATOM    926  HB1 ASN P  95       3.779 -11.497  23.240  0.00  0.00      PROA  
ATOM    927  HB2 ASN P  95       4.463  -9.922  23.823  0.00  0.00      PROA  
ATOM    928  CG  ASN P  95       5.411 -10.551  22.048  0.00  0.00      PROA  
ATOM    929  OD1 ASN P  95       5.440 -10.194  20.870  0.00  0.00      PROA  
ATOM    930  ND2 ASN P  95       6.538 -11.086  22.613  0.00  0.00      PROA  
ATOM    931 HD21 ASN P  95       7.293 -11.161  21.961  0.00  0.00      PROA  
ATOM    932 HD22 ASN P  95       6.402 -11.731  23.365  0.00  0.00      PROA  
ATOM    933  C   ASN P  95       2.361 -10.450  21.036  0.00  0.00      PROA  
ATOM    934  O   ASN P  95       1.630 -11.390  21.248  0.00  0.00      PROA  
ATOM    935  N   GLN P  96       2.664 -10.035  19.782  0.00  0.00      PROA  
ATOM    936  HN  GLN P  96       3.290  -9.260  19.767  0.00  0.00      PROA  
ATOM    937  CA  GLN P  96       2.100 -10.513  18.538  0.00  0.00      PROA  
ATOM    938  HA  GLN P  96       1.409 -11.317  18.744  0.00  0.00      PROA  
ATOM    939  CB  GLN P  96       1.359  -9.298  17.907  0.00  0.00      PROA  
ATOM    940  HB1 GLN P  96       0.962  -9.593  16.912  0.00  0.00      PROA  
ATOM    941  HB2 GLN P  96       2.112  -8.535  17.617  0.00  0.00      PROA  
ATOM    942  CG  GLN P  96       0.246  -8.599  18.689  0.00  0.00      PROA  
ATOM    943  HG1 GLN P  96      -0.473  -8.007  18.083  0.00  0.00      PROA  
ATOM    944  HG2 GLN P  96       0.667  -7.887  19.430  0.00  0.00      PROA  
ATOM    945  CD  GLN P  96      -0.623  -9.551  19.505  0.00  0.00      PROA  
ATOM    946  OE1 GLN P  96      -1.260 -10.401  18.872  0.00  0.00      PROA  
ATOM    947  NE2 GLN P  96      -0.699  -9.322  20.856  0.00  0.00      PROA  
ATOM    948 HE21 GLN P  96      -1.483  -9.740  21.315  0.00  0.00      PROA  
ATOM    949 HE22 GLN P  96      -0.115  -8.723  21.405  0.00  0.00      PROA  
ATOM    950  C   GLN P  96       3.074 -11.130  17.622  0.00  0.00      PROA  
ATOM    951  O   GLN P  96       2.674 -11.516  16.533  0.00  0.00      PROA  
ATOM    952  N   THR P  97       4.348 -11.343  18.058  0.00  0.00      PROA  
ATOM    953  HN  THR P  97       4.560 -10.864  18.906  0.00  0.00      PROA  
ATOM    954  CA  THR P  97       5.304 -12.067  17.276  0.00  0.00      PROA  
ATOM    955  HA  THR P  97       5.275 -11.597  16.304  0.00  0.00      PROA  
ATOM    956  CB  THR P  97       6.717 -11.887  17.707  0.00  0.00      PROA  
ATOM    957  HB  THR P  97       6.762 -10.823  18.026  0.00  0.00      PROA  
ATOM    958  OG1 THR P  97       7.693 -12.006  16.635  0.00  0.00      PROA  
ATOM    959  HG1 THR P  97       8.374 -11.363  16.847  0.00  0.00      PROA  
ATOM    960  CG2 THR P  97       7.165 -12.848  18.822  0.00  0.00      PROA  
ATOM    961 HG21 THR P  97       6.538 -12.710  19.728  0.00  0.00      PROA  
ATOM    962 HG22 THR P  97       8.236 -12.634  19.022  0.00  0.00      PROA  
ATOM    963 HG23 THR P  97       7.127 -13.893  18.445  0.00  0.00      PROA  
ATOM    964  C   THR P  97       4.946 -13.533  16.880  0.00  0.00      PROA  
ATOM    965  O   THR P  97       4.544 -14.317  17.769  0.00  0.00      PROA  
ATOM    966  N   GLY P  98       5.068 -13.797  15.544  0.00  0.00      PROA  
ATOM    967  HN  GLY P  98       5.444 -13.146  14.889  0.00  0.00      PROA  
ATOM    968  CA  GLY P  98       4.889 -15.197  15.040  0.00  0.00      PROA  
ATOM    969  HA1 GLY P  98       4.539 -15.166  14.018  0.00  0.00      PROA  
ATOM    970  HA2 GLY P  98       4.149 -15.710  15.636  0.00  0.00      PROA  
ATOM    971  C   GLY P  98       6.065 -16.038  14.926  0.00  0.00      PROA  
ATOM    972  O   GLY P  98       7.121 -15.682  15.389  0.00  0.00      PROA  
ATOM    973  N   LYS P  99       5.922 -17.223  14.297  0.00  0.00      PROA  
ATOM    974  HN  LYS P  99       5.018 -17.531  14.011  0.00  0.00      PROA  
ATOM    975  CA  LYS P  99       6.912 -18.283  14.296  0.00  0.00      PROA  
ATOM    976  HA  LYS P  99       7.751 -17.959  14.895  0.00  0.00      PROA  
ATOM    977  CB  LYS P  99       6.274 -19.651  14.842  0.00  0.00      PROA  
ATOM    978  HB1 LYS P  99       6.998 -20.492  14.783  0.00  0.00      PROA  
ATOM    979  HB2 LYS P  99       5.354 -19.905  14.273  0.00  0.00      PROA  
ATOM    980  CG  LYS P  99       5.833 -19.550  16.366  0.00  0.00      PROA  
ATOM    981  HG1 LYS P  99       5.011 -18.814  16.238  0.00  0.00      PROA  
ATOM    982  HG2 LYS P  99       6.597 -19.100  17.036  0.00  0.00      PROA  
ATOM    983  CD  LYS P  99       5.389 -20.876  16.912  0.00  0.00      PROA  
ATOM    984  HD1 LYS P  99       4.569 -21.328  16.314  0.00  0.00      PROA  
ATOM    985  HD2 LYS P  99       4.835 -20.765  17.869  0.00  0.00      PROA  
ATOM    986  CE  LYS P  99       6.422 -21.895  17.114  0.00  0.00      PROA  
ATOM    987  HE1 LYS P  99       7.270 -21.446  17.673  0.00  0.00      PROA  
ATOM    988  HE2 LYS P  99       6.815 -22.157  16.109  0.00  0.00      PROA  
ATOM    989  NZ  LYS P  99       5.933 -23.105  17.799  0.00  0.00      PROA  
ATOM    990  HZ1 LYS P  99       5.033 -23.451  17.408  0.00  0.00      PROA  
ATOM    991  HZ2 LYS P  99       5.812 -22.800  18.785  0.00  0.00      PROA  
ATOM    992  HZ3 LYS P  99       6.686 -23.822  17.802  0.00  0.00      PROA  
ATOM    993  C   LYS P  99       7.522 -18.359  12.967  0.00  0.00      PROA  
ATOM    994  O   LYS P  99       6.854 -18.228  11.912  0.00  0.00      PROA  
ATOM    995  N   LYS P 100       8.820 -18.658  12.945  0.00  0.00      PROA  
ATOM    996  HN  LYS P 100       9.195 -18.907  13.835  0.00  0.00      PROA  
ATOM    997  CA  LYS P 100       9.711 -18.363  11.817  0.00  0.00      PROA  
ATOM    998  HA  LYS P 100       9.196 -18.302  10.870  0.00  0.00      PROA  
ATOM    999  CB  LYS P 100      10.455 -17.003  12.019  0.00  0.00      PROA  
ATOM   1000  HB1 LYS P 100      11.139 -16.859  11.156  0.00  0.00      PROA  
ATOM   1001  HB2 LYS P 100      11.106 -17.036  12.919  0.00  0.00      PROA  
ATOM   1002  CG  LYS P 100       9.562 -15.763  12.046  0.00  0.00      PROA  
ATOM   1003  HG1 LYS P 100      10.189 -14.847  12.088  0.00  0.00      PROA  
ATOM   1004  HG2 LYS P 100       8.951 -15.622  12.964  0.00  0.00      PROA  
ATOM   1005  CD  LYS P 100       8.785 -15.548  10.685  0.00  0.00      PROA  
ATOM   1006  HD1 LYS P 100       8.058 -16.388  10.697  0.00  0.00      PROA  
ATOM   1007  HD2 LYS P 100       9.544 -15.688   9.886  0.00  0.00      PROA  
ATOM   1008  CE  LYS P 100       7.726 -14.443  10.553  0.00  0.00      PROA  
ATOM   1009  HE1 LYS P 100       6.978 -14.478  11.373  0.00  0.00      PROA  
ATOM   1010  HE2 LYS P 100       7.222 -14.462   9.563  0.00  0.00      PROA  
ATOM   1011  NZ  LYS P 100       8.366 -13.174  10.650  0.00  0.00      PROA  
ATOM   1012  HZ1 LYS P 100       8.064 -12.578   9.853  0.00  0.00      PROA  
ATOM   1013  HZ2 LYS P 100       9.377 -13.336  10.469  0.00  0.00      PROA  
ATOM   1014  HZ3 LYS P 100       8.281 -12.694  11.569  0.00  0.00      PROA  
ATOM   1015  C   LYS P 100      10.682 -19.564  11.618  0.00  0.00      PROA  
ATOM   1016  O   LYS P 100      11.014 -20.293  12.554  0.00  0.00      PROA  
ATOM   1017  N   TYR P 101      11.103 -19.701  10.344  0.00  0.00      PROA  
ATOM   1018  HN  TYR P 101      10.707 -19.120   9.638  0.00  0.00      PROA  
ATOM   1019  CA  TYR P 101      11.928 -20.855   9.938  0.00  0.00      PROA  
ATOM   1020  HA  TYR P 101      11.334 -21.693  10.271  0.00  0.00      PROA  
ATOM   1021  CB  TYR P 101      11.878 -21.083   8.359  0.00  0.00      PROA  
ATOM   1022  HB1 TYR P 101      12.423 -22.008   8.073  0.00  0.00      PROA  
ATOM   1023  HB2 TYR P 101      12.547 -20.282   7.978  0.00  0.00      PROA  
ATOM   1024  CG  TYR P 101      10.514 -21.030   7.864  0.00  0.00      PROA  
ATOM   1025  CD1 TYR P 101      10.216 -20.210   6.767  0.00  0.00      PROA  
ATOM   1026  HD1 TYR P 101      10.929 -19.548   6.299  0.00  0.00      PROA  
ATOM   1027  CE1 TYR P 101       8.922 -20.161   6.279  0.00  0.00      PROA  
ATOM   1028  HE1 TYR P 101       8.690 -19.628   5.369  0.00  0.00      PROA  
ATOM   1029  CZ  TYR P 101       7.899 -21.001   6.784  0.00  0.00      PROA  
ATOM   1030  OH  TYR P 101       6.611 -20.831   6.254  0.00  0.00      PROA  
ATOM   1031  HH  TYR P 101       5.930 -20.950   6.920  0.00  0.00      PROA  
ATOM   1032  CD2 TYR P 101       9.540 -21.913   8.327  0.00  0.00      PROA  
ATOM   1033  HD2 TYR P 101       9.761 -22.621   9.112  0.00  0.00      PROA  
ATOM   1034  CE2 TYR P 101       8.192 -21.925   7.767  0.00  0.00      PROA  
ATOM   1035  HE2 TYR P 101       7.515 -22.699   8.098  0.00  0.00      PROA  
ATOM   1036  C   TYR P 101      13.309 -21.018  10.628  0.00  0.00      PROA  
ATOM   1037  O   TYR P 101      13.851 -20.089  11.099  0.00  0.00      PROA  
ATOM   1038  N   GLN P 102      13.816 -22.260  10.635  0.00  0.00      PROA  
ATOM   1039  HN  GLN P 102      13.320 -23.056  10.297  0.00  0.00      PROA  
ATOM   1040  CA  GLN P 102      15.108 -22.566  11.228  0.00  0.00      PROA  
ATOM   1041  HA  GLN P 102      15.332 -21.898  12.046  0.00  0.00      PROA  
ATOM   1042  CB  GLN P 102      14.919 -23.925  11.905  0.00  0.00      PROA  
ATOM   1043  HB1 GLN P 102      15.907 -24.357  12.174  0.00  0.00      PROA  
ATOM   1044  HB2 GLN P 102      14.472 -24.623  11.166  0.00  0.00      PROA  
ATOM   1045  CG  GLN P 102      13.945 -24.043  13.116  0.00  0.00      PROA  
ATOM   1046  HG1 GLN P 102      14.231 -25.012  13.578  0.00  0.00      PROA  
ATOM   1047  HG2 GLN P 102      12.877 -24.066  12.811  0.00  0.00      PROA  
ATOM   1048  CD  GLN P 102      14.165 -23.006  14.260  0.00  0.00      PROA  
ATOM   1049  OE1 GLN P 102      15.189 -22.688  14.881  0.00  0.00      PROA  
ATOM   1050  NE2 GLN P 102      13.101 -22.134  14.369  0.00  0.00      PROA  
ATOM   1051 HE21 GLN P 102      13.245 -21.450  15.085  0.00  0.00      PROA  
ATOM   1052 HE22 GLN P 102      12.161 -22.362  14.118  0.00  0.00      PROA  
ATOM   1053  C   GLN P 102      16.328 -22.601  10.332  0.00  0.00      PROA  
ATOM   1054  O   GLN P 102      17.497 -22.903  10.755  0.00  0.00      PROA  
ATOM   1055  N   TRP P 103      16.010 -22.221   9.048  0.00  0.00      PROA  
ATOM   1056  HN  TRP P 103      15.086 -21.908   8.843  0.00  0.00      PROA  
ATOM   1057  CA  TRP P 103      16.902 -22.512   7.967  0.00  0.00      PROA  
ATOM   1058  HA  TRP P 103      17.009 -23.587   7.994  0.00  0.00      PROA  
ATOM   1059  CB  TRP P 103      16.391 -22.077   6.608  0.00  0.00      PROA  
ATOM   1060  HB1 TRP P 103      16.985 -22.534   5.789  0.00  0.00      PROA  
ATOM   1061  HB2 TRP P 103      16.440 -20.977   6.457  0.00  0.00      PROA  
ATOM   1062  CG  TRP P 103      15.003 -22.617   6.312  0.00  0.00      PROA  
ATOM   1063  CD1 TRP P 103      14.239 -23.633   6.858  0.00  0.00      PROA  
ATOM   1064  HD1 TRP P 103      14.661 -24.372   7.522  0.00  0.00      PROA  
ATOM   1065  NE1 TRP P 103      13.045 -23.723   6.167  0.00  0.00      PROA  
ATOM   1066  HE1 TRP P 103      12.340 -24.375   6.344  0.00  0.00      PROA  
ATOM   1067  CE2 TRP P 103      12.969 -22.716   5.223  0.00  0.00      PROA  
ATOM   1068  CD2 TRP P 103      14.156 -22.000   5.300  0.00  0.00      PROA  
ATOM   1069  CE3 TRP P 103      14.341 -20.893   4.540  0.00  0.00      PROA  
ATOM   1070  HE3 TRP P 103      15.217 -20.269   4.636  0.00  0.00      PROA  
ATOM   1071  CZ3 TRP P 103      13.271 -20.442   3.690  0.00  0.00      PROA  
ATOM   1072  HZ3 TRP P 103      13.405 -19.475   3.229  0.00  0.00      PROA  
ATOM   1073  CZ2 TRP P 103      11.973 -22.306   4.366  0.00  0.00      PROA  
ATOM   1074  HZ2 TRP P 103      11.065 -22.888   4.311  0.00  0.00      PROA  
ATOM   1075  CH2 TRP P 103      12.158 -21.164   3.521  0.00  0.00      PROA  
ATOM   1076  HH2 TRP P 103      11.354 -20.844   2.874  0.00  0.00      PROA  
ATOM   1077  C   TRP P 103      18.270 -21.820   8.220  0.00  0.00      PROA  
ATOM   1078  O   TRP P 103      18.291 -20.608   8.473  0.00  0.00      PROA  
ATOM   1079  N   ASP P 104      19.323 -22.562   8.002  0.00  0.00      PROA  
ATOM   1080  HN  ASP P 104      19.154 -23.537   7.879  0.00  0.00      PROA  
ATOM   1081  CA  ASP P 104      20.679 -22.126   8.086  0.00  0.00      PROA  
ATOM   1082  HA  ASP P 104      20.660 -21.389   8.876  0.00  0.00      PROA  
ATOM   1083  CB  ASP P 104      21.648 -23.189   8.567  0.00  0.00      PROA  
ATOM   1084  HB1 ASP P 104      21.074 -23.800   9.296  0.00  0.00      PROA  
ATOM   1085  HB2 ASP P 104      22.500 -22.645   9.028  0.00  0.00      PROA  
ATOM   1086  CG  ASP P 104      22.061 -24.273   7.570  0.00  0.00      PROA  
ATOM   1087  OD1 ASP P 104      21.379 -24.654   6.655  0.00  0.00      PROA  
ATOM   1088  OD2 ASP P 104      23.288 -24.591   7.747  0.00  0.00      PROA  
ATOM   1089  C   ASP P 104      21.159 -21.446   6.822  0.00  0.00      PROA  
ATOM   1090  O   ASP P 104      20.471 -21.489   5.820  0.00  0.00      PROA  
ATOM   1091  N   ALA P 105      22.331 -20.787   6.813  0.00  0.00      PROA  
ATOM   1092  HN  ALA P 105      22.896 -20.793   7.634  0.00  0.00      PROA  
ATOM   1093  CA  ALA P 105      22.896 -19.846   5.729  0.00  0.00      PROA  
ATOM   1094  HA  ALA P 105      22.094 -19.178   5.452  0.00  0.00      PROA  
ATOM   1095  CB  ALA P 105      24.205 -19.080   6.225  0.00  0.00      PROA  
ATOM   1096  HB1 ALA P 105      24.022 -18.352   7.044  0.00  0.00      PROA  
ATOM   1097  HB2 ALA P 105      24.659 -18.575   5.346  0.00  0.00      PROA  
ATOM   1098  HB3 ALA P 105      24.904 -19.885   6.537  0.00  0.00      PROA  
ATOM   1099  C   ALA P 105      23.227 -20.751   4.550  0.00  0.00      PROA  
ATOM   1100  O   ALA P 105      23.135 -20.283   3.379  0.00  0.00      PROA  
ATOM   1101  N   GLU P 106      23.599 -22.062   4.767  0.00  0.00      PROA  
ATOM   1102  HN  GLU P 106      23.811 -22.368   5.692  0.00  0.00      PROA  
ATOM   1103  CA  GLU P 106      23.735 -23.021   3.733  0.00  0.00      PROA  
ATOM   1104  HA  GLU P 106      24.333 -22.629   2.924  0.00  0.00      PROA  
ATOM   1105  CB  GLU P 106      24.371 -24.319   4.361  0.00  0.00      PROA  
ATOM   1106  HB1 GLU P 106      23.784 -24.746   5.201  0.00  0.00      PROA  
ATOM   1107  HB2 GLU P 106      25.264 -23.916   4.886  0.00  0.00      PROA  
ATOM   1108  CG  GLU P 106      24.726 -25.472   3.351  0.00  0.00      PROA  
ATOM   1109  HG1 GLU P 106      25.316 -24.988   2.544  0.00  0.00      PROA  
ATOM   1110  HG2 GLU P 106      23.799 -25.898   2.910  0.00  0.00      PROA  
ATOM   1111  CD  GLU P 106      25.563 -26.531   4.010  0.00  0.00      PROA  
ATOM   1112  OE1 GLU P 106      26.627 -26.851   3.432  0.00  0.00      PROA  
ATOM   1113  OE2 GLU P 106      25.164 -27.039   5.052  0.00  0.00      PROA  
ATOM   1114  C   GLU P 106      22.401 -23.317   3.131  0.00  0.00      PROA  
ATOM   1115  O   GLU P 106      22.195 -23.241   1.900  0.00  0.00      PROA  
ATOM   1116  N   THR P 107      21.330 -23.575   3.871  0.00  0.00      PROA  
ATOM   1117  HN  THR P 107      21.450 -23.617   4.860  0.00  0.00      PROA  
ATOM   1118  CA  THR P 107      19.979 -23.802   3.247  0.00  0.00      PROA  
ATOM   1119  HA  THR P 107      19.968 -24.627   2.549  0.00  0.00      PROA  
ATOM   1120  CB  THR P 107      18.913 -24.255   4.350  0.00  0.00      PROA  
ATOM   1121  HB  THR P 107      18.747 -23.360   4.986  0.00  0.00      PROA  
ATOM   1122  OG1 THR P 107      19.427 -25.273   5.212  0.00  0.00      PROA  
ATOM   1123  HG1 THR P 107      20.207 -25.062   5.730  0.00  0.00      PROA  
ATOM   1124  CG2 THR P 107      17.612 -24.830   3.814  0.00  0.00      PROA  
ATOM   1125 HG21 THR P 107      16.959 -25.259   4.604  0.00  0.00      PROA  
ATOM   1126 HG22 THR P 107      17.944 -25.752   3.291  0.00  0.00      PROA  
ATOM   1127 HG23 THR P 107      17.032 -24.187   3.118  0.00  0.00      PROA  
ATOM   1128  C   THR P 107      19.419 -22.636   2.533  0.00  0.00      PROA  
ATOM   1129  O   THR P 107      18.726 -22.774   1.524  0.00  0.00      PROA  
ATOM   1130  N   GLN P 108      19.591 -21.411   3.086  0.00  0.00      PROA  
ATOM   1131  HN  GLN P 108      20.128 -21.322   3.922  0.00  0.00      PROA  
ATOM   1132  CA  GLN P 108      19.133 -20.272   2.418  0.00  0.00      PROA  
ATOM   1133  HA  GLN P 108      18.077 -20.460   2.290  0.00  0.00      PROA  
ATOM   1134  CB  GLN P 108      19.330 -18.957   3.297  0.00  0.00      PROA  
ATOM   1135  HB1 GLN P 108      19.169 -18.074   2.642  0.00  0.00      PROA  
ATOM   1136  HB2 GLN P 108      20.412 -18.891   3.541  0.00  0.00      PROA  
ATOM   1137  CG  GLN P 108      18.455 -18.999   4.558  0.00  0.00      PROA  
ATOM   1138  HG1 GLN P 108      18.562 -19.965   5.096  0.00  0.00      PROA  
ATOM   1139  HG2 GLN P 108      17.398 -18.993   4.215  0.00  0.00      PROA  
ATOM   1140  CD  GLN P 108      18.728 -17.753   5.384  0.00  0.00      PROA  
ATOM   1141  OE1 GLN P 108      18.926 -16.604   5.023  0.00  0.00      PROA  
ATOM   1142  NE2 GLN P 108      18.841 -18.086   6.708  0.00  0.00      PROA  
ATOM   1143 HE21 GLN P 108      19.202 -17.321   7.243  0.00  0.00      PROA  
ATOM   1144 HE22 GLN P 108      18.872 -19.044   6.992  0.00  0.00      PROA  
ATOM   1145  C   GLN P 108      19.773 -20.063   1.055  0.00  0.00      PROA  
ATOM   1146  O   GLN P 108      19.129 -19.782   0.009  0.00  0.00      PROA  
ATOM   1147  N   GLY P 109      21.149 -20.356   1.014  0.00  0.00      PROA  
ATOM   1148  HN  GLY P 109      21.609 -20.586   1.868  0.00  0.00      PROA  
ATOM   1149  CA  GLY P 109      21.968 -20.491  -0.161  0.00  0.00      PROA  
ATOM   1150  HA1 GLY P 109      22.948 -20.773   0.195  0.00  0.00      PROA  
ATOM   1151  HA2 GLY P 109      21.957 -19.479  -0.538  0.00  0.00      PROA  
ATOM   1152  C   GLY P 109      21.558 -21.454  -1.271  0.00  0.00      PROA  
ATOM   1153  O   GLY P 109      21.481 -21.082  -2.440  0.00  0.00      PROA  
ATOM   1154  N   TRP P 110      21.111 -22.691  -0.935  0.00  0.00      PROA  
ATOM   1155  HN  TRP P 110      21.019 -23.061  -0.014  0.00  0.00      PROA  
ATOM   1156  CA  TRP P 110      20.443 -23.591  -1.909  0.00  0.00      PROA  
ATOM   1157  HA  TRP P 110      21.064 -23.714  -2.784  0.00  0.00      PROA  
ATOM   1158  CB  TRP P 110      20.257 -24.966  -1.329  0.00  0.00      PROA  
ATOM   1159  HB1 TRP P 110      19.757 -25.624  -2.072  0.00  0.00      PROA  
ATOM   1160  HB2 TRP P 110      19.645 -24.737  -0.430  0.00  0.00      PROA  
ATOM   1161  CG  TRP P 110      21.541 -25.737  -0.937  0.00  0.00      PROA  
ATOM   1162  CD1 TRP P 110      21.823 -26.077   0.338  0.00  0.00      PROA  
ATOM   1163  HD1 TRP P 110      21.245 -25.743   1.187  0.00  0.00      PROA  
ATOM   1164  NE1 TRP P 110      22.933 -26.882   0.359  0.00  0.00      PROA  
ATOM   1165  HE1 TRP P 110      23.360 -27.294   1.133  0.00  0.00      PROA  
ATOM   1166  CE2 TRP P 110      23.346 -27.077  -0.873  0.00  0.00      PROA  
ATOM   1167  CD2 TRP P 110      22.463 -26.382  -1.775  0.00  0.00      PROA  
ATOM   1168  CE3 TRP P 110      22.756 -26.415  -3.158  0.00  0.00      PROA  
ATOM   1169  HE3 TRP P 110      22.171 -25.937  -3.930  0.00  0.00      PROA  
ATOM   1170  CZ3 TRP P 110      23.838 -27.175  -3.566  0.00  0.00      PROA  
ATOM   1171  HZ3 TRP P 110      24.186 -27.211  -4.587  0.00  0.00      PROA  
ATOM   1172  CZ2 TRP P 110      24.338 -27.852  -1.263  0.00  0.00      PROA  
ATOM   1173  HZ2 TRP P 110      24.870 -28.551  -0.635  0.00  0.00      PROA  
ATOM   1174  CH2 TRP P 110      24.554 -27.855  -2.637  0.00  0.00      PROA  
ATOM   1175  HH2 TRP P 110      25.318 -28.478  -3.079  0.00  0.00      PROA  
ATOM   1176  C   TRP P 110      19.167 -23.003  -2.419  0.00  0.00      PROA  
ATOM   1177  O   TRP P 110      18.892 -22.955  -3.629  0.00  0.00      PROA  
ATOM   1178  N   ILE P 111      18.381 -22.394  -1.482  0.00  0.00      PROA  
ATOM   1179  HN  ILE P 111      18.704 -22.380  -0.539  0.00  0.00      PROA  
ATOM   1180  CA  ILE P 111      17.159 -21.713  -1.915  0.00  0.00      PROA  
ATOM   1181  HA  ILE P 111      16.681 -22.439  -2.557  0.00  0.00      PROA  
ATOM   1182  CB  ILE P 111      16.179 -21.478  -0.742  0.00  0.00      PROA  
ATOM   1183  HB  ILE P 111      16.732 -20.872   0.007  0.00  0.00      PROA  
ATOM   1184  CG2 ILE P 111      14.877 -20.737  -1.232  0.00  0.00      PROA  
ATOM   1185 HG21 ILE P 111      14.210 -20.323  -0.446  0.00  0.00      PROA  
ATOM   1186 HG22 ILE P 111      14.232 -21.417  -1.828  0.00  0.00      PROA  
ATOM   1187 HG23 ILE P 111      15.237 -19.899  -1.867  0.00  0.00      PROA  
ATOM   1188  CG1 ILE P 111      15.819 -22.860  -0.113  0.00  0.00      PROA  
ATOM   1189 HG11 ILE P 111      16.561 -23.680  -0.227  0.00  0.00      PROA  
ATOM   1190 HG12 ILE P 111      14.975 -23.291  -0.692  0.00  0.00      PROA  
ATOM   1191  CD  ILE P 111      15.332 -22.615   1.345  0.00  0.00      PROA  
ATOM   1192  HD1 ILE P 111      14.659 -21.774   1.618  0.00  0.00      PROA  
ATOM   1193  HD2 ILE P 111      16.210 -22.492   2.015  0.00  0.00      PROA  
ATOM   1194  HD3 ILE P 111      14.747 -23.445   1.796  0.00  0.00      PROA  
ATOM   1195  C   ILE P 111      17.412 -20.359  -2.883  0.00  0.00      PROA  
ATOM   1196  O   ILE P 111      16.781 -20.180  -3.965  0.00  0.00      PROA  
ATOM   1197  N   LEU P 112      18.475 -19.479  -2.571  0.00  0.00      PROA  
ATOM   1198  HN  LEU P 112      18.971 -19.582  -1.712  0.00  0.00      PROA  
ATOM   1199  CA  LEU P 112      18.844 -18.425  -3.456  0.00  0.00      PROA  
ATOM   1200  HA  LEU P 112      17.937 -17.953  -3.804  0.00  0.00      PROA  
ATOM   1201  CB  LEU P 112      19.768 -17.512  -2.802  0.00  0.00      PROA  
ATOM   1202  HB1 LEU P 112      20.029 -16.755  -3.572  0.00  0.00      PROA  
ATOM   1203  HB2 LEU P 112      20.663 -18.130  -2.578  0.00  0.00      PROA  
ATOM   1204  CG  LEU P 112      19.229 -16.710  -1.521  0.00  0.00      PROA  
ATOM   1205  HG  LEU P 112      18.839 -17.352  -0.703  0.00  0.00      PROA  
ATOM   1206  CD1 LEU P 112      20.292 -15.829  -1.034  0.00  0.00      PROA  
ATOM   1207 HD11 LEU P 112      20.147 -15.376  -0.030  0.00  0.00      PROA  
ATOM   1208 HD12 LEU P 112      20.592 -15.047  -1.765  0.00  0.00      PROA  
ATOM   1209 HD13 LEU P 112      21.260 -16.328  -0.819  0.00  0.00      PROA  
ATOM   1210  CD2 LEU P 112      18.008 -15.757  -1.818  0.00  0.00      PROA  
ATOM   1211 HD21 LEU P 112      17.160 -16.389  -2.158  0.00  0.00      PROA  
ATOM   1212 HD22 LEU P 112      18.229 -15.072  -2.664  0.00  0.00      PROA  
ATOM   1213 HD23 LEU P 112      17.808 -15.131  -0.921  0.00  0.00      PROA  
ATOM   1214  C   LEU P 112      19.435 -18.864  -4.785  0.00  0.00      PROA  
ATOM   1215  O   LEU P 112      19.565 -18.130  -5.805  0.00  0.00      PROA  
ATOM   1216  N   GLY P 113      19.912 -20.076  -4.824  0.00  0.00      PROA  
ATOM   1217  HN  GLY P 113      19.956 -20.604  -3.980  0.00  0.00      PROA  
ATOM   1218  CA  GLY P 113      20.535 -20.713  -5.961  0.00  0.00      PROA  
ATOM   1219  HA1 GLY P 113      21.122 -21.546  -5.603  0.00  0.00      PROA  
ATOM   1220  HA2 GLY P 113      21.112 -20.044  -6.582  0.00  0.00      PROA  
ATOM   1221  C   GLY P 113      19.479 -21.362  -6.850  0.00  0.00      PROA  
ATOM   1222  O   GLY P 113      19.682 -21.302  -8.045  0.00  0.00      PROA  
ATOM   1223  N   SER P 114      18.446 -22.001  -6.295  0.00  0.00      PROA  
ATOM   1224  HN  SER P 114      18.365 -22.089  -5.305  0.00  0.00      PROA  
ATOM   1225  CA  SER P 114      17.499 -22.863  -6.952  0.00  0.00      PROA  
ATOM   1226  HA  SER P 114      17.734 -23.916  -6.906  0.00  0.00      PROA  
ATOM   1227  CB  SER P 114      16.228 -22.878  -5.978  0.00  0.00      PROA  
ATOM   1228  HB1 SER P 114      16.597 -23.200  -4.981  0.00  0.00      PROA  
ATOM   1229  HB2 SER P 114      15.561 -23.707  -6.298  0.00  0.00      PROA  
ATOM   1230  OG  SER P 114      15.587 -21.621  -5.912  0.00  0.00      PROA  
ATOM   1231  HG1 SER P 114      15.992 -21.137  -5.188  0.00  0.00      PROA  
ATOM   1232  C   SER P 114      17.052 -22.559  -8.347  0.00  0.00      PROA  
ATOM   1233  O   SER P 114      17.128 -23.324  -9.304  0.00  0.00      PROA  
ATOM   1234  N   PHE P 115      16.516 -21.318  -8.523  0.00  0.00      PROA  
ATOM   1235  HN  PHE P 115      16.320 -20.736  -7.737  0.00  0.00      PROA  
ATOM   1236  CA  PHE P 115      15.972 -20.853  -9.817  0.00  0.00      PROA  
ATOM   1237  HA  PHE P 115      15.276 -21.641 -10.062  0.00  0.00      PROA  
ATOM   1238  CB  PHE P 115      15.132 -19.583  -9.471  0.00  0.00      PROA  
ATOM   1239  HB1 PHE P 115      14.215 -19.968  -8.975  0.00  0.00      PROA  
ATOM   1240  HB2 PHE P 115      14.702 -18.992 -10.308  0.00  0.00      PROA  
ATOM   1241  CG  PHE P 115      15.892 -18.664  -8.482  0.00  0.00      PROA  
ATOM   1242  CD1 PHE P 115      16.729 -17.686  -8.974  0.00  0.00      PROA  
ATOM   1243  HD1 PHE P 115      16.747 -17.543 -10.044  0.00  0.00      PROA  
ATOM   1244  CE1 PHE P 115      17.174 -16.655  -8.125  0.00  0.00      PROA  
ATOM   1245  HE1 PHE P 115      17.775 -15.856  -8.533  0.00  0.00      PROA  
ATOM   1246  CZ  PHE P 115      17.009 -16.724  -6.721  0.00  0.00      PROA  
ATOM   1247  HZ  PHE P 115      17.453 -15.924  -6.147  0.00  0.00      PROA  
ATOM   1248  CD2 PHE P 115      15.689 -18.771  -7.103  0.00  0.00      PROA  
ATOM   1249  HD2 PHE P 115      14.880 -19.418  -6.796  0.00  0.00      PROA  
ATOM   1250  CE2 PHE P 115      16.285 -17.847  -6.245  0.00  0.00      PROA  
ATOM   1251  HE2 PHE P 115      16.022 -17.928  -5.201  0.00  0.00      PROA  
ATOM   1252  C   PHE P 115      16.987 -20.744 -10.884  0.00  0.00      PROA  
ATOM   1253  O   PHE P 115      16.766 -20.982 -12.114  0.00  0.00      PROA  
ATOM   1254  N   PHE P 116      18.171 -20.334 -10.488  0.00  0.00      PROA  
ATOM   1255  HN  PHE P 116      18.342 -20.156  -9.522  0.00  0.00      PROA  
ATOM   1256  CA  PHE P 116      19.291 -20.169 -11.420  0.00  0.00      PROA  
ATOM   1257  HA  PHE P 116      18.860 -19.676 -12.278  0.00  0.00      PROA  
ATOM   1258  CB  PHE P 116      20.480 -19.343 -10.806  0.00  0.00      PROA  
ATOM   1259  HB1 PHE P 116      21.378 -19.645 -11.385  0.00  0.00      PROA  
ATOM   1260  HB2 PHE P 116      20.600 -19.552  -9.721  0.00  0.00      PROA  
ATOM   1261  CG  PHE P 116      20.279 -17.872 -11.085  0.00  0.00      PROA  
ATOM   1262  CD1 PHE P 116      20.446 -17.362 -12.378  0.00  0.00      PROA  
ATOM   1263  HD1 PHE P 116      20.584 -18.063 -13.187  0.00  0.00      PROA  
ATOM   1264  CE1 PHE P 116      20.512 -16.004 -12.580  0.00  0.00      PROA  
ATOM   1265  HE1 PHE P 116      20.757 -15.529 -13.518  0.00  0.00      PROA  
ATOM   1266  CZ  PHE P 116      20.263 -15.129 -11.570  0.00  0.00      PROA  
ATOM   1267  HZ  PHE P 116      20.148 -14.071 -11.749  0.00  0.00      PROA  
ATOM   1268  CD2 PHE P 116      20.113 -16.972 -10.058  0.00  0.00      PROA  
ATOM   1269  HD2 PHE P 116      20.037 -17.433  -9.084  0.00  0.00      PROA  
ATOM   1270  CE2 PHE P 116      20.047 -15.563 -10.272  0.00  0.00      PROA  
ATOM   1271  HE2 PHE P 116      19.910 -14.905  -9.427  0.00  0.00      PROA  
ATOM   1272  C   PHE P 116      19.759 -21.600 -11.819  0.00  0.00      PROA  
ATOM   1273  O   PHE P 116      20.133 -21.751 -12.973  0.00  0.00      PROA  
ATOM   1274  N   TYR P 117      19.775 -22.615 -10.912  0.00  0.00      PROA  
ATOM   1275  HN  TYR P 117      19.489 -22.336  -9.999  0.00  0.00      PROA  
ATOM   1276  CA  TYR P 117      20.140 -23.932 -11.298  0.00  0.00      PROA  
ATOM   1277  HA  TYR P 117      21.090 -23.859 -11.807  0.00  0.00      PROA  
ATOM   1278  CB  TYR P 117      20.210 -25.013 -10.071  0.00  0.00      PROA  
ATOM   1279  HB1 TYR P 117      20.425 -26.010 -10.511  0.00  0.00      PROA  
ATOM   1280  HB2 TYR P 117      19.185 -24.978  -9.642  0.00  0.00      PROA  
ATOM   1281  CG  TYR P 117      21.100 -24.759  -8.916  0.00  0.00      PROA  
ATOM   1282  CD1 TYR P 117      22.499 -24.770  -9.144  0.00  0.00      PROA  
ATOM   1283  HD1 TYR P 117      22.931 -24.912 -10.123  0.00  0.00      PROA  
ATOM   1284  CE1 TYR P 117      23.394 -24.726  -8.062  0.00  0.00      PROA  
ATOM   1285  HE1 TYR P 117      24.471 -24.794  -8.104  0.00  0.00      PROA  
ATOM   1286  CZ  TYR P 117      22.921 -24.420  -6.767  0.00  0.00      PROA  
ATOM   1287  OH  TYR P 117      23.822 -24.262  -5.720  0.00  0.00      PROA  
ATOM   1288  HH  TYR P 117      24.692 -24.286  -6.126  0.00  0.00      PROA  
ATOM   1289  CD2 TYR P 117      20.722 -24.434  -7.622  0.00  0.00      PROA  
ATOM   1290  HD2 TYR P 117      19.686 -24.225  -7.400  0.00  0.00      PROA  
ATOM   1291  CE2 TYR P 117      21.640 -24.107  -6.593  0.00  0.00      PROA  
ATOM   1292  HE2 TYR P 117      21.332 -23.709  -5.637  0.00  0.00      PROA  
ATOM   1293  C   TYR P 117      19.253 -24.620 -12.325  0.00  0.00      PROA  
ATOM   1294  O   TYR P 117      19.753 -25.348 -13.230  0.00  0.00      PROA  
ATOM   1295  N   GLY P 118      17.973 -24.242 -12.305  0.00  0.00      PROA  
ATOM   1296  HN  GLY P 118      17.645 -23.595 -11.621  0.00  0.00      PROA  
ATOM   1297  CA  GLY P 118      17.094 -24.691 -13.268  0.00  0.00      PROA  
ATOM   1298  HA1 GLY P 118      16.108 -24.499 -12.873  0.00  0.00      PROA  
ATOM   1299  HA2 GLY P 118      17.247 -25.709 -13.596  0.00  0.00      PROA  
ATOM   1300  C   GLY P 118      17.134 -23.944 -14.564  0.00  0.00      PROA  
ATOM   1301  O   GLY P 118      16.965 -24.553 -15.642  0.00  0.00      PROA  
ATOM   1302  N   TYR P 119      17.405 -22.659 -14.479  0.00  0.00      PROA  
ATOM   1303  HN  TYR P 119      17.504 -22.193 -13.603  0.00  0.00      PROA  
ATOM   1304  CA  TYR P 119      17.376 -21.683 -15.563  0.00  0.00      PROA  
ATOM   1305  HA  TYR P 119      16.361 -21.591 -15.922  0.00  0.00      PROA  
ATOM   1306  CB  TYR P 119      17.816 -20.264 -15.060  0.00  0.00      PROA  
ATOM   1307  HB1 TYR P 119      18.865 -20.336 -14.700  0.00  0.00      PROA  
ATOM   1308  HB2 TYR P 119      17.185 -19.881 -14.230  0.00  0.00      PROA  
ATOM   1309  CG  TYR P 119      17.850 -19.240 -16.175  0.00  0.00      PROA  
ATOM   1310  CD1 TYR P 119      19.008 -18.908 -16.812  0.00  0.00      PROA  
ATOM   1311  HD1 TYR P 119      19.832 -19.573 -16.596  0.00  0.00      PROA  
ATOM   1312  CE1 TYR P 119      19.097 -17.947 -17.811  0.00  0.00      PROA  
ATOM   1313  HE1 TYR P 119      20.089 -17.720 -18.172  0.00  0.00      PROA  
ATOM   1314  CZ  TYR P 119      17.927 -17.176 -18.049  0.00  0.00      PROA  
ATOM   1315  OH  TYR P 119      17.905 -16.167 -19.022  0.00  0.00      PROA  
ATOM   1316  HH  TYR P 119      18.750 -16.001 -19.446  0.00  0.00      PROA  
ATOM   1317  CD2 TYR P 119      16.694 -18.464 -16.411  0.00  0.00      PROA  
ATOM   1318  HD2 TYR P 119      15.747 -18.662 -15.930  0.00  0.00      PROA  
ATOM   1319  CE2 TYR P 119      16.753 -17.465 -17.373  0.00  0.00      PROA  
ATOM   1320  HE2 TYR P 119      15.901 -16.843 -17.602  0.00  0.00      PROA  
ATOM   1321  C   TYR P 119      18.306 -22.099 -16.688  0.00  0.00      PROA  
ATOM   1322  O   TYR P 119      17.939 -22.122 -17.881  0.00  0.00      PROA  
ATOM   1323  N   ILE P 120      19.578 -22.397 -16.326  0.00  0.00      PROA  
ATOM   1324  HN  ILE P 120      19.780 -22.343 -15.352  0.00  0.00      PROA  
ATOM   1325  CA  ILE P 120      20.626 -22.738 -17.254  0.00  0.00      PROA  
ATOM   1326  HA  ILE P 120      20.678 -22.068 -18.099  0.00  0.00      PROA  
ATOM   1327  CB  ILE P 120      22.042 -22.619 -16.631  0.00  0.00      PROA  
ATOM   1328  HB  ILE P 120      22.140 -21.540 -16.385  0.00  0.00      PROA  
ATOM   1329  CG2 ILE P 120      22.187 -23.299 -15.305  0.00  0.00      PROA  
ATOM   1330 HG21 ILE P 120      21.500 -22.789 -14.596  0.00  0.00      PROA  
ATOM   1331 HG22 ILE P 120      23.192 -23.263 -14.831  0.00  0.00      PROA  
ATOM   1332 HG23 ILE P 120      21.973 -24.384 -15.413  0.00  0.00      PROA  
ATOM   1333  CG1 ILE P 120      23.176 -22.798 -17.685  0.00  0.00      PROA  
ATOM   1334 HG11 ILE P 120      22.827 -22.279 -18.603  0.00  0.00      PROA  
ATOM   1335 HG12 ILE P 120      23.250 -23.887 -17.891  0.00  0.00      PROA  
ATOM   1336  CD  ILE P 120      24.448 -22.086 -17.237  0.00  0.00      PROA  
ATOM   1337  HD1 ILE P 120      24.881 -22.602 -16.354  0.00  0.00      PROA  
ATOM   1338  HD2 ILE P 120      24.345 -21.026 -16.922  0.00  0.00      PROA  
ATOM   1339  HD3 ILE P 120      25.190 -22.031 -18.062  0.00  0.00      PROA  
ATOM   1340  C   ILE P 120      20.532 -24.166 -17.891  0.00  0.00      PROA  
ATOM   1341  O   ILE P 120      20.729 -24.301 -19.087  0.00  0.00      PROA  
ATOM   1342  N   ILE P 121      20.130 -25.264 -17.147  0.00  0.00      PROA  
ATOM   1343  HN  ILE P 121      19.888 -25.101 -16.194  0.00  0.00      PROA  
ATOM   1344  CA  ILE P 121      19.883 -26.592 -17.611  0.00  0.00      PROA  
ATOM   1345  HA  ILE P 121      20.797 -27.023 -17.991  0.00  0.00      PROA  
ATOM   1346  CB  ILE P 121      19.442 -27.403 -16.428  0.00  0.00      PROA  
ATOM   1347  HB  ILE P 121      18.817 -26.820 -15.718  0.00  0.00      PROA  
ATOM   1348  CG2 ILE P 121      18.651 -28.673 -16.907  0.00  0.00      PROA  
ATOM   1349 HG21 ILE P 121      17.583 -28.482 -17.147  0.00  0.00      PROA  
ATOM   1350 HG22 ILE P 121      18.673 -29.501 -16.166  0.00  0.00      PROA  
ATOM   1351 HG23 ILE P 121      19.149 -29.081 -17.812  0.00  0.00      PROA  
ATOM   1352  CG1 ILE P 121      20.710 -27.697 -15.544  0.00  0.00      PROA  
ATOM   1353 HG11 ILE P 121      20.419 -27.869 -14.486  0.00  0.00      PROA  
ATOM   1354 HG12 ILE P 121      21.330 -26.778 -15.472  0.00  0.00      PROA  
ATOM   1355  CD  ILE P 121      21.628 -28.793 -16.075  0.00  0.00      PROA  
ATOM   1356  HD1 ILE P 121      21.187 -29.774 -15.797  0.00  0.00      PROA  
ATOM   1357  HD2 ILE P 121      22.622 -28.897 -15.589  0.00  0.00      PROA  
ATOM   1358  HD3 ILE P 121      21.709 -28.785 -17.183  0.00  0.00      PROA  
ATOM   1359  C   ILE P 121      18.808 -26.634 -18.668  0.00  0.00      PROA  
ATOM   1360  O   ILE P 121      18.898 -27.314 -19.664  0.00  0.00      PROA  
ATOM   1361  N   THR P 122      17.686 -25.840 -18.455  0.00  0.00      PROA  
ATOM   1362  HN  THR P 122      17.596 -25.393 -17.568  0.00  0.00      PROA  
ATOM   1363  CA  THR P 122      16.530 -25.573 -19.337  0.00  0.00      PROA  
ATOM   1364  HA  THR P 122      16.078 -26.540 -19.499  0.00  0.00      PROA  
ATOM   1365  CB  THR P 122      15.521 -24.680 -18.656  0.00  0.00      PROA  
ATOM   1366  HB  THR P 122      16.014 -23.706 -18.455  0.00  0.00      PROA  
ATOM   1367  OG1 THR P 122      15.080 -25.184 -17.436  0.00  0.00      PROA  
ATOM   1368  HG1 THR P 122      15.627 -24.768 -16.765  0.00  0.00      PROA  
ATOM   1369  CG2 THR P 122      14.307 -24.440 -19.486  0.00  0.00      PROA  
ATOM   1370 HG21 THR P 122      13.885 -25.387 -19.887  0.00  0.00      PROA  
ATOM   1371 HG22 THR P 122      14.435 -23.720 -20.323  0.00  0.00      PROA  
ATOM   1372 HG23 THR P 122      13.506 -24.075 -18.807  0.00  0.00      PROA  
ATOM   1373  C   THR P 122      16.940 -24.914 -20.630  0.00  0.00      PROA  
ATOM   1374  O   THR P 122      16.241 -25.080 -21.630  0.00  0.00      PROA  
ATOM   1375  N   GLN P 123      18.026 -24.021 -20.709  0.00  0.00      PROA  
ATOM   1376  HN  GLN P 123      18.639 -23.951 -19.925  0.00  0.00      PROA  
ATOM   1377  CA  GLN P 123      18.504 -23.553 -21.975  0.00  0.00      PROA  
ATOM   1378  HA  GLN P 123      17.793 -22.947 -22.517  0.00  0.00      PROA  
ATOM   1379  CB  GLN P 123      19.802 -22.689 -21.857  0.00  0.00      PROA  
ATOM   1380  HB1 GLN P 123      20.315 -22.437 -22.810  0.00  0.00      PROA  
ATOM   1381  HB2 GLN P 123      20.574 -23.277 -21.316  0.00  0.00      PROA  
ATOM   1382  CG  GLN P 123      19.713 -21.460 -21.023  0.00  0.00      PROA  
ATOM   1383  HG1 GLN P 123      20.642 -20.863 -20.902  0.00  0.00      PROA  
ATOM   1384  HG2 GLN P 123      19.524 -21.832 -19.994  0.00  0.00      PROA  
ATOM   1385  CD  GLN P 123      18.656 -20.440 -21.603  0.00  0.00      PROA  
ATOM   1386  OE1 GLN P 123      18.387 -20.461 -22.765  0.00  0.00      PROA  
ATOM   1387  NE2 GLN P 123      18.174 -19.520 -20.670  0.00  0.00      PROA  
ATOM   1388 HE21 GLN P 123      17.337 -19.052 -20.952  0.00  0.00      PROA  
ATOM   1389 HE22 GLN P 123      18.429 -19.496 -19.703  0.00  0.00      PROA  
ATOM   1390  C   GLN P 123      18.909 -24.641 -22.974  0.00  0.00      PROA  
ATOM   1391  O   GLN P 123      18.589 -24.551 -24.175  0.00  0.00      PROA  
ATOM   1392  N   ILE P 124      19.608 -25.691 -22.536  0.00  0.00      PROA  
ATOM   1393  HN  ILE P 124      19.767 -25.775 -21.555  0.00  0.00      PROA  
ATOM   1394  CA  ILE P 124      20.173 -26.668 -23.427  0.00  0.00      PROA  
ATOM   1395  HA  ILE P 124      20.826 -26.177 -24.133  0.00  0.00      PROA  
ATOM   1396  CB  ILE P 124      21.049 -27.650 -22.588  0.00  0.00      PROA  
ATOM   1397  HB  ILE P 124      20.347 -28.096 -21.852  0.00  0.00      PROA  
ATOM   1398  CG2 ILE P 124      21.735 -28.786 -23.426  0.00  0.00      PROA  
ATOM   1399 HG21 ILE P 124      22.351 -29.504 -22.843  0.00  0.00      PROA  
ATOM   1400 HG22 ILE P 124      22.460 -28.322 -24.128  0.00  0.00      PROA  
ATOM   1401 HG23 ILE P 124      21.001 -29.360 -24.031  0.00  0.00      PROA  
ATOM   1402  CG1 ILE P 124      21.989 -26.786 -21.671  0.00  0.00      PROA  
ATOM   1403 HG11 ILE P 124      22.664 -27.553 -21.235  0.00  0.00      PROA  
ATOM   1404 HG12 ILE P 124      21.471 -26.446 -20.749  0.00  0.00      PROA  
ATOM   1405  CD  ILE P 124      22.787 -25.618 -22.248  0.00  0.00      PROA  
ATOM   1406  HD1 ILE P 124      22.194 -24.679 -22.301  0.00  0.00      PROA  
ATOM   1407  HD2 ILE P 124      23.203 -25.905 -23.237  0.00  0.00      PROA  
ATOM   1408  HD3 ILE P 124      23.582 -25.511 -21.480  0.00  0.00      PROA  
ATOM   1409  C   ILE P 124      19.172 -27.295 -24.402  0.00  0.00      PROA  
ATOM   1410  O   ILE P 124      19.280 -27.138 -25.600  0.00  0.00      PROA  
ATOM   1411  N   PRO P 125      18.049 -27.897 -23.992  0.00  0.00      PROA  
ATOM   1412  CD  PRO P 125      17.801 -28.360 -22.621  0.00  0.00      PROA  
ATOM   1413  HD1 PRO P 125      17.959 -27.535 -21.893  0.00  0.00      PROA  
ATOM   1414  HD2 PRO P 125      18.505 -29.192 -22.407  0.00  0.00      PROA  
ATOM   1415  CA  PRO P 125      16.898 -28.395 -24.816  0.00  0.00      PROA  
ATOM   1416  HA  PRO P 125      17.318 -28.787 -25.730  0.00  0.00      PROA  
ATOM   1417  CB  PRO P 125      16.250 -29.495 -24.066  0.00  0.00      PROA  
ATOM   1418  HB1 PRO P 125      16.856 -30.425 -24.012  0.00  0.00      PROA  
ATOM   1419  HB2 PRO P 125      15.232 -29.715 -24.453  0.00  0.00      PROA  
ATOM   1420  CG  PRO P 125      16.375 -28.953 -22.683  0.00  0.00      PROA  
ATOM   1421  HG1 PRO P 125      15.651 -28.117 -22.576  0.00  0.00      PROA  
ATOM   1422  HG2 PRO P 125      16.191 -29.757 -21.938  0.00  0.00      PROA  
ATOM   1423  C   PRO P 125      16.002 -27.246 -25.205  0.00  0.00      PROA  
ATOM   1424  O   PRO P 125      15.177 -27.444 -26.087  0.00  0.00      PROA  
ATOM   1425  N   GLY P 126      16.071 -25.987 -24.574  0.00  0.00      PROA  
ATOM   1426  HN  GLY P 126      16.866 -25.716 -24.038  0.00  0.00      PROA  
ATOM   1427  CA  GLY P 126      14.999 -25.082 -24.647  0.00  0.00      PROA  
ATOM   1428  HA1 GLY P 126      15.341 -24.339 -23.942  0.00  0.00      PROA  
ATOM   1429  HA2 GLY P 126      14.007 -25.439 -24.416  0.00  0.00      PROA  
ATOM   1430  C   GLY P 126      14.931 -24.477 -26.059  0.00  0.00      PROA  
ATOM   1431  O   GLY P 126      13.936 -24.018 -26.542  0.00  0.00      PROA  
ATOM   1432  N   GLY P 127      16.118 -24.410 -26.805  0.00  0.00      PROA  
ATOM   1433  HN  GLY P 127      16.905 -24.887 -26.421  0.00  0.00      PROA  
ATOM   1434  CA  GLY P 127      16.151 -23.816 -28.113  0.00  0.00      PROA  
ATOM   1435  HA1 GLY P 127      17.177 -23.929 -28.430  0.00  0.00      PROA  
ATOM   1436  HA2 GLY P 127      15.663 -22.854 -28.159  0.00  0.00      PROA  
ATOM   1437  C   GLY P 127      15.418 -24.832 -29.052  0.00  0.00      PROA  
ATOM   1438  O   GLY P 127      14.717 -24.357 -29.989  0.00  0.00      PROA  
ATOM   1439  N   TYR P 128      15.596 -26.158 -28.736  0.00  0.00      PROA  
ATOM   1440  HN  TYR P 128      16.008 -26.507 -27.898  0.00  0.00      PROA  
ATOM   1441  CA  TYR P 128      14.793 -27.185 -29.433  0.00  0.00      PROA  
ATOM   1442  HA  TYR P 128      14.905 -27.023 -30.495  0.00  0.00      PROA  
ATOM   1443  CB  TYR P 128      15.317 -28.613 -29.035  0.00  0.00      PROA  
ATOM   1444  HB1 TYR P 128      15.035 -28.834 -27.984  0.00  0.00      PROA  
ATOM   1445  HB2 TYR P 128      16.416 -28.542 -29.184  0.00  0.00      PROA  
ATOM   1446  CG  TYR P 128      14.836 -29.710 -29.987  0.00  0.00      PROA  
ATOM   1447  CD1 TYR P 128      13.698 -30.527 -29.716  0.00  0.00      PROA  
ATOM   1448  HD1 TYR P 128      13.080 -30.259 -28.872  0.00  0.00      PROA  
ATOM   1449  CE1 TYR P 128      13.362 -31.582 -30.569  0.00  0.00      PROA  
ATOM   1450  HE1 TYR P 128      12.503 -32.188 -30.324  0.00  0.00      PROA  
ATOM   1451  CZ  TYR P 128      14.131 -31.779 -31.704  0.00  0.00      PROA  
ATOM   1452  OH  TYR P 128      13.619 -32.812 -32.552  0.00  0.00      PROA  
ATOM   1453  HH  TYR P 128      12.935 -33.301 -32.089  0.00  0.00      PROA  
ATOM   1454  CD2 TYR P 128      15.502 -29.888 -31.173  0.00  0.00      PROA  
ATOM   1455  HD2 TYR P 128      16.396 -29.317 -31.377  0.00  0.00      PROA  
ATOM   1456  CE2 TYR P 128      15.246 -30.968 -32.045  0.00  0.00      PROA  
ATOM   1457  HE2 TYR P 128      15.798 -31.271 -32.923  0.00  0.00      PROA  
ATOM   1458  C   TYR P 128      13.324 -27.053 -29.180  0.00  0.00      PROA  
ATOM   1459  O   TYR P 128      12.505 -27.041 -30.100  0.00  0.00      PROA  
ATOM   1460  N   VAL P 129      12.927 -26.902 -27.916  0.00  0.00      PROA  
ATOM   1461  HN  VAL P 129      13.655 -27.024 -27.246  0.00  0.00      PROA  
ATOM   1462  CA  VAL P 129      11.587 -26.599 -27.545  0.00  0.00      PROA  
ATOM   1463  HA  VAL P 129      10.978 -27.418 -27.898  0.00  0.00      PROA  
ATOM   1464  CB  VAL P 129      11.391 -26.595 -26.072  0.00  0.00      PROA  
ATOM   1465  HB  VAL P 129      11.946 -25.785 -25.552  0.00  0.00      PROA  
ATOM   1466  CG1 VAL P 129       9.893 -26.556 -25.762  0.00  0.00      PROA  
ATOM   1467 HG11 VAL P 129       9.421 -27.382 -26.336  0.00  0.00      PROA  
ATOM   1468 HG12 VAL P 129       9.499 -25.553 -26.035  0.00  0.00      PROA  
ATOM   1469 HG13 VAL P 129       9.688 -26.807 -24.700  0.00  0.00      PROA  
ATOM   1470  CG2 VAL P 129      11.862 -28.018 -25.613  0.00  0.00      PROA  
ATOM   1471 HG21 VAL P 129      11.378 -28.204 -24.630  0.00  0.00      PROA  
ATOM   1472 HG22 VAL P 129      12.934 -27.895 -25.350  0.00  0.00      PROA  
ATOM   1473 HG23 VAL P 129      11.779 -28.743 -26.450  0.00  0.00      PROA  
ATOM   1474  C   VAL P 129      10.842 -25.398 -28.163  0.00  0.00      PROA  
ATOM   1475  O   VAL P 129       9.822 -25.575 -28.834  0.00  0.00      PROA  
ATOM   1476  N   ALA P 130      11.461 -24.188 -28.115  0.00  0.00      PROA  
ATOM   1477  HN  ALA P 130      12.305 -24.078 -27.595  0.00  0.00      PROA  
ATOM   1478  CA  ALA P 130      10.961 -23.053 -28.877  0.00  0.00      PROA  
ATOM   1479  HA  ALA P 130       9.955 -22.791 -28.584  0.00  0.00      PROA  
ATOM   1480  CB  ALA P 130      11.968 -21.946 -28.494  0.00  0.00      PROA  
ATOM   1481  HB1 ALA P 130      12.062 -21.984 -27.388  0.00  0.00      PROA  
ATOM   1482  HB2 ALA P 130      11.581 -20.978 -28.878  0.00  0.00      PROA  
ATOM   1483  HB3 ALA P 130      12.955 -22.121 -28.973  0.00  0.00      PROA  
ATOM   1484  C   ALA P 130      10.851 -23.120 -30.317  0.00  0.00      PROA  
ATOM   1485  O   ALA P 130       9.841 -22.756 -30.919  0.00  0.00      PROA  
ATOM   1486  N   SER P 131      11.900 -23.593 -30.969  0.00  0.00      PROA  
ATOM   1487  HN  SER P 131      12.774 -23.727 -30.508  0.00  0.00      PROA  
ATOM   1488  CA  SER P 131      11.892 -23.864 -32.385  0.00  0.00      PROA  
ATOM   1489  HA  SER P 131      11.666 -22.947 -32.909  0.00  0.00      PROA  
ATOM   1490  CB  SER P 131      13.239 -24.401 -32.957  0.00  0.00      PROA  
ATOM   1491  HB1 SER P 131      14.033 -23.632 -32.842  0.00  0.00      PROA  
ATOM   1492  HB2 SER P 131      13.086 -24.545 -34.048  0.00  0.00      PROA  
ATOM   1493  OG  SER P 131      13.573 -25.505 -32.257  0.00  0.00      PROA  
ATOM   1494  HG1 SER P 131      13.859 -25.223 -31.385  0.00  0.00      PROA  
ATOM   1495  C   SER P 131      10.731 -24.872 -32.815  0.00  0.00      PROA  
ATOM   1496  O   SER P 131      10.077 -24.609 -33.787  0.00  0.00      PROA  
ATOM   1497  N   LYS P 132      10.490 -25.929 -31.992  0.00  0.00      PROA  
ATOM   1498  HN  LYS P 132      11.156 -26.024 -31.256  0.00  0.00      PROA  
ATOM   1499  CA  LYS P 132       9.397 -26.882 -32.150  0.00  0.00      PROA  
ATOM   1500  HA  LYS P 132       9.380 -27.289 -33.150  0.00  0.00      PROA  
ATOM   1501  CB  LYS P 132       9.591 -28.116 -31.095  0.00  0.00      PROA  
ATOM   1502  HB1 LYS P 132       8.555 -28.447 -30.870  0.00  0.00      PROA  
ATOM   1503  HB2 LYS P 132      10.110 -27.737 -30.189  0.00  0.00      PROA  
ATOM   1504  CG  LYS P 132      10.372 -29.248 -31.739  0.00  0.00      PROA  
ATOM   1505  HG1 LYS P 132      10.575 -29.920 -30.878  0.00  0.00      PROA  
ATOM   1506  HG2 LYS P 132      11.423 -28.932 -31.910  0.00  0.00      PROA  
ATOM   1507  CD  LYS P 132       9.724 -30.022 -32.851  0.00  0.00      PROA  
ATOM   1508  HD1 LYS P 132       9.096 -29.281 -33.390  0.00  0.00      PROA  
ATOM   1509  HD2 LYS P 132       8.949 -30.692 -32.421  0.00  0.00      PROA  
ATOM   1510  CE  LYS P 132      10.770 -30.673 -33.779  0.00  0.00      PROA  
ATOM   1511  HE1 LYS P 132      11.646 -31.079 -33.230  0.00  0.00      PROA  
ATOM   1512  HE2 LYS P 132      11.147 -29.805 -34.362  0.00  0.00      PROA  
ATOM   1513  NZ  LYS P 132      10.203 -31.682 -34.595  0.00  0.00      PROA  
ATOM   1514  HZ1 LYS P 132       9.879 -32.326 -33.846  0.00  0.00      PROA  
ATOM   1515  HZ2 LYS P 132      10.776 -32.129 -35.339  0.00  0.00      PROA  
ATOM   1516  HZ3 LYS P 132       9.295 -31.292 -34.919  0.00  0.00      PROA  
ATOM   1517  C   LYS P 132       8.049 -26.278 -31.950  0.00  0.00      PROA  
ATOM   1518  O   LYS P 132       7.235 -26.337 -32.851  0.00  0.00      PROA  
ATOM   1519  N   ILE P 133       7.786 -25.548 -30.855  0.00  0.00      PROA  
ATOM   1520  HN  ILE P 133       8.438 -25.382 -30.118  0.00  0.00      PROA  
ATOM   1521  CA  ILE P 133       6.435 -25.045 -30.641  0.00  0.00      PROA  
ATOM   1522  HA  ILE P 133       5.774 -25.777 -31.082  0.00  0.00      PROA  
ATOM   1523  CB  ILE P 133       6.050 -25.030 -29.161  0.00  0.00      PROA  
ATOM   1524  HB  ILE P 133       6.907 -24.577 -28.618  0.00  0.00      PROA  
ATOM   1525  CG2 ILE P 133       4.749 -24.192 -28.796  0.00  0.00      PROA  
ATOM   1526 HG21 ILE P 133       5.000 -23.120 -28.938  0.00  0.00      PROA  
ATOM   1527 HG22 ILE P 133       4.572 -24.389 -27.717  0.00  0.00      PROA  
ATOM   1528 HG23 ILE P 133       3.861 -24.574 -29.345  0.00  0.00      PROA  
ATOM   1529  CG1 ILE P 133       5.893 -26.514 -28.744  0.00  0.00      PROA  
ATOM   1530 HG11 ILE P 133       6.597 -27.147 -29.325  0.00  0.00      PROA  
ATOM   1531 HG12 ILE P 133       4.890 -26.864 -29.069  0.00  0.00      PROA  
ATOM   1532  CD  ILE P 133       6.157 -26.727 -27.203  0.00  0.00      PROA  
ATOM   1533  HD1 ILE P 133       6.033 -27.818 -27.032  0.00  0.00      PROA  
ATOM   1534  HD2 ILE P 133       5.552 -26.055 -26.557  0.00  0.00      PROA  
ATOM   1535  HD3 ILE P 133       7.192 -26.542 -26.845  0.00  0.00      PROA  
ATOM   1536  C   ILE P 133       6.084 -23.680 -31.334  0.00  0.00      PROA  
ATOM   1537  O   ILE P 133       4.985 -23.562 -31.873  0.00  0.00      PROA  
ATOM   1538  N   GLY P 134       7.042 -22.780 -31.576  0.00  0.00      PROA  
ATOM   1539  HN  GLY P 134       7.972 -23.001 -31.292  0.00  0.00      PROA  
ATOM   1540  CA  GLY P 134       6.853 -21.402 -31.832  0.00  0.00      PROA  
ATOM   1541  HA1 GLY P 134       5.943 -21.284 -32.402  0.00  0.00      PROA  
ATOM   1542  HA2 GLY P 134       7.709 -21.138 -32.435  0.00  0.00      PROA  
ATOM   1543  C   GLY P 134       6.757 -20.472 -30.538  0.00  0.00      PROA  
ATOM   1544  O   GLY P 134       6.310 -20.875 -29.438  0.00  0.00      PROA  
ATOM   1545  N   GLY P 135       7.208 -19.245 -30.715  0.00  0.00      PROA  
ATOM   1546  HN  GLY P 135       7.524 -19.091 -31.648  0.00  0.00      PROA  
ATOM   1547  CA  GLY P 135       7.489 -18.197 -29.726  0.00  0.00      PROA  
ATOM   1548  HA1 GLY P 135       8.005 -17.449 -30.308  0.00  0.00      PROA  
ATOM   1549  HA2 GLY P 135       8.156 -18.637 -29.000  0.00  0.00      PROA  
ATOM   1550  C   GLY P 135       6.397 -17.668 -28.909  0.00  0.00      PROA  
ATOM   1551  O   GLY P 135       6.304 -17.803 -27.698  0.00  0.00      PROA  
ATOM   1552  N   LYS P 136       5.442 -16.949 -29.626  0.00  0.00      PROA  
ATOM   1553  HN  LYS P 136       5.553 -16.871 -30.614  0.00  0.00      PROA  
ATOM   1554  CA  LYS P 136       4.291 -16.376 -28.987  0.00  0.00      PROA  
ATOM   1555  HA  LYS P 136       4.539 -15.738 -28.152  0.00  0.00      PROA  
ATOM   1556  CB  LYS P 136       3.461 -15.571 -30.107  0.00  0.00      PROA  
ATOM   1557  HB1 LYS P 136       3.042 -16.425 -30.680  0.00  0.00      PROA  
ATOM   1558  HB2 LYS P 136       4.204 -14.931 -30.628  0.00  0.00      PROA  
ATOM   1559  CG  LYS P 136       2.228 -14.756 -29.641  0.00  0.00      PROA  
ATOM   1560  HG1 LYS P 136       1.936 -13.959 -30.357  0.00  0.00      PROA  
ATOM   1561  HG2 LYS P 136       2.659 -14.208 -28.776  0.00  0.00      PROA  
ATOM   1562  CD  LYS P 136       0.920 -15.536 -29.246  0.00  0.00      PROA  
ATOM   1563  HD1 LYS P 136       1.164 -16.279 -28.456  0.00  0.00      PROA  
ATOM   1564  HD2 LYS P 136       0.427 -16.015 -30.119  0.00  0.00      PROA  
ATOM   1565  CE  LYS P 136      -0.233 -14.568 -28.773  0.00  0.00      PROA  
ATOM   1566  HE1 LYS P 136      -0.492 -13.892 -29.616  0.00  0.00      PROA  
ATOM   1567  HE2 LYS P 136       0.101 -13.882 -27.966  0.00  0.00      PROA  
ATOM   1568  NZ  LYS P 136      -1.423 -15.227 -28.225  0.00  0.00      PROA  
ATOM   1569  HZ1 LYS P 136      -1.842 -14.464 -27.657  0.00  0.00      PROA  
ATOM   1570  HZ2 LYS P 136      -1.224 -16.095 -27.687  0.00  0.00      PROA  
ATOM   1571  HZ3 LYS P 136      -2.121 -15.428 -28.970  0.00  0.00      PROA  
ATOM   1572  C   LYS P 136       3.401 -17.448 -28.316  0.00  0.00      PROA  
ATOM   1573  O   LYS P 136       2.983 -17.297 -27.141  0.00  0.00      PROA  
ATOM   1574  N   MET P 137       3.084 -18.469 -29.036  0.00  0.00      PROA  
ATOM   1575  HN  MET P 137       3.283 -18.466 -30.013  0.00  0.00      PROA  
ATOM   1576  CA  MET P 137       2.581 -19.641 -28.334  0.00  0.00      PROA  
ATOM   1577  HA  MET P 137       1.624 -19.414 -27.889  0.00  0.00      PROA  
ATOM   1578  CB  MET P 137       2.198 -20.578 -29.482  0.00  0.00      PROA  
ATOM   1579  HB1 MET P 137       3.165 -20.707 -30.015  0.00  0.00      PROA  
ATOM   1580  HB2 MET P 137       1.399 -20.109 -30.094  0.00  0.00      PROA  
ATOM   1581  CG  MET P 137       1.563 -21.896 -29.001  0.00  0.00      PROA  
ATOM   1582  HG1 MET P 137       0.685 -21.681 -28.355  0.00  0.00      PROA  
ATOM   1583  HG2 MET P 137       2.201 -22.508 -28.328  0.00  0.00      PROA  
ATOM   1584  SD  MET P 137       1.028 -22.812 -30.399  0.00  0.00      PROA  
ATOM   1585  CE  MET P 137      -0.097 -23.956 -29.434  0.00  0.00      PROA  
ATOM   1586  HE1 MET P 137      -0.773 -23.438 -28.721  0.00  0.00      PROA  
ATOM   1587  HE2 MET P 137       0.434 -24.666 -28.764  0.00  0.00      PROA  
ATOM   1588  HE3 MET P 137      -0.620 -24.550 -30.213  0.00  0.00      PROA  
ATOM   1589  C   MET P 137       3.254 -20.281 -27.164  0.00  0.00      PROA  
ATOM   1590  O   MET P 137       2.677 -20.401 -26.069  0.00  0.00      PROA  
ATOM   1591  N   LEU P 138       4.580 -20.596 -27.333  0.00  0.00      PROA  
ATOM   1592  HN  LEU P 138       5.066 -20.392 -28.179  0.00  0.00      PROA  
ATOM   1593  CA  LEU P 138       5.308 -21.115 -26.137  0.00  0.00      PROA  
ATOM   1594  HA  LEU P 138       4.866 -22.032 -25.779  0.00  0.00      PROA  
ATOM   1595  CB  LEU P 138       6.821 -21.472 -26.511  0.00  0.00      PROA  
ATOM   1596  HB1 LEU P 138       7.305 -20.605 -27.009  0.00  0.00      PROA  
ATOM   1597  HB2 LEU P 138       6.781 -22.247 -27.306  0.00  0.00      PROA  
ATOM   1598  CG  LEU P 138       7.787 -22.064 -25.433  0.00  0.00      PROA  
ATOM   1599  HG  LEU P 138       7.767 -21.373 -24.564  0.00  0.00      PROA  
ATOM   1600  CD1 LEU P 138       7.289 -23.512 -24.925  0.00  0.00      PROA  
ATOM   1601 HD11 LEU P 138       6.261 -23.499 -24.503  0.00  0.00      PROA  
ATOM   1602 HD12 LEU P 138       8.006 -23.880 -24.160  0.00  0.00      PROA  
ATOM   1603 HD13 LEU P 138       7.228 -24.029 -25.907  0.00  0.00      PROA  
ATOM   1604  CD2 LEU P 138       9.230 -22.139 -25.988  0.00  0.00      PROA  
ATOM   1605 HD21 LEU P 138       9.444 -23.061 -26.569  0.00  0.00      PROA  
ATOM   1606 HD22 LEU P 138       9.970 -22.170 -25.160  0.00  0.00      PROA  
ATOM   1607 HD23 LEU P 138       9.412 -21.301 -26.694  0.00  0.00      PROA  
ATOM   1608  C   LEU P 138       5.370 -20.103 -24.946  0.00  0.00      PROA  
ATOM   1609  O   LEU P 138       5.044 -20.561 -23.846  0.00  0.00      PROA  
ATOM   1610  N   LEU P 139       5.822 -18.876 -25.238  0.00  0.00      PROA  
ATOM   1611  HN  LEU P 139       5.862 -18.566 -26.185  0.00  0.00      PROA  
ATOM   1612  CA  LEU P 139       6.123 -17.901 -24.213  0.00  0.00      PROA  
ATOM   1613  HA  LEU P 139       6.953 -18.229 -23.605  0.00  0.00      PROA  
ATOM   1614  CB  LEU P 139       6.364 -16.495 -24.855  0.00  0.00      PROA  
ATOM   1615  HB1 LEU P 139       5.639 -16.303 -25.674  0.00  0.00      PROA  
ATOM   1616  HB2 LEU P 139       7.264 -16.631 -25.493  0.00  0.00      PROA  
ATOM   1617  CG  LEU P 139       6.619 -15.235 -24.052  0.00  0.00      PROA  
ATOM   1618  HG  LEU P 139       5.938 -15.151 -23.178  0.00  0.00      PROA  
ATOM   1619  CD1 LEU P 139       8.003 -15.419 -23.437  0.00  0.00      PROA  
ATOM   1620 HD11 LEU P 139       8.033 -16.246 -22.695  0.00  0.00      PROA  
ATOM   1621 HD12 LEU P 139       8.337 -14.525 -22.869  0.00  0.00      PROA  
ATOM   1622 HD13 LEU P 139       8.786 -15.577 -24.210  0.00  0.00      PROA  
ATOM   1623  CD2 LEU P 139       6.641 -13.888 -24.871  0.00  0.00      PROA  
ATOM   1624 HD21 LEU P 139       7.385 -13.947 -25.694  0.00  0.00      PROA  
ATOM   1625 HD22 LEU P 139       6.796 -12.968 -24.268  0.00  0.00      PROA  
ATOM   1626 HD23 LEU P 139       5.702 -13.741 -25.446  0.00  0.00      PROA  
ATOM   1627  C   LEU P 139       4.916 -17.785 -23.184  0.00  0.00      PROA  
ATOM   1628  O   LEU P 139       5.074 -17.759 -22.035  0.00  0.00      PROA  
ATOM   1629  N   GLY P 140       3.629 -17.821 -23.687  0.00  0.00      PROA  
ATOM   1630  HN  GLY P 140       3.594 -18.016 -24.664  0.00  0.00      PROA  
ATOM   1631  CA  GLY P 140       2.422 -17.654 -22.943  0.00  0.00      PROA  
ATOM   1632  HA1 GLY P 140       1.613 -17.399 -23.612  0.00  0.00      PROA  
ATOM   1633  HA2 GLY P 140       2.651 -16.911 -22.193  0.00  0.00      PROA  
ATOM   1634  C   GLY P 140       1.852 -18.940 -22.340  0.00  0.00      PROA  
ATOM   1635  O   GLY P 140       1.162 -18.918 -21.312  0.00  0.00      PROA  
ATOM   1636  N   PHE P 141       2.194 -20.097 -22.800  0.00  0.00      PROA  
ATOM   1637  HN  PHE P 141       2.734 -20.098 -23.638  0.00  0.00      PROA  
ATOM   1638  CA  PHE P 141       2.118 -21.346 -21.917  0.00  0.00      PROA  
ATOM   1639  HA  PHE P 141       1.109 -21.325 -21.532  0.00  0.00      PROA  
ATOM   1640  CB  PHE P 141       2.416 -22.620 -22.693  0.00  0.00      PROA  
ATOM   1641  HB1 PHE P 141       2.558 -23.470 -21.992  0.00  0.00      PROA  
ATOM   1642  HB2 PHE P 141       3.416 -22.677 -23.175  0.00  0.00      PROA  
ATOM   1643  CG  PHE P 141       1.385 -23.030 -23.763  0.00  0.00      PROA  
ATOM   1644  CD1 PHE P 141       0.015 -22.925 -23.585  0.00  0.00      PROA  
ATOM   1645  HD1 PHE P 141      -0.398 -22.443 -22.711  0.00  0.00      PROA  
ATOM   1646  CE1 PHE P 141      -0.885 -23.135 -24.639  0.00  0.00      PROA  
ATOM   1647  HE1 PHE P 141      -1.914 -22.831 -24.509  0.00  0.00      PROA  
ATOM   1648  CZ  PHE P 141      -0.442 -23.802 -25.791  0.00  0.00      PROA  
ATOM   1649  HZ  PHE P 141      -1.191 -24.202 -26.458  0.00  0.00      PROA  
ATOM   1650  CD2 PHE P 141       1.791 -23.600 -25.020  0.00  0.00      PROA  
ATOM   1651  HD2 PHE P 141       2.852 -23.666 -25.208  0.00  0.00      PROA  
ATOM   1652  CE2 PHE P 141       0.891 -24.057 -26.021  0.00  0.00      PROA  
ATOM   1653  HE2 PHE P 141       1.249 -24.566 -26.904  0.00  0.00      PROA  
ATOM   1654  C   PHE P 141       3.168 -21.343 -20.828  0.00  0.00      PROA  
ATOM   1655  O   PHE P 141       2.922 -21.620 -19.673  0.00  0.00      PROA  
ATOM   1656  N   GLY P 142       4.386 -20.858 -21.163  0.00  0.00      PROA  
ATOM   1657  HN  GLY P 142       4.575 -20.652 -22.120  0.00  0.00      PROA  
ATOM   1658  CA  GLY P 142       5.442 -20.580 -20.214  0.00  0.00      PROA  
ATOM   1659  HA1 GLY P 142       6.076 -19.979 -20.849  0.00  0.00      PROA  
ATOM   1660  HA2 GLY P 142       5.967 -21.455 -19.860  0.00  0.00      PROA  
ATOM   1661  C   GLY P 142       5.125 -19.809 -18.953  0.00  0.00      PROA  
ATOM   1662  O   GLY P 142       5.193 -20.308 -17.850  0.00  0.00      PROA  
ATOM   1663  N   ILE P 143       4.650 -18.615 -19.212  0.00  0.00      PROA  
ATOM   1664  HN  ILE P 143       4.622 -18.264 -20.144  0.00  0.00      PROA  
ATOM   1665  CA  ILE P 143       4.095 -17.692 -18.199  0.00  0.00      PROA  
ATOM   1666  HA  ILE P 143       4.853 -17.547 -17.444  0.00  0.00      PROA  
ATOM   1667  CB  ILE P 143       3.781 -16.294 -18.808  0.00  0.00      PROA  
ATOM   1668  HB  ILE P 143       3.207 -16.432 -19.750  0.00  0.00      PROA  
ATOM   1669  CG2 ILE P 143       2.860 -15.391 -18.009  0.00  0.00      PROA  
ATOM   1670 HG21 ILE P 143       3.342 -14.876 -17.150  0.00  0.00      PROA  
ATOM   1671 HG22 ILE P 143       1.986 -15.992 -17.678  0.00  0.00      PROA  
ATOM   1672 HG23 ILE P 143       2.445 -14.599 -18.668  0.00  0.00      PROA  
ATOM   1673  CG1 ILE P 143       5.067 -15.496 -19.157  0.00  0.00      PROA  
ATOM   1674 HG11 ILE P 143       5.876 -16.210 -19.421  0.00  0.00      PROA  
ATOM   1675 HG12 ILE P 143       5.418 -14.961 -18.249  0.00  0.00      PROA  
ATOM   1676  CD  ILE P 143       4.850 -14.587 -20.369  0.00  0.00      PROA  
ATOM   1677  HD1 ILE P 143       5.775 -14.037 -20.643  0.00  0.00      PROA  
ATOM   1678  HD2 ILE P 143       4.053 -13.858 -20.110  0.00  0.00      PROA  
ATOM   1679  HD3 ILE P 143       4.581 -15.274 -21.200  0.00  0.00      PROA  
ATOM   1680  C   ILE P 143       2.885 -18.254 -17.460  0.00  0.00      PROA  
ATOM   1681  O   ILE P 143       2.838 -18.221 -16.233  0.00  0.00      PROA  
ATOM   1682  N   LEU P 144       1.937 -18.855 -18.149  0.00  0.00      PROA  
ATOM   1683  HN  LEU P 144       1.920 -18.660 -19.127  0.00  0.00      PROA  
ATOM   1684  CA  LEU P 144       0.769 -19.573 -17.476  0.00  0.00      PROA  
ATOM   1685  HA  LEU P 144       0.171 -18.762 -17.089  0.00  0.00      PROA  
ATOM   1686  CB  LEU P 144      -0.103 -20.229 -18.571  0.00  0.00      PROA  
ATOM   1687  HB1 LEU P 144       0.587 -20.752 -19.267  0.00  0.00      PROA  
ATOM   1688  HB2 LEU P 144      -0.638 -19.409 -19.098  0.00  0.00      PROA  
ATOM   1689  CG  LEU P 144      -1.159 -21.178 -18.096  0.00  0.00      PROA  
ATOM   1690  HG  LEU P 144      -0.761 -21.842 -17.299  0.00  0.00      PROA  
ATOM   1691  CD1 LEU P 144      -2.415 -20.421 -17.592  0.00  0.00      PROA  
ATOM   1692 HD11 LEU P 144      -3.224 -21.090 -17.230  0.00  0.00      PROA  
ATOM   1693 HD12 LEU P 144      -2.789 -19.970 -18.536  0.00  0.00      PROA  
ATOM   1694 HD13 LEU P 144      -2.165 -19.604 -16.882  0.00  0.00      PROA  
ATOM   1695  CD2 LEU P 144      -1.444 -21.976 -19.388  0.00  0.00      PROA  
ATOM   1696 HD21 LEU P 144      -1.801 -21.303 -20.197  0.00  0.00      PROA  
ATOM   1697 HD22 LEU P 144      -2.092 -22.806 -19.032  0.00  0.00      PROA  
ATOM   1698 HD23 LEU P 144      -0.486 -22.364 -19.795  0.00  0.00      PROA  
ATOM   1699  C   LEU P 144       1.107 -20.638 -16.504  0.00  0.00      PROA  
ATOM   1700  O   LEU P 144       0.612 -20.685 -15.379  0.00  0.00      PROA  
ATOM   1701  N   GLY P 145       2.148 -21.445 -16.886  0.00  0.00      PROA  
ATOM   1702  HN  GLY P 145       2.612 -21.304 -17.757  0.00  0.00      PROA  
ATOM   1703  CA  GLY P 145       2.579 -22.536 -16.042  0.00  0.00      PROA  
ATOM   1704  HA1 GLY P 145       3.264 -23.094 -16.663  0.00  0.00      PROA  
ATOM   1705  HA2 GLY P 145       1.756 -23.093 -15.620  0.00  0.00      PROA  
ATOM   1706  C   GLY P 145       3.423 -22.049 -14.905  0.00  0.00      PROA  
ATOM   1707  O   GLY P 145       3.220 -22.584 -13.837  0.00  0.00      PROA  
ATOM   1708  N   THR P 146       4.317 -21.047 -15.123  0.00  0.00      PROA  
ATOM   1709  HN  THR P 146       4.466 -20.825 -16.083  0.00  0.00      PROA  
ATOM   1710  CA  THR P 146       5.116 -20.427 -14.043  0.00  0.00      PROA  
ATOM   1711  HA  THR P 146       5.549 -21.299 -13.574  0.00  0.00      PROA  
ATOM   1712  CB  THR P 146       6.180 -19.478 -14.492  0.00  0.00      PROA  
ATOM   1713  HB  THR P 146       5.894 -18.431 -14.726  0.00  0.00      PROA  
ATOM   1714  OG1 THR P 146       6.761 -20.034 -15.634  0.00  0.00      PROA  
ATOM   1715  HG1 THR P 146       6.126 -20.046 -16.353  0.00  0.00      PROA  
ATOM   1716  CG2 THR P 146       7.248 -19.433 -13.455  0.00  0.00      PROA  
ATOM   1717 HG21 THR P 146       7.960 -18.622 -13.720  0.00  0.00      PROA  
ATOM   1718 HG22 THR P 146       7.678 -20.445 -13.293  0.00  0.00      PROA  
ATOM   1719 HG23 THR P 146       6.900 -19.155 -12.437  0.00  0.00      PROA  
ATOM   1720  C   THR P 146       4.167 -19.832 -13.057  0.00  0.00      PROA  
ATOM   1721  O   THR P 146       4.267 -19.942 -11.853  0.00  0.00      PROA  
ATOM   1722  N   ALA P 147       3.056 -19.149 -13.552  0.00  0.00      PROA  
ATOM   1723  HN  ALA P 147       2.872 -18.898 -14.499  0.00  0.00      PROA  
ATOM   1724  CA  ALA P 147       1.973 -18.602 -12.719  0.00  0.00      PROA  
ATOM   1725  HA  ALA P 147       2.446 -17.978 -11.975  0.00  0.00      PROA  
ATOM   1726  CB  ALA P 147       0.988 -17.830 -13.586  0.00  0.00      PROA  
ATOM   1727  HB1 ALA P 147       0.333 -17.185 -12.962  0.00  0.00      PROA  
ATOM   1728  HB2 ALA P 147       0.369 -18.419 -14.296  0.00  0.00      PROA  
ATOM   1729  HB3 ALA P 147       1.628 -17.170 -14.209  0.00  0.00      PROA  
ATOM   1730  C   ALA P 147       1.267 -19.588 -11.856  0.00  0.00      PROA  
ATOM   1731  O   ALA P 147       0.988 -19.254 -10.723  0.00  0.00      PROA  
ATOM   1732  N   VAL P 148       0.927 -20.735 -12.450  0.00  0.00      PROA  
ATOM   1733  HN  VAL P 148       1.082 -20.865 -13.427  0.00  0.00      PROA  
ATOM   1734  CA  VAL P 148       0.371 -21.882 -11.764  0.00  0.00      PROA  
ATOM   1735  HA  VAL P 148      -0.525 -21.691 -11.192  0.00  0.00      PROA  
ATOM   1736  CB  VAL P 148      -0.102 -22.990 -12.738  0.00  0.00      PROA  
ATOM   1737  HB  VAL P 148       0.652 -23.032 -13.553  0.00  0.00      PROA  
ATOM   1738  CG1 VAL P 148      -0.388 -24.441 -12.148  0.00  0.00      PROA  
ATOM   1739 HG11 VAL P 148      -0.757 -24.336 -11.106  0.00  0.00      PROA  
ATOM   1740 HG12 VAL P 148       0.508 -25.095 -12.213  0.00  0.00      PROA  
ATOM   1741 HG13 VAL P 148      -1.268 -24.785 -12.732  0.00  0.00      PROA  
ATOM   1742  CG2 VAL P 148      -1.316 -22.474 -13.452  0.00  0.00      PROA  
ATOM   1743 HG21 VAL P 148      -1.654 -23.144 -14.270  0.00  0.00      PROA  
ATOM   1744 HG22 VAL P 148      -1.147 -21.476 -13.910  0.00  0.00      PROA  
ATOM   1745 HG23 VAL P 148      -2.102 -22.426 -12.667  0.00  0.00      PROA  
ATOM   1746  C   VAL P 148       1.288 -22.524 -10.762  0.00  0.00      PROA  
ATOM   1747  O   VAL P 148       0.992 -22.895  -9.655  0.00  0.00      PROA  
ATOM   1748  N   LEU P 149       2.631 -22.653 -11.108  0.00  0.00      PROA  
ATOM   1749  HN  LEU P 149       2.903 -22.318 -12.006  0.00  0.00      PROA  
ATOM   1750  CA  LEU P 149       3.653 -22.969 -10.107  0.00  0.00      PROA  
ATOM   1751  HA  LEU P 149       3.493 -23.964  -9.718  0.00  0.00      PROA  
ATOM   1752  CB  LEU P 149       5.019 -23.216 -10.795  0.00  0.00      PROA  
ATOM   1753  HB1 LEU P 149       5.839 -23.275 -10.047  0.00  0.00      PROA  
ATOM   1754  HB2 LEU P 149       5.101 -22.344 -11.478  0.00  0.00      PROA  
ATOM   1755  CG  LEU P 149       5.180 -24.455 -11.723  0.00  0.00      PROA  
ATOM   1756  HG  LEU P 149       4.222 -24.485 -12.285  0.00  0.00      PROA  
ATOM   1757  CD1 LEU P 149       6.295 -24.261 -12.727  0.00  0.00      PROA  
ATOM   1758 HD11 LEU P 149       6.426 -25.255 -13.206  0.00  0.00      PROA  
ATOM   1759 HD12 LEU P 149       7.267 -24.007 -12.253  0.00  0.00      PROA  
ATOM   1760 HD13 LEU P 149       6.032 -23.528 -13.519  0.00  0.00      PROA  
ATOM   1761  CD2 LEU P 149       5.327 -25.717 -10.899  0.00  0.00      PROA  
ATOM   1762 HD21 LEU P 149       6.196 -25.612 -10.215  0.00  0.00      PROA  
ATOM   1763 HD22 LEU P 149       5.497 -26.505 -11.663  0.00  0.00      PROA  
ATOM   1764 HD23 LEU P 149       4.398 -25.832 -10.299  0.00  0.00      PROA  
ATOM   1765  C   LEU P 149       3.744 -21.940  -8.963  0.00  0.00      PROA  
ATOM   1766  O   LEU P 149       3.980 -22.356  -7.842  0.00  0.00      PROA  
ATOM   1767  N   THR P 150       3.690 -20.587  -9.221  0.00  0.00      PROA  
ATOM   1768  HN  THR P 150       3.637 -20.363 -10.191  0.00  0.00      PROA  
ATOM   1769  CA  THR P 150       3.880 -19.594  -8.147  0.00  0.00      PROA  
ATOM   1770  HA  THR P 150       4.841 -19.932  -7.789  0.00  0.00      PROA  
ATOM   1771  CB  THR P 150       4.011 -18.234  -8.751  0.00  0.00      PROA  
ATOM   1772  HB  THR P 150       4.133 -18.465  -9.831  0.00  0.00      PROA  
ATOM   1773  OG1 THR P 150       5.171 -17.620  -8.294  0.00  0.00      PROA  
ATOM   1774  HG1 THR P 150       5.954 -17.972  -8.723  0.00  0.00      PROA  
ATOM   1775  CG2 THR P 150       2.860 -17.241  -8.562  0.00  0.00      PROA  
ATOM   1776 HG21 THR P 150       2.927 -16.893  -7.508  0.00  0.00      PROA  
ATOM   1777 HG22 THR P 150       1.848 -17.665  -8.735  0.00  0.00      PROA  
ATOM   1778 HG23 THR P 150       2.960 -16.390  -9.269  0.00  0.00      PROA  
ATOM   1779  C   THR P 150       2.873 -19.765  -7.044  0.00  0.00      PROA  
ATOM   1780  O   THR P 150       3.166 -19.579  -5.815  0.00  0.00      PROA  
ATOM   1781  N   LEU P 151       1.686 -20.154  -7.442  0.00  0.00      PROA  
ATOM   1782  HN  LEU P 151       1.441 -20.287  -8.399  0.00  0.00      PROA  
ATOM   1783  CA  LEU P 151       0.659 -20.576  -6.422  0.00  0.00      PROA  
ATOM   1784  HA  LEU P 151       0.410 -19.651  -5.923  0.00  0.00      PROA  
ATOM   1785  CB  LEU P 151      -0.556 -21.111  -7.204  0.00  0.00      PROA  
ATOM   1786  HB1 LEU P 151      -1.312 -21.567  -6.530  0.00  0.00      PROA  
ATOM   1787  HB2 LEU P 151      -0.033 -21.940  -7.728  0.00  0.00      PROA  
ATOM   1788  CG  LEU P 151      -1.273 -20.151  -8.223  0.00  0.00      PROA  
ATOM   1789  HG  LEU P 151      -0.481 -19.780  -8.909  0.00  0.00      PROA  
ATOM   1790  CD1 LEU P 151      -2.334 -20.830  -9.135  0.00  0.00      PROA  
ATOM   1791 HD11 LEU P 151      -2.643 -20.278 -10.048  0.00  0.00      PROA  
ATOM   1792 HD12 LEU P 151      -3.236 -20.947  -8.496  0.00  0.00      PROA  
ATOM   1793 HD13 LEU P 151      -2.109 -21.888  -9.388  0.00  0.00      PROA  
ATOM   1794  CD2 LEU P 151      -1.916 -18.891  -7.529  0.00  0.00      PROA  
ATOM   1795 HD21 LEU P 151      -1.141 -18.207  -7.121  0.00  0.00      PROA  
ATOM   1796 HD22 LEU P 151      -2.597 -19.206  -6.709  0.00  0.00      PROA  
ATOM   1797 HD23 LEU P 151      -2.607 -18.401  -8.247  0.00  0.00      PROA  
ATOM   1798  C   LEU P 151       1.073 -21.582  -5.439  0.00  0.00      PROA  
ATOM   1799  O   LEU P 151       0.464 -21.590  -4.383  0.00  0.00      PROA  
ATOM   1800  N   PHE P 152       1.975 -22.440  -5.756  0.00  0.00      PROA  
ATOM   1801  HN  PHE P 152       2.326 -22.503  -6.687  0.00  0.00      PROA  
ATOM   1802  CA  PHE P 152       2.418 -23.465  -4.766  0.00  0.00      PROA  
ATOM   1803  HA  PHE P 152       1.614 -23.750  -4.104  0.00  0.00      PROA  
ATOM   1804  CB  PHE P 152       2.615 -24.822  -5.502  0.00  0.00      PROA  
ATOM   1805  HB1 PHE P 152       2.845 -25.733  -4.909  0.00  0.00      PROA  
ATOM   1806  HB2 PHE P 152       3.492 -24.689  -6.172  0.00  0.00      PROA  
ATOM   1807  CG  PHE P 152       1.466 -25.244  -6.344  0.00  0.00      PROA  
ATOM   1808  CD1 PHE P 152       1.698 -25.978  -7.498  0.00  0.00      PROA  
ATOM   1809  HD1 PHE P 152       2.695 -26.258  -7.802  0.00  0.00      PROA  
ATOM   1810  CE1 PHE P 152       0.621 -26.479  -8.283  0.00  0.00      PROA  
ATOM   1811  HE1 PHE P 152       0.837 -26.990  -9.210  0.00  0.00      PROA  
ATOM   1812  CZ  PHE P 152      -0.748 -26.076  -8.012  0.00  0.00      PROA  
ATOM   1813  HZ  PHE P 152      -1.523 -26.335  -8.719  0.00  0.00      PROA  
ATOM   1814  CD2 PHE P 152       0.092 -24.992  -5.975  0.00  0.00      PROA  
ATOM   1815  HD2 PHE P 152      -0.108 -24.395  -5.098  0.00  0.00      PROA  
ATOM   1816  CE2 PHE P 152      -0.988 -25.354  -6.845  0.00  0.00      PROA  
ATOM   1817  HE2 PHE P 152      -1.971 -24.941  -6.678  0.00  0.00      PROA  
ATOM   1818  C   PHE P 152       3.568 -23.145  -3.860  0.00  0.00      PROA  
ATOM   1819  O   PHE P 152       3.919 -23.824  -2.884  0.00  0.00      PROA  
ATOM   1820  N   THR P 153       4.311 -22.040  -4.045  0.00  0.00      PROA  
ATOM   1821  HN  THR P 153       4.106 -21.438  -4.814  0.00  0.00      PROA  
ATOM   1822  CA  THR P 153       5.496 -21.638  -3.225  0.00  0.00      PROA  
ATOM   1823  HA  THR P 153       6.195 -22.457  -3.316  0.00  0.00      PROA  
ATOM   1824  CB  THR P 153       6.260 -20.414  -3.773  0.00  0.00      PROA  
ATOM   1825  HB  THR P 153       5.541 -19.802  -4.358  0.00  0.00      PROA  
ATOM   1826  OG1 THR P 153       7.360 -20.750  -4.612  0.00  0.00      PROA  
ATOM   1827  HG1 THR P 153       7.077 -20.898  -5.517  0.00  0.00      PROA  
ATOM   1828  CG2 THR P 153       7.007 -19.660  -2.763  0.00  0.00      PROA  
ATOM   1829 HG21 THR P 153       6.374 -19.289  -1.929  0.00  0.00      PROA  
ATOM   1830 HG22 THR P 153       7.497 -18.776  -3.226  0.00  0.00      PROA  
ATOM   1831 HG23 THR P 153       7.801 -20.304  -2.328  0.00  0.00      PROA  
ATOM   1832  C   THR P 153       5.125 -21.479  -1.750  0.00  0.00      PROA  
ATOM   1833  O   THR P 153       5.903 -21.995  -0.964  0.00  0.00      PROA  
ATOM   1834  N   PRO P 154       4.049 -20.834  -1.265  0.00  0.00      PROA  
ATOM   1835  CD  PRO P 154       3.209 -19.863  -2.018  0.00  0.00      PROA  
ATOM   1836  HD1 PRO P 154       2.918 -20.284  -3.004  0.00  0.00      PROA  
ATOM   1837  HD2 PRO P 154       3.716 -18.880  -2.118  0.00  0.00      PROA  
ATOM   1838  CA  PRO P 154       3.719 -20.820   0.191  0.00  0.00      PROA  
ATOM   1839  HA  PRO P 154       4.588 -20.446   0.714  0.00  0.00      PROA  
ATOM   1840  CB  PRO P 154       2.594 -19.852   0.397  0.00  0.00      PROA  
ATOM   1841  HB1 PRO P 154       2.972 -18.827   0.600  0.00  0.00      PROA  
ATOM   1842  HB2 PRO P 154       1.800 -20.154   1.114  0.00  0.00      PROA  
ATOM   1843  CG  PRO P 154       2.068 -19.637  -1.057  0.00  0.00      PROA  
ATOM   1844  HG1 PRO P 154       1.242 -20.374  -1.157  0.00  0.00      PROA  
ATOM   1845  HG2 PRO P 154       1.638 -18.630  -1.242  0.00  0.00      PROA  
ATOM   1846  C   PRO P 154       3.452 -22.152   0.781  0.00  0.00      PROA  
ATOM   1847  O   PRO P 154       3.999 -22.472   1.835  0.00  0.00      PROA  
ATOM   1848  N   ILE P 155       2.668 -23.003   0.006  0.00  0.00      PROA  
ATOM   1849  HN  ILE P 155       2.302 -22.623  -0.840  0.00  0.00      PROA  
ATOM   1850  CA  ILE P 155       2.368 -24.385   0.250  0.00  0.00      PROA  
ATOM   1851  HA  ILE P 155       1.843 -24.423   1.193  0.00  0.00      PROA  
ATOM   1852  CB  ILE P 155       1.381 -24.935  -0.807  0.00  0.00      PROA  
ATOM   1853  HB  ILE P 155       1.939 -25.129  -1.748  0.00  0.00      PROA  
ATOM   1854  CG2 ILE P 155       0.873 -26.309  -0.291  0.00  0.00      PROA  
ATOM   1855 HG21 ILE P 155       0.401 -26.287   0.714  0.00  0.00      PROA  
ATOM   1856 HG22 ILE P 155       1.685 -27.063  -0.367  0.00  0.00      PROA  
ATOM   1857 HG23 ILE P 155       0.018 -26.533  -0.963  0.00  0.00      PROA  
ATOM   1858  CG1 ILE P 155       0.206 -23.947  -1.308  0.00  0.00      PROA  
ATOM   1859 HG11 ILE P 155      -0.127 -24.354  -2.286  0.00  0.00      PROA  
ATOM   1860 HG12 ILE P 155       0.682 -22.967  -1.523  0.00  0.00      PROA  
ATOM   1861  CD  ILE P 155      -0.890 -23.736  -0.220  0.00  0.00      PROA  
ATOM   1862  HD1 ILE P 155      -1.582 -24.586  -0.038  0.00  0.00      PROA  
ATOM   1863  HD2 ILE P 155      -1.559 -22.902  -0.522  0.00  0.00      PROA  
ATOM   1864  HD3 ILE P 155      -0.397 -23.513   0.750  0.00  0.00      PROA  
ATOM   1865  C   ILE P 155       3.603 -25.267   0.392  0.00  0.00      PROA  
ATOM   1866  O   ILE P 155       3.850 -26.005   1.377  0.00  0.00      PROA  
ATOM   1867  N   ALA P 156       4.547 -25.104  -0.591  0.00  0.00      PROA  
ATOM   1868  HN  ALA P 156       4.330 -24.613  -1.431  0.00  0.00      PROA  
ATOM   1869  CA  ALA P 156       5.820 -25.799  -0.634  0.00  0.00      PROA  
ATOM   1870  HA  ALA P 156       5.705 -26.872  -0.596  0.00  0.00      PROA  
ATOM   1871  CB  ALA P 156       6.497 -25.438  -1.989  0.00  0.00      PROA  
ATOM   1872  HB1 ALA P 156       7.344 -26.074  -2.324  0.00  0.00      PROA  
ATOM   1873  HB2 ALA P 156       6.864 -24.393  -1.897  0.00  0.00      PROA  
ATOM   1874  HB3 ALA P 156       5.761 -25.539  -2.815  0.00  0.00      PROA  
ATOM   1875  C   ALA P 156       6.784 -25.515   0.516  0.00  0.00      PROA  
ATOM   1876  O   ALA P 156       7.324 -26.397   1.132  0.00  0.00      PROA  
ATOM   1877  N   ALA P 157       6.991 -24.245   0.972  0.00  0.00      PROA  
ATOM   1878  HN  ALA P 157       6.481 -23.494   0.560  0.00  0.00      PROA  
ATOM   1879  CA  ALA P 157       7.763 -23.869   2.142  0.00  0.00      PROA  
ATOM   1880  HA  ALA P 157       8.714 -24.382   2.140  0.00  0.00      PROA  
ATOM   1881  CB  ALA P 157       7.813 -22.332   2.091  0.00  0.00      PROA  
ATOM   1882  HB1 ALA P 157       6.815 -21.916   1.836  0.00  0.00      PROA  
ATOM   1883  HB2 ALA P 157       8.524 -22.151   1.256  0.00  0.00      PROA  
ATOM   1884  HB3 ALA P 157       8.095 -21.854   3.053  0.00  0.00      PROA  
ATOM   1885  C   ALA P 157       7.010 -24.348   3.363  0.00  0.00      PROA  
ATOM   1886  O   ALA P 157       7.630 -24.843   4.332  0.00  0.00      PROA  
ATOM   1887  N   ASP P 158       5.648 -24.329   3.467  0.00  0.00      PROA  
ATOM   1888  HN  ASP P 158       5.100 -23.895   2.756  0.00  0.00      PROA  
ATOM   1889  CA  ASP P 158       4.939 -25.079   4.624  0.00  0.00      PROA  
ATOM   1890  HA  ASP P 158       5.366 -24.671   5.528  0.00  0.00      PROA  
ATOM   1891  CB  ASP P 158       3.362 -24.877   4.730  0.00  0.00      PROA  
ATOM   1892  HB1 ASP P 158       2.763 -25.768   4.446  0.00  0.00      PROA  
ATOM   1893  HB2 ASP P 158       3.096 -24.045   4.044  0.00  0.00      PROA  
ATOM   1894  CG  ASP P 158       2.962 -24.493   6.128  0.00  0.00      PROA  
ATOM   1895  OD1 ASP P 158       1.806 -24.027   6.302  0.00  0.00      PROA  
ATOM   1896  OD2 ASP P 158       3.672 -24.749   7.059  0.00  0.00      PROA  
ATOM   1897  C   ASP P 158       5.248 -26.554   4.651  0.00  0.00      PROA  
ATOM   1898  O   ASP P 158       5.586 -27.063   5.707  0.00  0.00      PROA  
ATOM   1899  N   LEU P 159       5.295 -27.327   3.463  0.00  0.00      PROA  
ATOM   1900  HN  LEU P 159       5.002 -26.935   2.594  0.00  0.00      PROA  
ATOM   1901  CA  LEU P 159       5.668 -28.696   3.329  0.00  0.00      PROA  
ATOM   1902  HA  LEU P 159       5.211 -29.346   4.060  0.00  0.00      PROA  
ATOM   1903  CB  LEU P 159       5.383 -29.256   1.928  0.00  0.00      PROA  
ATOM   1904  HB1 LEU P 159       5.762 -30.288   1.763  0.00  0.00      PROA  
ATOM   1905  HB2 LEU P 159       6.020 -28.683   1.221  0.00  0.00      PROA  
ATOM   1906  CG  LEU P 159       3.897 -29.206   1.615  0.00  0.00      PROA  
ATOM   1907  HG  LEU P 159       3.523 -28.202   1.909  0.00  0.00      PROA  
ATOM   1908  CD1 LEU P 159       3.557 -29.266   0.107  0.00  0.00      PROA  
ATOM   1909 HD11 LEU P 159       4.008 -28.454  -0.503  0.00  0.00      PROA  
ATOM   1910 HD12 LEU P 159       2.450 -29.214   0.026  0.00  0.00      PROA  
ATOM   1911 HD13 LEU P 159       3.814 -30.277  -0.276  0.00  0.00      PROA  
ATOM   1912  CD2 LEU P 159       3.031 -30.196   2.484  0.00  0.00      PROA  
ATOM   1913 HD21 LEU P 159       1.947 -29.951   2.505  0.00  0.00      PROA  
ATOM   1914 HD22 LEU P 159       3.287 -30.128   3.563  0.00  0.00      PROA  
ATOM   1915 HD23 LEU P 159       3.162 -31.220   2.072  0.00  0.00      PROA  
ATOM   1916  C   LEU P 159       7.205 -29.003   3.740  0.00  0.00      PROA  
ATOM   1917  O   LEU P 159       7.466 -30.021   4.377  0.00  0.00      PROA  
ATOM   1918  N   GLY P 160       8.157 -28.147   3.387  0.00  0.00      PROA  
ATOM   1919  HN  GLY P 160       8.028 -27.473   2.664  0.00  0.00      PROA  
ATOM   1920  CA  GLY P 160       9.543 -28.135   3.920  0.00  0.00      PROA  
ATOM   1921  HA1 GLY P 160       9.786 -29.173   4.093  0.00  0.00      PROA  
ATOM   1922  HA2 GLY P 160       9.666 -27.562   4.828  0.00  0.00      PROA  
ATOM   1923  C   GLY P 160      10.565 -27.592   2.913  0.00  0.00      PROA  
ATOM   1924  O   GLY P 160      10.230 -26.876   1.894  0.00  0.00      PROA  
ATOM   1925  N   VAL P 161      11.829 -27.750   3.236  0.00  0.00      PROA  
ATOM   1926  HN  VAL P 161      12.085 -28.311   4.019  0.00  0.00      PROA  
ATOM   1927  CA  VAL P 161      12.934 -27.304   2.405  0.00  0.00      PROA  
ATOM   1928  HA  VAL P 161      12.853 -26.291   2.040  0.00  0.00      PROA  
ATOM   1929  CB  VAL P 161      14.264 -27.461   3.141  0.00  0.00      PROA  
ATOM   1930  HB  VAL P 161      14.364 -28.477   3.578  0.00  0.00      PROA  
ATOM   1931  CG1 VAL P 161      15.547 -27.264   2.227  0.00  0.00      PROA  
ATOM   1932 HG11 VAL P 161      15.711 -26.199   1.959  0.00  0.00      PROA  
ATOM   1933 HG12 VAL P 161      15.478 -27.891   1.312  0.00  0.00      PROA  
ATOM   1934 HG13 VAL P 161      16.506 -27.544   2.713  0.00  0.00      PROA  
ATOM   1935  CG2 VAL P 161      14.295 -26.501   4.390  0.00  0.00      PROA  
ATOM   1936 HG21 VAL P 161      15.361 -26.580   4.691  0.00  0.00      PROA  
ATOM   1937 HG22 VAL P 161      13.664 -26.838   5.240  0.00  0.00      PROA  
ATOM   1938 HG23 VAL P 161      13.952 -25.462   4.194  0.00  0.00      PROA  
ATOM   1939  C   VAL P 161      12.914 -28.083   1.106  0.00  0.00      PROA  
ATOM   1940  O   VAL P 161      12.962 -27.601  -0.026  0.00  0.00      PROA  
ATOM   1941  N   GLY P 162      12.812 -29.413   1.264  0.00  0.00      PROA  
ATOM   1942  HN  GLY P 162      12.340 -29.725   2.085  0.00  0.00      PROA  
ATOM   1943  CA  GLY P 162      13.097 -30.221   0.091  0.00  0.00      PROA  
ATOM   1944  HA1 GLY P 162      13.397 -31.208   0.412  0.00  0.00      PROA  
ATOM   1945  HA2 GLY P 162      13.941 -29.850  -0.472  0.00  0.00      PROA  
ATOM   1946  C   GLY P 162      12.001 -30.252  -1.045  0.00  0.00      PROA  
ATOM   1947  O   GLY P 162      12.302 -30.401  -2.221  0.00  0.00      PROA  
ATOM   1948  N   PRO P 163      10.673 -30.016  -0.799  0.00  0.00      PROA  
ATOM   1949  CD  PRO P 163       9.897 -30.306   0.464  0.00  0.00      PROA  
ATOM   1950  HD1 PRO P 163      10.307 -29.798   1.363  0.00  0.00      PROA  
ATOM   1951  HD2 PRO P 163       9.939 -31.384   0.729  0.00  0.00      PROA  
ATOM   1952  CA  PRO P 163       9.787 -29.761  -1.932  0.00  0.00      PROA  
ATOM   1953  HA  PRO P 163      10.056 -30.349  -2.798  0.00  0.00      PROA  
ATOM   1954  CB  PRO P 163       8.420 -30.246  -1.396  0.00  0.00      PROA  
ATOM   1955  HB1 PRO P 163       8.479 -31.330  -1.635  0.00  0.00      PROA  
ATOM   1956  HB2 PRO P 163       7.567 -29.856  -1.990  0.00  0.00      PROA  
ATOM   1957  CG  PRO P 163       8.424 -30.014   0.131  0.00  0.00      PROA  
ATOM   1958  HG1 PRO P 163       8.232 -28.948   0.382  0.00  0.00      PROA  
ATOM   1959  HG2 PRO P 163       7.700 -30.622   0.715  0.00  0.00      PROA  
ATOM   1960  C   PRO P 163       9.776 -28.306  -2.304  0.00  0.00      PROA  
ATOM   1961  O   PRO P 163       9.521 -28.021  -3.464  0.00  0.00      PROA  
ATOM   1962  N   LEU P 164      10.046 -27.336  -1.416  0.00  0.00      PROA  
ATOM   1963  HN  LEU P 164      10.203 -27.428  -0.435  0.00  0.00      PROA  
ATOM   1964  CA  LEU P 164      10.269 -25.948  -1.819  0.00  0.00      PROA  
ATOM   1965  HA  LEU P 164       9.355 -25.708  -2.341  0.00  0.00      PROA  
ATOM   1966  CB  LEU P 164      10.467 -25.081  -0.552  0.00  0.00      PROA  
ATOM   1967  HB1 LEU P 164      11.180 -25.469   0.206  0.00  0.00      PROA  
ATOM   1968  HB2 LEU P 164       9.541 -25.248   0.039  0.00  0.00      PROA  
ATOM   1969  CG  LEU P 164      10.751 -23.569  -0.681  0.00  0.00      PROA  
ATOM   1970  HG  LEU P 164      11.656 -23.511  -1.322  0.00  0.00      PROA  
ATOM   1971  CD1 LEU P 164       9.635 -22.661  -1.235  0.00  0.00      PROA  
ATOM   1972 HD11 LEU P 164       8.622 -22.906  -0.851  0.00  0.00      PROA  
ATOM   1973 HD12 LEU P 164       9.600 -23.032  -2.281  0.00  0.00      PROA  
ATOM   1974 HD13 LEU P 164      10.033 -21.624  -1.253  0.00  0.00      PROA  
ATOM   1975  CD2 LEU P 164      11.335 -22.978   0.608  0.00  0.00      PROA  
ATOM   1976 HD21 LEU P 164      11.777 -21.978   0.411  0.00  0.00      PROA  
ATOM   1977 HD22 LEU P 164      12.170 -23.674   0.837  0.00  0.00      PROA  
ATOM   1978 HD23 LEU P 164      10.568 -22.972   1.411  0.00  0.00      PROA  
ATOM   1979  C   LEU P 164      11.384 -25.665  -2.807  0.00  0.00      PROA  
ATOM   1980  O   LEU P 164      11.094 -24.865  -3.702  0.00  0.00      PROA  
ATOM   1981  N   ILE P 165      12.565 -26.225  -2.702  0.00  0.00      PROA  
ATOM   1982  HN  ILE P 165      12.702 -26.917  -1.997  0.00  0.00      PROA  
ATOM   1983  CA  ILE P 165      13.700 -25.957  -3.606  0.00  0.00      PROA  
ATOM   1984  HA  ILE P 165      13.922 -24.905  -3.702  0.00  0.00      PROA  
ATOM   1985  CB  ILE P 165      14.995 -26.743  -3.149  0.00  0.00      PROA  
ATOM   1986  HB  ILE P 165      14.698 -27.745  -2.771  0.00  0.00      PROA  
ATOM   1987  CG2 ILE P 165      16.043 -26.854  -4.303  0.00  0.00      PROA  
ATOM   1988 HG21 ILE P 165      16.217 -25.900  -4.844  0.00  0.00      PROA  
ATOM   1989 HG22 ILE P 165      15.822 -27.599  -5.098  0.00  0.00      PROA  
ATOM   1990 HG23 ILE P 165      17.027 -27.124  -3.863  0.00  0.00      PROA  
ATOM   1991  CG1 ILE P 165      15.617 -25.874  -2.042  0.00  0.00      PROA  
ATOM   1992 HG11 ILE P 165      14.756 -25.803  -1.344  0.00  0.00      PROA  
ATOM   1993 HG12 ILE P 165      15.824 -24.822  -2.335  0.00  0.00      PROA  
ATOM   1994  CD  ILE P 165      16.871 -26.411  -1.303  0.00  0.00      PROA  
ATOM   1995  HD1 ILE P 165      16.972 -25.761  -0.407  0.00  0.00      PROA  
ATOM   1996  HD2 ILE P 165      17.796 -26.172  -1.871  0.00  0.00      PROA  
ATOM   1997  HD3 ILE P 165      16.775 -27.465  -0.964  0.00  0.00      PROA  
ATOM   1998  C   ILE P 165      13.385 -26.374  -5.061  0.00  0.00      PROA  
ATOM   1999  O   ILE P 165      13.565 -25.654  -6.058  0.00  0.00      PROA  
ATOM   2000  N   VAL P 166      12.868 -27.590  -5.204  0.00  0.00      PROA  
ATOM   2001  HN  VAL P 166      12.689 -27.941  -4.288  0.00  0.00      PROA  
ATOM   2002  CA  VAL P 166      12.501 -28.160  -6.477  0.00  0.00      PROA  
ATOM   2003  HA  VAL P 166      13.330 -28.237  -7.165  0.00  0.00      PROA  
ATOM   2004  CB  VAL P 166      12.079 -29.673  -6.351  0.00  0.00      PROA  
ATOM   2005  HB  VAL P 166      11.072 -29.640  -5.883  0.00  0.00      PROA  
ATOM   2006  CG1 VAL P 166      11.830 -30.307  -7.679  0.00  0.00      PROA  
ATOM   2007 HG11 VAL P 166      12.706 -30.419  -8.352  0.00  0.00      PROA  
ATOM   2008 HG12 VAL P 166      10.987 -29.884  -8.267  0.00  0.00      PROA  
ATOM   2009 HG13 VAL P 166      11.400 -31.317  -7.504  0.00  0.00      PROA  
ATOM   2010  CG2 VAL P 166      13.081 -30.510  -5.533  0.00  0.00      PROA  
ATOM   2011 HG21 VAL P 166      12.788 -31.581  -5.500  0.00  0.00      PROA  
ATOM   2012 HG22 VAL P 166      13.151 -30.190  -4.471  0.00  0.00      PROA  
ATOM   2013 HG23 VAL P 166      14.139 -30.386  -5.848  0.00  0.00      PROA  
ATOM   2014  C   VAL P 166      11.397 -27.415  -7.165  0.00  0.00      PROA  
ATOM   2015  O   VAL P 166      11.318 -27.235  -8.379  0.00  0.00      PROA  
ATOM   2016  N   LEU P 167      10.451 -26.888  -6.390  0.00  0.00      PROA  
ATOM   2017  HN  LEU P 167      10.359 -27.103  -5.420  0.00  0.00      PROA  
ATOM   2018  CA  LEU P 167       9.386 -25.903  -6.780  0.00  0.00      PROA  
ATOM   2019  HA  LEU P 167       8.886 -26.408  -7.593  0.00  0.00      PROA  
ATOM   2020  CB  LEU P 167       8.348 -25.709  -5.663  0.00  0.00      PROA  
ATOM   2021  HB1 LEU P 167       8.767 -25.374  -4.691  0.00  0.00      PROA  
ATOM   2022  HB2 LEU P 167       7.960 -26.738  -5.501  0.00  0.00      PROA  
ATOM   2023  CG  LEU P 167       7.072 -24.874  -5.989  0.00  0.00      PROA  
ATOM   2024  HG  LEU P 167       6.301 -24.970  -5.194  0.00  0.00      PROA  
ATOM   2025  CD1 LEU P 167       7.355 -23.319  -5.948  0.00  0.00      PROA  
ATOM   2026 HD11 LEU P 167       6.391 -22.836  -5.681  0.00  0.00      PROA  
ATOM   2027 HD12 LEU P 167       7.692 -22.913  -6.926  0.00  0.00      PROA  
ATOM   2028 HD13 LEU P 167       8.107 -23.109  -5.158  0.00  0.00      PROA  
ATOM   2029  CD2 LEU P 167       6.516 -25.073  -7.454  0.00  0.00      PROA  
ATOM   2030 HD21 LEU P 167       5.803 -25.925  -7.476  0.00  0.00      PROA  
ATOM   2031 HD22 LEU P 167       7.284 -25.025  -8.254  0.00  0.00      PROA  
ATOM   2032 HD23 LEU P 167       5.889 -24.186  -7.684  0.00  0.00      PROA  
ATOM   2033  C   LEU P 167      10.029 -24.616  -7.227  0.00  0.00      PROA  
ATOM   2034  O   LEU P 167       9.611 -24.126  -8.309  0.00  0.00      PROA  
ATOM   2035  N   ARG P 168      11.073 -24.082  -6.555  0.00  0.00      PROA  
ATOM   2036  HN  ARG P 168      11.335 -24.472  -5.676  0.00  0.00      PROA  
ATOM   2037  CA  ARG P 168      11.825 -22.927  -7.099  0.00  0.00      PROA  
ATOM   2038  HA  ARG P 168      11.053 -22.317  -7.543  0.00  0.00      PROA  
ATOM   2039  CB  ARG P 168      12.588 -22.163  -6.111  0.00  0.00      PROA  
ATOM   2040  HB1 ARG P 168      13.117 -21.382  -6.698  0.00  0.00      PROA  
ATOM   2041  HB2 ARG P 168      13.356 -22.834  -5.670  0.00  0.00      PROA  
ATOM   2042  CG  ARG P 168      11.850 -21.527  -4.883  0.00  0.00      PROA  
ATOM   2043  HG1 ARG P 168      12.565 -20.842  -4.379  0.00  0.00      PROA  
ATOM   2044  HG2 ARG P 168      11.653 -22.337  -4.149  0.00  0.00      PROA  
ATOM   2045  CD  ARG P 168      10.592 -20.810  -5.231  0.00  0.00      PROA  
ATOM   2046  HD1 ARG P 168      10.208 -20.309  -4.317  0.00  0.00      PROA  
ATOM   2047  HD2 ARG P 168       9.785 -21.431  -5.674  0.00  0.00      PROA  
ATOM   2048  NE  ARG P 168      10.919 -19.741  -6.311  0.00  0.00      PROA  
ATOM   2049  HE  ARG P 168      11.764 -19.799  -6.842  0.00  0.00      PROA  
ATOM   2050  CZ  ARG P 168       9.965 -18.975  -6.727  0.00  0.00      PROA  
ATOM   2051  NH1 ARG P 168       8.804 -18.856  -6.158  0.00  0.00      PROA  
ATOM   2052 HH11 ARG P 168       8.559 -19.553  -5.484  0.00  0.00      PROA  
ATOM   2053 HH12 ARG P 168       8.099 -18.837  -6.867  0.00  0.00      PROA  
ATOM   2054  NH2 ARG P 168      10.008 -18.488  -7.964  0.00  0.00      PROA  
ATOM   2055 HH21 ARG P 168       9.087 -18.554  -8.347  0.00  0.00      PROA  
ATOM   2056 HH22 ARG P 168      10.794 -18.566  -8.578  0.00  0.00      PROA  
ATOM   2057  C   ARG P 168      12.687 -23.281  -8.266  0.00  0.00      PROA  
ATOM   2058  O   ARG P 168      12.830 -22.448  -9.173  0.00  0.00      PROA  
ATOM   2059  N   ALA P 169      13.211 -24.488  -8.325  0.00  0.00      PROA  
ATOM   2060  HN  ALA P 169      13.115 -25.133  -7.570  0.00  0.00      PROA  
ATOM   2061  CA  ALA P 169      13.946 -24.959  -9.488  0.00  0.00      PROA  
ATOM   2062  HA  ALA P 169      14.689 -24.201  -9.684  0.00  0.00      PROA  
ATOM   2063  CB  ALA P 169      14.618 -26.324  -9.201  0.00  0.00      PROA  
ATOM   2064  HB1 ALA P 169      13.949 -27.170  -8.933  0.00  0.00      PROA  
ATOM   2065  HB2 ALA P 169      15.280 -26.049  -8.352  0.00  0.00      PROA  
ATOM   2066  HB3 ALA P 169      15.334 -26.659  -9.982  0.00  0.00      PROA  
ATOM   2067  C   ALA P 169      13.056 -25.073 -10.729  0.00  0.00      PROA  
ATOM   2068  O   ALA P 169      13.518 -24.705 -11.829  0.00  0.00      PROA  
ATOM   2069  N   LEU P 170      11.826 -25.568 -10.644  0.00  0.00      PROA  
ATOM   2070  HN  LEU P 170      11.634 -26.172  -9.874  0.00  0.00      PROA  
ATOM   2071  CA  LEU P 170      10.707 -25.378 -11.563  0.00  0.00      PROA  
ATOM   2072  HA  LEU P 170      10.971 -25.854 -12.495  0.00  0.00      PROA  
ATOM   2073  CB  LEU P 170       9.493 -26.149 -10.967  0.00  0.00      PROA  
ATOM   2074  HB1 LEU P 170       8.507 -25.837 -11.372  0.00  0.00      PROA  
ATOM   2075  HB2 LEU P 170       9.487 -25.840  -9.900  0.00  0.00      PROA  
ATOM   2076  CG  LEU P 170       9.588 -27.696 -11.154  0.00  0.00      PROA  
ATOM   2077  HG  LEU P 170      10.601 -27.979 -10.794  0.00  0.00      PROA  
ATOM   2078  CD1 LEU P 170       8.532 -28.356 -10.372  0.00  0.00      PROA  
ATOM   2079 HD11 LEU P 170       7.558 -28.159 -10.868  0.00  0.00      PROA  
ATOM   2080 HD12 LEU P 170       8.479 -27.971  -9.331  0.00  0.00      PROA  
ATOM   2081 HD13 LEU P 170       8.689 -29.452 -10.468  0.00  0.00      PROA  
ATOM   2082  CD2 LEU P 170       9.465 -28.133 -12.595  0.00  0.00      PROA  
ATOM   2083 HD21 LEU P 170       9.602 -29.208 -12.838  0.00  0.00      PROA  
ATOM   2084 HD22 LEU P 170      10.107 -27.493 -13.236  0.00  0.00      PROA  
ATOM   2085 HD23 LEU P 170       8.427 -27.864 -12.887  0.00  0.00      PROA  
ATOM   2086  C   LEU P 170      10.326 -24.021 -11.918  0.00  0.00      PROA  
ATOM   2087  O   LEU P 170      10.184 -23.627 -13.035  0.00  0.00      PROA  
ATOM   2088  N   GLU P 171      10.134 -23.154 -10.915  0.00  0.00      PROA  
ATOM   2089  HN  GLU P 171      10.038 -23.538 -10.000  0.00  0.00      PROA  
ATOM   2090  CA  GLU P 171       9.842 -21.789 -11.175  0.00  0.00      PROA  
ATOM   2091  HA  GLU P 171       8.983 -21.758 -11.830  0.00  0.00      PROA  
ATOM   2092  CB  GLU P 171       9.420 -20.984  -9.883  0.00  0.00      PROA  
ATOM   2093  HB1 GLU P 171       9.515 -19.916 -10.170  0.00  0.00      PROA  
ATOM   2094  HB2 GLU P 171      10.049 -21.211  -8.996  0.00  0.00      PROA  
ATOM   2095  CG  GLU P 171       7.924 -21.319  -9.548  0.00  0.00      PROA  
ATOM   2096  HG1 GLU P 171       7.841 -22.284  -9.002  0.00  0.00      PROA  
ATOM   2097  HG2 GLU P 171       7.253 -21.154 -10.418  0.00  0.00      PROA  
ATOM   2098  CD  GLU P 171       7.431 -20.217  -8.582  0.00  0.00      PROA  
ATOM   2099  OE1 GLU P 171       7.110 -20.586  -7.405  0.00  0.00      PROA  
ATOM   2100  OE2 GLU P 171       7.543 -19.000  -8.956  0.00  0.00      PROA  
ATOM   2101  C   GLU P 171      10.910 -21.035 -12.019  0.00  0.00      PROA  
ATOM   2102  O   GLU P 171      10.589 -20.176 -12.857  0.00  0.00      PROA  
ATOM   2103  N   GLY P 172      12.136 -21.363 -11.767  0.00  0.00      PROA  
ATOM   2104  HN  GLY P 172      12.350 -21.805 -10.899  0.00  0.00      PROA  
ATOM   2105  CA  GLY P 172      13.351 -20.967 -12.528  0.00  0.00      PROA  
ATOM   2106  HA1 GLY P 172      14.197 -21.499 -12.118  0.00  0.00      PROA  
ATOM   2107  HA2 GLY P 172      13.366 -19.887 -12.520  0.00  0.00      PROA  
ATOM   2108  C   GLY P 172      13.325 -21.423 -13.976  0.00  0.00      PROA  
ATOM   2109  O   GLY P 172      13.794 -20.734 -14.955  0.00  0.00      PROA  
ATOM   2110  N   LEU P 173      12.829 -22.644 -14.171  0.00  0.00      PROA  
ATOM   2111  HN  LEU P 173      12.813 -23.279 -13.403  0.00  0.00      PROA  
ATOM   2112  CA  LEU P 173      12.675 -23.174 -15.494  0.00  0.00      PROA  
ATOM   2113  HA  LEU P 173      13.639 -23.220 -15.978  0.00  0.00      PROA  
ATOM   2114  CB  LEU P 173      12.315 -24.749 -15.230  0.00  0.00      PROA  
ATOM   2115  HB1 LEU P 173      11.542 -24.852 -14.438  0.00  0.00      PROA  
ATOM   2116  HB2 LEU P 173      13.244 -25.196 -14.817  0.00  0.00      PROA  
ATOM   2117  CG  LEU P 173      11.727 -25.501 -16.479  0.00  0.00      PROA  
ATOM   2118  HG  LEU P 173      12.064 -24.973 -17.396  0.00  0.00      PROA  
ATOM   2119  CD1 LEU P 173      12.227 -26.992 -16.447  0.00  0.00      PROA  
ATOM   2120 HD11 LEU P 173      13.321 -27.109 -16.292  0.00  0.00      PROA  
ATOM   2121 HD12 LEU P 173      11.886 -27.404 -17.421  0.00  0.00      PROA  
ATOM   2122 HD13 LEU P 173      11.641 -27.374 -15.584  0.00  0.00      PROA  
ATOM   2123  CD2 LEU P 173      10.176 -25.430 -16.537  0.00  0.00      PROA  
ATOM   2124 HD21 LEU P 173       9.716 -26.197 -15.878  0.00  0.00      PROA  
ATOM   2125 HD22 LEU P 173       9.834 -25.598 -17.581  0.00  0.00      PROA  
ATOM   2126 HD23 LEU P 173       9.884 -24.448 -16.107  0.00  0.00      PROA  
ATOM   2127  C   LEU P 173      11.742 -22.391 -16.438  0.00  0.00      PROA  
ATOM   2128  O   LEU P 173      11.934 -22.219 -17.605  0.00  0.00      PROA  
ATOM   2129  N   GLY P 174      10.734 -21.791 -15.786  0.00  0.00      PROA  
ATOM   2130  HN  GLY P 174      10.499 -22.296 -14.959  0.00  0.00      PROA  
ATOM   2131  CA  GLY P 174       9.823 -20.777 -16.374  0.00  0.00      PROA  
ATOM   2132  HA1 GLY P 174       9.148 -20.530 -15.568  0.00  0.00      PROA  
ATOM   2133  HA2 GLY P 174       9.404 -21.263 -17.244  0.00  0.00      PROA  
ATOM   2134  C   GLY P 174      10.368 -19.548 -16.765  0.00  0.00      PROA  
ATOM   2135  O   GLY P 174      10.006 -19.008 -17.776  0.00  0.00      PROA  
ATOM   2136  N   GLU P 175      11.356 -19.023 -16.022  0.00  0.00      PROA  
ATOM   2137  HN  GLU P 175      11.632 -19.440 -15.160  0.00  0.00      PROA  
ATOM   2138  CA  GLU P 175      12.266 -17.956 -16.420  0.00  0.00      PROA  
ATOM   2139  HA  GLU P 175      11.633 -17.190 -16.844  0.00  0.00      PROA  
ATOM   2140  CB  GLU P 175      13.037 -17.525 -15.187  0.00  0.00      PROA  
ATOM   2141  HB1 GLU P 175      13.734 -16.680 -15.378  0.00  0.00      PROA  
ATOM   2142  HB2 GLU P 175      13.562 -18.419 -14.786  0.00  0.00      PROA  
ATOM   2143  CG  GLU P 175      12.080 -17.207 -14.070  0.00  0.00      PROA  
ATOM   2144  HG1 GLU P 175      11.503 -18.117 -13.801  0.00  0.00      PROA  
ATOM   2145  HG2 GLU P 175      11.358 -16.486 -14.511  0.00  0.00      PROA  
ATOM   2146  CD  GLU P 175      12.875 -16.589 -12.959  0.00  0.00      PROA  
ATOM   2147  OE1 GLU P 175      13.578 -17.330 -12.236  0.00  0.00      PROA  
ATOM   2148  OE2 GLU P 175      12.801 -15.350 -12.671  0.00  0.00      PROA  
ATOM   2149  C   GLU P 175      13.163 -18.317 -17.604  0.00  0.00      PROA  
ATOM   2150  O   GLU P 175      13.212 -17.489 -18.507  0.00  0.00      PROA  
ATOM   2151  N   GLY P 176      13.720 -19.601 -17.646  0.00  0.00      PROA  
ATOM   2152  HN  GLY P 176      13.601 -20.183 -16.846  0.00  0.00      PROA  
ATOM   2153  CA  GLY P 176      14.559 -20.040 -18.727  0.00  0.00      PROA  
ATOM   2154  HA1 GLY P 176      15.082 -20.930 -18.408  0.00  0.00      PROA  
ATOM   2155  HA2 GLY P 176      15.328 -19.336 -19.008  0.00  0.00      PROA  
ATOM   2156  C   GLY P 176      13.798 -20.266 -19.969  0.00  0.00      PROA  
ATOM   2157  O   GLY P 176      14.270 -19.817 -21.013  0.00  0.00      PROA  
ATOM   2158  N   VAL P 177      12.677 -20.988 -19.917  0.00  0.00      PROA  
ATOM   2159  HN  VAL P 177      12.470 -21.372 -19.021  0.00  0.00      PROA  
ATOM   2160  CA  VAL P 177      11.922 -21.312 -21.163  0.00  0.00      PROA  
ATOM   2161  HA  VAL P 177      12.670 -21.751 -21.807  0.00  0.00      PROA  
ATOM   2162  CB  VAL P 177      10.858 -22.393 -20.853  0.00  0.00      PROA  
ATOM   2163  HB  VAL P 177      11.279 -22.958 -19.994  0.00  0.00      PROA  
ATOM   2164  CG1 VAL P 177       9.428 -21.822 -20.488  0.00  0.00      PROA  
ATOM   2165 HG11 VAL P 177       9.441 -21.119 -19.627  0.00  0.00      PROA  
ATOM   2166 HG12 VAL P 177       8.790 -22.686 -20.202  0.00  0.00      PROA  
ATOM   2167 HG13 VAL P 177       8.892 -21.338 -21.331  0.00  0.00      PROA  
ATOM   2168  CG2 VAL P 177      10.712 -23.275 -22.054  0.00  0.00      PROA  
ATOM   2169 HG21 VAL P 177       9.874 -23.983 -21.878  0.00  0.00      PROA  
ATOM   2170 HG22 VAL P 177      11.496 -24.059 -22.137  0.00  0.00      PROA  
ATOM   2171 HG23 VAL P 177      10.590 -22.711 -23.003  0.00  0.00      PROA  
ATOM   2172  C   VAL P 177      11.232 -20.154 -21.873  0.00  0.00      PROA  
ATOM   2173  O   VAL P 177      11.078 -20.019 -23.127  0.00  0.00      PROA  
ATOM   2174  N   THR P 178      10.988 -19.039 -21.146  0.00  0.00      PROA  
ATOM   2175  HN  THR P 178      11.350 -18.875 -20.232  0.00  0.00      PROA  
ATOM   2176  CA  THR P 178      10.451 -17.836 -21.727  0.00  0.00      PROA  
ATOM   2177  HA  THR P 178       9.725 -18.064 -22.493  0.00  0.00      PROA  
ATOM   2178  CB  THR P 178       9.802 -17.050 -20.615  0.00  0.00      PROA  
ATOM   2179  HB  THR P 178       9.536 -16.005 -20.881  0.00  0.00      PROA  
ATOM   2180  OG1 THR P 178      10.499 -16.826 -19.436  0.00  0.00      PROA  
ATOM   2181  HG1 THR P 178      10.087 -17.401 -18.787  0.00  0.00      PROA  
ATOM   2182  CG2 THR P 178       8.415 -17.594 -20.229  0.00  0.00      PROA  
ATOM   2183 HG21 THR P 178       7.717 -17.734 -21.082  0.00  0.00      PROA  
ATOM   2184 HG22 THR P 178       7.888 -16.983 -19.466  0.00  0.00      PROA  
ATOM   2185 HG23 THR P 178       8.493 -18.609 -19.785  0.00  0.00      PROA  
ATOM   2186  C   THR P 178      11.577 -17.058 -22.341  0.00  0.00      PROA  
ATOM   2187  O   THR P 178      11.291 -16.218 -23.188  0.00  0.00      PROA  
ATOM   2188  N   PHE P 179      12.940 -17.278 -22.069  0.00  0.00      PROA  
ATOM   2189  HN  PHE P 179      13.220 -17.885 -21.330  0.00  0.00      PROA  
ATOM   2190  CA  PHE P 179      14.111 -16.837 -22.763  0.00  0.00      PROA  
ATOM   2191  HA  PHE P 179      14.018 -15.763 -22.839  0.00  0.00      PROA  
ATOM   2192  CB  PHE P 179      15.480 -17.209 -22.054  0.00  0.00      PROA  
ATOM   2193  HB1 PHE P 179      15.828 -18.261 -21.972  0.00  0.00      PROA  
ATOM   2194  HB2 PHE P 179      15.344 -16.761 -21.046  0.00  0.00      PROA  
ATOM   2195  CG  PHE P 179      16.677 -16.549 -22.682  0.00  0.00      PROA  
ATOM   2196  CD1 PHE P 179      16.976 -15.193 -22.398  0.00  0.00      PROA  
ATOM   2197  HD1 PHE P 179      16.479 -14.704 -21.574  0.00  0.00      PROA  
ATOM   2198  CE1 PHE P 179      17.993 -14.513 -23.173  0.00  0.00      PROA  
ATOM   2199  HE1 PHE P 179      18.040 -13.451 -22.982  0.00  0.00      PROA  
ATOM   2200  CZ  PHE P 179      18.740 -15.179 -24.138  0.00  0.00      PROA  
ATOM   2201  HZ  PHE P 179      19.604 -14.830 -24.684  0.00  0.00      PROA  
ATOM   2202  CD2 PHE P 179      17.469 -17.186 -23.686  0.00  0.00      PROA  
ATOM   2203  HD2 PHE P 179      17.318 -18.214 -23.981  0.00  0.00      PROA  
ATOM   2204  CE2 PHE P 179      18.545 -16.553 -24.304  0.00  0.00      PROA  
ATOM   2205  HE2 PHE P 179      19.132 -17.027 -25.076  0.00  0.00      PROA  
ATOM   2206  C   PHE P 179      14.149 -17.116 -24.255  0.00  0.00      PROA  
ATOM   2207  O   PHE P 179      14.248 -16.084 -24.981  0.00  0.00      PROA  
ATOM   2208  N   PRO P 180      14.080 -18.347 -24.876  0.00  0.00      PROA  
ATOM   2209  CD  PRO P 180      14.284 -19.533 -24.037  0.00  0.00      PROA  
ATOM   2210  HD1 PRO P 180      13.571 -19.423 -23.192  0.00  0.00      PROA  
ATOM   2211  HD2 PRO P 180      15.351 -19.555 -23.730  0.00  0.00      PROA  
ATOM   2212  CA  PRO P 180      14.169 -18.675 -26.340  0.00  0.00      PROA  
ATOM   2213  HA  PRO P 180      14.919 -18.003 -26.732  0.00  0.00      PROA  
ATOM   2214  CB  PRO P 180      14.524 -20.168 -26.281  0.00  0.00      PROA  
ATOM   2215  HB1 PRO P 180      15.626 -20.271 -26.371  0.00  0.00      PROA  
ATOM   2216  HB2 PRO P 180      14.056 -20.755 -27.101  0.00  0.00      PROA  
ATOM   2217  CG  PRO P 180      13.998 -20.755 -24.945  0.00  0.00      PROA  
ATOM   2218  HG1 PRO P 180      12.910 -20.898 -25.118  0.00  0.00      PROA  
ATOM   2219  HG2 PRO P 180      14.504 -21.706 -24.673  0.00  0.00      PROA  
ATOM   2220  C   PRO P 180      12.817 -18.345 -26.934  0.00  0.00      PROA  
ATOM   2221  O   PRO P 180      12.782 -18.001 -28.117  0.00  0.00      PROA  
ATOM   2222  N   ALA P 181      11.737 -18.439 -26.104  0.00  0.00      PROA  
ATOM   2223  HN  ALA P 181      11.801 -18.803 -25.178  0.00  0.00      PROA  
ATOM   2224  CA  ALA P 181      10.493 -18.068 -26.612  0.00  0.00      PROA  
ATOM   2225  HA  ALA P 181      10.219 -18.681 -27.458  0.00  0.00      PROA  
ATOM   2226  CB  ALA P 181       9.508 -18.498 -25.456  0.00  0.00      PROA  
ATOM   2227  HB1 ALA P 181       8.414 -18.380 -25.612  0.00  0.00      PROA  
ATOM   2228  HB2 ALA P 181       9.739 -17.908 -24.544  0.00  0.00      PROA  
ATOM   2229  HB3 ALA P 181       9.699 -19.545 -25.135  0.00  0.00      PROA  
ATOM   2230  C   ALA P 181      10.311 -16.689 -27.089  0.00  0.00      PROA  
ATOM   2231  O   ALA P 181       9.616 -16.407 -28.034  0.00  0.00      PROA  
ATOM   2232  N   MET P 182      10.866 -15.669 -26.318  0.00  0.00      PROA  
ATOM   2233  HN  MET P 182      11.419 -15.900 -25.522  0.00  0.00      PROA  
ATOM   2234  CA  MET P 182      10.754 -14.266 -26.728  0.00  0.00      PROA  
ATOM   2235  HA  MET P 182       9.732 -14.135 -27.052  0.00  0.00      PROA  
ATOM   2236  CB  MET P 182      10.978 -13.099 -25.701  0.00  0.00      PROA  
ATOM   2237  HB1 MET P 182      10.164 -13.324 -24.979  0.00  0.00      PROA  
ATOM   2238  HB2 MET P 182      10.782 -12.135 -26.218  0.00  0.00      PROA  
ATOM   2239  CG  MET P 182      12.359 -13.068 -25.065  0.00  0.00      PROA  
ATOM   2240  HG1 MET P 182      13.142 -12.819 -25.813  0.00  0.00      PROA  
ATOM   2241  HG2 MET P 182      12.555 -14.123 -24.778  0.00  0.00      PROA  
ATOM   2242  SD  MET P 182      12.326 -11.844 -23.737  0.00  0.00      PROA  
ATOM   2243  CE  MET P 182      12.300 -13.093 -22.454  0.00  0.00      PROA  
ATOM   2244  HE1 MET P 182      11.486 -13.846 -22.518  0.00  0.00      PROA  
ATOM   2245  HE2 MET P 182      12.003 -12.603 -21.502  0.00  0.00      PROA  
ATOM   2246  HE3 MET P 182      13.257 -13.647 -22.348  0.00  0.00      PROA  
ATOM   2247  C   MET P 182      11.642 -14.064 -27.968  0.00  0.00      PROA  
ATOM   2248  O   MET P 182      11.326 -13.354 -28.911  0.00  0.00      PROA  
ATOM   2249  N   HSD P 183      12.782 -14.763 -28.015  0.00  0.00      PROA  
ATOM   2250  HN  HSD P 183      13.029 -15.387 -27.277  0.00  0.00      PROA  
ATOM   2251  CA  HSD P 183      13.594 -14.836 -29.186  0.00  0.00      PROA  
ATOM   2252  HA  HSD P 183      13.817 -13.794 -29.361  0.00  0.00      PROA  
ATOM   2253  CB  HSD P 183      14.909 -15.510 -29.012  0.00  0.00      PROA  
ATOM   2254  HB1 HSD P 183      15.399 -15.638 -30.001  0.00  0.00      PROA  
ATOM   2255  HB2 HSD P 183      14.924 -16.472 -28.455  0.00  0.00      PROA  
ATOM   2256  ND1 HSD P 183      15.723 -14.436 -26.860  0.00  0.00      PROA  
ATOM   2257  HD1 HSD P 183      15.092 -15.036 -26.368  0.00  0.00      PROA  
ATOM   2258  CG  HSD P 183      15.830 -14.572 -28.244  0.00  0.00      PROA  
ATOM   2259  CE1 HSD P 183      16.888 -13.736 -26.475  0.00  0.00      PROA  
ATOM   2260  HE1 HSD P 183      17.153 -13.636 -25.423  0.00  0.00      PROA  
ATOM   2261  NE2 HSD P 183      17.642 -13.397 -27.437  0.00  0.00      PROA  
ATOM   2262  CD2 HSD P 183      16.976 -13.911 -28.560  0.00  0.00      PROA  
ATOM   2263  HD2 HSD P 183      17.482 -13.763 -29.507  0.00  0.00      PROA  
ATOM   2264  C   HSD P 183      12.944 -15.346 -30.440  0.00  0.00      PROA  
ATOM   2265  O   HSD P 183      13.019 -14.598 -31.450  0.00  0.00      PROA  
ATOM   2266  N   ALA P 184      12.285 -16.514 -30.464  0.00  0.00      PROA  
ATOM   2267  HN  ALA P 184      12.353 -17.090 -29.653  0.00  0.00      PROA  
ATOM   2268  CA  ALA P 184      11.436 -16.947 -31.490  0.00  0.00      PROA  
ATOM   2269  HA  ALA P 184      11.960 -16.993 -32.434  0.00  0.00      PROA  
ATOM   2270  CB  ALA P 184      10.915 -18.317 -30.956  0.00  0.00      PROA  
ATOM   2271  HB1 ALA P 184      10.705 -18.246 -29.867  0.00  0.00      PROA  
ATOM   2272  HB2 ALA P 184      11.731 -19.020 -31.228  0.00  0.00      PROA  
ATOM   2273  HB3 ALA P 184      10.005 -18.594 -31.529  0.00  0.00      PROA  
ATOM   2274  C   ALA P 184      10.282 -15.987 -31.760  0.00  0.00      PROA  
ATOM   2275  O   ALA P 184       9.855 -15.822 -32.872  0.00  0.00      PROA  
ATOM   2276  N   MET P 185       9.731 -15.293 -30.736  0.00  0.00      PROA  
ATOM   2277  HN  MET P 185      10.019 -15.321 -29.781  0.00  0.00      PROA  
ATOM   2278  CA  MET P 185       8.654 -14.380 -30.936  0.00  0.00      PROA  
ATOM   2279  HA  MET P 185       7.757 -14.846 -31.317  0.00  0.00      PROA  
ATOM   2280  CB  MET P 185       8.011 -13.731 -29.619  0.00  0.00      PROA  
ATOM   2281  HB1 MET P 185       8.732 -13.062 -29.101  0.00  0.00      PROA  
ATOM   2282  HB2 MET P 185       7.884 -14.580 -28.914  0.00  0.00      PROA  
ATOM   2283  CG  MET P 185       6.663 -12.978 -29.805  0.00  0.00      PROA  
ATOM   2284  HG1 MET P 185       5.986 -13.672 -30.347  0.00  0.00      PROA  
ATOM   2285  HG2 MET P 185       6.681 -12.099 -30.485  0.00  0.00      PROA  
ATOM   2286  SD  MET P 185       5.694 -12.582 -28.333  0.00  0.00      PROA  
ATOM   2287  CE  MET P 185       6.919 -11.524 -27.639  0.00  0.00      PROA  
ATOM   2288  HE1 MET P 185       7.856 -12.029 -27.321  0.00  0.00      PROA  
ATOM   2289  HE2 MET P 185       6.320 -10.955 -26.896  0.00  0.00      PROA  
ATOM   2290  HE3 MET P 185       7.220 -10.759 -28.385  0.00  0.00      PROA  
ATOM   2291  C   MET P 185       9.095 -13.232 -31.883  0.00  0.00      PROA  
ATOM   2292  O   MET P 185       8.435 -12.865 -32.810  0.00  0.00      PROA  
ATOM   2293  N   TRP P 186      10.336 -12.652 -31.723  0.00  0.00      PROA  
ATOM   2294  HN  TRP P 186      10.858 -13.011 -30.953  0.00  0.00      PROA  
ATOM   2295  CA  TRP P 186      10.807 -11.522 -32.525  0.00  0.00      PROA  
ATOM   2296  HA  TRP P 186       9.983 -11.025 -33.015  0.00  0.00      PROA  
ATOM   2297  CB  TRP P 186      11.749 -10.522 -31.765  0.00  0.00      PROA  
ATOM   2298  HB1 TRP P 186      12.102  -9.727 -32.456  0.00  0.00      PROA  
ATOM   2299  HB2 TRP P 186      12.482 -11.208 -31.289  0.00  0.00      PROA  
ATOM   2300  CG  TRP P 186      10.898  -9.889 -30.699  0.00  0.00      PROA  
ATOM   2301  CD1 TRP P 186      11.353  -9.991 -29.437  0.00  0.00      PROA  
ATOM   2302  HD1 TRP P 186      12.324 -10.371 -29.154  0.00  0.00      PROA  
ATOM   2303  NE1 TRP P 186      10.498  -9.307 -28.614  0.00  0.00      PROA  
ATOM   2304  HE1 TRP P 186      10.815  -9.028 -27.735  0.00  0.00      PROA  
ATOM   2305  CE2 TRP P 186       9.308  -9.028 -29.331  0.00  0.00      PROA  
ATOM   2306  CD2 TRP P 186       9.560  -9.343 -30.675  0.00  0.00      PROA  
ATOM   2307  CE3 TRP P 186       8.592  -9.140 -31.661  0.00  0.00      PROA  
ATOM   2308  HE3 TRP P 186       8.688  -9.500 -32.674  0.00  0.00      PROA  
ATOM   2309  CZ3 TRP P 186       7.358  -8.664 -31.180  0.00  0.00      PROA  
ATOM   2310  HZ3 TRP P 186       6.502  -8.587 -31.834  0.00  0.00      PROA  
ATOM   2311  CZ2 TRP P 186       8.120  -8.341 -29.003  0.00  0.00      PROA  
ATOM   2312  HZ2 TRP P 186       8.065  -7.888 -28.025  0.00  0.00      PROA  
ATOM   2313  CH2 TRP P 186       7.180  -8.089 -29.935  0.00  0.00      PROA  
ATOM   2314  HH2 TRP P 186       6.234  -7.673 -29.621  0.00  0.00      PROA  
ATOM   2315  C   TRP P 186      11.518 -11.928 -33.740  0.00  0.00      PROA  
ATOM   2316  O   TRP P 186      11.881 -11.050 -34.568  0.00  0.00      PROA  
ATOM   2317  N   SER P 187      11.619 -13.262 -33.926  0.00  0.00      PROA  
ATOM   2318  HN  SER P 187      11.372 -13.849 -33.159  0.00  0.00      PROA  
ATOM   2319  CA  SER P 187      12.125 -13.937 -35.150  0.00  0.00      PROA  
ATOM   2320  HA  SER P 187      12.825 -13.275 -35.637  0.00  0.00      PROA  
ATOM   2321  CB  SER P 187      12.754 -15.341 -34.862  0.00  0.00      PROA  
ATOM   2322  HB1 SER P 187      12.869 -16.001 -35.748  0.00  0.00      PROA  
ATOM   2323  HB2 SER P 187      12.152 -15.994 -34.195  0.00  0.00      PROA  
ATOM   2324  OG  SER P 187      13.996 -15.188 -34.133  0.00  0.00      PROA  
ATOM   2325  HG1 SER P 187      13.758 -14.891 -33.252  0.00  0.00      PROA  
ATOM   2326  C   SER P 187      10.924 -14.328 -36.065  0.00  0.00      PROA  
ATOM   2327  O   SER P 187      11.127 -15.026 -37.063  0.00  0.00      PROA  
ATOM   2328  N   SER P 188       9.634 -13.898 -35.763  0.00  0.00      PROA  
ATOM   2329  HN  SER P 188       9.503 -13.377 -34.924  0.00  0.00      PROA  
ATOM   2330  CA  SER P 188       8.401 -14.321 -36.515  0.00  0.00      PROA  
ATOM   2331  HA  SER P 188       8.624 -14.526 -37.552  0.00  0.00      PROA  
ATOM   2332  CB  SER P 188       7.760 -15.592 -35.872  0.00  0.00      PROA  
ATOM   2333  HB1 SER P 188       8.442 -16.455 -36.030  0.00  0.00      PROA  
ATOM   2334  HB2 SER P 188       6.765 -15.827 -36.307  0.00  0.00      PROA  
ATOM   2335  OG  SER P 188       7.588 -15.384 -34.547  0.00  0.00      PROA  
ATOM   2336  HG1 SER P 188       8.452 -15.438 -34.133  0.00  0.00      PROA  
ATOM   2337  C   SER P 188       7.342 -13.292 -36.536  0.00  0.00      PROA  
ATOM   2338  O   SER P 188       6.558 -13.222 -37.528  0.00  0.00      PROA  
ATOM   2339  N   TRP P 189       7.173 -12.410 -35.508  0.00  0.00      PROA  
ATOM   2340  HN  TRP P 189       7.656 -12.623 -34.662  0.00  0.00      PROA  
ATOM   2341  CA  TRP P 189       6.302 -11.215 -35.599  0.00  0.00      PROA  
ATOM   2342  HA  TRP P 189       5.507 -11.351 -36.316  0.00  0.00      PROA  
ATOM   2343  CB  TRP P 189       5.799 -10.928 -34.185  0.00  0.00      PROA  
ATOM   2344  HB1 TRP P 189       5.485  -9.877 -34.009  0.00  0.00      PROA  
ATOM   2345  HB2 TRP P 189       6.606 -11.268 -33.500  0.00  0.00      PROA  
ATOM   2346  CG  TRP P 189       4.509 -11.746 -34.004  0.00  0.00      PROA  
ATOM   2347  CD1 TRP P 189       4.355 -13.019 -33.480  0.00  0.00      PROA  
ATOM   2348  HD1 TRP P 189       5.147 -13.692 -33.184  0.00  0.00      PROA  
ATOM   2349  NE1 TRP P 189       3.054 -13.323 -33.502  0.00  0.00      PROA  
ATOM   2350  HE1 TRP P 189       2.468 -14.103 -33.480  0.00  0.00      PROA  
ATOM   2351  CE2 TRP P 189       2.360 -12.222 -33.849  0.00  0.00      PROA  
ATOM   2352  CD2 TRP P 189       3.254 -11.194 -34.219  0.00  0.00      PROA  
ATOM   2353  CE3 TRP P 189       2.809  -9.913 -34.628  0.00  0.00      PROA  
ATOM   2354  HE3 TRP P 189       3.433  -9.139 -35.049  0.00  0.00      PROA  
ATOM   2355  CZ3 TRP P 189       1.428  -9.857 -34.846  0.00  0.00      PROA  
ATOM   2356  HZ3 TRP P 189       0.951  -8.994 -35.287  0.00  0.00      PROA  
ATOM   2357  CZ2 TRP P 189       1.026 -12.067 -33.883  0.00  0.00      PROA  
ATOM   2358  HZ2 TRP P 189       0.356 -12.844 -33.545  0.00  0.00      PROA  
ATOM   2359  CH2 TRP P 189       0.525 -10.830 -34.413  0.00  0.00      PROA  
ATOM   2360  HH2 TRP P 189      -0.523 -10.618 -34.566  0.00  0.00      PROA  
ATOM   2361  C   TRP P 189       7.040  -9.970 -36.076  0.00  0.00      PROA  
ATOM   2362  O   TRP P 189       6.366  -8.994 -36.283  0.00  0.00      PROA  
ATOM   2363  N   ALA P 190       8.387 -10.009 -36.294  0.00  0.00      PROA  
ATOM   2364  HN  ALA P 190       8.991 -10.790 -36.151  0.00  0.00      PROA  
ATOM   2365  CA  ALA P 190       9.165  -8.826 -36.543  0.00  0.00      PROA  
ATOM   2366  HA  ALA P 190       8.433  -8.043 -36.673  0.00  0.00      PROA  
ATOM   2367  CB  ALA P 190      10.100  -8.416 -35.470  0.00  0.00      PROA  
ATOM   2368  HB1 ALA P 190       9.598  -8.459 -34.480  0.00  0.00      PROA  
ATOM   2369  HB2 ALA P 190      10.439  -7.422 -35.831  0.00  0.00      PROA  
ATOM   2370  HB3 ALA P 190      10.939  -9.145 -35.482  0.00  0.00      PROA  
ATOM   2371  C   ALA P 190       9.897  -8.879 -37.885  0.00  0.00      PROA  
ATOM   2372  O   ALA P 190      10.321  -9.947 -38.327  0.00  0.00      PROA  
ATOM   2373  N   PRO P 191      10.152  -7.759 -38.482  0.00  0.00      PROA  
ATOM   2374  CD  PRO P 191       9.407  -6.488 -38.264  0.00  0.00      PROA  
ATOM   2375  HD1 PRO P 191       9.727  -5.916 -37.367  0.00  0.00      PROA  
ATOM   2376  HD2 PRO P 191       8.325  -6.710 -38.146  0.00  0.00      PROA  
ATOM   2377  CA  PRO P 191      11.155  -7.700 -39.495  0.00  0.00      PROA  
ATOM   2378  HA  PRO P 191      10.909  -8.402 -40.279  0.00  0.00      PROA  
ATOM   2379  CB  PRO P 191      11.029  -6.238 -40.039  0.00  0.00      PROA  
ATOM   2380  HB1 PRO P 191      11.183  -6.066 -41.126  0.00  0.00      PROA  
ATOM   2381  HB2 PRO P 191      11.784  -5.650 -39.475  0.00  0.00      PROA  
ATOM   2382  CG  PRO P 191       9.602  -5.767 -39.580  0.00  0.00      PROA  
ATOM   2383  HG1 PRO P 191       9.520  -4.665 -39.470  0.00  0.00      PROA  
ATOM   2384  HG2 PRO P 191       8.917  -6.033 -40.414  0.00  0.00      PROA  
ATOM   2385  C   PRO P 191      12.520  -7.997 -38.911  0.00  0.00      PROA  
ATOM   2386  O   PRO P 191      12.823  -7.425 -37.881  0.00  0.00      PROA  
ATOM   2387  N   PRO P 192      13.430  -8.785 -39.561  0.00  0.00      PROA  
ATOM   2388  CD  PRO P 192      13.086  -9.693 -40.620  0.00  0.00      PROA  
ATOM   2389  HD1 PRO P 192      12.819  -9.063 -41.495  0.00  0.00      PROA  
ATOM   2390  HD2 PRO P 192      12.138 -10.127 -40.236  0.00  0.00      PROA  
ATOM   2391  CA  PRO P 192      14.896  -8.987 -39.211  0.00  0.00      PROA  
ATOM   2392  HA  PRO P 192      14.851  -9.560 -38.297  0.00  0.00      PROA  
ATOM   2393  CB  PRO P 192      15.573  -9.840 -40.346  0.00  0.00      PROA  
ATOM   2394  HB1 PRO P 192      16.252 -10.616 -39.931  0.00  0.00      PROA  
ATOM   2395  HB2 PRO P 192      15.925  -9.198 -41.182  0.00  0.00      PROA  
ATOM   2396  CG  PRO P 192      14.299 -10.626 -40.850  0.00  0.00      PROA  
ATOM   2397  HG1 PRO P 192      14.387 -10.961 -41.906  0.00  0.00      PROA  
ATOM   2398  HG2 PRO P 192      14.235 -11.506 -40.176  0.00  0.00      PROA  
ATOM   2399  C   PRO P 192      15.722  -7.764 -38.875  0.00  0.00      PROA  
ATOM   2400  O   PRO P 192      16.694  -7.922 -38.058  0.00  0.00      PROA  
ATOM   2401  N   LEU P 193      15.237  -6.605 -39.457  0.00  0.00      PROA  
ATOM   2402  HN  LEU P 193      14.572  -6.506 -40.193  0.00  0.00      PROA  
ATOM   2403  CA  LEU P 193      15.862  -5.327 -39.148  0.00  0.00      PROA  
ATOM   2404  HA  LEU P 193      16.927  -5.345 -39.326  0.00  0.00      PROA  
ATOM   2405  CB  LEU P 193      15.318  -4.175 -40.066  0.00  0.00      PROA  
ATOM   2406  HB1 LEU P 193      14.242  -4.043 -39.822  0.00  0.00      PROA  
ATOM   2407  HB2 LEU P 193      15.369  -4.563 -41.106  0.00  0.00      PROA  
ATOM   2408  CG  LEU P 193      16.031  -2.795 -39.998  0.00  0.00      PROA  
ATOM   2409  HG  LEU P 193      15.882  -2.438 -38.957  0.00  0.00      PROA  
ATOM   2410  CD1 LEU P 193      17.548  -2.901 -40.228  0.00  0.00      PROA  
ATOM   2411 HD11 LEU P 193      18.114  -1.945 -40.217  0.00  0.00      PROA  
ATOM   2412 HD12 LEU P 193      17.740  -3.300 -41.246  0.00  0.00      PROA  
ATOM   2413 HD13 LEU P 193      18.007  -3.585 -39.481  0.00  0.00      PROA  
ATOM   2414  CD2 LEU P 193      15.357  -1.936 -41.108  0.00  0.00      PROA  
ATOM   2415 HD21 LEU P 193      14.331  -1.628 -40.814  0.00  0.00      PROA  
ATOM   2416 HD22 LEU P 193      15.433  -2.489 -42.069  0.00  0.00      PROA  
ATOM   2417 HD23 LEU P 193      15.904  -0.977 -41.230  0.00  0.00      PROA  
ATOM   2418  C   LEU P 193      15.617  -4.885 -37.699  0.00  0.00      PROA  
ATOM   2419  O   LEU P 193      16.442  -4.294 -37.080  0.00  0.00      PROA  
ATOM   2420  N   GLU P 194      14.477  -5.173 -37.087  0.00  0.00      PROA  
ATOM   2421  HN  GLU P 194      13.765  -5.731 -37.507  0.00  0.00      PROA  
ATOM   2422  CA  GLU P 194      14.093  -4.696 -35.741  0.00  0.00      PROA  
ATOM   2423  HA  GLU P 194      14.695  -3.892 -35.341  0.00  0.00      PROA  
ATOM   2424  CB  GLU P 194      12.624  -4.265 -35.921  0.00  0.00      PROA  
ATOM   2425  HB1 GLU P 194      12.338  -3.812 -34.948  0.00  0.00      PROA  
ATOM   2426  HB2 GLU P 194      12.002  -5.182 -36.002  0.00  0.00      PROA  
ATOM   2427  CG  GLU P 194      12.269  -3.292 -37.089  0.00  0.00      PROA  
ATOM   2428  HG1 GLU P 194      12.234  -3.831 -38.060  0.00  0.00      PROA  
ATOM   2429  HG2 GLU P 194      13.053  -2.506 -37.052  0.00  0.00      PROA  
ATOM   2430  CD  GLU P 194      10.870  -2.725 -36.972  0.00  0.00      PROA  
ATOM   2431  OE1 GLU P 194      10.533  -1.698 -37.620  0.00  0.00      PROA  
ATOM   2432  OE2 GLU P 194      10.053  -3.324 -36.287  0.00  0.00      PROA  
ATOM   2433  C   GLU P 194      14.167  -5.783 -34.691  0.00  0.00      PROA  
ATOM   2434  O   GLU P 194      14.016  -5.491 -33.498  0.00  0.00      PROA  
ATOM   2435  N   ARG P 195      14.430  -7.027 -35.053  0.00  0.00      PROA  
ATOM   2436  HN  ARG P 195      14.367  -7.259 -36.021  0.00  0.00      PROA  
ATOM   2437  CA  ARG P 195      14.613  -8.174 -34.100  0.00  0.00      PROA  
ATOM   2438  HA  ARG P 195      13.654  -8.229 -33.609  0.00  0.00      PROA  
ATOM   2439  CB  ARG P 195      15.033  -9.458 -34.912  0.00  0.00      PROA  
ATOM   2440  HB1 ARG P 195      15.879  -9.084 -35.526  0.00  0.00      PROA  
ATOM   2441  HB2 ARG P 195      14.226  -9.607 -35.661  0.00  0.00      PROA  
ATOM   2442  CG  ARG P 195      15.476 -10.643 -34.132  0.00  0.00      PROA  
ATOM   2443  HG1 ARG P 195      14.523 -11.018 -33.703  0.00  0.00      PROA  
ATOM   2444  HG2 ARG P 195      16.160 -10.442 -33.279  0.00  0.00      PROA  
ATOM   2445  CD  ARG P 195      16.009 -11.835 -35.005  0.00  0.00      PROA  
ATOM   2446  HD1 ARG P 195      17.030 -11.582 -35.363  0.00  0.00      PROA  
ATOM   2447  HD2 ARG P 195      15.293 -11.954 -35.847  0.00  0.00      PROA  
ATOM   2448  NE  ARG P 195      16.008 -13.104 -34.112  0.00  0.00      PROA  
ATOM   2449  HE  ARG P 195      15.308 -13.799 -34.281  0.00  0.00      PROA  
ATOM   2450  CZ  ARG P 195      16.986 -13.639 -33.383  0.00  0.00      PROA  
ATOM   2451  NH1 ARG P 195      18.073 -12.903 -33.036  0.00  0.00      PROA  
ATOM   2452 HH11 ARG P 195      18.299 -12.007 -33.416  0.00  0.00      PROA  
ATOM   2453 HH12 ARG P 195      18.548 -13.219 -32.215  0.00  0.00      PROA  
ATOM   2454  NH2 ARG P 195      16.925 -14.837 -32.885  0.00  0.00      PROA  
ATOM   2455 HH21 ARG P 195      17.849 -15.096 -32.607  0.00  0.00      PROA  
ATOM   2456 HH22 ARG P 195      16.206 -15.477 -33.157  0.00  0.00      PROA  
ATOM   2457  C   ARG P 195      15.619  -8.006 -33.014  0.00  0.00      PROA  
ATOM   2458  O   ARG P 195      15.269  -8.155 -31.803  0.00  0.00      PROA  
ATOM   2459  N   SER P 196      16.867  -7.497 -33.224  0.00  0.00      PROA  
ATOM   2460  HN  SER P 196      17.174  -7.259 -34.143  0.00  0.00      PROA  
ATOM   2461  CA  SER P 196      17.677  -7.122 -32.071  0.00  0.00      PROA  
ATOM   2462  HA  SER P 196      17.621  -7.910 -31.335  0.00  0.00      PROA  
ATOM   2463  CB  SER P 196      19.136  -6.824 -32.391  0.00  0.00      PROA  
ATOM   2464  HB1 SER P 196      19.509  -7.725 -32.923  0.00  0.00      PROA  
ATOM   2465  HB2 SER P 196      19.762  -6.549 -31.515  0.00  0.00      PROA  
ATOM   2466  OG  SER P 196      19.253  -5.695 -33.217  0.00  0.00      PROA  
ATOM   2467  HG1 SER P 196      18.855  -5.948 -34.054  0.00  0.00      PROA  
ATOM   2468  C   SER P 196      17.046  -5.913 -31.273  0.00  0.00      PROA  
ATOM   2469  O   SER P 196      17.051  -5.896 -30.044  0.00  0.00      PROA  
ATOM   2470  N   LYS P 197      16.543  -4.796 -31.925  0.00  0.00      PROA  
ATOM   2471  HN  LYS P 197      16.430  -4.897 -32.910  0.00  0.00      PROA  
ATOM   2472  CA  LYS P 197      15.986  -3.628 -31.210  0.00  0.00      PROA  
ATOM   2473  HA  LYS P 197      16.791  -3.143 -30.678  0.00  0.00      PROA  
ATOM   2474  CB  LYS P 197      15.460  -2.663 -32.207  0.00  0.00      PROA  
ATOM   2475  HB1 LYS P 197      15.135  -1.762 -31.644  0.00  0.00      PROA  
ATOM   2476  HB2 LYS P 197      14.543  -3.097 -32.660  0.00  0.00      PROA  
ATOM   2477  CG  LYS P 197      16.407  -2.252 -33.292  0.00  0.00      PROA  
ATOM   2478  HG1 LYS P 197      15.786  -2.173 -34.210  0.00  0.00      PROA  
ATOM   2479  HG2 LYS P 197      17.172  -3.054 -33.373  0.00  0.00      PROA  
ATOM   2480  CD  LYS P 197      17.200  -0.924 -33.002  0.00  0.00      PROA  
ATOM   2481  HD1 LYS P 197      17.292  -0.853 -31.897  0.00  0.00      PROA  
ATOM   2482  HD2 LYS P 197      16.548  -0.093 -33.348  0.00  0.00      PROA  
ATOM   2483  CE  LYS P 197      18.523  -0.957 -33.739  0.00  0.00      PROA  
ATOM   2484  HE1 LYS P 197      18.431  -1.081 -34.839  0.00  0.00      PROA  
ATOM   2485  HE2 LYS P 197      19.252  -1.662 -33.286  0.00  0.00      PROA  
ATOM   2486  NZ  LYS P 197      19.099   0.461 -33.629  0.00  0.00      PROA  
ATOM   2487  HZ1 LYS P 197      18.621   0.911 -32.823  0.00  0.00      PROA  
ATOM   2488  HZ2 LYS P 197      18.901   0.995 -34.499  0.00  0.00      PROA  
ATOM   2489  HZ3 LYS P 197      20.101   0.442 -33.350  0.00  0.00      PROA  
ATOM   2490  C   LYS P 197      14.827  -4.040 -30.211  0.00  0.00      PROA  
ATOM   2491  O   LYS P 197      14.900  -3.732 -29.008  0.00  0.00      PROA  
ATOM   2492  N   LEU P 198      13.867  -4.878 -30.692  0.00  0.00      PROA  
ATOM   2493  HN  LEU P 198      13.943  -5.191 -31.635  0.00  0.00      PROA  
ATOM   2494  CA  LEU P 198      12.705  -5.435 -29.996  0.00  0.00      PROA  
ATOM   2495  HA  LEU P 198      12.223  -4.651 -29.431  0.00  0.00      PROA  
ATOM   2496  CB  LEU P 198      11.783  -6.213 -31.022  0.00  0.00      PROA  
ATOM   2497  HB1 LEU P 198      11.183  -6.887 -30.373  0.00  0.00      PROA  
ATOM   2498  HB2 LEU P 198      12.294  -6.960 -31.667  0.00  0.00      PROA  
ATOM   2499  CG  LEU P 198      10.826  -5.363 -31.945  0.00  0.00      PROA  
ATOM   2500  HG  LEU P 198      11.373  -4.598 -32.536  0.00  0.00      PROA  
ATOM   2501  CD1 LEU P 198      10.256  -6.231 -33.109  0.00  0.00      PROA  
ATOM   2502 HD11 LEU P 198       9.690  -5.622 -33.846  0.00  0.00      PROA  
ATOM   2503 HD12 LEU P 198       9.620  -6.991 -32.606  0.00  0.00      PROA  
ATOM   2504 HD13 LEU P 198      11.142  -6.746 -33.538  0.00  0.00      PROA  
ATOM   2505  CD2 LEU P 198       9.704  -4.706 -31.113  0.00  0.00      PROA  
ATOM   2506 HD21 LEU P 198       9.109  -5.390 -30.471  0.00  0.00      PROA  
ATOM   2507 HD22 LEU P 198       8.936  -4.143 -31.684  0.00  0.00      PROA  
ATOM   2508 HD23 LEU P 198      10.024  -3.798 -30.558  0.00  0.00      PROA  
ATOM   2509  C   LEU P 198      13.095  -6.442 -28.879  0.00  0.00      PROA  
ATOM   2510  O   LEU P 198      12.506  -6.463 -27.765  0.00  0.00      PROA  
ATOM   2511  N   LEU P 199      14.197  -7.259 -28.965  0.00  0.00      PROA  
ATOM   2512  HN  LEU P 199      14.697  -7.414 -29.814  0.00  0.00      PROA  
ATOM   2513  CA  LEU P 199      14.756  -8.013 -27.793  0.00  0.00      PROA  
ATOM   2514  HA  LEU P 199      13.998  -8.554 -27.247  0.00  0.00      PROA  
ATOM   2515  CB  LEU P 199      15.817  -9.140 -28.254  0.00  0.00      PROA  
ATOM   2516  HB1 LEU P 199      16.447  -9.487 -27.408  0.00  0.00      PROA  
ATOM   2517  HB2 LEU P 199      16.518  -8.778 -29.036  0.00  0.00      PROA  
ATOM   2518  CG  LEU P 199      15.166 -10.371 -28.909  0.00  0.00      PROA  
ATOM   2519  HG  LEU P 199      14.472 -10.019 -29.702  0.00  0.00      PROA  
ATOM   2520  CD1 LEU P 199      16.244 -11.090 -29.783  0.00  0.00      PROA  
ATOM   2521 HD11 LEU P 199      16.517 -10.412 -30.620  0.00  0.00      PROA  
ATOM   2522 HD12 LEU P 199      15.967 -12.042 -30.283  0.00  0.00      PROA  
ATOM   2523 HD13 LEU P 199      17.248 -11.227 -29.327  0.00  0.00      PROA  
ATOM   2524  CD2 LEU P 199      14.583 -11.299 -27.929  0.00  0.00      PROA  
ATOM   2525 HD21 LEU P 199      15.158 -11.495 -26.999  0.00  0.00      PROA  
ATOM   2526 HD22 LEU P 199      14.431 -12.299 -28.387  0.00  0.00      PROA  
ATOM   2527 HD23 LEU P 199      13.587 -10.852 -27.722  0.00  0.00      PROA  
ATOM   2528  C   LEU P 199      15.376  -7.163 -26.826  0.00  0.00      PROA  
ATOM   2529  O   LEU P 199      15.419  -7.523 -25.644  0.00  0.00      PROA  
ATOM   2530  N   SER P 200      15.920  -5.999 -27.236  0.00  0.00      PROA  
ATOM   2531  HN  SER P 200      16.207  -5.965 -28.191  0.00  0.00      PROA  
ATOM   2532  CA  SER P 200      16.299  -4.967 -26.285  0.00  0.00      PROA  
ATOM   2533  HA  SER P 200      16.872  -5.530 -25.563  0.00  0.00      PROA  
ATOM   2534  CB  SER P 200      17.177  -3.837 -26.848  0.00  0.00      PROA  
ATOM   2535  HB1 SER P 200      17.534  -3.258 -25.969  0.00  0.00      PROA  
ATOM   2536  HB2 SER P 200      16.574  -3.119 -27.445  0.00  0.00      PROA  
ATOM   2537  OG  SER P 200      18.166  -4.263 -27.794  0.00  0.00      PROA  
ATOM   2538  HG1 SER P 200      17.666  -4.666 -28.507  0.00  0.00      PROA  
ATOM   2539  C   SER P 200      15.119  -4.371 -25.479  0.00  0.00      PROA  
ATOM   2540  O   SER P 200      15.205  -4.379 -24.274  0.00  0.00      PROA  
ATOM   2541  N   ILE P 201      14.025  -4.046 -26.182  0.00  0.00      PROA  
ATOM   2542  HN  ILE P 201      13.874  -4.138 -27.163  0.00  0.00      PROA  
ATOM   2543  CA  ILE P 201      12.836  -3.549 -25.377  0.00  0.00      PROA  
ATOM   2544  HA  ILE P 201      13.187  -2.663 -24.871  0.00  0.00      PROA  
ATOM   2545  CB  ILE P 201      11.806  -3.082 -26.336  0.00  0.00      PROA  
ATOM   2546  HB  ILE P 201      11.408  -3.867 -27.014  0.00  0.00      PROA  
ATOM   2547  CG2 ILE P 201      10.540  -2.658 -25.576  0.00  0.00      PROA  
ATOM   2548 HG21 ILE P 201      10.630  -1.664 -25.088  0.00  0.00      PROA  
ATOM   2549 HG22 ILE P 201      10.299  -3.375 -24.763  0.00  0.00      PROA  
ATOM   2550 HG23 ILE P 201       9.677  -2.633 -26.276  0.00  0.00      PROA  
ATOM   2551  CG1 ILE P 201      12.387  -1.834 -27.062  0.00  0.00      PROA  
ATOM   2552 HG11 ILE P 201      13.281  -2.160 -27.636  0.00  0.00      PROA  
ATOM   2553 HG12 ILE P 201      12.724  -1.084 -26.315  0.00  0.00      PROA  
ATOM   2554  CD  ILE P 201      11.279  -1.300 -28.079  0.00  0.00      PROA  
ATOM   2555  HD1 ILE P 201      10.895  -2.091 -28.758  0.00  0.00      PROA  
ATOM   2556  HD2 ILE P 201      11.778  -0.374 -28.435  0.00  0.00      PROA  
ATOM   2557  HD3 ILE P 201      10.427  -0.987 -27.439  0.00  0.00      PROA  
ATOM   2558  C   ILE P 201      12.279  -4.582 -24.348  0.00  0.00      PROA  
ATOM   2559  O   ILE P 201      11.854  -4.311 -23.198  0.00  0.00      PROA  
ATOM   2560  N   SER P 202      12.291  -5.814 -24.764  0.00  0.00      PROA  
ATOM   2561  HN  SER P 202      12.597  -5.992 -25.696  0.00  0.00      PROA  
ATOM   2562  CA  SER P 202      11.797  -6.874 -24.005  0.00  0.00      PROA  
ATOM   2563  HA  SER P 202      10.856  -6.622 -23.539  0.00  0.00      PROA  
ATOM   2564  CB  SER P 202      11.768  -8.157 -24.890  0.00  0.00      PROA  
ATOM   2565  HB1 SER P 202      11.689  -9.006 -24.178  0.00  0.00      PROA  
ATOM   2566  HB2 SER P 202      12.745  -8.266 -25.407  0.00  0.00      PROA  
ATOM   2567  OG  SER P 202      10.722  -8.087 -25.808  0.00  0.00      PROA  
ATOM   2568  HG1 SER P 202      10.632  -7.221 -26.211  0.00  0.00      PROA  
ATOM   2569  C   SER P 202      12.708  -7.135 -22.776  0.00  0.00      PROA  
ATOM   2570  O   SER P 202      12.234  -7.322 -21.668  0.00  0.00      PROA  
ATOM   2571  N   TYR P 203      14.018  -6.959 -22.855  0.00  0.00      PROA  
ATOM   2572  HN  TYR P 203      14.455  -6.760 -23.728  0.00  0.00      PROA  
ATOM   2573  CA  TYR P 203      14.878  -6.991 -21.656  0.00  0.00      PROA  
ATOM   2574  HA  TYR P 203      14.612  -7.879 -21.103  0.00  0.00      PROA  
ATOM   2575  CB  TYR P 203      16.284  -7.222 -22.041  0.00  0.00      PROA  
ATOM   2576  HB1 TYR P 203      16.593  -6.456 -22.784  0.00  0.00      PROA  
ATOM   2577  HB2 TYR P 203      16.381  -8.170 -22.612  0.00  0.00      PROA  
ATOM   2578  CG  TYR P 203      17.358  -7.241 -20.881  0.00  0.00      PROA  
ATOM   2579  CD1 TYR P 203      17.978  -6.053 -20.461  0.00  0.00      PROA  
ATOM   2580  HD1 TYR P 203      17.920  -5.072 -20.909  0.00  0.00      PROA  
ATOM   2581  CE1 TYR P 203      18.971  -5.969 -19.386  0.00  0.00      PROA  
ATOM   2582  HE1 TYR P 203      19.358  -5.005 -19.091  0.00  0.00      PROA  
ATOM   2583  CZ  TYR P 203      19.245  -7.141 -18.660  0.00  0.00      PROA  
ATOM   2584  OH  TYR P 203      20.059  -7.089 -17.563  0.00  0.00      PROA  
ATOM   2585  HH  TYR P 203      20.268  -7.968 -17.238  0.00  0.00      PROA  
ATOM   2586  CD2 TYR P 203      17.814  -8.402 -20.222  0.00  0.00      PROA  
ATOM   2587  HD2 TYR P 203      17.474  -9.374 -20.551  0.00  0.00      PROA  
ATOM   2588  CE2 TYR P 203      18.663  -8.343 -19.077  0.00  0.00      PROA  
ATOM   2589  HE2 TYR P 203      18.978  -9.242 -18.568  0.00  0.00      PROA  
ATOM   2590  C   TYR P 203      14.613  -5.728 -20.757  0.00  0.00      PROA  
ATOM   2591  O   TYR P 203      14.640  -5.950 -19.572  0.00  0.00      PROA  
ATOM   2592  N   ALA P 204      14.370  -4.554 -21.371  0.00  0.00      PROA  
ATOM   2593  HN  ALA P 204      14.553  -4.409 -22.340  0.00  0.00      PROA  
ATOM   2594  CA  ALA P 204      13.841  -3.411 -20.565  0.00  0.00      PROA  
ATOM   2595  HA  ALA P 204      14.625  -3.120 -19.882  0.00  0.00      PROA  
ATOM   2596  CB  ALA P 204      13.720  -2.040 -21.314  0.00  0.00      PROA  
ATOM   2597  HB1 ALA P 204      14.682  -1.712 -21.763  0.00  0.00      PROA  
ATOM   2598  HB2 ALA P 204      13.388  -1.178 -20.697  0.00  0.00      PROA  
ATOM   2599  HB3 ALA P 204      13.020  -2.147 -22.170  0.00  0.00      PROA  
ATOM   2600  C   ALA P 204      12.482  -3.832 -19.825  0.00  0.00      PROA  
ATOM   2601  O   ALA P 204      12.313  -3.542 -18.650  0.00  0.00      PROA  
ATOM   2602  N   GLY P 205      11.577  -4.645 -20.434  0.00  0.00      PROA  
ATOM   2603  HN  GLY P 205      11.803  -4.930 -21.362  0.00  0.00      PROA  
ATOM   2604  CA  GLY P 205      10.310  -5.073 -19.948  0.00  0.00      PROA  
ATOM   2605  HA1 GLY P 205       9.842  -5.722 -20.672  0.00  0.00      PROA  
ATOM   2606  HA2 GLY P 205       9.694  -4.323 -19.474  0.00  0.00      PROA  
ATOM   2607  C   GLY P 205      10.541  -6.019 -18.794  0.00  0.00      PROA  
ATOM   2608  O   GLY P 205       9.812  -5.940 -17.814  0.00  0.00      PROA  
ATOM   2609  N   ALA P 206      11.528  -6.971 -18.905  0.00  0.00      PROA  
ATOM   2610  HN  ALA P 206      12.116  -7.022 -19.709  0.00  0.00      PROA  
ATOM   2611  CA  ALA P 206      11.991  -7.743 -17.734  0.00  0.00      PROA  
ATOM   2612  HA  ALA P 206      11.156  -8.308 -17.349  0.00  0.00      PROA  
ATOM   2613  CB  ALA P 206      13.088  -8.664 -18.266  0.00  0.00      PROA  
ATOM   2614  HB1 ALA P 206      12.911  -9.065 -19.287  0.00  0.00      PROA  
ATOM   2615  HB2 ALA P 206      13.024  -9.592 -17.657  0.00  0.00      PROA  
ATOM   2616  HB3 ALA P 206      14.090  -8.185 -18.288  0.00  0.00      PROA  
ATOM   2617  C   ALA P 206      12.518  -6.913 -16.510  0.00  0.00      PROA  
ATOM   2618  O   ALA P 206      11.961  -7.062 -15.448  0.00  0.00      PROA  
ATOM   2619  N   GLN P 207      13.460  -6.018 -16.628  0.00  0.00      PROA  
ATOM   2620  HN  GLN P 207      13.885  -6.086 -17.528  0.00  0.00      PROA  
ATOM   2621  CA  GLN P 207      14.033  -5.060 -15.687  0.00  0.00      PROA  
ATOM   2622  HA  GLN P 207      14.415  -5.598 -14.833  0.00  0.00      PROA  
ATOM   2623  CB  GLN P 207      15.164  -4.299 -16.439  0.00  0.00      PROA  
ATOM   2624  HB1 GLN P 207      15.458  -3.430 -15.812  0.00  0.00      PROA  
ATOM   2625  HB2 GLN P 207      14.759  -3.774 -17.329  0.00  0.00      PROA  
ATOM   2626  CG  GLN P 207      16.318  -5.153 -16.883  0.00  0.00      PROA  
ATOM   2627  HG1 GLN P 207      17.291  -4.616 -16.898  0.00  0.00      PROA  
ATOM   2628  HG2 GLN P 207      16.132  -5.525 -17.914  0.00  0.00      PROA  
ATOM   2629  CD  GLN P 207      16.663  -6.331 -15.894  0.00  0.00      PROA  
ATOM   2630  OE1 GLN P 207      17.317  -6.178 -14.924  0.00  0.00      PROA  
ATOM   2631  NE2 GLN P 207      16.402  -7.602 -16.383  0.00  0.00      PROA  
ATOM   2632 HE21 GLN P 207      16.423  -8.404 -15.786  0.00  0.00      PROA  
ATOM   2633 HE22 GLN P 207      16.219  -7.677 -17.363  0.00  0.00      PROA  
ATOM   2634  C   GLN P 207      12.920  -4.129 -15.106  0.00  0.00      PROA  
ATOM   2635  O   GLN P 207      12.772  -3.913 -13.891  0.00  0.00      PROA  
ATOM   2636  N   LEU P 208      11.976  -3.655 -15.952  0.00  0.00      PROA  
ATOM   2637  HN  LEU P 208      12.027  -3.572 -16.944  0.00  0.00      PROA  
ATOM   2638  CA  LEU P 208      10.776  -2.834 -15.543  0.00  0.00      PROA  
ATOM   2639  HA  LEU P 208      11.214  -2.010 -14.999  0.00  0.00      PROA  
ATOM   2640  CB  LEU P 208       9.973  -2.177 -16.744  0.00  0.00      PROA  
ATOM   2641  HB1 LEU P 208       9.480  -2.930 -17.395  0.00  0.00      PROA  
ATOM   2642  HB2 LEU P 208      10.657  -1.680 -17.465  0.00  0.00      PROA  
ATOM   2643  CG  LEU P 208       8.921  -1.150 -16.279  0.00  0.00      PROA  
ATOM   2644  HG  LEU P 208       8.139  -1.685 -15.698  0.00  0.00      PROA  
ATOM   2645  CD1 LEU P 208       9.433  -0.017 -15.386  0.00  0.00      PROA  
ATOM   2646 HD11 LEU P 208      10.107  -0.389 -14.585  0.00  0.00      PROA  
ATOM   2647 HD12 LEU P 208       8.503   0.468 -15.021  0.00  0.00      PROA  
ATOM   2648 HD13 LEU P 208      10.014   0.660 -16.048  0.00  0.00      PROA  
ATOM   2649  CD2 LEU P 208       8.260  -0.419 -17.488  0.00  0.00      PROA  
ATOM   2650 HD21 LEU P 208       7.910  -1.165 -18.233  0.00  0.00      PROA  
ATOM   2651 HD22 LEU P 208       8.995   0.244 -17.993  0.00  0.00      PROA  
ATOM   2652 HD23 LEU P 208       7.384   0.236 -17.291  0.00  0.00      PROA  
ATOM   2653  C   LEU P 208       9.855  -3.700 -14.738  0.00  0.00      PROA  
ATOM   2654  O   LEU P 208       9.127  -3.171 -13.838  0.00  0.00      PROA  
ATOM   2655  N   GLY P 209       9.826  -5.008 -14.943  0.00  0.00      PROA  
ATOM   2656  HN  GLY P 209      10.345  -5.412 -15.692  0.00  0.00      PROA  
ATOM   2657  CA  GLY P 209       9.054  -5.876 -14.075  0.00  0.00      PROA  
ATOM   2658  HA1 GLY P 209       9.026  -6.881 -14.469  0.00  0.00      PROA  
ATOM   2659  HA2 GLY P 209       8.088  -5.411 -13.943  0.00  0.00      PROA  
ATOM   2660  C   GLY P 209       9.657  -5.838 -12.626  0.00  0.00      PROA  
ATOM   2661  O   GLY P 209       9.015  -5.672 -11.599  0.00  0.00      PROA  
ATOM   2662  N   THR P 210      10.983  -5.871 -12.421  0.00  0.00      PROA  
ATOM   2663  HN  THR P 210      11.523  -5.841 -13.259  0.00  0.00      PROA  
ATOM   2664  CA  THR P 210      11.761  -5.722 -11.160  0.00  0.00      PROA  
ATOM   2665  HA  THR P 210      11.292  -6.381 -10.444  0.00  0.00      PROA  
ATOM   2666  CB  THR P 210      13.116  -6.166 -11.245  0.00  0.00      PROA  
ATOM   2667  HB  THR P 210      13.691  -5.674 -12.058  0.00  0.00      PROA  
ATOM   2668  OG1 THR P 210      13.251  -7.579 -11.291  0.00  0.00      PROA  
ATOM   2669  HG1 THR P 210      12.368  -7.944 -11.379  0.00  0.00      PROA  
ATOM   2670  CG2 THR P 210      13.852  -5.786  -9.941  0.00  0.00      PROA  
ATOM   2671 HG21 THR P 210      13.840  -4.685  -9.798  0.00  0.00      PROA  
ATOM   2672 HG22 THR P 210      14.954  -5.923  -9.967  0.00  0.00      PROA  
ATOM   2673 HG23 THR P 210      13.471  -6.396  -9.093  0.00  0.00      PROA  
ATOM   2674  C   THR P 210      11.509  -4.370 -10.519  0.00  0.00      PROA  
ATOM   2675  O   THR P 210      11.362  -4.227  -9.301  0.00  0.00      PROA  
ATOM   2676  N   VAL P 211      11.516  -3.296 -11.308  0.00  0.00      PROA  
ATOM   2677  HN  VAL P 211      11.712  -3.460 -12.271  0.00  0.00      PROA  
ATOM   2678  CA  VAL P 211      11.337  -1.991 -10.765  0.00  0.00      PROA  
ATOM   2679  HA  VAL P 211      12.056  -1.840  -9.973  0.00  0.00      PROA  
ATOM   2680  CB  VAL P 211      11.615  -0.969 -11.910  0.00  0.00      PROA  
ATOM   2681  HB  VAL P 211      10.996  -1.139 -12.817  0.00  0.00      PROA  
ATOM   2682  CG1 VAL P 211      11.210   0.455 -11.400  0.00  0.00      PROA  
ATOM   2683 HG11 VAL P 211      11.716   0.689 -10.439  0.00  0.00      PROA  
ATOM   2684 HG12 VAL P 211      10.112   0.495 -11.238  0.00  0.00      PROA  
ATOM   2685 HG13 VAL P 211      11.413   1.252 -12.146  0.00  0.00      PROA  
ATOM   2686  CG2 VAL P 211      13.189  -0.976 -12.222  0.00  0.00      PROA  
ATOM   2687 HG21 VAL P 211      13.465  -1.750 -12.969  0.00  0.00      PROA  
ATOM   2688 HG22 VAL P 211      13.757  -1.248 -11.307  0.00  0.00      PROA  
ATOM   2689 HG23 VAL P 211      13.595   0.006 -12.546  0.00  0.00      PROA  
ATOM   2690  C   VAL P 211       9.953  -1.799 -10.071  0.00  0.00      PROA  
ATOM   2691  O   VAL P 211       9.911  -1.315  -8.893  0.00  0.00      PROA  
ATOM   2692  N   ILE P 212       8.842  -2.322 -10.740  0.00  0.00      PROA  
ATOM   2693  HN  ILE P 212       8.995  -2.636 -11.673  0.00  0.00      PROA  
ATOM   2694  CA  ILE P 212       7.474  -2.110 -10.303  0.00  0.00      PROA  
ATOM   2695  HA  ILE P 212       7.457  -1.202  -9.718  0.00  0.00      PROA  
ATOM   2696  CB  ILE P 212       6.456  -2.045 -11.515  0.00  0.00      PROA  
ATOM   2697  HB  ILE P 212       6.692  -2.995 -12.039  0.00  0.00      PROA  
ATOM   2698  CG2 ILE P 212       5.047  -2.085 -11.044  0.00  0.00      PROA  
ATOM   2699 HG21 ILE P 212       4.309  -2.271 -11.854  0.00  0.00      PROA  
ATOM   2700 HG22 ILE P 212       4.723  -1.150 -10.541  0.00  0.00      PROA  
ATOM   2701 HG23 ILE P 212       4.837  -2.956 -10.387  0.00  0.00      PROA  
ATOM   2702  CG1 ILE P 212       6.746  -0.893 -12.465  0.00  0.00      PROA  
ATOM   2703 HG11 ILE P 212       7.840  -0.779 -12.621  0.00  0.00      PROA  
ATOM   2704 HG12 ILE P 212       6.370   0.048 -12.009  0.00  0.00      PROA  
ATOM   2705  CD  ILE P 212       6.095  -1.052 -13.830  0.00  0.00      PROA  
ATOM   2706  HD1 ILE P 212       6.309  -0.234 -14.550  0.00  0.00      PROA  
ATOM   2707  HD2 ILE P 212       4.995  -1.159 -13.715  0.00  0.00      PROA  
ATOM   2708  HD3 ILE P 212       6.486  -2.007 -14.242  0.00  0.00      PROA  
ATOM   2709  C   ILE P 212       6.976  -3.143  -9.290  0.00  0.00      PROA  
ATOM   2710  O   ILE P 212       6.201  -2.880  -8.367  0.00  0.00      PROA  
ATOM   2711  N   SER P 213       7.390  -4.411  -9.409  0.00  0.00      PROA  
ATOM   2712  HN  SER P 213       8.072  -4.678 -10.085  0.00  0.00      PROA  
ATOM   2713  CA  SER P 213       7.264  -5.438  -8.437  0.00  0.00      PROA  
ATOM   2714  HA  SER P 213       6.212  -5.539  -8.218  0.00  0.00      PROA  
ATOM   2715  CB  SER P 213       7.773  -6.855  -8.872  0.00  0.00      PROA  
ATOM   2716  HB1 SER P 213       7.041  -7.180  -9.641  0.00  0.00      PROA  
ATOM   2717  HB2 SER P 213       7.733  -7.441  -7.929  0.00  0.00      PROA  
ATOM   2718  OG  SER P 213       9.098  -6.989  -9.433  0.00  0.00      PROA  
ATOM   2719  HG1 SER P 213       8.979  -6.597 -10.301  0.00  0.00      PROA  
ATOM   2720  C   SER P 213       7.832  -5.143  -7.014  0.00  0.00      PROA  
ATOM   2721  O   SER P 213       7.178  -5.475  -6.063  0.00  0.00      PROA  
ATOM   2722  N   LEU P 214       8.998  -4.454  -6.902  0.00  0.00      PROA  
ATOM   2723  HN  LEU P 214       9.380  -4.187  -7.783  0.00  0.00      PROA  
ATOM   2724  CA  LEU P 214       9.663  -4.036  -5.672  0.00  0.00      PROA  
ATOM   2725  HA  LEU P 214       9.934  -4.883  -5.060  0.00  0.00      PROA  
ATOM   2726  CB  LEU P 214      11.001  -3.267  -5.918  0.00  0.00      PROA  
ATOM   2727  HB1 LEU P 214      11.289  -2.601  -5.076  0.00  0.00      PROA  
ATOM   2728  HB2 LEU P 214      10.914  -2.510  -6.726  0.00  0.00      PROA  
ATOM   2729  CG  LEU P 214      12.218  -4.137  -6.326  0.00  0.00      PROA  
ATOM   2730  HG  LEU P 214      11.827  -4.661  -7.224  0.00  0.00      PROA  
ATOM   2731  CD1 LEU P 214      13.424  -3.400  -6.948  0.00  0.00      PROA  
ATOM   2732 HD11 LEU P 214      14.280  -4.045  -7.243  0.00  0.00      PROA  
ATOM   2733 HD12 LEU P 214      13.931  -2.888  -6.103  0.00  0.00      PROA  
ATOM   2734 HD13 LEU P 214      13.154  -2.727  -7.790  0.00  0.00      PROA  
ATOM   2735  CD2 LEU P 214      12.584  -5.162  -5.333  0.00  0.00      PROA  
ATOM   2736 HD21 LEU P 214      11.746  -5.829  -5.041  0.00  0.00      PROA  
ATOM   2737 HD22 LEU P 214      12.952  -4.760  -4.364  0.00  0.00      PROA  
ATOM   2738 HD23 LEU P 214      13.445  -5.697  -5.788  0.00  0.00      PROA  
ATOM   2739  C   LEU P 214       8.788  -3.172  -4.643  0.00  0.00      PROA  
ATOM   2740  O   LEU P 214       8.827  -3.519  -3.449  0.00  0.00      PROA  
ATOM   2741  N   PRO P 215       8.040  -2.157  -5.012  0.00  0.00      PROA  
ATOM   2742  CD  PRO P 215       8.299  -1.324  -6.155  0.00  0.00      PROA  
ATOM   2743  HD1 PRO P 215       8.309  -1.908  -7.100  0.00  0.00      PROA  
ATOM   2744  HD2 PRO P 215       9.203  -0.707  -5.964  0.00  0.00      PROA  
ATOM   2745  CA  PRO P 215       6.936  -1.596  -4.152  0.00  0.00      PROA  
ATOM   2746  HA  PRO P 215       7.335  -1.537  -3.150  0.00  0.00      PROA  
ATOM   2747  CB  PRO P 215       6.674  -0.239  -4.759  0.00  0.00      PROA  
ATOM   2748  HB1 PRO P 215       7.316   0.440  -4.157  0.00  0.00      PROA  
ATOM   2749  HB2 PRO P 215       5.586  -0.015  -4.758  0.00  0.00      PROA  
ATOM   2750  CG  PRO P 215       7.140  -0.312  -6.216  0.00  0.00      PROA  
ATOM   2751  HG1 PRO P 215       6.333  -0.744  -6.845  0.00  0.00      PROA  
ATOM   2752  HG2 PRO P 215       7.526   0.676  -6.549  0.00  0.00      PROA  
ATOM   2753  C   PRO P 215       5.715  -2.435  -4.143  0.00  0.00      PROA  
ATOM   2754  O   PRO P 215       5.057  -2.510  -3.041  0.00  0.00      PROA  
ATOM   2755  N   LEU P 216       5.260  -3.091  -5.271  0.00  0.00      PROA  
ATOM   2756  HN  LEU P 216       5.807  -3.260  -6.087  0.00  0.00      PROA  
ATOM   2757  CA  LEU P 216       3.984  -3.771  -5.315  0.00  0.00      PROA  
ATOM   2758  HA  LEU P 216       3.332  -3.022  -4.889  0.00  0.00      PROA  
ATOM   2759  CB  LEU P 216       3.753  -4.033  -6.794  0.00  0.00      PROA  
ATOM   2760  HB1 LEU P 216       4.726  -4.468  -7.111  0.00  0.00      PROA  
ATOM   2761  HB2 LEU P 216       3.792  -3.034  -7.279  0.00  0.00      PROA  
ATOM   2762  CG  LEU P 216       2.613  -4.910  -7.121  0.00  0.00      PROA  
ATOM   2763  HG  LEU P 216       2.643  -5.894  -6.607  0.00  0.00      PROA  
ATOM   2764  CD1 LEU P 216       1.161  -4.366  -6.893  0.00  0.00      PROA  
ATOM   2765 HD11 LEU P 216       0.977  -3.454  -7.501  0.00  0.00      PROA  
ATOM   2766 HD12 LEU P 216       1.012  -4.197  -5.805  0.00  0.00      PROA  
ATOM   2767 HD13 LEU P 216       0.523  -5.251  -7.104  0.00  0.00      PROA  
ATOM   2768  CD2 LEU P 216       2.784  -5.259  -8.639  0.00  0.00      PROA  
ATOM   2769 HD21 LEU P 216       2.113  -6.075  -8.984  0.00  0.00      PROA  
ATOM   2770 HD22 LEU P 216       3.779  -5.471  -9.086  0.00  0.00      PROA  
ATOM   2771 HD23 LEU P 216       2.541  -4.321  -9.181  0.00  0.00      PROA  
ATOM   2772  C   LEU P 216       3.766  -4.926  -4.304  0.00  0.00      PROA  
ATOM   2773  O   LEU P 216       2.765  -4.884  -3.595  0.00  0.00      PROA  
ATOM   2774  N   SER P 217       4.781  -5.796  -4.183  0.00  0.00      PROA  
ATOM   2775  HN  SER P 217       5.531  -5.677  -4.829  0.00  0.00      PROA  
ATOM   2776  CA  SER P 217       4.867  -6.864  -3.174  0.00  0.00      PROA  
ATOM   2777  HA  SER P 217       4.065  -7.582  -3.256  0.00  0.00      PROA  
ATOM   2778  CB  SER P 217       6.189  -7.590  -3.448  0.00  0.00      PROA  
ATOM   2779  HB1 SER P 217       6.084  -7.935  -4.498  0.00  0.00      PROA  
ATOM   2780  HB2 SER P 217       6.256  -8.553  -2.898  0.00  0.00      PROA  
ATOM   2781  OG  SER P 217       7.369  -6.795  -3.380  0.00  0.00      PROA  
ATOM   2782  HG1 SER P 217       7.692  -6.773  -4.283  0.00  0.00      PROA  
ATOM   2783  C   SER P 217       4.921  -6.293  -1.787  0.00  0.00      PROA  
ATOM   2784  O   SER P 217       4.233  -6.842  -0.920  0.00  0.00      PROA  
ATOM   2785  N   GLY P 218       5.622  -5.134  -1.550  0.00  0.00      PROA  
ATOM   2786  HN  GLY P 218       6.267  -4.784  -2.224  0.00  0.00      PROA  
ATOM   2787  CA  GLY P 218       5.686  -4.518  -0.252  0.00  0.00      PROA  
ATOM   2788  HA1 GLY P 218       6.331  -3.655  -0.322  0.00  0.00      PROA  
ATOM   2789  HA2 GLY P 218       5.954  -5.358   0.372  0.00  0.00      PROA  
ATOM   2790  C   GLY P 218       4.357  -4.156   0.241  0.00  0.00      PROA  
ATOM   2791  O   GLY P 218       4.040  -4.411   1.436  0.00  0.00      PROA  
ATOM   2792  N   ILE P 219       3.502  -3.498  -0.465  0.00  0.00      PROA  
ATOM   2793  HN  ILE P 219       3.854  -3.281  -1.372  0.00  0.00      PROA  
ATOM   2794  CA  ILE P 219       2.100  -3.146  -0.111  0.00  0.00      PROA  
ATOM   2795  HA  ILE P 219       2.168  -2.626   0.833  0.00  0.00      PROA  
ATOM   2796  CB  ILE P 219       1.395  -2.257  -1.114  0.00  0.00      PROA  
ATOM   2797  HB  ILE P 219       1.097  -2.794  -2.040  0.00  0.00      PROA  
ATOM   2798  CG2 ILE P 219      -0.051  -1.729  -0.560  0.00  0.00      PROA  
ATOM   2799 HG21 ILE P 219      -0.666  -2.554  -0.142  0.00  0.00      PROA  
ATOM   2800 HG22 ILE P 219      -0.592  -1.297  -1.428  0.00  0.00      PROA  
ATOM   2801 HG23 ILE P 219       0.073  -0.957   0.230  0.00  0.00      PROA  
ATOM   2802  CG1 ILE P 219       2.276  -1.092  -1.682  0.00  0.00      PROA  
ATOM   2803 HG11 ILE P 219       1.600  -0.515  -2.349  0.00  0.00      PROA  
ATOM   2804 HG12 ILE P 219       3.083  -1.634  -2.221  0.00  0.00      PROA  
ATOM   2805  CD  ILE P 219       3.006  -0.251  -0.606  0.00  0.00      PROA  
ATOM   2806  HD1 ILE P 219       3.485  -0.877   0.177  0.00  0.00      PROA  
ATOM   2807  HD2 ILE P 219       2.269   0.474  -0.199  0.00  0.00      PROA  
ATOM   2808  HD3 ILE P 219       3.861   0.321  -1.025  0.00  0.00      PROA  
ATOM   2809  C   ILE P 219       1.205  -4.302   0.193  0.00  0.00      PROA  
ATOM   2810  O   ILE P 219       0.477  -4.378   1.252  0.00  0.00      PROA  
ATOM   2811  N   ILE P 220       1.194  -5.389  -0.647  0.00  0.00      PROA  
ATOM   2812  HN  ILE P 220       1.899  -5.522  -1.340  0.00  0.00      PROA  
ATOM   2813  CA  ILE P 220       0.404  -6.576  -0.339  0.00  0.00      PROA  
ATOM   2814  HA  ILE P 220      -0.589  -6.156  -0.276  0.00  0.00      PROA  
ATOM   2815  CB  ILE P 220       0.423  -7.533  -1.550  0.00  0.00      PROA  
ATOM   2816  HB  ILE P 220       1.465  -7.789  -1.837  0.00  0.00      PROA  
ATOM   2817  CG2 ILE P 220      -0.276  -8.938  -1.315  0.00  0.00      PROA  
ATOM   2818 HG21 ILE P 220      -1.353  -8.769  -1.098  0.00  0.00      PROA  
ATOM   2819 HG22 ILE P 220       0.197  -9.357  -0.401  0.00  0.00      PROA  
ATOM   2820 HG23 ILE P 220      -0.071  -9.626  -2.162  0.00  0.00      PROA  
ATOM   2821  CG1 ILE P 220      -0.290  -6.875  -2.723  0.00  0.00      PROA  
ATOM   2822 HG11 ILE P 220       0.240  -5.948  -3.031  0.00  0.00      PROA  
ATOM   2823 HG12 ILE P 220      -1.309  -6.602  -2.375  0.00  0.00      PROA  
ATOM   2824  CD  ILE P 220      -0.434  -7.676  -4.017  0.00  0.00      PROA  
ATOM   2825  HD1 ILE P 220      -1.251  -8.430  -4.024  0.00  0.00      PROA  
ATOM   2826  HD2 ILE P 220       0.542  -8.181  -4.180  0.00  0.00      PROA  
ATOM   2827  HD3 ILE P 220      -0.734  -6.894  -4.748  0.00  0.00      PROA  
ATOM   2828  C   ILE P 220       0.773  -7.330   0.938  0.00  0.00      PROA  
ATOM   2829  O   ILE P 220      -0.029  -7.694   1.759  0.00  0.00      PROA  
ATOM   2830  N   CYS P 221       2.123  -7.458   1.182  0.00  0.00      PROA  
ATOM   2831  HN  CYS P 221       2.606  -7.308   0.323  0.00  0.00      PROA  
ATOM   2832  CA  CYS P 221       2.796  -8.007   2.346  0.00  0.00      PROA  
ATOM   2833  HA  CYS P 221       2.371  -8.979   2.552  0.00  0.00      PROA  
ATOM   2834  CB  CYS P 221       4.345  -8.137   2.294  0.00  0.00      PROA  
ATOM   2835  HB1 CYS P 221       4.670  -8.359   3.333  0.00  0.00      PROA  
ATOM   2836  HB2 CYS P 221       4.716  -7.136   1.988  0.00  0.00      PROA  
ATOM   2837  SG  CYS P 221       4.898  -9.247   0.979  0.00  0.00      PROA  
ATOM   2838  HG1 CYS P 221       4.581  -8.315   0.092  0.00  0.00      PROA  
ATOM   2839  C   CYS P 221       2.483  -7.123   3.538  0.00  0.00      PROA  
ATOM   2840  O   CYS P 221       2.074  -7.611   4.579  0.00  0.00      PROA  
ATOM   2841  N   TYR P 222       2.603  -5.791   3.372  0.00  0.00      PROA  
ATOM   2842  HN  TYR P 222       2.911  -5.413   2.503  0.00  0.00      PROA  
ATOM   2843  CA  TYR P 222       2.291  -4.834   4.447  0.00  0.00      PROA  
ATOM   2844  HA  TYR P 222       2.811  -5.175   5.329  0.00  0.00      PROA  
ATOM   2845  CB  TYR P 222       2.669  -3.308   4.098  0.00  0.00      PROA  
ATOM   2846  HB1 TYR P 222       2.011  -2.843   3.334  0.00  0.00      PROA  
ATOM   2847  HB2 TYR P 222       3.704  -3.350   3.695  0.00  0.00      PROA  
ATOM   2848  CG  TYR P 222       2.596  -2.422   5.316  0.00  0.00      PROA  
ATOM   2849  CD1 TYR P 222       2.060  -1.135   5.246  0.00  0.00      PROA  
ATOM   2850  HD1 TYR P 222       1.524  -0.896   4.339  0.00  0.00      PROA  
ATOM   2851  CE1 TYR P 222       2.284  -0.230   6.299  0.00  0.00      PROA  
ATOM   2852  HE1 TYR P 222       1.925   0.781   6.176  0.00  0.00      PROA  
ATOM   2853  CZ  TYR P 222       2.984  -0.596   7.471  0.00  0.00      PROA  
ATOM   2854  OH  TYR P 222       3.359   0.452   8.396  0.00  0.00      PROA  
ATOM   2855  HH  TYR P 222       3.703  -0.021   9.158  0.00  0.00      PROA  
ATOM   2856  CD2 TYR P 222       3.259  -2.780   6.523  0.00  0.00      PROA  
ATOM   2857  HD2 TYR P 222       3.782  -3.725   6.511  0.00  0.00      PROA  
ATOM   2858  CE2 TYR P 222       3.452  -1.887   7.605  0.00  0.00      PROA  
ATOM   2859  HE2 TYR P 222       3.917  -2.139   8.546  0.00  0.00      PROA  
ATOM   2860  C   TYR P 222       0.761  -4.844   4.808  0.00  0.00      PROA  
ATOM   2861  O   TYR P 222       0.397  -4.847   5.963  0.00  0.00      PROA  
ATOM   2862  N   TYR P 223      -0.123  -4.914   3.789  0.00  0.00      PROA  
ATOM   2863  HN  TYR P 223       0.048  -4.698   2.831  0.00  0.00      PROA  
ATOM   2864  CA  TYR P 223      -1.598  -5.028   4.053  0.00  0.00      PROA  
ATOM   2865  HA  TYR P 223      -1.797  -4.473   4.957  0.00  0.00      PROA  
ATOM   2866  CB  TYR P 223      -2.439  -4.600   2.821  0.00  0.00      PROA  
ATOM   2867  HB1 TYR P 223      -2.100  -5.104   1.891  0.00  0.00      PROA  
ATOM   2868  HB2 TYR P 223      -2.409  -3.508   2.620  0.00  0.00      PROA  
ATOM   2869  CG  TYR P 223      -3.923  -4.970   2.971  0.00  0.00      PROA  
ATOM   2870  CD1 TYR P 223      -4.863  -4.157   3.717  0.00  0.00      PROA  
ATOM   2871  HD1 TYR P 223      -4.470  -3.237   4.124  0.00  0.00      PROA  
ATOM   2872  CE1 TYR P 223      -6.150  -4.574   3.995  0.00  0.00      PROA  
ATOM   2873  HE1 TYR P 223      -6.801  -3.895   4.526  0.00  0.00      PROA  
ATOM   2874  CZ  TYR P 223      -6.631  -5.785   3.490  0.00  0.00      PROA  
ATOM   2875  OH  TYR P 223      -7.925  -6.196   3.771  0.00  0.00      PROA  
ATOM   2876  HH  TYR P 223      -8.403  -5.453   4.146  0.00  0.00      PROA  
ATOM   2877  CD2 TYR P 223      -4.439  -6.113   2.411  0.00  0.00      PROA  
ATOM   2878  HD2 TYR P 223      -3.892  -6.776   1.757  0.00  0.00      PROA  
ATOM   2879  CE2 TYR P 223      -5.786  -6.516   2.662  0.00  0.00      PROA  
ATOM   2880  HE2 TYR P 223      -6.262  -7.296   2.086  0.00  0.00      PROA  
ATOM   2881  C   TYR P 223      -1.984  -6.397   4.637  0.00  0.00      PROA  
ATOM   2882  O   TYR P 223      -2.820  -6.466   5.527  0.00  0.00      PROA  
ATOM   2883  N   MET P 224      -1.328  -7.477   4.294  0.00  0.00      PROA  
ATOM   2884  HN  MET P 224      -0.624  -7.333   3.602  0.00  0.00      PROA  
ATOM   2885  CA  MET P 224      -1.553  -8.818   4.771  0.00  0.00      PROA  
ATOM   2886  HA  MET P 224      -1.996  -8.674   5.745  0.00  0.00      PROA  
ATOM   2887  CB  MET P 224      -2.644  -9.565   3.903  0.00  0.00      PROA  
ATOM   2888  HB1 MET P 224      -2.591 -10.663   4.062  0.00  0.00      PROA  
ATOM   2889  HB2 MET P 224      -2.451  -9.345   2.831  0.00  0.00      PROA  
ATOM   2890  CG  MET P 224      -4.121  -9.362   4.327  0.00  0.00      PROA  
ATOM   2891  HG1 MET P 224      -4.248  -8.264   4.431  0.00  0.00      PROA  
ATOM   2892  HG2 MET P 224      -4.330  -9.831   5.313  0.00  0.00      PROA  
ATOM   2893  SD  MET P 224      -5.389  -9.807   3.122  0.00  0.00      PROA  
ATOM   2894  CE  MET P 224      -6.738  -9.601   4.407  0.00  0.00      PROA  
ATOM   2895  HE1 MET P 224      -6.724  -8.565   4.808  0.00  0.00      PROA  
ATOM   2896  HE2 MET P 224      -6.558 -10.296   5.255  0.00  0.00      PROA  
ATOM   2897  HE3 MET P 224      -7.748  -9.662   3.949  0.00  0.00      PROA  
ATOM   2898  C   MET P 224      -0.259  -9.605   4.942  0.00  0.00      PROA  
ATOM   2899  O   MET P 224       0.270  -9.592   6.075  0.00  0.00      PROA  
ATOM   2900  N   ASN P 225       0.242 -10.294   3.905  0.00  0.00      PROA  
ATOM   2901  HN  ASN P 225      -0.098 -10.282   2.967  0.00  0.00      PROA  
ATOM   2902  CA  ASN P 225       1.394 -11.166   4.025  0.00  0.00      PROA  
ATOM   2903  HA  ASN P 225       2.187 -10.667   4.562  0.00  0.00      PROA  
ATOM   2904  CB  ASN P 225       1.042 -12.506   4.807  0.00  0.00      PROA  
ATOM   2905  HB1 ASN P 225       0.565 -13.065   3.973  0.00  0.00      PROA  
ATOM   2906  HB2 ASN P 225       0.314 -12.214   5.593  0.00  0.00      PROA  
ATOM   2907  CG  ASN P 225       2.198 -13.341   5.406  0.00  0.00      PROA  
ATOM   2908  OD1 ASN P 225       3.410 -13.050   5.313  0.00  0.00      PROA  
ATOM   2909  ND2 ASN P 225       1.726 -14.460   5.911  0.00  0.00      PROA  
ATOM   2910 HD21 ASN P 225       2.340 -15.201   6.183  0.00  0.00      PROA  
ATOM   2911 HD22 ASN P 225       0.736 -14.579   5.975  0.00  0.00      PROA  
ATOM   2912  C   ASN P 225       1.971 -11.583   2.692  0.00  0.00      PROA  
ATOM   2913  O   ASN P 225       1.378 -11.428   1.625  0.00  0.00      PROA  
ATOM   2914  N   TRP P 226       3.204 -12.095   2.750  0.00  0.00      PROA  
ATOM   2915  HN  TRP P 226       3.707 -12.160   3.609  0.00  0.00      PROA  
ATOM   2916  CA  TRP P 226       3.937 -12.529   1.595  0.00  0.00      PROA  
ATOM   2917  HA  TRP P 226       3.970 -11.682   0.925  0.00  0.00      PROA  
ATOM   2918  CB  TRP P 226       5.342 -12.865   1.960  0.00  0.00      PROA  
ATOM   2919  HB1 TRP P 226       5.655 -11.994   2.575  0.00  0.00      PROA  
ATOM   2920  HB2 TRP P 226       6.014 -12.819   1.076  0.00  0.00      PROA  
ATOM   2921  CG  TRP P 226       5.766 -14.038   2.751  0.00  0.00      PROA  
ATOM   2922  CD1 TRP P 226       5.948 -14.111   4.070  0.00  0.00      PROA  
ATOM   2923  HD1 TRP P 226       5.998 -13.175   4.607  0.00  0.00      PROA  
ATOM   2924  NE1 TRP P 226       6.162 -15.345   4.557  0.00  0.00      PROA  
ATOM   2925  HE1 TRP P 226       6.335 -15.562   5.493  0.00  0.00      PROA  
ATOM   2926  CE2 TRP P 226       6.168 -16.212   3.508  0.00  0.00      PROA  
ATOM   2927  CD2 TRP P 226       5.825 -15.447   2.324  0.00  0.00      PROA  
ATOM   2928  CE3 TRP P 226       5.598 -16.080   1.060  0.00  0.00      PROA  
ATOM   2929  HE3 TRP P 226       5.316 -15.465   0.218  0.00  0.00      PROA  
ATOM   2930  CZ3 TRP P 226       5.844 -17.468   1.111  0.00  0.00      PROA  
ATOM   2931  HZ3 TRP P 226       5.740 -18.009   0.182  0.00  0.00      PROA  
ATOM   2932  CZ2 TRP P 226       6.299 -17.520   3.415  0.00  0.00      PROA  
ATOM   2933  HZ2 TRP P 226       6.664 -18.094   4.253  0.00  0.00      PROA  
ATOM   2934  CH2 TRP P 226       6.103 -18.179   2.166  0.00  0.00      PROA  
ATOM   2935  HH2 TRP P 226       6.220 -19.253   2.139  0.00  0.00      PROA  
ATOM   2936  C   TRP P 226       3.329 -13.708   0.815  0.00  0.00      PROA  
ATOM   2937  O   TRP P 226       3.513 -13.862  -0.341  0.00  0.00      PROA  
ATOM   2938  N   THR P 227       2.491 -14.482   1.469  0.00  0.00      PROA  
ATOM   2939  HN  THR P 227       2.443 -14.384   2.460  0.00  0.00      PROA  
ATOM   2940  CA  THR P 227       1.635 -15.565   0.948  0.00  0.00      PROA  
ATOM   2941  HA  THR P 227       2.285 -16.275   0.458  0.00  0.00      PROA  
ATOM   2942  CB  THR P 227       0.847 -16.285   2.080  0.00  0.00      PROA  
ATOM   2943  HB  THR P 227       0.259 -17.056   1.539  0.00  0.00      PROA  
ATOM   2944  OG1 THR P 227       0.096 -15.420   2.920  0.00  0.00      PROA  
ATOM   2945  HG1 THR P 227      -0.402 -15.923   3.569  0.00  0.00      PROA  
ATOM   2946  CG2 THR P 227       1.864 -17.019   2.998  0.00  0.00      PROA  
ATOM   2947 HG21 THR P 227       2.549 -17.622   2.365  0.00  0.00      PROA  
ATOM   2948 HG22 THR P 227       1.354 -17.712   3.702  0.00  0.00      PROA  
ATOM   2949 HG23 THR P 227       2.576 -16.283   3.428  0.00  0.00      PROA  
ATOM   2950  C   THR P 227       0.764 -15.060  -0.167  0.00  0.00      PROA  
ATOM   2951  O   THR P 227       0.610 -15.762  -1.197  0.00  0.00      PROA  
ATOM   2952  N   TYR P 228       0.148 -13.867   0.033  0.00  0.00      PROA  
ATOM   2953  HN  TYR P 228       0.370 -13.306   0.827  0.00  0.00      PROA  
ATOM   2954  CA  TYR P 228      -0.903 -13.385  -0.879  0.00  0.00      PROA  
ATOM   2955  HA  TYR P 228      -1.531 -14.229  -1.122  0.00  0.00      PROA  
ATOM   2956  CB  TYR P 228      -1.733 -12.231  -0.232  0.00  0.00      PROA  
ATOM   2957  HB1 TYR P 228      -2.409 -11.806  -1.004  0.00  0.00      PROA  
ATOM   2958  HB2 TYR P 228      -1.120 -11.337   0.010  0.00  0.00      PROA  
ATOM   2959  CG  TYR P 228      -2.550 -12.598   0.887  0.00  0.00      PROA  
ATOM   2960  CD1 TYR P 228      -2.115 -12.774   2.216  0.00  0.00      PROA  
ATOM   2961  HD1 TYR P 228      -1.052 -12.824   2.395  0.00  0.00      PROA  
ATOM   2962  CE1 TYR P 228      -3.080 -13.214   3.205  0.00  0.00      PROA  
ATOM   2963  HE1 TYR P 228      -2.747 -13.298   4.229  0.00  0.00      PROA  
ATOM   2964  CZ  TYR P 228      -4.439 -13.332   2.865  0.00  0.00      PROA  
ATOM   2965  OH  TYR P 228      -5.428 -13.549   3.855  0.00  0.00      PROA  
ATOM   2966  HH  TYR P 228      -6.182 -13.028   3.571  0.00  0.00      PROA  
ATOM   2967  CD2 TYR P 228      -3.908 -12.922   0.643  0.00  0.00      PROA  
ATOM   2968  HD2 TYR P 228      -4.293 -12.690  -0.339  0.00  0.00      PROA  
ATOM   2969  CE2 TYR P 228      -4.856 -13.180   1.573  0.00  0.00      PROA  
ATOM   2970  HE2 TYR P 228      -5.915 -13.253   1.379  0.00  0.00      PROA  
ATOM   2971  C   TYR P 228      -0.368 -12.788  -2.143  0.00  0.00      PROA  
ATOM   2972  O   TYR P 228      -1.130 -12.589  -3.096  0.00  0.00      PROA  
ATOM   2973  N   VAL P 229       0.985 -12.396  -2.110  0.00  0.00      PROA  
ATOM   2974  HN  VAL P 229       1.549 -12.643  -1.326  0.00  0.00      PROA  
ATOM   2975  CA  VAL P 229       1.695 -12.000  -3.281  0.00  0.00      PROA  
ATOM   2976  HA  VAL P 229       1.133 -11.206  -3.750  0.00  0.00      PROA  
ATOM   2977  CB  VAL P 229       3.040 -11.539  -2.915  0.00  0.00      PROA  
ATOM   2978  HB  VAL P 229       3.592 -12.379  -2.441  0.00  0.00      PROA  
ATOM   2979  CG1 VAL P 229       3.812 -10.986  -4.165  0.00  0.00      PROA  
ATOM   2980 HG11 VAL P 229       3.178 -10.302  -4.769  0.00  0.00      PROA  
ATOM   2981 HG12 VAL P 229       4.287 -11.852  -4.675  0.00  0.00      PROA  
ATOM   2982 HG13 VAL P 229       4.677 -10.464  -3.703  0.00  0.00      PROA  
ATOM   2983  CG2 VAL P 229       2.952 -10.330  -1.995  0.00  0.00      PROA  
ATOM   2984 HG21 VAL P 229       3.946 -10.003  -1.621  0.00  0.00      PROA  
ATOM   2985 HG22 VAL P 229       2.392 -10.667  -1.097  0.00  0.00      PROA  
ATOM   2986 HG23 VAL P 229       2.449  -9.466  -2.480  0.00  0.00      PROA  
ATOM   2987  C   VAL P 229       1.699 -13.040  -4.331  0.00  0.00      PROA  
ATOM   2988  O   VAL P 229       1.427 -12.784  -5.495  0.00  0.00      PROA  
ATOM   2989  N   PHE P 230       2.086 -14.249  -3.930  0.00  0.00      PROA  
ATOM   2990  HN  PHE P 230       2.405 -14.375  -2.994  0.00  0.00      PROA  
ATOM   2991  CA  PHE P 230       2.106 -15.439  -4.679  0.00  0.00      PROA  
ATOM   2992  HA  PHE P 230       2.797 -15.280  -5.494  0.00  0.00      PROA  
ATOM   2993  CB  PHE P 230       2.833 -16.590  -3.848  0.00  0.00      PROA  
ATOM   2994  HB1 PHE P 230       2.658 -17.628  -4.205  0.00  0.00      PROA  
ATOM   2995  HB2 PHE P 230       2.449 -16.514  -2.809  0.00  0.00      PROA  
ATOM   2996  CG  PHE P 230       4.342 -16.373  -3.822  0.00  0.00      PROA  
ATOM   2997  CD1 PHE P 230       5.055 -16.762  -4.907  0.00  0.00      PROA  
ATOM   2998  HD1 PHE P 230       4.498 -17.227  -5.708  0.00  0.00      PROA  
ATOM   2999  CE1 PHE P 230       6.427 -16.443  -5.108  0.00  0.00      PROA  
ATOM   3000  HE1 PHE P 230       6.973 -16.633  -6.020  0.00  0.00      PROA  
ATOM   3001  CZ  PHE P 230       7.054 -15.771  -4.046  0.00  0.00      PROA  
ATOM   3002  HZ  PHE P 230       8.052 -15.387  -4.194  0.00  0.00      PROA  
ATOM   3003  CD2 PHE P 230       5.040 -15.846  -2.702  0.00  0.00      PROA  
ATOM   3004  HD2 PHE P 230       4.480 -15.589  -1.816  0.00  0.00      PROA  
ATOM   3005  CE2 PHE P 230       6.455 -15.589  -2.839  0.00  0.00      PROA  
ATOM   3006  HE2 PHE P 230       7.042 -15.122  -2.062  0.00  0.00      PROA  
ATOM   3007  C   PHE P 230       0.794 -15.824  -5.263  0.00  0.00      PROA  
ATOM   3008  O   PHE P 230       0.608 -16.125  -6.487  0.00  0.00      PROA  
ATOM   3009  N   TYR P 231      -0.290 -15.668  -4.434  0.00  0.00      PROA  
ATOM   3010  HN  TYR P 231      -0.184 -15.732  -3.444  0.00  0.00      PROA  
ATOM   3011  CA  TYR P 231      -1.671 -15.874  -4.950  0.00  0.00      PROA  
ATOM   3012  HA  TYR P 231      -1.749 -16.852  -5.402  0.00  0.00      PROA  
ATOM   3013  CB  TYR P 231      -2.592 -15.910  -3.752  0.00  0.00      PROA  
ATOM   3014  HB1 TYR P 231      -3.652 -15.955  -4.082  0.00  0.00      PROA  
ATOM   3015  HB2 TYR P 231      -2.533 -14.903  -3.286  0.00  0.00      PROA  
ATOM   3016  CG  TYR P 231      -2.305 -17.054  -2.684  0.00  0.00      PROA  
ATOM   3017  CD1 TYR P 231      -2.002 -18.296  -3.089  0.00  0.00      PROA  
ATOM   3018  HD1 TYR P 231      -1.943 -18.527  -4.143  0.00  0.00      PROA  
ATOM   3019  CE1 TYR P 231      -1.599 -19.232  -2.142  0.00  0.00      PROA  
ATOM   3020  HE1 TYR P 231      -1.111 -20.135  -2.477  0.00  0.00      PROA  
ATOM   3021  CZ  TYR P 231      -1.951 -19.044  -0.819  0.00  0.00      PROA  
ATOM   3022  OH  TYR P 231      -1.757 -20.065   0.087  0.00  0.00      PROA  
ATOM   3023  HH  TYR P 231      -1.619 -19.714   0.969  0.00  0.00      PROA  
ATOM   3024  CD2 TYR P 231      -2.579 -16.799  -1.318  0.00  0.00      PROA  
ATOM   3025  HD2 TYR P 231      -2.879 -15.815  -0.989  0.00  0.00      PROA  
ATOM   3026  CE2 TYR P 231      -2.457 -17.842  -0.415  0.00  0.00      PROA  
ATOM   3027  HE2 TYR P 231      -2.663 -17.667   0.631  0.00  0.00      PROA  
ATOM   3028  C   TYR P 231      -2.146 -14.916  -6.024  0.00  0.00      PROA  
ATOM   3029  O   TYR P 231      -2.583 -15.356  -7.082  0.00  0.00      PROA  
ATOM   3030  N   PHE P 232      -1.937 -13.654  -5.793  0.00  0.00      PROA  
ATOM   3031  HN  PHE P 232      -1.755 -13.401  -4.846  0.00  0.00      PROA  
ATOM   3032  CA  PHE P 232      -2.060 -12.501  -6.615  0.00  0.00      PROA  
ATOM   3033  HA  PHE P 232      -3.103 -12.506  -6.898  0.00  0.00      PROA  
ATOM   3034  CB  PHE P 232      -1.692 -11.148  -5.781  0.00  0.00      PROA  
ATOM   3035  HB1 PHE P 232      -0.746 -11.369  -5.243  0.00  0.00      PROA  
ATOM   3036  HB2 PHE P 232      -2.467 -10.850  -5.043  0.00  0.00      PROA  
ATOM   3037  CG  PHE P 232      -1.322 -10.034  -6.774  0.00  0.00      PROA  
ATOM   3038  CD1 PHE P 232      -2.340  -9.504  -7.696  0.00  0.00      PROA  
ATOM   3039  HD1 PHE P 232      -3.361  -9.852  -7.741  0.00  0.00      PROA  
ATOM   3040  CE1 PHE P 232      -1.956  -8.449  -8.537  0.00  0.00      PROA  
ATOM   3041  HE1 PHE P 232      -2.729  -8.025  -9.162  0.00  0.00      PROA  
ATOM   3042  CZ  PHE P 232      -0.592  -8.111  -8.650  0.00  0.00      PROA  
ATOM   3043  HZ  PHE P 232      -0.378  -7.337  -9.372  0.00  0.00      PROA  
ATOM   3044  CD2 PHE P 232       0.018  -9.498  -6.780  0.00  0.00      PROA  
ATOM   3045  HD2 PHE P 232       0.788  -9.993  -6.208  0.00  0.00      PROA  
ATOM   3046  CE2 PHE P 232       0.359  -8.654  -7.843  0.00  0.00      PROA  
ATOM   3047  HE2 PHE P 232       1.391  -8.340  -7.793  0.00  0.00      PROA  
ATOM   3048  C   PHE P 232      -1.282 -12.682  -7.940  0.00  0.00      PROA  
ATOM   3049  O   PHE P 232      -1.891 -12.823  -8.980  0.00  0.00      PROA  
ATOM   3050  N   PHE P 233       0.039 -12.783  -7.858  0.00  0.00      PROA  
ATOM   3051  HN  PHE P 233       0.586 -12.712  -7.028  0.00  0.00      PROA  
ATOM   3052  CA  PHE P 233       0.827 -12.914  -9.132  0.00  0.00      PROA  
ATOM   3053  HA  PHE P 233       0.430 -12.100  -9.721  0.00  0.00      PROA  
ATOM   3054  CB  PHE P 233       2.453 -12.801  -9.019  0.00  0.00      PROA  
ATOM   3055  HB1 PHE P 233       2.999 -13.241  -9.882  0.00  0.00      PROA  
ATOM   3056  HB2 PHE P 233       2.888 -13.343  -8.152  0.00  0.00      PROA  
ATOM   3057  CG  PHE P 233       2.889 -11.351  -9.034  0.00  0.00      PROA  
ATOM   3058  CD1 PHE P 233       3.092 -10.698  -7.868  0.00  0.00      PROA  
ATOM   3059  HD1 PHE P 233       2.963 -11.240  -6.943  0.00  0.00      PROA  
ATOM   3060  CE1 PHE P 233       3.646  -9.372  -7.896  0.00  0.00      PROA  
ATOM   3061  HE1 PHE P 233       3.853  -8.839  -6.980  0.00  0.00      PROA  
ATOM   3062  CZ  PHE P 233       3.947  -8.758  -9.178  0.00  0.00      PROA  
ATOM   3063  HZ  PHE P 233       4.433  -7.794  -9.182  0.00  0.00      PROA  
ATOM   3064  CD2 PHE P 233       2.994 -10.668 -10.280  0.00  0.00      PROA  
ATOM   3065  HD2 PHE P 233       2.907 -11.218 -11.206  0.00  0.00      PROA  
ATOM   3066  CE2 PHE P 233       3.601  -9.368 -10.342  0.00  0.00      PROA  
ATOM   3067  HE2 PHE P 233       3.641  -8.893 -11.311  0.00  0.00      PROA  
ATOM   3068  C   PHE P 233       0.597 -14.175  -9.967  0.00  0.00      PROA  
ATOM   3069  O   PHE P 233       0.651 -14.035 -11.199  0.00  0.00      PROA  
ATOM   3070  N   GLY P 234       0.147 -15.368  -9.488  0.00  0.00      PROA  
ATOM   3071  HN  GLY P 234       0.059 -15.419  -8.496  0.00  0.00      PROA  
ATOM   3072  CA  GLY P 234      -0.348 -16.464 -10.261  0.00  0.00      PROA  
ATOM   3073  HA1 GLY P 234      -0.443 -17.293  -9.575  0.00  0.00      PROA  
ATOM   3074  HA2 GLY P 234       0.369 -16.709 -11.031  0.00  0.00      PROA  
ATOM   3075  C   GLY P 234      -1.598 -16.268 -10.912  0.00  0.00      PROA  
ATOM   3076  O   GLY P 234      -1.759 -16.486 -12.106  0.00  0.00      PROA  
ATOM   3077  N   THR P 235      -2.566 -15.710 -10.095  0.00  0.00      PROA  
ATOM   3078  HN  THR P 235      -2.350 -15.578  -9.130  0.00  0.00      PROA  
ATOM   3079  CA  THR P 235      -3.963 -15.309 -10.488  0.00  0.00      PROA  
ATOM   3080  HA  THR P 235      -4.420 -16.245 -10.776  0.00  0.00      PROA  
ATOM   3081  CB  THR P 235      -4.707 -14.605  -9.366  0.00  0.00      PROA  
ATOM   3082  HB  THR P 235      -4.072 -13.768  -9.006  0.00  0.00      PROA  
ATOM   3083  OG1 THR P 235      -4.853 -15.534  -8.317  0.00  0.00      PROA  
ATOM   3084  HG1 THR P 235      -4.085 -15.318  -7.783  0.00  0.00      PROA  
ATOM   3085  CG2 THR P 235      -6.089 -14.173  -9.738  0.00  0.00      PROA  
ATOM   3086 HG21 THR P 235      -6.005 -13.302 -10.423  0.00  0.00      PROA  
ATOM   3087 HG22 THR P 235      -6.611 -13.787  -8.836  0.00  0.00      PROA  
ATOM   3088 HG23 THR P 235      -6.599 -15.034 -10.219  0.00  0.00      PROA  
ATOM   3089  C   THR P 235      -3.975 -14.391 -11.700  0.00  0.00      PROA  
ATOM   3090  O   THR P 235      -4.591 -14.696 -12.746  0.00  0.00      PROA  
ATOM   3091  N   ILE P 236      -3.189 -13.319 -11.580  0.00  0.00      PROA  
ATOM   3092  HN  ILE P 236      -2.540 -13.281 -10.824  0.00  0.00      PROA  
ATOM   3093  CA  ILE P 236      -2.883 -12.455 -12.721  0.00  0.00      PROA  
ATOM   3094  HA  ILE P 236      -3.819 -12.153 -13.167  0.00  0.00      PROA  
ATOM   3095  CB  ILE P 236      -2.305 -11.053 -12.475  0.00  0.00      PROA  
ATOM   3096  HB  ILE P 236      -2.012 -10.729 -13.497  0.00  0.00      PROA  
ATOM   3097  CG2 ILE P 236      -3.395 -10.158 -11.908  0.00  0.00      PROA  
ATOM   3098 HG21 ILE P 236      -3.185  -9.070 -11.985  0.00  0.00      PROA  
ATOM   3099 HG22 ILE P 236      -3.635 -10.359 -10.842  0.00  0.00      PROA  
ATOM   3100 HG23 ILE P 236      -4.357 -10.206 -12.462  0.00  0.00      PROA  
ATOM   3101  CG1 ILE P 236      -1.117 -10.926 -11.623  0.00  0.00      PROA  
ATOM   3102 HG11 ILE P 236      -0.506 -11.744 -12.062  0.00  0.00      PROA  
ATOM   3103 HG12 ILE P 236      -1.304 -11.118 -10.545  0.00  0.00      PROA  
ATOM   3104  CD  ILE P 236      -0.332  -9.674 -11.921  0.00  0.00      PROA  
ATOM   3105  HD1 ILE P 236       0.593  -9.604 -11.310  0.00  0.00      PROA  
ATOM   3106  HD2 ILE P 236      -1.020  -8.837 -11.675  0.00  0.00      PROA  
ATOM   3107  HD3 ILE P 236       0.111  -9.579 -12.935  0.00  0.00      PROA  
ATOM   3108  C   ILE P 236      -2.251 -13.193 -13.929  0.00  0.00      PROA  
ATOM   3109  O   ILE P 236      -2.448 -12.836 -15.112  0.00  0.00      PROA  
ATOM   3110  N   GLY P 237      -1.404 -14.185 -13.755  0.00  0.00      PROA  
ATOM   3111  HN  GLY P 237      -1.080 -14.513 -12.871  0.00  0.00      PROA  
ATOM   3112  CA  GLY P 237      -0.928 -15.045 -14.848  0.00  0.00      PROA  
ATOM   3113  HA1 GLY P 237      -0.104 -15.653 -14.505  0.00  0.00      PROA  
ATOM   3114  HA2 GLY P 237      -0.535 -14.376 -15.600  0.00  0.00      PROA  
ATOM   3115  C   GLY P 237      -1.975 -15.805 -15.547  0.00  0.00      PROA  
ATOM   3116  O   GLY P 237      -2.146 -15.739 -16.789  0.00  0.00      PROA  
ATOM   3117  N   ILE P 238      -2.888 -16.394 -14.784  0.00  0.00      PROA  
ATOM   3118  HN  ILE P 238      -2.911 -16.276 -13.794  0.00  0.00      PROA  
ATOM   3119  CA  ILE P 238      -4.005 -17.123 -15.360  0.00  0.00      PROA  
ATOM   3120  HA  ILE P 238      -3.616 -17.755 -16.145  0.00  0.00      PROA  
ATOM   3121  CB  ILE P 238      -4.598 -18.070 -14.331  0.00  0.00      PROA  
ATOM   3122  HB  ILE P 238      -4.873 -17.441 -13.458  0.00  0.00      PROA  
ATOM   3123  CG2 ILE P 238      -5.861 -18.782 -14.877  0.00  0.00      PROA  
ATOM   3124 HG21 ILE P 238      -5.754 -19.313 -15.847  0.00  0.00      PROA  
ATOM   3125 HG22 ILE P 238      -6.634 -18.023 -15.123  0.00  0.00      PROA  
ATOM   3126 HG23 ILE P 238      -6.302 -19.491 -14.145  0.00  0.00      PROA  
ATOM   3127  CG1 ILE P 238      -3.597 -19.072 -13.800  0.00  0.00      PROA  
ATOM   3128 HG11 ILE P 238      -2.708 -18.554 -13.382  0.00  0.00      PROA  
ATOM   3129 HG12 ILE P 238      -3.204 -19.661 -14.655  0.00  0.00      PROA  
ATOM   3130  CD  ILE P 238      -4.150 -19.890 -12.639  0.00  0.00      PROA  
ATOM   3131  HD1 ILE P 238      -4.336 -19.399 -11.659  0.00  0.00      PROA  
ATOM   3132  HD2 ILE P 238      -3.357 -20.552 -12.233  0.00  0.00      PROA  
ATOM   3133  HD3 ILE P 238      -5.023 -20.490 -12.974  0.00  0.00      PROA  
ATOM   3134  C   ILE P 238      -4.995 -16.202 -16.011  0.00  0.00      PROA  
ATOM   3135  O   ILE P 238      -5.481 -16.395 -17.120  0.00  0.00      PROA  
ATOM   3136  N   PHE P 239      -5.313 -14.996 -15.466  0.00  0.00      PROA  
ATOM   3137  HN  PHE P 239      -4.866 -14.838 -14.589  0.00  0.00      PROA  
ATOM   3138  CA  PHE P 239      -6.018 -13.839 -16.093  0.00  0.00      PROA  
ATOM   3139  HA  PHE P 239      -7.013 -14.127 -16.400  0.00  0.00      PROA  
ATOM   3140  CB  PHE P 239      -6.067 -12.713 -15.173  0.00  0.00      PROA  
ATOM   3141  HB1 PHE P 239      -6.296 -11.673 -15.493  0.00  0.00      PROA  
ATOM   3142  HB2 PHE P 239      -5.046 -12.701 -14.736  0.00  0.00      PROA  
ATOM   3143  CG  PHE P 239      -7.060 -12.955 -14.033  0.00  0.00      PROA  
ATOM   3144  CD1 PHE P 239      -8.103 -13.906 -13.979  0.00  0.00      PROA  
ATOM   3145  HD1 PHE P 239      -8.201 -14.718 -14.684  0.00  0.00      PROA  
ATOM   3146  CE1 PHE P 239      -9.113 -13.802 -12.996  0.00  0.00      PROA  
ATOM   3147  HE1 PHE P 239      -9.903 -14.498 -12.754  0.00  0.00      PROA  
ATOM   3148  CZ  PHE P 239      -8.927 -12.852 -11.966  0.00  0.00      PROA  
ATOM   3149  HZ  PHE P 239      -9.613 -12.845 -11.131  0.00  0.00      PROA  
ATOM   3150  CD2 PHE P 239      -7.040 -11.956 -13.040  0.00  0.00      PROA  
ATOM   3151  HD2 PHE P 239      -6.334 -11.139 -13.029  0.00  0.00      PROA  
ATOM   3152  CE2 PHE P 239      -7.930 -11.972 -11.968  0.00  0.00      PROA  
ATOM   3153  HE2 PHE P 239      -7.844 -11.216 -11.201  0.00  0.00      PROA  
ATOM   3154  C   PHE P 239      -5.383 -13.371 -17.408  0.00  0.00      PROA  
ATOM   3155  O   PHE P 239      -6.099 -13.202 -18.345  0.00  0.00      PROA  
ATOM   3156  N   TRP P 240      -4.057 -13.196 -17.467  0.00  0.00      PROA  
ATOM   3157  HN  TRP P 240      -3.510 -13.362 -16.650  0.00  0.00      PROA  
ATOM   3158  CA  TRP P 240      -3.368 -12.695 -18.556  0.00  0.00      PROA  
ATOM   3159  HA  TRP P 240      -3.932 -11.855 -18.934  0.00  0.00      PROA  
ATOM   3160  CB  TRP P 240      -1.890 -12.288 -18.107  0.00  0.00      PROA  
ATOM   3161  HB1 TRP P 240      -1.384 -13.167 -17.653  0.00  0.00      PROA  
ATOM   3162  HB2 TRP P 240      -2.092 -11.607 -17.253  0.00  0.00      PROA  
ATOM   3163  CG  TRP P 240      -1.057 -11.754 -19.186  0.00  0.00      PROA  
ATOM   3164  CD1 TRP P 240      -0.931 -10.436 -19.523  0.00  0.00      PROA  
ATOM   3165  HD1 TRP P 240      -1.350  -9.693 -18.861  0.00  0.00      PROA  
ATOM   3166  NE1 TRP P 240      -0.072 -10.226 -20.594  0.00  0.00      PROA  
ATOM   3167  HE1 TRP P 240       0.236  -9.401 -21.017  0.00  0.00      PROA  
ATOM   3168  CE2 TRP P 240       0.353 -11.463 -21.022  0.00  0.00      PROA  
ATOM   3169  CD2 TRP P 240      -0.248 -12.432 -20.145  0.00  0.00      PROA  
ATOM   3170  CE3 TRP P 240       0.109 -13.784 -20.285  0.00  0.00      PROA  
ATOM   3171  HE3 TRP P 240      -0.387 -14.475 -19.620  0.00  0.00      PROA  
ATOM   3172  CZ3 TRP P 240       1.033 -14.171 -21.226  0.00  0.00      PROA  
ATOM   3173  HZ3 TRP P 240       1.381 -15.193 -21.254  0.00  0.00      PROA  
ATOM   3174  CZ2 TRP P 240       1.262 -11.859 -21.985  0.00  0.00      PROA  
ATOM   3175  HZ2 TRP P 240       1.782 -11.075 -22.516  0.00  0.00      PROA  
ATOM   3176  CH2 TRP P 240       1.589 -13.201 -22.104  0.00  0.00      PROA  
ATOM   3177  HH2 TRP P 240       2.251 -13.475 -22.911  0.00  0.00      PROA  
ATOM   3178  C   TRP P 240      -3.417 -13.542 -19.754  0.00  0.00      PROA  
ATOM   3179  O   TRP P 240      -3.600 -13.102 -20.903  0.00  0.00      PROA  
ATOM   3180  N   PHE P 241      -3.334 -14.885 -19.585  0.00  0.00      PROA  
ATOM   3181  HN  PHE P 241      -3.195 -15.271 -18.676  0.00  0.00      PROA  
ATOM   3182  CA  PHE P 241      -3.457 -15.821 -20.619  0.00  0.00      PROA  
ATOM   3183  HA  PHE P 241      -2.649 -15.666 -21.318  0.00  0.00      PROA  
ATOM   3184  CB  PHE P 241      -3.451 -17.255 -19.930  0.00  0.00      PROA  
ATOM   3185  HB1 PHE P 241      -4.211 -17.347 -19.125  0.00  0.00      PROA  
ATOM   3186  HB2 PHE P 241      -2.421 -17.248 -19.514  0.00  0.00      PROA  
ATOM   3187  CG  PHE P 241      -3.664 -18.442 -20.850  0.00  0.00      PROA  
ATOM   3188  CD1 PHE P 241      -2.749 -18.849 -21.767  0.00  0.00      PROA  
ATOM   3189  HD1 PHE P 241      -1.799 -18.358 -21.917  0.00  0.00      PROA  
ATOM   3190  CE1 PHE P 241      -2.914 -19.955 -22.616  0.00  0.00      PROA  
ATOM   3191  HE1 PHE P 241      -2.119 -20.245 -23.287  0.00  0.00      PROA  
ATOM   3192  CZ  PHE P 241      -4.107 -20.696 -22.457  0.00  0.00      PROA  
ATOM   3193  HZ  PHE P 241      -4.163 -21.625 -23.004  0.00  0.00      PROA  
ATOM   3194  CD2 PHE P 241      -4.903 -19.196 -20.719  0.00  0.00      PROA  
ATOM   3195  HD2 PHE P 241      -5.631 -19.017 -19.942  0.00  0.00      PROA  
ATOM   3196  CE2 PHE P 241      -5.121 -20.219 -21.587  0.00  0.00      PROA  
ATOM   3197  HE2 PHE P 241      -5.911 -20.947 -21.474  0.00  0.00      PROA  
ATOM   3198  C   PHE P 241      -4.687 -15.697 -21.546  0.00  0.00      PROA  
ATOM   3199  O   PHE P 241      -4.643 -15.807 -22.779  0.00  0.00      PROA  
ATOM   3200  N   LEU P 242      -5.838 -15.419 -20.928  0.00  0.00      PROA  
ATOM   3201  HN  LEU P 242      -5.903 -15.231 -19.951  0.00  0.00      PROA  
ATOM   3202  CA  LEU P 242      -7.029 -15.178 -21.743  0.00  0.00      PROA  
ATOM   3203  HA  LEU P 242      -7.303 -16.043 -22.328  0.00  0.00      PROA  
ATOM   3204  CB  LEU P 242      -8.181 -14.934 -20.756  0.00  0.00      PROA  
ATOM   3205  HB1 LEU P 242      -9.023 -14.531 -21.358  0.00  0.00      PROA  
ATOM   3206  HB2 LEU P 242      -7.954 -14.200 -19.953  0.00  0.00      PROA  
ATOM   3207  CG  LEU P 242      -8.460 -16.201 -20.020  0.00  0.00      PROA  
ATOM   3208  HG  LEU P 242      -7.643 -16.621 -19.394  0.00  0.00      PROA  
ATOM   3209  CD1 LEU P 242      -9.582 -15.954 -19.017  0.00  0.00      PROA  
ATOM   3210 HD11 LEU P 242      -9.247 -15.118 -18.367  0.00  0.00      PROA  
ATOM   3211 HD12 LEU P 242      -9.862 -16.875 -18.462  0.00  0.00      PROA  
ATOM   3212 HD13 LEU P 242     -10.466 -15.547 -19.553  0.00  0.00      PROA  
ATOM   3213  CD2 LEU P 242      -8.874 -17.418 -20.919  0.00  0.00      PROA  
ATOM   3214 HD21 LEU P 242      -9.516 -17.033 -21.740  0.00  0.00      PROA  
ATOM   3215 HD22 LEU P 242      -9.445 -18.093 -20.246  0.00  0.00      PROA  
ATOM   3216 HD23 LEU P 242      -8.006 -18.037 -21.233  0.00  0.00      PROA  
ATOM   3217  C   LEU P 242      -6.925 -13.933 -22.523  0.00  0.00      PROA  
ATOM   3218  O   LEU P 242      -7.421 -13.921 -23.664  0.00  0.00      PROA  
ATOM   3219  N   LEU P 243      -6.346 -12.866 -22.111  0.00  0.00      PROA  
ATOM   3220  HN  LEU P 243      -6.032 -12.889 -21.165  0.00  0.00      PROA  
ATOM   3221  CA  LEU P 243      -5.983 -11.659 -22.861  0.00  0.00      PROA  
ATOM   3222  HA  LEU P 243      -6.801 -11.210 -23.404  0.00  0.00      PROA  
ATOM   3223  CB  LEU P 243      -5.596 -10.512 -21.884  0.00  0.00      PROA  
ATOM   3224  HB1 LEU P 243      -5.327  -9.705 -22.599  0.00  0.00      PROA  
ATOM   3225  HB2 LEU P 243      -4.733 -10.667 -21.201  0.00  0.00      PROA  
ATOM   3226  CG  LEU P 243      -6.616 -10.038 -20.811  0.00  0.00      PROA  
ATOM   3227  HG  LEU P 243      -6.774 -10.688 -19.924  0.00  0.00      PROA  
ATOM   3228  CD1 LEU P 243      -6.178  -8.669 -20.284  0.00  0.00      PROA  
ATOM   3229 HD11 LEU P 243      -6.284  -7.871 -21.049  0.00  0.00      PROA  
ATOM   3230 HD12 LEU P 243      -5.160  -8.673 -19.841  0.00  0.00      PROA  
ATOM   3231 HD13 LEU P 243      -6.867  -8.475 -19.435  0.00  0.00      PROA  
ATOM   3232  CD2 LEU P 243      -8.016  -9.929 -21.469  0.00  0.00      PROA  
ATOM   3233 HD21 LEU P 243      -8.760  -9.560 -20.731  0.00  0.00      PROA  
ATOM   3234 HD22 LEU P 243      -8.232 -10.938 -21.881  0.00  0.00      PROA  
ATOM   3235 HD23 LEU P 243      -7.945  -9.170 -22.277  0.00  0.00      PROA  
ATOM   3236  C   LEU P 243      -4.880 -11.853 -23.819  0.00  0.00      PROA  
ATOM   3237  O   LEU P 243      -4.945 -11.456 -24.991  0.00  0.00      PROA  
ATOM   3238  N   TRP P 244      -3.830 -12.606 -23.505  0.00  0.00      PROA  
ATOM   3239  HN  TRP P 244      -3.781 -12.936 -22.565  0.00  0.00      PROA  
ATOM   3240  CA  TRP P 244      -2.746 -13.038 -24.446  0.00  0.00      PROA  
ATOM   3241  HA  TRP P 244      -2.375 -12.055 -24.695  0.00  0.00      PROA  
ATOM   3242  CB  TRP P 244      -1.741 -13.883 -23.635  0.00  0.00      PROA  
ATOM   3243  HB1 TRP P 244      -2.314 -14.772 -23.295  0.00  0.00      PROA  
ATOM   3244  HB2 TRP P 244      -1.470 -13.336 -22.707  0.00  0.00      PROA  
ATOM   3245  CG  TRP P 244      -0.621 -14.394 -24.429  0.00  0.00      PROA  
ATOM   3246  CD1 TRP P 244      -0.323 -15.688 -24.802  0.00  0.00      PROA  
ATOM   3247  HD1 TRP P 244      -1.016 -16.439 -24.453  0.00  0.00      PROA  
ATOM   3248  NE1 TRP P 244       0.832 -15.768 -25.558  0.00  0.00      PROA  
ATOM   3249  HE1 TRP P 244       1.235 -16.522 -26.029  0.00  0.00      PROA  
ATOM   3250  CE2 TRP P 244       1.325 -14.558 -25.648  0.00  0.00      PROA  
ATOM   3251  CD2 TRP P 244       0.459 -13.696 -25.008  0.00  0.00      PROA  
ATOM   3252  CE3 TRP P 244       0.757 -12.343 -25.030  0.00  0.00      PROA  
ATOM   3253  HE3 TRP P 244       0.079 -11.724 -24.461  0.00  0.00      PROA  
ATOM   3254  CZ3 TRP P 244       1.959 -11.899 -25.605  0.00  0.00      PROA  
ATOM   3255  HZ3 TRP P 244       2.217 -10.875 -25.378  0.00  0.00      PROA  
ATOM   3256  CZ2 TRP P 244       2.572 -14.189 -26.050  0.00  0.00      PROA  
ATOM   3257  HZ2 TRP P 244       3.256 -14.954 -26.386  0.00  0.00      PROA  
ATOM   3258  CH2 TRP P 244       2.925 -12.790 -26.063  0.00  0.00      PROA  
ATOM   3259  HH2 TRP P 244       3.895 -12.430 -26.374  0.00  0.00      PROA  
ATOM   3260  C   TRP P 244      -3.275 -13.796 -25.742  0.00  0.00      PROA  
ATOM   3261  O   TRP P 244      -2.828 -13.342 -26.823  0.00  0.00      PROA  
ATOM   3262  N   ILE P 245      -4.131 -14.826 -25.604  0.00  0.00      PROA  
ATOM   3263  HN  ILE P 245      -4.501 -15.090 -24.717  0.00  0.00      PROA  
ATOM   3264  CA  ILE P 245      -4.798 -15.380 -26.760  0.00  0.00      PROA  
ATOM   3265  HA  ILE P 245      -3.971 -15.469 -27.448  0.00  0.00      PROA  
ATOM   3266  CB  ILE P 245      -5.368 -16.783 -26.423  0.00  0.00      PROA  
ATOM   3267  HB  ILE P 245      -5.724 -17.066 -27.437  0.00  0.00      PROA  
ATOM   3268  CG2 ILE P 245      -4.198 -17.747 -26.039  0.00  0.00      PROA  
ATOM   3269 HG21 ILE P 245      -3.871 -17.421 -25.028  0.00  0.00      PROA  
ATOM   3270 HG22 ILE P 245      -3.421 -17.558 -26.809  0.00  0.00      PROA  
ATOM   3271 HG23 ILE P 245      -4.582 -18.784 -25.933  0.00  0.00      PROA  
ATOM   3272  CG1 ILE P 245      -6.561 -16.708 -25.443  0.00  0.00      PROA  
ATOM   3273 HG11 ILE P 245      -7.410 -16.235 -25.982  0.00  0.00      PROA  
ATOM   3274 HG12 ILE P 245      -6.205 -16.213 -24.515  0.00  0.00      PROA  
ATOM   3275  CD  ILE P 245      -7.062 -18.125 -24.985  0.00  0.00      PROA  
ATOM   3276  HD1 ILE P 245      -6.280 -18.794 -24.568  0.00  0.00      PROA  
ATOM   3277  HD2 ILE P 245      -7.630 -18.520 -25.854  0.00  0.00      PROA  
ATOM   3278  HD3 ILE P 245      -7.852 -18.039 -24.207  0.00  0.00      PROA  
ATOM   3279  C   ILE P 245      -5.775 -14.426 -27.363  0.00  0.00      PROA  
ATOM   3280  O   ILE P 245      -5.890 -14.363 -28.600  0.00  0.00      PROA  
ATOM   3281  N   TRP P 246      -6.622 -13.686 -26.566  0.00  0.00      PROA  
ATOM   3282  HN  TRP P 246      -6.496 -13.733 -25.578  0.00  0.00      PROA  
ATOM   3283  CA  TRP P 246      -7.727 -12.852 -27.117  0.00  0.00      PROA  
ATOM   3284  HA  TRP P 246      -8.144 -13.356 -27.977  0.00  0.00      PROA  
ATOM   3285  CB  TRP P 246      -8.916 -12.776 -26.164  0.00  0.00      PROA  
ATOM   3286  HB1 TRP P 246      -8.612 -12.346 -25.186  0.00  0.00      PROA  
ATOM   3287  HB2 TRP P 246      -9.081 -13.812 -25.797  0.00  0.00      PROA  
ATOM   3288  CG  TRP P 246     -10.146 -12.133 -26.581  0.00  0.00      PROA  
ATOM   3289  CD1 TRP P 246     -11.223 -12.731 -27.211  0.00  0.00      PROA  
ATOM   3290  HD1 TRP P 246     -11.228 -13.737 -27.602  0.00  0.00      PROA  
ATOM   3291  NE1 TRP P 246     -12.223 -11.786 -27.470  0.00  0.00      PROA  
ATOM   3292  HE1 TRP P 246     -12.980 -11.832 -28.084  0.00  0.00      PROA  
ATOM   3293  CE2 TRP P 246     -11.845 -10.615 -26.999  0.00  0.00      PROA  
ATOM   3294  CD2 TRP P 246     -10.550 -10.790 -26.333  0.00  0.00      PROA  
ATOM   3295  CE3 TRP P 246      -9.929  -9.765 -25.733  0.00  0.00      PROA  
ATOM   3296  HE3 TRP P 246      -9.049  -9.903 -25.123  0.00  0.00      PROA  
ATOM   3297  CZ3 TRP P 246     -10.474  -8.450 -25.762  0.00  0.00      PROA  
ATOM   3298  HZ3 TRP P 246     -10.042  -7.611 -25.235  0.00  0.00      PROA  
ATOM   3299  CZ2 TRP P 246     -12.455  -9.364 -26.955  0.00  0.00      PROA  
ATOM   3300  HZ2 TRP P 246     -13.434  -9.186 -27.376  0.00  0.00      PROA  
ATOM   3301  CH2 TRP P 246     -11.741  -8.341 -26.320  0.00  0.00      PROA  
ATOM   3302  HH2 TRP P 246     -12.094  -7.320 -26.332  0.00  0.00      PROA  
ATOM   3303  C   TRP P 246      -7.371 -11.565 -27.802  0.00  0.00      PROA  
ATOM   3304  O   TRP P 246      -8.126 -11.181 -28.704  0.00  0.00      PROA  
ATOM   3305  N   LEU P 247      -6.306 -10.998 -27.455  0.00  0.00      PROA  
ATOM   3306  HN  LEU P 247      -5.889 -11.368 -26.628  0.00  0.00      PROA  
ATOM   3307  CA  LEU P 247      -5.893  -9.665 -28.031  0.00  0.00      PROA  
ATOM   3308  HA  LEU P 247      -6.770  -9.189 -28.443  0.00  0.00      PROA  
ATOM   3309  CB  LEU P 247      -5.361  -8.657 -26.883  0.00  0.00      PROA  
ATOM   3310  HB1 LEU P 247      -4.811  -7.798 -27.322  0.00  0.00      PROA  
ATOM   3311  HB2 LEU P 247      -4.609  -9.247 -26.316  0.00  0.00      PROA  
ATOM   3312  CG  LEU P 247      -6.391  -8.048 -25.918  0.00  0.00      PROA  
ATOM   3313  HG  LEU P 247      -7.050  -8.788 -25.415  0.00  0.00      PROA  
ATOM   3314  CD1 LEU P 247      -5.589  -7.389 -24.672  0.00  0.00      PROA  
ATOM   3315 HD11 LEU P 247      -6.255  -6.956 -23.896  0.00  0.00      PROA  
ATOM   3316 HD12 LEU P 247      -4.966  -6.577 -25.104  0.00  0.00      PROA  
ATOM   3317 HD13 LEU P 247      -4.951  -8.123 -24.134  0.00  0.00      PROA  
ATOM   3318  CD2 LEU P 247      -7.158  -7.012 -26.593  0.00  0.00      PROA  
ATOM   3319 HD21 LEU P 247      -8.097  -7.433 -27.010  0.00  0.00      PROA  
ATOM   3320 HD22 LEU P 247      -6.579  -6.468 -27.370  0.00  0.00      PROA  
ATOM   3321 HD23 LEU P 247      -7.422  -6.250 -25.828  0.00  0.00      PROA  
ATOM   3322  C   LEU P 247      -4.918  -9.644 -29.165  0.00  0.00      PROA  
ATOM   3323  O   LEU P 247      -4.733  -8.634 -29.866  0.00  0.00      PROA  
ATOM   3324  N   VAL P 248      -4.197 -10.750 -29.279  0.00  0.00      PROA  
ATOM   3325  HN  VAL P 248      -4.270 -11.531 -28.664  0.00  0.00      PROA  
ATOM   3326  CA  VAL P 248      -3.331 -11.083 -30.416  0.00  0.00      PROA  
ATOM   3327  HA  VAL P 248      -3.743 -10.583 -31.279  0.00  0.00      PROA  
ATOM   3328  CB  VAL P 248      -1.870 -10.732 -30.161  0.00  0.00      PROA  
ATOM   3329  HB  VAL P 248      -1.519 -11.517 -29.458  0.00  0.00      PROA  
ATOM   3330  CG1 VAL P 248      -1.010 -10.821 -31.432  0.00  0.00      PROA  
ATOM   3331 HG11 VAL P 248      -1.406 -10.315 -32.339  0.00  0.00      PROA  
ATOM   3332 HG12 VAL P 248      -0.738 -11.881 -31.628  0.00  0.00      PROA  
ATOM   3333 HG13 VAL P 248      -0.048 -10.290 -31.265  0.00  0.00      PROA  
ATOM   3334  CG2 VAL P 248      -1.642  -9.417 -29.487  0.00  0.00      PROA  
ATOM   3335 HG21 VAL P 248      -2.083  -8.644 -30.151  0.00  0.00      PROA  
ATOM   3336 HG22 VAL P 248      -0.537  -9.308 -29.447  0.00  0.00      PROA  
ATOM   3337 HG23 VAL P 248      -2.048  -9.452 -28.453  0.00  0.00      PROA  
ATOM   3338  C   VAL P 248      -3.366 -12.568 -30.738  0.00  0.00      PROA  
ATOM   3339  O   VAL P 248      -3.065 -13.362 -29.799  0.00  0.00      PROA  
ATOM   3340  N   SER P 249      -3.783 -12.902 -31.990  0.00  0.00      PROA  
ATOM   3341  HN  SER P 249      -3.870 -12.177 -32.668  0.00  0.00      PROA  
ATOM   3342  CA  SER P 249      -3.875 -14.233 -32.488  0.00  0.00      PROA  
ATOM   3343  HA  SER P 249      -4.024 -14.758 -31.556  0.00  0.00      PROA  
ATOM   3344  CB  SER P 249      -5.047 -14.515 -33.482  0.00  0.00      PROA  
ATOM   3345  HB1 SER P 249      -5.117 -13.922 -34.420  0.00  0.00      PROA  
ATOM   3346  HB2 SER P 249      -5.978 -14.190 -32.970  0.00  0.00      PROA  
ATOM   3347  OG  SER P 249      -5.179 -15.890 -33.705  0.00  0.00      PROA  
ATOM   3348  HG1 SER P 249      -5.385 -16.302 -32.862  0.00  0.00      PROA  
ATOM   3349  C   SER P 249      -2.538 -14.591 -33.159  0.00  0.00      PROA  
ATOM   3350  O   SER P 249      -2.011 -13.725 -33.892  0.00  0.00      PROA  
ATOM   3351  N   ASP P 250      -1.986 -15.822 -32.944  0.00  0.00      PROA  
ATOM   3352  HN  ASP P 250      -2.525 -16.498 -32.447  0.00  0.00      PROA  
ATOM   3353  CA  ASP P 250      -0.526 -16.076 -33.076  0.00  0.00      PROA  
ATOM   3354  HA  ASP P 250       0.010 -15.389 -32.439  0.00  0.00      PROA  
ATOM   3355  CB  ASP P 250      -0.188 -17.489 -32.391  0.00  0.00      PROA  
ATOM   3356  HB1 ASP P 250      -0.704 -17.490 -31.407  0.00  0.00      PROA  
ATOM   3357  HB2 ASP P 250       0.916 -17.616 -32.372  0.00  0.00      PROA  
ATOM   3358  CG  ASP P 250      -0.667 -18.618 -33.203  0.00  0.00      PROA  
ATOM   3359  OD1 ASP P 250      -0.887 -18.435 -34.391  0.00  0.00      PROA  
ATOM   3360  OD2 ASP P 250      -1.016 -19.660 -32.594  0.00  0.00      PROA  
ATOM   3361  C   ASP P 250       0.242 -15.818 -34.401  0.00  0.00      PROA  
ATOM   3362  O   ASP P 250       1.392 -15.450 -34.444  0.00  0.00      PROA  
ATOM   3363  N   THR P 251      -0.500 -15.974 -35.558  0.00  0.00      PROA  
ATOM   3364  HN  THR P 251      -1.488 -16.082 -35.481  0.00  0.00      PROA  
ATOM   3365  CA  THR P 251       0.033 -15.904 -36.888  0.00  0.00      PROA  
ATOM   3366  HA  THR P 251       1.113 -15.906 -36.907  0.00  0.00      PROA  
ATOM   3367  CB  THR P 251      -0.368 -16.960 -37.806  0.00  0.00      PROA  
ATOM   3368  HB  THR P 251      -1.443 -16.920 -38.084  0.00  0.00      PROA  
ATOM   3369  OG1 THR P 251      -0.297 -18.224 -37.092  0.00  0.00      PROA  
ATOM   3370  HG1 THR P 251      -0.842 -18.132 -36.306  0.00  0.00      PROA  
ATOM   3371  CG2 THR P 251       0.535 -17.015 -39.081  0.00  0.00      PROA  
ATOM   3372 HG21 THR P 251       0.155 -17.885 -39.659  0.00  0.00      PROA  
ATOM   3373 HG22 THR P 251       1.615 -17.163 -38.868  0.00  0.00      PROA  
ATOM   3374 HG23 THR P 251       0.489 -16.127 -39.747  0.00  0.00      PROA  
ATOM   3375  C   THR P 251      -0.549 -14.596 -37.448  0.00  0.00      PROA  
ATOM   3376  O   THR P 251      -1.781 -14.525 -37.632  0.00  0.00      PROA  
ATOM   3377  N   PRO P 252       0.203 -13.540 -37.769  0.00  0.00      PROA  
ATOM   3378  CD  PRO P 252       1.663 -13.618 -37.766  0.00  0.00      PROA  
ATOM   3379  HD1 PRO P 252       2.102 -14.319 -38.509  0.00  0.00      PROA  
ATOM   3380  HD2 PRO P 252       2.118 -13.757 -36.763  0.00  0.00      PROA  
ATOM   3381  CA  PRO P 252      -0.145 -12.204 -38.022  0.00  0.00      PROA  
ATOM   3382  HA  PRO P 252      -0.860 -11.824 -37.307  0.00  0.00      PROA  
ATOM   3383  CB  PRO P 252       1.109 -11.333 -38.094  0.00  0.00      PROA  
ATOM   3384  HB1 PRO P 252       1.179 -10.879 -37.083  0.00  0.00      PROA  
ATOM   3385  HB2 PRO P 252       1.040 -10.545 -38.874  0.00  0.00      PROA  
ATOM   3386  CG  PRO P 252       2.269 -12.299 -38.340  0.00  0.00      PROA  
ATOM   3387  HG1 PRO P 252       2.377 -12.543 -39.418  0.00  0.00      PROA  
ATOM   3388  HG2 PRO P 252       3.189 -11.849 -37.910  0.00  0.00      PROA  
ATOM   3389  C   PRO P 252      -0.897 -12.179 -39.393  0.00  0.00      PROA  
ATOM   3390  O   PRO P 252      -1.690 -11.202 -39.611  0.00  0.00      PROA  
ATOM   3391  N   GLN P 253      -0.689 -13.134 -40.353  0.00  0.00      PROA  
ATOM   3392  HN  GLN P 253       0.057 -13.733 -40.069  0.00  0.00      PROA  
ATOM   3393  CA  GLN P 253      -1.465 -13.255 -41.615  0.00  0.00      PROA  
ATOM   3394  HA  GLN P 253      -1.416 -12.319 -42.152  0.00  0.00      PROA  
ATOM   3395  CB  GLN P 253      -0.794 -14.412 -42.388  0.00  0.00      PROA  
ATOM   3396  HB1 GLN P 253      -1.242 -14.322 -43.401  0.00  0.00      PROA  
ATOM   3397  HB2 GLN P 253      -1.135 -15.432 -42.109  0.00  0.00      PROA  
ATOM   3398  CG  GLN P 253       0.728 -14.537 -42.698  0.00  0.00      PROA  
ATOM   3399  HG1 GLN P 253       0.779 -15.172 -43.609  0.00  0.00      PROA  
ATOM   3400  HG2 GLN P 253       1.240 -15.165 -41.938  0.00  0.00      PROA  
ATOM   3401  CD  GLN P 253       1.407 -13.183 -42.839  0.00  0.00      PROA  
ATOM   3402  OE1 GLN P 253       2.410 -12.906 -42.184  0.00  0.00      PROA  
ATOM   3403  NE2 GLN P 253       0.942 -12.314 -43.742  0.00  0.00      PROA  
ATOM   3404 HE21 GLN P 253       1.378 -11.417 -43.665  0.00  0.00      PROA  
ATOM   3405 HE22 GLN P 253       0.409 -12.551 -44.554  0.00  0.00      PROA  
ATOM   3406  C   GLN P 253      -2.932 -13.563 -41.287  0.00  0.00      PROA  
ATOM   3407  O   GLN P 253      -3.869 -13.114 -41.956  0.00  0.00      PROA  
ATOM   3408  N   LYS P 254      -3.163 -14.488 -40.362  0.00  0.00      PROA  
ATOM   3409  HN  LYS P 254      -2.387 -14.902 -39.893  0.00  0.00      PROA  
ATOM   3410  CA  LYS P 254      -4.495 -14.905 -40.044  0.00  0.00      PROA  
ATOM   3411  HA  LYS P 254      -5.066 -15.046 -40.949  0.00  0.00      PROA  
ATOM   3412  CB  LYS P 254      -4.337 -16.312 -39.360  0.00  0.00      PROA  
ATOM   3413  HB1 LYS P 254      -5.336 -16.736 -39.123  0.00  0.00      PROA  
ATOM   3414  HB2 LYS P 254      -3.715 -16.275 -38.441  0.00  0.00      PROA  
ATOM   3415  CG  LYS P 254      -3.757 -17.373 -40.281  0.00  0.00      PROA  
ATOM   3416  HG1 LYS P 254      -3.574 -18.171 -39.530  0.00  0.00      PROA  
ATOM   3417  HG2 LYS P 254      -2.755 -17.109 -40.682  0.00  0.00      PROA  
ATOM   3418  CD  LYS P 254      -4.670 -17.808 -41.408  0.00  0.00      PROA  
ATOM   3419  HD1 LYS P 254      -5.093 -16.887 -41.864  0.00  0.00      PROA  
ATOM   3420  HD2 LYS P 254      -5.529 -18.327 -40.932  0.00  0.00      PROA  
ATOM   3421  CE  LYS P 254      -3.945 -18.695 -42.390  0.00  0.00      PROA  
ATOM   3422  HE1 LYS P 254      -3.546 -19.580 -41.850  0.00  0.00      PROA  
ATOM   3423  HE2 LYS P 254      -3.123 -18.123 -42.870  0.00  0.00      PROA  
ATOM   3424  NZ  LYS P 254      -4.966 -19.164 -43.266  0.00  0.00      PROA  
ATOM   3425  HZ1 LYS P 254      -4.741 -20.064 -43.736  0.00  0.00      PROA  
ATOM   3426  HZ2 LYS P 254      -5.188 -18.412 -43.949  0.00  0.00      PROA  
ATOM   3427  HZ3 LYS P 254      -5.865 -19.319 -42.766  0.00  0.00      PROA  
ATOM   3428  C   LYS P 254      -5.149 -13.884 -39.203  0.00  0.00      PROA  
ATOM   3429  O   LYS P 254      -6.338 -13.632 -39.198  0.00  0.00      PROA  
ATOM   3430  N   HSD P 255      -4.350 -13.193 -38.360  0.00  0.00      PROA  
ATOM   3431  HN  HSD P 255      -3.364 -13.266 -38.487  0.00  0.00      PROA  
ATOM   3432  CA  HSD P 255      -4.864 -12.336 -37.372  0.00  0.00      PROA  
ATOM   3433  HA  HSD P 255      -5.497 -12.981 -36.780  0.00  0.00      PROA  
ATOM   3434  CB  HSD P 255      -3.644 -11.905 -36.427  0.00  0.00      PROA  
ATOM   3435  HB1 HSD P 255      -2.943 -11.428 -37.145  0.00  0.00      PROA  
ATOM   3436  HB2 HSD P 255      -3.150 -12.807 -36.006  0.00  0.00      PROA  
ATOM   3437  ND1 HSD P 255      -5.070 -10.964 -34.453  0.00  0.00      PROA  
ATOM   3438  HD1 HSD P 255      -5.844 -11.597 -34.466  0.00  0.00      PROA  
ATOM   3439  CG  HSD P 255      -3.914 -10.894 -35.315  0.00  0.00      PROA  
ATOM   3440  CE1 HSD P 255      -4.929  -9.997 -33.534  0.00  0.00      PROA  
ATOM   3441  HE1 HSD P 255      -5.753  -9.779 -32.854  0.00  0.00      PROA  
ATOM   3442  NE2 HSD P 255      -3.785  -9.282 -33.707  0.00  0.00      PROA  
ATOM   3443  CD2 HSD P 255      -3.160  -9.756 -34.857  0.00  0.00      PROA  
ATOM   3444  HD2 HSD P 255      -2.148  -9.531 -35.172  0.00  0.00      PROA  
ATOM   3445  C   HSD P 255      -5.656 -11.116 -37.902  0.00  0.00      PROA  
ATOM   3446  O   HSD P 255      -5.386 -10.573 -38.987  0.00  0.00      PROA  
ATOM   3447  N   LYS P 256      -6.746 -10.735 -37.187  0.00  0.00      PROA  
ATOM   3448  HN  LYS P 256      -7.105 -11.207 -36.386  0.00  0.00      PROA  
ATOM   3449  CA  LYS P 256      -7.704  -9.761 -37.788  0.00  0.00      PROA  
ATOM   3450  HA  LYS P 256      -7.550  -9.756 -38.857  0.00  0.00      PROA  
ATOM   3451  CB  LYS P 256      -9.170 -10.182 -37.716  0.00  0.00      PROA  
ATOM   3452  HB1 LYS P 256      -9.773  -9.515 -38.368  0.00  0.00      PROA  
ATOM   3453  HB2 LYS P 256      -9.485  -9.898 -36.690  0.00  0.00      PROA  
ATOM   3454  CG  LYS P 256      -9.495 -11.672 -38.055  0.00  0.00      PROA  
ATOM   3455  HG1 LYS P 256      -8.939 -12.289 -37.318  0.00  0.00      PROA  
ATOM   3456  HG2 LYS P 256      -9.099 -11.846 -39.079  0.00  0.00      PROA  
ATOM   3457  CD  LYS P 256     -10.971 -12.038 -37.906  0.00  0.00      PROA  
ATOM   3458  HD1 LYS P 256     -11.550 -11.508 -38.692  0.00  0.00      PROA  
ATOM   3459  HD2 LYS P 256     -11.321 -11.677 -36.916  0.00  0.00      PROA  
ATOM   3460  CE  LYS P 256     -11.248 -13.481 -37.997  0.00  0.00      PROA  
ATOM   3461  HE1 LYS P 256     -10.753 -13.844 -38.923  0.00  0.00      PROA  
ATOM   3462  HE2 LYS P 256     -12.350 -13.528 -38.131  0.00  0.00      PROA  
ATOM   3463  NZ  LYS P 256     -10.749 -14.126 -36.741  0.00  0.00      PROA  
ATOM   3464  HZ1 LYS P 256      -9.714 -14.212 -36.677  0.00  0.00      PROA  
ATOM   3465  HZ2 LYS P 256     -11.161 -15.074 -36.621  0.00  0.00      PROA  
ATOM   3466  HZ3 LYS P 256     -11.011 -13.505 -35.949  0.00  0.00      PROA  
ATOM   3467  C   LYS P 256      -7.526  -8.352 -37.375  0.00  0.00      PROA  
ATOM   3468  O   LYS P 256      -8.018  -7.367 -37.975  0.00  0.00      PROA  
ATOM   3469  N   ARG P 257      -6.729  -8.154 -36.322  0.00  0.00      PROA  
ATOM   3470  HN  ARG P 257      -6.244  -8.941 -35.949  0.00  0.00      PROA  
ATOM   3471  CA  ARG P 257      -6.687  -6.873 -35.642  0.00  0.00      PROA  
ATOM   3472  HA  ARG P 257      -7.567  -6.320 -35.935  0.00  0.00      PROA  
ATOM   3473  CB  ARG P 257      -6.673  -7.030 -34.105  0.00  0.00      PROA  
ATOM   3474  HB1 ARG P 257      -6.744  -6.010 -33.671  0.00  0.00      PROA  
ATOM   3475  HB2 ARG P 257      -5.730  -7.532 -33.800  0.00  0.00      PROA  
ATOM   3476  CG  ARG P 257      -7.953  -7.792 -33.690  0.00  0.00      PROA  
ATOM   3477  HG1 ARG P 257      -7.816  -8.865 -33.943  0.00  0.00      PROA  
ATOM   3478  HG2 ARG P 257      -8.908  -7.551 -34.204  0.00  0.00      PROA  
ATOM   3479  CD  ARG P 257      -8.391  -7.626 -32.210  0.00  0.00      PROA  
ATOM   3480  HD1 ARG P 257      -7.551  -7.479 -31.497  0.00  0.00      PROA  
ATOM   3481  HD2 ARG P 257      -9.059  -8.456 -31.895  0.00  0.00      PROA  
ATOM   3482  NE  ARG P 257      -9.154  -6.378 -32.143  0.00  0.00      PROA  
ATOM   3483  HE  ARG P 257      -9.274  -5.793 -32.945  0.00  0.00      PROA  
ATOM   3484  CZ  ARG P 257      -9.710  -5.796 -31.108  0.00  0.00      PROA  
ATOM   3485  NH1 ARG P 257      -9.733  -6.345 -29.948  0.00  0.00      PROA  
ATOM   3486 HH11 ARG P 257      -9.442  -7.272 -29.711  0.00  0.00      PROA  
ATOM   3487 HH12 ARG P 257     -10.385  -5.994 -29.276  0.00  0.00      PROA  
ATOM   3488  NH2 ARG P 257     -10.421  -4.727 -31.326  0.00  0.00      PROA  
ATOM   3489 HH21 ARG P 257     -10.579  -4.612 -32.307  0.00  0.00      PROA  
ATOM   3490 HH22 ARG P 257     -11.021  -4.319 -30.639  0.00  0.00      PROA  
ATOM   3491  C   ARG P 257      -5.422  -6.038 -36.077  0.00  0.00      PROA  
ATOM   3492  O   ARG P 257      -5.307  -4.939 -35.567  0.00  0.00      PROA  
ATOM   3493  N   ILE P 258      -4.598  -6.604 -36.938  0.00  0.00      PROA  
ATOM   3494  HN  ILE P 258      -4.864  -7.492 -37.304  0.00  0.00      PROA  
ATOM   3495  CA  ILE P 258      -3.392  -6.043 -37.481  0.00  0.00      PROA  
ATOM   3496  HA  ILE P 258      -3.075  -5.219 -36.860  0.00  0.00      PROA  
ATOM   3497  CB  ILE P 258      -2.409  -7.281 -37.763  0.00  0.00      PROA  
ATOM   3498  HB  ILE P 258      -2.001  -7.494 -36.751  0.00  0.00      PROA  
ATOM   3499  CG2 ILE P 258      -3.217  -8.462 -38.346  0.00  0.00      PROA  
ATOM   3500 HG21 ILE P 258      -2.543  -9.266 -38.713  0.00  0.00      PROA  
ATOM   3501 HG22 ILE P 258      -3.800  -8.060 -39.202  0.00  0.00      PROA  
ATOM   3502 HG23 ILE P 258      -4.026  -8.948 -37.760  0.00  0.00      PROA  
ATOM   3503  CG1 ILE P 258      -1.219  -6.888 -38.676  0.00  0.00      PROA  
ATOM   3504 HG11 ILE P 258      -0.933  -5.870 -38.333  0.00  0.00      PROA  
ATOM   3505 HG12 ILE P 258      -1.512  -6.875 -39.748  0.00  0.00      PROA  
ATOM   3506  CD  ILE P 258       0.039  -7.838 -38.541  0.00  0.00      PROA  
ATOM   3507  HD1 ILE P 258       0.792  -7.578 -39.315  0.00  0.00      PROA  
ATOM   3508  HD2 ILE P 258      -0.293  -8.898 -38.547  0.00  0.00      PROA  
ATOM   3509  HD3 ILE P 258       0.419  -7.753 -37.500  0.00  0.00      PROA  
ATOM   3510  C   ILE P 258      -3.743  -5.326 -38.775  0.00  0.00      PROA  
ATOM   3511  O   ILE P 258      -4.669  -5.703 -39.494  0.00  0.00      PROA  
ATOM   3512  N   SER P 259      -3.051  -4.225 -39.055  0.00  0.00      PROA  
ATOM   3513  HN  SER P 259      -2.471  -3.962 -38.288  0.00  0.00      PROA  
ATOM   3514  CA  SER P 259      -3.021  -3.456 -40.318  0.00  0.00      PROA  
ATOM   3515  HA  SER P 259      -3.966  -2.971 -40.514  0.00  0.00      PROA  
ATOM   3516  CB  SER P 259      -1.941  -2.305 -40.222  0.00  0.00      PROA  
ATOM   3517  HB1 SER P 259      -0.940  -2.740 -40.017  0.00  0.00      PROA  
ATOM   3518  HB2 SER P 259      -2.148  -1.652 -39.348  0.00  0.00      PROA  
ATOM   3519  OG  SER P 259      -1.804  -1.515 -41.454  0.00  0.00      PROA  
ATOM   3520  HG1 SER P 259      -1.723  -0.590 -41.209  0.00  0.00      PROA  
ATOM   3521  C   SER P 259      -2.685  -4.227 -41.542  0.00  0.00      PROA  
ATOM   3522  O   SER P 259      -1.725  -5.004 -41.585  0.00  0.00      PROA  
ATOM   3523  N   HSD P 260      -3.496  -4.059 -42.633  0.00  0.00      PROA  
ATOM   3524  HN  HSD P 260      -4.257  -3.415 -42.639  0.00  0.00      PROA  
ATOM   3525  CA  HSD P 260      -3.298  -4.808 -43.880  0.00  0.00      PROA  
ATOM   3526  HA  HSD P 260      -3.419  -5.864 -43.693  0.00  0.00      PROA  
ATOM   3527  CB  HSD P 260      -4.312  -4.317 -44.875  0.00  0.00      PROA  
ATOM   3528  HB1 HSD P 260      -4.466  -3.220 -44.794  0.00  0.00      PROA  
ATOM   3529  HB2 HSD P 260      -5.223  -4.776 -44.434  0.00  0.00      PROA  
ATOM   3530  ND1 HSD P 260      -4.259  -4.189 -47.517  0.00  0.00      PROA  
ATOM   3531  HD1 HSD P 260      -3.928  -3.247 -47.564  0.00  0.00      PROA  
ATOM   3532  CG  HSD P 260      -4.324  -4.943 -46.280  0.00  0.00      PROA  
ATOM   3533  CE1 HSD P 260      -4.285  -5.096 -48.592  0.00  0.00      PROA  
ATOM   3534  HE1 HSD P 260      -4.083  -4.850 -49.634  0.00  0.00      PROA  
ATOM   3535  NE2 HSD P 260      -4.480  -6.351 -48.118  0.00  0.00      PROA  
ATOM   3536  CD2 HSD P 260      -4.546  -6.266 -46.730  0.00  0.00      PROA  
ATOM   3537  HD2 HSD P 260      -5.003  -7.028 -46.112  0.00  0.00      PROA  
ATOM   3538  C   HSD P 260      -1.920  -4.716 -44.439  0.00  0.00      PROA  
ATOM   3539  O   HSD P 260      -1.367  -5.742 -44.832  0.00  0.00      PROA  
ATOM   3540  N   TYR P 261      -1.258  -3.531 -44.421  0.00  0.00      PROA  
ATOM   3541  HN  TYR P 261      -1.781  -2.749 -44.089  0.00  0.00      PROA  
ATOM   3542  CA  TYR P 261       0.162  -3.368 -44.703  0.00  0.00      PROA  
ATOM   3543  HA  TYR P 261       0.427  -3.789 -45.661  0.00  0.00      PROA  
ATOM   3544  CB  TYR P 261       0.479  -1.876 -44.747  0.00  0.00      PROA  
ATOM   3545  HB1 TYR P 261       0.066  -1.418 -43.823  0.00  0.00      PROA  
ATOM   3546  HB2 TYR P 261      -0.032  -1.430 -45.627  0.00  0.00      PROA  
ATOM   3547  CG  TYR P 261       1.884  -1.460 -44.877  0.00  0.00      PROA  
ATOM   3548  CD1 TYR P 261       2.576  -1.868 -46.066  0.00  0.00      PROA  
ATOM   3549  HD1 TYR P 261       2.149  -2.484 -46.845  0.00  0.00      PROA  
ATOM   3550  CE1 TYR P 261       3.957  -1.538 -46.177  0.00  0.00      PROA  
ATOM   3551  HE1 TYR P 261       4.501  -2.009 -46.982  0.00  0.00      PROA  
ATOM   3552  CZ  TYR P 261       4.640  -0.979 -45.141  0.00  0.00      PROA  
ATOM   3553  OH  TYR P 261       5.997  -0.831 -45.373  0.00  0.00      PROA  
ATOM   3554  HH  TYR P 261       6.089  -0.722 -46.323  0.00  0.00      PROA  
ATOM   3555  CD2 TYR P 261       2.539  -0.700 -43.895  0.00  0.00      PROA  
ATOM   3556  HD2 TYR P 261       1.972  -0.344 -43.048  0.00  0.00      PROA  
ATOM   3557  CE2 TYR P 261       3.946  -0.390 -43.991  0.00  0.00      PROA  
ATOM   3558  HE2 TYR P 261       4.527   0.086 -43.215  0.00  0.00      PROA  
ATOM   3559  C   TYR P 261       1.197  -4.084 -43.796  0.00  0.00      PROA  
ATOM   3560  O   TYR P 261       2.160  -4.598 -44.385  0.00  0.00      PROA  
ATOM   3561  N   GLU P 262       1.033  -4.150 -42.492  0.00  0.00      PROA  
ATOM   3562  HN  GLU P 262       0.113  -3.885 -42.213  0.00  0.00      PROA  
ATOM   3563  CA  GLU P 262       1.997  -4.775 -41.553  0.00  0.00      PROA  
ATOM   3564  HA  GLU P 262       2.988  -4.391 -41.744  0.00  0.00      PROA  
ATOM   3565  CB  GLU P 262       1.627  -4.281 -40.095  0.00  0.00      PROA  
ATOM   3566  HB1 GLU P 262       0.623  -4.679 -39.831  0.00  0.00      PROA  
ATOM   3567  HB2 GLU P 262       1.719  -3.174 -40.076  0.00  0.00      PROA  
ATOM   3568  CG  GLU P 262       2.589  -5.008 -39.052  0.00  0.00      PROA  
ATOM   3569  HG1 GLU P 262       3.593  -5.033 -39.526  0.00  0.00      PROA  
ATOM   3570  HG2 GLU P 262       2.105  -6.001 -38.933  0.00  0.00      PROA  
ATOM   3571  CD  GLU P 262       2.594  -4.185 -37.787  0.00  0.00      PROA  
ATOM   3572  OE1 GLU P 262       1.808  -3.238 -37.720  0.00  0.00      PROA  
ATOM   3573  OE2 GLU P 262       3.426  -4.447 -36.845  0.00  0.00      PROA  
ATOM   3574  C   GLU P 262       2.103  -6.266 -41.651  0.00  0.00      PROA  
ATOM   3575  O   GLU P 262       3.166  -6.847 -41.576  0.00  0.00      PROA  
ATOM   3576  N   LYS P 263       0.875  -6.986 -41.888  0.00  0.00      PROA  
ATOM   3577  HN  LYS P 263      -0.070  -6.669 -41.929  0.00  0.00      PROA  
ATOM   3578  CA  LYS P 263       0.947  -8.423 -42.130  0.00  0.00      PROA  
ATOM   3579  HA  LYS P 263       1.526  -8.991 -41.417  0.00  0.00      PROA  
ATOM   3580  CB  LYS P 263      -0.487  -9.115 -41.998  0.00  0.00      PROA  
ATOM   3581  HB1 LYS P 263      -0.848  -9.142 -40.948  0.00  0.00      PROA  
ATOM   3582  HB2 LYS P 263      -0.268 -10.184 -42.208  0.00  0.00      PROA  
ATOM   3583  CG  LYS P 263      -1.563  -8.553 -42.917  0.00  0.00      PROA  
ATOM   3584  HG1 LYS P 263      -1.081  -8.543 -43.918  0.00  0.00      PROA  
ATOM   3585  HG2 LYS P 263      -1.701  -7.459 -42.782  0.00  0.00      PROA  
ATOM   3586  CD  LYS P 263      -2.804  -9.476 -43.080  0.00  0.00      PROA  
ATOM   3587  HD1 LYS P 263      -2.345 -10.478 -43.224  0.00  0.00      PROA  
ATOM   3588  HD2 LYS P 263      -3.438  -9.186 -43.944  0.00  0.00      PROA  
ATOM   3589  CE  LYS P 263      -3.735  -9.491 -41.843  0.00  0.00      PROA  
ATOM   3590  HE1 LYS P 263      -4.294  -8.532 -41.855  0.00  0.00      PROA  
ATOM   3591  HE2 LYS P 263      -3.214  -9.596 -40.868  0.00  0.00      PROA  
ATOM   3592  NZ  LYS P 263      -4.665 -10.657 -42.078  0.00  0.00      PROA  
ATOM   3593  HZ1 LYS P 263      -4.101 -11.526 -42.170  0.00  0.00      PROA  
ATOM   3594  HZ2 LYS P 263      -5.101 -10.347 -42.970  0.00  0.00      PROA  
ATOM   3595  HZ3 LYS P 263      -5.457 -10.764 -41.412  0.00  0.00      PROA  
ATOM   3596  C   LYS P 263       1.625  -8.853 -43.380  0.00  0.00      PROA  
ATOM   3597  O   LYS P 263       2.398  -9.821 -43.324  0.00  0.00      PROA  
ATOM   3598  N   GLU P 264       1.389  -8.218 -44.536  0.00  0.00      PROA  
ATOM   3599  HN  GLU P 264       0.763  -7.455 -44.672  0.00  0.00      PROA  
ATOM   3600  CA  GLU P 264       2.188  -8.364 -45.794  0.00  0.00      PROA  
ATOM   3601  HA  GLU P 264       2.138  -9.423 -45.999  0.00  0.00      PROA  
ATOM   3602  CB  GLU P 264       1.642  -7.619 -47.005  0.00  0.00      PROA  
ATOM   3603  HB1 GLU P 264       1.615  -6.516 -46.877  0.00  0.00      PROA  
ATOM   3604  HB2 GLU P 264       0.597  -7.948 -47.192  0.00  0.00      PROA  
ATOM   3605  CG  GLU P 264       2.479  -7.770 -48.258  0.00  0.00      PROA  
ATOM   3606  HG1 GLU P 264       2.153  -8.754 -48.659  0.00  0.00      PROA  
ATOM   3607  HG2 GLU P 264       3.586  -7.873 -48.262  0.00  0.00      PROA  
ATOM   3608  CD  GLU P 264       2.220  -6.598 -49.254  0.00  0.00      PROA  
ATOM   3609  OE1 GLU P 264       1.975  -7.068 -50.388  0.00  0.00      PROA  
ATOM   3610  OE2 GLU P 264       2.141  -5.457 -49.001  0.00  0.00      PROA  
ATOM   3611  C   GLU P 264       3.634  -7.972 -45.572  0.00  0.00      PROA  
ATOM   3612  O   GLU P 264       4.605  -8.539 -46.061  0.00  0.00      PROA  
ATOM   3613  N   TYR P 265       3.966  -6.978 -44.649  0.00  0.00      PROA  
ATOM   3614  HN  TYR P 265       3.195  -6.504 -44.229  0.00  0.00      PROA  
ATOM   3615  CA  TYR P 265       5.289  -6.487 -44.313  0.00  0.00      PROA  
ATOM   3616  HA  TYR P 265       5.859  -6.304 -45.212  0.00  0.00      PROA  
ATOM   3617  CB  TYR P 265       5.181  -5.153 -43.580  0.00  0.00      PROA  
ATOM   3618  HB1 TYR P 265       4.664  -5.343 -42.615  0.00  0.00      PROA  
ATOM   3619  HB2 TYR P 265       4.615  -4.407 -44.178  0.00  0.00      PROA  
ATOM   3620  CG  TYR P 265       6.533  -4.489 -43.404  0.00  0.00      PROA  
ATOM   3621  CD1 TYR P 265       7.498  -4.375 -44.350  0.00  0.00      PROA  
ATOM   3622  HD1 TYR P 265       7.275  -4.581 -45.386  0.00  0.00      PROA  
ATOM   3623  CE1 TYR P 265       8.768  -3.811 -44.015  0.00  0.00      PROA  
ATOM   3624  HE1 TYR P 265       9.604  -3.573 -44.656  0.00  0.00      PROA  
ATOM   3625  CZ  TYR P 265       9.097  -3.611 -42.709  0.00  0.00      PROA  
ATOM   3626  OH  TYR P 265      10.302  -3.052 -42.381  0.00  0.00      PROA  
ATOM   3627  HH  TYR P 265      10.133  -2.536 -41.589  0.00  0.00      PROA  
ATOM   3628  CD2 TYR P 265       6.798  -4.131 -42.069  0.00  0.00      PROA  
ATOM   3629  HD2 TYR P 265       6.007  -4.065 -41.337  0.00  0.00      PROA  
ATOM   3630  CE2 TYR P 265       8.106  -3.696 -41.748  0.00  0.00      PROA  
ATOM   3631  HE2 TYR P 265       8.232  -3.411 -40.714  0.00  0.00      PROA  
ATOM   3632  C   TYR P 265       6.156  -7.471 -43.540  0.00  0.00      PROA  
ATOM   3633  O   TYR P 265       7.304  -7.639 -43.863  0.00  0.00      PROA  
ATOM   3634  N   ILE P 266       5.567  -8.118 -42.530  0.00  0.00      PROA  
ATOM   3635  HN  ILE P 266       4.617  -7.890 -42.332  0.00  0.00      PROA  
ATOM   3636  CA  ILE P 266       6.069  -9.252 -41.721  0.00  0.00      PROA  
ATOM   3637  HA  ILE P 266       7.010  -9.030 -41.240  0.00  0.00      PROA  
ATOM   3638  CB  ILE P 266       5.113  -9.534 -40.624  0.00  0.00      PROA  
ATOM   3639  HB  ILE P 266       4.055  -9.597 -40.955  0.00  0.00      PROA  
ATOM   3640  CG2 ILE P 266       5.526 -10.890 -39.951  0.00  0.00      PROA  
ATOM   3641 HG21 ILE P 266       6.478 -10.733 -39.399  0.00  0.00      PROA  
ATOM   3642 HG22 ILE P 266       5.645 -11.676 -40.728  0.00  0.00      PROA  
ATOM   3643 HG23 ILE P 266       4.718 -11.173 -39.244  0.00  0.00      PROA  
ATOM   3644  CG1 ILE P 266       5.104  -8.438 -39.513  0.00  0.00      PROA  
ATOM   3645 HG11 ILE P 266       5.255  -7.460 -40.018  0.00  0.00      PROA  
ATOM   3646 HG12 ILE P 266       6.069  -8.586 -38.983  0.00  0.00      PROA  
ATOM   3647  CD  ILE P 266       3.856  -8.541 -38.633  0.00  0.00      PROA  
ATOM   3648  HD1 ILE P 266       3.913  -7.789 -37.817  0.00  0.00      PROA  
ATOM   3649  HD2 ILE P 266       3.895  -9.562 -38.198  0.00  0.00      PROA  
ATOM   3650  HD3 ILE P 266       2.948  -8.487 -39.270  0.00  0.00      PROA  
ATOM   3651  C   ILE P 266       6.379 -10.367 -42.688  0.00  0.00      PROA  
ATOM   3652  O   ILE P 266       7.485 -10.968 -42.622  0.00  0.00      PROA  
ATOM   3653  N   LEU P 267       5.447 -10.814 -43.506  0.00  0.00      PROA  
ATOM   3654  HN  LEU P 267       4.527 -10.429 -43.524  0.00  0.00      PROA  
ATOM   3655  CA  LEU P 267       5.693 -12.037 -44.282  0.00  0.00      PROA  
ATOM   3656  HA  LEU P 267       5.989 -12.797 -43.574  0.00  0.00      PROA  
ATOM   3657  CB  LEU P 267       4.315 -12.432 -44.944  0.00  0.00      PROA  
ATOM   3658  HB1 LEU P 267       3.920 -11.608 -45.575  0.00  0.00      PROA  
ATOM   3659  HB2 LEU P 267       3.529 -12.531 -44.165  0.00  0.00      PROA  
ATOM   3660  CG  LEU P 267       4.197 -13.752 -45.798  0.00  0.00      PROA  
ATOM   3661  HG  LEU P 267       5.097 -13.823 -46.446  0.00  0.00      PROA  
ATOM   3662  CD1 LEU P 267       4.195 -14.924 -44.862  0.00  0.00      PROA  
ATOM   3663 HD11 LEU P 267       3.229 -15.031 -44.323  0.00  0.00      PROA  
ATOM   3664 HD12 LEU P 267       5.046 -14.951 -44.148  0.00  0.00      PROA  
ATOM   3665 HD13 LEU P 267       4.321 -15.841 -45.476  0.00  0.00      PROA  
ATOM   3666  CD2 LEU P 267       2.967 -13.656 -46.722  0.00  0.00      PROA  
ATOM   3667 HD21 LEU P 267       2.011 -13.677 -46.156  0.00  0.00      PROA  
ATOM   3668 HD22 LEU P 267       2.955 -14.489 -47.457  0.00  0.00      PROA  
ATOM   3669 HD23 LEU P 267       2.928 -12.688 -47.265  0.00  0.00      PROA  
ATOM   3670  C   LEU P 267       6.681 -11.858 -45.452  0.00  0.00      PROA  
ATOM   3671  O   LEU P 267       7.504 -12.721 -45.679  0.00  0.00      PROA  
ATOM   3672  N   SER P 268       6.648 -10.673 -46.060  0.00  0.00      PROA  
ATOM   3673  HN  SER P 268       5.863 -10.072 -45.937  0.00  0.00      PROA  
ATOM   3674  CA  SER P 268       7.610 -10.208 -47.001  0.00  0.00      PROA  
ATOM   3675  HA  SER P 268       7.714 -11.033 -47.691  0.00  0.00      PROA  
ATOM   3676  CB  SER P 268       7.151  -9.026 -47.840  0.00  0.00      PROA  
ATOM   3677  HB1 SER P 268       6.210  -9.304 -48.362  0.00  0.00      PROA  
ATOM   3678  HB2 SER P 268       7.953  -8.693 -48.532  0.00  0.00      PROA  
ATOM   3679  OG  SER P 268       6.795  -7.840 -47.142  0.00  0.00      PROA  
ATOM   3680  HG1 SER P 268       5.894  -7.958 -46.833  0.00  0.00      PROA  
ATOM   3681  C   SER P 268       8.963 -10.042 -46.339  0.00  0.00      PROA  
ATOM   3682  O   SER P 268       9.963 -10.616 -46.802  0.00  0.00      PROA  
ATOM   3683  N   SER P 269       9.040  -9.474 -45.097  0.00  0.00      PROA  
ATOM   3684  HN  SER P 269       8.377  -8.871 -44.660  0.00  0.00      PROA  
ATOM   3685  CA  SER P 269      10.356  -9.296 -44.403  0.00  0.00      PROA  
ATOM   3686  HA  SER P 269      11.000  -8.804 -45.117  0.00  0.00      PROA  
ATOM   3687  CB  SER P 269      10.273  -8.383 -43.168  0.00  0.00      PROA  
ATOM   3688  HB1 SER P 269      11.294  -8.266 -42.746  0.00  0.00      PROA  
ATOM   3689  HB2 SER P 269       9.486  -8.724 -42.463  0.00  0.00      PROA  
ATOM   3690  OG  SER P 269       9.985  -7.074 -43.637  0.00  0.00      PROA  
ATOM   3691  HG1 SER P 269       9.031  -6.995 -43.576  0.00  0.00      PROA  
ATOM   3692  C   SER P 269      11.078 -10.591 -44.033  0.00  0.00      PROA  
ATOM   3693  O   SER P 269      12.340 -10.630 -43.953  0.00  0.00      PROA  
ATOM   3694  N   LEU P 270      10.334 -11.673 -43.819  0.00  0.00      PROA  
ATOM   3695  HN  LEU P 270       9.343 -11.605 -43.729  0.00  0.00      PROA  
ATOM   3696  CA  LEU P 270      10.841 -12.982 -43.587  0.00  0.00      PROA  
ATOM   3697  HA  LEU P 270      11.750 -12.940 -43.005  0.00  0.00      PROA  
ATOM   3698  CB  LEU P 270       9.904 -13.727 -42.648  0.00  0.00      PROA  
ATOM   3699  HB1 LEU P 270      10.417 -14.693 -42.455  0.00  0.00      PROA  
ATOM   3700  HB2 LEU P 270       8.942 -13.940 -43.161  0.00  0.00      PROA  
ATOM   3701  CG  LEU P 270       9.628 -13.118 -41.248  0.00  0.00      PROA  
ATOM   3702  HG  LEU P 270       9.277 -12.065 -41.292  0.00  0.00      PROA  
ATOM   3703  CD1 LEU P 270       8.489 -13.794 -40.500  0.00  0.00      PROA  
ATOM   3704 HD11 LEU P 270       8.623 -14.888 -40.361  0.00  0.00      PROA  
ATOM   3705 HD12 LEU P 270       7.537 -13.629 -41.047  0.00  0.00      PROA  
ATOM   3706 HD13 LEU P 270       8.364 -13.365 -39.483  0.00  0.00      PROA  
ATOM   3707  CD2 LEU P 270      10.878 -13.052 -40.444  0.00  0.00      PROA  
ATOM   3708 HD21 LEU P 270      11.705 -12.563 -41.003  0.00  0.00      PROA  
ATOM   3709 HD22 LEU P 270      11.226 -14.099 -40.308  0.00  0.00      PROA  
ATOM   3710 HD23 LEU P 270      10.781 -12.438 -39.523  0.00  0.00      PROA  
ATOM   3711  C   LEU P 270      11.136 -13.767 -44.811  0.00  0.00      PROA  
ATOM   3712  O   LEU P 270      12.022 -14.568 -44.910  0.00  0.00      PROA  
ATOM   3713  N   ARG P 271      10.343 -13.606 -45.812  0.00  0.00      PROA  
ATOM   3714  HN  ARG P 271       9.541 -13.051 -45.605  0.00  0.00      PROA  
ATOM   3715  CA  ARG P 271      10.634 -13.991 -47.205  0.00  0.00      PROA  
ATOM   3716  HA  ARG P 271      10.653 -15.071 -47.169  0.00  0.00      PROA  
ATOM   3717  CB  ARG P 271       9.506 -13.601 -48.140  0.00  0.00      PROA  
ATOM   3718  HB1 ARG P 271       9.821 -13.396 -49.185  0.00  0.00      PROA  
ATOM   3719  HB2 ARG P 271       9.092 -12.638 -47.771  0.00  0.00      PROA  
ATOM   3720  CG  ARG P 271       8.373 -14.594 -48.320  0.00  0.00      PROA  
ATOM   3721  HG1 ARG P 271       8.003 -15.091 -47.398  0.00  0.00      PROA  
ATOM   3722  HG2 ARG P 271       8.773 -15.433 -48.928  0.00  0.00      PROA  
ATOM   3723  CD  ARG P 271       7.274 -14.016 -49.119  0.00  0.00      PROA  
ATOM   3724  HD1 ARG P 271       7.554 -13.657 -50.133  0.00  0.00      PROA  
ATOM   3725  HD2 ARG P 271       6.910 -13.097 -48.613  0.00  0.00      PROA  
ATOM   3726  NE  ARG P 271       6.121 -15.018 -49.141  0.00  0.00      PROA  
ATOM   3727  HE  ARG P 271       6.342 -15.938 -48.817  0.00  0.00      PROA  
ATOM   3728  CZ  ARG P 271       4.979 -14.899 -49.745  0.00  0.00      PROA  
ATOM   3729  NH1 ARG P 271       4.221 -16.007 -49.866  0.00  0.00      PROA  
ATOM   3730 HH11 ARG P 271       4.523 -16.859 -49.438  0.00  0.00      PROA  
ATOM   3731 HH12 ARG P 271       3.456 -15.999 -50.510  0.00  0.00      PROA  
ATOM   3732  NH2 ARG P 271       4.444 -13.807 -50.207  0.00  0.00      PROA  
ATOM   3733 HH21 ARG P 271       5.083 -13.066 -50.413  0.00  0.00      PROA  
ATOM   3734 HH22 ARG P 271       3.501 -13.669 -50.511  0.00  0.00      PROA  
ATOM   3735  C   ARG P 271      11.926 -13.372 -47.732  0.00  0.00      PROA  
ATOM   3736  O   ARG P 271      12.637 -14.015 -48.538  0.00  0.00      PROA  
ATOM   3737  N   ASN P 272      12.364 -12.119 -47.305  0.00  0.00      PROA  
ATOM   3738  HN  ASN P 272      11.753 -11.671 -46.657  0.00  0.00      PROA  
ATOM   3739  CA  ASN P 272      13.500 -11.412 -47.861  0.00  0.00      PROA  
ATOM   3740  HA  ASN P 272      13.415 -11.458 -48.937  0.00  0.00      PROA  
ATOM   3741  CB  ASN P 272      13.644  -9.886 -47.505  0.00  0.00      PROA  
ATOM   3742  HB1 ASN P 272      14.569  -9.463 -47.952  0.00  0.00      PROA  
ATOM   3743  HB2 ASN P 272      13.621  -9.931 -46.395  0.00  0.00      PROA  
ATOM   3744  CG  ASN P 272      12.402  -9.188 -48.018  0.00  0.00      PROA  
ATOM   3745  OD1 ASN P 272      11.721  -9.577 -48.940  0.00  0.00      PROA  
ATOM   3746  ND2 ASN P 272      12.283  -7.950 -47.536  0.00  0.00      PROA  
ATOM   3747 HD21 ASN P 272      11.503  -7.352 -47.717  0.00  0.00      PROA  
ATOM   3748 HD22 ASN P 272      13.082  -7.547 -47.089  0.00  0.00      PROA  
ATOM   3749  C   ASN P 272      14.845 -12.161 -47.550  0.00  0.00      PROA  
ATOM   3750  O   ASN P 272      15.852 -12.175 -48.298  0.00  0.00      PROA  
ATOM   3751  N   GLN P 273      14.823 -12.798 -46.345  0.00  0.00      PROA  
ATOM   3752  HN  GLN P 273      13.980 -12.852 -45.814  0.00  0.00      PROA  
ATOM   3753  CA  GLN P 273      15.906 -13.617 -45.740  0.00  0.00      PROA  
ATOM   3754  HA  GLN P 273      16.711 -12.896 -45.756  0.00  0.00      PROA  
ATOM   3755  CB  GLN P 273      15.542 -14.258 -44.393  0.00  0.00      PROA  
ATOM   3756  HB1 GLN P 273      16.427 -14.769 -43.957  0.00  0.00      PROA  
ATOM   3757  HB2 GLN P 273      14.695 -14.974 -44.467  0.00  0.00      PROA  
ATOM   3758  CG  GLN P 273      15.152 -13.234 -43.320  0.00  0.00      PROA  
ATOM   3759  HG1 GLN P 273      14.978 -13.633 -42.297  0.00  0.00      PROA  
ATOM   3760  HG2 GLN P 273      14.215 -12.734 -43.645  0.00  0.00      PROA  
ATOM   3761  CD  GLN P 273      16.289 -12.189 -43.080  0.00  0.00      PROA  
ATOM   3762  OE1 GLN P 273      16.195 -11.101 -43.619  0.00  0.00      PROA  
ATOM   3763  NE2 GLN P 273      17.337 -12.637 -42.383  0.00  0.00      PROA  
ATOM   3764 HE21 GLN P 273      18.159 -12.073 -42.306  0.00  0.00      PROA  
ATOM   3765 HE22 GLN P 273      17.409 -13.581 -42.062  0.00  0.00      PROA  
ATOM   3766  C   GLN P 273      16.325 -14.696 -46.604  0.00  0.00      PROA  
ATOM   3767  O   GLN P 273      15.459 -15.562 -46.848  0.00  0.00      PROA  
ATOM   3768  N   LEU P 274      17.652 -14.852 -46.928  0.00  0.00      PROA  
ATOM   3769  HN  LEU P 274      18.390 -14.285 -46.569  0.00  0.00      PROA  
ATOM   3770  CA  LEU P 274      18.109 -15.823 -47.898  0.00  0.00      PROA  
ATOM   3771  HA  LEU P 274      17.241 -16.128 -48.464  0.00  0.00      PROA  
ATOM   3772  CB  LEU P 274      19.244 -15.251 -48.756  0.00  0.00      PROA  
ATOM   3773  HB1 LEU P 274      19.524 -16.060 -49.464  0.00  0.00      PROA  
ATOM   3774  HB2 LEU P 274      20.039 -15.090 -47.997  0.00  0.00      PROA  
ATOM   3775  CG  LEU P 274      18.948 -13.959 -49.524  0.00  0.00      PROA  
ATOM   3776  HG  LEU P 274      18.819 -13.160 -48.763  0.00  0.00      PROA  
ATOM   3777  CD1 LEU P 274      20.100 -13.577 -50.327  0.00  0.00      PROA  
ATOM   3778 HD11 LEU P 274      20.022 -12.511 -50.630  0.00  0.00      PROA  
ATOM   3779 HD12 LEU P 274      20.225 -14.371 -51.094  0.00  0.00      PROA  
ATOM   3780 HD13 LEU P 274      21.016 -13.600 -49.698  0.00  0.00      PROA  
ATOM   3781  CD2 LEU P 274      17.623 -13.968 -50.329  0.00  0.00      PROA  
ATOM   3782 HD21 LEU P 274      17.269 -12.989 -50.717  0.00  0.00      PROA  
ATOM   3783 HD22 LEU P 274      16.852 -14.359 -49.630  0.00  0.00      PROA  
ATOM   3784 HD23 LEU P 274      17.601 -14.689 -51.174  0.00  0.00      PROA  
ATOM   3785  C   LEU P 274      18.644 -17.119 -47.172  0.00  0.00      PROA  
ATOM   3786  O   LEU P 274      18.963 -17.068 -45.971  0.00  0.00      PROA  
ATOM   3787  N   SER P 275      18.708 -18.197 -47.897  0.00  0.00      PROA  
ATOM   3788  HN  SER P 275      18.275 -18.190 -48.795  0.00  0.00      PROA  
ATOM   3789  CA  SER P 275      19.266 -19.510 -47.356  0.00  0.00      PROA  
ATOM   3790  HA  SER P 275      18.734 -19.804 -46.464  0.00  0.00      PROA  
ATOM   3791  CB  SER P 275      19.106 -20.706 -48.287  0.00  0.00      PROA  
ATOM   3792  HB1 SER P 275      19.683 -21.630 -48.068  0.00  0.00      PROA  
ATOM   3793  HB2 SER P 275      19.378 -20.463 -49.336  0.00  0.00      PROA  
ATOM   3794  OG  SER P 275      17.787 -21.056 -48.398  0.00  0.00      PROA  
ATOM   3795  HG1 SER P 275      17.696 -21.161 -49.347  0.00  0.00      PROA  
ATOM   3796  C   SER P 275      20.764 -19.411 -46.888  0.00  0.00      PROA  
ATOM   3797  O   SER P 275      21.526 -18.659 -47.480  0.00  0.00      PROA  
ATOM   3798  N   SER P 276      21.202 -20.173 -45.820  0.00  0.00      PROA  
ATOM   3799  HN  SER P 276      20.627 -20.874 -45.406  0.00  0.00      PROA  
ATOM   3800  CA  SER P 276      22.461 -19.945 -45.193  0.00  0.00      PROA  
ATOM   3801  HA  SER P 276      22.668 -18.920 -45.464  0.00  0.00      PROA  
ATOM   3802  CB  SER P 276      22.344 -20.028 -43.636  0.00  0.00      PROA  
ATOM   3803  HB1 SER P 276      21.785 -19.129 -43.298  0.00  0.00      PROA  
ATOM   3804  HB2 SER P 276      23.353 -20.081 -43.174  0.00  0.00      PROA  
ATOM   3805  OG  SER P 276      21.631 -21.195 -43.202  0.00  0.00      PROA  
ATOM   3806  HG1 SER P 276      21.969 -22.065 -43.428  0.00  0.00      PROA  
ATOM   3807  C   SER P 276      23.662 -20.758 -45.731  0.00  0.00      PROA  
ATOM   3808  O   SER P 276      23.510 -21.880 -46.189  0.00  0.00      PROA  
ATOM   3809  N   GLN P 277      24.823 -19.986 -45.996  0.00  0.00      PROA  
ATOM   3810  HN  GLN P 277      24.685 -19.002 -45.910  0.00  0.00      PROA  
ATOM   3811  CA  GLN P 277      26.116 -20.501 -46.398  0.00  0.00      PROA  
ATOM   3812  HA  GLN P 277      25.856 -21.179 -47.197  0.00  0.00      PROA  
ATOM   3813  CB  GLN P 277      27.009 -19.357 -47.120  0.00  0.00      PROA  
ATOM   3814  HB1 GLN P 277      27.995 -19.817 -47.344  0.00  0.00      PROA  
ATOM   3815  HB2 GLN P 277      27.097 -18.578 -46.332  0.00  0.00      PROA  
ATOM   3816  CG  GLN P 277      26.359 -18.898 -48.445  0.00  0.00      PROA  
ATOM   3817  HG1 GLN P 277      27.025 -18.227 -49.030  0.00  0.00      PROA  
ATOM   3818  HG2 GLN P 277      25.412 -18.340 -48.280  0.00  0.00      PROA  
ATOM   3819  CD  GLN P 277      25.939 -20.049 -49.448  0.00  0.00      PROA  
ATOM   3820  OE1 GLN P 277      24.791 -20.481 -49.497  0.00  0.00      PROA  
ATOM   3821  NE2 GLN P 277      26.901 -20.415 -50.295  0.00  0.00      PROA  
ATOM   3822 HE21 GLN P 277      26.817 -21.200 -50.909  0.00  0.00      PROA  
ATOM   3823 HE22 GLN P 277      27.750 -19.890 -50.246  0.00  0.00      PROA  
ATOM   3824  C   GLN P 277      26.824 -21.367 -45.328  0.00  0.00      PROA  
ATOM   3825  O   GLN P 277      26.232 -21.416 -44.240  0.00  0.00      PROA  
ATOM   3826  N   LYS P 278      27.820 -22.157 -45.657  0.00  0.00      PROA  
ATOM   3827  HN  LYS P 278      28.106 -22.154 -46.612  0.00  0.00      PROA  
ATOM   3828  CA  LYS P 278      28.359 -23.171 -44.809  0.00  0.00      PROA  
ATOM   3829  HA  LYS P 278      27.591 -23.661 -44.228  0.00  0.00      PROA  
ATOM   3830  CB  LYS P 278      29.193 -24.160 -45.747  0.00  0.00      PROA  
ATOM   3831  HB1 LYS P 278      28.514 -24.535 -46.542  0.00  0.00      PROA  
ATOM   3832  HB2 LYS P 278      29.493 -24.998 -45.082  0.00  0.00      PROA  
ATOM   3833  CG  LYS P 278      30.430 -23.467 -46.410  0.00  0.00      PROA  
ATOM   3834  HG1 LYS P 278      31.040 -23.118 -45.549  0.00  0.00      PROA  
ATOM   3835  HG2 LYS P 278      30.068 -22.608 -47.015  0.00  0.00      PROA  
ATOM   3836  CD  LYS P 278      31.255 -24.428 -47.258  0.00  0.00      PROA  
ATOM   3837  HD1 LYS P 278      30.674 -24.992 -48.019  0.00  0.00      PROA  
ATOM   3838  HD2 LYS P 278      31.744 -25.206 -46.632  0.00  0.00      PROA  
ATOM   3839  CE  LYS P 278      32.389 -23.764 -48.033  0.00  0.00      PROA  
ATOM   3840  HE1 LYS P 278      33.098 -23.377 -47.270  0.00  0.00      PROA  
ATOM   3841  HE2 LYS P 278      31.963 -23.155 -48.858  0.00  0.00      PROA  
ATOM   3842  NZ  LYS P 278      33.166 -24.792 -48.809  0.00  0.00      PROA  
ATOM   3843  HZ1 LYS P 278      34.000 -24.386 -49.279  0.00  0.00      PROA  
ATOM   3844  HZ2 LYS P 278      32.737 -25.279 -49.623  0.00  0.00      PROA  
ATOM   3845  HZ3 LYS P 278      33.471 -25.509 -48.120  0.00  0.00      PROA  
ATOM   3846  C   LYS P 278      29.203 -22.602 -43.612  0.00  0.00      PROA  
ATOM   3847  O   LYS P 278      29.349 -23.196 -42.533  0.00  0.00      PROA  
ATOM   3848  N   SER P 279      29.613 -21.315 -43.613  0.00  0.00      PROA  
ATOM   3849  HN  SER P 279      29.417 -20.725 -44.392  0.00  0.00      PROA  
ATOM   3850  CA  SER P 279      30.367 -20.618 -42.621  0.00  0.00      PROA  
ATOM   3851  HA  SER P 279      30.969 -21.314 -42.055  0.00  0.00      PROA  
ATOM   3852  CB  SER P 279      31.250 -19.525 -43.201  0.00  0.00      PROA  
ATOM   3853  HB1 SER P 279      32.173 -19.951 -43.649  0.00  0.00      PROA  
ATOM   3854  HB2 SER P 279      31.602 -18.874 -42.372  0.00  0.00      PROA  
ATOM   3855  OG  SER P 279      30.552 -18.767 -44.172  0.00  0.00      PROA  
ATOM   3856  HG1 SER P 279      30.698 -19.179 -45.027  0.00  0.00      PROA  
ATOM   3857  C   SER P 279      29.327 -19.947 -41.564  0.00  0.00      PROA  
ATOM   3858  O   SER P 279      29.792 -19.668 -40.436  0.00  0.00      PROA  
ATOM   3859  N   VAL P 280      28.074 -19.722 -41.880  0.00  0.00      PROA  
ATOM   3860  HN  VAL P 280      27.759 -20.040 -42.771  0.00  0.00      PROA  
ATOM   3861  CA  VAL P 280      27.005 -19.125 -40.966  0.00  0.00      PROA  
ATOM   3862  HA  VAL P 280      27.306 -18.134 -40.657  0.00  0.00      PROA  
ATOM   3863  CB  VAL P 280      25.630 -19.091 -41.723  0.00  0.00      PROA  
ATOM   3864  HB  VAL P 280      25.487 -20.168 -41.955  0.00  0.00      PROA  
ATOM   3865  CG1 VAL P 280      24.433 -18.554 -40.901  0.00  0.00      PROA  
ATOM   3866 HG11 VAL P 280      23.618 -18.216 -41.576  0.00  0.00      PROA  
ATOM   3867 HG12 VAL P 280      24.622 -17.796 -40.111  0.00  0.00      PROA  
ATOM   3868 HG13 VAL P 280      24.033 -19.439 -40.363  0.00  0.00      PROA  
ATOM   3869  CG2 VAL P 280      25.676 -18.139 -42.876  0.00  0.00      PROA  
ATOM   3870 HG21 VAL P 280      26.436 -18.427 -43.634  0.00  0.00      PROA  
ATOM   3871 HG22 VAL P 280      25.907 -17.116 -42.508  0.00  0.00      PROA  
ATOM   3872 HG23 VAL P 280      24.734 -18.051 -43.459  0.00  0.00      PROA  
ATOM   3873  C   VAL P 280      26.746 -19.810 -39.508  0.00  0.00      PROA  
ATOM   3874  O   VAL P 280      26.398 -19.070 -38.609  0.00  0.00      PROA  
ATOM   3875  N   PRO P 281      26.908 -21.102 -39.292  0.00  0.00      PROA  
ATOM   3876  CD  PRO P 281      26.973 -22.132 -40.315  0.00  0.00      PROA  
ATOM   3877  HD1 PRO P 281      28.023 -22.156 -40.676  0.00  0.00      PROA  
ATOM   3878  HD2 PRO P 281      26.401 -21.845 -41.223  0.00  0.00      PROA  
ATOM   3879  CA  PRO P 281      26.300 -21.625 -38.017  0.00  0.00      PROA  
ATOM   3880  HA  PRO P 281      25.864 -20.865 -37.386  0.00  0.00      PROA  
ATOM   3881  CB  PRO P 281      25.537 -22.865 -38.508  0.00  0.00      PROA  
ATOM   3882  HB1 PRO P 281      24.570 -22.500 -38.916  0.00  0.00      PROA  
ATOM   3883  HB2 PRO P 281      25.343 -23.659 -37.754  0.00  0.00      PROA  
ATOM   3884  CG  PRO P 281      26.339 -23.397 -39.665  0.00  0.00      PROA  
ATOM   3885  HG1 PRO P 281      27.069 -24.016 -39.101  0.00  0.00      PROA  
ATOM   3886  HG2 PRO P 281      25.785 -24.108 -40.315  0.00  0.00      PROA  
ATOM   3887  C   PRO P 281      27.371 -22.116 -37.085  0.00  0.00      PROA  
ATOM   3888  O   PRO P 281      26.981 -22.676 -36.055  0.00  0.00      PROA  
ATOM   3889  N   TRP P 282      28.665 -21.864 -37.454  0.00  0.00      PROA  
ATOM   3890  HN  TRP P 282      28.906 -21.467 -38.336  0.00  0.00      PROA  
ATOM   3891  CA  TRP P 282      29.829 -22.380 -36.682  0.00  0.00      PROA  
ATOM   3892  HA  TRP P 282      29.625 -23.429 -36.525  0.00  0.00      PROA  
ATOM   3893  CB  TRP P 282      31.262 -22.401 -37.349  0.00  0.00      PROA  
ATOM   3894  HB1 TRP P 282      32.093 -22.535 -36.624  0.00  0.00      PROA  
ATOM   3895  HB2 TRP P 282      31.355 -21.429 -37.879  0.00  0.00      PROA  
ATOM   3896  CG  TRP P 282      31.369 -23.336 -38.391  0.00  0.00      PROA  
ATOM   3897  CD1 TRP P 282      31.519 -23.202 -39.745  0.00  0.00      PROA  
ATOM   3898  HD1 TRP P 282      31.519 -22.219 -40.194  0.00  0.00      PROA  
ATOM   3899  NE1 TRP P 282      31.787 -24.396 -40.336  0.00  0.00      PROA  
ATOM   3900  HE1 TRP P 282      31.854 -24.613 -41.285  0.00  0.00      PROA  
ATOM   3901  CE2 TRP P 282      31.793 -25.370 -39.351  0.00  0.00      PROA  
ATOM   3902  CD2 TRP P 282      31.583 -24.742 -38.141  0.00  0.00      PROA  
ATOM   3903  CE3 TRP P 282      31.630 -25.513 -36.935  0.00  0.00      PROA  
ATOM   3904  HE3 TRP P 282      31.424 -24.991 -36.012  0.00  0.00      PROA  
ATOM   3905  CZ3 TRP P 282      31.882 -26.861 -37.007  0.00  0.00      PROA  
ATOM   3906  HZ3 TRP P 282      31.747 -27.505 -36.151  0.00  0.00      PROA  
ATOM   3907  CZ2 TRP P 282      31.905 -26.743 -39.436  0.00  0.00      PROA  
ATOM   3908  HZ2 TRP P 282      31.997 -27.270 -40.375  0.00  0.00      PROA  
ATOM   3909  CH2 TRP P 282      31.937 -27.486 -38.238  0.00  0.00      PROA  
ATOM   3910  HH2 TRP P 282      31.976 -28.559 -38.130  0.00  0.00      PROA  
ATOM   3911  C   TRP P 282      29.904 -21.634 -35.316  0.00  0.00      PROA  
ATOM   3912  O   TRP P 282      29.666 -20.412 -35.206  0.00  0.00      PROA  
ATOM   3913  N   VAL P 283      30.411 -22.285 -34.233  0.00  0.00      PROA  
ATOM   3914  HN  VAL P 283      30.738 -23.223 -34.145  0.00  0.00      PROA  
ATOM   3915  CA  VAL P 283      30.569 -21.551 -32.978  0.00  0.00      PROA  
ATOM   3916  HA  VAL P 283      29.853 -20.749 -32.875  0.00  0.00      PROA  
ATOM   3917  CB  VAL P 283      30.343 -22.425 -31.721  0.00  0.00      PROA  
ATOM   3918  HB  VAL P 283      30.990 -23.327 -31.759  0.00  0.00      PROA  
ATOM   3919  CG1 VAL P 283      30.518 -21.659 -30.447  0.00  0.00      PROA  
ATOM   3920 HG11 VAL P 283      30.399 -22.280 -29.533  0.00  0.00      PROA  
ATOM   3921 HG12 VAL P 283      29.804 -20.812 -30.367  0.00  0.00      PROA  
ATOM   3922 HG13 VAL P 283      31.522 -21.190 -30.363  0.00  0.00      PROA  
ATOM   3923  CG2 VAL P 283      28.873 -22.883 -31.777  0.00  0.00      PROA  
ATOM   3924 HG21 VAL P 283      28.591 -23.314 -32.761  0.00  0.00      PROA  
ATOM   3925 HG22 VAL P 283      28.292 -21.952 -31.604  0.00  0.00      PROA  
ATOM   3926 HG23 VAL P 283      28.627 -23.546 -30.920  0.00  0.00      PROA  
ATOM   3927  C   VAL P 283      31.973 -20.842 -33.075  0.00  0.00      PROA  
ATOM   3928  O   VAL P 283      32.953 -21.532 -33.366  0.00  0.00      PROA  
ATOM   3929  N   PRO P 284      32.194 -19.513 -32.769  0.00  0.00      PROA  
ATOM   3930  CD  PRO P 284      31.078 -18.578 -32.420  0.00  0.00      PROA  
ATOM   3931  HD1 PRO P 284      30.634 -18.885 -31.449  0.00  0.00      PROA  
ATOM   3932  HD2 PRO P 284      30.252 -18.641 -33.159  0.00  0.00      PROA  
ATOM   3933  CA  PRO P 284      33.450 -18.877 -32.559  0.00  0.00      PROA  
ATOM   3934  HA  PRO P 284      33.851 -18.875 -33.562  0.00  0.00      PROA  
ATOM   3935  CB  PRO P 284      33.080 -17.577 -31.827  0.00  0.00      PROA  
ATOM   3936  HB1 PRO P 284      33.813 -16.819 -32.176  0.00  0.00      PROA  
ATOM   3937  HB2 PRO P 284      33.202 -17.681 -30.727  0.00  0.00      PROA  
ATOM   3938  CG  PRO P 284      31.700 -17.233 -32.324  0.00  0.00      PROA  
ATOM   3939  HG1 PRO P 284      31.148 -16.444 -31.770  0.00  0.00      PROA  
ATOM   3940  HG2 PRO P 284      31.786 -16.908 -33.383  0.00  0.00      PROA  
ATOM   3941  C   PRO P 284      34.423 -19.623 -31.624  0.00  0.00      PROA  
ATOM   3942  O   PRO P 284      33.879 -20.220 -30.713  0.00  0.00      PROA  
ATOM   3943  N   ILE P 285      35.717 -19.659 -31.784  0.00  0.00      PROA  
ATOM   3944  HN  ILE P 285      36.140 -19.218 -32.571  0.00  0.00      PROA  
ATOM   3945  CA  ILE P 285      36.613 -20.306 -30.870  0.00  0.00      PROA  
ATOM   3946  HA  ILE P 285      36.384 -21.361 -30.855  0.00  0.00      PROA  
ATOM   3947  CB  ILE P 285      38.063 -20.207 -31.376  0.00  0.00      PROA  
ATOM   3948  HB  ILE P 285      38.371 -19.143 -31.289  0.00  0.00      PROA  
ATOM   3949  CG2 ILE P 285      39.068 -20.959 -30.503  0.00  0.00      PROA  
ATOM   3950 HG21 ILE P 285      38.924 -22.060 -30.468  0.00  0.00      PROA  
ATOM   3951 HG22 ILE P 285      39.198 -20.541 -29.482  0.00  0.00      PROA  
ATOM   3952 HG23 ILE P 285      40.062 -20.811 -30.977  0.00  0.00      PROA  
ATOM   3953  CG1 ILE P 285      38.177 -20.687 -32.845  0.00  0.00      PROA  
ATOM   3954 HG11 ILE P 285      37.303 -20.455 -33.491  0.00  0.00      PROA  
ATOM   3955 HG12 ILE P 285      38.290 -21.789 -32.928  0.00  0.00      PROA  
ATOM   3956  CD  ILE P 285      39.364 -19.988 -33.510  0.00  0.00      PROA  
ATOM   3957  HD1 ILE P 285      39.217 -18.910 -33.736  0.00  0.00      PROA  
ATOM   3958  HD2 ILE P 285      39.664 -20.530 -34.433  0.00  0.00      PROA  
ATOM   3959  HD3 ILE P 285      40.288 -20.104 -32.903  0.00  0.00      PROA  
ATOM   3960  C   ILE P 285      36.568 -19.877 -29.383  0.00  0.00      PROA  
ATOM   3961  O   ILE P 285      36.689 -18.676 -29.131  0.00  0.00      PROA  
ATOM   3962  N   LEU P 286      36.440 -20.767 -28.393  0.00  0.00      PROA  
ATOM   3963  HN  LEU P 286      36.321 -21.740 -28.572  0.00  0.00      PROA  
ATOM   3964  CA  LEU P 286      36.010 -20.426 -27.010  0.00  0.00      PROA  
ATOM   3965  HA  LEU P 286      35.307 -19.608 -26.963  0.00  0.00      PROA  
ATOM   3966  CB  LEU P 286      35.200 -21.687 -26.459  0.00  0.00      PROA  
ATOM   3967  HB1 LEU P 286      34.813 -21.505 -25.434  0.00  0.00      PROA  
ATOM   3968  HB2 LEU P 286      35.827 -22.603 -26.498  0.00  0.00      PROA  
ATOM   3969  CG  LEU P 286      34.020 -22.140 -27.358  0.00  0.00      PROA  
ATOM   3970  HG  LEU P 286      34.373 -22.224 -28.408  0.00  0.00      PROA  
ATOM   3971  CD1 LEU P 286      33.471 -23.458 -26.880  0.00  0.00      PROA  
ATOM   3972 HD11 LEU P 286      34.340 -24.150 -26.854  0.00  0.00      PROA  
ATOM   3973 HD12 LEU P 286      32.707 -23.781 -27.619  0.00  0.00      PROA  
ATOM   3974 HD13 LEU P 286      33.119 -23.480 -25.826  0.00  0.00      PROA  
ATOM   3975  CD2 LEU P 286      32.934 -21.168 -27.116  0.00  0.00      PROA  
ATOM   3976 HD21 LEU P 286      33.188 -20.154 -27.492  0.00  0.00      PROA  
ATOM   3977 HD22 LEU P 286      32.584 -21.051 -26.068  0.00  0.00      PROA  
ATOM   3978 HD23 LEU P 286      32.139 -21.506 -27.814  0.00  0.00      PROA  
ATOM   3979  C   LEU P 286      37.284 -20.091 -26.214  0.00  0.00      PROA  
ATOM   3980  O   LEU P 286      37.230 -19.743 -25.060  0.00  0.00      PROA  
ATOM   3981  N   LYS P 287      38.508 -20.139 -26.860  0.00  0.00      PROA  
ATOM   3982  HN  LYS P 287      38.418 -20.472 -27.796  0.00  0.00      PROA  
ATOM   3983  CA  LYS P 287      39.831 -19.969 -26.229  0.00  0.00      PROA  
ATOM   3984  HA  LYS P 287      39.822 -20.158 -25.166  0.00  0.00      PROA  
ATOM   3985  CB  LYS P 287      40.757 -21.001 -26.924  0.00  0.00      PROA  
ATOM   3986  HB1 LYS P 287      41.775 -21.076 -26.487  0.00  0.00      PROA  
ATOM   3987  HB2 LYS P 287      40.838 -20.830 -28.019  0.00  0.00      PROA  
ATOM   3988  CG  LYS P 287      40.201 -22.404 -26.674  0.00  0.00      PROA  
ATOM   3989  HG1 LYS P 287      39.212 -22.451 -27.178  0.00  0.00      PROA  
ATOM   3990  HG2 LYS P 287      39.985 -22.418 -25.584  0.00  0.00      PROA  
ATOM   3991  CD  LYS P 287      41.081 -23.546 -27.130  0.00  0.00      PROA  
ATOM   3992  HD1 LYS P 287      40.480 -24.419 -26.797  0.00  0.00      PROA  
ATOM   3993  HD2 LYS P 287      41.990 -23.388 -26.512  0.00  0.00      PROA  
ATOM   3994  CE  LYS P 287      41.292 -23.481 -28.624  0.00  0.00      PROA  
ATOM   3995  HE1 LYS P 287      41.914 -22.607 -28.913  0.00  0.00      PROA  
ATOM   3996  HE2 LYS P 287      40.255 -23.385 -29.013  0.00  0.00      PROA  
ATOM   3997  NZ  LYS P 287      41.870 -24.705 -29.192  0.00  0.00      PROA  
ATOM   3998  HZ1 LYS P 287      41.435 -25.519 -28.714  0.00  0.00      PROA  
ATOM   3999  HZ2 LYS P 287      42.891 -24.728 -28.991  0.00  0.00      PROA  
ATOM   4000  HZ3 LYS P 287      41.813 -24.782 -30.227  0.00  0.00      PROA  
ATOM   4001  C   LYS P 287      40.435 -18.601 -26.479  0.00  0.00      PROA  
ATOM   4002  O   LYS P 287      41.644 -18.363 -26.368  0.00  0.00      PROA  
ATOM   4003  N   SER P 288      39.559 -17.686 -26.935  0.00  0.00      PROA  
ATOM   4004  HN  SER P 288      38.578 -17.854 -26.880  0.00  0.00      PROA  
ATOM   4005  CA  SER P 288      39.880 -16.369 -27.428  0.00  0.00      PROA  
ATOM   4006  HA  SER P 288      40.908 -16.371 -27.758  0.00  0.00      PROA  
ATOM   4007  CB  SER P 288      38.905 -15.940 -28.600  0.00  0.00      PROA  
ATOM   4008  HB1 SER P 288      37.835 -15.924 -28.302  0.00  0.00      PROA  
ATOM   4009  HB2 SER P 288      38.961 -16.807 -29.294  0.00  0.00      PROA  
ATOM   4010  OG  SER P 288      39.096 -14.672 -29.244  0.00  0.00      PROA  
ATOM   4011  HG1 SER P 288      40.038 -14.566 -29.395  0.00  0.00      PROA  
ATOM   4012  C   SER P 288      39.788 -15.199 -26.493  0.00  0.00      PROA  
ATOM   4013  O   SER P 288      38.684 -14.983 -25.957  0.00  0.00      PROA  
ATOM   4014  N   LEU P 289      40.878 -14.443 -26.291  0.00  0.00      PROA  
ATOM   4015  HN  LEU P 289      41.682 -14.847 -26.720  0.00  0.00      PROA  
ATOM   4016  CA  LEU P 289      41.038 -13.327 -25.399  0.00  0.00      PROA  
ATOM   4017  HA  LEU P 289      40.922 -13.800 -24.435  0.00  0.00      PROA  
ATOM   4018  CB  LEU P 289      42.504 -12.838 -25.500  0.00  0.00      PROA  
ATOM   4019  HB1 LEU P 289      42.482 -12.373 -26.509  0.00  0.00      PROA  
ATOM   4020  HB2 LEU P 289      43.260 -13.644 -25.381  0.00  0.00      PROA  
ATOM   4021  CG  LEU P 289      42.952 -11.742 -24.494  0.00  0.00      PROA  
ATOM   4022  HG  LEU P 289      42.278 -10.862 -24.424  0.00  0.00      PROA  
ATOM   4023  CD1 LEU P 289      43.000 -12.340 -23.069  0.00  0.00      PROA  
ATOM   4024 HD11 LEU P 289      42.090 -12.886 -22.743  0.00  0.00      PROA  
ATOM   4025 HD12 LEU P 289      43.184 -11.627 -22.236  0.00  0.00      PROA  
ATOM   4026 HD13 LEU P 289      43.789 -13.111 -22.939  0.00  0.00      PROA  
ATOM   4027  CD2 LEU P 289      44.270 -11.151 -24.862  0.00  0.00      PROA  
ATOM   4028 HD21 LEU P 289      44.722 -10.632 -23.989  0.00  0.00      PROA  
ATOM   4029 HD22 LEU P 289      44.202 -10.584 -25.815  0.00  0.00      PROA  
ATOM   4030 HD23 LEU P 289      44.970 -11.991 -25.058  0.00  0.00      PROA  
ATOM   4031  C   LEU P 289      39.979 -12.194 -25.365  0.00  0.00      PROA  
ATOM   4032  O   LEU P 289      39.421 -11.861 -24.271  0.00  0.00      PROA  
ATOM   4033  N   PRO P 290      39.597 -11.589 -26.505  0.00  0.00      PROA  
ATOM   4034  CD  PRO P 290      40.376 -11.631 -27.770  0.00  0.00      PROA  
ATOM   4035  HD1 PRO P 290      40.427 -12.710 -28.027  0.00  0.00      PROA  
ATOM   4036  HD2 PRO P 290      41.292 -11.022 -27.927  0.00  0.00      PROA  
ATOM   4037  CA  PRO P 290      38.595 -10.467 -26.568  0.00  0.00      PROA  
ATOM   4038  HA  PRO P 290      38.842  -9.702 -25.846  0.00  0.00      PROA  
ATOM   4039  CB  PRO P 290      38.879  -9.896 -27.964  0.00  0.00      PROA  
ATOM   4040  HB1 PRO P 290      39.714  -9.163 -27.954  0.00  0.00      PROA  
ATOM   4041  HB2 PRO P 290      38.051  -9.368 -28.483  0.00  0.00      PROA  
ATOM   4042  CG  PRO P 290      39.468 -11.037 -28.779  0.00  0.00      PROA  
ATOM   4043  HG1 PRO P 290      38.673 -11.799 -28.928  0.00  0.00      PROA  
ATOM   4044  HG2 PRO P 290      39.929 -10.687 -29.727  0.00  0.00      PROA  
ATOM   4045  C   PRO P 290      37.181 -10.942 -26.400  0.00  0.00      PROA  
ATOM   4046  O   PRO P 290      36.325 -10.288 -25.834  0.00  0.00      PROA  
ATOM   4047  N   LEU P 291      36.891 -12.221 -26.736  0.00  0.00      PROA  
ATOM   4048  HN  LEU P 291      37.617 -12.718 -27.205  0.00  0.00      PROA  
ATOM   4049  CA  LEU P 291      35.711 -12.973 -26.319  0.00  0.00      PROA  
ATOM   4050  HA  LEU P 291      34.823 -12.453 -26.646  0.00  0.00      PROA  
ATOM   4051  CB  LEU P 291      35.743 -14.396 -26.946  0.00  0.00      PROA  
ATOM   4052  HB1 LEU P 291      36.456 -15.099 -26.464  0.00  0.00      PROA  
ATOM   4053  HB2 LEU P 291      36.180 -14.148 -27.936  0.00  0.00      PROA  
ATOM   4054  CG  LEU P 291      34.364 -15.150 -27.113  0.00  0.00      PROA  
ATOM   4055  HG  LEU P 291      33.620 -14.363 -27.361  0.00  0.00      PROA  
ATOM   4056  CD1 LEU P 291      34.485 -16.345 -28.159  0.00  0.00      PROA  
ATOM   4057 HD11 LEU P 291      35.570 -16.583 -28.155  0.00  0.00      PROA  
ATOM   4058 HD12 LEU P 291      34.165 -16.142 -29.203  0.00  0.00      PROA  
ATOM   4059 HD13 LEU P 291      33.951 -17.193 -27.679  0.00  0.00      PROA  
ATOM   4060  CD2 LEU P 291      33.834 -15.731 -25.782  0.00  0.00      PROA  
ATOM   4061 HD21 LEU P 291      33.776 -14.968 -24.976  0.00  0.00      PROA  
ATOM   4062 HD22 LEU P 291      34.671 -16.402 -25.492  0.00  0.00      PROA  
ATOM   4063 HD23 LEU P 291      32.831 -16.197 -25.889  0.00  0.00      PROA  
ATOM   4064  C   LEU P 291      35.546 -13.089 -24.751  0.00  0.00      PROA  
ATOM   4065  O   LEU P 291      34.528 -12.700 -24.179  0.00  0.00      PROA  
ATOM   4066  N   TRP P 292      36.615 -13.474 -24.002  0.00  0.00      PROA  
ATOM   4067  HN  TRP P 292      37.394 -13.834 -24.510  0.00  0.00      PROA  
ATOM   4068  CA  TRP P 292      36.705 -13.532 -22.540  0.00  0.00      PROA  
ATOM   4069  HA  TRP P 292      35.838 -14.106 -22.249  0.00  0.00      PROA  
ATOM   4070  CB  TRP P 292      38.043 -14.376 -22.202  0.00  0.00      PROA  
ATOM   4071  HB1 TRP P 292      38.291 -13.996 -21.189  0.00  0.00      PROA  
ATOM   4072  HB2 TRP P 292      38.793 -14.114 -22.979  0.00  0.00      PROA  
ATOM   4073  CG  TRP P 292      37.849 -15.838 -22.188  0.00  0.00      PROA  
ATOM   4074  CD1 TRP P 292      38.185 -16.639 -23.275  0.00  0.00      PROA  
ATOM   4075  HD1 TRP P 292      38.912 -16.368 -24.026  0.00  0.00      PROA  
ATOM   4076  NE1 TRP P 292      37.666 -17.867 -23.160  0.00  0.00      PROA  
ATOM   4077  HE1 TRP P 292      37.694 -18.648 -23.745  0.00  0.00      PROA  
ATOM   4078  CE2 TRP P 292      36.813 -17.852 -21.992  0.00  0.00      PROA  
ATOM   4079  CD2 TRP P 292      36.927 -16.603 -21.419  0.00  0.00      PROA  
ATOM   4080  CE3 TRP P 292      36.321 -16.312 -20.187  0.00  0.00      PROA  
ATOM   4081  HE3 TRP P 292      36.380 -15.379 -19.646  0.00  0.00      PROA  
ATOM   4082  CZ3 TRP P 292      35.531 -17.256 -19.642  0.00  0.00      PROA  
ATOM   4083  HZ3 TRP P 292      35.099 -17.060 -18.671  0.00  0.00      PROA  
ATOM   4084  CZ2 TRP P 292      36.005 -18.901 -21.408  0.00  0.00      PROA  
ATOM   4085  HZ2 TRP P 292      35.929 -19.893 -21.829  0.00  0.00      PROA  
ATOM   4086  CH2 TRP P 292      35.355 -18.508 -20.200  0.00  0.00      PROA  
ATOM   4087  HH2 TRP P 292      34.647 -19.252 -19.864  0.00  0.00      PROA  
ATOM   4088  C   TRP P 292      36.614 -12.167 -21.875  0.00  0.00      PROA  
ATOM   4089  O   TRP P 292      36.071 -12.130 -20.804  0.00  0.00      PROA  
ATOM   4090  N   ALA P 293      37.125 -11.147 -22.492  0.00  0.00      PROA  
ATOM   4091  HN  ALA P 293      37.546 -11.309 -23.382  0.00  0.00      PROA  
ATOM   4092  CA  ALA P 293      37.135  -9.769 -22.041  0.00  0.00      PROA  
ATOM   4093  HA  ALA P 293      37.447  -9.726 -21.008  0.00  0.00      PROA  
ATOM   4094  CB  ALA P 293      38.036  -8.929 -23.002  0.00  0.00      PROA  
ATOM   4095  HB1 ALA P 293      37.541  -8.655 -23.958  0.00  0.00      PROA  
ATOM   4096  HB2 ALA P 293      38.963  -9.512 -23.189  0.00  0.00      PROA  
ATOM   4097  HB3 ALA P 293      38.385  -8.029 -22.452  0.00  0.00      PROA  
ATOM   4098  C   ALA P 293      35.648  -9.271 -22.009  0.00  0.00      PROA  
ATOM   4099  O   ALA P 293      35.180  -8.696 -21.012  0.00  0.00      PROA  
ATOM   4100  N   ILE P 294      34.821  -9.634 -23.060  0.00  0.00      PROA  
ATOM   4101  HN  ILE P 294      35.209 -10.114 -23.844  0.00  0.00      PROA  
ATOM   4102  CA  ILE P 294      33.346  -9.309 -23.022  0.00  0.00      PROA  
ATOM   4103  HA  ILE P 294      33.220  -8.273 -22.746  0.00  0.00      PROA  
ATOM   4104  CB  ILE P 294      32.639  -9.335 -24.371  0.00  0.00      PROA  
ATOM   4105  HB  ILE P 294      32.776 -10.348 -24.807  0.00  0.00      PROA  
ATOM   4106  CG2 ILE P 294      31.192  -9.009 -24.250  0.00  0.00      PROA  
ATOM   4107 HG21 ILE P 294      30.666  -9.753 -23.615  0.00  0.00      PROA  
ATOM   4108 HG22 ILE P 294      30.640  -8.884 -25.206  0.00  0.00      PROA  
ATOM   4109 HG23 ILE P 294      30.964  -8.158 -23.574  0.00  0.00      PROA  
ATOM   4110  CG1 ILE P 294      33.227  -8.390 -25.381  0.00  0.00      PROA  
ATOM   4111 HG11 ILE P 294      34.322  -8.207 -25.404  0.00  0.00      PROA  
ATOM   4112 HG12 ILE P 294      32.804  -7.381 -25.190  0.00  0.00      PROA  
ATOM   4113  CD  ILE P 294      32.916  -8.917 -26.852  0.00  0.00      PROA  
ATOM   4114  HD1 ILE P 294      31.829  -9.028 -27.050  0.00  0.00      PROA  
ATOM   4115  HD2 ILE P 294      33.430  -9.901 -26.904  0.00  0.00      PROA  
ATOM   4116  HD3 ILE P 294      33.305  -8.271 -27.668  0.00  0.00      PROA  
ATOM   4117  C   ILE P 294      32.625 -10.077 -21.908  0.00  0.00      PROA  
ATOM   4118  O   ILE P 294      31.888  -9.595 -21.086  0.00  0.00      PROA  
ATOM   4119  N   VAL P 295      33.001 -11.359 -21.807  0.00  0.00      PROA  
ATOM   4120  HN  VAL P 295      33.778 -11.671 -22.349  0.00  0.00      PROA  
ATOM   4121  CA  VAL P 295      32.544 -12.266 -20.715  0.00  0.00      PROA  
ATOM   4122  HA  VAL P 295      31.464 -12.291 -20.691  0.00  0.00      PROA  
ATOM   4123  CB  VAL P 295      33.143 -13.659 -20.898  0.00  0.00      PROA  
ATOM   4124  HB  VAL P 295      34.248 -13.692 -21.010  0.00  0.00      PROA  
ATOM   4125  CG1 VAL P 295      32.952 -14.524 -19.612  0.00  0.00      PROA  
ATOM   4126 HG11 VAL P 295      33.495 -14.142 -18.721  0.00  0.00      PROA  
ATOM   4127 HG12 VAL P 295      33.251 -15.580 -19.789  0.00  0.00      PROA  
ATOM   4128 HG13 VAL P 295      31.881 -14.439 -19.329  0.00  0.00      PROA  
ATOM   4129  CG2 VAL P 295      32.417 -14.340 -22.095  0.00  0.00      PROA  
ATOM   4130 HG21 VAL P 295      32.475 -13.646 -22.961  0.00  0.00      PROA  
ATOM   4131 HG22 VAL P 295      31.390 -14.660 -21.819  0.00  0.00      PROA  
ATOM   4132 HG23 VAL P 295      33.003 -15.231 -22.406  0.00  0.00      PROA  
ATOM   4133  C   VAL P 295      32.947 -11.693 -19.341  0.00  0.00      PROA  
ATOM   4134  O   VAL P 295      32.085 -11.597 -18.516  0.00  0.00      PROA  
ATOM   4135  N   VAL P 296      34.112 -11.179 -19.163  0.00  0.00      PROA  
ATOM   4136  HN  VAL P 296      34.822 -11.132 -19.862  0.00  0.00      PROA  
ATOM   4137  CA  VAL P 296      34.626 -10.559 -17.891  0.00  0.00      PROA  
ATOM   4138  HA  VAL P 296      34.407 -11.276 -17.113  0.00  0.00      PROA  
ATOM   4139  CB  VAL P 296      36.134 -10.427 -18.021  0.00  0.00      PROA  
ATOM   4140  HB  VAL P 296      36.314 -10.197 -19.093  0.00  0.00      PROA  
ATOM   4141  CG1 VAL P 296      36.854  -9.362 -17.199  0.00  0.00      PROA  
ATOM   4142 HG11 VAL P 296      36.301  -8.402 -17.280  0.00  0.00      PROA  
ATOM   4143 HG12 VAL P 296      37.886  -9.292 -17.605  0.00  0.00      PROA  
ATOM   4144 HG13 VAL P 296      36.831  -9.574 -16.108  0.00  0.00      PROA  
ATOM   4145  CG2 VAL P 296      36.829 -11.760 -17.630  0.00  0.00      PROA  
ATOM   4146 HG21 VAL P 296      37.936 -11.669 -17.634  0.00  0.00      PROA  
ATOM   4147 HG22 VAL P 296      36.568 -12.555 -18.361  0.00  0.00      PROA  
ATOM   4148 HG23 VAL P 296      36.517 -12.090 -16.616  0.00  0.00      PROA  
ATOM   4149  C   VAL P 296      33.901  -9.270 -17.610  0.00  0.00      PROA  
ATOM   4150  O   VAL P 296      33.558  -8.999 -16.435  0.00  0.00      PROA  
ATOM   4151  N   ALA P 297      33.623  -8.453 -18.624  0.00  0.00      PROA  
ATOM   4152  HN  ALA P 297      33.890  -8.731 -19.543  0.00  0.00      PROA  
ATOM   4153  CA  ALA P 297      32.821  -7.188 -18.386  0.00  0.00      PROA  
ATOM   4154  HA  ALA P 297      33.287  -6.744 -17.519  0.00  0.00      PROA  
ATOM   4155  CB  ALA P 297      33.101  -6.101 -19.488  0.00  0.00      PROA  
ATOM   4156  HB1 ALA P 297      34.192  -5.986 -19.665  0.00  0.00      PROA  
ATOM   4157  HB2 ALA P 297      32.626  -5.136 -19.207  0.00  0.00      PROA  
ATOM   4158  HB3 ALA P 297      32.807  -6.455 -20.498  0.00  0.00      PROA  
ATOM   4159  C   ALA P 297      31.389  -7.378 -17.999  0.00  0.00      PROA  
ATOM   4160  O   ALA P 297      30.826  -6.892 -17.032  0.00  0.00      PROA  
ATOM   4161  N   HSD P 298      30.820  -8.347 -18.741  0.00  0.00      PROA  
ATOM   4162  HN  HSD P 298      31.262  -8.616 -19.594  0.00  0.00      PROA  
ATOM   4163  CA  HSD P 298      29.580  -8.962 -18.550  0.00  0.00      PROA  
ATOM   4164  HA  HSD P 298      28.856  -8.183 -18.735  0.00  0.00      PROA  
ATOM   4165  CB  HSD P 298      29.282  -9.967 -19.704  0.00  0.00      PROA  
ATOM   4166  HB1 HSD P 298      29.824 -10.904 -19.454  0.00  0.00      PROA  
ATOM   4167  HB2 HSD P 298      29.695  -9.666 -20.690  0.00  0.00      PROA  
ATOM   4168  ND1 HSD P 298      26.813  -9.909 -19.051  0.00  0.00      PROA  
ATOM   4169  HD1 HSD P 298      27.004  -9.743 -18.084  0.00  0.00      PROA  
ATOM   4170  CG  HSD P 298      27.815 -10.209 -20.041  0.00  0.00      PROA  
ATOM   4171  CE1 HSD P 298      25.606 -10.032 -19.681  0.00  0.00      PROA  
ATOM   4172  HE1 HSD P 298      24.680  -9.799 -19.155  0.00  0.00      PROA  
ATOM   4173  NE2 HSD P 298      25.784 -10.275 -20.965  0.00  0.00      PROA  
ATOM   4174  CD2 HSD P 298      27.135 -10.358 -21.135  0.00  0.00      PROA  
ATOM   4175  HD2 HSD P 298      27.383 -10.555 -22.171  0.00  0.00      PROA  
ATOM   4176  C   HSD P 298      29.362  -9.679 -17.177  0.00  0.00      PROA  
ATOM   4177  O   HSD P 298      28.394  -9.408 -16.518  0.00  0.00      PROA  
ATOM   4178  N   PHE P 299      30.302 -10.552 -16.837  0.00  0.00      PROA  
ATOM   4179  HN  PHE P 299      31.012 -10.709 -17.519  0.00  0.00      PROA  
ATOM   4180  CA  PHE P 299      30.372 -11.249 -15.538  0.00  0.00      PROA  
ATOM   4181  HA  PHE P 299      29.490 -11.837 -15.330  0.00  0.00      PROA  
ATOM   4182  CB  PHE P 299      31.518 -12.293 -15.549  0.00  0.00      PROA  
ATOM   4183  HB1 PHE P 299      32.314 -11.768 -16.120  0.00  0.00      PROA  
ATOM   4184  HB2 PHE P 299      31.191 -13.162 -16.159  0.00  0.00      PROA  
ATOM   4185  CG  PHE P 299      31.961 -12.841 -14.229  0.00  0.00      PROA  
ATOM   4186  CD1 PHE P 299      32.998 -12.227 -13.486  0.00  0.00      PROA  
ATOM   4187  HD1 PHE P 299      33.515 -11.319 -13.759  0.00  0.00      PROA  
ATOM   4188  CE1 PHE P 299      33.424 -12.818 -12.335  0.00  0.00      PROA  
ATOM   4189  HE1 PHE P 299      34.140 -12.373 -11.662  0.00  0.00      PROA  
ATOM   4190  CZ  PHE P 299      32.808 -13.978 -11.802  0.00  0.00      PROA  
ATOM   4191  HZ  PHE P 299      32.932 -14.394 -10.813  0.00  0.00      PROA  
ATOM   4192  CD2 PHE P 299      31.460 -14.019 -13.759  0.00  0.00      PROA  
ATOM   4193  HD2 PHE P 299      30.652 -14.440 -14.340  0.00  0.00      PROA  
ATOM   4194  CE2 PHE P 299      31.809 -14.514 -12.500  0.00  0.00      PROA  
ATOM   4195  HE2 PHE P 299      31.275 -15.386 -12.151  0.00  0.00      PROA  
ATOM   4196  C   PHE P 299      30.459 -10.279 -14.334  0.00  0.00      PROA  
ATOM   4197  O   PHE P 299      29.886 -10.518 -13.243  0.00  0.00      PROA  
ATOM   4198  N   SER P 300      31.101  -9.155 -14.579  0.00  0.00      PROA  
ATOM   4199  HN  SER P 300      31.745  -8.995 -15.323  0.00  0.00      PROA  
ATOM   4200  CA  SER P 300      31.316  -8.207 -13.464  0.00  0.00      PROA  
ATOM   4201  HA  SER P 300      31.681  -8.659 -12.554  0.00  0.00      PROA  
ATOM   4202  CB  SER P 300      32.434  -7.178 -13.748  0.00  0.00      PROA  
ATOM   4203  HB1 SER P 300      32.713  -6.459 -12.947  0.00  0.00      PROA  
ATOM   4204  HB2 SER P 300      32.188  -6.538 -14.622  0.00  0.00      PROA  
ATOM   4205  OG  SER P 300      33.614  -7.840 -14.073  0.00  0.00      PROA  
ATOM   4206  HG1 SER P 300      33.587  -8.061 -15.006  0.00  0.00      PROA  
ATOM   4207  C   SER P 300      29.927  -7.539 -13.084  0.00  0.00      PROA  
ATOM   4208  O   SER P 300      29.540  -7.637 -11.909  0.00  0.00      PROA  
ATOM   4209  N   TYR P 301      29.177  -6.958 -14.032  0.00  0.00      PROA  
ATOM   4210  HN  TYR P 301      29.446  -6.916 -14.991  0.00  0.00      PROA  
ATOM   4211  CA  TYR P 301      27.921  -6.315 -13.961  0.00  0.00      PROA  
ATOM   4212  HA  TYR P 301      27.991  -5.473 -13.288  0.00  0.00      PROA  
ATOM   4213  CB  TYR P 301      27.247  -5.923 -15.316  0.00  0.00      PROA  
ATOM   4214  HB1 TYR P 301      27.032  -6.817 -15.939  0.00  0.00      PROA  
ATOM   4215  HB2 TYR P 301      27.984  -5.355 -15.923  0.00  0.00      PROA  
ATOM   4216  CG  TYR P 301      25.930  -5.218 -15.127  0.00  0.00      PROA  
ATOM   4217  CD1 TYR P 301      25.849  -4.045 -14.348  0.00  0.00      PROA  
ATOM   4218  HD1 TYR P 301      26.648  -3.676 -13.722  0.00  0.00      PROA  
ATOM   4219  CE1 TYR P 301      24.515  -3.511 -14.105  0.00  0.00      PROA  
ATOM   4220  HE1 TYR P 301      24.427  -2.644 -13.467  0.00  0.00      PROA  
ATOM   4221  CZ  TYR P 301      23.389  -4.012 -14.753  0.00  0.00      PROA  
ATOM   4222  OH  TYR P 301      22.096  -3.402 -14.509  0.00  0.00      PROA  
ATOM   4223  HH  TYR P 301      21.406  -4.022 -14.753  0.00  0.00      PROA  
ATOM   4224  CD2 TYR P 301      24.783  -5.733 -15.740  0.00  0.00      PROA  
ATOM   4225  HD2 TYR P 301      24.761  -6.618 -16.358  0.00  0.00      PROA  
ATOM   4226  CE2 TYR P 301      23.494  -5.145 -15.493  0.00  0.00      PROA  
ATOM   4227  HE2 TYR P 301      22.570  -5.564 -15.862  0.00  0.00      PROA  
ATOM   4228  C   TYR P 301      26.951  -7.337 -13.375  0.00  0.00      PROA  
ATOM   4229  O   TYR P 301      26.161  -7.085 -12.443  0.00  0.00      PROA  
ATOM   4230  N   ASN P 302      26.996  -8.606 -13.926  0.00  0.00      PROA  
ATOM   4231  HN  ASN P 302      27.509  -8.732 -14.772  0.00  0.00      PROA  
ATOM   4232  CA  ASN P 302      26.055  -9.595 -13.585  0.00  0.00      PROA  
ATOM   4233  HA  ASN P 302      25.044  -9.221 -13.640  0.00  0.00      PROA  
ATOM   4234  CB  ASN P 302      26.137 -10.838 -14.533  0.00  0.00      PROA  
ATOM   4235  HB1 ASN P 302      25.759 -11.750 -14.024  0.00  0.00      PROA  
ATOM   4236  HB2 ASN P 302      27.178 -11.174 -14.722  0.00  0.00      PROA  
ATOM   4237  CG  ASN P 302      25.356 -10.634 -15.783  0.00  0.00      PROA  
ATOM   4238  OD1 ASN P 302      25.151  -9.468 -16.245  0.00  0.00      PROA  
ATOM   4239  ND2 ASN P 302      24.804 -11.680 -16.336  0.00  0.00      PROA  
ATOM   4240 HD21 ASN P 302      24.725 -12.464 -15.721  0.00  0.00      PROA  
ATOM   4241 HD22 ASN P 302      24.339 -11.703 -17.220  0.00  0.00      PROA  
ATOM   4242  C   ASN P 302      26.282 -10.045 -12.105  0.00  0.00      PROA  
ATOM   4243  O   ASN P 302      25.326 -10.366 -11.373  0.00  0.00      PROA  
ATOM   4244  N   TRP P 303      27.583 -10.108 -11.748  0.00  0.00      PROA  
ATOM   4245  HN  TRP P 303      28.365  -9.892 -12.328  0.00  0.00      PROA  
ATOM   4246  CA  TRP P 303      27.921 -10.527 -10.360  0.00  0.00      PROA  
ATOM   4247  HA  TRP P 303      27.447 -11.477 -10.163  0.00  0.00      PROA  
ATOM   4248  CB  TRP P 303      29.459 -10.748 -10.117  0.00  0.00      PROA  
ATOM   4249  HB1 TRP P 303      29.890  -9.813 -10.536  0.00  0.00      PROA  
ATOM   4250  HB2 TRP P 303      29.721 -11.667 -10.684  0.00  0.00      PROA  
ATOM   4251  CG  TRP P 303      30.077 -10.904  -8.787  0.00  0.00      PROA  
ATOM   4252  CD1 TRP P 303      30.073  -9.938  -7.826  0.00  0.00      PROA  
ATOM   4253  HD1 TRP P 303      29.782  -8.919  -8.033  0.00  0.00      PROA  
ATOM   4254  NE1 TRP P 303      30.549 -10.398  -6.650  0.00  0.00      PROA  
ATOM   4255  HE1 TRP P 303      30.545 -10.039  -5.743  0.00  0.00      PROA  
ATOM   4256  CE2 TRP P 303      30.818 -11.744  -6.737  0.00  0.00      PROA  
ATOM   4257  CD2 TRP P 303      30.605 -12.101  -8.155  0.00  0.00      PROA  
ATOM   4258  CE3 TRP P 303      30.910 -13.357  -8.607  0.00  0.00      PROA  
ATOM   4259  HE3 TRP P 303      30.613 -13.629  -9.609  0.00  0.00      PROA  
ATOM   4260  CZ3 TRP P 303      31.507 -14.291  -7.747  0.00  0.00      PROA  
ATOM   4261  HZ3 TRP P 303      31.823 -15.293  -7.999  0.00  0.00      PROA  
ATOM   4262  CZ2 TRP P 303      31.424 -12.596  -5.912  0.00  0.00      PROA  
ATOM   4263  HZ2 TRP P 303      31.622 -12.230  -4.915  0.00  0.00      PROA  
ATOM   4264  CH2 TRP P 303      31.696 -13.905  -6.397  0.00  0.00      PROA  
ATOM   4265  HH2 TRP P 303      32.189 -14.571  -5.705  0.00  0.00      PROA  
ATOM   4266  C   TRP P 303      27.371  -9.585  -9.320  0.00  0.00      PROA  
ATOM   4267  O   TRP P 303      26.594  -9.980  -8.470  0.00  0.00      PROA  
ATOM   4268  N   THR P 304      27.611  -8.251  -9.562  0.00  0.00      PROA  
ATOM   4269  HN  THR P 304      27.947  -7.981 -10.461  0.00  0.00      PROA  
ATOM   4270  CA  THR P 304      27.048  -7.195  -8.755  0.00  0.00      PROA  
ATOM   4271  HA  THR P 304      27.388  -7.608  -7.816  0.00  0.00      PROA  
ATOM   4272  CB  THR P 304      27.583  -5.785  -9.147  0.00  0.00      PROA  
ATOM   4273  HB  THR P 304      27.061  -5.413 -10.054  0.00  0.00      PROA  
ATOM   4274  OG1 THR P 304      28.965  -5.867  -9.462  0.00  0.00      PROA  
ATOM   4275  HG1 THR P 304      28.971  -6.448 -10.226  0.00  0.00      PROA  
ATOM   4276  CG2 THR P 304      27.413  -4.883  -7.990  0.00  0.00      PROA  
ATOM   4277 HG21 THR P 304      26.324  -4.664  -7.970  0.00  0.00      PROA  
ATOM   4278 HG22 THR P 304      28.068  -3.996  -8.124  0.00  0.00      PROA  
ATOM   4279 HG23 THR P 304      27.695  -5.279  -6.991  0.00  0.00      PROA  
ATOM   4280  C   THR P 304      25.549  -7.150  -8.787  0.00  0.00      PROA  
ATOM   4281  O   THR P 304      24.955  -7.090  -7.680  0.00  0.00      PROA  
ATOM   4282  N   PHE P 305      24.979  -7.185  -9.991  0.00  0.00      PROA  
ATOM   4283  HN  PHE P 305      25.368  -7.367 -10.891  0.00  0.00      PROA  
ATOM   4284  CA  PHE P 305      23.546  -7.202 -10.133  0.00  0.00      PROA  
ATOM   4285  HA  PHE P 305      23.150  -6.290  -9.711  0.00  0.00      PROA  
ATOM   4286  CB  PHE P 305      23.170  -7.120 -11.671  0.00  0.00      PROA  
ATOM   4287  HB1 PHE P 305      23.756  -7.922 -12.169  0.00  0.00      PROA  
ATOM   4288  HB2 PHE P 305      23.501  -6.136 -12.068  0.00  0.00      PROA  
ATOM   4289  CG  PHE P 305      21.734  -7.095 -12.100  0.00  0.00      PROA  
ATOM   4290  CD1 PHE P 305      20.817  -6.481 -11.218  0.00  0.00      PROA  
ATOM   4291  HD1 PHE P 305      21.287  -6.066 -10.338  0.00  0.00      PROA  
ATOM   4292  CE1 PHE P 305      19.443  -6.512 -11.460  0.00  0.00      PROA  
ATOM   4293  HE1 PHE P 305      18.773  -5.951 -10.826  0.00  0.00      PROA  
ATOM   4294  CZ  PHE P 305      19.010  -7.241 -12.557  0.00  0.00      PROA  
ATOM   4295  HZ  PHE P 305      17.939  -7.372 -12.593  0.00  0.00      PROA  
ATOM   4296  CD2 PHE P 305      21.243  -7.809 -13.154  0.00  0.00      PROA  
ATOM   4297  HD2 PHE P 305      21.976  -8.267 -13.802  0.00  0.00      PROA  
ATOM   4298  CE2 PHE P 305      19.864  -7.794 -13.504  0.00  0.00      PROA  
ATOM   4299  HE2 PHE P 305      19.517  -8.415 -14.317  0.00  0.00      PROA  
ATOM   4300  C   PHE P 305      22.775  -8.323  -9.465  0.00  0.00      PROA  
ATOM   4301  O   PHE P 305      21.937  -8.077  -8.554  0.00  0.00      PROA  
ATOM   4302  N   TYR P 306      23.210  -9.524  -9.743  0.00  0.00      PROA  
ATOM   4303  HN  TYR P 306      24.006  -9.594 -10.338  0.00  0.00      PROA  
ATOM   4304  CA  TYR P 306      22.529 -10.708  -9.275  0.00  0.00      PROA  
ATOM   4305  HA  TYR P 306      21.485 -10.446  -9.196  0.00  0.00      PROA  
ATOM   4306  CB  TYR P 306      22.741 -12.074 -10.018  0.00  0.00      PROA  
ATOM   4307  HB1 TYR P 306      22.197 -12.902  -9.515  0.00  0.00      PROA  
ATOM   4308  HB2 TYR P 306      23.838 -12.247  -9.978  0.00  0.00      PROA  
ATOM   4309  CG  TYR P 306      22.242 -12.070 -11.459  0.00  0.00      PROA  
ATOM   4310  CD1 TYR P 306      21.334 -11.174 -12.029  0.00  0.00      PROA  
ATOM   4311  HD1 TYR P 306      20.905 -10.438 -11.365  0.00  0.00      PROA  
ATOM   4312  CE1 TYR P 306      20.947 -11.165 -13.371  0.00  0.00      PROA  
ATOM   4313  HE1 TYR P 306      20.291 -10.478 -13.885  0.00  0.00      PROA  
ATOM   4314  CZ  TYR P 306      21.606 -12.044 -14.241  0.00  0.00      PROA  
ATOM   4315  OH  TYR P 306      21.175 -12.197 -15.565  0.00  0.00      PROA  
ATOM   4316  HH  TYR P 306      21.551 -13.026 -15.870  0.00  0.00      PROA  
ATOM   4317  CD2 TYR P 306      22.760 -13.037 -12.347  0.00  0.00      PROA  
ATOM   4318  HD2 TYR P 306      23.429 -13.802 -11.980  0.00  0.00      PROA  
ATOM   4319  CE2 TYR P 306      22.421 -13.041 -13.719  0.00  0.00      PROA  
ATOM   4320  HE2 TYR P 306      22.659 -13.844 -14.401  0.00  0.00      PROA  
ATOM   4321  C   TYR P 306      22.819 -10.905  -7.787  0.00  0.00      PROA  
ATOM   4322  O   TYR P 306      21.946 -11.344  -7.043  0.00  0.00      PROA  
ATOM   4323  N   THR P 307      23.945 -10.385  -7.297  0.00  0.00      PROA  
ATOM   4324  HN  THR P 307      24.681  -9.939  -7.800  0.00  0.00      PROA  
ATOM   4325  CA  THR P 307      24.269 -10.393  -5.818  0.00  0.00      PROA  
ATOM   4326  HA  THR P 307      24.076 -11.407  -5.499  0.00  0.00      PROA  
ATOM   4327  CB  THR P 307      25.723  -9.979  -5.476  0.00  0.00      PROA  
ATOM   4328  HB  THR P 307      25.861  -9.051  -6.071  0.00  0.00      PROA  
ATOM   4329  OG1 THR P 307      26.582 -11.031  -5.879  0.00  0.00      PROA  
ATOM   4330  HG1 THR P 307      26.722 -10.893  -6.819  0.00  0.00      PROA  
ATOM   4331  CG2 THR P 307      25.945  -9.581  -3.991  0.00  0.00      PROA  
ATOM   4332 HG21 THR P 307      25.318  -8.701  -3.734  0.00  0.00      PROA  
ATOM   4333 HG22 THR P 307      26.988  -9.198  -3.992  0.00  0.00      PROA  
ATOM   4334 HG23 THR P 307      26.009 -10.348  -3.190  0.00  0.00      PROA  
ATOM   4335  C   THR P 307      23.427  -9.455  -5.057  0.00  0.00      PROA  
ATOM   4336  O   THR P 307      22.766  -9.739  -4.074  0.00  0.00      PROA  
ATOM   4337  N   LEU P 308      23.372  -8.197  -5.529  0.00  0.00      PROA  
ATOM   4338  HN  LEU P 308      23.854  -7.877  -6.341  0.00  0.00      PROA  
ATOM   4339  CA  LEU P 308      22.731  -7.120  -4.738  0.00  0.00      PROA  
ATOM   4340  HA  LEU P 308      22.986  -7.395  -3.725  0.00  0.00      PROA  
ATOM   4341  CB  LEU P 308      23.365  -5.743  -5.110  0.00  0.00      PROA  
ATOM   4342  HB1 LEU P 308      23.313  -5.470  -6.185  0.00  0.00      PROA  
ATOM   4343  HB2 LEU P 308      24.453  -5.840  -4.907  0.00  0.00      PROA  
ATOM   4344  CG  LEU P 308      22.895  -4.560  -4.229  0.00  0.00      PROA  
ATOM   4345  HG  LEU P 308      21.801  -4.490  -4.411  0.00  0.00      PROA  
ATOM   4346  CD1 LEU P 308      23.226  -4.825  -2.722  0.00  0.00      PROA  
ATOM   4347 HD11 LEU P 308      22.625  -5.650  -2.285  0.00  0.00      PROA  
ATOM   4348 HD12 LEU P 308      23.004  -3.889  -2.165  0.00  0.00      PROA  
ATOM   4349 HD13 LEU P 308      24.298  -5.031  -2.518  0.00  0.00      PROA  
ATOM   4350  CD2 LEU P 308      23.374  -3.180  -4.617  0.00  0.00      PROA  
ATOM   4351 HD21 LEU P 308      22.785  -2.409  -4.075  0.00  0.00      PROA  
ATOM   4352 HD22 LEU P 308      23.392  -3.102  -5.725  0.00  0.00      PROA  
ATOM   4353 HD23 LEU P 308      24.398  -2.929  -4.270  0.00  0.00      PROA  
ATOM   4354  C   LEU P 308      21.190  -7.070  -4.794  0.00  0.00      PROA  
ATOM   4355  O   LEU P 308      20.580  -6.950  -3.763  0.00  0.00      PROA  
ATOM   4356  N   LEU P 309      20.474  -7.194  -6.002  0.00  0.00      PROA  
ATOM   4357  HN  LEU P 309      20.948  -7.366  -6.862  0.00  0.00      PROA  
ATOM   4358  CA  LEU P 309      18.992  -7.248  -6.078  0.00  0.00      PROA  
ATOM   4359  HA  LEU P 309      18.532  -6.280  -5.943  0.00  0.00      PROA  
ATOM   4360  CB  LEU P 309      18.383  -7.739  -7.410  0.00  0.00      PROA  
ATOM   4361  HB1 LEU P 309      18.910  -8.549  -7.957  0.00  0.00      PROA  
ATOM   4362  HB2 LEU P 309      18.459  -6.900  -8.135  0.00  0.00      PROA  
ATOM   4363  CG  LEU P 309      16.819  -7.963  -7.443  0.00  0.00      PROA  
ATOM   4364  HG  LEU P 309      16.645  -8.809  -6.743  0.00  0.00      PROA  
ATOM   4365  CD1 LEU P 309      16.041  -6.729  -6.929  0.00  0.00      PROA  
ATOM   4366 HD11 LEU P 309      16.391  -6.396  -5.929  0.00  0.00      PROA  
ATOM   4367 HD12 LEU P 309      15.008  -7.004  -6.629  0.00  0.00      PROA  
ATOM   4368 HD13 LEU P 309      16.017  -5.930  -7.701  0.00  0.00      PROA  
ATOM   4369  CD2 LEU P 309      16.346  -8.451  -8.785  0.00  0.00      PROA  
ATOM   4370 HD21 LEU P 309      16.595  -7.690  -9.555  0.00  0.00      PROA  
ATOM   4371 HD22 LEU P 309      15.252  -8.643  -8.778  0.00  0.00      PROA  
ATOM   4372 HD23 LEU P 309      16.796  -9.398  -9.154  0.00  0.00      PROA  
ATOM   4373  C   LEU P 309      18.388  -8.097  -5.030  0.00  0.00      PROA  
ATOM   4374  O   LEU P 309      17.515  -7.633  -4.298  0.00  0.00      PROA  
ATOM   4375  N   THR P 310      18.876  -9.372  -4.754  0.00  0.00      PROA  
ATOM   4376  HN  THR P 310      19.460  -9.821  -5.426  0.00  0.00      PROA  
ATOM   4377  CA  THR P 310      18.122 -10.260  -3.872  0.00  0.00      PROA  
ATOM   4378  HA  THR P 310      17.089 -10.124  -4.160  0.00  0.00      PROA  
ATOM   4379  CB  THR P 310      18.406 -11.708  -4.312  0.00  0.00      PROA  
ATOM   4380  HB  THR P 310      18.247 -11.937  -5.387  0.00  0.00      PROA  
ATOM   4381  OG1 THR P 310      17.879 -12.719  -3.489  0.00  0.00      PROA  
ATOM   4382  HG1 THR P 310      16.938 -12.665  -3.672  0.00  0.00      PROA  
ATOM   4383  CG2 THR P 310      19.976 -11.975  -4.218  0.00  0.00      PROA  
ATOM   4384 HG21 THR P 310      20.247 -11.806  -3.154  0.00  0.00      PROA  
ATOM   4385 HG22 THR P 310      20.592 -11.364  -4.913  0.00  0.00      PROA  
ATOM   4386 HG23 THR P 310      20.223 -13.041  -4.411  0.00  0.00      PROA  
ATOM   4387  C   THR P 310      18.316 -10.022  -2.374  0.00  0.00      PROA  
ATOM   4388  O   THR P 310      17.367 -10.344  -1.582  0.00  0.00      PROA  
ATOM   4389  N   LEU P 311      19.518  -9.504  -1.994  0.00  0.00      PROA  
ATOM   4390  HN  LEU P 311      20.119  -9.272  -2.755  0.00  0.00      PROA  
ATOM   4391  CA  LEU P 311      19.995  -9.231  -0.662  0.00  0.00      PROA  
ATOM   4392  HA  LEU P 311      19.372  -9.832  -0.017  0.00  0.00      PROA  
ATOM   4393  CB  LEU P 311      21.577  -9.565  -0.523  0.00  0.00      PROA  
ATOM   4394  HB1 LEU P 311      21.928  -9.331   0.505  0.00  0.00      PROA  
ATOM   4395  HB2 LEU P 311      22.103  -8.888  -1.229  0.00  0.00      PROA  
ATOM   4396  CG  LEU P 311      22.077 -11.034  -0.953  0.00  0.00      PROA  
ATOM   4397  HG  LEU P 311      21.793 -11.160  -2.019  0.00  0.00      PROA  
ATOM   4398  CD1 LEU P 311      23.507 -11.367  -0.783  0.00  0.00      PROA  
ATOM   4399 HD11 LEU P 311      23.949 -11.266   0.231  0.00  0.00      PROA  
ATOM   4400 HD12 LEU P 311      24.048 -10.846  -1.602  0.00  0.00      PROA  
ATOM   4401 HD13 LEU P 311      23.586 -12.460  -0.966  0.00  0.00      PROA  
ATOM   4402  CD2 LEU P 311      21.211 -12.113  -0.239  0.00  0.00      PROA  
ATOM   4403 HD21 LEU P 311      20.170 -11.918  -0.575  0.00  0.00      PROA  
ATOM   4404 HD22 LEU P 311      21.218 -12.023   0.868  0.00  0.00      PROA  
ATOM   4405 HD23 LEU P 311      21.379 -13.173  -0.527  0.00  0.00      PROA  
ATOM   4406  C   LEU P 311      19.637  -7.869  -0.197  0.00  0.00      PROA  
ATOM   4407  O   LEU P 311      19.844  -7.628   1.027  0.00  0.00      PROA  
ATOM   4408  N   LEU P 312      19.128  -6.988  -1.056  0.00  0.00      PROA  
ATOM   4409  HN  LEU P 312      19.093  -7.219  -2.025  0.00  0.00      PROA  
ATOM   4410  CA  LEU P 312      18.732  -5.668  -0.799  0.00  0.00      PROA  
ATOM   4411  HA  LEU P 312      19.534  -5.280  -0.188  0.00  0.00      PROA  
ATOM   4412  CB  LEU P 312      18.810  -4.905  -2.070  0.00  0.00      PROA  
ATOM   4413  HB1 LEU P 312      18.197  -5.240  -2.934  0.00  0.00      PROA  
ATOM   4414  HB2 LEU P 312      19.871  -4.902  -2.400  0.00  0.00      PROA  
ATOM   4415  CG  LEU P 312      18.699  -3.327  -2.062  0.00  0.00      PROA  
ATOM   4416  HG  LEU P 312      17.612  -3.100  -2.059  0.00  0.00      PROA  
ATOM   4417  CD1 LEU P 312      19.266  -2.673  -0.816  0.00  0.00      PROA  
ATOM   4418 HD11 LEU P 312      18.709  -2.835   0.131  0.00  0.00      PROA  
ATOM   4419 HD12 LEU P 312      19.515  -1.601  -0.966  0.00  0.00      PROA  
ATOM   4420 HD13 LEU P 312      20.222  -3.230  -0.715  0.00  0.00      PROA  
ATOM   4421  CD2 LEU P 312      19.272  -2.666  -3.313  0.00  0.00      PROA  
ATOM   4422 HD21 LEU P 312      20.289  -2.946  -3.662  0.00  0.00      PROA  
ATOM   4423 HD22 LEU P 312      19.351  -1.575  -3.117  0.00  0.00      PROA  
ATOM   4424 HD23 LEU P 312      18.607  -2.931  -4.163  0.00  0.00      PROA  
ATOM   4425  C   LEU P 312      17.556  -5.480   0.118  0.00  0.00      PROA  
ATOM   4426  O   LEU P 312      17.699  -4.675   1.075  0.00  0.00      PROA  
ATOM   4427  N   PRO P 313      16.448  -6.270   0.083  0.00  0.00      PROA  
ATOM   4428  CD  PRO P 313      15.966  -6.789  -1.219  0.00  0.00      PROA  
ATOM   4429  HD1 PRO P 313      16.426  -7.792  -1.348  0.00  0.00      PROA  
ATOM   4430  HD2 PRO P 313      16.362  -6.185  -2.063  0.00  0.00      PROA  
ATOM   4431  CA  PRO P 313      15.352  -6.095   1.027  0.00  0.00      PROA  
ATOM   4432  HA  PRO P 313      15.001  -5.075   0.981  0.00  0.00      PROA  
ATOM   4433  CB  PRO P 313      14.222  -6.877   0.287  0.00  0.00      PROA  
ATOM   4434  HB1 PRO P 313      13.251  -6.417   0.571  0.00  0.00      PROA  
ATOM   4435  HB2 PRO P 313      14.172  -7.935   0.623  0.00  0.00      PROA  
ATOM   4436  CG  PRO P 313      14.443  -6.682  -1.166  0.00  0.00      PROA  
ATOM   4437  HG1 PRO P 313      13.876  -7.423  -1.769  0.00  0.00      PROA  
ATOM   4438  HG2 PRO P 313      14.125  -5.653  -1.438  0.00  0.00      PROA  
ATOM   4439  C   PRO P 313      15.648  -6.505   2.419  0.00  0.00      PROA  
ATOM   4440  O   PRO P 313      15.032  -5.982   3.386  0.00  0.00      PROA  
ATOM   4441  N   THR P 314      16.608  -7.435   2.562  0.00  0.00      PROA  
ATOM   4442  HN  THR P 314      17.144  -7.667   1.754  0.00  0.00      PROA  
ATOM   4443  CA  THR P 314      17.269  -7.607   3.875  0.00  0.00      PROA  
ATOM   4444  HA  THR P 314      16.516  -7.882   4.599  0.00  0.00      PROA  
ATOM   4445  CB  THR P 314      18.250  -8.857   3.845  0.00  0.00      PROA  
ATOM   4446  HB  THR P 314      19.130  -8.680   3.190  0.00  0.00      PROA  
ATOM   4447  OG1 THR P 314      17.512  -9.945   3.350  0.00  0.00      PROA  
ATOM   4448  HG1 THR P 314      16.938  -9.716   2.615  0.00  0.00      PROA  
ATOM   4449  CG2 THR P 314      18.733  -9.133   5.249  0.00  0.00      PROA  
ATOM   4450 HG21 THR P 314      17.947  -9.069   6.031  0.00  0.00      PROA  
ATOM   4451 HG22 THR P 314      19.439  -8.375   5.653  0.00  0.00      PROA  
ATOM   4452 HG23 THR P 314      19.063 -10.187   5.368  0.00  0.00      PROA  
ATOM   4453  C   THR P 314      18.062  -6.413   4.374  0.00  0.00      PROA  
ATOM   4454  O   THR P 314      17.948  -6.053   5.532  0.00  0.00      PROA  
ATOM   4455  N   TYR P 315      18.809  -5.649   3.557  0.00  0.00      PROA  
ATOM   4456  HN  TYR P 315      18.803  -5.865   2.584  0.00  0.00      PROA  
ATOM   4457  CA  TYR P 315      19.772  -4.668   4.041  0.00  0.00      PROA  
ATOM   4458  HA  TYR P 315      20.355  -5.112   4.834  0.00  0.00      PROA  
ATOM   4459  CB  TYR P 315      20.751  -4.355   2.870  0.00  0.00      PROA  
ATOM   4460  HB1 TYR P 315      20.208  -3.945   1.991  0.00  0.00      PROA  
ATOM   4461  HB2 TYR P 315      21.178  -5.322   2.526  0.00  0.00      PROA  
ATOM   4462  CG  TYR P 315      21.844  -3.390   3.327  0.00  0.00      PROA  
ATOM   4463  CD1 TYR P 315      23.190  -3.829   3.278  0.00  0.00      PROA  
ATOM   4464  HD1 TYR P 315      23.321  -4.886   3.095  0.00  0.00      PROA  
ATOM   4465  CE1 TYR P 315      24.260  -2.998   3.667  0.00  0.00      PROA  
ATOM   4466  HE1 TYR P 315      25.269  -3.382   3.663  0.00  0.00      PROA  
ATOM   4467  CZ  TYR P 315      23.992  -1.699   4.001  0.00  0.00      PROA  
ATOM   4468  OH  TYR P 315      25.007  -0.849   4.474  0.00  0.00      PROA  
ATOM   4469  HH  TYR P 315      24.644   0.033   4.363  0.00  0.00      PROA  
ATOM   4470  CD2 TYR P 315      21.602  -2.012   3.610  0.00  0.00      PROA  
ATOM   4471  HD2 TYR P 315      20.614  -1.577   3.653  0.00  0.00      PROA  
ATOM   4472  CE2 TYR P 315      22.722  -1.197   3.964  0.00  0.00      PROA  
ATOM   4473  HE2 TYR P 315      22.605  -0.154   4.216  0.00  0.00      PROA  
ATOM   4474  C   TYR P 315      19.078  -3.438   4.507  0.00  0.00      PROA  
ATOM   4475  O   TYR P 315      19.399  -2.784   5.444  0.00  0.00      PROA  
ATOM   4476  N   MET P 316      17.851  -3.173   3.922  0.00  0.00      PROA  
ATOM   4477  HN  MET P 316      17.572  -3.806   3.205  0.00  0.00      PROA  
ATOM   4478  CA  MET P 316      16.984  -2.125   4.291  0.00  0.00      PROA  
ATOM   4479  HA  MET P 316      17.614  -1.250   4.349  0.00  0.00      PROA  
ATOM   4480  CB  MET P 316      15.875  -2.042   3.193  0.00  0.00      PROA  
ATOM   4481  HB1 MET P 316      15.111  -1.313   3.539  0.00  0.00      PROA  
ATOM   4482  HB2 MET P 316      15.309  -2.992   3.084  0.00  0.00      PROA  
ATOM   4483  CG  MET P 316      16.338  -1.530   1.821  0.00  0.00      PROA  
ATOM   4484  HG1 MET P 316      15.519  -1.581   1.071  0.00  0.00      PROA  
ATOM   4485  HG2 MET P 316      17.165  -2.150   1.413  0.00  0.00      PROA  
ATOM   4486  SD  MET P 316      16.918   0.189   1.790  0.00  0.00      PROA  
ATOM   4487  CE  MET P 316      17.020   0.285  -0.073  0.00  0.00      PROA  
ATOM   4488  HE1 MET P 316      17.133   1.364  -0.314  0.00  0.00      PROA  
ATOM   4489  HE2 MET P 316      16.142  -0.260  -0.481  0.00  0.00      PROA  
ATOM   4490  HE3 MET P 316      17.953  -0.194  -0.439  0.00  0.00      PROA  
ATOM   4491  C   MET P 316      16.272  -2.276   5.669  0.00  0.00      PROA  
ATOM   4492  O   MET P 316      15.968  -1.329   6.414  0.00  0.00      PROA  
ATOM   4493  N   LYS P 317      16.157  -3.557   6.158  0.00  0.00      PROA  
ATOM   4494  HN  LYS P 317      16.472  -4.300   5.573  0.00  0.00      PROA  
ATOM   4495  CA  LYS P 317      15.335  -3.822   7.301  0.00  0.00      PROA  
ATOM   4496  HA  LYS P 317      14.541  -3.128   7.537  0.00  0.00      PROA  
ATOM   4497  CB  LYS P 317      14.587  -5.180   6.968  0.00  0.00      PROA  
ATOM   4498  HB1 LYS P 317      15.271  -5.964   6.579  0.00  0.00      PROA  
ATOM   4499  HB2 LYS P 317      14.015  -4.824   6.085  0.00  0.00      PROA  
ATOM   4500  CG  LYS P 317      13.599  -5.579   8.088  0.00  0.00      PROA  
ATOM   4501  HG1 LYS P 317      12.854  -6.212   7.562  0.00  0.00      PROA  
ATOM   4502  HG2 LYS P 317      13.066  -4.688   8.484  0.00  0.00      PROA  
ATOM   4503  CD  LYS P 317      14.291  -6.472   9.105  0.00  0.00      PROA  
ATOM   4504  HD1 LYS P 317      14.486  -5.963  10.073  0.00  0.00      PROA  
ATOM   4505  HD2 LYS P 317      15.299  -6.735   8.720  0.00  0.00      PROA  
ATOM   4506  CE  LYS P 317      13.533  -7.785   9.336  0.00  0.00      PROA  
ATOM   4507  HE1 LYS P 317      13.562  -8.261   8.333  0.00  0.00      PROA  
ATOM   4508  HE2 LYS P 317      12.477  -7.538   9.577  0.00  0.00      PROA  
ATOM   4509  NZ  LYS P 317      14.232  -8.664  10.308  0.00  0.00      PROA  
ATOM   4510  HZ1 LYS P 317      15.250  -8.533  10.145  0.00  0.00      PROA  
ATOM   4511  HZ2 LYS P 317      13.916  -9.633  10.100  0.00  0.00      PROA  
ATOM   4512  HZ3 LYS P 317      13.955  -8.375  11.267  0.00  0.00      PROA  
ATOM   4513  C   LYS P 317      16.361  -4.087   8.506  0.00  0.00      PROA  
ATOM   4514  O   LYS P 317      16.359  -3.417   9.515  0.00  0.00      PROA  
ATOM   4515  N   GLU P 318      17.292  -5.071   8.356  0.00  0.00      PROA  
ATOM   4516  HN  GLU P 318      17.333  -5.591   7.507  0.00  0.00      PROA  
ATOM   4517  CA  GLU P 318      18.269  -5.206   9.437  0.00  0.00      PROA  
ATOM   4518  HA  GLU P 318      17.702  -5.376  10.340  0.00  0.00      PROA  
ATOM   4519  CB  GLU P 318      19.226  -6.391   8.960  0.00  0.00      PROA  
ATOM   4520  HB1 GLU P 318      19.906  -6.576   9.819  0.00  0.00      PROA  
ATOM   4521  HB2 GLU P 318      19.771  -6.099   8.037  0.00  0.00      PROA  
ATOM   4522  CG  GLU P 318      18.565  -7.774   8.667  0.00  0.00      PROA  
ATOM   4523  HG1 GLU P 318      19.236  -8.461   8.110  0.00  0.00      PROA  
ATOM   4524  HG2 GLU P 318      17.649  -7.645   8.051  0.00  0.00      PROA  
ATOM   4525  CD  GLU P 318      18.029  -8.482   9.903  0.00  0.00      PROA  
ATOM   4526  OE1 GLU P 318      18.762  -8.689  10.871  0.00  0.00      PROA  
ATOM   4527  OE2 GLU P 318      16.791  -8.800   9.935  0.00  0.00      PROA  
ATOM   4528  C   GLU P 318      19.230  -4.076   9.741  0.00  0.00      PROA  
ATOM   4529  O   GLU P 318      19.460  -3.788  10.895  0.00  0.00      PROA  
ATOM   4530  N   ILE P 319      19.772  -3.410   8.787  0.00  0.00      PROA  
ATOM   4531  HN  ILE P 319      19.586  -3.592   7.824  0.00  0.00      PROA  
ATOM   4532  CA  ILE P 319      20.762  -2.410   9.062  0.00  0.00      PROA  
ATOM   4533  HA  ILE P 319      21.269  -2.549  10.005  0.00  0.00      PROA  
ATOM   4534  CB  ILE P 319      21.851  -2.551   8.015  0.00  0.00      PROA  
ATOM   4535  HB  ILE P 319      21.417  -2.419   7.001  0.00  0.00      PROA  
ATOM   4536  CG2 ILE P 319      22.973  -1.523   8.176  0.00  0.00      PROA  
ATOM   4537 HG21 ILE P 319      23.610  -1.501   7.266  0.00  0.00      PROA  
ATOM   4538 HG22 ILE P 319      23.632  -1.898   8.988  0.00  0.00      PROA  
ATOM   4539 HG23 ILE P 319      22.756  -0.440   8.300  0.00  0.00      PROA  
ATOM   4540  CG1 ILE P 319      22.391  -4.003   8.025  0.00  0.00      PROA  
ATOM   4541 HG11 ILE P 319      21.589  -4.771   7.980  0.00  0.00      PROA  
ATOM   4542 HG12 ILE P 319      22.883  -4.122   9.014  0.00  0.00      PROA  
ATOM   4543  CD  ILE P 319      23.466  -4.372   6.946  0.00  0.00      PROA  
ATOM   4544  HD1 ILE P 319      23.832  -5.415   7.060  0.00  0.00      PROA  
ATOM   4545  HD2 ILE P 319      24.370  -3.726   6.954  0.00  0.00      PROA  
ATOM   4546  HD3 ILE P 319      22.944  -4.223   5.976  0.00  0.00      PROA  
ATOM   4547  C   ILE P 319      20.154  -1.072   9.100  0.00  0.00      PROA  
ATOM   4548  O   ILE P 319      20.423  -0.295  10.038  0.00  0.00      PROA  
ATOM   4549  N   LEU P 320      19.329  -0.604   8.127  0.00  0.00      PROA  
ATOM   4550  HN  LEU P 320      19.228  -1.145   7.295  0.00  0.00      PROA  
ATOM   4551  CA  LEU P 320      18.935   0.751   8.077  0.00  0.00      PROA  
ATOM   4552  HA  LEU P 320      19.648   1.375   8.595  0.00  0.00      PROA  
ATOM   4553  CB  LEU P 320      18.785   1.217   6.579  0.00  0.00      PROA  
ATOM   4554  HB1 LEU P 320      18.339   2.231   6.502  0.00  0.00      PROA  
ATOM   4555  HB2 LEU P 320      18.031   0.586   6.062  0.00  0.00      PROA  
ATOM   4556  CG  LEU P 320      20.150   1.147   5.716  0.00  0.00      PROA  
ATOM   4557  HG  LEU P 320      20.503   0.098   5.819  0.00  0.00      PROA  
ATOM   4558  CD1 LEU P 320      19.906   1.400   4.274  0.00  0.00      PROA  
ATOM   4559 HD11 LEU P 320      20.877   1.313   3.741  0.00  0.00      PROA  
ATOM   4560 HD12 LEU P 320      19.468   2.398   4.056  0.00  0.00      PROA  
ATOM   4561 HD13 LEU P 320      19.130   0.691   3.915  0.00  0.00      PROA  
ATOM   4562  CD2 LEU P 320      21.263   2.004   6.181  0.00  0.00      PROA  
ATOM   4563 HD21 LEU P 320      20.867   3.041   6.133  0.00  0.00      PROA  
ATOM   4564 HD22 LEU P 320      22.132   1.797   5.521  0.00  0.00      PROA  
ATOM   4565 HD23 LEU P 320      21.449   1.824   7.262  0.00  0.00      PROA  
ATOM   4566  C   LEU P 320      17.620   1.040   8.723  0.00  0.00      PROA  
ATOM   4567  O   LEU P 320      17.334   2.161   9.188  0.00  0.00      PROA  
ATOM   4568  N   ARG P 321      16.798   0.042   8.969  0.00  0.00      PROA  
ATOM   4569  HN  ARG P 321      17.119  -0.842   8.636  0.00  0.00      PROA  
ATOM   4570  CA  ARG P 321      15.681  -0.053   9.881  0.00  0.00      PROA  
ATOM   4571  HA  ARG P 321      15.426  -1.091  10.037  0.00  0.00      PROA  
ATOM   4572  CB  ARG P 321      15.979   0.536  11.311  0.00  0.00      PROA  
ATOM   4573  HB1 ARG P 321      15.140   0.335  12.012  0.00  0.00      PROA  
ATOM   4574  HB2 ARG P 321      16.147   1.634  11.303  0.00  0.00      PROA  
ATOM   4575  CG  ARG P 321      17.204   0.010  12.037  0.00  0.00      PROA  
ATOM   4576  HG1 ARG P 321      17.463   0.533  12.983  0.00  0.00      PROA  
ATOM   4577  HG2 ARG P 321      18.012   0.248  11.313  0.00  0.00      PROA  
ATOM   4578  CD  ARG P 321      17.470  -1.514  12.088  0.00  0.00      PROA  
ATOM   4579  HD1 ARG P 321      18.552  -1.740  12.205  0.00  0.00      PROA  
ATOM   4580  HD2 ARG P 321      17.131  -1.894  11.100  0.00  0.00      PROA  
ATOM   4581  NE  ARG P 321      16.516  -2.061  13.033  0.00  0.00      PROA  
ATOM   4582  HE  ARG P 321      15.933  -1.491  13.612  0.00  0.00      PROA  
ATOM   4583  CZ  ARG P 321      16.290  -3.344  13.191  0.00  0.00      PROA  
ATOM   4584  NH1 ARG P 321      17.087  -4.178  12.578  0.00  0.00      PROA  
ATOM   4585 HH11 ARG P 321      16.983  -5.154  12.769  0.00  0.00      PROA  
ATOM   4586 HH12 ARG P 321      17.677  -3.822  11.853  0.00  0.00      PROA  
ATOM   4587  NH2 ARG P 321      15.254  -3.753  13.937  0.00  0.00      PROA  
ATOM   4588 HH21 ARG P 321      14.848  -3.094  14.571  0.00  0.00      PROA  
ATOM   4589 HH22 ARG P 321      15.109  -4.723  14.131  0.00  0.00      PROA  
ATOM   4590  C   ARG P 321      14.417   0.515   9.294  0.00  0.00      PROA  
ATOM   4591  O   ARG P 321      13.592   1.154   9.942  0.00  0.00      PROA  
ATOM   4592  N   PHE P 322      14.173   0.298   7.970  0.00  0.00      PROA  
ATOM   4593  HN  PHE P 322      14.908  -0.172   7.489  0.00  0.00      PROA  
ATOM   4594  CA  PHE P 322      12.924   0.664   7.251  0.00  0.00      PROA  
ATOM   4595  HA  PHE P 322      12.663   1.698   7.423  0.00  0.00      PROA  
ATOM   4596  CB  PHE P 322      13.112   0.734   5.682  0.00  0.00      PROA  
ATOM   4597  HB1 PHE P 322      12.135   1.048   5.256  0.00  0.00      PROA  
ATOM   4598  HB2 PHE P 322      13.412  -0.254   5.273  0.00  0.00      PROA  
ATOM   4599  CG  PHE P 322      14.057   1.876   5.259  0.00  0.00      PROA  
ATOM   4600  CD1 PHE P 322      13.791   3.172   5.546  0.00  0.00      PROA  
ATOM   4601  HD1 PHE P 322      12.809   3.390   5.941  0.00  0.00      PROA  
ATOM   4602  CE1 PHE P 322      14.589   4.209   5.108  0.00  0.00      PROA  
ATOM   4603  HE1 PHE P 322      14.323   5.250   5.224  0.00  0.00      PROA  
ATOM   4604  CZ  PHE P 322      15.890   3.964   4.612  0.00  0.00      PROA  
ATOM   4605  HZ  PHE P 322      16.538   4.730   4.212  0.00  0.00      PROA  
ATOM   4606  CD2 PHE P 322      15.302   1.521   4.736  0.00  0.00      PROA  
ATOM   4607  HD2 PHE P 322      15.610   0.488   4.670  0.00  0.00      PROA  
ATOM   4608  CE2 PHE P 322      16.251   2.595   4.516  0.00  0.00      PROA  
ATOM   4609  HE2 PHE P 322      17.278   2.339   4.298  0.00  0.00      PROA  
ATOM   4610  C   PHE P 322      11.724  -0.126   7.647  0.00  0.00      PROA  
ATOM   4611  O   PHE P 322      11.844  -1.198   8.268  0.00  0.00      PROA  
ATOM   4612  N   ASN P 323      10.570   0.398   7.321  0.00  0.00      PROA  
ATOM   4613  HN  ASN P 323      10.496   1.375   7.139  0.00  0.00      PROA  
ATOM   4614  CA  ASN P 323       9.308  -0.354   7.245  0.00  0.00      PROA  
ATOM   4615  HA  ASN P 323       9.291  -1.135   7.991  0.00  0.00      PROA  
ATOM   4616  CB  ASN P 323       8.053   0.563   7.583  0.00  0.00      PROA  
ATOM   4617  HB1 ASN P 323       7.189  -0.135   7.555  0.00  0.00      PROA  
ATOM   4618  HB2 ASN P 323       7.972   1.414   6.873  0.00  0.00      PROA  
ATOM   4619  CG  ASN P 323       8.230   1.167   8.906  0.00  0.00      PROA  
ATOM   4620  OD1 ASN P 323       8.113   0.584   9.946  0.00  0.00      PROA  
ATOM   4621  ND2 ASN P 323       8.573   2.506   8.886  0.00  0.00      PROA  
ATOM   4622 HD21 ASN P 323       8.411   2.899   7.981  0.00  0.00      PROA  
ATOM   4623 HD22 ASN P 323       8.534   3.104   9.686  0.00  0.00      PROA  
ATOM   4624  C   ASN P 323       9.137  -1.032   5.867  0.00  0.00      PROA  
ATOM   4625  O   ASN P 323       9.803  -0.667   4.915  0.00  0.00      PROA  
ATOM   4626  N   VAL P 324       8.241  -2.063   5.719  0.00  0.00      PROA  
ATOM   4627  HN  VAL P 324       7.709  -2.299   6.528  0.00  0.00      PROA  
ATOM   4628  CA  VAL P 324       8.003  -2.739   4.463  0.00  0.00      PROA  
ATOM   4629  HA  VAL P 324       8.923  -3.280   4.301  0.00  0.00      PROA  
ATOM   4630  CB  VAL P 324       6.915  -3.753   4.650  0.00  0.00      PROA  
ATOM   4631  HB  VAL P 324       6.120  -3.268   5.255  0.00  0.00      PROA  
ATOM   4632  CG1 VAL P 324       6.317  -4.408   3.300  0.00  0.00      PROA  
ATOM   4633 HG11 VAL P 324       5.924  -3.654   2.585  0.00  0.00      PROA  
ATOM   4634 HG12 VAL P 324       5.486  -5.129   3.457  0.00  0.00      PROA  
ATOM   4635 HG13 VAL P 324       7.152  -4.924   2.779  0.00  0.00      PROA  
ATOM   4636  CG2 VAL P 324       7.515  -4.900   5.557  0.00  0.00      PROA  
ATOM   4637 HG21 VAL P 324       6.807  -5.686   5.897  0.00  0.00      PROA  
ATOM   4638 HG22 VAL P 324       8.012  -4.517   6.474  0.00  0.00      PROA  
ATOM   4639 HG23 VAL P 324       8.307  -5.480   5.037  0.00  0.00      PROA  
ATOM   4640  C   VAL P 324       7.796  -1.868   3.227  0.00  0.00      PROA  
ATOM   4641  O   VAL P 324       8.442  -2.059   2.181  0.00  0.00      PROA  
ATOM   4642  N   GLN P 325       6.954  -0.860   3.383  0.00  0.00      PROA  
ATOM   4643  HN  GLN P 325       6.502  -0.703   4.257  0.00  0.00      PROA  
ATOM   4644  CA  GLN P 325       6.730   0.103   2.314  0.00  0.00      PROA  
ATOM   4645  HA  GLN P 325       6.358  -0.472   1.479  0.00  0.00      PROA  
ATOM   4646  CB  GLN P 325       5.687   1.156   2.626  0.00  0.00      PROA  
ATOM   4647  HB1 GLN P 325       5.552   1.846   1.767  0.00  0.00      PROA  
ATOM   4648  HB2 GLN P 325       6.083   1.721   3.497  0.00  0.00      PROA  
ATOM   4649  CG  GLN P 325       4.253   0.596   2.936  0.00  0.00      PROA  
ATOM   4650  HG1 GLN P 325       4.120  -0.365   3.478  0.00  0.00      PROA  
ATOM   4651  HG2 GLN P 325       3.768   0.434   1.950  0.00  0.00      PROA  
ATOM   4652  CD  GLN P 325       3.465   1.793   3.453  0.00  0.00      PROA  
ATOM   4653  OE1 GLN P 325       2.622   2.389   2.756  0.00  0.00      PROA  
ATOM   4654  NE2 GLN P 325       3.777   2.266   4.689  0.00  0.00      PROA  
ATOM   4655 HE21 GLN P 325       3.253   3.031   5.061  0.00  0.00      PROA  
ATOM   4656 HE22 GLN P 325       4.580   1.872   5.137  0.00  0.00      PROA  
ATOM   4657  C   GLN P 325       8.043   0.888   1.848  0.00  0.00      PROA  
ATOM   4658  O   GLN P 325       8.265   1.025   0.663  0.00  0.00      PROA  
ATOM   4659  N   GLU P 326       8.749   1.357   2.866  0.00  0.00      PROA  
ATOM   4660  HN  GLU P 326       8.534   1.250   3.834  0.00  0.00      PROA  
ATOM   4661  CA  GLU P 326       9.930   2.210   2.610  0.00  0.00      PROA  
ATOM   4662  HA  GLU P 326       9.684   2.949   1.862  0.00  0.00      PROA  
ATOM   4663  CB  GLU P 326      10.379   2.862   4.001  0.00  0.00      PROA  
ATOM   4664  HB1 GLU P 326      11.410   3.261   4.107  0.00  0.00      PROA  
ATOM   4665  HB2 GLU P 326      10.463   1.950   4.631  0.00  0.00      PROA  
ATOM   4666  CG  GLU P 326       9.408   3.905   4.613  0.00  0.00      PROA  
ATOM   4667  HG1 GLU P 326       8.412   3.666   4.182  0.00  0.00      PROA  
ATOM   4668  HG2 GLU P 326       9.645   4.917   4.221  0.00  0.00      PROA  
ATOM   4669  CD  GLU P 326       9.366   3.733   6.106  0.00  0.00      PROA  
ATOM   4670  OE1 GLU P 326      10.339   3.247   6.770  0.00  0.00      PROA  
ATOM   4671  OE2 GLU P 326       8.337   4.081   6.771  0.00  0.00      PROA  
ATOM   4672  C   GLU P 326      11.064   1.389   2.020  0.00  0.00      PROA  
ATOM   4673  O   GLU P 326      11.807   1.871   1.141  0.00  0.00      PROA  
ATOM   4674  N   ASN P 327      11.144   0.098   2.392  0.00  0.00      PROA  
ATOM   4675  HN  ASN P 327      10.461  -0.178   3.064  0.00  0.00      PROA  
ATOM   4676  CA  ASN P 327      11.966  -0.932   1.831  0.00  0.00      PROA  
ATOM   4677  HA  ASN P 327      12.987  -0.599   1.947  0.00  0.00      PROA  
ATOM   4678  CB  ASN P 327      11.925  -2.189   2.844  0.00  0.00      PROA  
ATOM   4679  HB1 ASN P 327      10.876  -2.550   2.902  0.00  0.00      PROA  
ATOM   4680  HB2 ASN P 327      12.120  -1.928   3.906  0.00  0.00      PROA  
ATOM   4681  CG  ASN P 327      12.661  -3.437   2.310  0.00  0.00      PROA  
ATOM   4682  OD1 ASN P 327      13.051  -3.514   1.181  0.00  0.00      PROA  
ATOM   4683  ND2 ASN P 327      12.811  -4.383   3.212  0.00  0.00      PROA  
ATOM   4684 HD21 ASN P 327      13.429  -5.158   3.081  0.00  0.00      PROA  
ATOM   4685 HD22 ASN P 327      12.610  -4.183   4.171  0.00  0.00      PROA  
ATOM   4686  C   ASN P 327      11.621  -1.170   0.333  0.00  0.00      PROA  
ATOM   4687  O   ASN P 327      12.571  -1.137  -0.474  0.00  0.00      PROA  
ATOM   4688  N   GLY P 328      10.342  -1.231  -0.158  0.00  0.00      PROA  
ATOM   4689  HN  GLY P 328       9.507  -1.016   0.343  0.00  0.00      PROA  
ATOM   4690  CA  GLY P 328      10.099  -1.445  -1.605  0.00  0.00      PROA  
ATOM   4691  HA1 GLY P 328       9.043  -1.488  -1.831  0.00  0.00      PROA  
ATOM   4692  HA2 GLY P 328      10.578  -2.343  -1.968  0.00  0.00      PROA  
ATOM   4693  C   GLY P 328      10.427  -0.300  -2.470  0.00  0.00      PROA  
ATOM   4694  O   GLY P 328      11.101  -0.402  -3.470  0.00  0.00      PROA  
ATOM   4695  N   PHE P 329       9.978   0.881  -1.996  0.00  0.00      PROA  
ATOM   4696  HN  PHE P 329       9.695   0.841  -1.041  0.00  0.00      PROA  
ATOM   4697  CA  PHE P 329      10.109   2.187  -2.667  0.00  0.00      PROA  
ATOM   4698  HA  PHE P 329       9.657   2.066  -3.640  0.00  0.00      PROA  
ATOM   4699  CB  PHE P 329       9.275   3.189  -1.848  0.00  0.00      PROA  
ATOM   4700  HB1 PHE P 329       9.684   3.226  -0.816  0.00  0.00      PROA  
ATOM   4701  HB2 PHE P 329       8.291   2.680  -1.768  0.00  0.00      PROA  
ATOM   4702  CG  PHE P 329       9.138   4.527  -2.392  0.00  0.00      PROA  
ATOM   4703  CD1 PHE P 329       8.914   5.638  -1.554  0.00  0.00      PROA  
ATOM   4704  HD1 PHE P 329       9.025   5.428  -0.501  0.00  0.00      PROA  
ATOM   4705  CE1 PHE P 329       8.906   6.944  -2.026  0.00  0.00      PROA  
ATOM   4706  HE1 PHE P 329       9.067   7.745  -1.320  0.00  0.00      PROA  
ATOM   4707  CZ  PHE P 329       8.984   7.226  -3.416  0.00  0.00      PROA  
ATOM   4708  HZ  PHE P 329       9.046   8.241  -3.779  0.00  0.00      PROA  
ATOM   4709  CD2 PHE P 329       9.030   4.820  -3.808  0.00  0.00      PROA  
ATOM   4710  HD2 PHE P 329       9.184   4.065  -4.565  0.00  0.00      PROA  
ATOM   4711  CE2 PHE P 329       8.955   6.115  -4.272  0.00  0.00      PROA  
ATOM   4712  HE2 PHE P 329       8.926   6.259  -5.342  0.00  0.00      PROA  
ATOM   4713  C   PHE P 329      11.582   2.563  -2.797  0.00  0.00      PROA  
ATOM   4714  O   PHE P 329      12.026   2.917  -3.882  0.00  0.00      PROA  
ATOM   4715  N   LEU P 330      12.423   2.520  -1.736  0.00  0.00      PROA  
ATOM   4716  HN  LEU P 330      12.105   2.346  -0.808  0.00  0.00      PROA  
ATOM   4717  CA  LEU P 330      13.791   2.874  -1.897  0.00  0.00      PROA  
ATOM   4718  HA  LEU P 330      13.931   3.715  -2.561  0.00  0.00      PROA  
ATOM   4719  CB  LEU P 330      14.401   3.501  -0.544  0.00  0.00      PROA  
ATOM   4720  HB1 LEU P 330      15.452   3.838  -0.676  0.00  0.00      PROA  
ATOM   4721  HB2 LEU P 330      14.421   2.644   0.163  0.00  0.00      PROA  
ATOM   4722  CG  LEU P 330      13.614   4.614   0.165  0.00  0.00      PROA  
ATOM   4723  HG  LEU P 330      12.544   4.317   0.155  0.00  0.00      PROA  
ATOM   4724  CD1 LEU P 330      14.122   4.709   1.633  0.00  0.00      PROA  
ATOM   4725 HD11 LEU P 330      14.187   3.802   2.270  0.00  0.00      PROA  
ATOM   4726 HD12 LEU P 330      13.450   5.418   2.163  0.00  0.00      PROA  
ATOM   4727 HD13 LEU P 330      15.151   5.126   1.576  0.00  0.00      PROA  
ATOM   4728  CD2 LEU P 330      13.522   5.957  -0.641  0.00  0.00      PROA  
ATOM   4729 HD21 LEU P 330      14.487   6.504  -0.713  0.00  0.00      PROA  
ATOM   4730 HD22 LEU P 330      12.767   6.706  -0.319  0.00  0.00      PROA  
ATOM   4731 HD23 LEU P 330      13.187   5.786  -1.686  0.00  0.00      PROA  
ATOM   4732  C   LEU P 330      14.571   1.704  -2.403  0.00  0.00      PROA  
ATOM   4733  O   LEU P 330      15.660   2.008  -2.895  0.00  0.00      PROA  
ATOM   4734  N   SER P 331      14.189   0.407  -2.421  0.00  0.00      PROA  
ATOM   4735  HN  SER P 331      13.382   0.096  -1.925  0.00  0.00      PROA  
ATOM   4736  CA  SER P 331      14.979  -0.535  -3.197  0.00  0.00      PROA  
ATOM   4737  HA  SER P 331      16.016  -0.415  -2.919  0.00  0.00      PROA  
ATOM   4738  CB  SER P 331      14.890  -1.992  -2.727  0.00  0.00      PROA  
ATOM   4739  HB1 SER P 331      15.123  -2.009  -1.641  0.00  0.00      PROA  
ATOM   4740  HB2 SER P 331      15.610  -2.552  -3.361  0.00  0.00      PROA  
ATOM   4741  OG  SER P 331      13.563  -2.536  -2.874  0.00  0.00      PROA  
ATOM   4742  HG1 SER P 331      12.983  -2.047  -2.285  0.00  0.00      PROA  
ATOM   4743  C   SER P 331      14.793  -0.438  -4.679  0.00  0.00      PROA  
ATOM   4744  O   SER P 331      15.605  -0.773  -5.500  0.00  0.00      PROA  
ATOM   4745  N   SER P 332      13.606  -0.022  -5.117  0.00  0.00      PROA  
ATOM   4746  HN  SER P 332      12.940   0.022  -4.377  0.00  0.00      PROA  
ATOM   4747  CA  SER P 332      13.226   0.310  -6.466  0.00  0.00      PROA  
ATOM   4748  HA  SER P 332      13.183  -0.606  -7.037  0.00  0.00      PROA  
ATOM   4749  CB  SER P 332      11.724   0.888  -6.553  0.00  0.00      PROA  
ATOM   4750  HB1 SER P 332      11.690   1.914  -6.127  0.00  0.00      PROA  
ATOM   4751  HB2 SER P 332      10.916   0.241  -6.150  0.00  0.00      PROA  
ATOM   4752  OG  SER P 332      11.288   1.057  -7.891  0.00  0.00      PROA  
ATOM   4753  HG1 SER P 332      10.822   0.286  -8.225  0.00  0.00      PROA  
ATOM   4754  C   SER P 332      14.110   1.410  -7.143  0.00  0.00      PROA  
ATOM   4755  O   SER P 332      14.458   1.278  -8.288  0.00  0.00      PROA  
ATOM   4756  N   LEU P 333      14.449   2.499  -6.432  0.00  0.00      PROA  
ATOM   4757  HN  LEU P 333      14.118   2.683  -5.510  0.00  0.00      PROA  
ATOM   4758  CA  LEU P 333      15.218   3.630  -6.919  0.00  0.00      PROA  
ATOM   4759  HA  LEU P 333      14.675   3.965  -7.790  0.00  0.00      PROA  
ATOM   4760  CB  LEU P 333      15.246   4.747  -5.785  0.00  0.00      PROA  
ATOM   4761  HB1 LEU P 333      16.012   5.513  -6.033  0.00  0.00      PROA  
ATOM   4762  HB2 LEU P 333      15.526   4.254  -4.829  0.00  0.00      PROA  
ATOM   4763  CG  LEU P 333      13.873   5.320  -5.532  0.00  0.00      PROA  
ATOM   4764  HG  LEU P 333      13.201   4.446  -5.394  0.00  0.00      PROA  
ATOM   4765  CD1 LEU P 333      13.937   6.116  -4.291  0.00  0.00      PROA  
ATOM   4766 HD11 LEU P 333      12.914   6.054  -3.862  0.00  0.00      PROA  
ATOM   4767 HD12 LEU P 333      14.367   7.117  -4.512  0.00  0.00      PROA  
ATOM   4768 HD13 LEU P 333      14.646   5.668  -3.562  0.00  0.00      PROA  
ATOM   4769  CD2 LEU P 333      13.359   6.051  -6.714  0.00  0.00      PROA  
ATOM   4770 HD21 LEU P 333      13.274   5.416  -7.622  0.00  0.00      PROA  
ATOM   4771 HD22 LEU P 333      13.930   6.953  -7.019  0.00  0.00      PROA  
ATOM   4772 HD23 LEU P 333      12.318   6.399  -6.539  0.00  0.00      PROA  
ATOM   4773  C   LEU P 333      16.616   3.413  -7.510  0.00  0.00      PROA  
ATOM   4774  O   LEU P 333      16.978   3.946  -8.559  0.00  0.00      PROA  
ATOM   4775  N   PRO P 334      17.401   2.634  -6.915  0.00  0.00      PROA  
ATOM   4776  CD  PRO P 334      17.354   2.367  -5.460  0.00  0.00      PROA  
ATOM   4777  HD1 PRO P 334      16.492   1.704  -5.235  0.00  0.00      PROA  
ATOM   4778  HD2 PRO P 334      17.319   3.276  -4.822  0.00  0.00      PROA  
ATOM   4779  CA  PRO P 334      18.574   1.884  -7.523  0.00  0.00      PROA  
ATOM   4780  HA  PRO P 334      19.358   2.603  -7.708  0.00  0.00      PROA  
ATOM   4781  CB  PRO P 334      19.008   0.873  -6.425  0.00  0.00      PROA  
ATOM   4782  HB1 PRO P 334      20.066   0.582  -6.597  0.00  0.00      PROA  
ATOM   4783  HB2 PRO P 334      18.354  -0.022  -6.352  0.00  0.00      PROA  
ATOM   4784  CG  PRO P 334      18.647   1.606  -5.112  0.00  0.00      PROA  
ATOM   4785  HG1 PRO P 334      18.470   0.931  -4.247  0.00  0.00      PROA  
ATOM   4786  HG2 PRO P 334      19.489   2.236  -4.755  0.00  0.00      PROA  
ATOM   4787  C   PRO P 334      18.368   1.385  -8.914  0.00  0.00      PROA  
ATOM   4788  O   PRO P 334      19.123   1.630  -9.799  0.00  0.00      PROA  
ATOM   4789  N   TYR P 335      17.269   0.658  -9.165  0.00  0.00      PROA  
ATOM   4790  HN  TYR P 335      16.579   0.743  -8.450  0.00  0.00      PROA  
ATOM   4791  CA  TYR P 335      17.086  -0.122 -10.342  0.00  0.00      PROA  
ATOM   4792  HA  TYR P 335      17.996  -0.217 -10.915  0.00  0.00      PROA  
ATOM   4793  CB  TYR P 335      16.498  -1.443  -9.905  0.00  0.00      PROA  
ATOM   4794  HB1 TYR P 335      16.091  -2.017 -10.765  0.00  0.00      PROA  
ATOM   4795  HB2 TYR P 335      15.618  -1.499  -9.229  0.00  0.00      PROA  
ATOM   4796  CG  TYR P 335      17.505  -2.382  -9.218  0.00  0.00      PROA  
ATOM   4797  CD1 TYR P 335      17.396  -2.601  -7.898  0.00  0.00      PROA  
ATOM   4798  HD1 TYR P 335      16.604  -2.116  -7.347  0.00  0.00      PROA  
ATOM   4799  CE1 TYR P 335      18.267  -3.427  -7.153  0.00  0.00      PROA  
ATOM   4800  HE1 TYR P 335      18.178  -3.530  -6.082  0.00  0.00      PROA  
ATOM   4801  CZ  TYR P 335      19.464  -3.822  -7.831  0.00  0.00      PROA  
ATOM   4802  OH  TYR P 335      20.467  -4.363  -7.060  0.00  0.00      PROA  
ATOM   4803  HH  TYR P 335      21.291  -4.293  -7.549  0.00  0.00      PROA  
ATOM   4804  CD2 TYR P 335      18.596  -3.009  -9.961  0.00  0.00      PROA  
ATOM   4805  HD2 TYR P 335      18.818  -3.017 -11.018  0.00  0.00      PROA  
ATOM   4806  CE2 TYR P 335      19.611  -3.705  -9.247  0.00  0.00      PROA  
ATOM   4807  HE2 TYR P 335      20.466  -4.051  -9.808  0.00  0.00      PROA  
ATOM   4808  C   TYR P 335      16.211   0.682 -11.320  0.00  0.00      PROA  
ATOM   4809  O   TYR P 335      16.308   0.494 -12.555  0.00  0.00      PROA  
ATOM   4810  N   LEU P 336      15.417   1.640 -10.810  0.00  0.00      PROA  
ATOM   4811  HN  LEU P 336      15.140   1.751  -9.859  0.00  0.00      PROA  
ATOM   4812  CA  LEU P 336      14.859   2.716 -11.669  0.00  0.00      PROA  
ATOM   4813  HA  LEU P 336      14.075   2.268 -12.262  0.00  0.00      PROA  
ATOM   4814  CB  LEU P 336      14.171   3.786 -10.778  0.00  0.00      PROA  
ATOM   4815  HB1 LEU P 336      14.934   4.057 -10.017  0.00  0.00      PROA  
ATOM   4816  HB2 LEU P 336      13.412   3.354 -10.091  0.00  0.00      PROA  
ATOM   4817  CG  LEU P 336      13.626   5.058 -11.435  0.00  0.00      PROA  
ATOM   4818  HG  LEU P 336      14.357   5.453 -12.174  0.00  0.00      PROA  
ATOM   4819  CD1 LEU P 336      12.356   4.680 -12.222  0.00  0.00      PROA  
ATOM   4820 HD11 LEU P 336      11.547   4.346 -11.538  0.00  0.00      PROA  
ATOM   4821 HD12 LEU P 336      12.680   3.859 -12.896  0.00  0.00      PROA  
ATOM   4822 HD13 LEU P 336      11.938   5.516 -12.824  0.00  0.00      PROA  
ATOM   4823  CD2 LEU P 336      13.328   6.136 -10.416  0.00  0.00      PROA  
ATOM   4824 HD21 LEU P 336      13.117   6.996 -11.087  0.00  0.00      PROA  
ATOM   4825 HD22 LEU P 336      14.106   6.375  -9.660  0.00  0.00      PROA  
ATOM   4826 HD23 LEU P 336      12.397   5.810  -9.904  0.00  0.00      PROA  
ATOM   4827  C   LEU P 336      15.830   3.457 -12.515  0.00  0.00      PROA  
ATOM   4828  O   LEU P 336      15.711   3.577 -13.760  0.00  0.00      PROA  
ATOM   4829  N   GLY P 337      16.950   3.958 -11.935  0.00  0.00      PROA  
ATOM   4830  HN  GLY P 337      16.968   3.819 -10.948  0.00  0.00      PROA  
ATOM   4831  CA  GLY P 337      17.965   4.772 -12.550  0.00  0.00      PROA  
ATOM   4832  HA1 GLY P 337      18.635   5.159 -11.796  0.00  0.00      PROA  
ATOM   4833  HA2 GLY P 337      17.510   5.602 -13.069  0.00  0.00      PROA  
ATOM   4834  C   GLY P 337      18.774   3.954 -13.548  0.00  0.00      PROA  
ATOM   4835  O   GLY P 337      19.066   4.401 -14.633  0.00  0.00      PROA  
ATOM   4836  N   SER P 338      19.130   2.713 -13.210  0.00  0.00      PROA  
ATOM   4837  HN  SER P 338      18.751   2.497 -12.313  0.00  0.00      PROA  
ATOM   4838  CA  SER P 338      19.768   1.770 -14.099  0.00  0.00      PROA  
ATOM   4839  HA  SER P 338      20.682   2.163 -14.519  0.00  0.00      PROA  
ATOM   4840  CB  SER P 338      20.259   0.335 -13.435  0.00  0.00      PROA  
ATOM   4841  HB1 SER P 338      19.327  -0.113 -13.030  0.00  0.00      PROA  
ATOM   4842  HB2 SER P 338      20.977   0.504 -12.605  0.00  0.00      PROA  
ATOM   4843  OG  SER P 338      20.746  -0.468 -14.553  0.00  0.00      PROA  
ATOM   4844  HG1 SER P 338      21.526  -0.878 -14.171  0.00  0.00      PROA  
ATOM   4845  C   SER P 338      18.820   1.503 -15.337  0.00  0.00      PROA  
ATOM   4846  O   SER P 338      19.240   1.516 -16.528  0.00  0.00      PROA  
ATOM   4847  N   TRP P 339      17.524   1.304 -15.158  0.00  0.00      PROA  
ATOM   4848  HN  TRP P 339      17.170   1.179 -14.234  0.00  0.00      PROA  
ATOM   4849  CA  TRP P 339      16.487   1.120 -16.131  0.00  0.00      PROA  
ATOM   4850  HA  TRP P 339      16.762   0.394 -16.881  0.00  0.00      PROA  
ATOM   4851  CB  TRP P 339      15.199   0.543 -15.601  0.00  0.00      PROA  
ATOM   4852  HB1 TRP P 339      15.088   1.100 -14.646  0.00  0.00      PROA  
ATOM   4853  HB2 TRP P 339      15.344  -0.553 -15.495  0.00  0.00      PROA  
ATOM   4854  CG  TRP P 339      14.017   0.747 -16.523  0.00  0.00      PROA  
ATOM   4855  CD1 TRP P 339      13.583  -0.182 -17.409  0.00  0.00      PROA  
ATOM   4856  HD1 TRP P 339      14.085  -1.124 -17.574  0.00  0.00      PROA  
ATOM   4857  NE1 TRP P 339      12.514   0.315 -18.074  0.00  0.00      PROA  
ATOM   4858  HE1 TRP P 339      12.118  -0.130 -18.847  0.00  0.00      PROA  
ATOM   4859  CE2 TRP P 339      12.129   1.565 -17.616  0.00  0.00      PROA  
ATOM   4860  CD2 TRP P 339      13.119   1.899 -16.660  0.00  0.00      PROA  
ATOM   4861  CE3 TRP P 339      12.994   3.060 -15.956  0.00  0.00      PROA  
ATOM   4862  HE3 TRP P 339      13.642   3.367 -15.148  0.00  0.00      PROA  
ATOM   4863  CZ3 TRP P 339      11.861   3.882 -16.133  0.00  0.00      PROA  
ATOM   4864  HZ3 TRP P 339      11.640   4.790 -15.592  0.00  0.00      PROA  
ATOM   4865  CZ2 TRP P 339      11.158   2.385 -18.024  0.00  0.00      PROA  
ATOM   4866  HZ2 TRP P 339      10.463   2.110 -18.805  0.00  0.00      PROA  
ATOM   4867  CH2 TRP P 339      10.930   3.473 -17.190  0.00  0.00      PROA  
ATOM   4868  HH2 TRP P 339      10.037   4.077 -17.256  0.00  0.00      PROA  
ATOM   4869  C   TRP P 339      16.353   2.351 -17.079  0.00  0.00      PROA  
ATOM   4870  O   TRP P 339      16.373   2.233 -18.322  0.00  0.00      PROA  
ATOM   4871  N   LEU P 340      16.367   3.565 -16.566  0.00  0.00      PROA  
ATOM   4872  HN  LEU P 340      16.472   3.671 -15.581  0.00  0.00      PROA  
ATOM   4873  CA  LEU P 340      16.554   4.804 -17.330  0.00  0.00      PROA  
ATOM   4874  HA  LEU P 340      15.725   4.820 -18.022  0.00  0.00      PROA  
ATOM   4875  CB  LEU P 340      16.432   6.093 -16.488  0.00  0.00      PROA  
ATOM   4876  HB1 LEU P 340      16.752   6.874 -17.210  0.00  0.00      PROA  
ATOM   4877  HB2 LEU P 340      17.182   6.132 -15.669  0.00  0.00      PROA  
ATOM   4878  CG  LEU P 340      15.029   6.486 -16.002  0.00  0.00      PROA  
ATOM   4879  HG  LEU P 340      14.814   5.802 -15.153  0.00  0.00      PROA  
ATOM   4880  CD1 LEU P 340      15.045   7.934 -15.536  0.00  0.00      PROA  
ATOM   4881 HD11 LEU P 340      15.060   8.411 -16.539  0.00  0.00      PROA  
ATOM   4882 HD12 LEU P 340      15.849   8.204 -14.819  0.00  0.00      PROA  
ATOM   4883 HD13 LEU P 340      14.056   8.239 -15.131  0.00  0.00      PROA  
ATOM   4884  CD2 LEU P 340      13.777   6.327 -16.984  0.00  0.00      PROA  
ATOM   4885 HD21 LEU P 340      13.673   5.321 -17.444  0.00  0.00      PROA  
ATOM   4886 HD22 LEU P 340      13.921   7.081 -17.788  0.00  0.00      PROA  
ATOM   4887 HD23 LEU P 340      12.800   6.454 -16.470  0.00  0.00      PROA  
ATOM   4888  C   LEU P 340      17.836   4.753 -18.234  0.00  0.00      PROA  
ATOM   4889  O   LEU P 340      17.698   4.995 -19.386  0.00  0.00      PROA  
ATOM   4890  N   CYS P 341      19.061   4.402 -17.764  0.00  0.00      PROA  
ATOM   4891  HN  CYS P 341      19.138   4.182 -16.794  0.00  0.00      PROA  
ATOM   4892  CA  CYS P 341      20.317   4.117 -18.579  0.00  0.00      PROA  
ATOM   4893  HA  CYS P 341      20.602   5.089 -18.954  0.00  0.00      PROA  
ATOM   4894  CB  CYS P 341      21.561   3.668 -17.698  0.00  0.00      PROA  
ATOM   4895  HB1 CYS P 341      22.339   3.312 -18.406  0.00  0.00      PROA  
ATOM   4896  HB2 CYS P 341      21.222   2.750 -17.172  0.00  0.00      PROA  
ATOM   4897  SG  CYS P 341      22.188   4.903 -16.567  0.00  0.00      PROA  
ATOM   4898  HG1 CYS P 341      23.472   4.608 -16.708  0.00  0.00      PROA  
ATOM   4899  C   CYS P 341      20.091   3.187 -19.781  0.00  0.00      PROA  
ATOM   4900  O   CYS P 341      20.531   3.392 -20.920  0.00  0.00      PROA  
ATOM   4901  N   MET P 342      19.311   2.107 -19.542  0.00  0.00      PROA  
ATOM   4902  HN  MET P 342      18.786   2.084 -18.694  0.00  0.00      PROA  
ATOM   4903  CA  MET P 342      19.053   0.997 -20.469  0.00  0.00      PROA  
ATOM   4904  HA  MET P 342      20.027   0.694 -20.823  0.00  0.00      PROA  
ATOM   4905  CB  MET P 342      18.287  -0.219 -19.860  0.00  0.00      PROA  
ATOM   4906  HB1 MET P 342      17.981  -0.978 -20.612  0.00  0.00      PROA  
ATOM   4907  HB2 MET P 342      17.352   0.114 -19.362  0.00  0.00      PROA  
ATOM   4908  CG  MET P 342      19.082  -0.951 -18.796  0.00  0.00      PROA  
ATOM   4909  HG1 MET P 342      18.477  -1.822 -18.463  0.00  0.00      PROA  
ATOM   4910  HG2 MET P 342      19.171  -0.313 -17.891  0.00  0.00      PROA  
ATOM   4911  SD  MET P 342      20.697  -1.565 -19.376  0.00  0.00      PROA  
ATOM   4912  CE  MET P 342      21.303  -1.729 -17.708  0.00  0.00      PROA  
ATOM   4913  HE1 MET P 342      21.369  -0.739 -17.207  0.00  0.00      PROA  
ATOM   4914  HE2 MET P 342      22.344  -2.109 -17.776  0.00  0.00      PROA  
ATOM   4915  HE3 MET P 342      20.653  -2.330 -17.038  0.00  0.00      PROA  
ATOM   4916  C   MET P 342      18.210   1.483 -21.700  0.00  0.00      PROA  
ATOM   4917  O   MET P 342      18.469   1.065 -22.818  0.00  0.00      PROA  
ATOM   4918  N   ILE P 343      17.208   2.326 -21.635  0.00  0.00      PROA  
ATOM   4919  HN  ILE P 343      17.071   2.789 -20.763  0.00  0.00      PROA  
ATOM   4920  CA  ILE P 343      16.382   2.747 -22.743  0.00  0.00      PROA  
ATOM   4921  HA  ILE P 343      16.368   2.007 -23.530  0.00  0.00      PROA  
ATOM   4922  CB  ILE P 343      14.957   2.958 -22.249  0.00  0.00      PROA  
ATOM   4923  HB  ILE P 343      14.320   3.261 -23.107  0.00  0.00      PROA  
ATOM   4924  CG2 ILE P 343      14.432   1.627 -21.659  0.00  0.00      PROA  
ATOM   4925 HG21 ILE P 343      15.018   1.174 -20.831  0.00  0.00      PROA  
ATOM   4926 HG22 ILE P 343      14.464   0.879 -22.479  0.00  0.00      PROA  
ATOM   4927 HG23 ILE P 343      13.329   1.730 -21.573  0.00  0.00      PROA  
ATOM   4928  CG1 ILE P 343      14.793   3.998 -21.069  0.00  0.00      PROA  
ATOM   4929 HG11 ILE P 343      15.477   4.781 -21.461  0.00  0.00      PROA  
ATOM   4930 HG12 ILE P 343      15.130   3.628 -20.077  0.00  0.00      PROA  
ATOM   4931  CD  ILE P 343      13.343   4.387 -20.932  0.00  0.00      PROA  
ATOM   4932  HD1 ILE P 343      12.755   3.565 -20.469  0.00  0.00      PROA  
ATOM   4933  HD2 ILE P 343      12.912   4.709 -21.904  0.00  0.00      PROA  
ATOM   4934  HD3 ILE P 343      13.287   5.266 -20.255  0.00  0.00      PROA  
ATOM   4935  C   ILE P 343      16.929   3.995 -23.431  0.00  0.00      PROA  
ATOM   4936  O   ILE P 343      16.418   4.511 -24.435  0.00  0.00      PROA  
ATOM   4937  N   LEU P 344      18.105   4.443 -23.014  0.00  0.00      PROA  
ATOM   4938  HN  LEU P 344      18.403   4.005 -22.169  0.00  0.00      PROA  
ATOM   4939  CA  LEU P 344      18.864   5.613 -23.479  0.00  0.00      PROA  
ATOM   4940  HA  LEU P 344      18.368   6.086 -24.313  0.00  0.00      PROA  
ATOM   4941  CB  LEU P 344      19.000   6.750 -22.424  0.00  0.00      PROA  
ATOM   4942  HB1 LEU P 344      19.624   7.600 -22.774  0.00  0.00      PROA  
ATOM   4943  HB2 LEU P 344      19.485   6.550 -21.445  0.00  0.00      PROA  
ATOM   4944  CG  LEU P 344      17.668   7.509 -22.158  0.00  0.00      PROA  
ATOM   4945  HG  LEU P 344      16.851   6.796 -21.915  0.00  0.00      PROA  
ATOM   4946  CD1 LEU P 344      17.799   8.462 -20.911  0.00  0.00      PROA  
ATOM   4947 HD11 LEU P 344      16.783   8.866 -20.712  0.00  0.00      PROA  
ATOM   4948 HD12 LEU P 344      18.554   9.230 -21.184  0.00  0.00      PROA  
ATOM   4949 HD13 LEU P 344      18.219   7.854 -20.082  0.00  0.00      PROA  
ATOM   4950  CD2 LEU P 344      17.270   8.473 -23.322  0.00  0.00      PROA  
ATOM   4951 HD21 LEU P 344      16.395   9.135 -23.148  0.00  0.00      PROA  
ATOM   4952 HD22 LEU P 344      17.024   7.828 -24.193  0.00  0.00      PROA  
ATOM   4953 HD23 LEU P 344      18.170   9.090 -23.532  0.00  0.00      PROA  
ATOM   4954  C   LEU P 344      20.285   5.090 -23.848  0.00  0.00      PROA  
ATOM   4955  O   LEU P 344      21.210   5.935 -24.085  0.00  0.00      PROA  
ATOM   4956  N   SER P 345      20.488   3.760 -23.964  0.00  0.00      PROA  
ATOM   4957  HN  SER P 345      19.642   3.237 -23.898  0.00  0.00      PROA  
ATOM   4958  CA  SER P 345      21.816   3.124 -24.111  0.00  0.00      PROA  
ATOM   4959  HA  SER P 345      22.479   3.345 -23.287  0.00  0.00      PROA  
ATOM   4960  CB  SER P 345      21.654   1.535 -24.131  0.00  0.00      PROA  
ATOM   4961  HB1 SER P 345      20.753   1.171 -24.669  0.00  0.00      PROA  
ATOM   4962  HB2 SER P 345      21.407   1.347 -23.064  0.00  0.00      PROA  
ATOM   4963  OG  SER P 345      22.784   0.749 -24.489  0.00  0.00      PROA  
ATOM   4964  HG1 SER P 345      23.526   1.125 -24.010  0.00  0.00      PROA  
ATOM   4965  C   SER P 345      22.503   3.598 -25.409  0.00  0.00      PROA  
ATOM   4966  O   SER P 345      23.641   4.153 -25.547  0.00  0.00      PROA  
ATOM   4967  N   GLY P 346      21.770   3.441 -26.506  0.00  0.00      PROA  
ATOM   4968  HN  GLY P 346      20.810   3.177 -26.444  0.00  0.00      PROA  
ATOM   4969  CA  GLY P 346      22.294   3.789 -27.841  0.00  0.00      PROA  
ATOM   4970  HA1 GLY P 346      21.652   3.236 -28.510  0.00  0.00      PROA  
ATOM   4971  HA2 GLY P 346      23.308   3.438 -27.966  0.00  0.00      PROA  
ATOM   4972  C   GLY P 346      22.329   5.254 -28.162  0.00  0.00      PROA  
ATOM   4973  O   GLY P 346      23.220   5.780 -28.790  0.00  0.00      PROA  
ATOM   4974  N   GLN P 347      21.370   6.034 -27.663  0.00  0.00      PROA  
ATOM   4975  HN  GLN P 347      20.674   5.625 -27.078  0.00  0.00      PROA  
ATOM   4976  CA  GLN P 347      21.290   7.454 -27.843  0.00  0.00      PROA  
ATOM   4977  HA  GLN P 347      21.436   7.689 -28.886  0.00  0.00      PROA  
ATOM   4978  CB  GLN P 347      19.939   8.131 -27.340  0.00  0.00      PROA  
ATOM   4979  HB1 GLN P 347      19.930   9.161 -27.756  0.00  0.00      PROA  
ATOM   4980  HB2 GLN P 347      19.924   8.147 -26.229  0.00  0.00      PROA  
ATOM   4981  CG  GLN P 347      18.644   7.477 -27.904  0.00  0.00      PROA  
ATOM   4982  HG1 GLN P 347      18.789   7.062 -28.925  0.00  0.00      PROA  
ATOM   4983  HG2 GLN P 347      17.823   8.221 -27.823  0.00  0.00      PROA  
ATOM   4984  CD  GLN P 347      18.178   6.263 -27.063  0.00  0.00      PROA  
ATOM   4985  OE1 GLN P 347      18.929   5.320 -26.844  0.00  0.00      PROA  
ATOM   4986  NE2 GLN P 347      16.985   6.366 -26.456  0.00  0.00      PROA  
ATOM   4987 HE21 GLN P 347      16.707   5.636 -25.831  0.00  0.00      PROA  
ATOM   4988 HE22 GLN P 347      16.523   7.251 -26.393  0.00  0.00      PROA  
ATOM   4989  C   GLN P 347      22.493   8.182 -27.143  0.00  0.00      PROA  
ATOM   4990  O   GLN P 347      23.005   9.149 -27.684  0.00  0.00      PROA  
ATOM   4991  N   ALA P 348      23.024   7.727 -25.979  0.00  0.00      PROA  
ATOM   4992  HN  ALA P 348      22.542   7.038 -25.443  0.00  0.00      PROA  
ATOM   4993  CA  ALA P 348      24.211   8.197 -25.410  0.00  0.00      PROA  
ATOM   4994  HA  ALA P 348      24.201   9.273 -25.320  0.00  0.00      PROA  
ATOM   4995  CB  ALA P 348      24.472   7.368 -24.173  0.00  0.00      PROA  
ATOM   4996  HB1 ALA P 348      23.659   7.524 -23.433  0.00  0.00      PROA  
ATOM   4997  HB2 ALA P 348      25.397   7.750 -23.690  0.00  0.00      PROA  
ATOM   4998  HB3 ALA P 348      24.555   6.276 -24.359  0.00  0.00      PROA  
ATOM   4999  C   ALA P 348      25.415   7.940 -26.319  0.00  0.00      PROA  
ATOM   5000  O   ALA P 348      26.295   8.841 -26.495  0.00  0.00      PROA  
ATOM   5001  N   ALA P 349      25.554   6.777 -26.960  0.00  0.00      PROA  
ATOM   5002  HN  ALA P 349      24.830   6.100 -26.850  0.00  0.00      PROA  
ATOM   5003  CA  ALA P 349      26.527   6.440 -27.986  0.00  0.00      PROA  
ATOM   5004  HA  ALA P 349      27.524   6.730 -27.687  0.00  0.00      PROA  
ATOM   5005  CB  ALA P 349      26.623   4.940 -28.216  0.00  0.00      PROA  
ATOM   5006  HB1 ALA P 349      27.003   4.339 -27.363  0.00  0.00      PROA  
ATOM   5007  HB2 ALA P 349      27.259   4.742 -29.105  0.00  0.00      PROA  
ATOM   5008  HB3 ALA P 349      25.634   4.498 -28.463  0.00  0.00      PROA  
ATOM   5009  C   ALA P 349      26.319   7.285 -29.216  0.00  0.00      PROA  
ATOM   5010  O   ALA P 349      27.219   7.639 -29.911  0.00  0.00      PROA  
ATOM   5011  N   ASP P 350      25.037   7.630 -29.606  0.00  0.00      PROA  
ATOM   5012  HN  ASP P 350      24.275   7.099 -29.242  0.00  0.00      PROA  
ATOM   5013  CA  ASP P 350      24.689   8.470 -30.818  0.00  0.00      PROA  
ATOM   5014  HA  ASP P 350      25.351   8.209 -31.630  0.00  0.00      PROA  
ATOM   5015  CB  ASP P 350      23.188   8.575 -31.048  0.00  0.00      PROA  
ATOM   5016  HB1 ASP P 350      23.025   9.295 -31.879  0.00  0.00      PROA  
ATOM   5017  HB2 ASP P 350      22.659   8.883 -30.121  0.00  0.00      PROA  
ATOM   5018  CG  ASP P 350      22.441   7.295 -31.571  0.00  0.00      PROA  
ATOM   5019  OD1 ASP P 350      21.182   7.295 -31.506  0.00  0.00      PROA  
ATOM   5020  OD2 ASP P 350      23.095   6.461 -32.248  0.00  0.00      PROA  
ATOM   5021  C   ASP P 350      25.106   9.891 -30.622  0.00  0.00      PROA  
ATOM   5022  O   ASP P 350      25.678  10.443 -31.571  0.00  0.00      PROA  
ATOM   5023  N   ASN P 351      24.799  10.491 -29.415  0.00  0.00      PROA  
ATOM   5024  HN  ASN P 351      24.368   9.982 -28.673  0.00  0.00      PROA  
ATOM   5025  CA  ASN P 351      25.477  11.763 -29.069  0.00  0.00      PROA  
ATOM   5026  HA  ASN P 351      25.308  12.366 -29.949  0.00  0.00      PROA  
ATOM   5027  CB  ASN P 351      24.927  12.511 -27.822  0.00  0.00      PROA  
ATOM   5028  HB1 ASN P 351      25.644  13.332 -27.609  0.00  0.00      PROA  
ATOM   5029  HB2 ASN P 351      24.904  11.987 -26.843  0.00  0.00      PROA  
ATOM   5030  CG  ASN P 351      23.735  13.241 -28.241  0.00  0.00      PROA  
ATOM   5031  OD1 ASN P 351      23.642  14.077 -29.153  0.00  0.00      PROA  
ATOM   5032  ND2 ASN P 351      22.605  12.910 -27.590  0.00  0.00      PROA  
ATOM   5033 HD21 ASN P 351      21.739  13.250 -27.957  0.00  0.00      PROA  
ATOM   5034 HD22 ASN P 351      22.692  12.235 -26.856  0.00  0.00      PROA  
ATOM   5035  C   ASN P 351      26.962  11.765 -28.973  0.00  0.00      PROA  
ATOM   5036  O   ASN P 351      27.672  12.664 -29.390  0.00  0.00      PROA  
ATOM   5037  N   LEU P 352      27.580  10.727 -28.370  0.00  0.00      PROA  
ATOM   5038  HN  LEU P 352      27.108  10.033 -27.832  0.00  0.00      PROA  
ATOM   5039  CA  LEU P 352      28.990  10.748 -28.157  0.00  0.00      PROA  
ATOM   5040  HA  LEU P 352      29.153  11.646 -27.580  0.00  0.00      PROA  
ATOM   5041  CB  LEU P 352      29.430   9.452 -27.392  0.00  0.00      PROA  
ATOM   5042  HB1 LEU P 352      30.492   9.259 -27.652  0.00  0.00      PROA  
ATOM   5043  HB2 LEU P 352      28.752   8.614 -27.663  0.00  0.00      PROA  
ATOM   5044  CG  LEU P 352      29.496   9.680 -25.915  0.00  0.00      PROA  
ATOM   5045  HG  LEU P 352      28.524  10.120 -25.603  0.00  0.00      PROA  
ATOM   5046  CD1 LEU P 352      29.563   8.411 -25.063  0.00  0.00      PROA  
ATOM   5047 HD11 LEU P 352      28.675   7.756 -25.190  0.00  0.00      PROA  
ATOM   5048 HD12 LEU P 352      29.752   8.636 -23.992  0.00  0.00      PROA  
ATOM   5049 HD13 LEU P 352      30.387   7.720 -25.344  0.00  0.00      PROA  
ATOM   5050  CD2 LEU P 352      30.651  10.549 -25.395  0.00  0.00      PROA  
ATOM   5051 HD21 LEU P 352      31.640  10.073 -25.561  0.00  0.00      PROA  
ATOM   5052 HD22 LEU P 352      30.558  10.777 -24.311  0.00  0.00      PROA  
ATOM   5053 HD23 LEU P 352      30.637  11.474 -26.011  0.00  0.00      PROA  
ATOM   5054  C   LEU P 352      29.750  10.728 -29.538  0.00  0.00      PROA  
ATOM   5055  O   LEU P 352      30.770  11.410 -29.689  0.00  0.00      PROA  
ATOM   5056  N   ARG P 353      29.361   9.880 -30.460  0.00  0.00      PROA  
ATOM   5057  HN  ARG P 353      28.701   9.157 -30.272  0.00  0.00      PROA  
ATOM   5058  CA  ARG P 353      29.843   9.779 -31.826  0.00  0.00      PROA  
ATOM   5059  HA  ARG P 353      30.890   9.563 -31.678  0.00  0.00      PROA  
ATOM   5060  CB  ARG P 353      29.257   8.553 -32.539  0.00  0.00      PROA  
ATOM   5061  HB1 ARG P 353      29.649   8.535 -33.578  0.00  0.00      PROA  
ATOM   5062  HB2 ARG P 353      28.153   8.670 -32.555  0.00  0.00      PROA
[truncated: 164,088 more chars]
