# Supplementary material for: Structure and inhibition of the human lysosomal transporter Sialin
Source: Nat Commun. 2024 May 23;15:4386. doi: 10.1038/s41467-024-48535-3 (PMC11116495; doi:10.1038/s41467-024-48535-3)
Supplement: Supplementary file 9 — Source data [file 41467_2024_48535_MOESM9_ESM.zip › MovieS2_t0ns.txt]

CRYST1    0.000    0.000    0.000  90.00  90.00  90.00 P 1           1
ATOM      1  N   CYS P  36     -21.327  11.922 -20.117  0.00  0.00      PROA  
ATOM      2  HT1 CYS P  36     -21.864  12.490 -20.803  0.00  0.00      PROA  
ATOM      3  HT2 CYS P  36     -21.175  12.548 -19.300  0.00  0.00      PROA  
ATOM      4  HT3 CYS P  36     -21.920  11.141 -19.771  0.00  0.00      PROA  
ATOM      5  CA  CYS P  36     -19.974  11.572 -20.699  0.00  0.00      PROA  
ATOM      6  HA  CYS P  36     -19.727  12.334 -21.423  0.00  0.00      PROA  
ATOM      7  CB  CYS P  36     -18.917  11.397 -19.626  0.00  0.00      PROA  
ATOM      8  HB1 CYS P  36     -18.831  12.346 -19.055  0.00  0.00      PROA  
ATOM      9  HB2 CYS P  36     -17.967  11.311 -20.196  0.00  0.00      PROA  
ATOM     10  SG  CYS P  36     -19.257  10.203 -18.259  0.00  0.00      PROA  
ATOM     11  HG1 CYS P  36     -19.934  10.983 -17.429  0.00  0.00      PROA  
ATOM     12  C   CYS P  36     -20.105  10.334 -21.533  0.00  0.00      PROA  
ATOM     13  O   CYS P  36     -21.070   9.604 -21.402  0.00  0.00      PROA  
ATOM     14  N   SER P  37     -19.174  10.248 -22.524  0.00  0.00      PROA  
ATOM     15  HN  SER P  37     -18.507  10.980 -22.641  0.00  0.00      PROA  
ATOM     16  CA  SER P  37     -19.241   9.124 -23.447  0.00  0.00      PROA  
ATOM     17  HA  SER P  37     -20.266   8.994 -23.763  0.00  0.00      PROA  
ATOM     18  CB  SER P  37     -18.510   9.436 -24.818  0.00  0.00      PROA  
ATOM     19  HB1 SER P  37     -18.717  10.486 -25.117  0.00  0.00      PROA  
ATOM     20  HB2 SER P  37     -18.900   8.754 -25.603  0.00  0.00      PROA  
ATOM     21  OG  SER P  37     -17.052   9.294 -24.644  0.00  0.00      PROA  
ATOM     22  HG1 SER P  37     -16.814   8.502 -25.132  0.00  0.00      PROA  
ATOM     23  C   SER P  37     -18.903   7.788 -22.876  0.00  0.00      PROA  
ATOM     24  O   SER P  37     -18.402   7.779 -21.744  0.00  0.00      PROA  
ATOM     25  N   ALA P  38     -19.207   6.639 -23.593  0.00  0.00      PROA  
ATOM     26  HN  ALA P  38     -19.451   6.668 -24.559  0.00  0.00      PROA  
ATOM     27  CA  ALA P  38     -19.279   5.325 -22.946  0.00  0.00      PROA  
ATOM     28  HA  ALA P  38     -19.771   5.454 -21.993  0.00  0.00      PROA  
ATOM     29  CB  ALA P  38     -20.041   4.347 -23.889  0.00  0.00      PROA  
ATOM     30  HB1 ALA P  38     -20.386   3.442 -23.346  0.00  0.00      PROA  
ATOM     31  HB2 ALA P  38     -19.445   4.120 -24.799  0.00  0.00      PROA  
ATOM     32  HB3 ALA P  38     -21.027   4.688 -24.271  0.00  0.00      PROA  
ATOM     33  C   ALA P  38     -17.936   4.823 -22.407  0.00  0.00      PROA  
ATOM     34  O   ALA P  38     -17.864   4.124 -21.397  0.00  0.00      PROA  
ATOM     35  N   ARG P  39     -16.776   5.230 -23.054  0.00  0.00      PROA  
ATOM     36  HN  ARG P  39     -16.875   5.571 -23.985  0.00  0.00      PROA  
ATOM     37  CA  ARG P  39     -15.469   5.014 -22.579  0.00  0.00      PROA  
ATOM     38  HA  ARG P  39     -15.457   3.983 -22.257  0.00  0.00      PROA  
ATOM     39  CB  ARG P  39     -14.377   5.141 -23.631  0.00  0.00      PROA  
ATOM     40  HB1 ARG P  39     -14.686   4.410 -24.409  0.00  0.00      PROA  
ATOM     41  HB2 ARG P  39     -13.355   4.893 -23.273  0.00  0.00      PROA  
ATOM     42  CG  ARG P  39     -14.272   6.531 -24.281  0.00  0.00      PROA  
ATOM     43  HG1 ARG P  39     -13.626   7.183 -23.655  0.00  0.00      PROA  
ATOM     44  HG2 ARG P  39     -15.210   7.120 -24.373  0.00  0.00      PROA  
ATOM     45  CD  ARG P  39     -13.626   6.540 -25.658  0.00  0.00      PROA  
ATOM     46  HD1 ARG P  39     -14.174   5.920 -26.399  0.00  0.00      PROA  
ATOM     47  HD2 ARG P  39     -12.596   6.164 -25.478  0.00  0.00      PROA  
ATOM     48  NE  ARG P  39     -13.339   7.884 -26.210  0.00  0.00      PROA  
ATOM     49  HE  ARG P  39     -12.471   8.350 -26.041  0.00  0.00      PROA  
ATOM     50  CZ  ARG P  39     -14.166   8.598 -26.963  0.00  0.00      PROA  
ATOM     51  NH1 ARG P  39     -15.422   8.274 -27.149  0.00  0.00      PROA  
ATOM     52 HH11 ARG P  39     -16.004   7.599 -26.696  0.00  0.00      PROA  
ATOM     53 HH12 ARG P  39     -15.988   8.831 -27.757  0.00  0.00      PROA  
ATOM     54  NH2 ARG P  39     -13.695   9.676 -27.496  0.00  0.00      PROA  
ATOM     55 HH21 ARG P  39     -12.731   9.925 -27.401  0.00  0.00      PROA  
ATOM     56 HH22 ARG P  39     -14.333  10.372 -27.827  0.00  0.00      PROA  
ATOM     57  C   ARG P  39     -15.010   5.775 -21.415  0.00  0.00      PROA  
ATOM     58  O   ARG P  39     -14.106   5.387 -20.737  0.00  0.00      PROA  
ATOM     59  N   TYR P  40     -15.628   6.957 -21.163  0.00  0.00      PROA  
ATOM     60  HN  TYR P  40     -16.412   7.357 -21.632  0.00  0.00      PROA  
ATOM     61  CA  TYR P  40     -15.317   7.857 -20.053  0.00  0.00      PROA  
ATOM     62  HA  TYR P  40     -14.313   7.646 -19.717  0.00  0.00      PROA  
ATOM     63  CB  TYR P  40     -15.498   9.309 -20.457  0.00  0.00      PROA  
ATOM     64  HB1 TYR P  40     -15.482  10.066 -19.644  0.00  0.00      PROA  
ATOM     65  HB2 TYR P  40     -16.356   9.481 -21.141  0.00  0.00      PROA  
ATOM     66  CG  TYR P  40     -14.261   9.729 -21.259  0.00  0.00      PROA  
ATOM     67  CD1 TYR P  40     -13.054   9.882 -20.660  0.00  0.00      PROA  
ATOM     68  HD1 TYR P  40     -12.929   9.504 -19.657  0.00  0.00      PROA  
ATOM     69  CE1 TYR P  40     -11.898  10.227 -21.380  0.00  0.00      PROA  
ATOM     70  HE1 TYR P  40     -10.942  10.122 -20.888  0.00  0.00      PROA  
ATOM     71  CZ  TYR P  40     -11.991  10.347 -22.806  0.00  0.00      PROA  
ATOM     72  OH  TYR P  40     -10.847  10.481 -23.424  0.00  0.00      PROA  
ATOM     73  HH  TYR P  40     -11.011  10.360 -24.362  0.00  0.00      PROA  
ATOM     74  CD2 TYR P  40     -14.344   9.991 -22.660  0.00  0.00      PROA  
ATOM     75  HD2 TYR P  40     -15.307   9.835 -23.124  0.00  0.00      PROA  
ATOM     76  CE2 TYR P  40     -13.253  10.322 -23.396  0.00  0.00      PROA  
ATOM     77  HE2 TYR P  40     -13.354  10.330 -24.471  0.00  0.00      PROA  
ATOM     78  C   TYR P  40     -16.165   7.451 -18.950  0.00  0.00      PROA  
ATOM     79  O   TYR P  40     -15.741   7.470 -17.769  0.00  0.00      PROA  
ATOM     80  N   ASN P  41     -17.448   7.163 -19.240  0.00  0.00      PROA  
ATOM     81  HN  ASN P  41     -17.877   7.221 -20.138  0.00  0.00      PROA  
ATOM     82  CA  ASN P  41     -18.355   6.675 -18.184  0.00  0.00      PROA  
ATOM     83  HA  ASN P  41     -18.419   7.420 -17.405  0.00  0.00      PROA  
ATOM     84  CB  ASN P  41     -19.722   6.365 -18.970  0.00  0.00      PROA  
ATOM     85  HB1 ASN P  41     -19.775   5.462 -19.615  0.00  0.00      PROA  
ATOM     86  HB2 ASN P  41     -19.908   7.230 -19.643  0.00  0.00      PROA  
ATOM     87  CG  ASN P  41     -20.835   6.295 -17.972  0.00  0.00      PROA  
ATOM     88  OD1 ASN P  41     -21.298   7.348 -17.538  0.00  0.00      PROA  
ATOM     89  ND2 ASN P  41     -21.277   5.030 -17.626  0.00  0.00      PROA  
ATOM     90 HD21 ASN P  41     -22.079   4.828 -17.064  0.00  0.00      PROA  
ATOM     91 HD22 ASN P  41     -20.804   4.205 -17.936  0.00  0.00      PROA  
ATOM     92  C   ASN P  41     -17.909   5.325 -17.512  0.00  0.00      PROA  
ATOM     93  O   ASN P  41     -17.954   5.203 -16.275  0.00  0.00      PROA  
ATOM     94  N   LEU P  42     -17.393   4.370 -18.322  0.00  0.00      PROA  
ATOM     95  HN  LEU P  42     -17.407   4.579 -19.297  0.00  0.00      PROA  
ATOM     96  CA  LEU P  42     -16.613   3.240 -17.777  0.00  0.00      PROA  
ATOM     97  HA  LEU P  42     -17.214   2.701 -17.059  0.00  0.00      PROA  
ATOM     98  CB  LEU P  42     -16.359   2.376 -18.994  0.00  0.00      PROA  
ATOM     99  HB1 LEU P  42     -16.399   2.955 -19.941  0.00  0.00      PROA  
ATOM    100  HB2 LEU P  42     -17.152   1.626 -19.199  0.00  0.00      PROA  
ATOM    101  CG  LEU P  42     -14.886   1.698 -19.138  0.00  0.00      PROA  
ATOM    102  HG  LEU P  42     -14.057   2.430 -19.021  0.00  0.00      PROA  
ATOM    103  CD1 LEU P  42     -14.721   0.521 -18.155  0.00  0.00      PROA  
ATOM    104 HD11 LEU P  42     -14.272   0.937 -17.229  0.00  0.00      PROA  
ATOM    105 HD12 LEU P  42     -13.981  -0.256 -18.444  0.00  0.00      PROA  
ATOM    106 HD13 LEU P  42     -15.703   0.042 -17.952  0.00  0.00      PROA  
ATOM    107  CD2 LEU P  42     -14.713   1.157 -20.618  0.00  0.00      PROA  
ATOM    108 HD21 LEU P  42     -15.626   0.641 -20.985  0.00  0.00      PROA  
ATOM    109 HD22 LEU P  42     -13.928   0.375 -20.545  0.00  0.00      PROA  
ATOM    110 HD23 LEU P  42     -14.259   1.961 -21.237  0.00  0.00      PROA  
ATOM    111  C   LEU P  42     -15.417   3.584 -17.004  0.00  0.00      PROA  
ATOM    112  O   LEU P  42     -15.225   2.983 -15.990  0.00  0.00      PROA  
ATOM    113  N   ALA P  43     -14.702   4.636 -17.364  0.00  0.00      PROA  
ATOM    114  HN  ALA P  43     -14.815   5.099 -18.240  0.00  0.00      PROA  
ATOM    115  CA  ALA P  43     -13.563   5.103 -16.576  0.00  0.00      PROA  
ATOM    116  HA  ALA P  43     -12.857   4.291 -16.478  0.00  0.00      PROA  
ATOM    117  CB  ALA P  43     -12.762   6.101 -17.370  0.00  0.00      PROA  
ATOM    118  HB1 ALA P  43     -12.413   5.540 -18.263  0.00  0.00      PROA  
ATOM    119  HB2 ALA P  43     -11.882   6.406 -16.764  0.00  0.00      PROA  
ATOM    120  HB3 ALA P  43     -13.379   6.973 -17.677  0.00  0.00      PROA  
ATOM    121  C   ALA P  43     -13.860   5.553 -15.206  0.00  0.00      PROA  
ATOM    122  O   ALA P  43     -13.120   5.173 -14.240  0.00  0.00      PROA  
ATOM    123  N   LEU P  44     -14.985   6.269 -14.934  0.00  0.00      PROA  
ATOM    124  HN  LEU P  44     -15.462   6.769 -15.653  0.00  0.00      PROA  
ATOM    125  CA  LEU P  44     -15.575   6.556 -13.600  0.00  0.00      PROA  
ATOM    126  HA  LEU P  44     -14.870   7.135 -13.022  0.00  0.00      PROA  
ATOM    127  CB  LEU P  44     -16.919   7.391 -13.782  0.00  0.00      PROA  
ATOM    128  HB1 LEU P  44     -17.513   7.371 -12.843  0.00  0.00      PROA  
ATOM    129  HB2 LEU P  44     -17.410   6.988 -14.694  0.00  0.00      PROA  
ATOM    130  CG  LEU P  44     -16.728   8.920 -14.099  0.00  0.00      PROA  
ATOM    131  HG  LEU P  44     -15.729   8.908 -14.585  0.00  0.00      PROA  
ATOM    132  CD1 LEU P  44     -17.861   9.521 -14.908  0.00  0.00      PROA  
ATOM    133 HD11 LEU P  44     -17.834   9.283 -15.992  0.00  0.00      PROA  
ATOM    134 HD12 LEU P  44     -17.774  10.611 -14.712  0.00  0.00      PROA  
ATOM    135 HD13 LEU P  44     -18.767   9.043 -14.477  0.00  0.00      PROA  
ATOM    136  CD2 LEU P  44     -16.589   9.671 -12.782  0.00  0.00      PROA  
ATOM    137 HD21 LEU P  44     -17.038  10.683 -12.880  0.00  0.00      PROA  
ATOM    138 HD22 LEU P  44     -15.520   9.909 -12.597  0.00  0.00      PROA  
ATOM    139 HD23 LEU P  44     -16.997   9.138 -11.896  0.00  0.00      PROA  
ATOM    140  C   LEU P  44     -15.863   5.317 -12.765  0.00  0.00      PROA  
ATOM    141  O   LEU P  44     -15.538   5.296 -11.617  0.00  0.00      PROA  
ATOM    142  N   LEU P  45     -16.512   4.279 -13.392  0.00  0.00      PROA  
ATOM    143  HN  LEU P  45     -16.700   4.377 -14.366  0.00  0.00      PROA  
ATOM    144  CA  LEU P  45     -16.783   3.051 -12.702  0.00  0.00      PROA  
ATOM    145  HA  LEU P  45     -17.135   3.282 -11.708  0.00  0.00      PROA  
ATOM    146  CB  LEU P  45     -17.941   2.176 -13.277  0.00  0.00      PROA  
ATOM    147  HB1 LEU P  45     -17.859   1.191 -12.770  0.00  0.00      PROA  
ATOM    148  HB2 LEU P  45     -17.668   1.972 -14.334  0.00  0.00      PROA  
ATOM    149  CG  LEU P  45     -19.356   2.720 -13.063  0.00  0.00      PROA  
ATOM    150  HG  LEU P  45     -19.442   3.750 -13.471  0.00  0.00      PROA  
ATOM    151  CD1 LEU P  45     -20.426   1.937 -13.736  0.00  0.00      PROA  
ATOM    152 HD11 LEU P  45     -21.309   2.556 -14.002  0.00  0.00      PROA  
ATOM    153 HD12 LEU P  45     -20.743   1.067 -13.121  0.00  0.00      PROA  
ATOM    154 HD13 LEU P  45     -20.177   1.476 -14.716  0.00  0.00      PROA  
ATOM    155  CD2 LEU P  45     -19.779   2.823 -11.582  0.00  0.00      PROA  
ATOM    156 HD21 LEU P  45     -19.584   1.916 -10.971  0.00  0.00      PROA  
ATOM    157 HD22 LEU P  45     -20.887   2.898 -11.581  0.00  0.00      PROA  
ATOM    158 HD23 LEU P  45     -19.360   3.677 -11.008  0.00  0.00      PROA  
ATOM    159  C   LEU P  45     -15.571   2.193 -12.334  0.00  0.00      PROA  
ATOM    160  O   LEU P  45     -15.527   1.570 -11.240  0.00  0.00      PROA  
ATOM    161  N   ALA P  46     -14.523   2.286 -13.169  0.00  0.00      PROA  
ATOM    162  HN  ALA P  46     -14.634   2.763 -14.038  0.00  0.00      PROA  
ATOM    163  CA  ALA P  46     -13.225   1.675 -12.971  0.00  0.00      PROA  
ATOM    164  HA  ALA P  46     -13.374   0.644 -12.686  0.00  0.00      PROA  
ATOM    165  CB  ALA P  46     -12.360   1.829 -14.231  0.00  0.00      PROA  
ATOM    166  HB1 ALA P  46     -12.245   2.883 -14.561  0.00  0.00      PROA  
ATOM    167  HB2 ALA P  46     -12.804   1.327 -15.117  0.00  0.00      PROA  
ATOM    168  HB3 ALA P  46     -11.349   1.414 -14.029  0.00  0.00      PROA  
ATOM    169  C   ALA P  46     -12.503   2.452 -11.849  0.00  0.00      PROA  
ATOM    170  O   ALA P  46     -11.874   1.843 -11.005  0.00  0.00      PROA  
ATOM    171  N   PHE P  47     -12.635   3.770 -11.880  0.00  0.00      PROA  
ATOM    172  HN  PHE P  47     -13.084   4.261 -12.622  0.00  0.00      PROA  
ATOM    173  CA  PHE P  47     -12.140   4.701 -10.825  0.00  0.00      PROA  
ATOM    174  HA  PHE P  47     -11.087   4.569 -10.629  0.00  0.00      PROA  
ATOM    175  CB  PHE P  47     -12.418   6.145 -11.286  0.00  0.00      PROA  
ATOM    176  HB1 PHE P  47     -13.386   6.256 -11.820  0.00  0.00      PROA  
ATOM    177  HB2 PHE P  47     -11.580   6.362 -11.982  0.00  0.00      PROA  
ATOM    178  CG  PHE P  47     -12.414   7.213 -10.219  0.00  0.00      PROA  
ATOM    179  CD1 PHE P  47     -13.623   7.751  -9.769  0.00  0.00      PROA  
ATOM    180  HD1 PHE P  47     -14.598   7.404 -10.077  0.00  0.00      PROA  
ATOM    181  CE1 PHE P  47     -13.684   8.905  -9.067  0.00  0.00      PROA  
ATOM    182  HE1 PHE P  47     -14.606   9.420  -8.842  0.00  0.00      PROA  
ATOM    183  CZ  PHE P  47     -12.460   9.479  -8.565  0.00  0.00      PROA  
ATOM    184  HZ  PHE P  47     -12.414  10.404  -8.008  0.00  0.00      PROA  
ATOM    185  CD2 PHE P  47     -11.258   7.671  -9.658  0.00  0.00      PROA  
ATOM    186  HD2 PHE P  47     -10.329   7.231  -9.990  0.00  0.00      PROA  
ATOM    187  CE2 PHE P  47     -11.234   8.808  -8.905  0.00  0.00      PROA  
ATOM    188  HE2 PHE P  47     -10.274   9.188  -8.587  0.00  0.00      PROA  
ATOM    189  C   PHE P  47     -12.664   4.390  -9.422  0.00  0.00      PROA  
ATOM    190  O   PHE P  47     -11.937   4.331  -8.436  0.00  0.00      PROA  
ATOM    191  N   PHE P  48     -13.931   4.101  -9.367  0.00  0.00      PROA  
ATOM    192  HN  PHE P  48     -14.465   4.343 -10.173  0.00  0.00      PROA  
ATOM    193  CA  PHE P  48     -14.505   3.537  -8.100  0.00  0.00      PROA  
ATOM    194  HA  PHE P  48     -14.208   4.210  -7.309  0.00  0.00      PROA  
ATOM    195  CB  PHE P  48     -16.056   3.692  -8.307  0.00  0.00      PROA  
ATOM    196  HB1 PHE P  48     -16.582   3.186  -7.470  0.00  0.00      PROA  
ATOM    197  HB2 PHE P  48     -16.396   3.345  -9.306  0.00  0.00      PROA  
ATOM    198  CG  PHE P  48     -16.425   5.196  -8.269  0.00  0.00      PROA  
ATOM    199  CD1 PHE P  48     -16.153   6.029  -7.059  0.00  0.00      PROA  
ATOM    200  HD1 PHE P  48     -15.565   5.620  -6.252  0.00  0.00      PROA  
ATOM    201  CE1 PHE P  48     -16.783   7.241  -6.899  0.00  0.00      PROA  
ATOM    202  HE1 PHE P  48     -16.686   7.751  -5.952  0.00  0.00      PROA  
ATOM    203  CZ  PHE P  48     -17.524   7.799  -7.914  0.00  0.00      PROA  
ATOM    204  HZ  PHE P  48     -18.063   8.701  -7.663  0.00  0.00      PROA  
ATOM    205  CD2 PHE P  48     -17.367   5.772  -9.143  0.00  0.00      PROA  
ATOM    206  HD2 PHE P  48     -17.674   5.185  -9.996  0.00  0.00      PROA  
ATOM    207  CE2 PHE P  48     -17.819   7.073  -9.085  0.00  0.00      PROA  
ATOM    208  HE2 PHE P  48     -18.564   7.446  -9.773  0.00  0.00      PROA  
ATOM    209  C   PHE P  48     -14.016   2.107  -7.728  0.00  0.00      PROA  
ATOM    210  O   PHE P  48     -13.915   1.768  -6.508  0.00  0.00      PROA  
ATOM    211  N   GLY P  49     -13.760   1.264  -8.788  0.00  0.00      PROA  
ATOM    212  HN  GLY P  49     -13.908   1.526  -9.739  0.00  0.00      PROA  
ATOM    213  CA  GLY P  49     -13.228  -0.072  -8.475  0.00  0.00      PROA  
ATOM    214  HA1 GLY P  49     -13.092  -0.693  -9.348  0.00  0.00      PROA  
ATOM    215  HA2 GLY P  49     -13.940  -0.493  -7.781  0.00  0.00      PROA  
ATOM    216  C   GLY P  49     -11.858   0.012  -7.809  0.00  0.00      PROA  
ATOM    217  O   GLY P  49     -11.705  -0.704  -6.825  0.00  0.00      PROA  
ATOM    218  N   PHE P  50     -10.837   0.798  -8.321  0.00  0.00      PROA  
ATOM    219  HN  PHE P  50     -10.966   1.383  -9.118  0.00  0.00      PROA  
ATOM    220  CA  PHE P  50      -9.627   0.973  -7.629  0.00  0.00      PROA  
ATOM    221  HA  PHE P  50      -9.242   0.002  -7.358  0.00  0.00      PROA  
ATOM    222  CB  PHE P  50      -8.530   1.583  -8.592  0.00  0.00      PROA  
ATOM    223  HB1 PHE P  50      -7.680   2.210  -8.247  0.00  0.00      PROA  
ATOM    224  HB2 PHE P  50      -9.080   2.229  -9.309  0.00  0.00      PROA  
ATOM    225  CG  PHE P  50      -7.982   0.424  -9.404  0.00  0.00      PROA  
ATOM    226  CD1 PHE P  50      -8.710   0.035 -10.514  0.00  0.00      PROA  
ATOM    227  HD1 PHE P  50      -9.547   0.635 -10.838  0.00  0.00      PROA  
ATOM    228  CE1 PHE P  50      -8.180  -0.979 -11.358  0.00  0.00      PROA  
ATOM    229  HE1 PHE P  50      -8.699  -1.321 -12.241  0.00  0.00      PROA  
ATOM    230  CZ  PHE P  50      -7.067  -1.702 -10.940  0.00  0.00      PROA  
ATOM    231  HZ  PHE P  50      -6.791  -2.565 -11.529  0.00  0.00      PROA  
ATOM    232  CD2 PHE P  50      -6.821  -0.265  -9.017  0.00  0.00      PROA  
ATOM    233  HD2 PHE P  50      -6.278   0.090  -8.154  0.00  0.00      PROA  
ATOM    234  CE2 PHE P  50      -6.343  -1.360  -9.792  0.00  0.00      PROA  
ATOM    235  HE2 PHE P  50      -5.488  -1.924  -9.449  0.00  0.00      PROA  
ATOM    236  C   PHE P  50      -9.651   1.749  -6.302  0.00  0.00      PROA  
ATOM    237  O   PHE P  50      -8.834   1.462  -5.422  0.00  0.00      PROA  
ATOM    238  N   PHE P  51     -10.552   2.702  -6.141  0.00  0.00      PROA  
ATOM    239  HN  PHE P  51     -11.125   2.902  -6.931  0.00  0.00      PROA  
ATOM    240  CA  PHE P  51     -10.908   3.397  -4.889  0.00  0.00      PROA  
ATOM    241  HA  PHE P  51     -10.099   3.989  -4.486  0.00  0.00      PROA  
ATOM    242  CB  PHE P  51     -11.986   4.537  -5.268  0.00  0.00      PROA  
ATOM    243  HB1 PHE P  51     -12.826   4.153  -5.886  0.00  0.00      PROA  
ATOM    244  HB2 PHE P  51     -11.618   5.159  -6.111  0.00  0.00      PROA  
ATOM    245  CG  PHE P  51     -12.406   5.408  -4.089  0.00  0.00      PROA  
ATOM    246  CD1 PHE P  51     -13.445   4.778  -3.386  0.00  0.00      PROA  
ATOM    247  HD1 PHE P  51     -13.955   3.876  -3.693  0.00  0.00      PROA  
ATOM    248  CE1 PHE P  51     -13.902   5.377  -2.231  0.00  0.00      PROA  
ATOM    249  HE1 PHE P  51     -14.693   4.998  -1.600  0.00  0.00      PROA  
ATOM    250  CZ  PHE P  51     -13.254   6.433  -1.637  0.00  0.00      PROA  
ATOM    251  HZ  PHE P  51     -13.646   6.952  -0.775  0.00  0.00      PROA  
ATOM    252  CD2 PHE P  51     -11.779   6.555  -3.598  0.00  0.00      PROA  
ATOM    253  HD2 PHE P  51     -10.954   6.959  -4.166  0.00  0.00      PROA  
ATOM    254  CE2 PHE P  51     -12.116   6.960  -2.320  0.00  0.00      PROA  
ATOM    255  HE2 PHE P  51     -11.714   7.874  -1.906  0.00  0.00      PROA  
ATOM    256  C   PHE P  51     -11.442   2.459  -3.852  0.00  0.00      PROA  
ATOM    257  O   PHE P  51     -10.935   2.563  -2.758  0.00  0.00      PROA  
ATOM    258  N   ILE P  52     -12.319   1.558  -4.128  0.00  0.00      PROA  
ATOM    259  HN  ILE P  52     -12.646   1.378  -5.052  0.00  0.00      PROA  
ATOM    260  CA  ILE P  52     -12.732   0.578  -3.082  0.00  0.00      PROA  
ATOM    261  HA  ILE P  52     -12.949   1.181  -2.212  0.00  0.00      PROA  
ATOM    262  CB  ILE P  52     -14.100  -0.052  -3.507  0.00  0.00      PROA  
ATOM    263  HB  ILE P  52     -14.005  -0.234  -4.599  0.00  0.00      PROA  
ATOM    264  CG2 ILE P  52     -14.374  -1.432  -2.838  0.00  0.00      PROA  
ATOM    265 HG21 ILE P  52     -14.175  -1.346  -1.748  0.00  0.00      PROA  
ATOM    266 HG22 ILE P  52     -13.743  -2.200  -3.334  0.00  0.00      PROA  
ATOM    267 HG23 ILE P  52     -15.454  -1.632  -3.005  0.00  0.00      PROA  
ATOM    268  CG1 ILE P  52     -15.232   0.942  -3.253  0.00  0.00      PROA  
ATOM    269 HG11 ILE P  52     -14.971   2.019  -3.324  0.00  0.00      PROA  
ATOM    270 HG12 ILE P  52     -15.617   0.855  -2.214  0.00  0.00      PROA  
ATOM    271  CD  ILE P  52     -16.361   0.752  -4.236  0.00  0.00      PROA  
ATOM    272  HD1 ILE P  52     -16.809  -0.262  -4.169  0.00  0.00      PROA  
ATOM    273  HD2 ILE P  52     -15.965   0.830  -5.271  0.00  0.00      PROA  
ATOM    274  HD3 ILE P  52     -17.134   1.550  -4.223  0.00  0.00      PROA  
ATOM    275  C   ILE P  52     -11.613  -0.506  -2.756  0.00  0.00      PROA  
ATOM    276  O   ILE P  52     -11.475  -0.751  -1.592  0.00  0.00      PROA  
ATOM    277  N   VAL P  53     -10.865  -1.061  -3.748  0.00  0.00      PROA  
ATOM    278  HN  VAL P  53     -10.880  -0.948  -4.738  0.00  0.00      PROA  
ATOM    279  CA  VAL P  53      -9.892  -2.126  -3.432  0.00  0.00      PROA  
ATOM    280  HA  VAL P  53     -10.482  -2.758  -2.785  0.00  0.00      PROA  
ATOM    281  CB  VAL P  53      -9.406  -3.002  -4.608  0.00  0.00      PROA  
ATOM    282  HB  VAL P  53     -10.291  -3.139  -5.265  0.00  0.00      PROA  
ATOM    283  CG1 VAL P  53      -8.254  -2.249  -5.375  0.00  0.00      PROA  
ATOM    284 HG11 VAL P  53      -8.677  -1.230  -5.507  0.00  0.00      PROA  
ATOM    285 HG12 VAL P  53      -7.951  -2.543  -6.402  0.00  0.00      PROA  
ATOM    286 HG13 VAL P  53      -7.295  -2.234  -4.815  0.00  0.00      PROA  
ATOM    287  CG2 VAL P  53      -8.899  -4.408  -4.170  0.00  0.00      PROA  
ATOM    288 HG21 VAL P  53      -8.078  -4.322  -3.426  0.00  0.00      PROA  
ATOM    289 HG22 VAL P  53      -8.494  -4.955  -5.048  0.00  0.00      PROA  
ATOM    290 HG23 VAL P  53      -9.780  -4.906  -3.713  0.00  0.00      PROA  
ATOM    291  C   VAL P  53      -8.678  -1.616  -2.637  0.00  0.00      PROA  
ATOM    292  O   VAL P  53      -8.252  -2.377  -1.747  0.00  0.00      PROA  
ATOM    293  N   TYR P  54      -8.280  -0.355  -2.856  0.00  0.00      PROA  
ATOM    294  HN  TYR P  54      -8.540   0.167  -3.665  0.00  0.00      PROA  
ATOM    295  CA  TYR P  54      -7.362   0.371  -2.019  0.00  0.00      PROA  
ATOM    296  HA  TYR P  54      -6.495  -0.234  -1.801  0.00  0.00      PROA  
ATOM    297  CB  TYR P  54      -6.658   1.564  -2.675  0.00  0.00      PROA  
ATOM    298  HB1 TYR P  54      -6.208   2.267  -1.942  0.00  0.00      PROA  
ATOM    299  HB2 TYR P  54      -7.404   2.147  -3.256  0.00  0.00      PROA  
ATOM    300  CG  TYR P  54      -5.543   1.072  -3.596  0.00  0.00      PROA  
ATOM    301  CD1 TYR P  54      -5.784   0.477  -4.872  0.00  0.00      PROA  
ATOM    302  HD1 TYR P  54      -6.726   0.462  -5.400  0.00  0.00      PROA  
ATOM    303  CE1 TYR P  54      -4.690  -0.042  -5.600  0.00  0.00      PROA  
ATOM    304  HE1 TYR P  54      -4.837  -0.512  -6.561  0.00  0.00      PROA  
ATOM    305  CZ  TYR P  54      -3.373   0.040  -5.084  0.00  0.00      PROA  
ATOM    306  OH  TYR P  54      -2.265  -0.380  -5.764  0.00  0.00      PROA  
ATOM    307  HH  TYR P  54      -2.609  -0.725  -6.591  0.00  0.00      PROA  
ATOM    308  CD2 TYR P  54      -4.209   1.084  -3.068  0.00  0.00      PROA  
ATOM    309  HD2 TYR P  54      -3.926   1.429  -2.085  0.00  0.00      PROA  
ATOM    310  CE2 TYR P  54      -3.120   0.575  -3.817  0.00  0.00      PROA  
ATOM    311  HE2 TYR P  54      -2.099   0.735  -3.505  0.00  0.00      PROA  
ATOM    312  C   TYR P  54      -7.848   0.699  -0.604  0.00  0.00      PROA  
ATOM    313  O   TYR P  54      -7.149   0.454   0.363  0.00  0.00      PROA  
ATOM    314  N   ALA P  55      -9.065   1.063  -0.479  0.00  0.00      PROA  
ATOM    315  HN  ALA P  55      -9.728   1.245  -1.200  0.00  0.00      PROA  
ATOM    316  CA  ALA P  55      -9.656   1.227   0.850  0.00  0.00      PROA  
ATOM    317  HA  ALA P  55      -8.994   1.911   1.361  0.00  0.00      PROA  
ATOM    318  CB  ALA P  55     -11.059   1.764   0.695  0.00  0.00      PROA  
ATOM    319  HB1 ALA P  55     -11.407   2.081   1.701  0.00  0.00      PROA  
ATOM    320  HB2 ALA P  55     -11.774   0.975   0.378  0.00  0.00      PROA  
ATOM    321  HB3 ALA P  55     -11.209   2.540  -0.086  0.00  0.00      PROA  
ATOM    322  C   ALA P  55      -9.693  -0.093   1.656  0.00  0.00      PROA  
ATOM    323  O   ALA P  55      -9.511  -0.050   2.843  0.00  0.00      PROA  
ATOM    324  N   LEU P  56      -9.888  -1.237   0.967  0.00  0.00      PROA  
ATOM    325  HN  LEU P  56      -9.953  -1.173  -0.026  0.00  0.00      PROA  
ATOM    326  CA  LEU P  56      -9.956  -2.570   1.685  0.00  0.00      PROA  
ATOM    327  HA  LEU P  56     -10.425  -2.351   2.633  0.00  0.00      PROA  
ATOM    328  CB  LEU P  56     -10.691  -3.764   0.964  0.00  0.00      PROA  
ATOM    329  HB1 LEU P  56     -10.741  -4.703   1.557  0.00  0.00      PROA  
ATOM    330  HB2 LEU P  56     -10.116  -3.862   0.018  0.00  0.00      PROA  
ATOM    331  CG  LEU P  56     -12.105  -3.421   0.617  0.00  0.00      PROA  
ATOM    332  HG  LEU P  56     -12.130  -2.410   0.158  0.00  0.00      PROA  
ATOM    333  CD1 LEU P  56     -12.559  -4.287  -0.596  0.00  0.00      PROA  
ATOM    334 HD11 LEU P  56     -11.819  -4.158  -1.415  0.00  0.00      PROA  
ATOM    335 HD12 LEU P  56     -13.549  -3.938  -0.959  0.00  0.00      PROA  
ATOM    336 HD13 LEU P  56     -12.524  -5.355  -0.292  0.00  0.00      PROA  
ATOM    337  CD2 LEU P  56     -13.007  -3.648   1.884  0.00  0.00      PROA  
ATOM    338 HD21 LEU P  56     -13.316  -4.682   2.147  0.00  0.00      PROA  
ATOM    339 HD22 LEU P  56     -13.845  -2.938   1.713  0.00  0.00      PROA  
ATOM    340 HD23 LEU P  56     -12.480  -3.229   2.768  0.00  0.00      PROA  
ATOM    341  C   LEU P  56      -8.521  -2.929   2.189  0.00  0.00      PROA  
ATOM    342  O   LEU P  56      -8.266  -3.336   3.284  0.00  0.00      PROA  
ATOM    343  N   ARG P  57      -7.567  -2.633   1.333  0.00  0.00      PROA  
ATOM    344  HN  ARG P  57      -7.890  -2.277   0.460  0.00  0.00      PROA  
ATOM    345  CA  ARG P  57      -6.171  -2.733   1.659  0.00  0.00      PROA  
ATOM    346  HA  ARG P  57      -5.954  -3.719   2.041  0.00  0.00      PROA  
ATOM    347  CB  ARG P  57      -5.324  -2.491   0.358  0.00  0.00      PROA  
ATOM    348  HB1 ARG P  57      -5.170  -1.414   0.134  0.00  0.00      PROA  
ATOM    349  HB2 ARG P  57      -5.956  -2.809  -0.499  0.00  0.00      PROA  
ATOM    350  CG  ARG P  57      -3.881  -3.145   0.381  0.00  0.00      PROA  
ATOM    351  HG1 ARG P  57      -4.007  -4.172   0.787  0.00  0.00      PROA  
ATOM    352  HG2 ARG P  57      -3.232  -2.611   1.108  0.00  0.00      PROA  
ATOM    353  CD  ARG P  57      -3.273  -3.091  -1.013  0.00  0.00      PROA  
ATOM    354  HD1 ARG P  57      -2.289  -3.597  -1.107  0.00  0.00      PROA  
ATOM    355  HD2 ARG P  57      -3.067  -2.057  -1.365  0.00  0.00      PROA  
ATOM    356  NE  ARG P  57      -4.186  -3.772  -1.964  0.00  0.00      PROA  
ATOM    357  HE  ARG P  57      -5.036  -4.107  -1.557  0.00  0.00      PROA  
ATOM    358  CZ  ARG P  57      -4.360  -3.440  -3.200  0.00  0.00      PROA  
ATOM    359  NH1 ARG P  57      -3.366  -3.039  -3.930  0.00  0.00      PROA  
ATOM    360 HH11 ARG P  57      -2.474  -3.270  -3.542  0.00  0.00      PROA  
ATOM    361 HH12 ARG P  57      -3.493  -2.846  -4.903  0.00  0.00      PROA  
ATOM    362  NH2 ARG P  57      -5.515  -3.664  -3.778  0.00  0.00      PROA  
ATOM    363 HH21 ARG P  57      -6.219  -4.126  -3.239  0.00  0.00      PROA  
ATOM    364 HH22 ARG P  57      -5.497  -3.689  -4.777  0.00  0.00      PROA  
ATOM    365  C   ARG P  57      -5.651  -1.740   2.789  0.00  0.00      PROA  
ATOM    366  O   ARG P  57      -4.886  -2.138   3.585  0.00  0.00      PROA  
ATOM    367  N   VAL P  58      -6.036  -0.461   2.795  0.00  0.00      PROA  
ATOM    368  HN  VAL P  58      -6.510  -0.048   2.022  0.00  0.00      PROA  
ATOM    369  CA  VAL P  58      -5.651   0.499   3.840  0.00  0.00      PROA  
ATOM    370  HA  VAL P  58      -4.594   0.534   4.059  0.00  0.00      PROA  
ATOM    371  CB  VAL P  58      -6.182   1.837   3.370  0.00  0.00      PROA  
ATOM    372  HB  VAL P  58      -7.203   1.739   2.943  0.00  0.00      PROA  
ATOM    373  CG1 VAL P  58      -6.232   3.010   4.415  0.00  0.00      PROA  
ATOM    374 HG11 VAL P  58      -5.179   3.194   4.717  0.00  0.00      PROA  
ATOM    375 HG12 VAL P  58      -6.949   2.709   5.208  0.00  0.00      PROA  
ATOM    376 HG13 VAL P  58      -6.705   3.916   3.979  0.00  0.00      PROA  
ATOM    377  CG2 VAL P  58      -5.206   2.237   2.218  0.00  0.00      PROA  
ATOM    378 HG21 VAL P  58      -5.023   1.513   1.394  0.00  0.00      PROA  
ATOM    379 HG22 VAL P  58      -4.227   2.556   2.635  0.00  0.00      PROA  
ATOM    380 HG23 VAL P  58      -5.601   3.158   1.739  0.00  0.00      PROA  
ATOM    381  C   VAL P  58      -6.261   0.225   5.173  0.00  0.00      PROA  
ATOM    382  O   VAL P  58      -5.633   0.347   6.207  0.00  0.00      PROA  
ATOM    383  N   ASN P  59      -7.548  -0.108   5.168  0.00  0.00      PROA  
ATOM    384  HN  ASN P  59      -7.995  -0.066   4.277  0.00  0.00      PROA  
ATOM    385  CA  ASN P  59      -8.479  -0.452   6.254  0.00  0.00      PROA  
ATOM    386  HA  ASN P  59      -8.797   0.481   6.696  0.00  0.00      PROA  
ATOM    387  CB  ASN P  59      -9.617  -1.317   5.643  0.00  0.00      PROA  
ATOM    388  HB1 ASN P  59      -9.230  -2.050   4.903  0.00  0.00      PROA  
ATOM    389  HB2 ASN P  59     -10.269  -0.695   4.993  0.00  0.00      PROA  
ATOM    390  CG  ASN P  59     -10.647  -2.079   6.641  0.00  0.00      PROA  
ATOM    391  OD1 ASN P  59     -10.640  -1.799   7.840  0.00  0.00      PROA  
ATOM    392  ND2 ASN P  59     -11.351  -3.001   6.061  0.00  0.00      PROA  
ATOM    393 HD21 ASN P  59     -11.857  -3.588   6.693  0.00  0.00      PROA  
ATOM    394 HD22 ASN P  59     -11.079  -3.240   5.129  0.00  0.00      PROA  
ATOM    395  C   ASN P  59      -7.771  -1.229   7.364  0.00  0.00      PROA  
ATOM    396  O   ASN P  59      -7.663  -0.727   8.496  0.00  0.00      PROA  
ATOM    397  N   LEU P  60      -7.120  -2.373   6.971  0.00  0.00      PROA  
ATOM    398  HN  LEU P  60      -7.301  -2.719   6.053  0.00  0.00      PROA  
ATOM    399  CA  LEU P  60      -6.427  -3.255   7.886  0.00  0.00      PROA  
ATOM    400  HA  LEU P  60      -7.157  -3.558   8.623  0.00  0.00      PROA  
ATOM    401  CB  LEU P  60      -5.999  -4.572   7.139  0.00  0.00      PROA  
ATOM    402  HB1 LEU P  60      -5.269  -4.205   6.386  0.00  0.00      PROA  
ATOM    403  HB2 LEU P  60      -6.993  -4.955   6.822  0.00  0.00      PROA  
ATOM    404  CG  LEU P  60      -5.290  -5.671   8.016  0.00  0.00      PROA  
ATOM    405  HG  LEU P  60      -4.448  -5.175   8.543  0.00  0.00      PROA  
ATOM    406  CD1 LEU P  60      -6.233  -6.311   9.085  0.00  0.00      PROA  
ATOM    407 HD11 LEU P  60      -6.510  -5.574   9.869  0.00  0.00      PROA  
ATOM    408 HD12 LEU P  60      -5.797  -7.238   9.514  0.00  0.00      PROA  
ATOM    409 HD13 LEU P  60      -7.186  -6.628   8.609  0.00  0.00      PROA  
ATOM    410  CD2 LEU P  60      -4.605  -6.716   7.096  0.00  0.00      PROA  
ATOM    411 HD21 LEU P  60      -3.978  -7.371   7.738  0.00  0.00      PROA  
ATOM    412 HD22 LEU P  60      -3.898  -6.226   6.393  0.00  0.00      PROA  
ATOM    413 HD23 LEU P  60      -5.509  -7.143   6.613  0.00  0.00      PROA  
ATOM    414  C   LEU P  60      -5.357  -2.618   8.724  0.00  0.00      PROA  
ATOM    415  O   LEU P  60      -5.329  -2.705   9.943  0.00  0.00      PROA  
ATOM    416  N   SER P  61      -4.554  -1.868   8.021  0.00  0.00      PROA  
ATOM    417  HN  SER P  61      -4.649  -1.805   7.030  0.00  0.00      PROA  
ATOM    418  CA  SER P  61      -3.514  -1.065   8.603  0.00  0.00      PROA  
ATOM    419  HA  SER P  61      -2.804  -1.762   9.024  0.00  0.00      PROA  
ATOM    420  CB  SER P  61      -2.735  -0.276   7.498  0.00  0.00      PROA  
ATOM    421  HB1 SER P  61      -3.168   0.653   7.069  0.00  0.00      PROA  
ATOM    422  HB2 SER P  61      -2.548  -1.022   6.696  0.00  0.00      PROA  
ATOM    423  OG  SER P  61      -1.380   0.037   7.891  0.00  0.00      PROA  
ATOM    424  HG1 SER P  61      -0.950   0.370   7.099  0.00  0.00      PROA  
ATOM    425  C   SER P  61      -3.944   0.011   9.633  0.00  0.00      PROA  
ATOM    426  O   SER P  61      -3.272   0.143  10.625  0.00  0.00      PROA  
ATOM    427  N   VAL P  62      -5.023   0.792   9.435  0.00  0.00      PROA  
ATOM    428  HN  VAL P  62      -5.677   0.596   8.709  0.00  0.00      PROA  
ATOM    429  CA  VAL P  62      -5.580   1.681  10.482  0.00  0.00      PROA  
ATOM    430  HA  VAL P  62      -4.704   2.213  10.823  0.00  0.00      PROA  
ATOM    431  CB  VAL P  62      -6.502   2.796   9.914  0.00  0.00      PROA  
ATOM    432  HB  VAL P  62      -7.356   2.309   9.396  0.00  0.00      PROA  
ATOM    433  CG1 VAL P  62      -6.918   3.768  10.984  0.00  0.00      PROA  
ATOM    434 HG11 VAL P  62      -6.065   3.847  11.692  0.00  0.00      PROA  
ATOM    435 HG12 VAL P  62      -7.688   3.273  11.613  0.00  0.00      PROA  
ATOM    436 HG13 VAL P  62      -7.137   4.779  10.580  0.00  0.00      PROA  
ATOM    437  CG2 VAL P  62      -5.715   3.610   8.856  0.00  0.00      PROA  
ATOM    438 HG21 VAL P  62      -4.779   3.991   9.316  0.00  0.00      PROA  
ATOM    439 HG22 VAL P  62      -6.376   4.391   8.422  0.00  0.00      PROA  
ATOM    440 HG23 VAL P  62      -5.508   3.034   7.928  0.00  0.00      PROA  
ATOM    441  C   VAL P  62      -6.281   0.975  11.581  0.00  0.00      PROA  
ATOM    442  O   VAL P  62      -6.151   1.332  12.782  0.00  0.00      PROA  
ATOM    443  N   ALA P  63      -6.994  -0.064  11.214  0.00  0.00      PROA  
ATOM    444  HN  ALA P  63      -7.145  -0.347  10.270  0.00  0.00      PROA  
ATOM    445  CA  ALA P  63      -7.975  -0.719  12.169  0.00  0.00      PROA  
ATOM    446  HA  ALA P  63      -8.597  -0.029  12.721  0.00  0.00      PROA  
ATOM    447  CB  ALA P  63      -8.831  -1.741  11.247  0.00  0.00      PROA  
ATOM    448  HB1 ALA P  63      -9.503  -2.236  11.980  0.00  0.00      PROA  
ATOM    449  HB2 ALA P  63      -8.222  -2.417  10.609  0.00  0.00      PROA  
ATOM    450  HB3 ALA P  63      -9.531  -1.149  10.620  0.00  0.00      PROA  
ATOM    451  C   ALA P  63      -7.167  -1.480  13.124  0.00  0.00      PROA  
ATOM    452  O   ALA P  63      -7.485  -1.492  14.300  0.00  0.00      PROA  
ATOM    453  N   LEU P  64      -5.936  -1.961  12.701  0.00  0.00      PROA  
ATOM    454  HN  LEU P  64      -5.881  -1.811  11.717  0.00  0.00      PROA  
ATOM    455  CA  LEU P  64      -5.030  -2.624  13.584  0.00  0.00      PROA  
ATOM    456  HA  LEU P  64      -5.445  -3.579  13.873  0.00  0.00      PROA  
ATOM    457  CB  LEU P  64      -3.671  -2.925  12.943  0.00  0.00      PROA  
ATOM    458  HB1 LEU P  64      -3.100  -1.996  12.729  0.00  0.00      PROA  
ATOM    459  HB2 LEU P  64      -3.994  -3.356  11.972  0.00  0.00      PROA  
ATOM    460  CG  LEU P  64      -2.770  -3.994  13.600  0.00  0.00      PROA  
ATOM    461  HG  LEU P  64      -2.420  -3.543  14.553  0.00  0.00      PROA  
ATOM    462  CD1 LEU P  64      -3.399  -5.349  13.875  0.00  0.00      PROA  
ATOM    463 HD11 LEU P  64      -3.911  -5.766  12.981  0.00  0.00      PROA  
ATOM    464 HD12 LEU P  64      -4.058  -5.315  14.769  0.00  0.00      PROA  
ATOM    465 HD13 LEU P  64      -2.636  -6.111  14.142  0.00  0.00      PROA  
ATOM    466  CD2 LEU P  64      -1.632  -4.246  12.577  0.00  0.00      PROA  
ATOM    467 HD21 LEU P  64      -0.968  -4.953  13.118  0.00  0.00      PROA  
ATOM    468 HD22 LEU P  64      -1.136  -3.319  12.216  0.00  0.00      PROA  
ATOM    469 HD23 LEU P  64      -2.052  -4.805  11.714  0.00  0.00      PROA  
ATOM    470  C   LEU P  64      -4.672  -1.898  14.911  0.00  0.00      PROA  
ATOM    471  O   LEU P  64      -4.475  -2.428  16.022  0.00  0.00      PROA  
ATOM    472  N   VAL P  65      -4.502  -0.535  14.735  0.00  0.00      PROA  
ATOM    473  HN  VAL P  65      -4.669  -0.182  13.818  0.00  0.00      PROA  
ATOM    474  CA  VAL P  65      -4.088   0.393  15.748  0.00  0.00      PROA  
ATOM    475  HA  VAL P  65      -3.081   0.054  15.940  0.00  0.00      PROA  
ATOM    476  CB  VAL P  65      -4.068   1.776  15.203  0.00  0.00      PROA  
ATOM    477  HB  VAL P  65      -5.027   1.943  14.667  0.00  0.00      PROA  
ATOM    478  CG1 VAL P  65      -3.886   2.858  16.284  0.00  0.00      PROA  
ATOM    479 HG11 VAL P  65      -2.967   2.798  16.905  0.00  0.00      PROA  
ATOM    480 HG12 VAL P  65      -4.806   2.890  16.906  0.00  0.00      PROA  
ATOM    481 HG13 VAL P  65      -3.950   3.875  15.841  0.00  0.00      PROA  
ATOM    482  CG2 VAL P  65      -2.880   1.860  14.175  0.00  0.00      PROA  
ATOM    483 HG21 VAL P  65      -1.971   2.020  14.794  0.00  0.00      PROA  
ATOM    484 HG22 VAL P  65      -2.944   2.882  13.745  0.00  0.00      PROA  
ATOM    485 HG23 VAL P  65      -2.733   0.946  13.561  0.00  0.00      PROA  
ATOM    486  C   VAL P  65      -4.951   0.254  16.997  0.00  0.00      PROA  
ATOM    487  O   VAL P  65      -4.439   0.238  18.096  0.00  0.00      PROA  
ATOM    488  N   ASP P  66      -6.294   0.208  16.781  0.00  0.00      PROA  
ATOM    489  HN  ASP P  66      -6.651   0.034  15.866  0.00  0.00      PROA  
ATOM    490  CA  ASP P  66      -7.264   0.186  17.774  0.00  0.00      PROA  
ATOM    491  HA  ASP P  66      -6.937   0.499  18.755  0.00  0.00      PROA  
ATOM    492  CB  ASP P  66      -8.369   1.163  17.322  0.00  0.00      PROA  
ATOM    493  HB1 ASP P  66      -9.113   0.692  16.644  0.00  0.00      PROA  
ATOM    494  HB2 ASP P  66      -7.911   1.935  16.667  0.00  0.00      PROA  
ATOM    495  CG  ASP P  66      -9.096   1.780  18.475  0.00  0.00      PROA  
ATOM    496  OD1 ASP P  66     -10.301   2.101  18.323  0.00  0.00      PROA  
ATOM    497  OD2 ASP P  66      -8.465   2.002  19.551  0.00  0.00      PROA  
ATOM    498  C   ASP P  66      -7.778  -1.238  17.981  0.00  0.00      PROA  
ATOM    499  O   ASP P  66      -8.459  -1.510  18.927  0.00  0.00      PROA  
ATOM    500  N   MET P  67      -7.466  -2.232  17.057  0.00  0.00      PROA  
ATOM    501  HN  MET P  67      -7.149  -1.934  16.159  0.00  0.00      PROA  
ATOM    502  CA  MET P  67      -7.647  -3.613  17.342  0.00  0.00      PROA  
ATOM    503  HA  MET P  67      -8.661  -3.815  17.655  0.00  0.00      PROA  
ATOM    504  CB  MET P  67      -7.245  -4.590  16.179  0.00  0.00      PROA  
ATOM    505  HB1 MET P  67      -7.021  -5.535  16.717  0.00  0.00      PROA  
ATOM    506  HB2 MET P  67      -6.287  -4.293  15.701  0.00  0.00      PROA  
ATOM    507  CG  MET P  67      -8.378  -4.665  15.110  0.00  0.00      PROA  
ATOM    508  HG1 MET P  67      -8.247  -3.787  14.442  0.00  0.00      PROA  
ATOM    509  HG2 MET P  67      -9.387  -4.492  15.543  0.00  0.00      PROA  
ATOM    510  SD  MET P  67      -8.480  -6.260  14.206  0.00  0.00      PROA  
ATOM    511  CE  MET P  67      -7.510  -5.923  12.752  0.00  0.00      PROA  
ATOM    512  HE1 MET P  67      -7.351  -6.891  12.231  0.00  0.00      PROA  
ATOM    513  HE2 MET P  67      -6.504  -5.464  12.866  0.00  0.00      PROA  
ATOM    514  HE3 MET P  67      -8.104  -5.471  11.929  0.00  0.00      PROA  
ATOM    515  C   MET P  67      -6.775  -4.065  18.506  0.00  0.00      PROA  
ATOM    516  O   MET P  67      -7.217  -4.825  19.406  0.00  0.00      PROA  
ATOM    517  N   VAL P  68      -5.488  -3.615  18.555  0.00  0.00      PROA  
ATOM    518  HN  VAL P  68      -5.191  -2.933  17.892  0.00  0.00      PROA  
ATOM    519  CA  VAL P  68      -4.524  -4.107  19.512  0.00  0.00      PROA  
ATOM    520  HA  VAL P  68      -4.755  -5.148  19.680  0.00  0.00      PROA  
ATOM    521  CB  VAL P  68      -3.057  -3.886  19.050  0.00  0.00      PROA  
ATOM    522  HB  VAL P  68      -2.380  -4.300  19.827  0.00  0.00      PROA  
ATOM    523  CG1 VAL P  68      -2.887  -4.722  17.777  0.00  0.00      PROA  
ATOM    524 HG11 VAL P  68      -2.898  -5.825  17.906  0.00  0.00      PROA  
ATOM    525 HG12 VAL P  68      -1.860  -4.444  17.456  0.00  0.00      PROA  
ATOM    526 HG13 VAL P  68      -3.617  -4.492  16.972  0.00  0.00      PROA  
ATOM    527  CG2 VAL P  68      -2.665  -2.411  18.858  0.00  0.00      PROA  
ATOM    528 HG21 VAL P  68      -2.840  -1.777  19.754  0.00  0.00      PROA  
ATOM    529 HG22 VAL P  68      -3.337  -2.010  18.070  0.00  0.00      PROA  
ATOM    530 HG23 VAL P  68      -1.610  -2.276  18.536  0.00  0.00      PROA  
ATOM    531  C   VAL P  68      -4.828  -3.458  20.891  0.00  0.00      PROA  
ATOM    532  O   VAL P  68      -5.154  -2.293  20.961  0.00  0.00      PROA  
ATOM    533  N   ASP P  69      -4.763  -4.235  21.993  0.00  0.00      PROA  
ATOM    534  HN  ASP P  69      -4.673  -5.225  21.914  0.00  0.00      PROA  
ATOM    535  CA  ASP P  69      -4.946  -3.796  23.348  0.00  0.00      PROA  
ATOM    536  HA  ASP P  69      -5.659  -2.987  23.413  0.00  0.00      PROA  
ATOM    537  CB  ASP P  69      -5.416  -5.040  24.166  0.00  0.00      PROA  
ATOM    538  HB1 ASP P  69      -4.681  -5.855  23.992  0.00  0.00      PROA  
ATOM    539  HB2 ASP P  69      -6.351  -5.391  23.679  0.00  0.00      PROA  
ATOM    540  CG  ASP P  69      -5.645  -4.736  25.558  0.00  0.00      PROA  
ATOM    541  OD1 ASP P  69      -5.743  -3.472  25.869  0.00  0.00      PROA  
ATOM    542  OD2 ASP P  69      -5.971  -5.588  26.385  0.00  0.00      PROA  
ATOM    543  C   ASP P  69      -3.554  -3.304  23.848  0.00  0.00      PROA  
ATOM    544  O   ASP P  69      -2.474  -3.958  23.779  0.00  0.00      PROA  
ATOM    545  N   SER P  70      -3.510  -2.023  24.283  0.00  0.00      PROA  
ATOM    546  HN  SER P  70      -4.394  -1.565  24.337  0.00  0.00      PROA  
ATOM    547  CA  SER P  70      -2.377  -1.380  24.867  0.00  0.00      PROA  
ATOM    548  HA  SER P  70      -1.443  -1.909  24.749  0.00  0.00      PROA  
ATOM    549  CB  SER P  70      -2.071   0.037  24.189  0.00  0.00      PROA  
ATOM    550  HB1 SER P  70      -1.011   0.301  23.988  0.00  0.00      PROA  
ATOM    551  HB2 SER P  70      -2.480   0.878  24.789  0.00  0.00      PROA  
ATOM    552  OG  SER P  70      -2.755   0.120  22.947  0.00  0.00      PROA  
ATOM    553  HG1 SER P  70      -2.098   0.410  22.310  0.00  0.00      PROA  
ATOM    554  C   SER P  70      -2.650  -1.134  26.398  0.00  0.00      PROA  
ATOM    555  O   SER P  70      -1.780  -0.602  27.091  0.00  0.00      PROA  
ATOM    556  N   ASN P  71      -3.812  -1.413  26.980  0.00  0.00      PROA  
ATOM    557  HN  ASN P  71      -4.513  -1.853  26.425  0.00  0.00      PROA  
ATOM    558  CA  ASN P  71      -3.986  -1.368  28.393  0.00  0.00      PROA  
ATOM    559  HA  ASN P  71      -3.761  -0.384  28.778  0.00  0.00      PROA  
ATOM    560  CB  ASN P  71      -5.465  -1.702  28.741  0.00  0.00      PROA  
ATOM    561  HB1 ASN P  71      -5.801  -2.634  28.239  0.00  0.00      PROA  
ATOM    562  HB2 ASN P  71      -6.103  -0.817  28.531  0.00  0.00      PROA  
ATOM    563  CG  ASN P  71      -5.784  -1.925  30.224  0.00  0.00      PROA  
ATOM    564  OD1 ASN P  71      -5.672  -3.029  30.767  0.00  0.00      PROA  
ATOM    565  ND2 ASN P  71      -6.081  -0.827  30.885  0.00  0.00      PROA  
ATOM    566 HD21 ASN P  71      -6.298  -0.874  31.860  0.00  0.00      PROA  
ATOM    567 HD22 ASN P  71      -5.890   0.058  30.459  0.00  0.00      PROA  
ATOM    568  C   ASN P  71      -3.073  -2.381  29.136  0.00  0.00      PROA  
ATOM    569  O   ASN P  71      -2.543  -2.141  30.208  0.00  0.00      PROA  
ATOM    570  N   THR P  72      -2.917  -3.540  28.461  0.00  0.00      PROA  
ATOM    571  HN  THR P  72      -3.429  -3.593  27.607  0.00  0.00      PROA  
ATOM    572  CA  THR P  72      -2.393  -4.809  29.028  0.00  0.00      PROA  
ATOM    573  HA  THR P  72      -2.390  -4.654  30.097  0.00  0.00      PROA  
ATOM    574  CB  THR P  72      -3.316  -6.049  28.760  0.00  0.00      PROA  
ATOM    575  HB  THR P  72      -2.807  -6.903  29.257  0.00  0.00      PROA  
ATOM    576  OG1 THR P  72      -3.506  -6.203  27.380  0.00  0.00      PROA  
ATOM    577  HG1 THR P  72      -4.413  -5.980  27.158  0.00  0.00      PROA  
ATOM    578  CG2 THR P  72      -4.640  -5.682  29.396  0.00  0.00      PROA  
ATOM    579 HG21 THR P  72      -5.188  -4.994  28.717  0.00  0.00      PROA  
ATOM    580 HG22 THR P  72      -4.627  -5.142  30.367  0.00  0.00      PROA  
ATOM    581 HG23 THR P  72      -5.182  -6.650  29.453  0.00  0.00      PROA  
ATOM    582  C   THR P  72      -0.960  -5.114  28.682  0.00  0.00      PROA  
ATOM    583  O   THR P  72      -0.406  -6.147  29.111  0.00  0.00      PROA  
ATOM    584  N   THR P  73      -0.252  -4.261  27.869  0.00  0.00      PROA  
ATOM    585  HN  THR P  73      -0.758  -3.447  27.593  0.00  0.00      PROA  
ATOM    586  CA  THR P  73       1.099  -4.479  27.309  0.00  0.00      PROA  
ATOM    587  HA  THR P  73       1.018  -5.410  26.767  0.00  0.00      PROA  
ATOM    588  CB  THR P  73       1.514  -3.410  26.414  0.00  0.00      PROA  
ATOM    589  HB  THR P  73       2.608  -3.442  26.220  0.00  0.00      PROA  
ATOM    590  OG1 THR P  73       1.147  -2.120  26.943  0.00  0.00      PROA  
ATOM    591  HG1 THR P  73       1.343  -2.116  27.883  0.00  0.00      PROA  
ATOM    592  CG2 THR P  73       0.815  -3.516  25.015  0.00  0.00      PROA  
ATOM    593 HG21 THR P  73       1.207  -2.713  24.355  0.00  0.00      PROA  
ATOM    594 HG22 THR P  73      -0.294  -3.581  25.041  0.00  0.00      PROA  
ATOM    595 HG23 THR P  73       1.165  -4.474  24.574  0.00  0.00      PROA  
ATOM    596  C   THR P  73       2.204  -4.717  28.325  0.00  0.00      PROA  
ATOM    597  O   THR P  73       2.828  -5.732  28.316  0.00  0.00      PROA  
ATOM    598  N   LEU P  74       2.365  -3.885  29.408  0.00  0.00      PROA  
ATOM    599  HN  LEU P  74       1.746  -3.132  29.617  0.00  0.00      PROA  
ATOM    600  CA  LEU P  74       3.404  -4.112  30.451  0.00  0.00      PROA  
ATOM    601  HA  LEU P  74       3.375  -5.169  30.671  0.00  0.00      PROA  
ATOM    602  CB  LEU P  74       4.945  -3.987  29.975  0.00  0.00      PROA  
ATOM    603  HB1 LEU P  74       5.079  -4.617  29.070  0.00  0.00      PROA  
ATOM    604  HB2 LEU P  74       5.540  -4.505  30.757  0.00  0.00      PROA  
ATOM    605  CG  LEU P  74       5.349  -2.632  29.524  0.00  0.00      PROA  
ATOM    606  HG  LEU P  74       5.343  -2.045  30.467  0.00  0.00      PROA  
ATOM    607  CD1 LEU P  74       6.812  -2.645  29.122  0.00  0.00      PROA  
ATOM    608 HD11 LEU P  74       7.173  -1.667  28.737  0.00  0.00      PROA  
ATOM    609 HD12 LEU P  74       6.832  -3.461  28.368  0.00  0.00      PROA  
ATOM    610 HD13 LEU P  74       7.461  -2.865  29.996  0.00  0.00      PROA  
ATOM    611  CD2 LEU P  74       4.526  -1.923  28.392  0.00  0.00      PROA  
ATOM    612 HD21 LEU P  74       4.922  -0.915  28.144  0.00  0.00      PROA  
ATOM    613 HD22 LEU P  74       3.458  -1.839  28.689  0.00  0.00      PROA  
ATOM    614 HD23 LEU P  74       4.478  -2.579  27.497  0.00  0.00      PROA  
ATOM    615  C   LEU P  74       3.196  -3.327  31.755  0.00  0.00      PROA  
ATOM    616  O   LEU P  74       2.377  -2.422  31.778  0.00  0.00      PROA  
ATOM    617  N   GLU P  75       3.833  -3.803  32.855  0.00  0.00      PROA  
ATOM    618  HN  GLU P  75       4.357  -4.651  32.834  0.00  0.00      PROA  
ATOM    619  CA  GLU P  75       4.005  -3.019  34.085  0.00  0.00      PROA  
ATOM    620  HA  GLU P  75       3.081  -2.511  34.317  0.00  0.00      PROA  
ATOM    621  CB  GLU P  75       4.170  -4.074  35.230  0.00  0.00      PROA  
ATOM    622  HB1 GLU P  75       5.163  -4.534  35.035  0.00  0.00      PROA  
ATOM    623  HB2 GLU P  75       3.424  -4.874  35.038  0.00  0.00      PROA  
ATOM    624  CG  GLU P  75       4.370  -3.462  36.603  0.00  0.00      PROA  
ATOM    625  HG1 GLU P  75       5.078  -2.608  36.540  0.00  0.00      PROA  
ATOM    626  HG2 GLU P  75       4.812  -4.195  37.312  0.00  0.00      PROA  
ATOM    627  CD  GLU P  75       3.080  -3.006  37.217  0.00  0.00      PROA  
ATOM    628  OE1 GLU P  75       2.526  -1.989  36.757  0.00  0.00      PROA  
ATOM    629  OE2 GLU P  75       2.574  -3.622  38.222  0.00  0.00      PROA  
ATOM    630  C   GLU P  75       5.136  -1.984  34.009  0.00  0.00      PROA  
ATOM    631  O   GLU P  75       5.099  -0.946  34.700  0.00  0.00      PROA  
ATOM    632  N   ASP P  76       6.177  -2.210  33.156  0.00  0.00      PROA  
ATOM    633  HN  ASP P  76       6.320  -3.094  32.718  0.00  0.00      PROA  
ATOM    634  CA  ASP P  76       7.338  -1.301  33.151  0.00  0.00      PROA  
ATOM    635  HA  ASP P  76       7.436  -0.730  34.062  0.00  0.00      PROA  
ATOM    636  CB  ASP P  76       8.641  -2.200  32.986  0.00  0.00      PROA  
ATOM    637  HB1 ASP P  76       8.536  -2.746  32.024  0.00  0.00      PROA  
ATOM    638  HB2 ASP P  76       8.621  -2.923  33.830  0.00  0.00      PROA  
ATOM    639  CG  ASP P  76       9.988  -1.551  33.089  0.00  0.00      PROA  
ATOM    640  OD1 ASP P  76      10.925  -2.286  32.670  0.00  0.00      PROA  
ATOM    641  OD2 ASP P  76      10.161  -0.469  33.739  0.00  0.00      PROA  
ATOM    642  C   ASP P  76       7.108  -0.256  32.052  0.00  0.00      PROA  
ATOM    643  O   ASP P  76       7.984   0.042  31.209  0.00  0.00      PROA  
ATOM    644  N   ASN P  77       5.884   0.338  32.007  0.00  0.00      PROA  
ATOM    645  HN  ASN P  77       5.313   0.369  32.824  0.00  0.00      PROA  
ATOM    646  CA  ASN P  77       5.466   1.187  30.834  0.00  0.00      PROA  
ATOM    647  HA  ASN P  77       5.984   0.938  29.919  0.00  0.00      PROA  
ATOM    648  CB  ASN P  77       3.964   0.988  30.583  0.00  0.00      PROA  
ATOM    649  HB1 ASN P  77       3.395   1.266  31.497  0.00  0.00      PROA  
ATOM    650  HB2 ASN P  77       3.854  -0.079  30.295  0.00  0.00      PROA  
ATOM    651  CG  ASN P  77       3.359   1.759  29.442  0.00  0.00      PROA  
ATOM    652  OD1 ASN P  77       4.002   2.203  28.457  0.00  0.00      PROA  
ATOM    653  ND2 ASN P  77       2.034   1.856  29.575  0.00  0.00      PROA  
ATOM    654 HD21 ASN P  77       1.476   2.195  28.818  0.00  0.00      PROA  
ATOM    655 HD22 ASN P  77       1.565   1.584  30.416  0.00  0.00      PROA  
ATOM    656  C   ASN P  77       5.747   2.678  31.150  0.00  0.00      PROA  
ATOM    657  O   ASN P  77       4.821   3.480  31.392  0.00  0.00      PROA  
ATOM    658  N   ARG P  78       7.043   3.017  31.066  0.00  0.00      PROA  
ATOM    659  HN  ARG P  78       7.689   2.277  30.896  0.00  0.00      PROA  
ATOM    660  CA  ARG P  78       7.691   4.320  30.966  0.00  0.00      PROA  
ATOM    661  HA  ARG P  78       7.228   5.139  31.497  0.00  0.00      PROA  
ATOM    662  CB  ARG P  78       9.166   4.263  31.480  0.00  0.00      PROA  
ATOM    663  HB1 ARG P  78       9.080   4.438  32.574  0.00  0.00      PROA  
ATOM    664  HB2 ARG P  78       9.610   5.131  30.947  0.00  0.00      PROA  
ATOM    665  CG  ARG P  78       9.956   2.913  31.179  0.00  0.00      PROA  
ATOM    666  HG1 ARG P  78      10.378   2.879  30.152  0.00  0.00      PROA  
ATOM    667  HG2 ARG P  78       9.271   2.085  31.460  0.00  0.00      PROA  
ATOM    668  CD  ARG P  78      11.234   2.770  31.995  0.00  0.00      PROA  
ATOM    669  HD1 ARG P  78      11.146   3.003  33.078  0.00  0.00      PROA  
ATOM    670  HD2 ARG P  78      12.018   3.463  31.623  0.00  0.00      PROA  
ATOM    671  NE  ARG P  78      11.535   1.319  31.887  0.00  0.00      PROA  
ATOM    672  HE  ARG P  78      10.925   0.716  32.402  0.00  0.00      PROA  
ATOM    673  CZ  ARG P  78      11.984   0.678  30.827  0.00  0.00      PROA  
ATOM    674  NH1 ARG P  78      12.022  -0.651  30.775  0.00  0.00      PROA  
ATOM    675 HH11 ARG P  78      11.614  -1.165  31.530  0.00  0.00      PROA  
ATOM    676 HH12 ARG P  78      12.304  -1.136  29.948  0.00  0.00      PROA  
ATOM    677  NH2 ARG P  78      12.536   1.294  29.802  0.00  0.00      PROA  
ATOM    678 HH21 ARG P  78      12.821   2.251  29.853  0.00  0.00      PROA  
ATOM    679 HH22 ARG P  78      12.957   0.635  29.179  0.00  0.00      PROA  
ATOM    680  C   ARG P  78       7.640   4.889  29.515  0.00  0.00      PROA  
ATOM    681  O   ARG P  78       7.740   6.166  29.330  0.00  0.00      PROA  
ATOM    682  N   THR P  79       7.247   4.030  28.632  0.00  0.00      PROA  
ATOM    683  HN  THR P  79       6.990   3.133  28.985  0.00  0.00      PROA  
ATOM    684  CA  THR P  79       6.965   4.088  27.243  0.00  0.00      PROA  
ATOM    685  HA  THR P  79       6.489   3.151  26.994  0.00  0.00      PROA  
ATOM    686  CB  THR P  79       6.264   5.292  26.610  0.00  0.00      PROA  
ATOM    687  HB  THR P  79       6.356   5.197  25.507  0.00  0.00      PROA  
ATOM    688  OG1 THR P  79       6.742   6.589  27.047  0.00  0.00      PROA  
ATOM    689  HG1 THR P  79       7.130   6.557  27.925  0.00  0.00      PROA  
ATOM    690  CG2 THR P  79       4.741   5.210  26.976  0.00  0.00      PROA  
ATOM    691 HG21 THR P  79       4.161   5.977  26.420  0.00  0.00      PROA  
ATOM    692 HG22 THR P  79       4.660   5.322  28.079  0.00  0.00      PROA  
ATOM    693 HG23 THR P  79       4.326   4.216  26.705  0.00  0.00      PROA  
ATOM    694  C   THR P  79       8.266   3.886  26.551  0.00  0.00      PROA  
ATOM    695  O   THR P  79       8.209   3.997  25.295  0.00  0.00      PROA  
ATOM    696  N   SER P  80       9.315   3.467  27.170  0.00  0.00      PROA  
ATOM    697  HN  SER P  80       9.343   3.272  28.147  0.00  0.00      PROA  
ATOM    698  CA  SER P  80      10.534   2.985  26.517  0.00  0.00      PROA  
ATOM    699  HA  SER P  80      11.265   2.779  27.284  0.00  0.00      PROA  
ATOM    700  CB  SER P  80      10.357   1.610  25.881  0.00  0.00      PROA  
ATOM    701  HB1 SER P  80      11.319   1.333  25.399  0.00  0.00      PROA  
ATOM    702  HB2 SER P  80       9.504   1.711  25.176  0.00  0.00      PROA  
ATOM    703  OG  SER P  80      10.209   0.590  26.887  0.00  0.00      PROA  
ATOM    704  HG1 SER P  80      10.275  -0.266  26.456  0.00  0.00      PROA  
ATOM    705  C   SER P  80      11.226   3.979  25.576  0.00  0.00      PROA  
ATOM    706  O   SER P  80      11.973   3.464  24.733  0.00  0.00      PROA  
ATOM    707  N   LYS P  81      11.057   5.283  25.744  0.00  0.00      PROA  
ATOM    708  HN  LYS P  81      10.430   5.575  26.462  0.00  0.00      PROA  
ATOM    709  CA  LYS P  81      11.502   6.318  24.870  0.00  0.00      PROA  
ATOM    710  HA  LYS P  81      12.581   6.271  24.862  0.00  0.00      PROA  
ATOM    711  CB  LYS P  81      11.281   6.136  23.386  0.00  0.00      PROA  
ATOM    712  HB1 LYS P  81      12.129   5.513  23.027  0.00  0.00      PROA  
ATOM    713  HB2 LYS P  81      11.450   7.088  22.840  0.00  0.00      PROA  
ATOM    714  CG  LYS P  81       9.967   5.410  23.036  0.00  0.00      PROA  
ATOM    715  HG1 LYS P  81       9.860   4.395  23.475  0.00  0.00      PROA  
ATOM    716  HG2 LYS P  81      10.195   5.317  21.952  0.00  0.00      PROA  
ATOM    717  CD  LYS P  81       8.674   6.192  23.187  0.00  0.00      PROA  
ATOM    718  HD1 LYS P  81       8.876   7.162  22.685  0.00  0.00      PROA  
ATOM    719  HD2 LYS P  81       8.461   6.383  24.260  0.00  0.00      PROA  
ATOM    720  CE  LYS P  81       7.556   5.459  22.428  0.00  0.00      PROA  
ATOM    721  HE1 LYS P  81       7.729   5.478  21.331  0.00  0.00      PROA  
ATOM    722  HE2 LYS P  81       6.620   5.906  22.824  0.00  0.00      PROA  
ATOM    723  NZ  LYS P  81       7.485   4.035  22.816  0.00  0.00      PROA  
ATOM    724  HZ1 LYS P  81       7.637   3.983  23.843  0.00  0.00      PROA  
ATOM    725  HZ2 LYS P  81       8.064   3.344  22.297  0.00  0.00      PROA  
ATOM    726  HZ3 LYS P  81       6.482   3.774  22.724  0.00  0.00      PROA  
ATOM    727  C   LYS P  81      11.151   7.735  25.291  0.00  0.00      PROA  
ATOM    728  O   LYS P  81      11.825   8.673  24.843  0.00  0.00      PROA  
ATOM    729  N   ALA P  82      10.172   7.953  26.156  0.00  0.00      PROA  
ATOM    730  HN  ALA P  82       9.472   7.312  26.461  0.00  0.00      PROA  
ATOM    731  CA  ALA P  82       9.950   9.225  26.794  0.00  0.00      PROA  
ATOM    732  HA  ALA P  82       9.169   8.987  27.501  0.00  0.00      PROA  
ATOM    733  CB  ALA P  82      11.195   9.716  27.647  0.00  0.00      PROA  
ATOM    734  HB1 ALA P  82      11.972  10.129  26.969  0.00  0.00      PROA  
ATOM    735  HB2 ALA P  82      11.604   8.806  28.137  0.00  0.00      PROA  
ATOM    736  HB3 ALA P  82      11.072  10.331  28.564  0.00  0.00      PROA  
ATOM    737  C   ALA P  82       9.466  10.269  25.791  0.00  0.00      PROA  
ATOM    738  O   ALA P  82       9.893  11.417  25.762  0.00  0.00      PROA  
ATOM    739  N   CYS P  83       8.596   9.981  24.847  0.00  0.00      PROA  
ATOM    740  HN  CYS P  83       8.202   9.067  24.910  0.00  0.00      PROA  
ATOM    741  CA  CYS P  83       8.119  10.961  23.888  0.00  0.00      PROA  
ATOM    742  HA  CYS P  83       8.882  11.716  23.763  0.00  0.00      PROA  
ATOM    743  CB  CYS P  83       7.894  10.255  22.499  0.00  0.00      PROA  
ATOM    744  HB1 CYS P  83       7.539  10.975  21.731  0.00  0.00      PROA  
ATOM    745  HB2 CYS P  83       7.109   9.477  22.615  0.00  0.00      PROA  
ATOM    746  SG  CYS P  83       9.397   9.454  21.926  0.00  0.00      PROA  
ATOM    747  C   CYS P  83       6.763  11.597  24.343  0.00  0.00      PROA  
ATOM    748  O   CYS P  83       5.971  10.840  24.890  0.00  0.00      PROA  
ATOM    749  N   PRO P  84       6.507  12.898  24.254  0.00  0.00      PROA  
ATOM    750  CD  PRO P  84       7.214  13.805  23.431  0.00  0.00      PROA  
ATOM    751  HD1 PRO P  84       6.691  13.859  22.452  0.00  0.00      PROA  
ATOM    752  HD2 PRO P  84       8.289  13.529  23.393  0.00  0.00      PROA  
ATOM    753  CA  PRO P  84       5.272  13.500  24.726  0.00  0.00      PROA  
ATOM    754  HA  PRO P  84       5.196  13.496  25.803  0.00  0.00      PROA  
ATOM    755  CB  PRO P  84       5.409  14.951  24.406  0.00  0.00      PROA  
ATOM    756  HB1 PRO P  84       4.993  15.504  25.276  0.00  0.00      PROA  
ATOM    757  HB2 PRO P  84       4.865  15.218  23.475  0.00  0.00      PROA  
ATOM    758  CG  PRO P  84       6.940  15.041  24.274  0.00  0.00      PROA  
ATOM    759  HG1 PRO P  84       7.283  15.981  23.789  0.00  0.00      PROA  
ATOM    760  HG2 PRO P  84       7.406  15.083  25.282  0.00  0.00      PROA  
ATOM    761  C   PRO P  84       3.952  12.881  24.217  0.00  0.00      PROA  
ATOM    762  O   PRO P  84       3.694  12.919  23.001  0.00  0.00      PROA  
ATOM    763  N   GLU P  85       3.073  12.318  25.145  0.00  0.00      PROA  
ATOM    764  HN  GLU P  85       3.350  12.200  26.096  0.00  0.00      PROA  
ATOM    765  CA  GLU P  85       1.624  12.267  24.900  0.00  0.00      PROA  
ATOM    766  HA  GLU P  85       1.427  11.691  24.008  0.00  0.00      PROA  
ATOM    767  CB  GLU P  85       0.881  11.607  26.101  0.00  0.00      PROA  
ATOM    768  HB1 GLU P  85      -0.192  11.704  25.830  0.00  0.00      PROA  
ATOM    769  HB2 GLU P  85       1.215  12.107  27.036  0.00  0.00      PROA  
ATOM    770  CG  GLU P  85       1.145  10.056  26.286  0.00  0.00      PROA  
ATOM    771  HG1 GLU P  85       1.084   9.687  27.333  0.00  0.00      PROA  
ATOM    772  HG2 GLU P  85       2.209   9.792  26.103  0.00  0.00      PROA  
ATOM    773  CD  GLU P  85       0.414   9.057  25.466  0.00  0.00      PROA  
ATOM    774  OE1 GLU P  85       0.618   9.026  24.212  0.00  0.00      PROA  
ATOM    775  OE2 GLU P  85      -0.387   8.245  25.998  0.00  0.00      PROA  
ATOM    776  C   GLU P  85       1.084  13.672  24.637  0.00  0.00      PROA  
ATOM    777  O   GLU P  85       1.695  14.756  24.877  0.00  0.00      PROA  
ATOM    778  N   HSD P  86      -0.048  13.658  23.879  0.00  0.00      PROA  
ATOM    779  HN  HSD P  86      -0.565  12.812  23.780  0.00  0.00      PROA  
ATOM    780  CA  HSD P  86      -0.623  14.890  23.366  0.00  0.00      PROA  
ATOM    781  HA  HSD P  86       0.171  15.415  22.855  0.00  0.00      PROA  
ATOM    782  CB  HSD P  86      -1.673  14.477  22.308  0.00  0.00      PROA  
ATOM    783  HB1 HSD P  86      -2.515  14.209  22.981  0.00  0.00      PROA  
ATOM    784  HB2 HSD P  86      -1.363  13.758  21.520  0.00  0.00      PROA  
ATOM    785  ND1 HSD P  86      -2.879  16.685  21.748  0.00  0.00      PROA  
ATOM    786  HD1 HSD P  86      -3.625  16.712  22.414  0.00  0.00      PROA  
ATOM    787  CG  HSD P  86      -2.091  15.573  21.386  0.00  0.00      PROA  
ATOM    788  CE1 HSD P  86      -2.789  17.535  20.719  0.00  0.00      PROA  
ATOM    789  HE1 HSD P  86      -3.209  18.540  20.667  0.00  0.00      PROA  
ATOM    790  NE2 HSD P  86      -2.074  17.010  19.727  0.00  0.00      PROA  
ATOM    791  CD2 HSD P  86      -1.592  15.823  20.151  0.00  0.00      PROA  
ATOM    792  HD2 HSD P  86      -0.728  15.379  19.673  0.00  0.00      PROA  
ATOM    793  C   HSD P  86      -1.236  15.829  24.477  0.00  0.00      PROA  
ATOM    794  O   HSD P  86      -1.700  15.333  25.485  0.00  0.00      PROA  
ATOM    795  N   SER P  87      -1.129  17.130  24.291  0.00  0.00      PROA  
ATOM    796  HN  SER P  87      -0.716  17.631  23.535  0.00  0.00      PROA  
ATOM    797  CA  SER P  87      -1.691  18.059  25.313  0.00  0.00      PROA  
ATOM    798  HA  SER P  87      -1.151  17.852  26.226  0.00  0.00      PROA  
ATOM    799  CB  SER P  87      -1.483  19.574  24.911  0.00  0.00      PROA  
ATOM    800  HB1 SER P  87      -0.398  19.689  24.701  0.00  0.00      PROA  
ATOM    801  HB2 SER P  87      -1.903  20.163  25.754  0.00  0.00      PROA  
ATOM    802  OG  SER P  87      -2.061  19.818  23.615  0.00  0.00      PROA  
ATOM    803  HG1 SER P  87      -3.014  19.872  23.720  0.00  0.00      PROA  
ATOM    804  C   SER P  87      -3.149  17.934  25.569  0.00  0.00      PROA  
ATOM    805  O   SER P  87      -3.972  17.563  24.676  0.00  0.00      PROA  
ATOM    806  N   ALA P  88      -3.639  18.266  26.803  0.00  0.00      PROA  
ATOM    807  HN  ALA P  88      -3.074  18.858  27.372  0.00  0.00      PROA  
ATOM    808  CA  ALA P  88      -4.830  17.784  27.458  0.00  0.00      PROA  
ATOM    809  HA  ALA P  88      -4.703  17.723  28.529  0.00  0.00      PROA  
ATOM    810  CB  ALA P  88      -6.001  18.741  27.239  0.00  0.00      PROA  
ATOM    811  HB1 ALA P  88      -5.731  19.591  27.902  0.00  0.00      PROA  
ATOM    812  HB2 ALA P  88      -6.968  18.263  27.508  0.00  0.00      PROA  
ATOM    813  HB3 ALA P  88      -6.140  19.185  26.230  0.00  0.00      PROA  
ATOM    814  C   ALA P  88      -5.286  16.430  26.957  0.00  0.00      PROA  
ATOM    815  O   ALA P  88      -6.068  16.416  26.001  0.00  0.00      PROA  
ATOM    816  N   PRO P  89      -4.761  15.313  27.537  0.00  0.00      PROA  
ATOM    817  CD  PRO P  89      -3.800  15.337  28.634  0.00  0.00      PROA  
ATOM    818  HD1 PRO P  89      -4.141  15.890  29.535  0.00  0.00      PROA  
ATOM    819  HD2 PRO P  89      -2.809  15.751  28.348  0.00  0.00      PROA  
ATOM    820  CA  PRO P  89      -4.752  13.946  26.893  0.00  0.00      PROA  
ATOM    821  HA  PRO P  89      -4.519  14.003  25.840  0.00  0.00      PROA  
ATOM    822  CB  PRO P  89      -3.548  13.258  27.648  0.00  0.00      PROA  
ATOM    823  HB1 PRO P  89      -2.604  13.569  27.153  0.00  0.00      PROA  
ATOM    824  HB2 PRO P  89      -3.532  12.147  27.626  0.00  0.00      PROA  
ATOM    825  CG  PRO P  89      -3.517  13.852  29.062  0.00  0.00      PROA  
ATOM    826  HG1 PRO P  89      -4.410  13.545  29.648  0.00  0.00      PROA  
ATOM    827  HG2 PRO P  89      -2.537  13.879  29.583  0.00  0.00      PROA  
ATOM    828  C   PRO P  89      -5.978  13.138  27.129  0.00  0.00      PROA  
ATOM    829  O   PRO P  89      -5.993  11.913  27.136  0.00  0.00      PROA  
ATOM    830  N   ILE P  90      -7.067  13.823  27.318  0.00  0.00      PROA  
ATOM    831  HN  ILE P  90      -6.967  14.796  27.124  0.00  0.00      PROA  
ATOM    832  CA  ILE P  90      -8.366  13.297  27.624  0.00  0.00      PROA  
ATOM    833  HA  ILE P  90      -8.130  12.495  28.307  0.00  0.00      PROA  
ATOM    834  CB  ILE P  90      -9.131  14.435  28.319  0.00  0.00      PROA  
ATOM    835  HB  ILE P  90      -9.201  15.205  27.522  0.00  0.00      PROA  
ATOM    836  CG2 ILE P  90     -10.509  13.899  28.657  0.00  0.00      PROA  
ATOM    837 HG21 ILE P  90     -10.396  13.128  29.449  0.00  0.00      PROA  
ATOM    838 HG22 ILE P  90     -10.955  13.314  27.825  0.00  0.00      PROA  
ATOM    839 HG23 ILE P  90     -11.206  14.690  29.009  0.00  0.00      PROA  
ATOM    840  CG1 ILE P  90      -8.443  15.133  29.592  0.00  0.00      PROA  
ATOM    841 HG11 ILE P  90      -9.107  15.906  30.035  0.00  0.00      PROA  
ATOM    842 HG12 ILE P  90      -7.472  15.504  29.202  0.00  0.00      PROA  
ATOM    843  CD  ILE P  90      -8.107  14.172  30.772  0.00  0.00      PROA  
ATOM    844  HD1 ILE P  90      -7.836  14.672  31.727  0.00  0.00      PROA  
ATOM    845  HD2 ILE P  90      -7.309  13.481  30.426  0.00  0.00      PROA  
ATOM    846  HD3 ILE P  90      -9.033  13.666  31.120  0.00  0.00      PROA  
ATOM    847  C   ILE P  90      -8.940  12.639  26.381  0.00  0.00      PROA  
ATOM    848  O   ILE P  90      -9.113  13.197  25.329  0.00  0.00      PROA  
ATOM    849  N   LYS P  91      -9.248  11.311  26.491  0.00  0.00      PROA  
ATOM    850  HN  LYS P  91      -9.244  10.897  27.399  0.00  0.00      PROA  
ATOM    851  CA  LYS P  91      -9.566  10.500  25.336  0.00  0.00      PROA  
ATOM    852  HA  LYS P  91      -9.281  10.860  24.358  0.00  0.00      PROA  
ATOM    853  CB  LYS P  91      -9.039   9.064  25.405  0.00  0.00      PROA  
ATOM    854  HB1 LYS P  91      -9.347   8.487  24.507  0.00  0.00      PROA  
ATOM    855  HB2 LYS P  91      -9.545   8.586  26.271  0.00  0.00      PROA  
ATOM    856  CG  LYS P  91      -7.546   9.016  25.575  0.00  0.00      PROA  
ATOM    857  HG1 LYS P  91      -7.245   7.972  25.804  0.00  0.00      PROA  
ATOM    858  HG2 LYS P  91      -7.345   9.651  26.465  0.00  0.00      PROA  
ATOM    859  CD  LYS P  91      -6.634   9.516  24.407  0.00  0.00      PROA  
ATOM    860  HD1 LYS P  91      -6.783  10.594  24.184  0.00  0.00      PROA  
ATOM    861  HD2 LYS P  91      -6.993   8.970  23.508  0.00  0.00      PROA  
ATOM    862  CE  LYS P  91      -5.137   9.263  24.738  0.00  0.00      PROA  
ATOM    863  HE1 LYS P  91      -4.757   9.928  25.543  0.00  0.00      PROA  
ATOM    864  HE2 LYS P  91      -4.558   9.520  23.825  0.00  0.00      PROA  
ATOM    865  NZ  LYS P  91      -4.893   7.919  25.026  0.00  0.00      PROA  
ATOM    866  HZ1 LYS P  91      -5.455   7.304  24.403  0.00  0.00      PROA  
ATOM    867  HZ2 LYS P  91      -5.216   7.728  25.996  0.00  0.00      PROA  
ATOM    868  HZ3 LYS P  91      -3.871   7.739  24.963  0.00  0.00      PROA  
ATOM    869  C   LYS P  91     -11.028  10.478  25.131  0.00  0.00      PROA  
ATOM    870  O   LYS P  91     -11.584   9.635  24.429  0.00  0.00      PROA  
ATOM    871  N   VAL P  92     -11.754  11.385  25.811  0.00  0.00      PROA  
ATOM    872  HN  VAL P  92     -11.137  11.981  26.319  0.00  0.00      PROA  
ATOM    873  CA  VAL P  92     -13.227  11.517  25.665  0.00  0.00      PROA  
ATOM    874  HA  VAL P  92     -13.360  12.306  26.390  0.00  0.00      PROA  
ATOM    875  CB  VAL P  92     -13.699  12.100  24.304  0.00  0.00      PROA  
ATOM    876  HB  VAL P  92     -13.573  11.310  23.533  0.00  0.00      PROA  
ATOM    877  CG1 VAL P  92     -15.157  12.497  24.359  0.00  0.00      PROA  
ATOM    878 HG11 VAL P  92     -15.775  11.690  24.809  0.00  0.00      PROA  
ATOM    879 HG12 VAL P  92     -15.429  12.541  23.283  0.00  0.00      PROA  
ATOM    880 HG13 VAL P  92     -15.386  13.482  24.818  0.00  0.00      PROA  
ATOM    881  CG2 VAL P  92     -12.856  13.358  23.889  0.00  0.00      PROA  
ATOM    882 HG21 VAL P  92     -11.795  13.040  23.810  0.00  0.00      PROA  
ATOM    883 HG22 VAL P  92     -12.998  14.226  24.567  0.00  0.00      PROA  
ATOM    884 HG23 VAL P  92     -13.173  13.746  22.897  0.00  0.00      PROA  
ATOM    885  C   VAL P  92     -13.993  10.214  26.053  0.00  0.00      PROA  
ATOM    886  O   VAL P  92     -14.565   9.446  25.305  0.00  0.00      PROA  
ATOM    887  N   HSD P  93     -13.929   9.993  27.354  0.00  0.00      PROA  
ATOM    888  HN  HSD P  93     -13.694  10.767  27.937  0.00  0.00      PROA  
ATOM    889  CA  HSD P  93     -14.273   8.811  28.110  0.00  0.00      PROA  
ATOM    890  HA  HSD P  93     -13.534   8.761  28.896  0.00  0.00      PROA  
ATOM    891  CB  HSD P  93     -15.662   8.971  28.915  0.00  0.00      PROA  
ATOM    892  HB1 HSD P  93     -15.628   9.943  29.452  0.00  0.00      PROA  
ATOM    893  HB2 HSD P  93     -15.717   8.179  29.692  0.00  0.00      PROA  
ATOM    894  ND1 HSD P  93     -16.986   9.314  26.754  0.00  0.00      PROA  
ATOM    895  HD1 HSD P  93     -16.159   9.276  26.195  0.00  0.00      PROA  
ATOM    896  CG  HSD P  93     -16.978   9.104  28.149  0.00  0.00      PROA  
ATOM    897  CE1 HSD P  93     -18.281   9.588  26.409  0.00  0.00      PROA  
ATOM    898  HE1 HSD P  93     -18.554   9.783  25.372  0.00  0.00      PROA  
ATOM    899  NE2 HSD P  93     -19.155   9.530  27.446  0.00  0.00      PROA  
ATOM    900  CD2 HSD P  93     -18.293   9.267  28.530  0.00  0.00      PROA  
ATOM    901  HD2 HSD P  93     -18.668   9.173  29.542  0.00  0.00      PROA  
ATOM    902  C   HSD P  93     -14.153   7.486  27.465  0.00  0.00      PROA  
ATOM    903  O   HSD P  93     -13.070   7.106  27.055  0.00  0.00      PROA  
ATOM    904  N   HSD P  94     -15.252   6.680  27.284  0.00  0.00      PROA  
ATOM    905  HN  HSD P  94     -16.118   6.908  27.723  0.00  0.00      PROA  
ATOM    906  CA  HSD P  94     -15.240   5.444  26.542  0.00  0.00      PROA  
ATOM    907  HA  HSD P  94     -14.252   5.404  26.107  0.00  0.00      PROA  
ATOM    908  CB  HSD P  94     -15.503   4.327  27.632  0.00  0.00      PROA  
ATOM    909  HB1 HSD P  94     -14.613   4.171  28.278  0.00  0.00      PROA  
ATOM    910  HB2 HSD P  94     -15.759   3.325  27.227  0.00  0.00      PROA  
ATOM    911  ND1 HSD P  94     -17.891   4.885  28.189  0.00  0.00      PROA  
ATOM    912  HD1 HSD P  94     -18.268   4.727  27.276  0.00  0.00      PROA  
ATOM    913  CG  HSD P  94     -16.592   4.731  28.608  0.00  0.00      PROA  
ATOM    914  CE1 HSD P  94     -18.612   5.440  29.232  0.00  0.00      PROA  
ATOM    915  HE1 HSD P  94     -19.682   5.647  29.239  0.00  0.00      PROA  
ATOM    916  NE2 HSD P  94     -17.833   5.582  30.344  0.00  0.00      PROA  
ATOM    917  CD2 HSD P  94     -16.538   5.142  29.902  0.00  0.00      PROA  
ATOM    918  HD2 HSD P  94     -15.732   5.202  30.623  0.00  0.00      PROA  
ATOM    919  C   HSD P  94     -16.124   5.354  25.398  0.00  0.00      PROA  
ATOM    920  O   HSD P  94     -17.135   4.600  25.454  0.00  0.00      PROA  
ATOM    921  N   ASN P  95     -15.921   6.229  24.356  0.00  0.00      PROA  
ATOM    922  HN  ASN P  95     -15.149   6.850  24.246  0.00  0.00      PROA  
ATOM    923  CA  ASN P  95     -16.840   6.196  23.181  0.00  0.00      PROA  
ATOM    924  HA  ASN P  95     -17.806   6.474  23.576  0.00  0.00      PROA  
ATOM    925  CB  ASN P  95     -16.432   7.301  22.140  0.00  0.00      PROA  
ATOM    926  HB1 ASN P  95     -16.915   7.119  21.157  0.00  0.00      PROA  
ATOM    927  HB2 ASN P  95     -15.323   7.332  22.075  0.00  0.00      PROA  
ATOM    928  CG  ASN P  95     -16.904   8.740  22.551  0.00  0.00      PROA  
ATOM    929  OD1 ASN P  95     -17.771   9.093  23.400  0.00  0.00      PROA  
ATOM    930  ND2 ASN P  95     -16.239   9.645  21.827  0.00  0.00      PROA  
ATOM    931 HD21 ASN P  95     -16.486  10.607  21.939  0.00  0.00      PROA  
ATOM    932 HD22 ASN P  95     -15.524   9.371  21.183  0.00  0.00      PROA  
ATOM    933  C   ASN P  95     -16.827   4.861  22.424  0.00  0.00      PROA  
ATOM    934  O   ASN P  95     -15.740   4.465  21.935  0.00  0.00      PROA  
ATOM    935  N   GLN P  96     -18.002   4.142  22.116  0.00  0.00      PROA  
ATOM    936  HN  GLN P  96     -18.832   4.538  22.500  0.00  0.00      PROA  
ATOM    937  CA  GLN P  96     -18.326   2.946  21.434  0.00  0.00      PROA  
ATOM    938  HA  GLN P  96     -19.133   2.543  22.028  0.00  0.00      PROA  
ATOM    939  CB  GLN P  96     -18.816   3.158  19.956  0.00  0.00      PROA  
ATOM    940  HB1 GLN P  96     -18.664   2.233  19.359  0.00  0.00      PROA  
ATOM    941  HB2 GLN P  96     -18.197   3.989  19.556  0.00  0.00      PROA  
ATOM    942  CG  GLN P  96     -20.312   3.542  19.701  0.00  0.00      PROA  
ATOM    943  HG1 GLN P  96     -20.992   2.710  19.984  0.00  0.00      PROA  
ATOM    944  HG2 GLN P  96     -20.424   3.909  18.658  0.00  0.00      PROA  
ATOM    945  CD  GLN P  96     -20.899   4.686  20.568  0.00  0.00      PROA  
ATOM    946  OE1 GLN P  96     -21.547   4.356  21.518  0.00  0.00      PROA  
ATOM    947  NE2 GLN P  96     -20.482   5.950  20.413  0.00  0.00      PROA  
ATOM    948 HE21 GLN P  96     -20.665   6.726  21.017  0.00  0.00      PROA  
ATOM    949 HE22 GLN P  96     -20.011   6.154  19.555  0.00  0.00      PROA  
ATOM    950  C   GLN P  96     -17.076   2.039  21.436  0.00  0.00      PROA  
ATOM    951  O   GLN P  96     -16.493   1.786  20.346  0.00  0.00      PROA  
ATOM    952  N   THR P  97     -16.657   1.433  22.559  0.00  0.00      PROA  
ATOM    953  HN  THR P  97     -17.282   1.527  23.331  0.00  0.00      PROA  
ATOM    954  CA  THR P  97     -15.486   0.622  22.793  0.00  0.00      PROA  
ATOM    955  HA  THR P  97     -14.835   0.882  21.972  0.00  0.00      PROA  
ATOM    956  CB  THR P  97     -14.788   0.983  24.122  0.00  0.00      PROA  
ATOM    957  HB  THR P  97     -15.329   0.831  25.081  0.00  0.00      PROA  
ATOM    958  OG1 THR P  97     -14.497   2.371  24.093  0.00  0.00      PROA  
ATOM    959  HG1 THR P  97     -15.208   2.855  23.668  0.00  0.00      PROA  
ATOM    960  CG2 THR P  97     -13.491   0.325  24.129  0.00  0.00      PROA  
ATOM    961 HG21 THR P  97     -12.880   0.751  24.954  0.00  0.00      PROA  
ATOM    962 HG22 THR P  97     -12.933   0.391  23.171  0.00  0.00      PROA  
ATOM    963 HG23 THR P  97     -13.533  -0.766  24.334  0.00  0.00      PROA  
ATOM    964  C   THR P  97     -15.817  -0.839  22.727  0.00  0.00      PROA  
ATOM    965  O   THR P  97     -16.034  -1.448  23.790  0.00  0.00      PROA  
ATOM    966  N   GLY P  98     -15.700  -1.396  21.503  0.00  0.00      PROA  
ATOM    967  HN  GLY P  98     -15.341  -0.871  20.736  0.00  0.00      PROA  
ATOM    968  CA  GLY P  98     -15.691  -2.907  21.315  0.00  0.00      PROA  
ATOM    969  HA1 GLY P  98     -15.715  -3.183  20.271  0.00  0.00      PROA  
ATOM    970  HA2 GLY P  98     -16.596  -3.306  21.750  0.00  0.00      PROA  
ATOM    971  C   GLY P  98     -14.523  -3.567  21.925  0.00  0.00      PROA  
ATOM    972  O   GLY P  98     -13.652  -3.008  22.601  0.00  0.00      PROA  
ATOM    973  N   LYS P  99     -14.368  -4.900  21.637  0.00  0.00      PROA  
ATOM    974  HN  LYS P  99     -15.044  -5.430  21.130  0.00  0.00      PROA  
ATOM    975  CA  LYS P  99     -13.227  -5.727  21.945  0.00  0.00      PROA  
ATOM    976  HA  LYS P  99     -13.125  -5.761  23.020  0.00  0.00      PROA  
ATOM    977  CB  LYS P  99     -13.446  -7.185  21.475  0.00  0.00      PROA  
ATOM    978  HB1 LYS P  99     -12.562  -7.850  21.581  0.00  0.00      PROA  
ATOM    979  HB2 LYS P  99     -13.600  -7.133  20.376  0.00  0.00      PROA  
ATOM    980  CG  LYS P  99     -14.595  -7.926  22.078  0.00  0.00      PROA  
ATOM    981  HG1 LYS P  99     -14.356  -8.940  21.690  0.00  0.00      PROA  
ATOM    982  HG2 LYS P  99     -15.506  -7.562  21.557  0.00  0.00      PROA  
ATOM    983  CD  LYS P  99     -14.522  -7.919  23.622  0.00  0.00      PROA  
ATOM    984  HD1 LYS P  99     -14.727  -6.917  24.057  0.00  0.00      PROA  
ATOM    985  HD2 LYS P  99     -13.510  -8.210  23.977  0.00  0.00      PROA  
ATOM    986  CE  LYS P  99     -15.505  -8.788  24.411  0.00  0.00      PROA  
ATOM    987  HE1 LYS P  99     -15.315  -9.810  24.018  0.00  0.00      PROA  
ATOM    988  HE2 LYS P  99     -16.569  -8.562  24.186  0.00  0.00      PROA  
ATOM    989  NZ  LYS P  99     -15.266  -8.740  25.865  0.00  0.00      PROA  
ATOM    990  HZ1 LYS P  99     -15.537  -9.673  26.235  0.00  0.00      PROA  
ATOM    991  HZ2 LYS P  99     -15.847  -7.941  26.192  0.00  0.00      PROA  
ATOM    992  HZ3 LYS P  99     -14.332  -8.461  26.226  0.00  0.00      PROA  
ATOM    993  C   LYS P  99     -11.820  -5.331  21.400  0.00  0.00      PROA  
ATOM    994  O   LYS P  99     -11.744  -4.789  20.304  0.00  0.00      PROA  
ATOM    995  N   LYS P 100     -10.721  -5.622  22.089  0.00  0.00      PROA  
ATOM    996  HN  LYS P 100     -10.676  -5.933  23.035  0.00  0.00      PROA  
ATOM    997  CA  LYS P 100      -9.374  -5.449  21.523  0.00  0.00      PROA  
ATOM    998  HA  LYS P 100      -9.407  -5.370  20.446  0.00  0.00      PROA  
ATOM    999  CB  LYS P 100      -8.641  -4.232  22.145  0.00  0.00      PROA  
ATOM   1000  HB1 LYS P 100      -7.579  -4.226  21.818  0.00  0.00      PROA  
ATOM   1001  HB2 LYS P 100      -8.592  -4.420  23.239  0.00  0.00      PROA  
ATOM   1002  CG  LYS P 100      -9.321  -2.929  21.926  0.00  0.00      PROA  
ATOM   1003  HG1 LYS P 100     -10.375  -2.840  22.266  0.00  0.00      PROA  
ATOM   1004  HG2 LYS P 100      -9.317  -2.740  20.831  0.00  0.00      PROA  
ATOM   1005  CD  LYS P 100      -8.487  -1.641  22.481  0.00  0.00      PROA  
ATOM   1006  HD1 LYS P 100      -7.527  -1.688  21.924  0.00  0.00      PROA  
ATOM   1007  HD2 LYS P 100      -8.301  -1.906  23.544  0.00  0.00      PROA  
ATOM   1008  CE  LYS P 100      -9.107  -0.304  22.295  0.00  0.00      PROA  
ATOM   1009  HE1 LYS P 100      -8.255   0.403  22.383  0.00  0.00      PROA  
ATOM   1010  HE2 LYS P 100      -9.850  -0.003  23.065  0.00  0.00      PROA  
ATOM   1011  NZ  LYS P 100      -9.781  -0.106  20.950  0.00  0.00      PROA  
ATOM   1012  HZ1 LYS P 100     -10.737  -0.512  21.012  0.00  0.00      PROA  
ATOM   1013  HZ2 LYS P 100      -9.282  -0.518  20.136  0.00  0.00      PROA  
ATOM   1014  HZ3 LYS P 100      -9.831   0.912  20.739  0.00  0.00      PROA  
ATOM   1015  C   LYS P 100      -8.593  -6.702  21.842  0.00  0.00      PROA  
ATOM   1016  O   LYS P 100      -8.641  -7.248  22.948  0.00  0.00      PROA  
ATOM   1017  N   TYR P 101      -7.886  -7.213  20.778  0.00  0.00      PROA  
ATOM   1018  HN  TYR P 101      -7.696  -6.767  19.906  0.00  0.00      PROA  
ATOM   1019  CA  TYR P 101      -7.025  -8.377  20.931  0.00  0.00      PROA  
ATOM   1020  HA  TYR P 101      -7.405  -8.997  21.729  0.00  0.00      PROA  
ATOM   1021  CB  TYR P 101      -7.002  -9.147  19.587  0.00  0.00      PROA  
ATOM   1022  HB1 TYR P 101      -6.623 -10.149  19.883  0.00  0.00      PROA  
ATOM   1023  HB2 TYR P 101      -6.296  -8.821  18.794  0.00  0.00      PROA  
ATOM   1024  CG  TYR P 101      -8.416  -9.357  19.162  0.00  0.00      PROA  
ATOM   1025  CD1 TYR P 101      -8.903  -8.595  18.072  0.00  0.00      PROA  
ATOM   1026  HD1 TYR P 101      -8.305  -7.821  17.615  0.00  0.00      PROA  
ATOM   1027  CE1 TYR P 101     -10.185  -8.829  17.616  0.00  0.00      PROA  
ATOM   1028  HE1 TYR P 101     -10.530  -8.156  16.845  0.00  0.00      PROA  
ATOM   1029  CZ  TYR P 101     -11.057  -9.682  18.224  0.00  0.00      PROA  
ATOM   1030  OH  TYR P 101     -12.367  -9.683  17.723  0.00  0.00      PROA  
ATOM   1031  HH  TYR P 101     -12.858 -10.435  18.064  0.00  0.00      PROA  
ATOM   1032  CD2 TYR P 101      -9.270 -10.301  19.790  0.00  0.00      PROA  
ATOM   1033  HD2 TYR P 101      -8.885 -10.782  20.676  0.00  0.00      PROA  
ATOM   1034  CE2 TYR P 101     -10.613 -10.418  19.402  0.00  0.00      PROA  
ATOM   1035  HE2 TYR P 101     -11.346 -11.008  19.931  0.00  0.00      PROA  
ATOM   1036  C   TYR P 101      -5.581  -8.136  21.472  0.00  0.00      PROA  
ATOM   1037  O   TYR P 101      -4.901  -7.147  21.197  0.00  0.00      PROA  
ATOM   1038  N   GLN P 102      -5.000  -9.058  22.336  0.00  0.00      PROA  
ATOM   1039  HN  GLN P 102      -5.546  -9.879  22.488  0.00  0.00      PROA  
ATOM   1040  CA  GLN P 102      -3.799  -8.899  23.107  0.00  0.00      PROA  
ATOM   1041  HA  GLN P 102      -3.487  -7.866  23.119  0.00  0.00      PROA  
ATOM   1042  CB  GLN P 102      -3.921  -9.543  24.500  0.00  0.00      PROA  
ATOM   1043  HB1 GLN P 102      -3.045  -9.334  25.150  0.00  0.00      PROA  
ATOM   1044  HB2 GLN P 102      -4.063 -10.641  24.414  0.00  0.00      PROA  
ATOM   1045  CG  GLN P 102      -5.119  -9.073  25.373  0.00  0.00      PROA  
ATOM   1046  HG1 GLN P 102      -6.117  -9.097  24.884  0.00  0.00      PROA  
ATOM   1047  HG2 GLN P 102      -4.983  -7.984  25.545  0.00  0.00      PROA  
ATOM   1048  CD  GLN P 102      -5.300  -9.851  26.583  0.00  0.00      PROA  
ATOM   1049  OE1 GLN P 102      -5.086 -11.037  26.742  0.00  0.00      PROA  
ATOM   1050  NE2 GLN P 102      -5.869  -9.178  27.640  0.00  0.00      PROA  
ATOM   1051 HE21 GLN P 102      -6.215  -9.694  28.424  0.00  0.00      PROA  
ATOM   1052 HE22 GLN P 102      -5.835  -8.178  27.661  0.00  0.00      PROA  
ATOM   1053  C   GLN P 102      -2.802  -9.720  22.288  0.00  0.00      PROA  
ATOM   1054  O   GLN P 102      -1.988 -10.535  22.772  0.00  0.00      PROA  
ATOM   1055  N   TRP P 103      -2.715  -9.525  20.971  0.00  0.00      PROA  
ATOM   1056  HN  TRP P 103      -3.347  -8.915  20.499  0.00  0.00      PROA  
ATOM   1057  CA  TRP P 103      -1.834 -10.115  20.002  0.00  0.00      PROA  
ATOM   1058  HA  TRP P 103      -1.680 -11.172  20.161  0.00  0.00      PROA  
ATOM   1059  CB  TRP P 103      -2.332  -9.752  18.599  0.00  0.00      PROA  
ATOM   1060  HB1 TRP P 103      -1.508  -9.881  17.865  0.00  0.00      PROA  
ATOM   1061  HB2 TRP P 103      -2.515  -8.657  18.559  0.00  0.00      PROA  
ATOM   1062  CG  TRP P 103      -3.510 -10.432  18.055  0.00  0.00      PROA  
ATOM   1063  CD1 TRP P 103      -3.942 -11.689  18.411  0.00  0.00      PROA  
ATOM   1064  HD1 TRP P 103      -3.474 -12.346  19.130  0.00  0.00      PROA  
ATOM   1065  NE1 TRP P 103      -5.148 -11.950  17.772  0.00  0.00      PROA  
ATOM   1066  HE1 TRP P 103      -5.866 -12.561  18.024  0.00  0.00      PROA  
ATOM   1067  CE2 TRP P 103      -5.464 -10.882  16.986  0.00  0.00      PROA  
ATOM   1068  CD2 TRP P 103      -4.460  -9.864  17.201  0.00  0.00      PROA  
ATOM   1069  CE3 TRP P 103      -4.628  -8.667  16.500  0.00  0.00      PROA  
ATOM   1070  HE3 TRP P 103      -3.936  -7.860  16.694  0.00  0.00      PROA  
ATOM   1071  CZ3 TRP P 103      -5.805  -8.447  15.757  0.00  0.00      PROA  
ATOM   1072  HZ3 TRP P 103      -5.878  -7.478  15.285  0.00  0.00      PROA  
ATOM   1073  CZ2 TRP P 103      -6.617 -10.662  16.218  0.00  0.00      PROA  
ATOM   1074  HZ2 TRP P 103      -7.370 -11.436  16.233  0.00  0.00      PROA  
ATOM   1075  CH2 TRP P 103      -6.753  -9.404  15.620  0.00  0.00      PROA  
ATOM   1076  HH2 TRP P 103      -7.688  -9.176  15.132  0.00  0.00      PROA  
ATOM   1077  C   TRP P 103      -0.451  -9.410  20.139  0.00  0.00      PROA  
ATOM   1078  O   TRP P 103      -0.377  -8.183  20.202  0.00  0.00      PROA  
ATOM   1079  N   ASP P 104       0.670 -10.185  20.224  0.00  0.00      PROA  
ATOM   1080  HN  ASP P 104       0.609 -11.180  20.207  0.00  0.00      PROA  
ATOM   1081  CA  ASP P 104       2.035  -9.772  20.175  0.00  0.00      PROA  
ATOM   1082  HA  ASP P 104       2.068  -8.974  20.902  0.00  0.00      PROA  
ATOM   1083  CB  ASP P 104       3.101 -10.820  20.670  0.00  0.00      PROA  
ATOM   1084  HB1 ASP P 104       2.708 -11.360  21.558  0.00  0.00      PROA  
ATOM   1085  HB2 ASP P 104       4.053 -10.312  20.938  0.00  0.00      PROA  
ATOM   1086  CG  ASP P 104       3.383 -11.866  19.632  0.00  0.00      PROA  
ATOM   1087  OD1 ASP P 104       2.828 -11.980  18.507  0.00  0.00      PROA  
ATOM   1088  OD2 ASP P 104       4.289 -12.721  19.921  0.00  0.00      PROA  
ATOM   1089  C   ASP P 104       2.468  -8.976  18.907  0.00  0.00      PROA  
ATOM   1090  O   ASP P 104       1.820  -8.925  17.856  0.00  0.00      PROA  
ATOM   1091  N   ALA P 105       3.520  -8.176  19.075  0.00  0.00      PROA  
ATOM   1092  HN  ALA P 105       3.833  -8.036  20.011  0.00  0.00      PROA  
ATOM   1093  CA  ALA P 105       4.301  -7.571  18.064  0.00  0.00      PROA  
ATOM   1094  HA  ALA P 105       3.758  -6.644  17.952  0.00  0.00      PROA  
ATOM   1095  CB  ALA P 105       5.717  -7.251  18.672  0.00  0.00      PROA  
ATOM   1096  HB1 ALA P 105       6.118  -8.203  19.079  0.00  0.00      PROA  
ATOM   1097  HB2 ALA P 105       5.585  -6.569  19.539  0.00  0.00      PROA  
ATOM   1098  HB3 ALA P 105       6.380  -6.791  17.908  0.00  0.00      PROA  
ATOM   1099  C   ALA P 105       4.485  -8.351  16.795  0.00  0.00      PROA  
ATOM   1100  O   ALA P 105       4.083  -7.902  15.705  0.00  0.00      PROA  
ATOM   1101  N   GLU P 106       5.019  -9.537  16.823  0.00  0.00      PROA  
ATOM   1102  HN  GLU P 106       5.195 -10.047  17.661  0.00  0.00      PROA  
ATOM   1103  CA  GLU P 106       5.242 -10.396  15.639  0.00  0.00      PROA  
ATOM   1104  HA  GLU P 106       5.873  -9.929  14.898  0.00  0.00      PROA  
ATOM   1105  CB  GLU P 106       5.852 -11.764  16.190  0.00  0.00      PROA  
ATOM   1106  HB1 GLU P 106       5.016 -12.232  16.753  0.00  0.00      PROA  
ATOM   1107  HB2 GLU P 106       6.658 -11.671  16.949  0.00  0.00      PROA  
ATOM   1108  CG  GLU P 106       6.617 -12.500  15.087  0.00  0.00      PROA  
ATOM   1109  HG1 GLU P 106       7.403 -11.793  14.745  0.00  0.00      PROA  
ATOM   1110  HG2 GLU P 106       5.985 -12.734  14.204  0.00  0.00      PROA  
ATOM   1111  CD  GLU P 106       7.280 -13.753  15.443  0.00  0.00      PROA  
ATOM   1112  OE1 GLU P 106       8.339 -14.042  14.889  0.00  0.00      PROA  
ATOM   1113  OE2 GLU P 106       6.638 -14.501  16.243  0.00  0.00      PROA  
ATOM   1114  C   GLU P 106       3.909 -10.746  15.001  0.00  0.00      PROA  
ATOM   1115  O   GLU P 106       3.854 -10.772  13.754  0.00  0.00      PROA  
ATOM   1116  N   THR P 107       2.833 -11.104  15.773  0.00  0.00      PROA  
ATOM   1117  HN  THR P 107       2.972 -11.214  16.754  0.00  0.00      PROA  
ATOM   1118  CA  THR P 107       1.493 -11.422  15.261  0.00  0.00      PROA  
ATOM   1119  HA  THR P 107       1.525 -12.197  14.509  0.00  0.00      PROA  
ATOM   1120  CB  THR P 107       0.515 -11.896  16.376  0.00  0.00      PROA  
ATOM   1121  HB  THR P 107       0.580 -11.164  17.210  0.00  0.00      PROA  
ATOM   1122  OG1 THR P 107       1.031 -13.083  16.947  0.00  0.00      PROA  
ATOM   1123  HG1 THR P 107       1.629 -12.804  17.644  0.00  0.00      PROA  
ATOM   1124  CG2 THR P 107      -0.846 -12.204  15.882  0.00  0.00      PROA  
ATOM   1125 HG21 THR P 107      -1.262 -11.342  15.318  0.00  0.00      PROA  
ATOM   1126 HG22 THR P 107      -1.556 -12.419  16.709  0.00  0.00      PROA  
ATOM   1127 HG23 THR P 107      -0.736 -12.945  15.062  0.00  0.00      PROA  
ATOM   1128  C   THR P 107       0.895 -10.213  14.566  0.00  0.00      PROA  
ATOM   1129  O   THR P 107       0.269 -10.396  13.512  0.00  0.00      PROA  
ATOM   1130  N   GLN P 108       1.059  -9.013  15.059  0.00  0.00      PROA  
ATOM   1131  HN  GLN P 108       1.556  -8.828  15.903  0.00  0.00      PROA  
ATOM   1132  CA  GLN P 108       0.797  -7.804  14.314  0.00  0.00      PROA  
ATOM   1133  HA  GLN P 108      -0.259  -7.747  14.096  0.00  0.00      PROA  
ATOM   1134  CB  GLN P 108       1.090  -6.605  15.198  0.00  0.00      PROA  
ATOM   1135  HB1 GLN P 108       0.947  -5.707  14.561  0.00  0.00      PROA  
ATOM   1136  HB2 GLN P 108       2.175  -6.622  15.437  0.00  0.00      PROA  
ATOM   1137  CG  GLN P 108       0.152  -6.447  16.436  0.00  0.00      PROA  
ATOM   1138  HG1 GLN P 108      -0.197  -7.384  16.919  0.00  0.00      PROA  
ATOM   1139  HG2 GLN P 108      -0.706  -5.906  15.982  0.00  0.00      PROA  
ATOM   1140  CD  GLN P 108       0.786  -5.575  17.449  0.00  0.00      PROA  
ATOM   1141  OE1 GLN P 108       1.397  -4.560  17.184  0.00  0.00      PROA  
ATOM   1142  NE2 GLN P 108       0.570  -5.838  18.737  0.00  0.00      PROA  
ATOM   1143 HE21 GLN P 108       0.816  -5.171  19.441  0.00  0.00      PROA  
ATOM   1144 HE22 GLN P 108      -0.014  -6.630  18.914  0.00  0.00      PROA  
ATOM   1145  C   GLN P 108       1.527  -7.634  12.910  0.00  0.00      PROA  
ATOM   1146  O   GLN P 108       0.822  -7.189  11.922  0.00  0.00      PROA  
ATOM   1147  N   GLY P 109       2.781  -8.114  12.734  0.00  0.00      PROA  
ATOM   1148  HN  GLY P 109       3.433  -8.511  13.376  0.00  0.00      PROA  
ATOM   1149  CA  GLY P 109       3.369  -8.043  11.475  0.00  0.00      PROA  
ATOM   1150  HA1 GLY P 109       4.442  -8.013  11.599  0.00  0.00      PROA  
ATOM   1151  HA2 GLY P 109       3.023  -7.201  10.894  0.00  0.00      PROA  
ATOM   1152  C   GLY P 109       3.012  -9.269  10.618  0.00  0.00      PROA  
ATOM   1153  O   GLY P 109       2.917  -9.163   9.416  0.00  0.00      PROA  
ATOM   1154  N   TRP P 110       2.621 -10.398  11.232  0.00  0.00      PROA  
ATOM   1155  HN  TRP P 110       2.948 -10.668  12.134  0.00  0.00      PROA  
ATOM   1156  CA  TRP P 110       1.952 -11.464  10.504  0.00  0.00      PROA  
ATOM   1157  HA  TRP P 110       2.523 -11.546   9.591  0.00  0.00      PROA  
ATOM   1158  CB  TRP P 110       1.979 -12.798  11.316  0.00  0.00      PROA  
ATOM   1159  HB1 TRP P 110       1.164 -13.477  10.987  0.00  0.00      PROA  
ATOM   1160  HB2 TRP P 110       1.750 -12.335  12.300  0.00  0.00      PROA  
ATOM   1161  CG  TRP P 110       3.260 -13.559  11.366  0.00  0.00      PROA  
ATOM   1162  CD1 TRP P 110       4.151 -13.825  12.334  0.00  0.00      PROA  
ATOM   1163  HD1 TRP P 110       3.936 -13.720  13.388  0.00  0.00      PROA  
ATOM   1164  NE1 TRP P 110       5.306 -14.330  11.658  0.00  0.00      PROA  
ATOM   1165  HE1 TRP P 110       6.082 -14.651  12.155  0.00  0.00      PROA  
ATOM   1166  CE2 TRP P 110       5.207 -14.302  10.351  0.00  0.00      PROA  
ATOM   1167  CD2 TRP P 110       3.922 -13.824  10.068  0.00  0.00      PROA  
ATOM   1168  CE3 TRP P 110       3.464 -13.904   8.718  0.00  0.00      PROA  
ATOM   1169  HE3 TRP P 110       2.455 -13.610   8.468  0.00  0.00      PROA  
ATOM   1170  CZ3 TRP P 110       4.365 -14.290   7.763  0.00  0.00      PROA  
ATOM   1171  HZ3 TRP P 110       4.006 -14.611   6.796  0.00  0.00      PROA  
ATOM   1172  CZ2 TRP P 110       6.147 -14.703   9.388  0.00  0.00      PROA  
ATOM   1173  HZ2 TRP P 110       7.146 -15.019   9.648  0.00  0.00      PROA  
ATOM   1174  CH2 TRP P 110       5.651 -14.667   8.141  0.00  0.00      PROA  
ATOM   1175  HH2 TRP P 110       6.403 -14.923   7.409  0.00  0.00      PROA  
ATOM   1176  C   TRP P 110       0.572 -11.230   9.996  0.00  0.00      PROA  
ATOM   1177  O   TRP P 110       0.313 -11.453   8.807  0.00  0.00      PROA  
ATOM   1178  N   ILE P 111      -0.378 -10.626  10.771  0.00  0.00      PROA  
ATOM   1179  HN  ILE P 111      -0.102 -10.229  11.643  0.00  0.00      PROA  
ATOM   1180  CA  ILE P 111      -1.684 -10.201  10.261  0.00  0.00      PROA  
ATOM   1181  HA  ILE P 111      -2.249 -11.065   9.946  0.00  0.00      PROA  
ATOM   1182  CB  ILE P 111      -2.555  -9.684  11.416  0.00  0.00      PROA  
ATOM   1183  HB  ILE P 111      -1.953  -8.857  11.847  0.00  0.00      PROA  
ATOM   1184  CG2 ILE P 111      -3.913  -9.270  10.860  0.00  0.00      PROA  
ATOM   1185 HG21 ILE P 111      -3.755  -8.366  10.234  0.00  0.00      PROA  
ATOM   1186 HG22 ILE P 111      -4.577  -9.066  11.727  0.00  0.00      PROA  
ATOM   1187 HG23 ILE P 111      -4.266 -10.147  10.276  0.00  0.00      PROA  
ATOM   1188  CG1 ILE P 111      -2.710 -10.853  12.384  0.00  0.00      PROA  
ATOM   1189 HG11 ILE P 111      -1.849 -11.478  12.705  0.00  0.00      PROA  
ATOM   1190 HG12 ILE P 111      -3.483 -11.573  12.038  0.00  0.00      PROA  
ATOM   1191  CD  ILE P 111      -3.122 -10.325  13.838  0.00  0.00      PROA  
ATOM   1192  HD1 ILE P 111      -3.117 -11.132  14.602  0.00  0.00      PROA  
ATOM   1193  HD2 ILE P 111      -4.150  -9.906  13.894  0.00  0.00      PROA  
ATOM   1194  HD3 ILE P 111      -2.376  -9.578  14.185  0.00  0.00      PROA  
ATOM   1195  C   ILE P 111      -1.606  -9.288   9.074  0.00  0.00      PROA  
ATOM   1196  O   ILE P 111      -2.211  -9.560   8.056  0.00  0.00      PROA  
ATOM   1197  N   LEU P 112      -0.728  -8.271   8.976  0.00  0.00      PROA  
ATOM   1198  HN  LEU P 112      -0.209  -7.990   9.779  0.00  0.00      PROA  
ATOM   1199  CA  LEU P 112      -0.431  -7.478   7.749  0.00  0.00      PROA  
ATOM   1200  HA  LEU P 112      -1.336  -7.128   7.276  0.00  0.00      PROA  
ATOM   1201  CB  LEU P 112       0.434  -6.284   8.200  0.00  0.00      PROA  
ATOM   1202  HB1 LEU P 112       0.865  -5.671   7.380  0.00  0.00      PROA  
ATOM   1203  HB2 LEU P 112       1.328  -6.695   8.716  0.00  0.00      PROA  
ATOM   1204  CG  LEU P 112      -0.242  -5.311   9.238  0.00  0.00      PROA  
ATOM   1205  HG  LEU P 112      -0.721  -5.830  10.095  0.00  0.00      PROA  
ATOM   1206  CD1 LEU P 112       0.817  -4.386   9.935  0.00  0.00      PROA  
ATOM   1207 HD11 LEU P 112       1.489  -5.008  10.565  0.00  0.00      PROA  
ATOM   1208 HD12 LEU P 112       0.387  -3.591  10.581  0.00  0.00      PROA  
ATOM   1209 HD13 LEU P 112       1.513  -3.889   9.226  0.00  0.00      PROA  
ATOM   1210  CD2 LEU P 112      -1.239  -4.368   8.484  0.00  0.00      PROA  
ATOM   1211 HD21 LEU P 112      -1.776  -4.729   7.580  0.00  0.00      PROA  
ATOM   1212 HD22 LEU P 112      -0.651  -3.528   8.054  0.00  0.00      PROA  
ATOM   1213 HD23 LEU P 112      -2.081  -3.926   9.058  0.00  0.00      PROA  
ATOM   1214  C   LEU P 112       0.345  -8.111   6.710  0.00  0.00      PROA  
ATOM   1215  O   LEU P 112       0.009  -7.824   5.565  0.00  0.00      PROA  
ATOM   1216  N   GLY P 113       1.239  -8.984   7.107  0.00  0.00      PROA  
ATOM   1217  HN  GLY P 113       1.354  -9.363   8.022  0.00  0.00      PROA  
ATOM   1218  CA  GLY P 113       1.944  -9.741   6.147  0.00  0.00      PROA  
ATOM   1219  HA1 GLY P 113       2.852 -10.089   6.617  0.00  0.00      PROA  
ATOM   1220  HA2 GLY P 113       2.297  -9.057   5.389  0.00  0.00      PROA  
ATOM   1221  C   GLY P 113       1.137 -10.767   5.324  0.00  0.00      PROA  
ATOM   1222  O   GLY P 113       1.402 -11.000   4.157  0.00  0.00      PROA  
ATOM   1223  N   SER P 114       0.182 -11.449   5.979  0.00  0.00      PROA  
ATOM   1224  HN  SER P 114      -0.086 -11.114   6.879  0.00  0.00      PROA  
ATOM   1225  CA  SER P 114      -0.561 -12.624   5.442  0.00  0.00      PROA  
ATOM   1226  HA  SER P 114       0.222 -13.336   5.229  0.00  0.00      PROA  
ATOM   1227  CB  SER P 114      -1.674 -13.098   6.424  0.00  0.00      PROA  
ATOM   1228  HB1 SER P 114      -1.286 -13.483   7.391  0.00  0.00      PROA  
ATOM   1229  HB2 SER P 114      -2.052 -13.995   5.888  0.00  0.00      PROA  
ATOM   1230  OG  SER P 114      -2.762 -12.224   6.627  0.00  0.00      PROA  
ATOM   1231  HG1 SER P 114      -2.510 -11.441   7.122  0.00  0.00      PROA  
ATOM   1232  C   SER P 114      -1.171 -12.380   4.027  0.00  0.00      PROA  
ATOM   1233  O   SER P 114      -1.128 -13.177   3.095  0.00  0.00      PROA  
ATOM   1234  N   PHE P 115      -1.765 -11.194   3.855  0.00  0.00      PROA  
ATOM   1235  HN  PHE P 115      -1.761 -10.688   4.714  0.00  0.00      PROA  
ATOM   1236  CA  PHE P 115      -2.383 -10.810   2.614  0.00  0.00      PROA  
ATOM   1237  HA  PHE P 115      -3.173 -11.517   2.408  0.00  0.00      PROA  
ATOM   1238  CB  PHE P 115      -2.841  -9.362   2.898  0.00  0.00      PROA  
ATOM   1239  HB1 PHE P 115      -1.937  -8.840   3.279  0.00  0.00      PROA  
ATOM   1240  HB2 PHE P 115      -3.683  -9.289   3.619  0.00  0.00      PROA  
ATOM   1241  CG  PHE P 115      -3.191  -8.562   1.630  0.00  0.00      PROA  
ATOM   1242  CD1 PHE P 115      -4.502  -8.746   1.119  0.00  0.00      PROA  
ATOM   1243  HD1 PHE P 115      -5.187  -9.379   1.664  0.00  0.00      PROA  
ATOM   1244  CE1 PHE P 115      -5.031  -7.854   0.179  0.00  0.00      PROA  
ATOM   1245  HE1 PHE P 115      -6.003  -7.960  -0.281  0.00  0.00      PROA  
ATOM   1246  CZ  PHE P 115      -4.141  -6.921  -0.390  0.00  0.00      PROA  
ATOM   1247  HZ  PHE P 115      -4.511  -6.248  -1.150  0.00  0.00      PROA  
ATOM   1248  CD2 PHE P 115      -2.438  -7.454   1.244  0.00  0.00      PROA  
ATOM   1249  HD2 PHE P 115      -1.530  -7.129   1.731  0.00  0.00      PROA  
ATOM   1250  CE2 PHE P 115      -2.884  -6.682   0.188  0.00  0.00      PROA  
ATOM   1251  HE2 PHE P 115      -2.312  -5.828  -0.142  0.00  0.00      PROA  
ATOM   1252  C   PHE P 115      -1.477 -10.756   1.297  0.00  0.00      PROA  
ATOM   1253  O   PHE P 115      -1.908 -11.102   0.175  0.00  0.00      PROA  
ATOM   1254  N   PHE P 116      -0.219 -10.341   1.474  0.00  0.00      PROA  
ATOM   1255  HN  PHE P 116       0.200 -10.217   2.370  0.00  0.00      PROA  
ATOM   1256  CA  PHE P 116       0.662 -10.291   0.331  0.00  0.00      PROA  
ATOM   1257  HA  PHE P 116       0.165  -9.687  -0.414  0.00  0.00      PROA  
ATOM   1258  CB  PHE P 116       1.945  -9.605   0.744  0.00  0.00      PROA  
ATOM   1259  HB1 PHE P 116       2.658  -9.564  -0.107  0.00  0.00      PROA  
ATOM   1260  HB2 PHE P 116       2.286 -10.102   1.677  0.00  0.00      PROA  
ATOM   1261  CG  PHE P 116       1.576  -8.154   1.126  0.00  0.00      PROA  
ATOM   1262  CD1 PHE P 116       1.605  -7.194   0.140  0.00  0.00      PROA  
ATOM   1263  HD1 PHE P 116       2.025  -7.369  -0.840  0.00  0.00      PROA  
ATOM   1264  CE1 PHE P 116       1.454  -5.820   0.487  0.00  0.00      PROA  
ATOM   1265  HE1 PHE P 116       1.288  -5.069  -0.271  0.00  0.00      PROA  
ATOM   1266  CZ  PHE P 116       1.217  -5.460   1.793  0.00  0.00      PROA  
ATOM   1267  HZ  PHE P 116       1.188  -4.407   2.030  0.00  0.00      PROA  
ATOM   1268  CD2 PHE P 116       1.522  -7.719   2.449  0.00  0.00      PROA  
ATOM   1269  HD2 PHE P 116       1.564  -8.484   3.210  0.00  0.00      PROA  
ATOM   1270  CE2 PHE P 116       1.220  -6.405   2.773  0.00  0.00      PROA  
ATOM   1271  HE2 PHE P 116       1.217  -6.212   3.836  0.00  0.00      PROA  
ATOM   1272  C   PHE P 116       0.954 -11.687  -0.209  0.00  0.00      PROA  
ATOM   1273  O   PHE P 116       1.155 -11.807  -1.414  0.00  0.00      PROA  
ATOM   1274  N   TYR P 117       0.888 -12.751   0.619  0.00  0.00      PROA  
ATOM   1275  HN  TYR P 117       0.823 -12.678   1.611  0.00  0.00      PROA  
ATOM   1276  CA  TYR P 117       0.903 -14.178   0.188  0.00  0.00      PROA  
ATOM   1277  HA  TYR P 117       1.865 -14.249  -0.299  0.00  0.00      PROA  
ATOM   1278  CB  TYR P 117       0.936 -15.149   1.425  0.00  0.00      PROA  
ATOM   1279  HB1 TYR P 117       1.043 -16.183   1.034  0.00  0.00      PROA  
ATOM   1280  HB2 TYR P 117      -0.005 -15.023   2.003  0.00  0.00      PROA  
ATOM   1281  CG  TYR P 117       2.156 -14.962   2.388  0.00  0.00      PROA  
ATOM   1282  CD1 TYR P 117       3.172 -15.910   2.458  0.00  0.00      PROA  
ATOM   1283  HD1 TYR P 117       3.225 -16.780   1.820  0.00  0.00      PROA  
ATOM   1284  CE1 TYR P 117       4.263 -15.744   3.253  0.00  0.00      PROA  
ATOM   1285  HE1 TYR P 117       5.105 -16.419   3.243  0.00  0.00      PROA  
ATOM   1286  CZ  TYR P 117       4.463 -14.551   3.943  0.00  0.00      PROA  
ATOM   1287  OH  TYR P 117       5.653 -14.082   4.561  0.00  0.00      PROA  
ATOM   1288  HH  TYR P 117       5.289 -13.287   4.960  0.00  0.00      PROA  
ATOM   1289  CD2 TYR P 117       2.250 -13.873   3.228  0.00  0.00      PROA  
ATOM   1290  HD2 TYR P 117       1.422 -13.181   3.261  0.00  0.00      PROA  
ATOM   1291  CE2 TYR P 117       3.410 -13.617   3.986  0.00  0.00      PROA  
ATOM   1292  HE2 TYR P 117       3.605 -12.695   4.514  0.00  0.00      PROA  
ATOM   1293  C   TYR P 117      -0.298 -14.737  -0.651  0.00  0.00      PROA  
ATOM   1294  O   TYR P 117      -0.343 -15.805  -1.230  0.00  0.00      PROA  
ATOM   1295  N   GLY P 118      -1.407 -13.944  -0.707  0.00  0.00      PROA  
ATOM   1296  HN  GLY P 118      -1.499 -13.077  -0.223  0.00  0.00      PROA  
ATOM   1297  CA  GLY P 118      -2.572 -14.214  -1.622  0.00  0.00      PROA  
ATOM   1298  HA1 GLY P 118      -3.461 -13.814  -1.158  0.00  0.00      PROA  
ATOM   1299  HA2 GLY P 118      -2.484 -15.253  -1.906  0.00  0.00      PROA  
ATOM   1300  C   GLY P 118      -2.399 -13.413  -2.844  0.00  0.00      PROA  
ATOM   1301  O   GLY P 118      -2.413 -13.857  -3.972  0.00  0.00      PROA  
ATOM   1302  N   TYR P 119      -1.936 -12.139  -2.671  0.00  0.00      PROA  
ATOM   1303  HN  TYR P 119      -1.784 -11.750  -1.766  0.00  0.00      PROA  
ATOM   1304  CA  TYR P 119      -1.712 -11.147  -3.761  0.00  0.00      PROA  
ATOM   1305  HA  TYR P 119      -2.684 -11.112  -4.231  0.00  0.00      PROA  
ATOM   1306  CB  TYR P 119      -1.434  -9.805  -3.055  0.00  0.00      PROA  
ATOM   1307  HB1 TYR P 119      -0.465  -9.819  -2.512  0.00  0.00      PROA  
ATOM   1308  HB2 TYR P 119      -2.132  -9.786  -2.191  0.00  0.00      PROA  
ATOM   1309  CG  TYR P 119      -1.444  -8.573  -3.984  0.00  0.00      PROA  
ATOM   1310  CD1 TYR P 119      -2.535  -7.676  -3.911  0.00  0.00      PROA  
ATOM   1311  HD1 TYR P 119      -3.344  -7.904  -3.234  0.00  0.00      PROA  
ATOM   1312  CE1 TYR P 119      -2.562  -6.568  -4.643  0.00  0.00      PROA  
ATOM   1313  HE1 TYR P 119      -3.234  -5.735  -4.499  0.00  0.00      PROA  
ATOM   1314  CZ  TYR P 119      -1.503  -6.215  -5.457  0.00  0.00      PROA  
ATOM   1315  OH  TYR P 119      -1.422  -4.913  -6.142  0.00  0.00      PROA  
ATOM   1316  HH  TYR P 119      -0.555  -4.846  -6.548  0.00  0.00      PROA  
ATOM   1317  CD2 TYR P 119      -0.297  -8.165  -4.722  0.00  0.00      PROA  
ATOM   1318  HD2 TYR P 119       0.600  -8.752  -4.853  0.00  0.00      PROA  
ATOM   1319  CE2 TYR P 119      -0.407  -7.021  -5.517  0.00  0.00      PROA  
ATOM   1320  HE2 TYR P 119       0.422  -6.741  -6.149  0.00  0.00      PROA  
ATOM   1321  C   TYR P 119      -0.633 -11.526  -4.841  0.00  0.00      PROA  
ATOM   1322  O   TYR P 119      -0.767 -11.277  -6.064  0.00  0.00      PROA  
ATOM   1323  N   ILE P 120       0.421 -12.165  -4.366  0.00  0.00      PROA  
ATOM   1324  HN  ILE P 120       0.517 -12.279  -3.380  0.00  0.00      PROA  
ATOM   1325  CA  ILE P 120       1.502 -12.611  -5.205  0.00  0.00      PROA  
ATOM   1326  HA  ILE P 120       1.814 -11.751  -5.778  0.00  0.00      PROA  
ATOM   1327  CB  ILE P 120       2.704 -13.091  -4.300  0.00  0.00      PROA  
ATOM   1328  HB  ILE P 120       2.928 -12.332  -3.519  0.00  0.00      PROA  
ATOM   1329  CG2 ILE P 120       2.348 -14.332  -3.431  0.00  0.00      PROA  
ATOM   1330 HG21 ILE P 120       2.379 -15.208  -4.114  0.00  0.00      PROA  
ATOM   1331 HG22 ILE P 120       1.316 -14.289  -3.024  0.00  0.00      PROA  
ATOM   1332 HG23 ILE P 120       3.129 -14.311  -2.641  0.00  0.00      PROA  
ATOM   1333  CG1 ILE P 120       4.008 -13.285  -5.166  0.00  0.00      PROA  
ATOM   1334 HG11 ILE P 120       4.192 -12.282  -5.607  0.00  0.00      PROA  
ATOM   1335 HG12 ILE P 120       3.732 -13.963  -6.001  0.00  0.00      PROA  
ATOM   1336  CD  ILE P 120       5.247 -13.787  -4.362  0.00  0.00      PROA  
ATOM   1337  HD1 ILE P 120       6.198 -13.511  -4.866  0.00  0.00      PROA  
ATOM   1338  HD2 ILE P 120       5.214 -14.896  -4.306  0.00  0.00      PROA  
ATOM   1339  HD3 ILE P 120       5.153 -13.379  -3.333  0.00  0.00      PROA  
ATOM   1340  C   ILE P 120       0.981 -13.703  -6.196  0.00  0.00      PROA  
ATOM   1341  O   ILE P 120       1.477 -13.816  -7.319  0.00  0.00      PROA  
ATOM   1342  N   ILE P 121       0.010 -14.609  -5.861  0.00  0.00      PROA  
ATOM   1343  HN  ILE P 121      -0.378 -14.606  -4.942  0.00  0.00      PROA  
ATOM   1344  CA  ILE P 121      -0.298 -15.745  -6.695  0.00  0.00      PROA  
ATOM   1345  HA  ILE P 121       0.639 -15.976  -7.181  0.00  0.00      PROA  
ATOM   1346  CB  ILE P 121      -0.975 -16.792  -5.826  0.00  0.00      PROA  
ATOM   1347  HB  ILE P 121      -1.742 -16.196  -5.287  0.00  0.00      PROA  
ATOM   1348  CG2 ILE P 121      -1.332 -18.032  -6.590  0.00  0.00      PROA  
ATOM   1349 HG21 ILE P 121      -0.446 -18.207  -7.237  0.00  0.00      PROA  
ATOM   1350 HG22 ILE P 121      -2.250 -17.864  -7.195  0.00  0.00      PROA  
ATOM   1351 HG23 ILE P 121      -1.481 -18.933  -5.958  0.00  0.00      PROA  
ATOM   1352  CG1 ILE P 121       0.097 -17.194  -4.823  0.00  0.00      PROA  
ATOM   1353 HG11 ILE P 121      -0.199 -18.189  -4.427  0.00  0.00      PROA  
ATOM   1354 HG12 ILE P 121       0.142 -16.477  -3.975  0.00  0.00      PROA  
ATOM   1355  CD  ILE P 121       1.545 -17.467  -5.286  0.00  0.00      PROA  
ATOM   1356  HD1 ILE P 121       2.079 -16.538  -5.580  0.00  0.00      PROA  
ATOM   1357  HD2 ILE P 121       1.533 -18.059  -6.226  0.00  0.00      PROA  
ATOM   1358  HD3 ILE P 121       2.133 -17.964  -4.484  0.00  0.00      PROA  
ATOM   1359  C   ILE P 121      -1.259 -15.470  -7.779  0.00  0.00      PROA  
ATOM   1360  O   ILE P 121      -1.155 -16.085  -8.839  0.00  0.00      PROA  
ATOM   1361  N   THR P 122      -2.100 -14.435  -7.605  0.00  0.00      PROA  
ATOM   1362  HN  THR P 122      -1.941 -13.834  -6.826  0.00  0.00      PROA  
ATOM   1363  CA  THR P 122      -3.203 -14.125  -8.432  0.00  0.00      PROA  
ATOM   1364  HA  THR P 122      -3.595 -15.036  -8.859  0.00  0.00      PROA  
ATOM   1365  CB  THR P 122      -4.363 -13.458  -7.664  0.00  0.00      PROA  
ATOM   1366  HB  THR P 122      -4.662 -14.255  -6.951  0.00  0.00      PROA  
ATOM   1367  OG1 THR P 122      -5.472 -13.045  -8.420  0.00  0.00      PROA  
ATOM   1368  HG1 THR P 122      -5.940 -12.493  -7.789  0.00  0.00      PROA  
ATOM   1369  CG2 THR P 122      -3.757 -12.230  -6.918  0.00  0.00      PROA  
ATOM   1370 HG21 THR P 122      -4.565 -11.611  -6.471  0.00  0.00      PROA  
ATOM   1371 HG22 THR P 122      -3.273 -11.541  -7.643  0.00  0.00      PROA  
ATOM   1372 HG23 THR P 122      -3.012 -12.523  -6.148  0.00  0.00      PROA  
ATOM   1373  C   THR P 122      -2.724 -13.344  -9.639  0.00  0.00      PROA  
ATOM   1374  O   THR P 122      -3.267 -13.426 -10.723  0.00  0.00      PROA  
ATOM   1375  N   GLN P 123      -1.584 -12.634  -9.598  0.00  0.00      PROA  
ATOM   1376  HN  GLN P 123      -1.048 -12.669  -8.758  0.00  0.00      PROA  
ATOM   1377  CA  GLN P 123      -0.915 -11.811 -10.645  0.00  0.00      PROA  
ATOM   1378  HA  GLN P 123      -1.680 -11.125 -10.976  0.00  0.00      PROA  
ATOM   1379  CB  GLN P 123       0.441 -11.163 -10.172  0.00  0.00      PROA  
ATOM   1380  HB1 GLN P 123       1.088 -10.891 -11.033  0.00  0.00      PROA  
ATOM   1381  HB2 GLN P 123       1.015 -12.044  -9.814  0.00  0.00      PROA  
ATOM   1382  CG  GLN P 123       0.106 -10.075  -9.148  0.00  0.00      PROA  
ATOM   1383  HG1 GLN P 123       0.936  -9.944  -8.421  0.00  0.00      PROA  
ATOM   1384  HG2 GLN P 123      -0.726 -10.337  -8.459  0.00  0.00      PROA  
ATOM   1385  CD  GLN P 123      -0.079  -8.753  -9.874  0.00  0.00      PROA  
ATOM   1386  OE1 GLN P 123       0.650  -8.336 -10.812  0.00  0.00      PROA  
ATOM   1387  NE2 GLN P 123      -1.150  -8.056  -9.488  0.00  0.00      PROA  
ATOM   1388 HE21 GLN P 123      -1.157  -7.074  -9.677  0.00  0.00      PROA  
ATOM   1389 HE22 GLN P 123      -1.715  -8.455  -8.766  0.00  0.00      PROA  
ATOM   1390  C   GLN P 123      -0.847 -12.624 -11.980  0.00  0.00      PROA  
ATOM   1391  O   GLN P 123      -1.376 -12.243 -13.039  0.00  0.00      PROA  
ATOM   1392  N   ILE P 124      -0.158 -13.750 -12.003  0.00  0.00      PROA  
ATOM   1393  HN  ILE P 124       0.246 -14.144 -11.181  0.00  0.00      PROA  
ATOM   1394  CA  ILE P 124       0.144 -14.383 -13.264  0.00  0.00      PROA  
ATOM   1395  HA  ILE P 124       0.288 -13.653 -14.047  0.00  0.00      PROA  
ATOM   1396  CB  ILE P 124       1.538 -15.094 -13.221  0.00  0.00      PROA  
ATOM   1397  HB  ILE P 124       1.569 -15.826 -12.385  0.00  0.00      PROA  
ATOM   1398  CG2 ILE P 124       1.809 -15.704 -14.574  0.00  0.00      PROA  
ATOM   1399 HG21 ILE P 124       2.597 -16.476 -14.439  0.00  0.00      PROA  
ATOM   1400 HG22 ILE P 124       2.141 -14.992 -15.359  0.00  0.00      PROA  
ATOM   1401 HG23 ILE P 124       0.978 -16.351 -14.930  0.00  0.00      PROA  
ATOM   1402  CG1 ILE P 124       2.607 -14.001 -12.912  0.00  0.00      PROA  
ATOM   1403 HG11 ILE P 124       2.385 -13.689 -11.869  0.00  0.00      PROA  
ATOM   1404 HG12 ILE P 124       2.411 -13.124 -13.564  0.00  0.00      PROA  
ATOM   1405  CD  ILE P 124       4.072 -14.495 -13.020  0.00  0.00      PROA  
ATOM   1406  HD1 ILE P 124       4.208 -14.732 -14.097  0.00  0.00      PROA  
ATOM   1407  HD2 ILE P 124       4.240 -15.418 -12.426  0.00  0.00      PROA  
ATOM   1408  HD3 ILE P 124       4.749 -13.640 -12.808  0.00  0.00      PROA  
ATOM   1409  C   ILE P 124      -1.011 -15.239 -13.847  0.00  0.00      PROA  
ATOM   1410  O   ILE P 124      -1.513 -14.912 -14.918  0.00  0.00      PROA  
ATOM   1411  N   PRO P 125      -1.526 -16.298 -13.205  0.00  0.00      PROA  
ATOM   1412  CD  PRO P 125      -0.954 -16.941 -12.048  0.00  0.00      PROA  
ATOM   1413  HD1 PRO P 125      -0.596 -16.286 -11.225  0.00  0.00      PROA  
ATOM   1414  HD2 PRO P 125      -0.088 -17.536 -12.407  0.00  0.00      PROA  
ATOM   1415  CA  PRO P 125      -2.654 -17.046 -13.767  0.00  0.00      PROA  
ATOM   1416  HA  PRO P 125      -2.500 -17.347 -14.793  0.00  0.00      PROA  
ATOM   1417  CB  PRO P 125      -2.731 -18.206 -12.842  0.00  0.00      PROA  
ATOM   1418  HB1 PRO P 125      -2.096 -19.003 -13.285  0.00  0.00      PROA  
ATOM   1419  HB2 PRO P 125      -3.755 -18.569 -12.609  0.00  0.00      PROA  
ATOM   1420  CG  PRO P 125      -2.049 -17.773 -11.548  0.00  0.00      PROA  
ATOM   1421  HG1 PRO P 125      -2.743 -17.145 -10.949  0.00  0.00      PROA  
ATOM   1422  HG2 PRO P 125      -1.558 -18.543 -10.916  0.00  0.00      PROA  
ATOM   1423  C   PRO P 125      -3.907 -16.237 -13.798  0.00  0.00      PROA  
ATOM   1424  O   PRO P 125      -4.853 -16.667 -14.485  0.00  0.00      PROA  
ATOM   1425  N   GLY P 126      -4.114 -15.119 -13.017  0.00  0.00      PROA  
ATOM   1426  HN  GLY P 126      -3.494 -14.700 -12.358  0.00  0.00      PROA  
ATOM   1427  CA  GLY P 126      -5.295 -14.262 -13.118  0.00  0.00      PROA  
ATOM   1428  HA1 GLY P 126      -5.279 -13.620 -12.250  0.00  0.00      PROA  
ATOM   1429  HA2 GLY P 126      -6.172 -14.893 -13.121  0.00  0.00      PROA  
ATOM   1430  C   GLY P 126      -5.298 -13.482 -14.378  0.00  0.00      PROA  
ATOM   1431  O   GLY P 126      -6.292 -13.169 -15.035  0.00  0.00      PROA  
ATOM   1432  N   GLY P 127      -4.139 -13.094 -14.915  0.00  0.00      PROA  
ATOM   1433  HN  GLY P 127      -3.344 -13.042 -14.315  0.00  0.00      PROA  
ATOM   1434  CA  GLY P 127      -4.036 -12.444 -16.214  0.00  0.00      PROA  
ATOM   1435  HA1 GLY P 127      -3.027 -12.061 -16.163  0.00  0.00      PROA  
ATOM   1436  HA2 GLY P 127      -4.694 -11.590 -16.288  0.00  0.00      PROA  
ATOM   1437  C   GLY P 127      -4.256 -13.385 -17.349  0.00  0.00      PROA  
ATOM   1438  O   GLY P 127      -4.706 -13.027 -18.440  0.00  0.00      PROA  
ATOM   1439  N   TYR P 128      -3.821 -14.637 -17.162  0.00  0.00      PROA  
ATOM   1440  HN  TYR P 128      -3.426 -14.964 -16.307  0.00  0.00      PROA  
ATOM   1441  CA  TYR P 128      -4.194 -15.694 -18.063  0.00  0.00      PROA  
ATOM   1442  HA  TYR P 128      -3.910 -15.427 -19.070  0.00  0.00      PROA  
ATOM   1443  CB  TYR P 128      -3.546 -17.017 -17.729  0.00  0.00      PROA  
ATOM   1444  HB1 TYR P 128      -3.764 -17.347 -16.691  0.00  0.00      PROA  
ATOM   1445  HB2 TYR P 128      -2.440 -16.926 -17.779  0.00  0.00      PROA  
ATOM   1446  CG  TYR P 128      -3.895 -18.037 -18.803  0.00  0.00      PROA  
ATOM   1447  CD1 TYR P 128      -3.439 -17.798 -20.142  0.00  0.00      PROA  
ATOM   1448  HD1 TYR P 128      -2.651 -17.097 -20.376  0.00  0.00      PROA  
ATOM   1449  CE1 TYR P 128      -3.744 -18.823 -21.042  0.00  0.00      PROA  
ATOM   1450  HE1 TYR P 128      -3.412 -18.742 -22.066  0.00  0.00      PROA  
ATOM   1451  CZ  TYR P 128      -4.401 -20.007 -20.678  0.00  0.00      PROA  
ATOM   1452  OH  TYR P 128      -4.492 -21.040 -21.622  0.00  0.00      PROA  
ATOM   1453  HH  TYR P 128      -4.307 -21.840 -21.125  0.00  0.00      PROA  
ATOM   1454  CD2 TYR P 128      -4.670 -19.178 -18.425  0.00  0.00      PROA  
ATOM   1455  HD2 TYR P 128      -4.954 -19.291 -17.390  0.00  0.00      PROA  
ATOM   1456  CE2 TYR P 128      -4.884 -20.172 -19.422  0.00  0.00      PROA  
ATOM   1457  HE2 TYR P 128      -5.449 -21.060 -19.179  0.00  0.00      PROA  
ATOM   1458  C   TYR P 128      -5.778 -15.847 -18.071  0.00  0.00      PROA  
ATOM   1459  O   TYR P 128      -6.437 -15.718 -19.134  0.00  0.00      PROA  
ATOM   1460  N   VAL P 129      -6.441 -15.983 -16.914  0.00  0.00      PROA  
ATOM   1461  HN  VAL P 129      -5.962 -16.079 -16.045  0.00  0.00      PROA  
ATOM   1462  CA  VAL P 129      -7.894 -16.011 -16.737  0.00  0.00      PROA  
ATOM   1463  HA  VAL P 129      -8.385 -16.733 -17.372  0.00  0.00      PROA  
ATOM   1464  CB  VAL P 129      -8.224 -16.329 -15.245  0.00  0.00      PROA  
ATOM   1465  HB  VAL P 129      -7.607 -15.699 -14.570  0.00  0.00      PROA  
ATOM   1466  CG1 VAL P 129      -9.680 -16.074 -14.859  0.00  0.00      PROA  
ATOM   1467 HG11 VAL P 129      -9.854 -16.501 -13.848  0.00  0.00      PROA  
ATOM   1468 HG12 VAL P 129     -10.369 -16.438 -15.651  0.00  0.00      PROA  
ATOM   1469 HG13 VAL P 129      -9.805 -14.985 -14.679  0.00  0.00      PROA  
ATOM   1470  CG2 VAL P 129      -7.808 -17.796 -15.012  0.00  0.00      PROA  
ATOM   1471 HG21 VAL P 129      -6.732 -18.014 -15.186  0.00  0.00      PROA  
ATOM   1472 HG22 VAL P 129      -8.351 -18.517 -15.660  0.00  0.00      PROA  
ATOM   1473 HG23 VAL P 129      -8.070 -18.099 -13.976  0.00  0.00      PROA  
ATOM   1474  C   VAL P 129      -8.628 -14.764 -17.175  0.00  0.00      PROA  
ATOM   1475  O   VAL P 129      -9.635 -14.906 -17.827  0.00  0.00      PROA  
ATOM   1476  N   ALA P 130      -8.038 -13.546 -16.953  0.00  0.00      PROA  
ATOM   1477  HN  ALA P 130      -7.290 -13.507 -16.295  0.00  0.00      PROA  
ATOM   1478  CA  ALA P 130      -8.465 -12.358 -17.629  0.00  0.00      PROA  
ATOM   1479  HA  ALA P 130      -9.456 -12.072 -17.306  0.00  0.00      PROA  
ATOM   1480  CB  ALA P 130      -7.476 -11.268 -17.182  0.00  0.00      PROA  
ATOM   1481  HB1 ALA P 130      -6.505 -11.754 -17.416  0.00  0.00      PROA  
ATOM   1482  HB2 ALA P 130      -7.453 -11.208 -16.072  0.00  0.00      PROA  
ATOM   1483  HB3 ALA P 130      -7.641 -10.249 -17.591  0.00  0.00      PROA  
ATOM   1484  C   ALA P 130      -8.575 -12.359 -19.152  0.00  0.00      PROA  
ATOM   1485  O   ALA P 130      -9.494 -11.722 -19.746  0.00  0.00      PROA  
ATOM   1486  N   SER P 131      -7.674 -12.994 -19.880  0.00  0.00      PROA  
ATOM   1487  HN  SER P 131      -6.979 -13.514 -19.390  0.00  0.00      PROA  
ATOM   1488  CA  SER P 131      -7.791 -12.960 -21.281  0.00  0.00      PROA  
ATOM   1489  HA  SER P 131      -8.172 -11.998 -21.591  0.00  0.00      PROA  
ATOM   1490  CB  SER P 131      -6.407 -13.209 -21.947  0.00  0.00      PROA  
ATOM   1491  HB1 SER P 131      -6.316 -14.283 -22.215  0.00  0.00      PROA  
ATOM   1492  HB2 SER P 131      -5.655 -12.889 -21.194  0.00  0.00      PROA  
ATOM   1493  OG  SER P 131      -6.240 -12.421 -23.225  0.00  0.00      PROA  
ATOM   1494  HG1 SER P 131      -6.475 -11.499 -23.102  0.00  0.00      PROA  
ATOM   1495  C   SER P 131      -8.822 -13.994 -21.819  0.00  0.00      PROA  
ATOM   1496  O   SER P 131      -9.486 -13.766 -22.751  0.00  0.00      PROA  
ATOM   1497  N   LYS P 132      -8.905 -15.149 -21.139  0.00  0.00      PROA  
ATOM   1498  HN  LYS P 132      -8.227 -15.231 -20.413  0.00  0.00      PROA  
ATOM   1499  CA  LYS P 132      -9.733 -16.233 -21.411  0.00  0.00      PROA  
ATOM   1500  HA  LYS P 132      -9.623 -16.488 -22.454  0.00  0.00      PROA  
ATOM   1501  CB  LYS P 132      -9.222 -17.487 -20.557  0.00  0.00      PROA  
ATOM   1502  HB1 LYS P 132      -9.110 -17.011 -19.560  0.00  0.00      PROA  
ATOM   1503  HB2 LYS P 132      -8.208 -17.751 -20.927  0.00  0.00      PROA  
ATOM   1504  CG  LYS P 132     -10.095 -18.689 -20.392  0.00  0.00      PROA  
ATOM   1505  HG1 LYS P 132     -10.521 -19.066 -21.347  0.00  0.00      PROA  
ATOM   1506  HG2 LYS P 132     -11.030 -18.469 -19.833  0.00  0.00      PROA  
ATOM   1507  CD  LYS P 132      -9.244 -19.797 -19.746  0.00  0.00      PROA  
ATOM   1508  HD1 LYS P 132      -8.933 -19.468 -18.732  0.00  0.00      PROA  
ATOM   1509  HD2 LYS P 132      -8.355 -19.950 -20.395  0.00  0.00      PROA  
ATOM   1510  CE  LYS P 132      -9.973 -21.163 -19.670  0.00  0.00      PROA  
ATOM   1511  HE1 LYS P 132     -10.253 -21.497 -20.692  0.00  0.00      PROA  
ATOM   1512  HE2 LYS P 132     -10.903 -21.111 -19.064  0.00  0.00      PROA  
ATOM   1513  NZ  LYS P 132      -9.108 -22.201 -19.075  0.00  0.00      PROA  
ATOM   1514  HZ1 LYS P 132      -8.676 -21.889 -18.181  0.00  0.00      PROA  
ATOM   1515  HZ2 LYS P 132      -8.308 -22.390 -19.712  0.00  0.00      PROA  
ATOM   1516  HZ3 LYS P 132      -9.659 -23.058 -18.866  0.00  0.00      PROA  
ATOM   1517  C   LYS P 132     -11.211 -15.906 -21.194  0.00  0.00      PROA  
ATOM   1518  O   LYS P 132     -12.130 -16.103 -21.965  0.00  0.00      PROA  
ATOM   1519  N   ILE P 133     -11.545 -15.233 -20.014  0.00  0.00      PROA  
ATOM   1520  HN  ILE P 133     -10.852 -15.184 -19.298  0.00  0.00      PROA  
ATOM   1521  CA  ILE P 133     -12.925 -14.880 -19.583  0.00  0.00      PROA  
ATOM   1522  HA  ILE P 133     -13.585 -15.279 -20.340  0.00  0.00      PROA  
ATOM   1523  CB  ILE P 133     -13.353 -15.528 -18.295  0.00  0.00      PROA  
ATOM   1524  HB  ILE P 133     -14.457 -15.513 -18.177  0.00  0.00      PROA  
ATOM   1525  CG2 ILE P 133     -13.090 -17.020 -18.353  0.00  0.00      PROA  
ATOM   1526 HG21 ILE P 133     -12.028 -17.264 -18.138  0.00  0.00      PROA  
ATOM   1527 HG22 ILE P 133     -13.330 -17.439 -19.354  0.00  0.00      PROA  
ATOM   1528 HG23 ILE P 133     -13.623 -17.581 -17.555  0.00  0.00      PROA  
ATOM   1529  CG1 ILE P 133     -12.757 -15.012 -16.948  0.00  0.00      PROA  
ATOM   1530 HG11 ILE P 133     -12.546 -13.922 -16.987  0.00  0.00      PROA  
ATOM   1531 HG12 ILE P 133     -11.775 -15.500 -16.771  0.00  0.00      PROA  
ATOM   1532  CD  ILE P 133     -13.707 -15.239 -15.728  0.00  0.00      PROA  
ATOM   1533  HD1 ILE P 133     -13.914 -16.327 -15.635  0.00  0.00      PROA  
ATOM   1534  HD2 ILE P 133     -14.694 -14.728 -15.712  0.00  0.00      PROA  
ATOM   1535  HD3 ILE P 133     -13.230 -14.921 -14.776  0.00  0.00      PROA  
ATOM   1536  C   ILE P 133     -13.293 -13.477 -19.492  0.00  0.00      PROA  
ATOM   1537  O   ILE P 133     -14.451 -13.117 -19.412  0.00  0.00      PROA  
ATOM   1538  N   GLY P 134     -12.312 -12.562 -19.615  0.00  0.00      PROA  
ATOM   1539  HN  GLY P 134     -11.394 -12.903 -19.805  0.00  0.00      PROA  
ATOM   1540  CA  GLY P 134     -12.530 -11.163 -19.538  0.00  0.00      PROA  
ATOM   1541  HA1 GLY P 134     -13.505 -10.843 -19.874  0.00  0.00      PROA  
ATOM   1542  HA2 GLY P 134     -11.772 -10.728 -20.173  0.00  0.00      PROA  
ATOM   1543  C   GLY P 134     -12.307 -10.653 -18.091  0.00  0.00      PROA  
ATOM   1544  O   GLY P 134     -11.852 -11.327 -17.164  0.00  0.00      PROA  
ATOM   1545  N   GLY P 135     -12.495  -9.366 -17.948  0.00  0.00      PROA  
ATOM   1546  HN  GLY P 135     -12.825  -8.810 -18.706  0.00  0.00      PROA  
ATOM   1547  CA  GLY P 135     -12.125  -8.634 -16.722  0.00  0.00      PROA  
ATOM   1548  HA1 GLY P 135     -11.569  -7.737 -16.951  0.00  0.00      PROA  
ATOM   1549  HA2 GLY P 135     -11.560  -9.211 -16.005  0.00  0.00      PROA  
ATOM   1550  C   GLY P 135     -13.318  -8.195 -16.067  0.00  0.00      PROA  
ATOM   1551  O   GLY P 135     -13.253  -7.971 -14.862  0.00  0.00      PROA  
ATOM   1552  N   LYS P 136     -14.462  -7.979 -16.764  0.00  0.00      PROA  
ATOM   1553  HN  LYS P 136     -14.436  -8.198 -17.736  0.00  0.00      PROA  
ATOM   1554  CA  LYS P 136     -15.729  -7.570 -16.132  0.00  0.00      PROA  
ATOM   1555  HA  LYS P 136     -15.650  -6.577 -15.716  0.00  0.00      PROA  
ATOM   1556  CB  LYS P 136     -16.954  -7.609 -17.165  0.00  0.00      PROA  
ATOM   1557  HB1 LYS P 136     -16.915  -8.652 -17.544  0.00  0.00      PROA  
ATOM   1558  HB2 LYS P 136     -16.740  -6.873 -17.969  0.00  0.00      PROA  
ATOM   1559  CG  LYS P 136     -18.285  -7.241 -16.409  0.00  0.00      PROA  
ATOM   1560  HG1 LYS P 136     -18.320  -6.175 -16.101  0.00  0.00      PROA  
ATOM   1561  HG2 LYS P 136     -18.409  -7.900 -15.523  0.00  0.00      PROA  
ATOM   1562  CD  LYS P 136     -19.415  -7.329 -17.303  0.00  0.00      PROA  
ATOM   1563  HD1 LYS P 136     -19.417  -8.191 -18.004  0.00  0.00      PROA  
ATOM   1564  HD2 LYS P 136     -19.309  -6.380 -17.872  0.00  0.00      PROA  
ATOM   1565  CE  LYS P 136     -20.692  -7.426 -16.458  0.00  0.00      PROA  
ATOM   1566  HE1 LYS P 136     -20.577  -6.597 -15.728  0.00  0.00      PROA  
ATOM   1567  HE2 LYS P 136     -20.666  -8.386 -15.899  0.00  0.00      PROA  
ATOM   1568  NZ  LYS P 136     -21.859  -7.098 -17.240  0.00  0.00      PROA  
ATOM   1569  HZ1 LYS P 136     -21.858  -7.627 -18.136  0.00  0.00      PROA  
ATOM   1570  HZ2 LYS P 136     -21.844  -6.093 -17.507  0.00  0.00      PROA  
ATOM   1571  HZ3 LYS P 136     -22.795  -7.308 -16.839  0.00  0.00      PROA  
ATOM   1572  C   LYS P 136     -16.060  -8.528 -15.042  0.00  0.00      PROA  
ATOM   1573  O   LYS P 136     -16.322  -8.190 -13.898  0.00  0.00      PROA  
ATOM   1574  N   MET P 137     -16.230  -9.827 -15.297  0.00  0.00      PROA  
ATOM   1575  HN  MET P 137     -16.148 -10.098 -16.253  0.00  0.00      PROA  
ATOM   1576  CA  MET P 137     -16.749 -10.684 -14.341  0.00  0.00      PROA  
ATOM   1577  HA  MET P 137     -17.584 -10.190 -13.866  0.00  0.00      PROA  
ATOM   1578  CB  MET P 137     -17.353 -11.911 -14.941  0.00  0.00      PROA  
ATOM   1579  HB1 MET P 137     -17.563 -12.743 -14.236  0.00  0.00      PROA  
ATOM   1580  HB2 MET P 137     -16.567 -12.343 -15.597  0.00  0.00      PROA  
ATOM   1581  CG  MET P 137     -18.626 -11.735 -15.851  0.00  0.00      PROA  
ATOM   1582  HG1 MET P 137     -18.996 -12.712 -16.229  0.00  0.00      PROA  
ATOM   1583  HG2 MET P 137     -18.269 -11.235 -16.777  0.00  0.00      PROA  
ATOM   1584  SD  MET P 137     -20.031 -10.798 -15.149  0.00  0.00      PROA  
ATOM   1585  CE  MET P 137     -20.383 -11.807 -13.728  0.00  0.00      PROA  
ATOM   1586  HE1 MET P 137     -21.432 -11.665 -13.392  0.00  0.00      PROA  
ATOM   1587  HE2 MET P 137     -19.648 -11.590 -12.924  0.00  0.00      PROA  
ATOM   1588  HE3 MET P 137     -20.203 -12.876 -13.969  0.00  0.00      PROA  
ATOM   1589  C   MET P 137     -15.700 -11.067 -13.253  0.00  0.00      PROA  
ATOM   1590  O   MET P 137     -16.079 -11.176 -12.083  0.00  0.00      PROA  
ATOM   1591  N   LEU P 138     -14.482 -11.250 -13.669  0.00  0.00      PROA  
ATOM   1592  HN  LEU P 138     -14.326 -11.001 -14.622  0.00  0.00      PROA  
ATOM   1593  CA  LEU P 138     -13.352 -11.535 -12.911  0.00  0.00      PROA  
ATOM   1594  HA  LEU P 138     -13.510 -12.535 -12.537  0.00  0.00      PROA  
ATOM   1595  CB  LEU P 138     -12.167 -11.728 -13.889  0.00  0.00      PROA  
ATOM   1596  HB1 LEU P 138     -11.933 -10.774 -14.407  0.00  0.00      PROA  
ATOM   1597  HB2 LEU P 138     -12.392 -12.488 -14.668  0.00  0.00      PROA  
ATOM   1598  CG  LEU P 138     -10.762 -12.155 -13.271  0.00  0.00      PROA  
ATOM   1599  HG  LEU P 138     -10.425 -11.432 -12.497  0.00  0.00      PROA  
ATOM   1600  CD1 LEU P 138     -10.869 -13.530 -12.640  0.00  0.00      PROA  
ATOM   1601 HD11 LEU P 138      -9.848 -13.967 -12.661  0.00  0.00      PROA  
ATOM   1602 HD12 LEU P 138     -11.512 -14.205 -13.244  0.00  0.00      PROA  
ATOM   1603 HD13 LEU P 138     -11.346 -13.598 -11.639  0.00  0.00      PROA  
ATOM   1604  CD2 LEU P 138      -9.728 -12.238 -14.425  0.00  0.00      PROA  
ATOM   1605 HD21 LEU P 138      -8.730 -12.492 -14.008  0.00  0.00      PROA  
ATOM   1606 HD22 LEU P 138      -9.666 -11.232 -14.892  0.00  0.00      PROA  
ATOM   1607 HD23 LEU P 138     -10.063 -13.000 -15.161  0.00  0.00      PROA  
ATOM   1608  C   LEU P 138     -13.025 -10.536 -11.820  0.00  0.00      PROA  
ATOM   1609  O   LEU P 138     -12.824 -10.772 -10.616  0.00  0.00      PROA  
ATOM   1610  N   LEU P 139     -13.085  -9.201 -12.197  0.00  0.00      PROA  
ATOM   1611  HN  LEU P 139     -13.327  -9.000 -13.144  0.00  0.00      PROA  
ATOM   1612  CA  LEU P 139     -12.702  -8.082 -11.355  0.00  0.00      PROA  
ATOM   1613  HA  LEU P 139     -11.803  -8.358 -10.825  0.00  0.00      PROA  
ATOM   1614  CB  LEU P 139     -12.569  -6.762 -12.242  0.00  0.00      PROA  
ATOM   1615  HB1 LEU P 139     -13.456  -6.387 -12.796  0.00  0.00      PROA  
ATOM   1616  HB2 LEU P 139     -11.898  -7.073 -13.071  0.00  0.00      PROA  
ATOM   1617  CG  LEU P 139     -11.946  -5.500 -11.649  0.00  0.00      PROA  
ATOM   1618  HG  LEU P 139     -11.126  -5.714 -10.930  0.00  0.00      PROA  
ATOM   1619  CD1 LEU P 139     -11.294  -4.738 -12.865  0.00  0.00      PROA  
ATOM   1620 HD11 LEU P 139     -10.495  -5.259 -13.434  0.00  0.00      PROA  
ATOM   1621 HD12 LEU P 139     -10.915  -3.819 -12.369  0.00  0.00      PROA  
ATOM   1622 HD13 LEU P 139     -11.994  -4.336 -13.628  0.00  0.00      PROA  
ATOM   1623  CD2 LEU P 139     -12.953  -4.611 -10.897  0.00  0.00      PROA  
ATOM   1624 HD21 LEU P 139     -13.950  -4.670 -11.384  0.00  0.00      PROA  
ATOM   1625 HD22 LEU P 139     -12.715  -3.532 -11.019  0.00  0.00      PROA  
ATOM   1626 HD23 LEU P 139     -13.175  -4.871  -9.840  0.00  0.00      PROA  
ATOM   1627  C   LEU P 139     -13.879  -7.860 -10.398  0.00  0.00      PROA  
ATOM   1628  O   LEU P 139     -13.819  -7.448  -9.255  0.00  0.00      PROA  
ATOM   1629  N   GLY P 140     -15.115  -8.058 -10.932  0.00  0.00      PROA  
ATOM   1630  HN  GLY P 140     -15.234  -8.019 -11.921  0.00  0.00      PROA  
ATOM   1631  CA  GLY P 140     -16.436  -8.361 -10.252  0.00  0.00      PROA  
ATOM   1632  HA1 GLY P 140     -17.083  -8.821 -10.984  0.00  0.00      PROA  
ATOM   1633  HA2 GLY P 140     -16.792  -7.410  -9.885  0.00  0.00      PROA  
ATOM   1634  C   GLY P 140     -16.320  -9.318  -9.099  0.00  0.00      PROA  
ATOM   1635  O   GLY P 140     -16.418  -9.024  -7.928  0.00  0.00      PROA  
ATOM   1636  N   PHE P 141     -15.851 -10.529  -9.423  0.00  0.00      PROA  
ATOM   1637  HN  PHE P 141     -15.809 -10.757 -10.393  0.00  0.00      PROA  
ATOM   1638  CA  PHE P 141     -15.576 -11.581  -8.461  0.00  0.00      PROA  
ATOM   1639  HA  PHE P 141     -16.462 -11.709  -7.857  0.00  0.00      PROA  
ATOM   1640  CB  PHE P 141     -15.465 -12.939  -9.238  0.00  0.00      PROA  
ATOM   1641  HB1 PHE P 141     -15.107 -13.735  -8.550  0.00  0.00      PROA  
ATOM   1642  HB2 PHE P 141     -14.769 -12.793 -10.092  0.00  0.00      PROA  
ATOM   1643  CG  PHE P 141     -16.809 -13.448  -9.863  0.00  0.00      PROA  
ATOM   1644  CD1 PHE P 141     -18.109 -13.032  -9.553  0.00  0.00      PROA  
ATOM   1645  HD1 PHE P 141     -18.277 -12.242  -8.836  0.00  0.00      PROA  
ATOM   1646  CE1 PHE P 141     -19.262 -13.562 -10.131  0.00  0.00      PROA  
ATOM   1647  HE1 PHE P 141     -20.216 -13.274  -9.715  0.00  0.00      PROA  
ATOM   1648  CZ  PHE P 141     -19.088 -14.400 -11.261  0.00  0.00      PROA  
ATOM   1649  HZ  PHE P 141     -19.937 -14.743 -11.833  0.00  0.00      PROA  
ATOM   1650  CD2 PHE P 141     -16.672 -14.417 -10.877  0.00  0.00      PROA  
ATOM   1651  HD2 PHE P 141     -15.681 -14.574 -11.278  0.00  0.00      PROA  
ATOM   1652  CE2 PHE P 141     -17.786 -14.845 -11.628  0.00  0.00      PROA  
ATOM   1653  HE2 PHE P 141     -17.798 -15.447 -12.525  0.00  0.00      PROA  
ATOM   1654  C   PHE P 141     -14.383 -11.305  -7.522  0.00  0.00      PROA  
ATOM   1655  O   PHE P 141     -14.445 -11.740  -6.370  0.00  0.00      PROA  
ATOM   1656  N   GLY P 142     -13.403 -10.553  -7.962  0.00  0.00      PROA  
ATOM   1657  HN  GLY P 142     -13.516 -10.327  -8.926  0.00  0.00      PROA  
ATOM   1658  CA  GLY P 142     -12.374  -9.908  -7.104  0.00  0.00      PROA  
ATOM   1659  HA1 GLY P 142     -11.965  -9.284  -7.884  0.00  0.00      PROA  
ATOM   1660  HA2 GLY P 142     -11.846 -10.686  -6.573  0.00  0.00      PROA  
ATOM   1661  C   GLY P 142     -12.947  -9.013  -6.040  0.00  0.00      PROA  
ATOM   1662  O   GLY P 142     -12.753  -9.303  -4.824  0.00  0.00      PROA  
ATOM   1663  N   ILE P 143     -13.749  -7.997  -6.468  0.00  0.00      PROA  
ATOM   1664  HN  ILE P 143     -14.049  -8.002  -7.419  0.00  0.00      PROA  
ATOM   1665  CA  ILE P 143     -14.502  -7.153  -5.475  0.00  0.00      PROA  
ATOM   1666  HA  ILE P 143     -13.809  -6.873  -4.695  0.00  0.00      PROA  
ATOM   1667  CB  ILE P 143     -15.014  -5.877  -6.237  0.00  0.00      PROA  
ATOM   1668  HB  ILE P 143     -15.678  -6.276  -7.033  0.00  0.00      PROA  
ATOM   1669  CG2 ILE P 143     -15.731  -4.884  -5.211  0.00  0.00      PROA  
ATOM   1670 HG21 ILE P 143     -14.995  -4.724  -4.395  0.00  0.00      PROA  
ATOM   1671 HG22 ILE P 143     -16.670  -5.244  -4.739  0.00  0.00      PROA  
ATOM   1672 HG23 ILE P 143     -15.946  -3.931  -5.740  0.00  0.00      PROA  
ATOM   1673  CG1 ILE P 143     -13.857  -5.201  -6.977  0.00  0.00      PROA  
ATOM   1674 HG11 ILE P 143     -14.292  -4.280  -7.419  0.00  0.00      PROA  
ATOM   1675 HG12 ILE P 143     -13.622  -5.645  -7.968  0.00  0.00      PROA  
ATOM   1676  CD  ILE P 143     -12.631  -4.700  -6.223  0.00  0.00      PROA  
ATOM   1677  HD1 ILE P 143     -12.943  -4.028  -5.394  0.00  0.00      PROA  
ATOM   1678  HD2 ILE P 143     -12.117  -3.999  -6.915  0.00  0.00      PROA  
ATOM   1679  HD3 ILE P 143     -12.002  -5.524  -5.824  0.00  0.00      PROA  
ATOM   1680  C   ILE P 143     -15.557  -7.847  -4.696  0.00  0.00      PROA  
ATOM   1681  O   ILE P 143     -15.634  -7.745  -3.425  0.00  0.00      PROA  
ATOM   1682  N   LEU P 144     -16.447  -8.658  -5.360  0.00  0.00      PROA  
ATOM   1683  HN  LEU P 144     -16.198  -8.841  -6.308  0.00  0.00      PROA  
ATOM   1684  CA  LEU P 144     -17.522  -9.328  -4.720  0.00  0.00      PROA  
ATOM   1685  HA  LEU P 144     -18.100  -8.547  -4.251  0.00  0.00      PROA  
ATOM   1686  CB  LEU P 144     -18.410  -9.959  -5.787  0.00  0.00      PROA  
ATOM   1687  HB1 LEU P 144     -17.775 -10.541  -6.488  0.00  0.00      PROA  
ATOM   1688  HB2 LEU P 144     -18.942  -9.150  -6.331  0.00  0.00      PROA  
ATOM   1689  CG  LEU P 144     -19.352 -11.063  -5.328  0.00  0.00      PROA  
ATOM   1690  HG  LEU P 144     -18.909 -11.763  -4.587  0.00  0.00      PROA  
ATOM   1691  CD1 LEU P 144     -20.727 -10.665  -4.610  0.00  0.00      PROA  
ATOM   1692 HD11 LEU P 144     -20.564  -9.997  -3.737  0.00  0.00      PROA  
ATOM   1693 HD12 LEU P 144     -21.293 -11.568  -4.296  0.00  0.00      PROA  
ATOM   1694 HD13 LEU P 144     -21.362 -10.110  -5.332  0.00  0.00      PROA  
ATOM   1695  CD2 LEU P 144     -19.804 -12.019  -6.524  0.00  0.00      PROA  
ATOM   1696 HD21 LEU P 144     -20.196 -11.389  -7.351  0.00  0.00      PROA  
ATOM   1697 HD22 LEU P 144     -20.528 -12.828  -6.286  0.00  0.00      PROA  
ATOM   1698 HD23 LEU P 144     -18.915 -12.593  -6.860  0.00  0.00      PROA  
ATOM   1699  C   LEU P 144     -17.135 -10.335  -3.619  0.00  0.00      PROA  
ATOM   1700  O   LEU P 144     -17.529 -10.301  -2.442  0.00  0.00      PROA  
ATOM   1701  N   GLY P 145     -16.075 -11.135  -4.020  0.00  0.00      PROA  
ATOM   1702  HN  GLY P 145     -15.776 -11.129  -4.971  0.00  0.00      PROA  
ATOM   1703  CA  GLY P 145     -15.223 -12.015  -3.201  0.00  0.00      PROA  
ATOM   1704  HA1 GLY P 145     -14.522 -12.487  -3.874  0.00  0.00      PROA  
ATOM   1705  HA2 GLY P 145     -15.900 -12.725  -2.748  0.00  0.00      PROA  
ATOM   1706  C   GLY P 145     -14.504 -11.348  -2.085  0.00  0.00      PROA  
ATOM   1707  O   GLY P 145     -14.732 -11.702  -0.926  0.00  0.00      PROA  
ATOM   1708  N   THR P 146     -13.691 -10.309  -2.271  0.00  0.00      PROA  
ATOM   1709  HN  THR P 146     -13.561  -9.881  -3.162  0.00  0.00      PROA  
ATOM   1710  CA  THR P 146     -13.047  -9.636  -1.139  0.00  0.00      PROA  
ATOM   1711  HA  THR P 146     -12.554 -10.380  -0.532  0.00  0.00      PROA  
ATOM   1712  CB  THR P 146     -12.142  -8.505  -1.576  0.00  0.00      PROA  
ATOM   1713  HB  THR P 146     -12.664  -7.634  -2.027  0.00  0.00      PROA  
ATOM   1714  OG1 THR P 146     -11.276  -8.946  -2.604  0.00  0.00      PROA  
ATOM   1715  HG1 THR P 146     -11.768  -9.028  -3.424  0.00  0.00      PROA  
ATOM   1716  CG2 THR P 146     -11.317  -8.046  -0.358  0.00  0.00      PROA  
ATOM   1717 HG21 THR P 146     -11.850  -7.625   0.521  0.00  0.00      PROA  
ATOM   1718 HG22 THR P 146     -10.567  -7.332  -0.762  0.00  0.00      PROA  
ATOM   1719 HG23 THR P 146     -10.731  -8.905   0.032  0.00  0.00      PROA  
ATOM   1720  C   THR P 146     -13.964  -8.931  -0.182  0.00  0.00      PROA  
ATOM   1721  O   THR P 146     -13.828  -9.086   0.986  0.00  0.00      PROA  
ATOM   1722  N   ALA P 147     -14.985  -8.217  -0.680  0.00  0.00      PROA  
ATOM   1723  HN  ALA P 147     -15.015  -8.123  -1.672  0.00  0.00      PROA  
ATOM   1724  CA  ALA P 147     -15.934  -7.483   0.129  0.00  0.00      PROA  
ATOM   1725  HA  ALA P 147     -15.408  -6.799   0.779  0.00  0.00      PROA  
ATOM   1726  CB  ALA P 147     -17.013  -6.745  -0.751  0.00  0.00      PROA  
ATOM   1727  HB1 ALA P 147     -17.696  -6.166  -0.094  0.00  0.00      PROA  
ATOM   1728  HB2 ALA P 147     -17.494  -7.482  -1.430  0.00  0.00      PROA  
ATOM   1729  HB3 ALA P 147     -16.364  -6.127  -1.407  0.00  0.00      PROA  
ATOM   1730  C   ALA P 147     -16.681  -8.361   1.034  0.00  0.00      PROA  
ATOM   1731  O   ALA P 147     -16.995  -7.887   2.149  0.00  0.00      PROA  
ATOM   1732  N   VAL P 148     -17.082  -9.632   0.642  0.00  0.00      PROA  
ATOM   1733  HN  VAL P 148     -16.867 -10.037  -0.243  0.00  0.00      PROA  
ATOM   1734  CA  VAL P 148     -17.684 -10.571   1.522  0.00  0.00      PROA  
ATOM   1735  HA  VAL P 148     -18.579 -10.202   2.000  0.00  0.00      PROA  
ATOM   1736  CB  VAL P 148     -18.349 -11.621   0.649  0.00  0.00      PROA  
ATOM   1737  HB  VAL P 148     -17.586 -11.920  -0.102  0.00  0.00      PROA  
ATOM   1738  CG1 VAL P 148     -18.558 -13.024   1.272  0.00  0.00      PROA  
ATOM   1739 HG11 VAL P 148     -19.238 -13.685   0.692  0.00  0.00      PROA  
ATOM   1740 HG12 VAL P 148     -18.764 -13.133   2.358  0.00  0.00      PROA  
ATOM   1741 HG13 VAL P 148     -17.589 -13.556   1.166  0.00  0.00      PROA  
ATOM   1742  CG2 VAL P 148     -19.638 -11.074   0.043  0.00  0.00      PROA  
ATOM   1743 HG21 VAL P 148     -20.349 -10.706   0.813  0.00  0.00      PROA  
ATOM   1744 HG22 VAL P 148     -20.182 -11.844  -0.543  0.00  0.00      PROA  
ATOM   1745 HG23 VAL P 148     -19.569 -10.276  -0.727  0.00  0.00      PROA  
ATOM   1746  C   VAL P 148     -16.772 -11.126   2.556  0.00  0.00      PROA  
ATOM   1747  O   VAL P 148     -17.098 -11.079   3.782  0.00  0.00      PROA  
ATOM   1748  N   LEU P 149     -15.543 -11.580   2.185  0.00  0.00      PROA  
ATOM   1749  HN  LEU P 149     -15.230 -11.560   1.239  0.00  0.00      PROA  
ATOM   1750  CA  LEU P 149     -14.504 -11.929   3.163  0.00  0.00      PROA  
ATOM   1751  HA  LEU P 149     -14.917 -12.662   3.840  0.00  0.00      PROA  
ATOM   1752  CB  LEU P 149     -13.163 -12.383   2.495  0.00  0.00      PROA  
ATOM   1753  HB1 LEU P 149     -12.302 -12.551   3.177  0.00  0.00      PROA  
ATOM   1754  HB2 LEU P 149     -12.746 -11.497   1.970  0.00  0.00      PROA  
ATOM   1755  CG  LEU P 149     -13.364 -13.517   1.495  0.00  0.00      PROA  
ATOM   1756  HG  LEU P 149     -13.776 -12.996   0.605  0.00  0.00      PROA  
ATOM   1757  CD1 LEU P 149     -12.041 -14.036   1.051  0.00  0.00      PROA  
ATOM   1758 HD11 LEU P 149     -11.454 -14.382   1.928  0.00  0.00      PROA  
ATOM   1759 HD12 LEU P 149     -11.499 -13.216   0.535  0.00  0.00      PROA  
ATOM   1760 HD13 LEU P 149     -12.194 -14.952   0.440  0.00  0.00      PROA  
ATOM   1761  CD2 LEU P 149     -14.183 -14.670   1.955  0.00  0.00      PROA  
ATOM   1762 HD21 LEU P 149     -15.270 -14.493   2.098  0.00  0.00      PROA  
ATOM   1763 HD22 LEU P 149     -13.680 -15.115   2.840  0.00  0.00      PROA  
ATOM   1764 HD23 LEU P 149     -14.238 -15.456   1.172  0.00  0.00      PROA  
ATOM   1765  C   LEU P 149     -14.072 -10.860   4.116  0.00  0.00      PROA  
ATOM   1766  O   LEU P 149     -13.630 -11.099   5.221  0.00  0.00      PROA  
ATOM   1767  N   THR P 150     -14.144  -9.598   3.788  0.00  0.00      PROA  
ATOM   1768  HN  THR P 150     -14.201  -9.411   2.810  0.00  0.00      PROA  
ATOM   1769  CA  THR P 150     -14.028  -8.412   4.640  0.00  0.00      PROA  
ATOM   1770  HA  THR P 150     -13.092  -8.602   5.144  0.00  0.00      PROA  
ATOM   1771  CB  THR P 150     -13.815  -7.181   3.839  0.00  0.00      PROA  
ATOM   1772  HB  THR P 150     -14.239  -7.431   2.843  0.00  0.00      PROA  
ATOM   1773  OG1 THR P 150     -12.450  -6.787   3.864  0.00  0.00      PROA  
ATOM   1774  HG1 THR P 150     -12.021  -7.595   3.572  0.00  0.00      PROA  
ATOM   1775  CG2 THR P 150     -14.706  -5.941   4.259  0.00  0.00      PROA  
ATOM   1776 HG21 THR P 150     -14.442  -5.651   5.299  0.00  0.00      PROA  
ATOM   1777 HG22 THR P 150     -15.789  -6.187   4.309  0.00  0.00      PROA  
ATOM   1778 HG23 THR P 150     -14.406  -5.041   3.681  0.00  0.00      PROA  
ATOM   1779  C   THR P 150     -15.068  -8.250   5.682  0.00  0.00      PROA  
ATOM   1780  O   THR P 150     -14.730  -7.933   6.843  0.00  0.00      PROA  
ATOM   1781  N   LEU P 151     -16.322  -8.574   5.311  0.00  0.00      PROA  
ATOM   1782  HN  LEU P 151     -16.502  -8.963   4.411  0.00  0.00      PROA  
ATOM   1783  CA  LEU P 151     -17.407  -8.491   6.281  0.00  0.00      PROA  
ATOM   1784  HA  LEU P 151     -17.359  -7.597   6.884  0.00  0.00      PROA  
ATOM   1785  CB  LEU P 151     -18.803  -8.499   5.588  0.00  0.00      PROA  
ATOM   1786  HB1 LEU P 151     -19.628  -8.736   6.294  0.00  0.00      PROA  
ATOM   1787  HB2 LEU P 151     -18.792  -9.332   4.853  0.00  0.00      PROA  
ATOM   1788  CG  LEU P 151     -19.243  -7.201   4.884  0.00  0.00      PROA  
ATOM   1789  HG  LEU P 151     -18.306  -6.605   4.846  0.00  0.00      PROA  
ATOM   1790  CD1 LEU P 151     -19.887  -7.405   3.546  0.00  0.00      PROA  
ATOM   1791 HD11 LEU P 151     -20.093  -6.435   3.046  0.00  0.00      PROA  
ATOM   1792 HD12 LEU P 151     -20.809  -8.020   3.614  0.00  0.00      PROA  
ATOM   1793 HD13 LEU P 151     -19.207  -7.924   2.836  0.00  0.00      PROA  
ATOM   1794  CD2 LEU P 151     -20.349  -6.440   5.712  0.00  0.00      PROA  
ATOM   1795 HD21 LEU P 151     -19.923  -6.338   6.733  0.00  0.00      PROA  
ATOM   1796 HD22 LEU P 151     -21.332  -6.940   5.843  0.00  0.00      PROA  
ATOM   1797 HD23 LEU P 151     -20.725  -5.510   5.233  0.00  0.00      PROA  
ATOM   1798  C   LEU P 151     -17.275  -9.642   7.306  0.00  0.00      PROA  
ATOM   1799  O   LEU P 151     -17.808  -9.573   8.420  0.00  0.00      PROA  
ATOM   1800  N   PHE P 152     -16.578 -10.769   6.933  0.00  0.00      PROA  
ATOM   1801  HN  PHE P 152     -16.283 -11.034   6.018  0.00  0.00      PROA  
ATOM   1802  CA  PHE P 152     -16.193 -11.693   7.952  0.00  0.00      PROA  
ATOM   1803  HA  PHE P 152     -16.869 -11.741   8.792  0.00  0.00      PROA  
ATOM   1804  CB  PHE P 152     -16.045 -13.135   7.397  0.00  0.00      PROA  
ATOM   1805  HB1 PHE P 152     -15.717 -13.782   8.239  0.00  0.00      PROA  
ATOM   1806  HB2 PHE P 152     -15.176 -13.160   6.704  0.00  0.00      PROA  
ATOM   1807  CG  PHE P 152     -17.249 -13.753   6.710  0.00  0.00      PROA  
ATOM   1808  CD1 PHE P 152     -18.579 -13.718   7.239  0.00  0.00      PROA  
ATOM   1809  HD1 PHE P 152     -18.678 -13.086   8.109  0.00  0.00      PROA  
ATOM   1810  CE1 PHE P 152     -19.674 -14.254   6.507  0.00  0.00      PROA  
ATOM   1811  HE1 PHE P 152     -20.673 -14.064   6.871  0.00  0.00      PROA  
ATOM   1812  CZ  PHE P 152     -19.418 -14.726   5.164  0.00  0.00      PROA  
ATOM   1813  HZ  PHE P 152     -20.215 -15.220   4.627  0.00  0.00      PROA  
ATOM   1814  CD2 PHE P 152     -17.080 -14.338   5.461  0.00  0.00      PROA  
ATOM   1815  HD2 PHE P 152     -16.070 -14.323   5.080  0.00  0.00      PROA  
ATOM   1816  CE2 PHE P 152     -18.110 -14.764   4.688  0.00  0.00      PROA  
ATOM   1817  HE2 PHE P 152     -17.929 -15.061   3.665  0.00  0.00      PROA  
ATOM   1818  C   PHE P 152     -14.859 -11.437   8.688  0.00  0.00      PROA  
ATOM   1819  O   PHE P 152     -14.611 -12.148   9.666  0.00  0.00      PROA  
ATOM   1820  N   THR P 153     -13.961 -10.508   8.225  0.00  0.00      PROA  
ATOM   1821  HN  THR P 153     -14.157 -10.027   7.374  0.00  0.00      PROA  
ATOM   1822  CA  THR P 153     -12.712 -10.254   8.947  0.00  0.00      PROA  
ATOM   1823  HA  THR P 153     -12.246 -11.220   9.071  0.00  0.00      PROA  
ATOM   1824  CB  THR P 153     -11.685  -9.419   8.169  0.00  0.00      PROA  
ATOM   1825  HB  THR P 153     -12.282  -8.653   7.629  0.00  0.00      PROA  
ATOM   1826  OG1 THR P 153     -10.959 -10.253   7.255  0.00  0.00      PROA  
ATOM   1827  HG1 THR P 153     -10.744  -9.796   6.440  0.00  0.00      PROA  
ATOM   1828  CG2 THR P 153     -10.668  -8.723   9.132  0.00  0.00      PROA  
ATOM   1829 HG21 THR P 153      -9.818  -8.286   8.566  0.00  0.00      PROA  
ATOM   1830 HG22 THR P 153     -10.172  -9.407   9.852  0.00  0.00      PROA  
ATOM   1831 HG23 THR P 153     -11.185  -7.829   9.541  0.00  0.00      PROA  
ATOM   1832  C   THR P 153     -12.956  -9.780  10.375  0.00  0.00      PROA  
ATOM   1833  O   THR P 153     -12.317 -10.332  11.268  0.00  0.00      PROA  
ATOM   1834  N   PRO P 154     -13.883  -8.913  10.712  0.00  0.00      PROA  
ATOM   1835  CD  PRO P 154     -14.408  -7.840   9.867  0.00  0.00      PROA  
ATOM   1836  HD1 PRO P 154     -15.123  -8.376   9.207  0.00  0.00      PROA  
ATOM   1837  HD2 PRO P 154     -13.559  -7.406   9.297  0.00  0.00      PROA  
ATOM   1838  CA  PRO P 154     -14.311  -8.792  12.075  0.00  0.00      PROA  
ATOM   1839  HA  PRO P 154     -13.489  -8.306  12.580  0.00  0.00      PROA  
ATOM   1840  CB  PRO P 154     -15.540  -7.858  11.968  0.00  0.00      PROA  
ATOM   1841  HB1 PRO P 154     -15.833  -7.337  12.904  0.00  0.00      PROA  
ATOM   1842  HB2 PRO P 154     -16.491  -8.214  11.518  0.00  0.00      PROA  
ATOM   1843  CG  PRO P 154     -15.049  -6.924  10.911  0.00  0.00      PROA  
ATOM   1844  HG1 PRO P 154     -15.751  -6.166  10.501  0.00  0.00      PROA  
ATOM   1845  HG2 PRO P 154     -14.197  -6.399  11.394  0.00  0.00      PROA  
ATOM   1846  C   PRO P 154     -14.751 -10.107  12.838  0.00  0.00      PROA  
ATOM   1847  O   PRO P 154     -14.301 -10.361  13.958  0.00  0.00      PROA  
ATOM   1848  N   ILE P 155     -15.500 -11.024  12.144  0.00  0.00      PROA  
ATOM   1849  HN  ILE P 155     -15.783 -10.864  11.202  0.00  0.00      PROA  
ATOM   1850  CA  ILE P 155     -15.943 -12.285  12.569  0.00  0.00      PROA  
ATOM   1851  HA  ILE P 155     -16.479 -12.168  13.500  0.00  0.00      PROA  
ATOM   1852  CB  ILE P 155     -16.959 -12.856  11.584  0.00  0.00      PROA  
ATOM   1853  HB  ILE P 155     -16.395 -13.224  10.700  0.00  0.00      PROA  
ATOM   1854  CG2 ILE P 155     -17.830 -13.926  12.137  0.00  0.00      PROA  
ATOM   1855 HG21 ILE P 155     -18.216 -13.670  13.147  0.00  0.00      PROA  
ATOM   1856 HG22 ILE P 155     -17.272 -14.882  12.230  0.00  0.00      PROA  
ATOM   1857 HG23 ILE P 155     -18.670 -14.013  11.414  0.00  0.00      PROA  
ATOM   1858  CG1 ILE P 155     -17.881 -11.718  11.030  0.00  0.00      PROA  
ATOM   1859 HG11 ILE P 155     -18.411 -12.046  10.110  0.00  0.00      PROA  
ATOM   1860 HG12 ILE P 155     -17.320 -10.872  10.580  0.00  0.00      PROA  
ATOM   1861  CD  ILE P 155     -19.006 -11.264  11.953  0.00  0.00      PROA  
ATOM   1862  HD1 ILE P 155     -18.572 -11.044  12.952  0.00  0.00      PROA  
ATOM   1863  HD2 ILE P 155     -19.774 -12.056  12.088  0.00  0.00      PROA  
ATOM   1864  HD3 ILE P 155     -19.554 -10.428  11.469  0.00  0.00      PROA  
ATOM   1865  C   ILE P 155     -14.845 -13.224  12.941  0.00  0.00      PROA  
ATOM   1866  O   ILE P 155     -15.014 -13.988  13.854  0.00  0.00      PROA  
ATOM   1867  N   ALA P 156     -13.802 -13.213  12.087  0.00  0.00      PROA  
ATOM   1868  HN  ALA P 156     -13.796 -12.629  11.279  0.00  0.00      PROA  
ATOM   1869  CA  ALA P 156     -12.558 -14.022  12.082  0.00  0.00      PROA  
ATOM   1870  HA  ALA P 156     -12.840 -15.062  12.156  0.00  0.00      PROA  
ATOM   1871  CB  ALA P 156     -11.747 -13.745  10.844  0.00  0.00      PROA  
ATOM   1872  HB1 ALA P 156     -12.382 -13.953   9.956  0.00  0.00      PROA  
ATOM   1873  HB2 ALA P 156     -10.804 -14.331  10.820  0.00  0.00      PROA  
ATOM   1874  HB3 ALA P 156     -11.417 -12.684  10.880  0.00  0.00      PROA  
ATOM   1875  C   ALA P 156     -11.711 -13.790  13.294  0.00  0.00      PROA  
ATOM   1876  O   ALA P 156     -11.223 -14.744  13.884  0.00  0.00      PROA  
ATOM   1877  N   ALA P 157     -11.624 -12.538  13.702  0.00  0.00      PROA  
ATOM   1878  HN  ALA P 157     -12.020 -11.898  13.048  0.00  0.00      PROA  
ATOM   1879  CA  ALA P 157     -10.824 -12.033  14.817  0.00  0.00      PROA  
ATOM   1880  HA  ALA P 157      -9.786 -12.264  14.625  0.00  0.00      PROA  
ATOM   1881  CB  ALA P 157     -11.031 -10.498  14.765  0.00  0.00      PROA  
ATOM   1882  HB1 ALA P 157     -10.178  -9.956  15.227  0.00  0.00      PROA  
ATOM   1883  HB2 ALA P 157     -12.036 -10.264  15.178  0.00  0.00      PROA  
ATOM   1884  HB3 ALA P 157     -11.002 -10.171  13.704  0.00  0.00      PROA  
ATOM   1885  C   ALA P 157     -11.111 -12.642  16.219  0.00  0.00      PROA  
ATOM   1886  O   ALA P 157     -10.245 -12.839  17.082  0.00  0.00      PROA  
ATOM   1887  N   ASP P 158     -12.458 -12.897  16.393  0.00  0.00      PROA  
ATOM   1888  HN  ASP P 158     -13.068 -12.667  15.639  0.00  0.00      PROA  
ATOM   1889  CA  ASP P 158     -12.941 -13.544  17.561  0.00  0.00      PROA  
ATOM   1890  HA  ASP P 158     -12.462 -13.152  18.446  0.00  0.00      PROA  
ATOM   1891  CB  ASP P 158     -14.494 -13.280  17.712  0.00  0.00      PROA  
ATOM   1892  HB1 ASP P 158     -14.883 -13.936  18.520  0.00  0.00      PROA  
ATOM   1893  HB2 ASP P 158     -15.040 -13.443  16.759  0.00  0.00      PROA  
ATOM   1894  CG  ASP P 158     -14.792 -11.869  18.206  0.00  0.00      PROA  
ATOM   1895  OD1 ASP P 158     -14.045 -11.293  18.994  0.00  0.00      PROA  
ATOM   1896  OD2 ASP P 158     -15.904 -11.349  17.910  0.00  0.00      PROA  
ATOM   1897  C   ASP P 158     -12.703 -14.993  17.485  0.00  0.00      PROA  
ATOM   1898  O   ASP P 158     -12.727 -15.607  18.530  0.00  0.00      PROA  
ATOM   1899  N   LEU P 159     -12.338 -15.662  16.321  0.00  0.00      PROA  
ATOM   1900  HN  LEU P 159     -12.379 -15.182  15.448  0.00  0.00      PROA  
ATOM   1901  CA  LEU P 159     -12.066 -17.019  16.217  0.00  0.00      PROA  
ATOM   1902  HA  LEU P 159     -12.485 -17.541  17.065  0.00  0.00      PROA  
ATOM   1903  CB  LEU P 159     -12.745 -17.464  14.961  0.00  0.00      PROA  
ATOM   1904  HB1 LEU P 159     -12.528 -18.536  14.766  0.00  0.00      PROA  
ATOM   1905  HB2 LEU P 159     -12.448 -16.974  14.009  0.00  0.00      PROA  
ATOM   1906  CG  LEU P 159     -14.313 -17.400  15.014  0.00  0.00      PROA  
ATOM   1907  HG  LEU P 159     -14.750 -16.379  14.976  0.00  0.00      PROA  
ATOM   1908  CD1 LEU P 159     -14.938 -18.094  13.757  0.00  0.00      PROA  
ATOM   1909 HD11 LEU P 159     -14.355 -18.076  12.812  0.00  0.00      PROA  
ATOM   1910 HD12 LEU P 159     -15.977 -17.721  13.632  0.00  0.00      PROA  
ATOM   1911 HD13 LEU P 159     -14.948 -19.197  13.894  0.00  0.00      PROA  
ATOM   1912  CD2 LEU P 159     -14.873 -18.041  16.270  0.00  0.00      PROA  
ATOM   1913 HD21 LEU P 159     -15.971 -18.202  16.322  0.00  0.00      PROA  
ATOM   1914 HD22 LEU P 159     -14.740 -17.444  17.198  0.00  0.00      PROA  
ATOM   1915 HD23 LEU P 159     -14.402 -19.034  16.433  0.00  0.00      PROA  
ATOM   1916  C   LEU P 159     -10.608 -17.375  16.376  0.00  0.00      PROA  
ATOM   1917  O   LEU P 159     -10.325 -18.492  16.899  0.00  0.00      PROA  
ATOM   1918  N   GLY P 160      -9.706 -16.401  16.129  0.00  0.00      PROA  
ATOM   1919  HN  GLY P 160      -9.935 -15.615  15.560  0.00  0.00      PROA  
ATOM   1920  CA  GLY P 160      -8.338 -16.442  16.509  0.00  0.00      PROA  
ATOM   1921  HA1 GLY P 160      -7.983 -17.433  16.753  0.00  0.00      PROA  
ATOM   1922  HA2 GLY P 160      -8.329 -15.724  17.316  0.00  0.00      PROA  
ATOM   1923  C   GLY P 160      -7.435 -15.873  15.430  0.00  0.00      PROA  
ATOM   1924  O   GLY P 160      -7.879 -15.460  14.368  0.00  0.00      PROA  
ATOM   1925  N   VAL P 161      -6.132 -15.969  15.664  0.00  0.00      PROA  
ATOM   1926  HN  VAL P 161      -5.876 -16.187  16.602  0.00  0.00      PROA  
ATOM   1927  CA  VAL P 161      -5.109 -15.601  14.716  0.00  0.00      PROA  
ATOM   1928  HA  VAL P 161      -5.142 -14.583  14.358  0.00  0.00      PROA  
ATOM   1929  CB  VAL P 161      -3.709 -15.653  15.368  0.00  0.00      PROA  
ATOM   1930  HB  VAL P 161      -3.644 -16.697  15.742  0.00  0.00      PROA  
ATOM   1931  CG1 VAL P 161      -2.656 -15.457  14.347  0.00  0.00      PROA  
ATOM   1932 HG11 VAL P 161      -1.673 -15.540  14.857  0.00  0.00      PROA  
ATOM   1933 HG12 VAL P 161      -2.744 -14.516  13.762  0.00  0.00      PROA  
ATOM   1934 HG13 VAL P 161      -2.623 -16.311  13.639  0.00  0.00      PROA  
ATOM   1935  CG2 VAL P 161      -3.572 -14.613  16.459  0.00  0.00      PROA  
ATOM   1936 HG21 VAL P 161      -2.652 -14.742  17.067  0.00  0.00      PROA  
ATOM   1937 HG22 VAL P 161      -4.308 -14.660  17.290  0.00  0.00      PROA  
ATOM   1938 HG23 VAL P 161      -3.507 -13.601  16.006  0.00  0.00      PROA  
ATOM   1939  C   VAL P 161      -5.124 -16.611  13.504  0.00  0.00      PROA  
ATOM   1940  O   VAL P 161      -5.030 -16.233  12.364  0.00  0.00      PROA  
ATOM   1941  N   GLY P 162      -5.314 -17.903  13.773  0.00  0.00      PROA  
ATOM   1942  HN  GLY P 162      -5.525 -18.113  14.724  0.00  0.00      PROA  
ATOM   1943  CA  GLY P 162      -5.298 -18.894  12.723  0.00  0.00      PROA  
ATOM   1944  HA1 GLY P 162      -5.433 -19.850  13.207  0.00  0.00      PROA  
ATOM   1945  HA2 GLY P 162      -4.335 -18.834  12.238  0.00  0.00      PROA  
ATOM   1946  C   GLY P 162      -6.346 -18.731  11.635  0.00  0.00      PROA  
ATOM   1947  O   GLY P 162      -6.077 -18.778  10.409  0.00  0.00      PROA  
ATOM   1948  N   PRO P 163      -7.693 -18.446  11.899  0.00  0.00      PROA  
ATOM   1949  CD  PRO P 163      -8.305 -19.031  13.110  0.00  0.00      PROA  
ATOM   1950  HD1 PRO P 163      -8.322 -18.171  13.813  0.00  0.00      PROA  
ATOM   1951  HD2 PRO P 163      -7.649 -19.836  13.508  0.00  0.00      PROA  
ATOM   1952  CA  PRO P 163      -8.706 -18.162  10.897  0.00  0.00      PROA  
ATOM   1953  HA  PRO P 163      -8.586 -18.947  10.165  0.00  0.00      PROA  
ATOM   1954  CB  PRO P 163     -10.096 -18.205  11.619  0.00  0.00      PROA  
ATOM   1955  HB1 PRO P 163     -10.982 -18.243  10.949  0.00  0.00      PROA  
ATOM   1956  HB2 PRO P 163     -10.087 -17.299  12.261  0.00  0.00      PROA  
ATOM   1957  CG  PRO P 163      -9.757 -19.341  12.650  0.00  0.00      PROA  
ATOM   1958  HG1 PRO P 163     -10.431 -19.281  13.531  0.00  0.00      PROA  
ATOM   1959  HG2 PRO P 163      -9.817 -20.375  12.249  0.00  0.00      PROA  
ATOM   1960  C   PRO P 163      -8.335 -16.833  10.267  0.00  0.00      PROA  
ATOM   1961  O   PRO P 163      -8.430 -16.706   9.026  0.00  0.00      PROA  
ATOM   1962  N   LEU P 164      -7.919 -15.827  11.128  0.00  0.00      PROA  
ATOM   1963  HN  LEU P 164      -7.844 -16.043  12.098  0.00  0.00      PROA  
ATOM   1964  CA  LEU P 164      -7.738 -14.487  10.688  0.00  0.00      PROA  
ATOM   1965  HA  LEU P 164      -8.589 -14.296  10.050  0.00  0.00      PROA  
ATOM   1966  CB  LEU P 164      -7.606 -13.395  11.833  0.00  0.00      PROA  
ATOM   1967  HB1 LEU P 164      -6.608 -13.621  12.266  0.00  0.00      PROA  
ATOM   1968  HB2 LEU P 164      -8.434 -13.446  12.573  0.00  0.00      PROA  
ATOM   1969  CG  LEU P 164      -7.388 -11.927  11.470  0.00  0.00      PROA  
ATOM   1970  HG  LEU P 164      -6.502 -11.781  10.816  0.00  0.00      PROA  
ATOM   1971  CD1 LEU P 164      -8.650 -11.376  10.734  0.00  0.00      PROA  
ATOM   1972 HD11 LEU P 164      -8.520 -10.311  10.445  0.00  0.00      PROA  
ATOM   1973 HD12 LEU P 164      -9.571 -11.450  11.350  0.00  0.00      PROA  
ATOM   1974 HD13 LEU P 164      -8.848 -11.988   9.828  0.00  0.00      PROA  
ATOM   1975  CD2 LEU P 164      -7.082 -11.146  12.698  0.00  0.00      PROA  
ATOM   1976 HD21 LEU P 164      -7.221 -10.061  12.508  0.00  0.00      PROA  
ATOM   1977 HD22 LEU P 164      -5.999 -11.244  12.925  0.00  0.00      PROA  
ATOM   1978 HD23 LEU P 164      -7.840 -11.370  13.479  0.00  0.00      PROA  
ATOM   1979  C   LEU P 164      -6.590 -14.377   9.680  0.00  0.00      PROA  
ATOM   1980  O   LEU P 164      -6.783 -13.745   8.631  0.00  0.00      PROA  
ATOM   1981  N   ILE P 165      -5.387 -14.966   9.871  0.00  0.00      PROA  
ATOM   1982  HN  ILE P 165      -5.218 -15.345  10.777  0.00  0.00      PROA  
ATOM   1983  CA  ILE P 165      -4.304 -14.958   8.841  0.00  0.00      PROA  
ATOM   1984  HA  ILE P 165      -4.165 -13.928   8.547  0.00  0.00      PROA  
ATOM   1985  CB  ILE P 165      -2.924 -15.566   9.326  0.00  0.00      PROA  
ATOM   1986  HB  ILE P 165      -2.232 -15.417   8.470  0.00  0.00      PROA  
ATOM   1987  CG2 ILE P 165      -2.401 -14.734  10.537  0.00  0.00      PROA  
ATOM   1988 HG21 ILE P 165      -1.361 -14.991  10.830  0.00  0.00      PROA  
ATOM   1989 HG22 ILE P 165      -3.071 -14.875  11.412  0.00  0.00      PROA  
ATOM   1990 HG23 ILE P 165      -2.408 -13.671  10.215  0.00  0.00      PROA  
ATOM   1991  CG1 ILE P 165      -2.939 -17.078   9.711  0.00  0.00      PROA  
ATOM   1992 HG11 ILE P 165      -3.354 -17.703   8.891  0.00  0.00      PROA  
ATOM   1993 HG12 ILE P 165      -3.774 -17.080  10.443  0.00  0.00      PROA  
ATOM   1994  CD  ILE P 165      -1.681 -17.715  10.249  0.00  0.00      PROA  
ATOM   1995  HD1 ILE P 165      -1.577 -17.577  11.346  0.00  0.00      PROA  
ATOM   1996  HD2 ILE P 165      -0.781 -17.243   9.798  0.00  0.00      PROA  
ATOM   1997  HD3 ILE P 165      -1.737 -18.779   9.935  0.00  0.00      PROA  
ATOM   1998  C   ILE P 165      -4.790 -15.598   7.525  0.00  0.00      PROA  
ATOM   1999  O   ILE P 165      -4.607 -14.957   6.474  0.00  0.00      PROA  
ATOM   2000  N   VAL P 166      -5.438 -16.738   7.508  0.00  0.00      PROA  
ATOM   2001  HN  VAL P 166      -5.572 -17.129   8.415  0.00  0.00      PROA  
ATOM   2002  CA  VAL P 166      -5.753 -17.420   6.247  0.00  0.00      PROA  
ATOM   2003  HA  VAL P 166      -4.829 -17.582   5.713  0.00  0.00      PROA  
ATOM   2004  CB  VAL P 166      -6.519 -18.764   6.530  0.00  0.00      PROA  
ATOM   2005  HB  VAL P 166      -7.293 -18.622   7.314  0.00  0.00      PROA  
ATOM   2006  CG1 VAL P 166      -7.065 -19.501   5.196  0.00  0.00      PROA  
ATOM   2007 HG11 VAL P 166      -6.328 -19.536   4.365  0.00  0.00      PROA  
ATOM   2008 HG12 VAL P 166      -7.874 -18.846   4.807  0.00  0.00      PROA  
ATOM   2009 HG13 VAL P 166      -7.458 -20.482   5.536  0.00  0.00      PROA  
ATOM   2010  CG2 VAL P 166      -5.517 -19.830   7.195  0.00  0.00      PROA  
ATOM   2011 HG21 VAL P 166      -5.124 -19.454   8.164  0.00  0.00      PROA  
ATOM   2012 HG22 VAL P 166      -4.737 -20.124   6.462  0.00  0.00      PROA  
ATOM   2013 HG23 VAL P 166      -6.139 -20.733   7.378  0.00  0.00      PROA  
ATOM   2014  C   VAL P 166      -6.655 -16.632   5.414  0.00  0.00      PROA  
ATOM   2015  O   VAL P 166      -6.528 -16.601   4.182  0.00  0.00      PROA  
ATOM   2016  N   LEU P 167      -7.633 -15.935   6.071  0.00  0.00      PROA  
ATOM   2017  HN  LEU P 167      -7.688 -16.078   7.057  0.00  0.00      PROA  
ATOM   2018  CA  LEU P 167      -8.702 -15.172   5.408  0.00  0.00      PROA  
ATOM   2019  HA  LEU P 167      -9.106 -15.835   4.657  0.00  0.00      PROA  
ATOM   2020  CB  LEU P 167      -9.760 -14.806   6.436  0.00  0.00      PROA  
ATOM   2021  HB1 LEU P 167      -9.287 -14.119   7.169  0.00  0.00      PROA  
ATOM   2022  HB2 LEU P 167      -9.904 -15.729   7.038  0.00  0.00      PROA  
ATOM   2023  CG  LEU P 167     -11.087 -14.063   5.921  0.00  0.00      PROA  
ATOM   2024  HG  LEU P 167     -10.792 -13.278   5.192  0.00  0.00      PROA  
ATOM   2025  CD1 LEU P 167     -11.937 -15.009   5.093  0.00  0.00      PROA  
ATOM   2026 HD11 LEU P 167     -11.522 -15.535   4.207  0.00  0.00      PROA  
ATOM   2027 HD12 LEU P 167     -12.803 -14.537   4.583  0.00  0.00      PROA  
ATOM   2028 HD13 LEU P 167     -12.450 -15.767   5.722  0.00  0.00      PROA  
ATOM   2029  CD2 LEU P 167     -11.893 -13.539   7.162  0.00  0.00      PROA  
ATOM   2030 HD21 LEU P 167     -12.770 -13.069   6.669  0.00  0.00      PROA  
ATOM   2031 HD22 LEU P 167     -11.395 -12.861   7.888  0.00  0.00      PROA  
ATOM   2032 HD23 LEU P 167     -12.351 -14.411   7.676  0.00  0.00      PROA  
ATOM   2033  C   LEU P 167      -8.173 -13.974   4.640  0.00  0.00      PROA  
ATOM   2034  O   LEU P 167      -8.535 -13.702   3.471  0.00  0.00      PROA  
ATOM   2035  N   ARG P 168      -7.204 -13.225   5.129  0.00  0.00      PROA  
ATOM   2036  HN  ARG P 168      -6.723 -13.520   5.951  0.00  0.00      PROA  
ATOM   2037  CA  ARG P 168      -6.538 -12.196   4.366  0.00  0.00      PROA  
ATOM   2038  HA  ARG P 168      -7.351 -11.630   3.935  0.00  0.00      PROA  
ATOM   2039  CB  ARG P 168      -5.854 -11.193   5.329  0.00  0.00      PROA  
ATOM   2040  HB1 ARG P 168      -4.775 -11.217   5.064  0.00  0.00      PROA  
ATOM   2041  HB2 ARG P 168      -5.859 -11.692   6.322  0.00  0.00      PROA  
ATOM   2042  CG  ARG P 168      -6.628  -9.916   5.490  0.00  0.00      PROA  
ATOM   2043  HG1 ARG P 168      -6.412  -9.412   6.456  0.00  0.00      PROA  
ATOM   2044  HG2 ARG P 168      -7.690 -10.242   5.459  0.00  0.00      PROA  
ATOM   2045  CD  ARG P 168      -6.414  -8.829   4.351  0.00  0.00      PROA  
ATOM   2046  HD1 ARG P 168      -6.299  -9.316   3.360  0.00  0.00      PROA  
ATOM   2047  HD2 ARG P 168      -5.606  -8.154   4.705  0.00  0.00      PROA  
ATOM   2048  NE  ARG P 168      -7.614  -7.992   4.250  0.00  0.00      PROA  
ATOM   2049  HE  ARG P 168      -8.514  -8.231   4.614  0.00  0.00      PROA  
ATOM   2050  CZ  ARG P 168      -7.830  -7.228   3.173  0.00  0.00      PROA  
ATOM   2051  NH1 ARG P 168      -8.989  -7.002   2.634  0.00  0.00      PROA  
ATOM   2052 HH11 ARG P 168      -9.684  -7.568   3.077  0.00  0.00      PROA  
ATOM   2053 HH12 ARG P 168      -9.063  -6.618   1.714  0.00  0.00      PROA  
ATOM   2054  NH2 ARG P 168      -6.844  -6.698   2.528  0.00  0.00      PROA  
ATOM   2055 HH21 ARG P 168      -5.932  -6.746   2.936  0.00  0.00      PROA  
ATOM   2056 HH22 ARG P 168      -6.972  -6.138   1.709  0.00  0.00      PROA  
ATOM   2057  C   ARG P 168      -5.779 -12.646   3.151  0.00  0.00      PROA  
ATOM   2058  O   ARG P 168      -5.670 -11.947   2.117  0.00  0.00      PROA  
ATOM   2059  N   ALA P 169      -4.984 -13.780   3.308  0.00  0.00      PROA  
ATOM   2060  HN  ALA P 169      -4.942 -14.282   4.169  0.00  0.00      PROA  
ATOM   2061  CA  ALA P 169      -4.436 -14.404   2.067  0.00  0.00      PROA  
ATOM   2062  HA  ALA P 169      -3.758 -13.681   1.639  0.00  0.00      PROA  
ATOM   2063  CB  ALA P 169      -3.769 -15.776   2.476  0.00  0.00      PROA  
ATOM   2064  HB1 ALA P 169      -3.426 -16.374   1.605  0.00  0.00      PROA  
ATOM   2065  HB2 ALA P 169      -4.532 -16.366   3.027  0.00  0.00      PROA  
ATOM   2066  HB3 ALA P 169      -2.842 -15.552   3.046  0.00  0.00      PROA  
ATOM   2067  C   ALA P 169      -5.476 -14.652   0.975  0.00  0.00      PROA  
ATOM   2068  O   ALA P 169      -5.252 -14.601  -0.274  0.00  0.00      PROA  
ATOM   2069  N   LEU P 170      -6.764 -14.978   1.387  0.00  0.00      PROA  
ATOM   2070  HN  LEU P 170      -6.937 -15.021   2.368  0.00  0.00      PROA  
ATOM   2071  CA  LEU P 170      -7.890 -15.212   0.487  0.00  0.00      PROA  
ATOM   2072  HA  LEU P 170      -7.541 -15.837  -0.322  0.00  0.00      PROA  
ATOM   2073  CB  LEU P 170      -8.970 -16.050   1.224  0.00  0.00      PROA  
ATOM   2074  HB1 LEU P 170      -9.943 -15.958   0.696  0.00  0.00      PROA  
ATOM   2075  HB2 LEU P 170      -9.055 -15.614   2.242  0.00  0.00      PROA  
ATOM   2076  CG  LEU P 170      -8.722 -17.551   1.296  0.00  0.00      PROA  
ATOM   2077  HG  LEU P 170      -7.726 -17.639   1.780  0.00  0.00      PROA  
ATOM   2078  CD1 LEU P 170      -9.728 -18.242   2.164  0.00  0.00      PROA  
ATOM   2079 HD11 LEU P 170      -9.917 -17.777   3.154  0.00  0.00      PROA  
ATOM   2080 HD12 LEU P 170      -9.469 -19.317   2.272  0.00  0.00      PROA  
ATOM   2081 HD13 LEU P 170     -10.754 -18.252   1.736  0.00  0.00      PROA  
ATOM   2082  CD2 LEU P 170      -8.691 -18.215  -0.129  0.00  0.00      PROA  
ATOM   2083 HD21 LEU P 170      -9.378 -17.625  -0.773  0.00  0.00      PROA  
ATOM   2084 HD22 LEU P 170      -8.993 -19.274   0.017  0.00  0.00      PROA  
ATOM   2085 HD23 LEU P 170      -7.701 -18.309  -0.624  0.00  0.00      PROA  
ATOM   2086  C   LEU P 170      -8.393 -13.851  -0.043  0.00  0.00      PROA  
ATOM   2087  O   LEU P 170      -8.784 -13.683  -1.207  0.00  0.00      PROA  
ATOM   2088  N   GLU P 171      -8.497 -12.819   0.831  0.00  0.00      PROA  
ATOM   2089  HN  GLU P 171      -8.374 -12.973   1.808  0.00  0.00      PROA  
ATOM   2090  CA  GLU P 171      -8.812 -11.433   0.388  0.00  0.00      PROA  
ATOM   2091  HA  GLU P 171      -9.776 -11.403  -0.098  0.00  0.00      PROA  
ATOM   2092  CB  GLU P 171      -8.892 -10.394   1.603  0.00  0.00      PROA  
ATOM   2093  HB1 GLU P 171      -9.214  -9.386   1.263  0.00  0.00      PROA  
ATOM   2094  HB2 GLU P 171      -7.900 -10.410   2.104  0.00  0.00      PROA  
ATOM   2095  CG  GLU P 171      -9.916 -10.910   2.638  0.00  0.00      PROA  
ATOM   2096  HG1 GLU P 171      -9.597 -11.674   3.378  0.00  0.00      PROA  
ATOM   2097  HG2 GLU P 171     -10.683 -11.459   2.052  0.00  0.00      PROA  
ATOM   2098  CD  GLU P 171     -10.427  -9.747   3.508  0.00  0.00      PROA  
ATOM   2099  OE1 GLU P 171     -10.108  -9.675   4.709  0.00  0.00      PROA  
ATOM   2100  OE2 GLU P 171     -11.145  -8.889   2.946  0.00  0.00      PROA  
ATOM   2101  C   GLU P 171      -7.784 -10.933  -0.662  0.00  0.00      PROA  
ATOM   2102  O   GLU P 171      -8.193 -10.241  -1.629  0.00  0.00      PROA  
ATOM   2103  N   GLY P 172      -6.452 -11.220  -0.425  0.00  0.00      PROA  
ATOM   2104  HN  GLY P 172      -6.151 -11.604   0.444  0.00  0.00      PROA  
ATOM   2105  CA  GLY P 172      -5.364 -10.954  -1.357  0.00  0.00      PROA  
ATOM   2106  HA1 GLY P 172      -4.611 -11.440  -0.755  0.00  0.00      PROA  
ATOM   2107  HA2 GLY P 172      -5.096  -9.915  -1.481  0.00  0.00      PROA  
ATOM   2108  C   GLY P 172      -5.460 -11.525  -2.764  0.00  0.00      PROA  
ATOM   2109  O   GLY P 172      -5.001 -10.886  -3.716  0.00  0.00      PROA  
ATOM   2110  N   LEU P 173      -6.070 -12.720  -2.797  0.00  0.00      PROA  
ATOM   2111  HN  LEU P 173      -6.420 -13.276  -2.047  0.00  0.00      PROA  
ATOM   2112  CA  LEU P 173      -6.414 -13.297  -4.096  0.00  0.00      PROA  
ATOM   2113  HA  LEU P 173      -5.508 -13.213  -4.677  0.00  0.00      PROA  
ATOM   2114  CB  LEU P 173      -6.971 -14.691  -3.978  0.00  0.00      PROA  
ATOM   2115  HB1 LEU P 173      -7.591 -14.982  -4.852  0.00  0.00      PROA  
ATOM   2116  HB2 LEU P 173      -7.685 -14.653  -3.127  0.00  0.00      PROA  
ATOM   2117  CG  LEU P 173      -5.871 -15.753  -3.681  0.00  0.00      PROA  
ATOM   2118  HG  LEU P 173      -5.226 -15.458  -2.826  0.00  0.00      PROA  
ATOM   2119  CD1 LEU P 173      -6.503 -17.048  -3.203  0.00  0.00      PROA  
ATOM   2120 HD11 LEU P 173      -6.951 -17.555  -4.084  0.00  0.00      PROA  
ATOM   2121 HD12 LEU P 173      -7.282 -16.787  -2.457  0.00  0.00      PROA  
ATOM   2122 HD13 LEU P 173      -5.818 -17.744  -2.673  0.00  0.00      PROA  
ATOM   2123  CD2 LEU P 173      -4.905 -15.911  -4.820  0.00  0.00      PROA  
ATOM   2124 HD21 LEU P 173      -4.488 -14.936  -5.151  0.00  0.00      PROA  
ATOM   2125 HD22 LEU P 173      -5.445 -16.431  -5.640  0.00  0.00      PROA  
ATOM   2126 HD23 LEU P 173      -4.022 -16.490  -4.475  0.00  0.00      PROA  
ATOM   2127  C   LEU P 173      -7.464 -12.562  -4.879  0.00  0.00      PROA  
ATOM   2128  O   LEU P 173      -7.249 -12.467  -6.105  0.00  0.00      PROA  
ATOM   2129  N   GLY P 174      -8.478 -11.970  -4.272  0.00  0.00      PROA  
ATOM   2130  HN  GLY P 174      -8.607 -12.073  -3.289  0.00  0.00      PROA  
ATOM   2131  CA  GLY P 174      -9.479 -11.166  -4.968  0.00  0.00      PROA  
ATOM   2132  HA1 GLY P 174     -10.384 -11.309  -4.397  0.00  0.00      PROA  
ATOM   2133  HA2 GLY P 174      -9.557 -11.620  -5.945  0.00  0.00      PROA  
ATOM   2134  C   GLY P 174      -9.219  -9.730  -5.141  0.00  0.00      PROA  
ATOM   2135  O   GLY P 174      -9.684  -9.242  -6.182  0.00  0.00      PROA  
ATOM   2136  N   GLU P 175      -8.398  -9.100  -4.303  0.00  0.00      PROA  
ATOM   2137  HN  GLU P 175      -8.098  -9.668  -3.541  0.00  0.00      PROA  
ATOM   2138  CA  GLU P 175      -7.712  -7.843  -4.459  0.00  0.00      PROA  
ATOM   2139  HA  GLU P 175      -8.350  -7.012  -4.723  0.00  0.00      PROA  
ATOM   2140  CB  GLU P 175      -6.999  -7.406  -3.155  0.00  0.00      PROA  
ATOM   2141  HB1 GLU P 175      -6.292  -6.587  -3.410  0.00  0.00      PROA  
ATOM   2142  HB2 GLU P 175      -6.373  -8.278  -2.868  0.00  0.00      PROA  
ATOM   2143  CG  GLU P 175      -7.890  -6.844  -2.008  0.00  0.00      PROA  
ATOM   2144  HG1 GLU P 175      -8.150  -7.675  -1.318  0.00  0.00      PROA  
ATOM   2145  HG2 GLU P 175      -8.828  -6.587  -2.545  0.00  0.00      PROA  
ATOM   2146  CD  GLU P 175      -7.413  -5.663  -1.114  0.00  0.00      PROA  
ATOM   2147  OE1 GLU P 175      -6.623  -4.893  -1.767  0.00  0.00      PROA  
ATOM   2148  OE2 GLU P 175      -7.655  -5.599   0.105  0.00  0.00      PROA  
ATOM   2149  C   GLU P 175      -6.673  -7.730  -5.513  0.00  0.00      PROA  
ATOM   2150  O   GLU P 175      -6.590  -6.831  -6.338  0.00  0.00      PROA  
ATOM   2151  N   GLY P 176      -5.796  -8.756  -5.680  0.00  0.00      PROA  
ATOM   2152  HN  GLY P 176      -5.867  -9.459  -4.977  0.00  0.00      PROA  
ATOM   2153  CA  GLY P 176      -4.612  -8.783  -6.503  0.00  0.00      PROA  
ATOM   2154  HA1 GLY P 176      -4.020  -9.599  -6.115  0.00  0.00      PROA  
ATOM   2155  HA2 GLY P 176      -4.074  -7.846  -6.509  0.00  0.00      PROA  
ATOM   2156  C   GLY P 176      -4.923  -9.148  -7.922  0.00  0.00      PROA  
ATOM   2157  O   GLY P 176      -4.018  -8.950  -8.739  0.00  0.00      PROA  
ATOM   2158  N   VAL P 177      -6.166  -9.649  -8.259  0.00  0.00      PROA  
ATOM   2159  HN  VAL P 177      -6.626 -10.051  -7.470  0.00  0.00      PROA  
ATOM   2160  CA  VAL P 177      -6.687  -9.934  -9.647  0.00  0.00      PROA  
ATOM   2161  HA  VAL P 177      -5.863 -10.402 -10.165  0.00  0.00      PROA  
ATOM   2162  CB  VAL P 177      -7.794 -11.008  -9.649  0.00  0.00      PROA  
ATOM   2163  HB  VAL P 177      -7.644 -11.747  -8.833  0.00  0.00      PROA  
ATOM   2164  CG1 VAL P 177      -9.167 -10.423  -9.325  0.00  0.00      PROA  
ATOM   2165 HG11 VAL P 177      -9.450  -9.784 -10.188  0.00  0.00      PROA  
ATOM   2166 HG12 VAL P 177      -9.040  -9.787  -8.423  0.00  0.00      PROA  
ATOM   2167 HG13 VAL P 177      -9.988 -11.171  -9.315  0.00  0.00      PROA  
ATOM   2168  CG2 VAL P 177      -7.695 -11.720 -10.999  0.00  0.00      PROA  
ATOM   2169 HG21 VAL P 177      -7.851 -11.048 -11.870  0.00  0.00      PROA  
ATOM   2170 HG22 VAL P 177      -8.570 -12.404 -11.000  0.00  0.00      PROA  
ATOM   2171 HG23 VAL P 177      -6.734 -12.274 -11.059  0.00  0.00      PROA  
ATOM   2172  C   VAL P 177      -7.029  -8.638 -10.367  0.00  0.00      PROA  
ATOM   2173  O   VAL P 177      -7.086  -8.575 -11.607  0.00  0.00      PROA  
ATOM   2174  N   THR P 178      -7.308  -7.491  -9.579  0.00  0.00      PROA  
ATOM   2175  HN  THR P 178      -7.206  -7.537  -8.588  0.00  0.00      PROA  
ATOM   2176  CA  THR P 178      -7.893  -6.267 -10.120  0.00  0.00      PROA  
ATOM   2177  HA  THR P 178      -8.816  -6.475 -10.639  0.00  0.00      PROA  
ATOM   2178  CB  THR P 178      -8.133  -5.221  -9.026  0.00  0.00      PROA  
ATOM   2179  HB  THR P 178      -8.572  -4.305  -9.475  0.00  0.00      PROA  
ATOM   2180  OG1 THR P 178      -6.952  -4.929  -8.293  0.00  0.00      PROA  
ATOM   2181  HG1 THR P 178      -6.917  -5.491  -7.516  0.00  0.00      PROA  
ATOM   2182  CG2 THR P 178      -9.133  -5.839  -8.071  0.00  0.00      PROA  
ATOM   2183 HG21 THR P 178     -10.135  -5.989  -8.528  0.00  0.00      PROA  
ATOM   2184 HG22 THR P 178      -9.374  -5.229  -7.174  0.00  0.00      PROA  
ATOM   2185 HG23 THR P 178      -8.788  -6.799  -7.633  0.00  0.00      PROA  
ATOM   2186  C   THR P 178      -7.051  -5.653 -11.225  0.00  0.00      PROA  
ATOM   2187  O   THR P 178      -7.525  -5.303 -12.286  0.00  0.00      PROA  
ATOM   2188  N   PHE P 179      -5.765  -5.488 -11.087  0.00  0.00      PROA  
ATOM   2189  HN  PHE P 179      -5.235  -5.734 -10.279  0.00  0.00      PROA  
ATOM   2190  CA  PHE P 179      -5.061  -4.849 -12.196  0.00  0.00      PROA  
ATOM   2191  HA  PHE P 179      -5.633  -4.026 -12.598  0.00  0.00      PROA  
ATOM   2192  CB  PHE P 179      -3.741  -4.307 -11.716  0.00  0.00      PROA  
ATOM   2193  HB1 PHE P 179      -3.217  -5.064 -11.093  0.00  0.00      PROA  
ATOM   2194  HB2 PHE P 179      -3.872  -3.440 -11.033  0.00  0.00      PROA  
ATOM   2195  CG  PHE P 179      -2.889  -3.840 -12.852  0.00  0.00      PROA  
ATOM   2196  CD1 PHE P 179      -3.051  -2.569 -13.410  0.00  0.00      PROA  
ATOM   2197  HD1 PHE P 179      -3.739  -1.880 -12.943  0.00  0.00      PROA  
ATOM   2198  CE1 PHE P 179      -2.324  -2.154 -14.558  0.00  0.00      PROA  
ATOM   2199  HE1 PHE P 179      -2.402  -1.153 -14.957  0.00  0.00      PROA  
ATOM   2200  CZ  PHE P 179      -1.379  -3.089 -15.091  0.00  0.00      PROA  
ATOM   2201  HZ  PHE P 179      -0.739  -2.734 -15.886  0.00  0.00      PROA  
ATOM   2202  CD2 PHE P 179      -1.889  -4.809 -13.344  0.00  0.00      PROA  
ATOM   2203  HD2 PHE P 179      -1.624  -5.800 -13.006  0.00  0.00      PROA  
ATOM   2204  CE2 PHE P 179      -1.143  -4.338 -14.449  0.00  0.00      PROA  
ATOM   2205  HE2 PHE P 179      -0.495  -5.050 -14.939  0.00  0.00      PROA  
ATOM   2206  C   PHE P 179      -4.940  -5.809 -13.420  0.00  0.00      PROA  
ATOM   2207  O   PHE P 179      -5.128  -5.346 -14.543  0.00  0.00      PROA  
ATOM   2208  N   PRO P 180      -4.645  -7.109 -13.299  0.00  0.00      PROA  
ATOM   2209  CD  PRO P 180      -3.822  -7.655 -12.198  0.00  0.00      PROA  
ATOM   2210  HD1 PRO P 180      -4.413  -7.883 -11.285  0.00  0.00      PROA  
ATOM   2211  HD2 PRO P 180      -2.966  -7.014 -11.898  0.00  0.00      PROA  
ATOM   2212  CA  PRO P 180      -4.614  -8.020 -14.438  0.00  0.00      PROA  
ATOM   2213  HA  PRO P 180      -3.908  -7.583 -15.129  0.00  0.00      PROA  
ATOM   2214  CB  PRO P 180      -4.184  -9.383 -13.896  0.00  0.00      PROA  
ATOM   2215  HB1 PRO P 180      -3.640 -10.056 -14.593  0.00  0.00      PROA  
ATOM   2216  HB2 PRO P 180      -4.974 -10.012 -13.434  0.00  0.00      PROA  
ATOM   2217  CG  PRO P 180      -3.233  -8.950 -12.734  0.00  0.00      PROA  
ATOM   2218  HG1 PRO P 180      -3.091  -9.757 -11.983  0.00  0.00      PROA  
ATOM   2219  HG2 PRO P 180      -2.277  -8.785 -13.276  0.00  0.00      PROA  
ATOM   2220  C   PRO P 180      -5.932  -8.057 -15.228  0.00  0.00      PROA  
ATOM   2221  O   PRO P 180      -5.862  -7.880 -16.446  0.00  0.00      PROA  
ATOM   2222  N   ALA P 181      -7.096  -8.178 -14.521  0.00  0.00      PROA  
ATOM   2223  HN  ALA P 181      -6.967  -8.275 -13.537  0.00  0.00      PROA  
ATOM   2224  CA  ALA P 181      -8.488  -7.876 -15.078  0.00  0.00      PROA  
ATOM   2225  HA  ALA P 181      -8.618  -8.597 -15.872  0.00  0.00      PROA  
ATOM   2226  CB  ALA P 181      -9.511  -8.179 -14.001  0.00  0.00      PROA  
ATOM   2227  HB1 ALA P 181      -9.463  -7.334 -13.281  0.00  0.00      PROA  
ATOM   2228  HB2 ALA P 181      -9.343  -9.191 -13.576  0.00  0.00      PROA  
ATOM   2229  HB3 ALA P 181     -10.486  -8.131 -14.531  0.00  0.00      PROA  
ATOM   2230  C   ALA P 181      -8.723  -6.582 -15.699  0.00  0.00      PROA  
ATOM   2231  O   ALA P 181      -9.207  -6.495 -16.765  0.00  0.00      PROA  
ATOM   2232  N   MET P 182      -8.421  -5.498 -15.092  0.00  0.00      PROA  
ATOM   2233  HN  MET P 182      -8.035  -5.538 -14.173  0.00  0.00      PROA  
ATOM   2234  CA  MET P 182      -8.667  -4.148 -15.617  0.00  0.00      PROA  
ATOM   2235  HA  MET P 182      -9.698  -4.269 -15.916  0.00  0.00      PROA  
ATOM   2236  CB  MET P 182      -8.531  -3.051 -14.515  0.00  0.00      PROA  
ATOM   2237  HB1 MET P 182      -7.448  -2.926 -14.297  0.00  0.00      PROA  
ATOM   2238  HB2 MET P 182      -8.911  -3.473 -13.560  0.00  0.00      PROA  
ATOM   2239  CG  MET P 182      -9.207  -1.681 -14.845  0.00  0.00      PROA  
ATOM   2240  HG1 MET P 182      -9.119  -1.355 -15.904  0.00  0.00      PROA  
ATOM   2241  HG2 MET P 182      -8.650  -0.904 -14.279  0.00  0.00      PROA  
ATOM   2242  SD  MET P 182     -10.963  -1.514 -14.566  0.00  0.00      PROA  
ATOM   2243  CE  MET P 182     -11.555  -1.474 -16.290  0.00  0.00      PROA  
ATOM   2244  HE1 MET P 182     -11.171  -0.563 -16.798  0.00  0.00      PROA  
ATOM   2245  HE2 MET P 182     -12.661  -1.366 -16.303  0.00  0.00      PROA  
ATOM   2246  HE3 MET P 182     -11.293  -2.421 -16.808  0.00  0.00      PROA  
ATOM   2247  C   MET P 182      -7.962  -3.746 -16.837  0.00  0.00      PROA  
ATOM   2248  O   MET P 182      -8.519  -3.139 -17.777  0.00  0.00      PROA  
ATOM   2249  N   HSD P 183      -6.715  -4.230 -16.932  0.00  0.00      PROA  
ATOM   2250  HN  HSD P 183      -6.383  -4.859 -16.233  0.00  0.00      PROA  
ATOM   2251  CA  HSD P 183      -5.836  -3.948 -18.057  0.00  0.00      PROA  
ATOM   2252  HA  HSD P 183      -5.964  -2.888 -18.215  0.00  0.00      PROA  
ATOM   2253  CB  HSD P 183      -4.428  -4.292 -17.593  0.00  0.00      PROA  
ATOM   2254  HB1 HSD P 183      -4.392  -5.363 -17.299  0.00  0.00      PROA  
ATOM   2255  HB2 HSD P 183      -4.235  -3.832 -16.601  0.00  0.00      PROA  
ATOM   2256  ND1 HSD P 183      -2.254  -4.748 -18.819  0.00  0.00      PROA  
ATOM   2257  HD1 HSD P 183      -2.019  -5.590 -18.334  0.00  0.00      PROA  
ATOM   2258  CG  HSD P 183      -3.343  -3.887 -18.627  0.00  0.00      PROA  
ATOM   2259  CE1 HSD P 183      -1.499  -4.230 -19.806  0.00  0.00      PROA  
ATOM   2260  HE1 HSD P 183      -0.608  -4.763 -20.136  0.00  0.00      PROA  
ATOM   2261  NE2 HSD P 183      -2.048  -3.139 -20.303  0.00  0.00      PROA  
ATOM   2262  CD2 HSD P 183      -3.186  -2.918 -19.553  0.00  0.00      PROA  
ATOM   2263  HD2 HSD P 183      -3.869  -2.106 -19.766  0.00  0.00      PROA  
ATOM   2264  C   HSD P 183      -6.263  -4.748 -19.284  0.00  0.00      PROA  
ATOM   2265  O   HSD P 183      -6.027  -4.265 -20.370  0.00  0.00      PROA  
ATOM   2266  N   ALA P 184      -6.832  -5.929 -19.095  0.00  0.00      PROA  
ATOM   2267  HN  ALA P 184      -6.762  -6.231 -18.148  0.00  0.00      PROA  
ATOM   2268  CA  ALA P 184      -7.569  -6.658 -20.088  0.00  0.00      PROA  
ATOM   2269  HA  ALA P 184      -6.946  -6.788 -20.960  0.00  0.00      PROA  
ATOM   2270  CB  ALA P 184      -7.973  -8.052 -19.637  0.00  0.00      PROA  
ATOM   2271  HB1 ALA P 184      -8.719  -8.120 -18.816  0.00  0.00      PROA  
ATOM   2272  HB2 ALA P 184      -7.049  -8.596 -19.346  0.00  0.00      PROA  
ATOM   2273  HB3 ALA P 184      -8.424  -8.550 -20.522  0.00  0.00      PROA  
ATOM   2274  C   ALA P 184      -8.744  -6.007 -20.678  0.00  0.00      PROA  
ATOM   2275  O   ALA P 184      -8.894  -5.805 -21.882  0.00  0.00      PROA  
ATOM   2276  N   MET P 185      -9.634  -5.376 -19.831  0.00  0.00      PROA  
ATOM   2277  HN  MET P 185      -9.513  -5.400 -18.842  0.00  0.00      PROA  
ATOM   2278  CA  MET P 185     -10.768  -4.593 -20.313  0.00  0.00      PROA  
ATOM   2279  HA  MET P 185     -11.324  -5.259 -20.956  0.00  0.00      PROA  
ATOM   2280  CB  MET P 185     -11.704  -4.297 -19.171  0.00  0.00      PROA  
ATOM   2281  HB1 MET P 185     -12.214  -3.316 -19.279  0.00  0.00      PROA  
ATOM   2282  HB2 MET P 185     -11.202  -4.272 -18.180  0.00  0.00      PROA  
ATOM   2283  CG  MET P 185     -12.803  -5.344 -18.937  0.00  0.00      PROA  
ATOM   2284  HG1 MET P 185     -12.330  -6.250 -18.502  0.00  0.00      PROA  
ATOM   2285  HG2 MET P 185     -13.274  -5.732 -19.866  0.00  0.00      PROA  
ATOM   2286  SD  MET P 185     -14.231  -4.937 -17.892  0.00  0.00      PROA  
ATOM   2287  CE  MET P 185     -14.694  -3.289 -18.637  0.00  0.00      PROA  
ATOM   2288  HE1 MET P 185     -13.916  -2.498 -18.574  0.00  0.00      PROA  
ATOM   2289  HE2 MET P 185     -15.603  -2.896 -18.134  0.00  0.00      PROA  
ATOM   2290  HE3 MET P 185     -14.912  -3.313 -19.726  0.00  0.00      PROA  
ATOM   2291  C   MET P 185     -10.317  -3.393 -21.100  0.00  0.00      PROA  
ATOM   2292  O   MET P 185     -10.829  -3.164 -22.171  0.00  0.00      PROA  
ATOM   2293  N   TRP P 186      -9.294  -2.612 -20.654  0.00  0.00      PROA  
ATOM   2294  HN  TRP P 186      -9.002  -2.657 -19.702  0.00  0.00      PROA  
ATOM   2295  CA  TRP P 186      -8.833  -1.376 -21.323  0.00  0.00      PROA  
ATOM   2296  HA  TRP P 186      -9.728  -0.860 -21.639  0.00  0.00      PROA  
ATOM   2297  CB  TRP P 186      -7.913  -0.464 -20.517  0.00  0.00      PROA  
ATOM   2298  HB1 TRP P 186      -7.361   0.250 -21.165  0.00  0.00      PROA  
ATOM   2299  HB2 TRP P 186      -7.148  -1.140 -20.080  0.00  0.00      PROA  
ATOM   2300  CG  TRP P 186      -8.698   0.279 -19.438  0.00  0.00      PROA  
ATOM   2301  CD1 TRP P 186      -8.464   0.225 -18.130  0.00  0.00      PROA  
ATOM   2302  HD1 TRP P 186      -7.753  -0.401 -17.612  0.00  0.00      PROA  
ATOM   2303  NE1 TRP P 186      -9.283   1.157 -17.465  0.00  0.00      PROA  
ATOM   2304  HE1 TRP P 186      -9.168   1.531 -16.570  0.00  0.00      PROA  
ATOM   2305  CE2 TRP P 186     -10.080   1.743 -18.364  0.00  0.00      PROA  
ATOM   2306  CD2 TRP P 186      -9.723   1.275 -19.632  0.00  0.00      PROA  
ATOM   2307  CE3 TRP P 186     -10.394   1.734 -20.804  0.00  0.00      PROA  
ATOM   2308  HE3 TRP P 186     -10.154   1.433 -21.813  0.00  0.00      PROA  
ATOM   2309  CZ3 TRP P 186     -11.418   2.686 -20.655  0.00  0.00      PROA  
ATOM   2310  HZ3 TRP P 186     -11.930   3.094 -21.513  0.00  0.00      PROA  
ATOM   2311  CZ2 TRP P 186     -11.103   2.686 -18.302  0.00  0.00      PROA  
ATOM   2312  HZ2 TRP P 186     -11.354   3.177 -17.374  0.00  0.00      PROA  
ATOM   2313  CH2 TRP P 186     -11.704   3.105 -19.430  0.00  0.00      PROA  
ATOM   2314  HH2 TRP P 186     -12.542   3.778 -19.330  0.00  0.00      PROA  
ATOM   2315  C   TRP P 186      -8.194  -1.672 -22.698  0.00  0.00      PROA  
ATOM   2316  O   TRP P 186      -8.054  -0.785 -23.582  0.00  0.00      PROA  
ATOM   2317  N   SER P 187      -7.820  -2.932 -22.906  0.00  0.00      PROA  
ATOM   2318  HN  SER P 187      -7.844  -3.606 -22.172  0.00  0.00      PROA  
ATOM   2319  CA  SER P 187      -7.339  -3.346 -24.164  0.00  0.00      PROA  
ATOM   2320  HA  SER P 187      -6.496  -2.716 -24.409  0.00  0.00      PROA  
ATOM   2321  CB  SER P 187      -6.799  -4.810 -24.113  0.00  0.00      PROA  
ATOM   2322  HB1 SER P 187      -7.594  -5.579 -24.011  0.00  0.00      PROA  
ATOM   2323  HB2 SER P 187      -6.081  -4.917 -23.271  0.00  0.00      PROA  
ATOM   2324  OG  SER P 187      -6.153  -5.240 -25.343  0.00  0.00      PROA  
ATOM   2325  HG1 SER P 187      -6.693  -5.940 -25.717  0.00  0.00      PROA  
ATOM   2326  C   SER P 187      -8.323  -3.220 -25.309  0.00  0.00      PROA  
ATOM   2327  O   SER P 187      -7.955  -2.866 -26.387  0.00  0.00      PROA  
ATOM   2328  N   SER P 188      -9.646  -3.506 -25.157  0.00  0.00      PROA  
ATOM   2329  HN  SER P 188      -9.970  -3.911 -24.305  0.00  0.00      PROA  
ATOM   2330  CA  SER P 188     -10.583  -3.458 -26.293  0.00  0.00      PROA  
ATOM   2331  HA  SER P 188     -10.087  -3.410 -27.251  0.00  0.00      PROA  
ATOM   2332  CB  SER P 188     -11.534  -4.633 -26.437  0.00  0.00      PROA  
ATOM   2333  HB1 SER P 188     -11.980  -4.472 -27.441  0.00  0.00      PROA  
ATOM   2334  HB2 SER P 188     -12.343  -4.688 -25.678  0.00  0.00      PROA  
ATOM   2335  OG  SER P 188     -10.874  -5.902 -26.530  0.00  0.00      PROA  
ATOM   2336  HG1 SER P 188     -10.291  -5.880 -25.768  0.00  0.00      PROA  
ATOM   2337  C   SER P 188     -11.367  -2.128 -26.236  0.00  0.00      PROA  
ATOM   2338  O   SER P 188     -12.311  -1.984 -26.988  0.00  0.00      PROA  
ATOM   2339  N   TRP P 189     -10.998  -1.249 -25.232  0.00  0.00      PROA  
ATOM   2340  HN  TRP P 189     -10.169  -1.388 -24.696  0.00  0.00      PROA  
ATOM   2341  CA  TRP P 189     -11.802  -0.125 -24.891  0.00  0.00      PROA  
ATOM   2342  HA  TRP P 189     -12.577  -0.018 -25.636  0.00  0.00      PROA  
ATOM   2343  CB  TRP P 189     -12.394  -0.478 -23.468  0.00  0.00      PROA  
ATOM   2344  HB1 TRP P 189     -12.471   0.396 -22.787  0.00  0.00      PROA  
ATOM   2345  HB2 TRP P 189     -11.653  -1.137 -22.966  0.00  0.00      PROA  
ATOM   2346  CG  TRP P 189     -13.781  -1.051 -23.440  0.00  0.00      PROA  
ATOM   2347  CD1 TRP P 189     -14.142  -2.288 -22.943  0.00  0.00      PROA  
ATOM   2348  HD1 TRP P 189     -13.509  -3.082 -22.576  0.00  0.00      PROA  
ATOM   2349  NE1 TRP P 189     -15.470  -2.285 -22.727  0.00  0.00      PROA  
ATOM   2350  HE1 TRP P 189     -15.888  -2.844 -22.045  0.00  0.00      PROA  
ATOM   2351  CE2 TRP P 189     -16.020  -1.215 -23.272  0.00  0.00      PROA  
ATOM   2352  CD2 TRP P 189     -14.989  -0.300 -23.621  0.00  0.00      PROA  
ATOM   2353  CE3 TRP P 189     -15.275   1.019 -23.991  0.00  0.00      PROA  
ATOM   2354  HE3 TRP P 189     -14.537   1.752 -24.280  0.00  0.00      PROA  
ATOM   2355  CZ3 TRP P 189     -16.640   1.364 -24.007  0.00  0.00      PROA  
ATOM   2356  HZ3 TRP P 189     -17.017   2.324 -24.329  0.00  0.00      PROA  
ATOM   2357  CZ2 TRP P 189     -17.319  -0.833 -23.223  0.00  0.00      PROA  
ATOM   2358  HZ2 TRP P 189     -18.048  -1.485 -22.764  0.00  0.00      PROA  
ATOM   2359  CH2 TRP P 189     -17.607   0.476 -23.630  0.00  0.00      PROA  
ATOM   2360  HH2 TRP P 189     -18.589   0.921 -23.569  0.00  0.00      PROA  
ATOM   2361  C   TRP P 189     -11.156   1.250 -24.974  0.00  0.00      PROA  
ATOM   2362  O   TRP P 189     -11.914   2.198 -24.800  0.00  0.00      PROA  
ATOM   2363  N   ALA P 190      -9.835   1.394 -25.045  0.00  0.00      PROA  
ATOM   2364  HN  ALA P 190      -9.181   0.664 -24.862  0.00  0.00      PROA  
ATOM   2365  CA  ALA P 190      -9.280   2.672 -25.221  0.00  0.00      PROA  
ATOM   2366  HA  ALA P 190     -10.051   3.406 -25.042  0.00  0.00      PROA  
ATOM   2367  CB  ALA P 190      -8.172   2.809 -24.140  0.00  0.00      PROA  
ATOM   2368  HB1 ALA P 190      -7.262   2.199 -24.331  0.00  0.00      PROA  
ATOM   2369  HB2 ALA P 190      -8.639   2.583 -23.158  0.00  0.00      PROA  
ATOM   2370  HB3 ALA P 190      -7.871   3.878 -24.164  0.00  0.00      PROA  
ATOM   2371  C   ALA P 190      -8.633   2.944 -26.569  0.00  0.00      PROA  
ATOM   2372  O   ALA P 190      -7.675   2.286 -27.002  0.00  0.00      PROA  
ATOM   2373  N   PRO P 191      -9.062   4.080 -27.305  0.00  0.00      PROA  
ATOM   2374  CD  PRO P 191     -10.350   4.779 -27.094  0.00  0.00      PROA  
ATOM   2375  HD1 PRO P 191     -10.326   5.412 -26.182  0.00  0.00      PROA  
ATOM   2376  HD2 PRO P 191     -11.174   4.064 -26.885  0.00  0.00      PROA  
ATOM   2377  CA  PRO P 191      -8.417   4.565 -28.499  0.00  0.00      PROA  
ATOM   2378  HA  PRO P 191      -8.457   3.756 -29.214  0.00  0.00      PROA  
ATOM   2379  CB  PRO P 191      -9.279   5.761 -28.963  0.00  0.00      PROA  
ATOM   2380  HB1 PRO P 191      -9.340   5.646 -30.067  0.00  0.00      PROA  
ATOM   2381  HB2 PRO P 191      -8.907   6.759 -28.645  0.00  0.00      PROA  
ATOM   2382  CG  PRO P 191     -10.659   5.462 -28.384  0.00  0.00      PROA  
ATOM   2383  HG1 PRO P 191     -11.066   6.466 -28.135  0.00  0.00      PROA  
ATOM   2384  HG2 PRO P 191     -11.211   4.802 -29.087  0.00  0.00      PROA  
ATOM   2385  C   PRO P 191      -6.961   4.905 -28.258  0.00  0.00      PROA  
ATOM   2386  O   PRO P 191      -6.623   5.186 -27.093  0.00  0.00      PROA  
ATOM   2387  N   PRO P 192      -6.002   4.854 -29.189  0.00  0.00      PROA  
ATOM   2388  CD  PRO P 192      -6.116   4.317 -30.539  0.00  0.00      PROA  
ATOM   2389  HD1 PRO P 192      -6.359   5.179 -31.196  0.00  0.00      PROA  
ATOM   2390  HD2 PRO P 192      -6.874   3.506 -30.591  0.00  0.00      PROA  
ATOM   2391  CA  PRO P 192      -4.588   4.966 -28.726  0.00  0.00      PROA  
ATOM   2392  HA  PRO P 192      -4.445   4.313 -27.877  0.00  0.00      PROA  
ATOM   2393  CB  PRO P 192      -3.758   4.475 -30.006  0.00  0.00      PROA  
ATOM   2394  HB1 PRO P 192      -2.848   3.921 -29.692  0.00  0.00      PROA  
ATOM   2395  HB2 PRO P 192      -3.453   5.361 -30.603  0.00  0.00      PROA  
ATOM   2396  CG  PRO P 192      -4.769   3.637 -30.811  0.00  0.00      PROA  
ATOM   2397  HG1 PRO P 192      -4.492   3.449 -31.870  0.00  0.00      PROA  
ATOM   2398  HG2 PRO P 192      -4.844   2.645 -30.316  0.00  0.00      PROA  
ATOM   2399  C   PRO P 192      -4.289   6.414 -28.287  0.00  0.00      PROA  
ATOM   2400  O   PRO P 192      -3.474   6.647 -27.385  0.00  0.00      PROA  
ATOM   2401  N   LEU P 193      -4.874   7.413 -28.921  0.00  0.00      PROA  
ATOM   2402  HN  LEU P 193      -5.390   7.294 -29.765  0.00  0.00      PROA  
ATOM   2403  CA  LEU P 193      -4.658   8.811 -28.474  0.00  0.00      PROA  
ATOM   2404  HA  LEU P 193      -3.593   8.984 -28.422  0.00  0.00      PROA  
ATOM   2405  CB  LEU P 193      -5.250   9.858 -29.382  0.00  0.00      PROA  
ATOM   2406  HB1 LEU P 193      -5.285  10.846 -28.874  0.00  0.00      PROA  
ATOM   2407  HB2 LEU P 193      -6.281   9.571 -29.680  0.00  0.00      PROA  
ATOM   2408  CG  LEU P 193      -4.532  10.180 -30.669  0.00  0.00      PROA  
ATOM   2409  HG  LEU P 193      -5.254  10.814 -31.227  0.00  0.00      PROA  
ATOM   2410  CD1 LEU P 193      -3.255  10.901 -30.338  0.00  0.00      PROA  
ATOM   2411 HD11 LEU P 193      -2.778  11.231 -31.286  0.00  0.00      PROA  
ATOM   2412 HD12 LEU P 193      -2.597  10.238 -29.737  0.00  0.00      PROA  
ATOM   2413 HD13 LEU P 193      -3.440  11.829 -29.756  0.00  0.00      PROA  
ATOM   2414  CD2 LEU P 193      -4.105   9.038 -31.576  0.00  0.00      PROA  
ATOM   2415 HD21 LEU P 193      -4.912   8.275 -31.578  0.00  0.00      PROA  
ATOM   2416 HD22 LEU P 193      -3.180   8.641 -31.106  0.00  0.00      PROA  
ATOM   2417 HD23 LEU P 193      -3.857   9.364 -32.608  0.00  0.00      PROA  
ATOM   2418  C   LEU P 193      -5.277   8.982 -27.063  0.00  0.00      PROA  
ATOM   2419  O   LEU P 193      -4.683   9.692 -26.246  0.00  0.00      PROA  
ATOM   2420  N   GLU P 194      -6.395   8.324 -26.660  0.00  0.00      PROA  
ATOM   2421  HN  GLU P 194      -6.914   7.680 -27.216  0.00  0.00      PROA  
ATOM   2422  CA  GLU P 194      -7.054   8.468 -25.387  0.00  0.00      PROA  
ATOM   2423  HA  GLU P 194      -6.802   9.420 -24.943  0.00  0.00      PROA  
ATOM   2424  CB  GLU P 194      -8.565   8.480 -25.611  0.00  0.00      PROA  
ATOM   2425  HB1 GLU P 194      -9.104   8.691 -24.663  0.00  0.00      PROA  
ATOM   2426  HB2 GLU P 194      -9.017   7.503 -25.884  0.00  0.00      PROA  
ATOM   2427  CG  GLU P 194      -8.964   9.661 -26.563  0.00  0.00      PROA  
ATOM   2428  HG1 GLU P 194      -8.391   9.728 -27.513  0.00  0.00      PROA  
ATOM   2429  HG2 GLU P 194      -8.768  10.603 -26.008  0.00  0.00      PROA  
ATOM   2430  CD  GLU P 194     -10.438   9.703 -26.822  0.00  0.00      PROA  
ATOM   2431  OE1 GLU P 194     -10.853   9.862 -28.015  0.00  0.00      PROA  
ATOM   2432  OE2 GLU P 194     -11.258   9.657 -25.870  0.00  0.00      PROA  
ATOM   2433  C   GLU P 194      -6.713   7.462 -24.322  0.00  0.00      PROA  
ATOM   2434  O   GLU P 194      -7.254   7.508 -23.279  0.00  0.00      PROA  
ATOM   2435  N   ARG P 195      -5.820   6.471 -24.712  0.00  0.00      PROA  
ATOM   2436  HN  ARG P 195      -5.437   6.512 -25.631  0.00  0.00      PROA  
ATOM   2437  CA  ARG P 195      -5.494   5.353 -23.912  0.00  0.00      PROA  
ATOM   2438  HA  ARG P 195      -6.408   4.856 -23.623  0.00  0.00      PROA  
ATOM   2439  CB  ARG P 195      -4.765   4.242 -24.651  0.00  0.00      PROA  
ATOM   2440  HB1 ARG P 195      -3.900   4.682 -25.193  0.00  0.00      PROA  
ATOM   2441  HB2 ARG P 195      -5.369   3.843 -25.494  0.00  0.00      PROA  
ATOM   2442  CG  ARG P 195      -4.185   3.119 -23.794  0.00  0.00      PROA  
ATOM   2443  HG1 ARG P 195      -4.977   2.784 -23.091  0.00  0.00      PROA  
ATOM   2444  HG2 ARG P 195      -3.342   3.500 -23.178  0.00  0.00      PROA  
ATOM   2445  CD  ARG P 195      -3.828   1.895 -24.549  0.00  0.00      PROA  
ATOM   2446  HD1 ARG P 195      -3.192   2.291 -25.369  0.00  0.00      PROA  
ATOM   2447  HD2 ARG P 195      -4.658   1.314 -25.005  0.00  0.00      PROA  
ATOM   2448  NE  ARG P 195      -3.060   0.962 -23.650  0.00  0.00      PROA  
ATOM   2449  HE  ARG P 195      -2.410   1.249 -22.947  0.00  0.00      PROA  
ATOM   2450  CZ  ARG P 195      -2.940  -0.314 -23.986  0.00  0.00      PROA  
ATOM   2451  NH1 ARG P 195      -3.729  -1.091 -24.706  0.00  0.00      PROA  
ATOM   2452 HH11 ARG P 195      -4.615  -0.811 -25.076  0.00  0.00      PROA  
ATOM   2453 HH12 ARG P 195      -3.443  -2.049 -24.724  0.00  0.00      PROA  
ATOM   2454  NH2 ARG P 195      -1.883  -0.978 -23.532  0.00  0.00      PROA  
ATOM   2455 HH21 ARG P 195      -1.876  -1.970 -23.658  0.00  0.00      PROA  
ATOM   2456 HH22 ARG P 195      -1.169  -0.515 -23.008  0.00  0.00      PROA  
ATOM   2457  C   ARG P 195      -4.826   5.659 -22.588  0.00  0.00      PROA  
ATOM   2458  O   ARG P 195      -5.287   5.293 -21.579  0.00  0.00      PROA  
ATOM   2459  N   SER P 196      -3.708   6.474 -22.656  0.00  0.00      PROA  
ATOM   2460  HN  SER P 196      -3.421   7.002 -23.451  0.00  0.00      PROA  
ATOM   2461  CA  SER P 196      -3.002   6.874 -21.440  0.00  0.00      PROA  
ATOM   2462  HA  SER P 196      -2.818   5.960 -20.894  0.00  0.00      PROA  
ATOM   2463  CB  SER P 196      -1.704   7.741 -21.606  0.00  0.00      PROA  
ATOM   2464  HB1 SER P 196      -0.855   7.195 -22.070  0.00  0.00      PROA  
ATOM   2465  HB2 SER P 196      -1.329   7.979 -20.587  0.00  0.00      PROA  
ATOM   2466  OG  SER P 196      -1.976   8.890 -22.386  0.00  0.00      PROA  
ATOM   2467  HG1 SER P 196      -1.432   8.839 -23.175  0.00  0.00      PROA  
ATOM   2468  C   SER P 196      -3.885   7.622 -20.386  0.00  0.00      PROA  
ATOM   2469  O   SER P 196      -3.824   7.350 -19.150  0.00  0.00      PROA  
ATOM   2470  N   LYS P 197      -4.894   8.458 -20.873  0.00  0.00      PROA  
ATOM   2471  HN  LYS P 197      -5.003   8.563 -21.858  0.00  0.00      PROA  
ATOM   2472  CA  LYS P 197      -5.751   9.197 -20.012  0.00  0.00      PROA  
ATOM   2473  HA  LYS P 197      -5.151   9.417 -19.141  0.00  0.00      PROA  
ATOM   2474  CB  LYS P 197      -6.172  10.575 -20.621  0.00  0.00      PROA  
ATOM   2475  HB1 LYS P 197      -5.249  11.034 -21.035  0.00  0.00      PROA  
ATOM   2476  HB2 LYS P 197      -6.697  11.192 -19.860  0.00  0.00      PROA  
ATOM   2477  CG  LYS P 197      -7.146  10.392 -21.837  0.00  0.00      PROA  
ATOM   2478  HG1 LYS P 197      -8.147  10.108 -21.447  0.00  0.00      PROA  
ATOM   2479  HG2 LYS P 197      -6.675   9.600 -22.457  0.00  0.00      PROA  
ATOM   2480  CD  LYS P 197      -7.306  11.722 -22.575  0.00  0.00      PROA  
ATOM   2481  HD1 LYS P 197      -7.991  11.472 -23.413  0.00  0.00      PROA  
ATOM   2482  HD2 LYS P 197      -6.333  11.958 -23.056  0.00  0.00      PROA  
ATOM   2483  CE  LYS P 197      -7.915  12.789 -21.669  0.00  0.00      PROA  
ATOM   2484  HE1 LYS P 197      -7.276  13.090 -20.812  0.00  0.00      PROA  
ATOM   2485  HE2 LYS P 197      -8.867  12.335 -21.319  0.00  0.00      PROA  
ATOM   2486  NZ  LYS P 197      -8.214  14.025 -22.488  0.00  0.00      PROA  
ATOM   2487  HZ1 LYS P 197      -8.887  14.660 -22.014  0.00  0.00      PROA  
ATOM   2488  HZ2 LYS P 197      -8.719  13.713 -23.342  0.00  0.00      PROA  
ATOM   2489  HZ3 LYS P 197      -7.324  14.536 -22.657  0.00  0.00      PROA  
ATOM   2490  C   LYS P 197      -6.902   8.349 -19.493  0.00  0.00      PROA  
ATOM   2491  O   LYS P 197      -7.343   8.511 -18.340  0.00  0.00      PROA  
ATOM   2492  N   LEU P 198      -7.424   7.337 -20.269  0.00  0.00      PROA  
ATOM   2493  HN  LEU P 198      -7.185   7.292 -21.236  0.00  0.00      PROA  
ATOM   2494  CA  LEU P 198      -8.433   6.424 -19.741  0.00  0.00      PROA  
ATOM   2495  HA  LEU P 198      -9.228   6.971 -19.254  0.00  0.00      PROA  
ATOM   2496  CB  LEU P 198      -9.064   5.619 -20.905  0.00  0.00      PROA  
ATOM   2497  HB1 LEU P 198      -9.784   4.825 -20.615  0.00  0.00      PROA  
ATOM   2498  HB2 LEU P 198      -8.288   5.105 -21.512  0.00  0.00      PROA  
ATOM   2499  CG  LEU P 198      -9.935   6.469 -21.897  0.00  0.00      PROA  
ATOM   2500  HG  LEU P 198      -9.256   7.281 -22.237  0.00  0.00      PROA  
ATOM   2501  CD1 LEU P 198     -10.292   5.778 -23.202  0.00  0.00      PROA  
ATOM   2502 HD11 LEU P 198     -11.194   6.308 -23.575  0.00  0.00      PROA  
ATOM   2503 HD12 LEU P 198     -10.387   4.684 -23.033  0.00  0.00      PROA  
ATOM   2504 HD13 LEU P 198      -9.501   5.798 -23.982  0.00  0.00      PROA  
ATOM   2505  CD2 LEU P 198     -11.222   6.996 -21.280  0.00  0.00      PROA  
ATOM   2506 HD21 LEU P 198     -10.839   7.754 -20.564  0.00  0.00      PROA  
ATOM   2507 HD22 LEU P 198     -11.693   6.176 -20.696  0.00  0.00      PROA  
ATOM   2508 HD23 LEU P 198     -11.942   7.518 -21.946  0.00  0.00      PROA  
ATOM   2509  C   LEU P 198      -7.812   5.571 -18.593  0.00  0.00      PROA  
ATOM   2510  O   LEU P 198      -8.328   5.362 -17.519  0.00  0.00      PROA  
ATOM   2511  N   LEU P 199      -6.571   5.041 -18.853  0.00  0.00      PROA  
ATOM   2512  HN  LEU P 199      -6.018   5.277 -19.648  0.00  0.00      PROA  
ATOM   2513  CA  LEU P 199      -5.873   4.296 -17.886  0.00  0.00      PROA  
ATOM   2514  HA  LEU P 199      -6.386   3.394 -17.584  0.00  0.00      PROA  
ATOM   2515  CB  LEU P 199      -4.505   3.717 -18.370  0.00  0.00      PROA  
ATOM   2516  HB1 LEU P 199      -3.962   3.271 -17.509  0.00  0.00      PROA  
ATOM   2517  HB2 LEU P 199      -3.862   4.574 -18.665  0.00  0.00      PROA  
ATOM   2518  CG  LEU P 199      -4.496   2.738 -19.556  0.00  0.00      PROA  
ATOM   2519  HG  LEU P 199      -5.059   3.325 -20.314  0.00  0.00      PROA  
ATOM   2520  CD1 LEU P 199      -3.033   2.527 -19.973  0.00  0.00      PROA  
ATOM   2521 HD11 LEU P 199      -2.422   2.127 -19.135  0.00  0.00      PROA  
ATOM   2522 HD12 LEU P 199      -2.598   3.467 -20.374  0.00  0.00      PROA  
ATOM   2523 HD13 LEU P 199      -2.994   1.730 -20.746  0.00  0.00      PROA  
ATOM   2524  CD2 LEU P 199      -5.239   1.449 -19.237  0.00  0.00      PROA  
ATOM   2525 HD21 LEU P 199      -6.194   1.657 -18.710  0.00  0.00      PROA  
ATOM   2526 HD22 LEU P 199      -4.601   0.618 -18.865  0.00  0.00      PROA  
ATOM   2527 HD23 LEU P 199      -5.604   0.927 -20.147  0.00  0.00      PROA  
ATOM   2528  C   LEU P 199      -5.558   5.165 -16.664  0.00  0.00      PROA  
ATOM   2529  O   LEU P 199      -5.726   4.741 -15.527  0.00  0.00      PROA  
ATOM   2530  N   SER P 200      -5.046   6.398 -16.917  0.00  0.00      PROA  
ATOM   2531  HN  SER P 200      -4.903   6.765 -17.833  0.00  0.00      PROA  
ATOM   2532  CA  SER P 200      -4.689   7.361 -15.879  0.00  0.00      PROA  
ATOM   2533  HA  SER P 200      -3.973   6.860 -15.244  0.00  0.00      PROA  
ATOM   2534  CB  SER P 200      -3.878   8.676 -16.373  0.00  0.00      PROA  
ATOM   2535  HB1 SER P 200      -4.399   9.179 -17.215  0.00  0.00      PROA  
ATOM   2536  HB2 SER P 200      -2.921   8.245 -16.739  0.00  0.00      PROA  
ATOM   2537  OG  SER P 200      -3.565   9.628 -15.375  0.00  0.00      PROA  
ATOM   2538  HG1 SER P 200      -2.810   9.335 -14.860  0.00  0.00      PROA  
ATOM   2539  C   SER P 200      -5.945   7.751 -15.084  0.00  0.00      PROA  
ATOM   2540  O   SER P 200      -5.746   7.968 -13.878  0.00  0.00      PROA  
ATOM   2541  N   ILE P 201      -7.154   7.855 -15.606  0.00  0.00      PROA  
ATOM   2542  HN  ILE P 201      -7.271   7.611 -16.566  0.00  0.00      PROA  
ATOM   2543  CA  ILE P 201      -8.236   8.057 -14.738  0.00  0.00      PROA  
ATOM   2544  HA  ILE P 201      -8.080   8.895 -14.074  0.00  0.00      PROA  
ATOM   2545  CB  ILE P 201      -9.553   8.355 -15.563  0.00  0.00      PROA  
ATOM   2546  HB  ILE P 201      -9.526   7.741 -16.489  0.00  0.00      PROA  
ATOM   2547  CG2 ILE P 201     -10.821   7.950 -14.735  0.00  0.00      PROA  
ATOM   2548 HG21 ILE P 201     -10.961   8.574 -13.827  0.00  0.00      PROA  
ATOM   2549 HG22 ILE P 201     -11.084   6.885 -14.562  0.00  0.00      PROA  
ATOM   2550 HG23 ILE P 201     -11.762   8.261 -15.238  0.00  0.00      PROA  
ATOM   2551  CG1 ILE P 201      -9.582   9.830 -16.126  0.00  0.00      PROA  
ATOM   2552 HG11 ILE P 201      -8.567  10.184 -16.407  0.00  0.00      PROA  
ATOM   2553 HG12 ILE P 201     -10.030  10.537 -15.395  0.00  0.00      PROA  
ATOM   2554  CD  ILE P 201     -10.328   9.846 -17.413  0.00  0.00      PROA  
ATOM   2555  HD1 ILE P 201     -10.588  10.885 -17.709  0.00  0.00      PROA  
ATOM   2556  HD2 ILE P 201     -11.322   9.381 -17.245  0.00  0.00      PROA  
ATOM   2557  HD3 ILE P 201      -9.836   9.264 -18.222  0.00  0.00      PROA  
ATOM   2558  C   ILE P 201      -8.507   6.887 -13.749  0.00  0.00      PROA  
ATOM   2559  O   ILE P 201      -8.640   7.089 -12.524  0.00  0.00      PROA  
ATOM   2560  N   SER P 202      -8.610   5.634 -14.278  0.00  0.00      PROA  
ATOM   2561  HN  SER P 202      -8.587   5.449 -15.257  0.00  0.00      PROA  
ATOM   2562  CA  SER P 202      -8.907   4.349 -13.578  0.00  0.00      PROA  
ATOM   2563  HA  SER P 202      -9.887   4.415 -13.128  0.00  0.00      PROA  
ATOM   2564  CB  SER P 202      -8.899   3.082 -14.364  0.00  0.00      PROA  
ATOM   2565  HB1 SER P 202      -9.333   2.195 -13.855  0.00  0.00      PROA  
ATOM   2566  HB2 SER P 202      -7.886   2.650 -14.514  0.00  0.00      PROA  
ATOM   2567  OG  SER P 202      -9.325   3.365 -15.764  0.00  0.00      PROA  
ATOM   2568  HG1 SER P 202      -8.691   3.863 -16.286  0.00  0.00      PROA  
ATOM   2569  C   SER P 202      -7.985   4.154 -12.379  0.00  0.00      PROA  
ATOM   2570  O   SER P 202      -8.381   3.947 -11.280  0.00  0.00      PROA  
ATOM   2571  N   TYR P 203      -6.702   4.280 -12.576  0.00  0.00      PROA  
ATOM   2572  HN  TYR P 203      -6.372   4.439 -13.503  0.00  0.00      PROA  
ATOM   2573  CA  TYR P 203      -5.740   4.042 -11.519  0.00  0.00      PROA  
ATOM   2574  HA  TYR P 203      -6.184   3.367 -10.802  0.00  0.00      PROA  
ATOM   2575  CB  TYR P 203      -4.464   3.320 -12.022  0.00  0.00      PROA  
ATOM   2576  HB1 TYR P 203      -3.974   2.635 -11.297  0.00  0.00      PROA  
ATOM   2577  HB2 TYR P 203      -3.680   3.994 -12.428  0.00  0.00      PROA  
ATOM   2578  CG  TYR P 203      -4.766   2.325 -13.161  0.00  0.00      PROA  
ATOM   2579  CD1 TYR P 203      -5.600   1.190 -12.989  0.00  0.00      PROA  
ATOM   2580  HD1 TYR P 203      -6.020   1.039 -12.006  0.00  0.00      PROA  
ATOM   2581  CE1 TYR P 203      -5.864   0.343 -14.053  0.00  0.00      PROA  
ATOM   2582  HE1 TYR P 203      -6.401  -0.583 -13.915  0.00  0.00      PROA  
ATOM   2583  CZ  TYR P 203      -5.060   0.520 -15.217  0.00  0.00      PROA  
ATOM   2584  OH  TYR P 203      -5.241  -0.518 -16.085  0.00  0.00      PROA  
ATOM   2585  HH  TYR P 203      -4.634  -0.398 -16.820  0.00  0.00      PROA  
ATOM   2586  CD2 TYR P 203      -4.059   2.498 -14.351  0.00  0.00      PROA  
ATOM   2587  HD2 TYR P 203      -3.541   3.445 -14.312  0.00  0.00      PROA  
ATOM   2588  CE2 TYR P 203      -4.261   1.593 -15.431  0.00  0.00      PROA  
ATOM   2589  HE2 TYR P 203      -3.704   1.569 -16.356  0.00  0.00      PROA  
ATOM   2590  C   TYR P 203      -5.480   5.217 -10.654  0.00  0.00      PROA  
ATOM   2591  O   TYR P 203      -4.796   5.011  -9.655  0.00  0.00      PROA  
ATOM   2592  N   ALA P 204      -5.974   6.454 -10.937  0.00  0.00      PROA  
ATOM   2593  HN  ALA P 204      -6.344   6.683 -11.834  0.00  0.00      PROA  
ATOM   2594  CA  ALA P 204      -5.983   7.512  -9.948  0.00  0.00      PROA  
ATOM   2595  HA  ALA P 204      -4.978   7.653  -9.577  0.00  0.00      PROA  
ATOM   2596  CB  ALA P 204      -6.488   8.862 -10.550  0.00  0.00      PROA  
ATOM   2597  HB1 ALA P 204      -7.488   8.696 -11.003  0.00  0.00      PROA  
ATOM   2598  HB2 ALA P 204      -5.827   9.308 -11.324  0.00  0.00      PROA  
ATOM   2599  HB3 ALA P 204      -6.660   9.674  -9.812  0.00  0.00      PROA  
ATOM   2600  C   ALA P 204      -6.866   7.313  -8.748  0.00  0.00      PROA  
ATOM   2601  O   ALA P 204      -6.593   7.898  -7.717  0.00  0.00      PROA  
ATOM   2602  N   GLY P 205      -7.904   6.517  -8.863  0.00  0.00      PROA  
ATOM   2603  HN  GLY P 205      -8.061   6.186  -9.790  0.00  0.00      PROA  
ATOM   2604  CA  GLY P 205      -8.767   6.175  -7.820  0.00  0.00      PROA  
ATOM   2605  HA1 GLY P 205      -9.498   5.433  -8.105  0.00  0.00      PROA  
ATOM   2606  HA2 GLY P 205      -9.231   7.072  -7.437  0.00  0.00      PROA  
ATOM   2607  C   GLY P 205      -8.063   5.367  -6.752  0.00  0.00      PROA  
ATOM   2608  O   GLY P 205      -8.489   5.531  -5.575  0.00  0.00      PROA  
ATOM   2609  N   ALA P 206      -7.056   4.602  -7.067  0.00  0.00      PROA  
ATOM   2610  HN  ALA P 206      -6.675   4.491  -7.981  0.00  0.00      PROA  
ATOM   2611  CA  ALA P 206      -6.214   3.933  -6.114  0.00  0.00      PROA  
ATOM   2612  HA  ALA P 206      -6.916   3.331  -5.556  0.00  0.00      PROA  
ATOM   2613  CB  ALA P 206      -5.225   3.092  -6.892  0.00  0.00      PROA  
ATOM   2614  HB1 ALA P 206      -4.445   2.861  -6.135  0.00  0.00      PROA  
ATOM   2615  HB2 ALA P 206      -4.755   3.710  -7.687  0.00  0.00      PROA  
ATOM   2616  HB3 ALA P 206      -5.753   2.197  -7.284  0.00  0.00      PROA  
ATOM   2617  C   ALA P 206      -5.455   4.917  -5.117  0.00  0.00      PROA  
ATOM   2618  O   ALA P 206      -5.407   4.810  -3.906  0.00  0.00      PROA  
ATOM   2619  N   GLN P 207      -4.901   6.012  -5.681  0.00  0.00      PROA  
ATOM   2620  HN  GLN P 207      -5.089   6.255  -6.630  0.00  0.00      PROA  
ATOM   2621  CA  GLN P 207      -4.417   7.124  -4.867  0.00  0.00      PROA  
ATOM   2622  HA  GLN P 207      -3.768   6.790  -4.070  0.00  0.00      PROA  
ATOM   2623  CB  GLN P 207      -3.631   8.078  -5.846  0.00  0.00      PROA  
ATOM   2624  HB1 GLN P 207      -3.529   9.009  -5.248  0.00  0.00      PROA  
ATOM   2625  HB2 GLN P 207      -4.248   8.362  -6.726  0.00  0.00      PROA  
ATOM   2626  CG  GLN P 207      -2.214   7.601  -6.251  0.00  0.00      PROA  
ATOM   2627  HG1 GLN P 207      -1.643   8.524  -6.490  0.00  0.00      PROA  
ATOM   2628  HG2 GLN P 207      -2.113   6.992  -7.175  0.00  0.00      PROA  
ATOM   2629  CD  GLN P 207      -1.471   6.930  -5.096  0.00  0.00      PROA  
ATOM   2630  OE1 GLN P 207      -1.217   7.561  -4.101  0.00  0.00      PROA  
ATOM   2631  NE2 GLN P 207      -1.156   5.637  -5.246  0.00  0.00      PROA  
ATOM   2632 HE21 GLN P 207      -0.517   5.156  -4.646  0.00  0.00      PROA  
ATOM   2633 HE22 GLN P 207      -1.572   5.189  -6.038  0.00  0.00      PROA  
ATOM   2634  C   GLN P 207      -5.482   7.890  -4.098  0.00  0.00      PROA  
ATOM   2635  O   GLN P 207      -5.391   8.189  -2.946  0.00  0.00      PROA  
ATOM   2636  N   LEU P 208      -6.618   8.154  -4.704  0.00  0.00      PROA  
ATOM   2637  HN  LEU P 208      -6.738   8.036  -5.687  0.00  0.00      PROA  
ATOM   2638  CA  LEU P 208      -7.689   8.787  -3.939  0.00  0.00      PROA  
ATOM   2639  HA  LEU P 208      -7.327   9.688  -3.467  0.00  0.00      PROA  
ATOM   2640  CB  LEU P 208      -8.830   9.161  -4.814  0.00  0.00      PROA  
ATOM   2641  HB1 LEU P 208      -9.188   8.196  -5.231  0.00  0.00      PROA  
ATOM   2642  HB2 LEU P 208      -8.282   9.670  -5.636  0.00  0.00      PROA  
ATOM   2643  CG  LEU P 208     -10.038   9.948  -4.222  0.00  0.00      PROA  
ATOM   2644  HG  LEU P 208     -10.578   9.205  -3.598  0.00  0.00      PROA  
ATOM   2645  CD1 LEU P 208      -9.692  11.291  -3.444  0.00  0.00      PROA  
ATOM   2646 HD11 LEU P 208      -8.876  11.147  -2.704  0.00  0.00      PROA  
ATOM   2647 HD12 LEU P 208     -10.597  11.802  -3.052  0.00  0.00      PROA  
ATOM   2648 HD13 LEU P 208      -9.348  12.005  -4.223  0.00  0.00      PROA  
ATOM   2649  CD2 LEU P 208     -11.052  10.344  -5.369  0.00  0.00      PROA  
ATOM   2650 HD21 LEU P 208     -10.659  11.201  -5.957  0.00  0.00      PROA  
ATOM   2651 HD22 LEU P 208     -11.960  10.760  -4.881  0.00  0.00      PROA  
ATOM   2652 HD23 LEU P 208     -11.448   9.553  -6.042  0.00  0.00      PROA  
ATOM   2653  C   LEU P 208      -8.209   7.844  -2.798  0.00  0.00      PROA  
ATOM   2654  O   LEU P 208      -8.355   8.251  -1.656  0.00  0.00      PROA  
ATOM   2655  N   GLY P 209      -8.458   6.515  -3.118  0.00  0.00      PROA  
ATOM   2656  HN  GLY P 209      -8.261   6.218  -4.048  0.00  0.00      PROA  
ATOM   2657  CA  GLY P 209      -8.760   5.441  -2.218  0.00  0.00      PROA  
ATOM   2658  HA1 GLY P 209      -8.673   4.541  -2.809  0.00  0.00      PROA  
ATOM   2659  HA2 GLY P 209      -9.754   5.603  -1.827  0.00  0.00      PROA  
ATOM   2660  C   GLY P 209      -7.856   5.241  -1.019  0.00  0.00      PROA  
ATOM   2661  O   GLY P 209      -8.399   5.024   0.092  0.00  0.00      PROA  
ATOM   2662  N   THR P 210      -6.510   5.342  -1.240  0.00  0.00      PROA  
ATOM   2663  HN  THR P 210      -6.191   5.482  -2.174  0.00  0.00      PROA  
ATOM   2664  CA  THR P 210      -5.603   5.518  -0.056  0.00  0.00      PROA  
ATOM   2665  HA  THR P 210      -5.865   4.643   0.521  0.00  0.00      PROA  
ATOM   2666  CB  THR P 210      -4.095   5.469  -0.424  0.00  0.00      PROA  
ATOM   2667  HB  THR P 210      -3.777   6.400  -0.940  0.00  0.00      PROA  
ATOM   2668  OG1 THR P 210      -3.740   4.343  -1.253  0.00  0.00      PROA  
ATOM   2669  HG1 THR P 210      -4.423   4.384  -1.927  0.00  0.00      PROA  
ATOM   2670  CG2 THR P 210      -3.317   5.454   0.870  0.00  0.00      PROA  
ATOM   2671 HG21 THR P 210      -3.690   4.724   1.621  0.00  0.00      PROA  
ATOM   2672 HG22 THR P 210      -3.395   6.359   1.510  0.00  0.00      PROA  
ATOM   2673 HG23 THR P 210      -2.266   5.114   0.750  0.00  0.00      PROA  
ATOM   2674  C   THR P 210      -5.880   6.742   0.752  0.00  0.00      PROA  
ATOM   2675  O   THR P 210      -5.985   6.678   1.975  0.00  0.00      PROA  
ATOM   2676  N   VAL P 211      -6.014   7.861   0.106  0.00  0.00      PROA  
ATOM   2677  HN  VAL P 211      -5.892   7.809  -0.882  0.00  0.00      PROA  
ATOM   2678  CA  VAL P 211      -6.185   9.182   0.644  0.00  0.00      PROA  
ATOM   2679  HA  VAL P 211      -5.369   9.165   1.350  0.00  0.00      PROA  
ATOM   2680  CB  VAL P 211      -5.955  10.323  -0.425  0.00  0.00      PROA  
ATOM   2681  HB  VAL P 211      -6.391   9.904  -1.357  0.00  0.00      PROA  
ATOM   2682  CG1 VAL P 211      -6.501  11.698  -0.034  0.00  0.00      PROA  
ATOM   2683 HG11 VAL P 211      -6.386  11.895   1.053  0.00  0.00      PROA  
ATOM   2684 HG12 VAL P 211      -7.579  11.612  -0.287  0.00  0.00      PROA  
ATOM   2685 HG13 VAL P 211      -6.008  12.427  -0.712  0.00  0.00      PROA  
ATOM   2686  CG2 VAL P 211      -4.447  10.428  -0.572  0.00  0.00      PROA  
ATOM   2687 HG21 VAL P 211      -3.905  10.633   0.376  0.00  0.00      PROA  
ATOM   2688 HG22 VAL P 211      -4.052  11.249  -1.208  0.00  0.00      PROA  
ATOM   2689 HG23 VAL P 211      -4.140   9.398  -0.852  0.00  0.00      PROA  
ATOM   2690  C   VAL P 211      -7.449   9.337   1.476  0.00  0.00      PROA  
ATOM   2691  O   VAL P 211      -7.361   9.650   2.635  0.00  0.00      PROA  
ATOM   2692  N   ILE P 212      -8.659   9.043   0.957  0.00  0.00      PROA  
ATOM   2693  HN  ILE P 212      -8.676   8.591   0.068  0.00  0.00      PROA  
ATOM   2694  CA  ILE P 212      -9.931   9.282   1.679  0.00  0.00      PROA  
ATOM   2695  HA  ILE P 212      -9.879  10.231   2.192  0.00  0.00      PROA  
ATOM   2696  CB  ILE P 212     -10.944   9.345   0.625  0.00  0.00      PROA  
ATOM   2697  HB  ILE P 212     -10.693   8.464  -0.004  0.00  0.00      PROA  
ATOM   2698  CG2 ILE P 212     -12.380   9.401   1.076  0.00  0.00      PROA  
ATOM   2699 HG21 ILE P 212     -12.624  10.097   1.907  0.00  0.00      PROA  
ATOM   2700 HG22 ILE P 212     -12.703   8.447   1.545  0.00  0.00      PROA  
ATOM   2701 HG23 ILE P 212     -13.081   9.356   0.215  0.00  0.00      PROA  
ATOM   2702  CG1 ILE P 212     -10.779  10.551  -0.403  0.00  0.00      PROA  
ATOM   2703 HG11 ILE P 212     -11.498  10.435  -1.243  0.00  0.00      PROA  
ATOM   2704 HG12 ILE P 212      -9.735  10.541  -0.782  0.00  0.00      PROA  
ATOM   2705  CD  ILE P 212     -10.929  11.982   0.178  0.00  0.00      PROA  
ATOM   2706  HD1 ILE P 212     -10.956  12.726  -0.647  0.00  0.00      PROA  
ATOM   2707  HD2 ILE P 212     -10.177  12.234   0.956  0.00  0.00      PROA  
ATOM   2708  HD3 ILE P 212     -11.916  12.007   0.688  0.00  0.00      PROA  
ATOM   2709  C   ILE P 212     -10.147   8.193   2.735  0.00  0.00      PROA  
ATOM   2710  O   ILE P 212     -10.866   8.407   3.703  0.00  0.00      PROA  
ATOM   2711  N   SER P 213      -9.625   7.014   2.526  0.00  0.00      PROA  
ATOM   2712  HN  SER P 213      -8.882   6.931   1.867  0.00  0.00      PROA  
ATOM   2713  CA  SER P 213      -9.839   5.958   3.452  0.00  0.00      PROA  
ATOM   2714  HA  SER P 213     -10.893   6.012   3.681  0.00  0.00      PROA  
ATOM   2715  CB  SER P 213      -9.612   4.549   2.858  0.00  0.00      PROA  
ATOM   2716  HB1 SER P 213     -10.007   3.759   3.532  0.00  0.00      PROA  
ATOM   2717  HB2 SER P 213      -8.533   4.424   2.624  0.00  0.00      PROA  
ATOM   2718  OG  SER P 213     -10.261   4.432   1.646  0.00  0.00      PROA  
ATOM   2719  HG1 SER P 213      -9.630   4.611   0.945  0.00  0.00      PROA  
ATOM   2720  C   SER P 213      -9.075   6.096   4.711  0.00  0.00      PROA  
ATOM   2721  O   SER P 213      -9.669   5.943   5.781  0.00  0.00      PROA  
ATOM   2722  N   LEU P 214      -7.762   6.419   4.704  0.00  0.00      PROA  
ATOM   2723  HN  LEU P 214      -7.286   6.505   3.833  0.00  0.00      PROA  
ATOM   2724  CA  LEU P 214      -6.900   6.736   5.804  0.00  0.00      PROA  
ATOM   2725  HA  LEU P 214      -6.700   5.765   6.233  0.00  0.00      PROA  
ATOM   2726  CB  LEU P 214      -5.548   7.413   5.343  0.00  0.00      PROA  
ATOM   2727  HB1 LEU P 214      -5.087   7.938   6.208  0.00  0.00      PROA  
ATOM   2728  HB2 LEU P 214      -5.811   8.074   4.490  0.00  0.00      PROA  
ATOM   2729  CG  LEU P 214      -4.503   6.405   4.934  0.00  0.00      PROA  
ATOM   2730  HG  LEU P 214      -4.843   5.770   4.087  0.00  0.00      PROA  
ATOM   2731  CD1 LEU P 214      -3.283   7.121   4.395  0.00  0.00      PROA  
ATOM   2732 HD11 LEU P 214      -3.630   7.906   3.689  0.00  0.00      PROA  
ATOM   2733 HD12 LEU P 214      -2.579   6.391   3.941  0.00  0.00      PROA  
ATOM   2734 HD13 LEU P 214      -2.736   7.660   5.197  0.00  0.00      PROA  
ATOM   2735  CD2 LEU P 214      -4.086   5.522   6.116  0.00  0.00      PROA  
ATOM   2736 HD21 LEU P 214      -3.496   4.647   5.770  0.00  0.00      PROA  
ATOM   2737 HD22 LEU P 214      -4.976   5.085   6.617  0.00  0.00      PROA  
ATOM   2738 HD23 LEU P 214      -3.619   6.095   6.945  0.00  0.00      PROA  
ATOM   2739  C   LEU P 214      -7.600   7.525   6.901  0.00  0.00      PROA  
ATOM   2740  O   LEU P 214      -7.705   6.918   7.979  0.00  0.00      PROA  
ATOM   2741  N   PRO P 215      -8.087   8.710   6.737  0.00  0.00      PROA  
ATOM   2742  CD  PRO P 215      -8.038   9.536   5.516  0.00  0.00      PROA  
ATOM   2743  HD1 PRO P 215      -8.473   8.912   4.706  0.00  0.00      PROA  
ATOM   2744  HD2 PRO P 215      -7.015   9.885   5.261  0.00  0.00      PROA  
ATOM   2745  CA  PRO P 215      -8.794   9.420   7.758  0.00  0.00      PROA  
ATOM   2746  HA  PRO P 215      -8.242   9.351   8.683  0.00  0.00      PROA  
ATOM   2747  CB  PRO P 215      -8.863  10.889   7.267  0.00  0.00      PROA  
ATOM   2748  HB1 PRO P 215      -7.851  11.326   7.406  0.00  0.00      PROA  
ATOM   2749  HB2 PRO P 215      -9.706  11.465   7.705  0.00  0.00      PROA  
ATOM   2750  CG  PRO P 215      -8.944  10.797   5.748  0.00  0.00      PROA  
ATOM   2751  HG1 PRO P 215      -9.939  10.565   5.310  0.00  0.00      PROA  
ATOM   2752  HG2 PRO P 215      -8.557  11.682   5.199  0.00  0.00      PROA  
ATOM   2753  C   PRO P 215     -10.161   8.821   8.159  0.00  0.00      PROA  
ATOM   2754  O   PRO P 215     -10.387   8.621   9.402  0.00  0.00      PROA  
ATOM   2755  N   LEU P 216     -11.021   8.363   7.248  0.00  0.00      PROA  
ATOM   2756  HN  LEU P 216     -10.747   8.317   6.290  0.00  0.00      PROA  
ATOM   2757  CA  LEU P 216     -12.342   7.692   7.520  0.00  0.00      PROA  
ATOM   2758  HA  LEU P 216     -12.995   8.332   8.096  0.00  0.00      PROA  
ATOM   2759  CB  LEU P 216     -13.097   7.555   6.166  0.00  0.00      PROA  
ATOM   2760  HB1 LEU P 216     -13.879   6.803   6.402  0.00  0.00      PROA  
ATOM   2761  HB2 LEU P 216     -12.374   7.047   5.493  0.00  0.00      PROA  
ATOM   2762  CG  LEU P 216     -13.848   8.763   5.611  0.00  0.00      PROA  
ATOM   2763  HG  LEU P 216     -13.092   9.528   5.335  0.00  0.00      PROA  
ATOM   2764  CD1 LEU P 216     -14.746   8.423   4.398  0.00  0.00      PROA  
ATOM   2765 HD11 LEU P 216     -15.303   7.501   4.669  0.00  0.00      PROA  
ATOM   2766 HD12 LEU P 216     -14.051   8.224   3.555  0.00  0.00      PROA  
ATOM   2767 HD13 LEU P 216     -15.372   9.302   4.131  0.00  0.00      PROA  
ATOM   2768  CD2 LEU P 216     -14.676   9.495   6.652  0.00  0.00      PROA  
ATOM   2769 HD21 LEU P 216     -14.077   9.937   7.477  0.00  0.00      PROA  
ATOM   2770 HD22 LEU P 216     -15.512   8.967   7.159  0.00  0.00      PROA  
ATOM   2771 HD23 LEU P 216     -15.074  10.386   6.120  0.00  0.00      PROA  
ATOM   2772  C   LEU P 216     -12.238   6.366   8.306  0.00  0.00      PROA  
ATOM   2773  O   LEU P 216     -13.146   6.118   9.132  0.00  0.00      PROA  
ATOM   2774  N   SER P 217     -11.143   5.565   8.113  0.00  0.00      PROA  
ATOM   2775  HN  SER P 217     -10.472   5.802   7.414  0.00  0.00      PROA  
ATOM   2776  CA  SER P 217     -10.800   4.449   8.977  0.00  0.00      PROA  
ATOM   2777  HA  SER P 217     -11.672   3.821   9.087  0.00  0.00      PROA  
ATOM   2778  CB  SER P 217      -9.572   3.682   8.358  0.00  0.00      PROA  
ATOM   2779  HB1 SER P 217      -9.526   2.718   8.909  0.00  0.00      PROA  
ATOM   2780  HB2 SER P 217      -8.611   4.232   8.267  0.00  0.00      PROA  
ATOM   2781  OG  SER P 217      -9.923   3.252   7.097  0.00  0.00      PROA  
ATOM   2782  HG1 SER P 217      -9.980   4.021   6.525  0.00  0.00      PROA  
ATOM   2783  C   SER P 217     -10.622   4.901  10.446  0.00  0.00      PROA  
ATOM   2784  O   SER P 217     -11.275   4.339  11.401  0.00  0.00      PROA  
ATOM   2785  N   GLY P 218      -9.863   6.006  10.716  0.00  0.00      PROA  
ATOM   2786  HN  GLY P 218      -9.406   6.475   9.964  0.00  0.00      PROA  
ATOM   2787  CA  GLY P 218      -9.620   6.637  12.059  0.00  0.00      PROA  
ATOM   2788  HA1 GLY P 218      -8.823   7.359  11.967  0.00  0.00      PROA  
ATOM   2789  HA2 GLY P 218      -9.288   5.893  12.768  0.00  0.00      PROA  
ATOM   2790  C   GLY P 218     -10.796   7.315  12.646  0.00  0.00      PROA  
ATOM   2791  O   GLY P 218     -11.145   7.245  13.820  0.00  0.00      PROA  
ATOM   2792  N   ILE P 219     -11.561   7.983  11.767  0.00  0.00      PROA  
ATOM   2793  HN  ILE P 219     -11.245   8.125  10.832  0.00  0.00      PROA  
ATOM   2794  CA  ILE P 219     -12.863   8.540  12.133  0.00  0.00      PROA  
ATOM   2795  HA  ILE P 219     -12.788   9.280  12.916  0.00  0.00      PROA  
ATOM   2796  CB  ILE P 219     -13.323   9.387  10.980  0.00  0.00      PROA  
ATOM   2797  HB  ILE P 219     -13.086   8.756  10.096  0.00  0.00      PROA  
ATOM   2798  CG2 ILE P 219     -14.890   9.638  10.891  0.00  0.00      PROA  
ATOM   2799 HG21 ILE P 219     -15.400  10.037  11.794  0.00  0.00      PROA  
ATOM   2800 HG22 ILE P 219     -15.452   8.705  10.672  0.00  0.00      PROA  
ATOM   2801 HG23 ILE P 219     -15.047  10.375  10.075  0.00  0.00      PROA  
ATOM   2802  CG1 ILE P 219     -12.537  10.680  10.885  0.00  0.00      PROA  
ATOM   2803 HG11 ILE P 219     -11.438  10.591  11.024  0.00  0.00      PROA  
ATOM   2804 HG12 ILE P 219     -12.907  11.423  11.624  0.00  0.00      PROA  
ATOM   2805  CD  ILE P 219     -12.622  11.481   9.588  0.00  0.00      PROA  
ATOM   2806  HD1 ILE P 219     -12.263  10.833   8.761  0.00  0.00      PROA  
ATOM   2807  HD2 ILE P 219     -12.081  12.451   9.622  0.00  0.00      PROA  
ATOM   2808  HD3 ILE P 219     -13.695  11.694   9.393  0.00  0.00      PROA  
ATOM   2809  C   ILE P 219     -13.872   7.490  12.561  0.00  0.00      PROA  
ATOM   2810  O   ILE P 219     -14.462   7.640  13.605  0.00  0.00      PROA  
ATOM   2811  N   ILE P 220     -14.074   6.390  11.886  0.00  0.00      PROA  
ATOM   2812  HN  ILE P 220     -13.641   6.254  10.998  0.00  0.00      PROA  
ATOM   2813  CA  ILE P 220     -15.014   5.397  12.304  0.00  0.00      PROA  
ATOM   2814  HA  ILE P 220     -15.975   5.845  12.509  0.00  0.00      PROA  
ATOM   2815  CB  ILE P 220     -15.232   4.401  11.189  0.00  0.00      PROA  
ATOM   2816  HB  ILE P 220     -14.212   4.088  10.877  0.00  0.00      PROA  
ATOM   2817  CG2 ILE P 220     -16.120   3.212  11.655  0.00  0.00      PROA  
ATOM   2818 HG21 ILE P 220     -17.167   3.488  11.905  0.00  0.00      PROA  
ATOM   2819 HG22 ILE P 220     -15.694   2.721  12.556  0.00  0.00      PROA  
ATOM   2820 HG23 ILE P 220     -16.143   2.440  10.857  0.00  0.00      PROA  
ATOM   2821  CG1 ILE P 220     -15.914   5.219  10.002  0.00  0.00      PROA  
ATOM   2822 HG11 ILE P 220     -15.418   6.200   9.844  0.00  0.00      PROA  
ATOM   2823 HG12 ILE P 220     -16.876   5.427  10.518  0.00  0.00      PROA  
ATOM   2824  CD  ILE P 220     -16.176   4.349   8.759  0.00  0.00      PROA  
ATOM   2825  HD1 ILE P 220     -16.465   4.993   7.901  0.00  0.00      PROA  
ATOM   2826  HD2 ILE P 220     -17.014   3.656   8.985  0.00  0.00      PROA  
ATOM   2827  HD3 ILE P 220     -15.218   3.852   8.497  0.00  0.00      PROA  
ATOM   2828  C   ILE P 220     -14.495   4.809  13.548  0.00  0.00      PROA  
ATOM   2829  O   ILE P 220     -15.241   4.639  14.551  0.00  0.00      PROA  
ATOM   2830  N   CYS P 221     -13.194   4.476  13.701  0.00  0.00      PROA  
ATOM   2831  HN  CYS P 221     -12.571   4.775  12.982  0.00  0.00      PROA  
ATOM   2832  CA  CYS P 221     -12.665   3.856  14.932  0.00  0.00      PROA  
ATOM   2833  HA  CYS P 221     -13.302   3.025  15.198  0.00  0.00      PROA  
ATOM   2834  CB  CYS P 221     -11.237   3.288  14.791  0.00  0.00      PROA  
ATOM   2835  HB1 CYS P 221     -10.935   2.816  15.750  0.00  0.00      PROA  
ATOM   2836  HB2 CYS P 221     -10.488   4.029  14.439  0.00  0.00      PROA  
ATOM   2837  SG  CYS P 221     -11.260   1.926  13.540  0.00  0.00      PROA  
ATOM   2838  HG1 CYS P 221     -11.136   2.780  12.534  0.00  0.00      PROA  
ATOM   2839  C   CYS P 221     -12.768   4.831  16.064  0.00  0.00      PROA  
ATOM   2840  O   CYS P 221     -12.922   4.329  17.200  0.00  0.00      PROA  
ATOM   2841  N   TYR P 222     -12.637   6.184  15.847  0.00  0.00      PROA  
ATOM   2842  HN  TYR P 222     -12.343   6.601  14.990  0.00  0.00      PROA  
ATOM   2843  CA  TYR P 222     -12.808   7.069  17.001  0.00  0.00      PROA  
ATOM   2844  HA  TYR P 222     -12.200   6.837  17.863  0.00  0.00      PROA  
ATOM   2845  CB  TYR P 222     -12.465   8.470  16.570  0.00  0.00      PROA  
ATOM   2846  HB1 TYR P 222     -13.113   8.886  15.769  0.00  0.00      PROA  
ATOM   2847  HB2 TYR P 222     -11.421   8.547  16.200  0.00  0.00      PROA  
ATOM   2848  CG  TYR P 222     -12.584   9.439  17.753  0.00  0.00      PROA  
ATOM   2849  CD1 TYR P 222     -11.472   9.795  18.557  0.00  0.00      PROA  
ATOM   2850  HD1 TYR P 222     -10.496   9.386  18.343  0.00  0.00      PROA  
ATOM   2851  CE1 TYR P 222     -11.691  10.744  19.626  0.00  0.00      PROA  
ATOM   2852  HE1 TYR P 222     -10.828  11.137  20.145  0.00  0.00      PROA  
ATOM   2853  CZ  TYR P 222     -12.899  11.487  19.699  0.00  0.00      PROA  
ATOM   2854  OH  TYR P 222     -12.907  12.517  20.608  0.00  0.00      PROA  
ATOM   2855  HH  TYR P 222     -12.078  12.731  21.042  0.00  0.00      PROA  
ATOM   2856  CD2 TYR P 222     -13.719  10.188  17.909  0.00  0.00      PROA  
ATOM   2857  HD2 TYR P 222     -14.598  10.016  17.306  0.00  0.00      PROA  
ATOM   2858  CE2 TYR P 222     -13.930  11.176  18.823  0.00  0.00      PROA  
ATOM   2859  HE2 TYR P 222     -14.893  11.657  18.908  0.00  0.00      PROA  
ATOM   2860  C   TYR P 222     -14.269   7.082  17.489  0.00  0.00      PROA  
ATOM   2861  O   TYR P 222     -14.474   6.865  18.676  0.00  0.00      PROA  
ATOM   2862  N   TYR P 223     -15.280   7.172  16.606  0.00  0.00      PROA  
ATOM   2863  HN  TYR P 223     -15.042   7.290  15.645  0.00  0.00      PROA  
ATOM   2864  CA  TYR P 223     -16.626   7.174  17.089  0.00  0.00      PROA  
ATOM   2865  HA  TYR P 223     -16.662   7.727  18.016  0.00  0.00      PROA  
ATOM   2866  CB  TYR P 223     -17.615   7.921  16.060  0.00  0.00      PROA  
ATOM   2867  HB1 TYR P 223     -18.644   8.023  16.468  0.00  0.00      PROA  
ATOM   2868  HB2 TYR P 223     -17.539   7.551  15.015  0.00  0.00      PROA  
ATOM   2869  CG  TYR P 223     -17.191   9.408  15.919  0.00  0.00      PROA  
ATOM   2870  CD1 TYR P 223     -17.458  10.324  16.916  0.00  0.00      PROA  
ATOM   2871  HD1 TYR P 223     -18.072   9.939  17.717  0.00  0.00      PROA  
ATOM   2872  CE1 TYR P 223     -17.050  11.651  16.865  0.00  0.00      PROA  
ATOM   2873  HE1 TYR P 223     -17.172  12.344  17.684  0.00  0.00      PROA  
ATOM   2874  CZ  TYR P 223     -16.154  12.042  15.846  0.00  0.00      PROA  
ATOM   2875  OH  TYR P 223     -15.601  13.351  15.682  0.00  0.00      PROA  
ATOM   2876  HH  TYR P 223     -15.979  13.924  16.353  0.00  0.00      PROA  
ATOM   2877  CD2 TYR P 223     -16.665   9.959  14.802  0.00  0.00      PROA  
ATOM   2878  HD2 TYR P 223     -16.475   9.254  14.007  0.00  0.00      PROA  
ATOM   2879  CE2 TYR P 223     -16.098  11.288  14.708  0.00  0.00      PROA  
ATOM   2880  HE2 TYR P 223     -15.599  11.777  13.885  0.00  0.00      PROA  
ATOM   2881  C   TYR P 223     -17.274   5.891  17.422  0.00  0.00      PROA  
ATOM   2882  O   TYR P 223     -18.207   5.941  18.212  0.00  0.00      PROA  
ATOM   2883  N   MET P 224     -16.896   4.776  16.747  0.00  0.00      PROA  
ATOM   2884  HN  MET P 224     -16.099   4.843  16.152  0.00  0.00      PROA  
ATOM   2885  CA  MET P 224     -17.701   3.561  16.575  0.00  0.00      PROA  
ATOM   2886  HA  MET P 224     -18.477   3.549  17.326  0.00  0.00      PROA  
ATOM   2887  CB  MET P 224     -18.183   3.310  15.170  0.00  0.00      PROA  
ATOM   2888  HB1 MET P 224     -18.761   2.363  15.224  0.00  0.00      PROA  
ATOM   2889  HB2 MET P 224     -17.371   3.254  14.414  0.00  0.00      PROA  
ATOM   2890  CG  MET P 224     -19.126   4.391  14.601  0.00  0.00      PROA  
ATOM   2891  HG1 MET P 224     -18.616   5.378  14.635  0.00  0.00      PROA  
ATOM   2892  HG2 MET P 224     -19.900   4.391  15.398  0.00  0.00      PROA  
ATOM   2893  SD  MET P 224     -19.944   4.183  13.046  0.00  0.00      PROA  
ATOM   2894  CE  MET P 224     -20.757   5.695  13.322  0.00  0.00      PROA  
ATOM   2895  HE1 MET P 224     -21.436   5.866  12.460  0.00  0.00      PROA  
ATOM   2896  HE2 MET P 224     -20.094   6.586  13.362  0.00  0.00      PROA  
ATOM   2897  HE3 MET P 224     -21.521   5.596  14.124  0.00  0.00      PROA  
ATOM   2898  C   MET P 224     -16.790   2.307  16.831  0.00  0.00      PROA  
ATOM   2899  O   MET P 224     -15.586   2.436  16.988  0.00  0.00      PROA  
ATOM   2900  N   ASN P 225     -17.346   1.091  16.979  0.00  0.00      PROA  
ATOM   2901  HN  ASN P 225     -18.339   1.025  17.052  0.00  0.00      PROA  
ATOM   2902  CA  ASN P 225     -16.528  -0.113  16.885  0.00  0.00      PROA  
ATOM   2903  HA  ASN P 225     -15.792  -0.083  17.675  0.00  0.00      PROA  
ATOM   2904  CB  ASN P 225     -17.428  -1.373  17.027  0.00  0.00      PROA  
ATOM   2905  HB1 ASN P 225     -16.859  -2.243  16.635  0.00  0.00      PROA  
ATOM   2906  HB2 ASN P 225     -18.425  -1.298  16.542  0.00  0.00      PROA  
ATOM   2907  CG  ASN P 225     -17.743  -1.823  18.467  0.00  0.00      PROA  
ATOM   2908  OD1 ASN P 225     -17.641  -3.005  18.785  0.00  0.00      PROA  
ATOM   2909  ND2 ASN P 225     -18.076  -0.883  19.356  0.00  0.00      PROA  
ATOM   2910 HD21 ASN P 225     -18.098  -1.161  20.316  0.00  0.00      PROA  
ATOM   2911 HD22 ASN P 225     -18.544  -0.065  19.020  0.00  0.00      PROA  
ATOM   2912  C   ASN P 225     -15.761  -0.195  15.549  0.00  0.00      PROA  
ATOM   2913  O   ASN P 225     -16.294  -0.054  14.447  0.00  0.00      PROA  
ATOM   2914  N   TRP P 226     -14.488  -0.647  15.561  0.00  0.00      PROA  
ATOM   2915  HN  TRP P 226     -14.135  -0.793  16.481  0.00  0.00      PROA  
ATOM   2916  CA  TRP P 226     -13.528  -0.810  14.427  0.00  0.00      PROA  
ATOM   2917  HA  TRP P 226     -13.382   0.132  13.920  0.00  0.00      PROA  
ATOM   2918  CB  TRP P 226     -12.110  -1.163  14.958  0.00  0.00      PROA  
ATOM   2919  HB1 TRP P 226     -11.809  -0.268  15.544  0.00  0.00      PROA  
ATOM   2920  HB2 TRP P 226     -11.550  -1.260  14.004  0.00  0.00      PROA  
ATOM   2921  CG  TRP P 226     -12.005  -2.328  15.887  0.00  0.00      PROA  
ATOM   2922  CD1 TRP P 226     -11.779  -2.335  17.217  0.00  0.00      PROA  
ATOM   2923  HD1 TRP P 226     -11.459  -1.447  17.743  0.00  0.00      PROA  
ATOM   2924  NE1 TRP P 226     -11.713  -3.639  17.683  0.00  0.00      PROA  
ATOM   2925  HE1 TRP P 226     -11.430  -3.969  18.557  0.00  0.00      PROA  
ATOM   2926  CE2 TRP P 226     -12.052  -4.530  16.655  0.00  0.00      PROA  
ATOM   2927  CD2 TRP P 226     -12.186  -3.732  15.496  0.00  0.00      PROA  
ATOM   2928  CE3 TRP P 226     -12.271  -4.407  14.279  0.00  0.00      PROA  
ATOM   2929  HE3 TRP P 226     -12.242  -3.933  13.310  0.00  0.00      PROA  
ATOM   2930  CZ3 TRP P 226     -12.403  -5.832  14.316  0.00  0.00      PROA  
ATOM   2931  HZ3 TRP P 226     -12.475  -6.358  13.376  0.00  0.00      PROA  
ATOM   2932  CZ2 TRP P 226     -12.148  -5.930  16.721  0.00  0.00      PROA  
ATOM   2933  HZ2 TRP P 226     -12.099  -6.447  17.668  0.00  0.00      PROA  
ATOM   2934  CH2 TRP P 226     -12.397  -6.600  15.461  0.00  0.00      PROA  
ATOM   2935  HH2 TRP P 226     -12.417  -7.677  15.384  0.00  0.00      PROA  
ATOM   2936  C   TRP P 226     -14.115  -1.733  13.389  0.00  0.00      PROA  
ATOM   2937  O   TRP P 226     -13.826  -1.780  12.216  0.00  0.00      PROA  
ATOM   2938  N   THR P 227     -15.062  -2.671  13.786  0.00  0.00      PROA  
ATOM   2939  HN  THR P 227     -15.188  -2.610  14.773  0.00  0.00      PROA  
ATOM   2940  CA  THR P 227     -15.820  -3.567  12.950  0.00  0.00      PROA  
ATOM   2941  HA  THR P 227     -15.063  -4.123  12.417  0.00  0.00      PROA  
ATOM   2942  CB  THR P 227     -16.745  -4.506  13.791  0.00  0.00      PROA  
ATOM   2943  HB  THR P 227     -17.208  -5.207  13.065  0.00  0.00      PROA  
ATOM   2944  OG1 THR P 227     -17.764  -3.690  14.493  0.00  0.00      PROA  
ATOM   2945  HG1 THR P 227     -18.465  -4.320  14.677  0.00  0.00      PROA  
ATOM   2946  CG2 THR P 227     -15.837  -5.199  14.870  0.00  0.00      PROA  
ATOM   2947 HG21 THR P 227     -15.298  -4.434  15.469  0.00  0.00      PROA  
ATOM   2948 HG22 THR P 227     -15.128  -5.811  14.273  0.00  0.00      PROA  
ATOM   2949 HG23 THR P 227     -16.414  -5.906  15.503  0.00  0.00      PROA  
ATOM   2950  C   THR P 227     -16.599  -2.781  11.855  0.00  0.00      PROA  
ATOM   2951  O   THR P 227     -16.699  -3.238  10.730  0.00  0.00      PROA  
ATOM   2952  N   TYR P 228     -17.074  -1.624  12.148  0.00  0.00      PROA  
ATOM   2953  HN  TYR P 228     -17.048  -1.334  13.101  0.00  0.00      PROA  
ATOM   2954  CA  TYR P 228     -17.742  -0.723  11.191  0.00  0.00      PROA  
ATOM   2955  HA  TYR P 228     -18.463  -1.345  10.682  0.00  0.00      PROA  
ATOM   2956  CB  TYR P 228     -18.441   0.456  11.935  0.00  0.00      PROA  
ATOM   2957  HB1 TYR P 228     -18.858   1.209  11.232  0.00  0.00      PROA  
ATOM   2958  HB2 TYR P 228     -17.818   0.996  12.680  0.00  0.00      PROA  
ATOM   2959  CG  TYR P 228     -19.696   0.009  12.684  0.00  0.00      PROA  
ATOM   2960  CD1 TYR P 228     -20.892  -0.058  11.938  0.00  0.00      PROA  
ATOM   2961  HD1 TYR P 228     -20.929   0.053  10.864  0.00  0.00      PROA  
ATOM   2962  CE1 TYR P 228     -22.043  -0.395  12.572  0.00  0.00      PROA  
ATOM   2963  HE1 TYR P 228     -22.991  -0.443  12.058  0.00  0.00      PROA  
ATOM   2964  CZ  TYR P 228     -22.093  -0.560  13.991  0.00  0.00      PROA  
ATOM   2965  OH  TYR P 228     -23.354  -0.894  14.609  0.00  0.00      PROA  
ATOM   2966  HH  TYR P 228     -23.186  -1.428  15.389  0.00  0.00      PROA  
ATOM   2967  CD2 TYR P 228     -19.691  -0.160  14.128  0.00  0.00      PROA  
ATOM   2968  HD2 TYR P 228     -18.762  -0.059  14.669  0.00  0.00      PROA  
ATOM   2969  CE2 TYR P 228     -20.931  -0.419  14.753  0.00  0.00      PROA  
ATOM   2970  HE2 TYR P 228     -20.995  -0.492  15.828  0.00  0.00      PROA  
ATOM   2971  C   TYR P 228     -16.876  -0.188  10.055  0.00  0.00      PROA  
ATOM   2972  O   TYR P 228     -17.470   0.233   9.093  0.00  0.00      PROA  
ATOM   2973  N   VAL P 229     -15.528  -0.189  10.214  0.00  0.00      PROA  
ATOM   2974  HN  VAL P 229     -15.024  -0.476  11.025  0.00  0.00      PROA  
ATOM   2975  CA  VAL P 229     -14.691   0.217   9.021  0.00  0.00      PROA  
ATOM   2976  HA  VAL P 229     -15.151   1.101   8.605  0.00  0.00      PROA  
ATOM   2977  CB  VAL P 229     -13.180   0.516   9.260  0.00  0.00      PROA  
ATOM   2978  HB  VAL P 229     -12.552  -0.400   9.232  0.00  0.00      PROA  
ATOM   2979  CG1 VAL P 229     -12.663   1.458   8.114  0.00  0.00      PROA  
ATOM   2980 HG11 VAL P 229     -12.951   2.527   8.199  0.00  0.00      PROA  
ATOM   2981 HG12 VAL P 229     -12.867   1.260   7.040  0.00  0.00      PROA  
ATOM   2982 HG13 VAL P 229     -11.557   1.362   8.061  0.00  0.00      PROA  
ATOM   2983  CG2 VAL P 229     -13.090   1.282  10.539  0.00  0.00      PROA  
ATOM   2984 HG21 VAL P 229     -13.166   0.630  11.436  0.00  0.00      PROA  
ATOM   2985 HG22 VAL P 229     -13.828   2.113  10.570  0.00  0.00      PROA  
ATOM   2986 HG23 VAL P 229     -12.076   1.714  10.679  0.00  0.00      PROA  
ATOM   2987  C   VAL P 229     -14.848  -0.928   7.966  0.00  0.00      PROA  
ATOM   2988  O   VAL P 229     -15.287  -0.702   6.846  0.00  0.00      PROA  
ATOM   2989  N   PHE P 230     -14.724  -2.213   8.339  0.00  0.00      PROA  
ATOM   2990  HN  PHE P 230     -14.387  -2.418   9.254  0.00  0.00      PROA  
ATOM   2991  CA  PHE P 230     -15.020  -3.393   7.477  0.00  0.00      PROA  
ATOM   2992  HA  PHE P 230     -14.413  -3.278   6.591  0.00  0.00      PROA  
ATOM   2993  CB  PHE P 230     -14.528  -4.696   8.181  0.00  0.00      PROA  
ATOM   2994  HB1 PHE P 230     -14.654  -5.526   7.453  0.00  0.00      PROA  
ATOM   2995  HB2 PHE P 230     -15.149  -4.893   9.081  0.00  0.00      PROA  
ATOM   2996  CG  PHE P 230     -13.064  -4.610   8.612  0.00  0.00      PROA  
ATOM   2997  CD1 PHE P 230     -12.125  -5.365   7.752  0.00  0.00      PROA  
ATOM   2998  HD1 PHE P 230     -12.471  -5.981   6.935  0.00  0.00      PROA  
ATOM   2999  CE1 PHE P 230     -10.852  -5.611   8.206  0.00  0.00      PROA  
ATOM   3000  HE1 PHE P 230     -10.134  -6.184   7.637  0.00  0.00      PROA  
ATOM   3001  CZ  PHE P 230     -10.441  -5.112   9.406  0.00  0.00      PROA  
ATOM   3002  HZ  PHE P 230      -9.422  -5.167   9.760  0.00  0.00      PROA  
ATOM   3003  CD2 PHE P 230     -12.611  -4.087   9.810  0.00  0.00      PROA  
ATOM   3004  HD2 PHE P 230     -13.291  -3.448  10.353  0.00  0.00      PROA  
ATOM   3005  CE2 PHE P 230     -11.288  -4.369  10.225  0.00  0.00      PROA  
ATOM   3006  HE2 PHE P 230     -10.935  -3.971  11.165  0.00  0.00      PROA  
ATOM   3007  C   PHE P 230     -16.453  -3.540   6.978  0.00  0.00      PROA  
ATOM   3008  O   PHE P 230     -16.740  -3.717   5.820  0.00  0.00      PROA  
ATOM   3009  N   TYR P 231     -17.415  -3.365   7.868  0.00  0.00      PROA  
ATOM   3010  HN  TYR P 231     -17.227  -3.214   8.835  0.00  0.00      PROA  
ATOM   3011  CA  TYR P 231     -18.843  -3.450   7.465  0.00  0.00      PROA  
ATOM   3012  HA  TYR P 231     -19.108  -4.351   6.931  0.00  0.00      PROA  
ATOM   3013  CB  TYR P 231     -19.867  -3.311   8.672  0.00  0.00      PROA  
ATOM   3014  HB1 TYR P 231     -20.935  -3.277   8.367  0.00  0.00      PROA  
ATOM   3015  HB2 TYR P 231     -19.555  -2.434   9.278  0.00  0.00      PROA  
ATOM   3016  CG  TYR P 231     -19.668  -4.480   9.612  0.00  0.00      PROA  
ATOM   3017  CD1 TYR P 231     -18.969  -5.727   9.421  0.00  0.00      PROA  
ATOM   3018  HD1 TYR P 231     -18.512  -5.847   8.450  0.00  0.00      PROA  
ATOM   3019  CE1 TYR P 231     -18.847  -6.714  10.369  0.00  0.00      PROA  
ATOM   3020  HE1 TYR P 231     -18.342  -7.651  10.188  0.00  0.00      PROA  
ATOM   3021  CZ  TYR P 231     -19.322  -6.459  11.641  0.00  0.00      PROA  
ATOM   3022  OH  TYR P 231     -19.121  -7.441  12.625  0.00  0.00      PROA  
ATOM   3023  HH  TYR P 231     -19.242  -6.995  13.466  0.00  0.00      PROA  
ATOM   3024  CD2 TYR P 231     -20.201  -4.249  10.919  0.00  0.00      PROA  
ATOM   3025  HD2 TYR P 231     -20.593  -3.315  11.293  0.00  0.00      PROA  
ATOM   3026  CE2 TYR P 231     -19.983  -5.238  11.912  0.00  0.00      PROA  
ATOM   3027  HE2 TYR P 231     -20.293  -4.998  12.919  0.00  0.00      PROA  
ATOM   3028  C   TYR P 231     -19.248  -2.312   6.458  0.00  0.00      PROA  
ATOM   3029  O   TYR P 231     -20.041  -2.500   5.554  0.00  0.00      PROA  
ATOM   3030  N   PHE P 232     -18.694  -1.093   6.674  0.00  0.00      PROA  
ATOM   3031  HN  PHE P 232     -18.060  -1.004   7.439  0.00  0.00      PROA  
ATOM   3032  CA  PHE P 232     -18.945   0.097   5.839  0.00  0.00      PROA  
ATOM   3033  HA  PHE P 232     -20.018   0.184   5.749  0.00  0.00      PROA  
ATOM   3034  CB  PHE P 232     -18.396   1.344   6.528  0.00  0.00      PROA  
ATOM   3035  HB1 PHE P 232     -17.294   1.229   6.614  0.00  0.00      PROA  
ATOM   3036  HB2 PHE P 232     -18.789   1.466   7.560  0.00  0.00      PROA  
ATOM   3037  CG  PHE P 232     -18.629   2.691   5.796  0.00  0.00      PROA  
ATOM   3038  CD1 PHE P 232     -19.926   3.047   5.369  0.00  0.00      PROA  
ATOM   3039  HD1 PHE P 232     -20.807   2.453   5.563  0.00  0.00      PROA  
ATOM   3040  CE1 PHE P 232     -20.157   4.361   4.911  0.00  0.00      PROA  
ATOM   3041  HE1 PHE P 232     -21.193   4.543   4.665  0.00  0.00      PROA  
ATOM   3042  CZ  PHE P 232     -19.117   5.139   4.434  0.00  0.00      PROA  
ATOM   3043  HZ  PHE P 232     -19.340   6.089   3.972  0.00  0.00      PROA  
ATOM   3044  CD2 PHE P 232     -17.574   3.520   5.260  0.00  0.00      PROA  
ATOM   3045  HD2 PHE P 232     -16.520   3.360   5.431  0.00  0.00      PROA  
ATOM   3046  CE2 PHE P 232     -17.834   4.749   4.607  0.00  0.00      PROA  
ATOM   3047  HE2 PHE P 232     -17.009   5.348   4.251  0.00  0.00      PROA  
ATOM   3048  C   PHE P 232     -18.413  -0.154   4.445  0.00  0.00      PROA  
ATOM   3049  O   PHE P 232     -19.210  -0.227   3.487  0.00  0.00      PROA  
ATOM   3050  N   PHE P 233     -17.092  -0.249   4.354  0.00  0.00      PROA  
ATOM   3051  HN  PHE P 233     -16.591   0.045   5.164  0.00  0.00      PROA  
ATOM   3052  CA  PHE P 233     -16.343  -0.557   3.171  0.00  0.00      PROA  
ATOM   3053  HA  PHE P 233     -16.695   0.119   2.406  0.00  0.00      PROA  
ATOM   3054  CB  PHE P 233     -14.850  -0.349   3.319  0.00  0.00      PROA  
ATOM   3055  HB1 PHE P 233     -14.238  -0.833   2.529  0.00  0.00      PROA  
ATOM   3056  HB2 PHE P 233     -14.584  -0.706   4.337  0.00  0.00      PROA  
ATOM   3057  CG  PHE P 233     -14.521   1.177   3.272  0.00  0.00      PROA  
ATOM   3058  CD1 PHE P 233     -14.495   1.879   2.033  0.00  0.00      PROA  
ATOM   3059  HD1 PHE P 233     -14.686   1.275   1.159  0.00  0.00      PROA  
ATOM   3060  CE1 PHE P 233     -14.359   3.249   1.892  0.00  0.00      PROA  
ATOM   3061  HE1 PHE P 233     -14.550   3.724   0.941  0.00  0.00      PROA  
ATOM   3062  CZ  PHE P 233     -14.369   4.049   3.059  0.00  0.00      PROA  
ATOM   3063  HZ  PHE P 233     -14.421   5.128   3.029  0.00  0.00      PROA  
ATOM   3064  CD2 PHE P 233     -14.451   1.982   4.374  0.00  0.00      PROA  
ATOM   3065  HD2 PHE P 233     -14.562   1.532   5.350  0.00  0.00      PROA  
ATOM   3066  CE2 PHE P 233     -14.213   3.399   4.278  0.00  0.00      PROA  
ATOM   3067  HE2 PHE P 233     -14.161   3.914   5.226  0.00  0.00      PROA  
ATOM   3068  C   PHE P 233     -16.729  -1.834   2.407  0.00  0.00      PROA  
ATOM   3069  O   PHE P 233     -16.937  -1.842   1.194  0.00  0.00      PROA  
ATOM   3070  N   GLY P 234     -16.991  -2.927   3.147  0.00  0.00      PROA  
ATOM   3071  HN  GLY P 234     -16.803  -2.908   4.126  0.00  0.00      PROA  
ATOM   3072  CA  GLY P 234     -17.478  -4.179   2.644  0.00  0.00      PROA  
ATOM   3073  HA1 GLY P 234     -17.669  -4.768   3.529  0.00  0.00      PROA  
ATOM   3074  HA2 GLY P 234     -16.776  -4.445   1.868  0.00  0.00      PROA  
ATOM   3075  C   GLY P 234     -18.849  -4.044   1.958  0.00  0.00      PROA  
ATOM   3076  O   GLY P 234     -19.014  -4.577   0.808  0.00  0.00      PROA  
ATOM   3077  N   THR P 235     -19.849  -3.313   2.545  0.00  0.00      PROA  
ATOM   3078  HN  THR P 235     -19.663  -2.823   3.393  0.00  0.00      PROA  
ATOM   3079  CA  THR P 235     -21.109  -2.892   1.924  0.00  0.00      PROA  
ATOM   3080  HA  THR P 235     -21.717  -3.740   1.642  0.00  0.00      PROA  
ATOM   3081  CB  THR P 235     -22.000  -2.160   2.852  0.00  0.00      PROA  
ATOM   3082  HB  THR P 235     -21.557  -1.168   3.085  0.00  0.00      PROA  
ATOM   3083  OG1 THR P 235     -22.290  -2.943   4.003  0.00  0.00      PROA  
ATOM   3084  HG1 THR P 235     -21.523  -3.250   4.493  0.00  0.00      PROA  
ATOM   3085  CG2 THR P 235     -23.386  -1.791   2.280  0.00  0.00      PROA  
ATOM   3086 HG21 THR P 235     -23.384  -1.158   1.367  0.00  0.00      PROA  
ATOM   3087 HG22 THR P 235     -24.059  -1.256   2.983  0.00  0.00      PROA  
ATOM   3088 HG23 THR P 235     -24.005  -2.666   1.987  0.00  0.00      PROA  
ATOM   3089  C   THR P 235     -21.004  -1.950   0.747  0.00  0.00      PROA  
ATOM   3090  O   THR P 235     -21.710  -2.281  -0.194  0.00  0.00      PROA  
ATOM   3091  N   ILE P 236     -20.149  -0.928   0.818  0.00  0.00      PROA  
ATOM   3092  HN  ILE P 236     -19.640  -0.763   1.659  0.00  0.00      PROA  
ATOM   3093  CA  ILE P 236     -19.806   0.006  -0.277  0.00  0.00      PROA  
ATOM   3094  HA  ILE P 236     -20.719   0.534  -0.510  0.00  0.00      PROA  
ATOM   3095  CB  ILE P 236     -18.791   1.140   0.029  0.00  0.00      PROA  
ATOM   3096  HB  ILE P 236     -18.011   0.502   0.496  0.00  0.00      PROA  
ATOM   3097  CG2 ILE P 236     -18.291   1.949  -1.205  0.00  0.00      PROA  
ATOM   3098 HG21 ILE P 236     -19.173   2.257  -1.806  0.00  0.00      PROA  
ATOM   3099 HG22 ILE P 236     -17.543   1.386  -1.803  0.00  0.00      PROA  
ATOM   3100 HG23 ILE P 236     -17.789   2.902  -0.935  0.00  0.00      PROA  
ATOM   3101  CG1 ILE P 236     -19.292   2.214   1.142  0.00  0.00      PROA  
ATOM   3102 HG11 ILE P 236     -20.088   1.707   1.729  0.00  0.00      PROA  
ATOM   3103 HG12 ILE P 236     -19.749   3.019   0.528  0.00  0.00      PROA  
ATOM   3104  CD  ILE P 236     -18.117   2.688   1.916  0.00  0.00      PROA  
ATOM   3105  HD1 ILE P 236     -17.725   1.916   2.611  0.00  0.00      PROA  
ATOM   3106  HD2 ILE P 236     -18.423   3.571   2.517  0.00  0.00      PROA  
ATOM   3107  HD3 ILE P 236     -17.236   2.849   1.258  0.00  0.00      PROA  
ATOM   3108  C   ILE P 236     -19.318  -0.729  -1.527  0.00  0.00      PROA  
ATOM   3109  O   ILE P 236     -19.798  -0.485  -2.649  0.00  0.00      PROA  
ATOM   3110  N   GLY P 237     -18.489  -1.809  -1.263  0.00  0.00      PROA  
ATOM   3111  HN  GLY P 237     -18.086  -1.986  -0.368  0.00  0.00      PROA  
ATOM   3112  CA  GLY P 237     -18.122  -2.743  -2.361  0.00  0.00      PROA  
ATOM   3113  HA1 GLY P 237     -17.487  -3.551  -2.031  0.00  0.00      PROA  
ATOM   3114  HA2 GLY P 237     -17.759  -2.274  -3.264  0.00  0.00      PROA  
ATOM   3115  C   GLY P 237     -19.263  -3.586  -2.853  0.00  0.00      PROA  
ATOM   3116  O   GLY P 237     -19.280  -3.770  -4.058  0.00  0.00      PROA  
ATOM   3117  N   ILE P 238     -20.135  -4.126  -1.987  0.00  0.00      PROA  
ATOM   3118  HN  ILE P 238     -19.992  -4.175  -1.002  0.00  0.00      PROA  
ATOM   3119  CA  ILE P 238     -21.324  -4.772  -2.528  0.00  0.00      PROA  
ATOM   3120  HA  ILE P 238     -21.012  -5.539  -3.221  0.00  0.00      PROA  
ATOM   3121  CB  ILE P 238     -22.049  -5.465  -1.372  0.00  0.00      PROA  
ATOM   3122  HB  ILE P 238     -22.327  -4.797  -0.529  0.00  0.00      PROA  
ATOM   3123  CG2 ILE P 238     -23.354  -6.108  -1.813  0.00  0.00      PROA  
ATOM   3124 HG21 ILE P 238     -23.276  -6.604  -2.804  0.00  0.00      PROA  
ATOM   3125 HG22 ILE P 238     -24.020  -5.222  -1.884  0.00  0.00      PROA  
ATOM   3126 HG23 ILE P 238     -23.741  -6.795  -1.030  0.00  0.00      PROA  
ATOM   3127  CG1 ILE P 238     -21.268  -6.644  -0.796  0.00  0.00      PROA  
ATOM   3128 HG11 ILE P 238     -21.879  -7.105   0.009  0.00  0.00      PROA  
ATOM   3129 HG12 ILE P 238     -20.366  -6.217  -0.308  0.00  0.00      PROA  
ATOM   3130  CD  ILE P 238     -20.870  -7.741  -1.782  0.00  0.00      PROA  
ATOM   3131  HD1 ILE P 238     -19.969  -8.314  -1.475  0.00  0.00      PROA  
ATOM   3132  HD2 ILE P 238     -20.414  -7.215  -2.648  0.00  0.00      PROA  
ATOM   3133  HD3 ILE P 238     -21.705  -8.438  -2.010  0.00  0.00      PROA  
ATOM   3134  C   ILE P 238     -22.216  -3.896  -3.334  0.00  0.00      PROA  
ATOM   3135  O   ILE P 238     -22.755  -4.233  -4.363  0.00  0.00      PROA  
ATOM   3136  N   PHE P 239     -22.629  -2.741  -2.816  0.00  0.00      PROA  
ATOM   3137  HN  PHE P 239     -22.616  -2.650  -1.824  0.00  0.00      PROA  
ATOM   3138  CA  PHE P 239     -23.383  -1.645  -3.407  0.00  0.00      PROA  
ATOM   3139  HA  PHE P 239     -24.343  -2.064  -3.669  0.00  0.00      PROA  
ATOM   3140  CB  PHE P 239     -23.509  -0.388  -2.480  0.00  0.00      PROA  
ATOM   3141  HB1 PHE P 239     -22.464  -0.043  -2.328  0.00  0.00      PROA  
ATOM   3142  HB2 PHE P 239     -23.908  -0.787  -1.523  0.00  0.00      PROA  
ATOM   3143  CG  PHE P 239     -24.390   0.728  -3.028  0.00  0.00      PROA  
ATOM   3144  CD1 PHE P 239     -25.775   0.591  -3.203  0.00  0.00      PROA  
ATOM   3145  HD1 PHE P 239     -26.267  -0.306  -2.857  0.00  0.00      PROA  
ATOM   3146  CE1 PHE P 239     -26.548   1.625  -3.777  0.00  0.00      PROA  
ATOM   3147  HE1 PHE P 239     -27.624   1.556  -3.850  0.00  0.00      PROA  
ATOM   3148  CZ  PHE P 239     -25.920   2.833  -4.194  0.00  0.00      PROA  
ATOM   3149  HZ  PHE P 239     -26.459   3.638  -4.672  0.00  0.00      PROA  
ATOM   3150  CD2 PHE P 239     -23.769   1.915  -3.416  0.00  0.00      PROA  
ATOM   3151  HD2 PHE P 239     -22.689   1.939  -3.429  0.00  0.00      PROA  
ATOM   3152  CE2 PHE P 239     -24.531   2.934  -3.968  0.00  0.00      PROA  
ATOM   3153  HE2 PHE P 239     -24.041   3.845  -4.279  0.00  0.00      PROA  
ATOM   3154  C   PHE P 239     -22.776  -1.234  -4.719  0.00  0.00      PROA  
ATOM   3155  O   PHE P 239     -23.508  -1.095  -5.704  0.00  0.00      PROA  
ATOM   3156  N   TRP P 240     -21.434  -1.094  -4.857  0.00  0.00      PROA  
ATOM   3157  HN  TRP P 240     -20.864  -1.177  -4.043  0.00  0.00      PROA  
ATOM   3158  CA  TRP P 240     -20.752  -0.920  -6.139  0.00  0.00      PROA  
ATOM   3159  HA  TRP P 240     -21.134  -0.025  -6.607  0.00  0.00      PROA  
ATOM   3160  CB  TRP P 240     -19.247  -0.477  -5.795  0.00  0.00      PROA  
ATOM   3161  HB1 TRP P 240     -18.815  -1.198  -5.069  0.00  0.00      PROA  
ATOM   3162  HB2 TRP P 240     -19.202   0.462  -5.202  0.00  0.00      PROA  
ATOM   3163  CG  TRP P 240     -18.330  -0.306  -7.021  0.00  0.00      PROA  
ATOM   3164  CD1 TRP P 240     -17.820   0.825  -7.573  0.00  0.00      PROA  
ATOM   3165  HD1 TRP P 240     -18.187   1.818  -7.359  0.00  0.00      PROA  
ATOM   3166  NE1 TRP P 240     -16.900   0.464  -8.469  0.00  0.00      PROA  
ATOM   3167  HE1 TRP P 240     -16.758   1.090  -9.204  0.00  0.00      PROA  
ATOM   3168  CE2 TRP P 240     -16.815  -0.875  -8.619  0.00  0.00      PROA  
ATOM   3169  CD2 TRP P 240     -17.718  -1.445  -7.712  0.00  0.00      PROA  
ATOM   3170  CE3 TRP P 240     -17.713  -2.846  -7.519  0.00  0.00      PROA  
ATOM   3171  HE3 TRP P 240     -18.314  -3.349  -6.776  0.00  0.00      PROA  
ATOM   3172  CZ3 TRP P 240     -17.008  -3.619  -8.433  0.00  0.00      PROA  
ATOM   3173  HZ3 TRP P 240     -17.160  -4.669  -8.234  0.00  0.00      PROA  
ATOM   3174  CZ2 TRP P 240     -16.162  -1.681  -9.496  0.00  0.00      PROA  
ATOM   3175  HZ2 TRP P 240     -15.555  -1.255 -10.281  0.00  0.00      PROA  
ATOM   3176  CH2 TRP P 240     -16.280  -3.003  -9.419  0.00  0.00      PROA  
ATOM   3177  HH2 TRP P 240     -15.847  -3.586 -10.218  0.00  0.00      PROA  
ATOM   3178  C   TRP P 240     -20.904  -2.094  -7.106  0.00  0.00      PROA  
ATOM   3179  O   TRP P 240     -21.084  -1.834  -8.331  0.00  0.00      PROA  
ATOM   3180  N   PHE P 241     -20.995  -3.385  -6.606  0.00  0.00      PROA  
ATOM   3181  HN  PHE P 241     -20.772  -3.470  -5.638  0.00  0.00      PROA  
ATOM   3182  CA  PHE P 241     -21.032  -4.627  -7.387  0.00  0.00      PROA  
ATOM   3183  HA  PHE P 241     -20.212  -4.393  -8.049  0.00  0.00      PROA  
ATOM   3184  CB  PHE P 241     -20.797  -5.932  -6.518  0.00  0.00      PROA  
ATOM   3185  HB1 PHE P 241     -21.575  -5.914  -5.725  0.00  0.00      PROA  
ATOM   3186  HB2 PHE P 241     -19.786  -5.707  -6.117  0.00  0.00      PROA  
ATOM   3187  CG  PHE P 241     -20.971  -7.231  -7.269  0.00  0.00      PROA  
ATOM   3188  CD1 PHE P 241     -20.184  -7.469  -8.416  0.00  0.00      PROA  
ATOM   3189  HD1 PHE P 241     -19.402  -6.762  -8.653  0.00  0.00      PROA  
ATOM   3190  CE1 PHE P 241     -20.434  -8.611  -9.137  0.00  0.00      PROA  
ATOM   3191  HE1 PHE P 241     -19.905  -8.856 -10.046  0.00  0.00      PROA  
ATOM   3192  CZ  PHE P 241     -21.398  -9.531  -8.703  0.00  0.00      PROA  
ATOM   3193  HZ  PHE P 241     -21.551 -10.421  -9.295  0.00  0.00      PROA  
ATOM   3194  CD2 PHE P 241     -21.839  -8.186  -6.757  0.00  0.00      PROA  
ATOM   3195  HD2 PHE P 241     -22.390  -8.151  -5.829  0.00  0.00      PROA  
ATOM   3196  CE2 PHE P 241     -22.081  -9.365  -7.527  0.00  0.00      PROA  
ATOM   3197  HE2 PHE P 241     -22.816 -10.076  -7.181  0.00  0.00      PROA  
ATOM   3198  C   PHE P 241     -22.232  -4.695  -8.329  0.00  0.00      PROA  
ATOM   3199  O   PHE P 241     -22.119  -4.997  -9.512  0.00  0.00      PROA  
ATOM   3200  N   LEU P 242     -23.407  -4.323  -7.807  0.00  0.00      PROA  
ATOM   3201  HN  LEU P 242     -23.259  -4.016  -6.870  0.00  0.00      PROA  
ATOM   3202  CA  LEU P 242     -24.709  -4.259  -8.518  0.00  0.00      PROA  
ATOM   3203  HA  LEU P 242     -24.945  -5.135  -9.104  0.00  0.00      PROA  
ATOM   3204  CB  LEU P 242     -25.878  -4.002  -7.502  0.00  0.00      PROA  
ATOM   3205  HB1 LEU P 242     -26.883  -4.061  -7.971  0.00  0.00      PROA  
ATOM   3206  HB2 LEU P 242     -25.913  -2.928  -7.220  0.00  0.00      PROA  
ATOM   3207  CG  LEU P 242     -25.975  -4.904  -6.239  0.00  0.00      PROA  
ATOM   3208  HG  LEU P 242     -24.971  -4.903  -5.763  0.00  0.00      PROA  
ATOM   3209  CD1 LEU P 242     -26.992  -4.348  -5.157  0.00  0.00      PROA  
ATOM   3210 HD11 LEU P 242     -26.813  -5.066  -4.328  0.00  0.00      PROA  
ATOM   3211 HD12 LEU P 242     -28.056  -4.298  -5.472  0.00  0.00      PROA  
ATOM   3212 HD13 LEU P 242     -26.637  -3.400  -4.697  0.00  0.00      PROA  
ATOM   3213  CD2 LEU P 242     -26.350  -6.309  -6.674  0.00  0.00      PROA  
ATOM   3214 HD21 LEU P 242     -25.634  -6.543  -7.491  0.00  0.00      PROA  
ATOM   3215 HD22 LEU P 242     -27.396  -6.382  -7.044  0.00  0.00      PROA  
ATOM   3216 HD23 LEU P 242     -26.184  -7.049  -5.862  0.00  0.00      PROA  
ATOM   3217  C   LEU P 242     -24.694  -3.092  -9.501  0.00  0.00      PROA  
ATOM   3218  O   LEU P 242     -25.228  -3.260 -10.592  0.00  0.00      PROA  
ATOM   3219  N   LEU P 243     -24.071  -1.927  -9.216  0.00  0.00      PROA  
ATOM   3220  HN  LEU P 243     -23.725  -1.737  -8.301  0.00  0.00      PROA  
ATOM   3221  CA  LEU P 243     -23.859  -0.986 -10.293  0.00  0.00      PROA  
ATOM   3222  HA  LEU P 243     -24.835  -0.776 -10.705  0.00  0.00      PROA  
ATOM   3223  CB  LEU P 243     -23.314   0.324  -9.689  0.00  0.00      PROA  
ATOM   3224  HB1 LEU P 243     -22.912   0.987 -10.485  0.00  0.00      PROA  
ATOM   3225  HB2 LEU P 243     -22.582   0.198  -8.863  0.00  0.00      PROA  
ATOM   3226  CG  LEU P 243     -24.358   1.180  -8.984  0.00  0.00      PROA  
ATOM   3227  HG  LEU P 243     -24.884   0.572  -8.217  0.00  0.00      PROA  
ATOM   3228  CD1 LEU P 243     -23.621   2.135  -8.085  0.00  0.00      PROA  
ATOM   3229 HD11 LEU P 243     -22.952   1.486  -7.480  0.00  0.00      PROA  
ATOM   3230 HD12 LEU P 243     -24.280   2.638  -7.346  0.00  0.00      PROA  
ATOM   3231 HD13 LEU P 243     -23.144   2.994  -8.603  0.00  0.00      PROA  
ATOM   3232  CD2 LEU P 243     -25.312   2.087  -9.769  0.00  0.00      PROA  
ATOM   3233 HD21 LEU P 243     -26.206   2.442  -9.213  0.00  0.00      PROA  
ATOM   3234 HD22 LEU P 243     -25.739   1.653 -10.698  0.00  0.00      PROA  
ATOM   3235 HD23 LEU P 243     -24.764   2.986 -10.123  0.00  0.00      PROA  
ATOM   3236  C   LEU P 243     -22.885  -1.486 -11.406  0.00  0.00      PROA  
ATOM   3237  O   LEU P 243     -23.317  -1.318 -12.570  0.00  0.00      PROA  
ATOM   3238  N   TRP P 244     -21.749  -2.115 -11.094  0.00  0.00      PROA  
ATOM   3239  HN  TRP P 244     -21.507  -2.150 -10.127  0.00  0.00      PROA  
ATOM   3240  CA  TRP P 244     -20.836  -2.635 -12.132  0.00  0.00      PROA  
ATOM   3241  HA  TRP P 244     -20.453  -1.843 -12.758  0.00  0.00      PROA  
ATOM   3242  CB  TRP P 244     -19.592  -3.251 -11.313  0.00  0.00      PROA  
ATOM   3243  HB1 TRP P 244     -19.982  -3.879 -10.484  0.00  0.00      PROA  
ATOM   3244  HB2 TRP P 244     -19.251  -2.306 -10.839  0.00  0.00      PROA  
ATOM   3245  CG  TRP P 244     -18.412  -3.828 -12.052  0.00  0.00      PROA  
ATOM   3246  CD1 TRP P 244     -18.503  -5.183 -12.287  0.00  0.00      PROA  
ATOM   3247  HD1 TRP P 244     -19.173  -5.774 -11.680  0.00  0.00      PROA  
ATOM   3248  NE1 TRP P 244     -17.402  -5.594 -13.065  0.00  0.00      PROA  
ATOM   3249  HE1 TRP P 244     -17.064  -6.507 -13.130  0.00  0.00      PROA  
ATOM   3250  CE2 TRP P 244     -16.669  -4.480 -13.317  0.00  0.00      PROA  
ATOM   3251  CD2 TRP P 244     -17.210  -3.380 -12.642  0.00  0.00      PROA  
ATOM   3252  CE3 TRP P 244     -16.651  -2.149 -12.804  0.00  0.00      PROA  
ATOM   3253  HE3 TRP P 244     -17.016  -1.310 -12.230  0.00  0.00      PROA  
ATOM   3254  CZ3 TRP P 244     -15.516  -1.978 -13.646  0.00  0.00      PROA  
ATOM   3255  HZ3 TRP P 244     -15.152  -1.009 -13.955  0.00  0.00      PROA  
ATOM   3256  CZ2 TRP P 244     -15.587  -4.324 -14.184  0.00  0.00      PROA  
ATOM   3257  HZ2 TRP P 244     -14.918  -5.121 -14.470  0.00  0.00      PROA  
ATOM   3258  CH2 TRP P 244     -14.944  -3.112 -14.297  0.00  0.00      PROA  
ATOM   3259  HH2 TRP P 244     -14.066  -2.920 -14.897  0.00  0.00      PROA  
ATOM   3260  C   TRP P 244     -21.349  -3.606 -13.163  0.00  0.00      PROA  
ATOM   3261  O   TRP P 244     -21.234  -3.520 -14.355  0.00  0.00      PROA  
ATOM   3262  N   ILE P 245     -22.000  -4.650 -12.730  0.00  0.00      PROA  
ATOM   3263  HN  ILE P 245     -22.107  -4.805 -11.751  0.00  0.00      PROA  
ATOM   3264  CA  ILE P 245     -22.612  -5.633 -13.629  0.00  0.00      PROA  
ATOM   3265  HA  ILE P 245     -21.835  -5.960 -14.305  0.00  0.00      PROA  
ATOM   3266  CB  ILE P 245     -23.150  -6.782 -12.753  0.00  0.00      PROA  
ATOM   3267  HB  ILE P 245     -23.778  -6.313 -11.966  0.00  0.00      PROA  
ATOM   3268  CG2 ILE P 245     -24.009  -7.784 -13.577  0.00  0.00      PROA  
ATOM   3269 HG21 ILE P 245     -24.944  -7.238 -13.825  0.00  0.00      PROA  
ATOM   3270 HG22 ILE P 245     -24.395  -8.622 -12.958  0.00  0.00      PROA  
ATOM   3271 HG23 ILE P 245     -23.617  -8.157 -14.547  0.00  0.00      PROA  
ATOM   3272  CG1 ILE P 245     -21.996  -7.536 -12.094  0.00  0.00      PROA  
ATOM   3273 HG11 ILE P 245     -22.531  -8.327 -11.526  0.00  0.00      PROA  
ATOM   3274 HG12 ILE P 245     -21.411  -6.921 -11.377  0.00  0.00      PROA  
ATOM   3275  CD  ILE P 245     -21.018  -8.191 -13.126  0.00  0.00      PROA  
ATOM   3276  HD1 ILE P 245     -20.701  -9.170 -12.706  0.00  0.00      PROA  
ATOM   3277  HD2 ILE P 245     -20.133  -7.520 -13.165  0.00  0.00      PROA  
ATOM   3278  HD3 ILE P 245     -21.557  -8.381 -14.079  0.00  0.00      PROA  
ATOM   3279  C   ILE P 245     -23.667  -5.096 -14.547  0.00  0.00      PROA  
ATOM   3280  O   ILE P 245     -23.711  -5.424 -15.744  0.00  0.00      PROA  
ATOM   3281  N   TRP P 246     -24.557  -4.262 -14.017  0.00  0.00      PROA  
ATOM   3282  HN  TRP P 246     -24.482  -4.038 -13.049  0.00  0.00      PROA  
ATOM   3283  CA  TRP P 246     -25.563  -3.482 -14.746  0.00  0.00      PROA  
ATOM   3284  HA  TRP P 246     -26.320  -4.111 -15.189  0.00  0.00      PROA  
ATOM   3285  CB  TRP P 246     -26.490  -2.758 -13.651  0.00  0.00      PROA  
ATOM   3286  HB1 TRP P 246     -25.718  -2.164 -13.116  0.00  0.00      PROA  
ATOM   3287  HB2 TRP P 246     -26.882  -3.500 -12.923  0.00  0.00      PROA  
ATOM   3288  CG  TRP P 246     -27.549  -1.772 -14.056  0.00  0.00      PROA  
ATOM   3289  CD1 TRP P 246     -28.163  -1.652 -15.281  0.00  0.00      PROA  
ATOM   3290  HD1 TRP P 246     -27.774  -2.170 -16.146  0.00  0.00      PROA  
ATOM   3291  NE1 TRP P 246     -28.865  -0.468 -15.241  0.00  0.00      PROA  
ATOM   3292  HE1 TRP P 246     -29.185   0.016 -16.025  0.00  0.00      PROA  
ATOM   3293  CE2 TRP P 246     -28.875  -0.043 -13.969  0.00  0.00      PROA  
ATOM   3294  CD2 TRP P 246     -27.987  -0.802 -13.165  0.00  0.00      PROA  
ATOM   3295  CE3 TRP P 246     -27.803  -0.514 -11.789  0.00  0.00      PROA  
ATOM   3296  HE3 TRP P 246     -27.309  -1.193 -11.111  0.00  0.00      PROA  
ATOM   3297  CZ3 TRP P 246     -28.443   0.644 -11.331  0.00  0.00      PROA  
ATOM   3298  HZ3 TRP P 246     -28.316   0.914 -10.293  0.00  0.00      PROA  
ATOM   3299  CZ2 TRP P 246     -29.513   1.099 -13.454  0.00  0.00      PROA  
ATOM   3300  HZ2 TRP P 246     -30.068   1.809 -14.049  0.00  0.00      PROA  
ATOM   3301  CH2 TRP P 246     -29.229   1.461 -12.064  0.00  0.00      PROA  
ATOM   3302  HH2 TRP P 246     -29.622   2.387 -11.670  0.00  0.00      PROA  
ATOM   3303  C   TRP P 246     -24.958  -2.519 -15.838  0.00  0.00      PROA  
ATOM   3304  O   TRP P 246     -25.423  -2.414 -16.934  0.00  0.00      PROA  
ATOM   3305  N   LEU P 247     -23.846  -1.781 -15.491  0.00  0.00      PROA  
ATOM   3306  HN  LEU P 247     -23.473  -1.956 -14.583  0.00  0.00      PROA  
ATOM   3307  CA  LEU P 247     -23.331  -0.683 -16.205  0.00  0.00      PROA  
ATOM   3308  HA  LEU P 247     -23.950  -0.413 -17.048  0.00  0.00      PROA  
ATOM   3309  CB  LEU P 247     -23.161   0.477 -15.236  0.00  0.00      PROA  
ATOM   3310  HB1 LEU P 247     -22.923   1.415 -15.782  0.00  0.00      PROA  
ATOM   3311  HB2 LEU P 247     -22.348   0.182 -14.539  0.00  0.00      PROA  
ATOM   3312  CG  LEU P 247     -24.501   0.886 -14.500  0.00  0.00      PROA  
ATOM   3313  HG  LEU P 247     -25.059   0.066 -14.000  0.00  0.00      PROA  
ATOM   3314  CD1 LEU P 247     -24.186   1.971 -13.485  0.00  0.00      PROA  
ATOM   3315 HD11 LEU P 247     -23.523   1.403 -12.799  0.00  0.00      PROA  
ATOM   3316 HD12 LEU P 247     -25.026   2.331 -12.853  0.00  0.00      PROA  
ATOM   3317 HD13 LEU P 247     -23.700   2.874 -13.912  0.00  0.00      PROA  
ATOM   3318  CD2 LEU P 247     -25.451   1.530 -15.536  0.00  0.00      PROA  
ATOM   3319 HD21 LEU P 247     -26.438   1.871 -15.155  0.00  0.00      PROA  
ATOM   3320 HD22 LEU P 247     -25.722   0.780 -16.309  0.00  0.00      PROA  
ATOM   3321 HD23 LEU P 247     -24.883   2.358 -16.010  0.00  0.00      PROA  
ATOM   3322  C   LEU P 247     -22.043  -0.858 -17.000  0.00  0.00      PROA  
ATOM   3323  O   LEU P 247     -21.692  -0.018 -17.855  0.00  0.00      PROA  
ATOM   3324  N   VAL P 248     -21.342  -1.956 -16.790  0.00  0.00      PROA  
ATOM   3325  HN  VAL P 248     -21.561  -2.670 -16.129  0.00  0.00      PROA  
ATOM   3326  CA  VAL P 248     -20.018  -2.229 -17.373  0.00  0.00      PROA  
ATOM   3327  HA  VAL P 248     -19.699  -1.451 -18.050  0.00  0.00      PROA  
ATOM   3328  CB  VAL P 248     -19.039  -2.309 -16.254  0.00  0.00      PROA  
ATOM   3329  HB  VAL P 248     -19.278  -3.054 -15.465  0.00  0.00      PROA  
ATOM   3330  CG1 VAL P 248     -17.603  -2.582 -16.703  0.00  0.00      PROA  
ATOM   3331 HG11 VAL P 248     -17.303  -1.651 -17.229  0.00  0.00      PROA  
ATOM   3332 HG12 VAL P 248     -17.472  -3.490 -17.330  0.00  0.00      PROA  
ATOM   3333 HG13 VAL P 248     -16.984  -2.768 -15.800  0.00  0.00      PROA  
ATOM   3334  CG2 VAL P 248     -19.054  -0.911 -15.543  0.00  0.00      PROA  
ATOM   3335 HG21 VAL P 248     -18.840  -0.029 -16.184  0.00  0.00      PROA  
ATOM   3336 HG22 VAL P 248     -18.317  -0.829 -14.717  0.00  0.00      PROA  
ATOM   3337 HG23 VAL P 248     -20.055  -0.814 -15.071  0.00  0.00      PROA  
ATOM   3338  C   VAL P 248     -20.149  -3.562 -18.163  0.00  0.00      PROA  
ATOM   3339  O   VAL P 248     -20.957  -4.395 -17.870  0.00  0.00      PROA  
ATOM   3340  N   SER P 249     -19.305  -3.651 -19.197  0.00  0.00      PROA  
ATOM   3341  HN  SER P 249     -18.670  -2.900 -19.364  0.00  0.00      PROA  
ATOM   3342  CA  SER P 249     -19.235  -4.655 -20.244  0.00  0.00      PROA  
ATOM   3343  HA  SER P 249     -19.554  -5.657 -19.998  0.00  0.00      PROA  
ATOM   3344  CB  SER P 249     -20.076  -4.308 -21.442  0.00  0.00      PROA  
ATOM   3345  HB1 SER P 249     -20.002  -5.053 -22.263  0.00  0.00      PROA  
ATOM   3346  HB2 SER P 249     -19.774  -3.317 -21.844  0.00  0.00      PROA  
ATOM   3347  OG  SER P 249     -21.484  -4.252 -21.070  0.00  0.00      PROA  
ATOM   3348  HG1 SER P 249     -21.611  -5.118 -20.675  0.00  0.00      PROA  
ATOM   3349  C   SER P 249     -17.781  -4.865 -20.702  0.00  0.00      PROA  
ATOM   3350  O   SER P 249     -16.961  -3.968 -20.727  0.00  0.00      PROA  
ATOM   3351  N   ASP P 250     -17.379  -6.107 -20.982  0.00  0.00      PROA  
ATOM   3352  HN  ASP P 250     -18.031  -6.861 -20.971  0.00  0.00      PROA  
ATOM   3353  CA  ASP P 250     -15.986  -6.439 -21.373  0.00  0.00      PROA  
ATOM   3354  HA  ASP P 250     -15.242  -6.176 -20.635  0.00  0.00      PROA  
ATOM   3355  CB  ASP P 250     -15.963  -8.014 -21.537  0.00  0.00      PROA  
ATOM   3356  HB1 ASP P 250     -15.181  -8.323 -22.264  0.00  0.00      PROA  
ATOM   3357  HB2 ASP P 250     -16.922  -8.398 -21.946  0.00  0.00      PROA  
ATOM   3358  CG  ASP P 250     -15.682  -8.642 -20.225  0.00  0.00      PROA  
ATOM   3359  OD1 ASP P 250     -14.629  -8.339 -19.624  0.00  0.00      PROA  
ATOM   3360  OD2 ASP P 250     -16.458  -9.465 -19.769  0.00  0.00      PROA  
ATOM   3361  C   ASP P 250     -15.409  -5.844 -22.625  0.00  0.00      PROA  
ATOM   3362  O   ASP P 250     -14.198  -5.672 -22.743  0.00  0.00      PROA  
ATOM   3363  N   THR P 251     -16.310  -5.557 -23.614  0.00  0.00      PROA  
ATOM   3364  HN  THR P 251     -17.264  -5.774 -23.423  0.00  0.00      PROA  
ATOM   3365  CA  THR P 251     -15.957  -5.048 -24.912  0.00  0.00      PROA  
ATOM   3366  HA  THR P 251     -15.227  -4.290 -24.673  0.00  0.00      PROA  
ATOM   3367  CB  THR P 251     -15.524  -6.093 -25.922  0.00  0.00      PROA  
ATOM   3368  HB  THR P 251     -14.483  -6.408 -25.697  0.00  0.00      PROA  
ATOM   3369  OG1 THR P 251     -15.605  -5.689 -27.300  0.00  0.00      PROA  
ATOM   3370  HG1 THR P 251     -15.380  -6.449 -27.841  0.00  0.00      PROA  
ATOM   3371  CG2 THR P 251     -16.389  -7.403 -25.946  0.00  0.00      PROA  
ATOM   3372 HG21 THR P 251     -17.485  -7.270 -26.065  0.00  0.00      PROA  
ATOM   3373 HG22 THR P 251     -16.230  -7.935 -24.984  0.00  0.00      PROA  
ATOM   3374 HG23 THR P 251     -16.111  -8.165 -26.706  0.00  0.00      PROA  
ATOM   3375  C   THR P 251     -17.137  -4.127 -25.407  0.00  0.00      PROA  
ATOM   3376  O   THR P 251     -18.242  -4.426 -25.046  0.00  0.00      PROA  
ATOM   3377  N   PRO P 252     -16.805  -3.080 -26.170  0.00  0.00      PROA  
ATOM   3378  CD  PRO P 252     -15.470  -2.696 -26.747  0.00  0.00      PROA  
ATOM   3379  HD1 PRO P 252     -14.829  -3.549 -27.059  0.00  0.00      PROA  
ATOM   3380  HD2 PRO P 252     -14.892  -2.160 -25.964  0.00  0.00      PROA  
ATOM   3381  CA  PRO P 252     -17.790  -2.066 -26.631  0.00  0.00      PROA  
ATOM   3382  HA  PRO P 252     -18.372  -1.586 -25.858  0.00  0.00      PROA  
ATOM   3383  CB  PRO P 252     -16.870  -0.972 -27.293  0.00  0.00      PROA  
ATOM   3384  HB1 PRO P 252     -16.722  -0.307 -26.414  0.00  0.00      PROA  
ATOM   3385  HB2 PRO P 252     -17.450  -0.403 -28.050  0.00  0.00      PROA  
ATOM   3386  CG  PRO P 252     -15.735  -1.765 -27.790  0.00  0.00      PROA  
ATOM   3387  HG1 PRO P 252     -16.029  -2.305 -28.716  0.00  0.00      PROA  
ATOM   3388  HG2 PRO P 252     -14.861  -1.106 -27.981  0.00  0.00      PROA  
ATOM   3389  C   PRO P 252     -18.784  -2.623 -27.622  0.00  0.00      PROA  
ATOM   3390  O   PRO P 252     -19.843  -2.019 -27.868  0.00  0.00      PROA  
ATOM   3391  N   GLN P 253     -18.367  -3.812 -28.241  0.00  0.00      PROA  
ATOM   3392  HN  GLN P 253     -17.420  -4.090 -28.101  0.00  0.00      PROA  
ATOM   3393  CA  GLN P 253     -19.037  -4.721 -29.076  0.00  0.00      PROA  
ATOM   3394  HA  GLN P 253     -19.415  -4.003 -29.789  0.00  0.00      PROA  
ATOM   3395  CB  GLN P 253     -18.000  -5.669 -29.757  0.00  0.00      PROA  
ATOM   3396  HB1 GLN P 253     -17.395  -6.100 -28.931  0.00  0.00      PROA  
ATOM   3397  HB2 GLN P 253     -17.345  -4.927 -30.261  0.00  0.00      PROA  
ATOM   3398  CG  GLN P 253     -18.579  -6.667 -30.748  0.00  0.00      PROA  
ATOM   3399  HG1 GLN P 253     -19.108  -7.457 -30.173  0.00  0.00      PROA  
ATOM   3400  HG2 GLN P 253     -17.748  -7.255 -31.193  0.00  0.00      PROA  
ATOM   3401  CD  GLN P 253     -19.461  -6.246 -31.931  0.00  0.00      PROA  
ATOM   3402  OE1 GLN P 253     -19.172  -5.418 -32.783  0.00  0.00      PROA  
ATOM   3403  NE2 GLN P 253     -20.722  -6.757 -31.851  0.00  0.00      PROA  
ATOM   3404 HE21 GLN P 253     -20.873  -7.434 -31.131  0.00  0.00      PROA  
ATOM   3405 HE22 GLN P 253     -21.374  -6.633 -32.598  0.00  0.00      PROA  
ATOM   3406  C   GLN P 253     -20.128  -5.406 -28.324  0.00  0.00      PROA  
ATOM   3407  O   GLN P 253     -21.110  -5.680 -29.029  0.00  0.00      PROA  
ATOM   3408  N   LYS P 254     -20.052  -5.548 -27.064  0.00  0.00      PROA  
ATOM   3409  HN  LYS P 254     -19.227  -5.234 -26.601  0.00  0.00      PROA  
ATOM   3410  CA  LYS P 254     -21.109  -6.151 -26.241  0.00  0.00      PROA  
ATOM   3411  HA  LYS P 254     -21.937  -6.537 -26.817  0.00  0.00      PROA  
ATOM   3412  CB  LYS P 254     -20.567  -7.331 -25.412  0.00  0.00      PROA  
ATOM   3413  HB1 LYS P 254     -21.159  -7.695 -24.544  0.00  0.00      PROA  
ATOM   3414  HB2 LYS P 254     -19.566  -7.049 -25.023  0.00  0.00      PROA  
ATOM   3415  CG  LYS P 254     -20.412  -8.493 -26.449  0.00  0.00      PROA  
ATOM   3416  HG1 LYS P 254     -19.687  -8.193 -27.236  0.00  0.00      PROA  
ATOM   3417  HG2 LYS P 254     -21.414  -8.784 -26.833  0.00  0.00      PROA  
ATOM   3418  CD  LYS P 254     -19.943  -9.784 -25.671  0.00  0.00      PROA  
ATOM   3419  HD1 LYS P 254     -20.537  -9.758 -24.732  0.00  0.00      PROA  
ATOM   3420  HD2 LYS P 254     -18.901  -9.658 -25.307  0.00  0.00      PROA  
ATOM   3421  CE  LYS P 254     -20.108 -11.167 -26.398  0.00  0.00      PROA  
ATOM   3422  HE1 LYS P 254     -19.232 -11.263 -27.075  0.00  0.00      PROA  
ATOM   3423  HE2 LYS P 254     -20.940 -11.023 -27.121  0.00  0.00      PROA  
ATOM   3424  NZ  LYS P 254     -20.389 -12.367 -25.572  0.00  0.00      PROA  
ATOM   3425  HZ1 LYS P 254     -19.648 -12.384 -24.842  0.00  0.00      PROA  
ATOM   3426  HZ2 LYS P 254     -20.399 -13.191 -26.208  0.00  0.00      PROA  
ATOM   3427  HZ3 LYS P 254     -21.342 -12.295 -25.163  0.00  0.00      PROA  
ATOM   3428  C   LYS P 254     -21.810  -5.179 -25.254  0.00  0.00      PROA  
ATOM   3429  O   LYS P 254     -22.425  -5.611 -24.331  0.00  0.00      PROA  
ATOM   3430  N   HSD P 255     -21.591  -3.863 -25.362  0.00  0.00      PROA  
ATOM   3431  HN  HSD P 255     -21.078  -3.511 -26.141  0.00  0.00      PROA  
ATOM   3432  CA  HSD P 255     -22.004  -2.874 -24.391  0.00  0.00      PROA  
ATOM   3433  HA  HSD P 255     -22.099  -3.372 -23.437  0.00  0.00      PROA  
ATOM   3434  CB  HSD P 255     -21.038  -1.617 -24.195  0.00  0.00      PROA  
ATOM   3435  HB1 HSD P 255     -21.076  -1.150 -25.203  0.00  0.00      PROA  
ATOM   3436  HB2 HSD P 255     -20.025  -2.035 -24.016  0.00  0.00      PROA  
ATOM   3437  ND1 HSD P 255     -21.401  -0.917 -21.684  0.00  0.00      PROA  
ATOM   3438  HD1 HSD P 255     -21.192  -1.797 -21.257  0.00  0.00      PROA  
ATOM   3439  CG  HSD P 255     -21.444  -0.684 -23.005  0.00  0.00      PROA  
ATOM   3440  CE1 HSD P 255     -21.631   0.249 -21.014  0.00  0.00      PROA  
ATOM   3441  HE1 HSD P 255     -21.677   0.307 -19.927  0.00  0.00      PROA  
ATOM   3442  NE2 HSD P 255     -21.797   1.255 -21.845  0.00  0.00      PROA  
ATOM   3443  CD2 HSD P 255     -21.674   0.708 -23.126  0.00  0.00      PROA  
ATOM   3444  HD2 HSD P 255     -21.553   1.237 -24.063  0.00  0.00      PROA  
ATOM   3445  C   HSD P 255     -23.405  -2.502 -24.845  0.00  0.00      PROA  
ATOM   3446  O   HSD P 255     -23.596  -1.944 -25.956  0.00  0.00      PROA  
ATOM   3447  N   LYS P 256     -24.444  -2.815 -24.020  0.00  0.00      PROA  
ATOM   3448  HN  LYS P 256     -24.368  -3.235 -23.119  0.00  0.00      PROA  
ATOM   3449  CA  LYS P 256     -25.782  -2.763 -24.466  0.00  0.00      PROA  
ATOM   3450  HA  LYS P 256     -25.884  -3.361 -25.360  0.00  0.00      PROA  
ATOM   3451  CB  LYS P 256     -26.781  -3.387 -23.378  0.00  0.00      PROA  
ATOM   3452  HB1 LYS P 256     -27.813  -3.084 -23.654  0.00  0.00      PROA  
ATOM   3453  HB2 LYS P 256     -26.553  -2.918 -22.397  0.00  0.00      PROA  
ATOM   3454  CG  LYS P 256     -26.771  -4.964 -23.430  0.00  0.00      PROA  
ATOM   3455  HG1 LYS P 256     -25.755  -5.337 -23.177  0.00  0.00      PROA  
ATOM   3456  HG2 LYS P 256     -27.122  -5.276 -24.436  0.00  0.00      PROA  
ATOM   3457  CD  LYS P 256     -27.767  -5.561 -22.380  0.00  0.00      PROA  
ATOM   3458  HD1 LYS P 256     -27.685  -6.669 -22.352  0.00  0.00      PROA  
ATOM   3459  HD2 LYS P 256     -28.774  -5.190 -22.667  0.00  0.00      PROA  
ATOM   3460  CE  LYS P 256     -27.648  -4.945 -20.950  0.00  0.00      PROA  
ATOM   3461  HE1 LYS P 256     -28.215  -3.991 -20.892  0.00  0.00      PROA  
ATOM   3462  HE2 LYS P 256     -26.585  -4.847 -20.643  0.00  0.00      PROA  
ATOM   3463  NZ  LYS P 256     -28.361  -5.794 -19.989  0.00  0.00      PROA  
ATOM   3464  HZ1 LYS P 256     -28.469  -5.483 -19.002  0.00  0.00      PROA  
ATOM   3465  HZ2 LYS P 256     -27.903  -6.722 -19.891  0.00  0.00      PROA  
ATOM   3466  HZ3 LYS P 256     -29.329  -5.994 -20.312  0.00  0.00      PROA  
ATOM   3467  C   LYS P 256     -26.300  -1.471 -25.025  0.00  0.00      PROA  
ATOM   3468  O   LYS P 256     -26.961  -1.397 -26.057  0.00  0.00      PROA  
ATOM   3469  N   ARG P 257     -25.955  -0.382 -24.312  0.00  0.00      PROA  
ATOM   3470  HN  ARG P 257     -25.489  -0.617 -23.463  0.00  0.00      PROA  
ATOM   3471  CA  ARG P 257     -26.474   0.940 -24.523  0.00  0.00      PROA  
ATOM   3472  HA  ARG P 257     -27.312   0.862 -25.201  0.00  0.00      PROA  
ATOM   3473  CB  ARG P 257     -27.061   1.477 -23.136  0.00  0.00      PROA  
ATOM   3474  HB1 ARG P 257     -27.659   0.644 -22.708  0.00  0.00      PROA  
ATOM   3475  HB2 ARG P 257     -27.748   2.293 -23.445  0.00  0.00      PROA  
ATOM   3476  CG  ARG P 257     -26.025   2.027 -22.184  0.00  0.00      PROA  
ATOM   3477  HG1 ARG P 257     -25.801   3.078 -22.467  0.00  0.00      PROA  
ATOM   3478  HG2 ARG P 257     -25.099   1.431 -22.035  0.00  0.00      PROA  
ATOM   3479  CD  ARG P 257     -26.511   2.299 -20.724  0.00  0.00      PROA  
ATOM   3480  HD1 ARG P 257     -26.715   1.287 -20.312  0.00  0.00      PROA  
ATOM   3481  HD2 ARG P 257     -27.372   3.000 -20.698  0.00  0.00      PROA  
ATOM   3482  NE  ARG P 257     -25.371   2.958 -20.027  0.00  0.00      PROA  
ATOM   3483  HE  ARG P 257     -25.291   3.954 -19.987  0.00  0.00      PROA  
ATOM   3484  CZ  ARG P 257     -24.301   2.388 -19.505  0.00  0.00      PROA  
ATOM   3485  NH1 ARG P 257     -24.184   1.158 -19.229  0.00  0.00      PROA  
ATOM   3486 HH11 ARG P 257     -25.012   0.602 -19.148  0.00  0.00      PROA  
ATOM   3487 HH12 ARG P 257     -23.353   0.730 -18.874  0.00  0.00      PROA  
ATOM   3488  NH2 ARG P 257     -23.242   3.117 -19.286  0.00  0.00      PROA  
ATOM   3489 HH21 ARG P 257     -23.285   4.039 -19.673  0.00  0.00      PROA  
ATOM   3490 HH22 ARG P 257     -22.468   2.751 -18.770  0.00  0.00      PROA  
ATOM   3491  C   ARG P 257     -25.463   1.962 -25.124  0.00  0.00      PROA  
ATOM   3492  O   ARG P 257     -25.598   3.155 -25.125  0.00  0.00      PROA  
ATOM   3493  N   ILE P 258     -24.359   1.331 -25.567  0.00  0.00      PROA  
ATOM   3494  HN  ILE P 258     -24.280   0.340 -25.499  0.00  0.00      PROA  
ATOM   3495  CA  ILE P 258     -23.383   2.109 -26.409  0.00  0.00      PROA  
ATOM   3496  HA  ILE P 258     -23.201   3.028 -25.871  0.00  0.00      PROA  
ATOM   3497  CB  ILE P 258     -22.127   1.259 -26.762  0.00  0.00      PROA  
ATOM   3498  HB  ILE P 258     -22.027   0.565 -25.900  0.00  0.00      PROA  
ATOM   3499  CG2 ILE P 258     -22.442   0.308 -28.000  0.00  0.00      PROA  
ATOM   3500 HG21 ILE P 258     -21.641  -0.459 -28.061  0.00  0.00      PROA  
ATOM   3501 HG22 ILE P 258     -22.340   0.857 -28.961  0.00  0.00      PROA  
ATOM   3502 HG23 ILE P 258     -23.436  -0.184 -27.951  0.00  0.00      PROA  
ATOM   3503  CG1 ILE P 258     -20.824   2.061 -26.912  0.00  0.00      PROA  
ATOM   3504 HG11 ILE P 258     -20.973   2.872 -26.167  0.00  0.00      PROA  
ATOM   3505 HG12 ILE P 258     -20.782   2.389 -27.973  0.00  0.00      PROA  
ATOM   3506  CD  ILE P 258     -19.636   1.164 -26.555  0.00  0.00      PROA  
ATOM   3507  HD1 ILE P 258     -18.670   1.702 -26.664  0.00  0.00      PROA  
ATOM   3508  HD2 ILE P 258     -19.488   0.262 -27.187  0.00  0.00      PROA  
ATOM   3509  HD3 ILE P 258     -19.596   0.942 -25.467  0.00  0.00      PROA  
ATOM   3510  C   ILE P 258     -24.007   2.668 -27.677  0.00  0.00      PROA  
ATOM   3511  O   ILE P 258     -24.728   1.943 -28.396  0.00  0.00      PROA  
ATOM   3512  N   SER P 259     -23.633   3.947 -27.963  0.00  0.00      PROA  
ATOM   3513  HN  SER P 259     -23.240   4.636 -27.359  0.00  0.00      PROA  
ATOM   3514  CA  SER P 259     -23.896   4.468 -29.308  0.00  0.00      PROA  
ATOM   3515  HA  SER P 259     -24.962   4.373 -29.455  0.00  0.00      PROA  
ATOM   3516  CB  SER P 259     -23.658   6.035 -29.257  0.00  0.00      PROA  
ATOM   3517  HB1 SER P 259     -24.414   6.477 -28.574  0.00  0.00      PROA  
ATOM   3518  HB2 SER P 259     -23.998   6.471 -30.220  0.00  0.00      PROA  
ATOM   3519  OG  SER P 259     -22.274   6.500 -29.031  0.00  0.00      PROA  
ATOM   3520  HG1 SER P 259     -22.162   6.276 -28.104  0.00  0.00      PROA  
ATOM   3521  C   SER P 259     -23.089   3.889 -30.430  0.00  0.00      PROA  
ATOM   3522  O   SER P 259     -22.010   3.279 -30.300  0.00  0.00      PROA  
ATOM   3523  N   HSD P 260     -23.695   3.959 -31.623  0.00  0.00      PROA  
ATOM   3524  HN  HSD P 260     -24.620   4.332 -31.615  0.00  0.00      PROA  
ATOM   3525  CA  HSD P 260     -23.056   3.203 -32.726  0.00  0.00      PROA  
ATOM   3526  HA  HSD P 260     -22.672   2.207 -32.557  0.00  0.00      PROA  
ATOM   3527  CB  HSD P 260     -24.200   3.057 -33.796  0.00  0.00      PROA  
ATOM   3528  HB1 HSD P 260     -23.659   2.642 -34.673  0.00  0.00      PROA  
ATOM   3529  HB2 HSD P 260     -24.678   4.033 -34.025  0.00  0.00      PROA  
ATOM   3530  ND1 HSD P 260     -25.499   0.886 -34.137  0.00  0.00      PROA  
ATOM   3531  HD1 HSD P 260     -24.867   0.507 -34.812  0.00  0.00      PROA  
ATOM   3532  CG  HSD P 260     -25.263   2.059 -33.439  0.00  0.00      PROA  
ATOM   3533  CE1 HSD P 260     -26.599   0.339 -33.680  0.00  0.00      PROA  
ATOM   3534  HE1 HSD P 260     -27.075  -0.568 -34.053  0.00  0.00      PROA  
ATOM   3535  NE2 HSD P 260     -27.172   1.073 -32.735  0.00  0.00      PROA  
ATOM   3536  CD2 HSD P 260     -26.342   2.190 -32.611  0.00  0.00      PROA  
ATOM   3537  HD2 HSD P 260     -26.743   2.998 -32.012  0.00  0.00      PROA  
ATOM   3538  C   HSD P 260     -21.906   3.938 -33.310  0.00  0.00      PROA  
ATOM   3539  O   HSD P 260     -20.873   3.358 -33.768  0.00  0.00      PROA  
ATOM   3540  N   TYR P 261     -21.932   5.289 -33.212  0.00  0.00      PROA  
ATOM   3541  HN  TYR P 261     -22.700   5.672 -32.704  0.00  0.00      PROA  
ATOM   3542  CA  TYR P 261     -20.726   6.091 -33.567  0.00  0.00      PROA  
ATOM   3543  HA  TYR P 261     -20.362   5.766 -34.531  0.00  0.00      PROA  
ATOM   3544  CB  TYR P 261     -21.145   7.598 -33.733  0.00  0.00      PROA  
ATOM   3545  HB1 TYR P 261     -21.615   7.620 -34.740  0.00  0.00      PROA  
ATOM   3546  HB2 TYR P 261     -20.202   8.185 -33.732  0.00  0.00      PROA  
ATOM   3547  CG  TYR P 261     -22.208   8.118 -32.778  0.00  0.00      PROA  
ATOM   3548  CD1 TYR P 261     -21.898   8.797 -31.648  0.00  0.00      PROA  
ATOM   3549  HD1 TYR P 261     -20.877   8.831 -31.297  0.00  0.00      PROA  
ATOM   3550  CE1 TYR P 261     -22.840   9.394 -30.774  0.00  0.00      PROA  
ATOM   3551  HE1 TYR P 261     -22.689  10.057 -29.935  0.00  0.00      PROA  
ATOM   3552  CZ  TYR P 261     -24.171   9.118 -31.011  0.00  0.00      PROA  
ATOM   3553  OH  TYR P 261     -25.212   9.673 -30.251  0.00  0.00      PROA  
ATOM   3554  HH  TYR P 261     -24.801  10.042 -29.466  0.00  0.00      PROA  
ATOM   3555  CD2 TYR P 261     -23.537   8.005 -33.074  0.00  0.00      PROA  
ATOM   3556  HD2 TYR P 261     -23.858   7.481 -33.963  0.00  0.00      PROA  
ATOM   3557  CE2 TYR P 261     -24.561   8.433 -32.208  0.00  0.00      PROA  
ATOM   3558  HE2 TYR P 261     -25.553   8.143 -32.521  0.00  0.00      PROA  
ATOM   3559  C   TYR P 261     -19.544   5.895 -32.650  0.00  0.00      PROA  
ATOM   3560  O   TYR P 261     -18.453   5.674 -33.133  0.00  0.00      PROA  
ATOM   3561  N   GLU P 262     -19.740   5.930 -31.302  0.00  0.00      PROA  
ATOM   3562  HN  GLU P 262     -20.661   6.239 -31.081  0.00  0.00      PROA  
ATOM   3563  CA  GLU P 262     -18.570   5.641 -30.402  0.00  0.00      PROA  
ATOM   3564  HA  GLU P 262     -17.692   6.111 -30.820  0.00  0.00      PROA  
ATOM   3565  CB  GLU P 262     -18.862   6.291 -29.033  0.00  0.00      PROA  
ATOM   3566  HB1 GLU P 262     -19.833   6.042 -28.555  0.00  0.00      PROA  
ATOM   3567  HB2 GLU P 262     -18.771   7.394 -29.123  0.00  0.00      PROA  
ATOM   3568  CG  GLU P 262     -17.689   5.883 -28.036  0.00  0.00      PROA  
ATOM   3569  HG1 GLU P 262     -16.775   6.463 -28.288  0.00  0.00      PROA  
ATOM   3570  HG2 GLU P 262     -17.520   4.788 -27.950  0.00  0.00      PROA  
ATOM   3571  CD  GLU P 262     -18.111   6.398 -26.650  0.00  0.00      PROA  
ATOM   3572  OE1 GLU P 262     -19.324   6.459 -26.373  0.00  0.00      PROA  
ATOM   3573  OE2 GLU P 262     -17.198   6.676 -25.843  0.00  0.00      PROA  
ATOM   3574  C   GLU P 262     -18.220   4.117 -30.336  0.00  0.00      PROA  
ATOM   3575  O   GLU P 262     -17.041   3.718 -30.182  0.00  0.00      PROA  
ATOM   3576  N   LYS P 263     -19.193   3.212 -30.553  0.00  0.00      PROA  
ATOM   3577  HN  LYS P 263     -20.161   3.390 -30.395  0.00  0.00      PROA  
ATOM   3578  CA  LYS P 263     -18.849   1.821 -30.743  0.00  0.00      PROA  
ATOM   3579  HA  LYS P 263     -18.352   1.436 -29.865  0.00  0.00      PROA  
ATOM   3580  CB  LYS P 263     -20.165   1.066 -30.947  0.00  0.00      PROA  
ATOM   3581  HB1 LYS P 263     -20.693   1.529 -31.808  0.00  0.00      PROA  
ATOM   3582  HB2 LYS P 263     -20.741   1.316 -30.030  0.00  0.00      PROA  
ATOM   3583  CG  LYS P 263     -20.110  -0.464 -31.140  0.00  0.00      PROA  
ATOM   3584  HG1 LYS P 263     -20.297  -0.933 -30.150  0.00  0.00      PROA  
ATOM   3585  HG2 LYS P 263     -19.053  -0.621 -31.443  0.00  0.00      PROA  
ATOM   3586  CD  LYS P 263     -21.061  -1.039 -32.204  0.00  0.00      PROA  
ATOM   3587  HD1 LYS P 263     -21.076  -0.287 -33.022  0.00  0.00      PROA  
ATOM   3588  HD2 LYS P 263     -22.051  -1.087 -31.703  0.00  0.00      PROA  
ATOM   3589  CE  LYS P 263     -20.802  -2.455 -32.785  0.00  0.00      PROA  
ATOM   3590  HE1 LYS P 263     -20.612  -3.127 -31.922  0.00  0.00      PROA  
ATOM   3591  HE2 LYS P 263     -19.858  -2.639 -33.342  0.00  0.00      PROA  
ATOM   3592  NZ  LYS P 263     -21.827  -2.945 -33.765  0.00  0.00      PROA  
ATOM   3593  HZ1 LYS P 263     -22.685  -3.342 -33.330  0.00  0.00      PROA  
ATOM   3594  HZ2 LYS P 263     -21.366  -3.581 -34.447  0.00  0.00      PROA  
ATOM   3595  HZ3 LYS P 263     -22.040  -2.159 -34.411  0.00  0.00      PROA  
ATOM   3596  C   LYS P 263     -17.955   1.474 -31.890  0.00  0.00      PROA  
ATOM   3597  O   LYS P 263     -17.015   0.721 -31.720  0.00  0.00      PROA  
ATOM   3598  N   GLU P 264     -18.258   2.029 -33.089  0.00  0.00      PROA  
ATOM   3599  HN  GLU P 264     -19.008   2.685 -33.098  0.00  0.00      PROA  
ATOM   3600  CA  GLU P 264     -17.319   2.013 -34.171  0.00  0.00      PROA  
ATOM   3601  HA  GLU P 264     -17.004   0.990 -34.312  0.00  0.00      PROA  
ATOM   3602  CB  GLU P 264     -18.089   2.515 -35.504  0.00  0.00      PROA  
ATOM   3603  HB1 GLU P 264     -17.336   2.872 -36.239  0.00  0.00      PROA  
ATOM   3604  HB2 GLU P 264     -18.682   3.421 -35.254  0.00  0.00      PROA  
ATOM   3605  CG  GLU P 264     -18.876   1.302 -36.116  0.00  0.00      PROA  
ATOM   3606  HG1 GLU P 264     -19.747   1.119 -35.452  0.00  0.00      PROA  
ATOM   3607  HG2 GLU P 264     -18.193   0.427 -36.086  0.00  0.00      PROA  
ATOM   3608  CD  GLU P 264     -19.376   1.393 -37.576  0.00  0.00      PROA  
ATOM   3609  OE1 GLU P 264     -19.406   2.573 -38.048  0.00  0.00      PROA  
ATOM   3610  OE2 GLU P 264     -19.535   0.396 -38.273  0.00  0.00      PROA  
ATOM   3611  C   GLU P 264     -16.027   2.769 -34.167  0.00  0.00      PROA  
ATOM   3612  O   GLU P 264     -14.972   2.228 -34.565  0.00  0.00      PROA  
ATOM   3613  N   TYR P 265     -16.037   3.983 -33.512  0.00  0.00      PROA  
ATOM   3614  HN  TYR P 265     -16.841   4.354 -33.054  0.00  0.00      PROA  
ATOM   3615  CA  TYR P 265     -14.805   4.752 -33.227  0.00  0.00      PROA  
ATOM   3616  HA  TYR P 265     -14.255   4.848 -34.151  0.00  0.00      PROA  
ATOM   3617  CB  TYR P 265     -15.186   6.184 -32.597  0.00  0.00      PROA  
ATOM   3618  HB1 TYR P 265     -15.826   5.986 -31.711  0.00  0.00      PROA  
ATOM   3619  HB2 TYR P 265     -15.743   6.819 -33.320  0.00  0.00      PROA  
ATOM   3620  CG  TYR P 265     -13.973   6.935 -32.056  0.00  0.00      PROA  
ATOM   3621  CD1 TYR P 265     -12.947   7.372 -32.939  0.00  0.00      PROA  
ATOM   3622  HD1 TYR P 265     -13.098   7.061 -33.962  0.00  0.00      PROA  
ATOM   3623  CE1 TYR P 265     -11.797   7.895 -32.345  0.00  0.00      PROA  
ATOM   3624  HE1 TYR P 265     -10.911   8.096 -32.929  0.00  0.00      PROA  
ATOM   3625  CZ  TYR P 265     -11.660   8.135 -30.962  0.00  0.00      PROA  
ATOM   3626  OH  TYR P 265     -10.433   8.682 -30.457  0.00  0.00      PROA  
ATOM   3627  HH  TYR P 265     -10.494   9.136 -29.613  0.00  0.00      PROA  
ATOM   3628  CD2 TYR P 265     -13.887   7.274 -30.670  0.00  0.00      PROA  
ATOM   3629  HD2 TYR P 265     -14.653   6.935 -29.987  0.00  0.00      PROA  
ATOM   3630  CE2 TYR P 265     -12.694   7.814 -30.128  0.00  0.00      PROA  
ATOM   3631  HE2 TYR P 265     -12.423   7.743 -29.085  0.00  0.00      PROA  
ATOM   3632  C   TYR P 265     -13.821   3.996 -32.414  0.00  0.00      PROA  
ATOM   3633  O   TYR P 265     -12.621   3.876 -32.641  0.00  0.00      PROA  
ATOM   3634  N   ILE P 266     -14.263   3.225 -31.366  0.00  0.00      PROA  
ATOM   3635  HN  ILE P 266     -15.196   3.284 -31.019  0.00  0.00      PROA  
ATOM   3636  CA  ILE P 266     -13.330   2.391 -30.647  0.00  0.00      PROA  
ATOM   3637  HA  ILE P 266     -12.454   2.981 -30.425  0.00  0.00      PROA  
ATOM   3638  CB  ILE P 266     -13.890   1.984 -29.262  0.00  0.00      PROA  
ATOM   3639  HB  ILE P 266     -14.831   1.450 -29.515  0.00  0.00      PROA  
ATOM   3640  CG2 ILE P 266     -12.846   0.883 -28.646  0.00  0.00      PROA  
ATOM   3641 HG21 ILE P 266     -13.098   0.861 -27.564  0.00  0.00      PROA  
ATOM   3642 HG22 ILE P 266     -11.806   1.246 -28.792  0.00  0.00      PROA  
ATOM   3643 HG23 ILE P 266     -13.095  -0.140 -28.999  0.00  0.00      PROA  
ATOM   3644  CG1 ILE P 266     -14.087   3.139 -28.330  0.00  0.00      PROA  
ATOM   3645 HG11 ILE P 266     -14.406   4.114 -28.756  0.00  0.00      PROA  
ATOM   3646 HG12 ILE P 266     -13.135   3.336 -27.793  0.00  0.00      PROA  
ATOM   3647  CD  ILE P 266     -15.076   2.814 -27.206  0.00  0.00      PROA  
ATOM   3648  HD1 ILE P 266     -14.755   1.846 -26.766  0.00  0.00      PROA  
ATOM   3649  HD2 ILE P 266     -16.135   2.699 -27.523  0.00  0.00      PROA  
ATOM   3650  HD3 ILE P 266     -15.014   3.647 -26.474  0.00  0.00      PROA  
ATOM   3651  C   ILE P 266     -12.728   1.248 -31.519  0.00  0.00      PROA  
ATOM   3652  O   ILE P 266     -11.532   1.057 -31.686  0.00  0.00      PROA  
ATOM   3653  N   LEU P 267     -13.492   0.349 -32.114  0.00  0.00      PROA  
ATOM   3654  HN  LEU P 267     -14.469   0.423 -31.932  0.00  0.00      PROA  
ATOM   3655  CA  LEU P 267     -12.975  -0.752 -32.863  0.00  0.00      PROA  
ATOM   3656  HA  LEU P 267     -12.358  -1.336 -32.195  0.00  0.00      PROA  
ATOM   3657  CB  LEU P 267     -14.083  -1.674 -33.394  0.00  0.00      PROA  
ATOM   3658  HB1 LEU P 267     -13.593  -2.517 -33.927  0.00  0.00      PROA  
ATOM   3659  HB2 LEU P 267     -14.561  -1.049 -34.178  0.00  0.00      PROA  
ATOM   3660  CG  LEU P 267     -15.161  -2.193 -32.352  0.00  0.00      PROA  
ATOM   3661  HG  LEU P 267     -15.549  -1.279 -31.853  0.00  0.00      PROA  
ATOM   3662  CD1 LEU P 267     -16.229  -2.940 -33.191  0.00  0.00      PROA  
ATOM   3663 HD11 LEU P 267     -16.843  -3.547 -32.492  0.00  0.00      PROA  
ATOM   3664 HD12 LEU P 267     -15.677  -3.711 -33.770  0.00  0.00      PROA  
ATOM   3665 HD13 LEU P 267     -16.833  -2.322 -33.890  0.00  0.00      PROA  
ATOM   3666  CD2 LEU P 267     -14.601  -3.068 -31.264  0.00  0.00      PROA  
ATOM   3667 HD21 LEU P 267     -13.634  -2.786 -30.796  0.00  0.00      PROA  
ATOM   3668 HD22 LEU P 267     -14.440  -4.121 -31.578  0.00  0.00      PROA  
ATOM   3669 HD23 LEU P 267     -15.300  -3.193 -30.409  0.00  0.00      PROA  
ATOM   3670  C   LEU P 267     -11.998  -0.336 -34.059  0.00  0.00      PROA  
ATOM   3671  O   LEU P 267     -10.879  -0.813 -34.155  0.00  0.00      PROA  
ATOM   3672  N   SER P 268     -12.443   0.717 -34.815  0.00  0.00      PROA  
ATOM   3673  HN  SER P 268     -13.352   1.122 -34.755  0.00  0.00      PROA  
ATOM   3674  CA  SER P 268     -11.710   1.479 -35.838  0.00  0.00      PROA  
ATOM   3675  HA  SER P 268     -11.360   0.829 -36.626  0.00  0.00      PROA  
ATOM   3676  CB  SER P 268     -12.596   2.398 -36.715  0.00  0.00      PROA  
ATOM   3677  HB1 SER P 268     -13.404   1.767 -37.142  0.00  0.00      PROA  
ATOM   3678  HB2 SER P 268     -12.056   2.674 -37.646  0.00  0.00      PROA  
ATOM   3679  OG  SER P 268     -13.116   3.471 -35.914  0.00  0.00      PROA  
ATOM   3680  HG1 SER P 268     -13.970   3.166 -35.600  0.00  0.00      PROA  
ATOM   3681  C   SER P 268     -10.405   1.991 -35.494  0.00  0.00      PROA  
ATOM   3682  O   SER P 268      -9.489   1.849 -36.247  0.00  0.00      PROA  
ATOM   3683  N   SER P 269     -10.362   2.586 -34.264  0.00  0.00      PROA  
ATOM   3684  HN  SER P 269     -11.205   2.754 -33.759  0.00  0.00      PROA  
ATOM   3685  CA  SER P 269      -9.123   3.284 -33.845  0.00  0.00      PROA  
ATOM   3686  HA  SER P 269      -8.653   3.763 -34.691  0.00  0.00      PROA  
ATOM   3687  CB  SER P 269      -9.335   4.484 -32.829  0.00  0.00      PROA  
ATOM   3688  HB1 SER P 269      -9.874   5.352 -33.266  0.00  0.00      PROA  
ATOM   3689  HB2 SER P 269      -8.356   4.853 -32.455  0.00  0.00      PROA  
ATOM   3690  OG  SER P 269     -10.034   4.093 -31.671  0.00  0.00      PROA  
ATOM   3691  HG1 SER P 269     -10.922   3.934 -31.997  0.00  0.00      PROA  
ATOM   3692  C   SER P 269      -8.128   2.358 -33.255  0.00  0.00      PROA  
ATOM   3693  O   SER P 269      -6.865   2.470 -33.391  0.00  0.00      PROA  
ATOM   3694  N   LEU P 270      -8.603   1.208 -32.708  0.00  0.00      PROA  
ATOM   3695  HN  LEU P 270      -9.588   1.067 -32.658  0.00  0.00      PROA  
ATOM   3696  CA  LEU P 270      -7.853   0.027 -32.269  0.00  0.00      PROA  
ATOM   3697  HA  LEU P 270      -6.983   0.490 -31.826  0.00  0.00      PROA  
ATOM   3698  CB  LEU P 270      -8.680  -0.910 -31.415  0.00  0.00      PROA  
ATOM   3699  HB1 LEU P 270      -8.079  -1.835 -31.281  0.00  0.00      PROA  
ATOM   3700  HB2 LEU P 270      -9.588  -1.213 -31.979  0.00  0.00      PROA  
ATOM   3701  CG  LEU P 270      -9.008  -0.285 -30.026  0.00  0.00      PROA  
ATOM   3702  HG  LEU P 270      -9.763   0.489 -30.281  0.00  0.00      PROA  
ATOM   3703  CD1 LEU P 270      -9.579  -1.239 -29.017  0.00  0.00      PROA  
ATOM   3704 HD11 LEU P 270      -8.738  -1.767 -28.519  0.00  0.00      PROA  
ATOM   3705 HD12 LEU P 270     -10.225  -2.070 -29.373  0.00  0.00      PROA  
ATOM   3706 HD13 LEU P 270     -10.049  -0.678 -28.180  0.00  0.00      PROA  
ATOM   3707  CD2 LEU P 270      -7.833   0.366 -29.382  0.00  0.00      PROA  
ATOM   3708 HD21 LEU P 270      -7.423   1.138 -30.069  0.00  0.00      PROA  
ATOM   3709 HD22 LEU P 270      -7.174  -0.463 -29.046  0.00  0.00      PROA  
ATOM   3710 HD23 LEU P 270      -8.272   0.679 -28.411  0.00  0.00      PROA  
ATOM   3711  C   LEU P 270      -7.231  -0.869 -33.403  0.00  0.00      PROA  
ATOM   3712  O   LEU P 270      -6.149  -1.473 -33.198  0.00  0.00      PROA  
ATOM   3713  N   ARG P 271      -7.845  -0.852 -34.601  0.00  0.00      PROA  
ATOM   3714  HN  ARG P 271      -8.686  -0.319 -34.664  0.00  0.00      PROA  
ATOM   3715  CA  ARG P 271      -7.561  -1.800 -35.707  0.00  0.00      PROA  
ATOM   3716  HA  ARG P 271      -7.617  -2.821 -35.359  0.00  0.00      PROA  
ATOM   3717  CB  ARG P 271      -8.531  -1.553 -36.814  0.00  0.00      PROA  
ATOM   3718  HB1 ARG P 271      -8.459  -0.532 -37.247  0.00  0.00      PROA  
ATOM   3719  HB2 ARG P 271      -9.561  -1.690 -36.419  0.00  0.00      PROA  
ATOM   3720  CG  ARG P 271      -8.465  -2.541 -38.039  0.00  0.00      PROA  
ATOM   3721  HG1 ARG P 271      -8.624  -3.603 -37.754  0.00  0.00      PROA  
ATOM   3722  HG2 ARG P 271      -7.463  -2.426 -38.506  0.00  0.00      PROA  
ATOM   3723  CD  ARG P 271      -9.393  -2.103 -39.208  0.00  0.00      PROA  
ATOM   3724  HD1 ARG P 271      -9.038  -1.112 -39.564  0.00  0.00      PROA  
ATOM   3725  HD2 ARG P 271     -10.454  -1.927 -38.930  0.00  0.00      PROA  
ATOM   3726  NE  ARG P 271      -9.359  -3.211 -40.220  0.00  0.00      PROA  
ATOM   3727  HE  ARG P 271      -9.161  -4.116 -39.843  0.00  0.00      PROA  
ATOM   3728  CZ  ARG P 271      -9.839  -3.017 -41.467  0.00  0.00      PROA  
ATOM   3729  NH1 ARG P 271     -10.015  -4.116 -42.222  0.00  0.00      PROA  
ATOM   3730 HH11 ARG P 271      -9.777  -5.027 -41.885  0.00  0.00      PROA  
ATOM   3731 HH12 ARG P 271     -10.265  -4.013 -43.185  0.00  0.00      PROA  
ATOM   3732  NH2 ARG P 271     -10.176  -1.820 -41.865  0.00  0.00      PROA  
ATOM   3733 HH21 ARG P 271      -9.631  -1.049 -41.537  0.00  0.00      PROA  
ATOM   3734 HH22 ARG P 271     -10.681  -1.845 -42.728  0.00  0.00      PROA  
ATOM   3735  C   ARG P 271      -6.156  -1.758 -36.196  0.00  0.00      PROA  
ATOM   3736  O   ARG P 271      -5.602  -2.802 -36.528  0.00  0.00      PROA  
ATOM   3737  N   ASN P 272      -5.472  -0.552 -36.295  0.00  0.00      PROA  
ATOM   3738  HN  ASN P 272      -5.886   0.318 -36.037  0.00  0.00      PROA  
ATOM   3739  CA  ASN P 272      -4.084  -0.416 -36.635  0.00  0.00      PROA  
ATOM   3740  HA  ASN P 272      -3.887  -1.089 -37.456  0.00  0.00      PROA  
ATOM   3741  CB  ASN P 272      -3.834   1.033 -37.098  0.00  0.00      PROA  
ATOM   3742  HB1 ASN P 272      -2.734   1.173 -37.164  0.00  0.00      PROA  
ATOM   3743  HB2 ASN P 272      -4.265   1.731 -36.348  0.00  0.00      PROA  
ATOM   3744  CG  ASN P 272      -4.408   1.302 -38.496  0.00  0.00      PROA  
ATOM   3745  OD1 ASN P 272      -4.134   0.419 -39.345  0.00  0.00      PROA  
ATOM   3746  ND2 ASN P 272      -5.087   2.390 -38.783  0.00  0.00      PROA  
ATOM   3747 HD21 ASN P 272      -5.667   2.507 -39.589  0.00  0.00      PROA  
ATOM   3748 HD22 ASN P 272      -5.336   3.077 -38.101  0.00  0.00      PROA  
ATOM   3749  C   ASN P 272      -3.159  -0.830 -35.529  0.00  0.00      PROA  
ATOM   3750  O   ASN P 272      -2.037  -1.358 -35.742  0.00  0.00      PROA  
ATOM   3751  N   GLN P 273      -3.512  -0.679 -34.255  0.00  0.00      PROA  
ATOM   3752  HN  GLN P 273      -4.413  -0.418 -33.918  0.00  0.00      PROA  
ATOM   3753  CA  GLN P 273      -2.651  -1.135 -33.142  0.00  0.00      PROA  
ATOM   3754  HA  GLN P 273      -1.642  -0.773 -33.273  0.00  0.00      PROA  
ATOM   3755  CB  GLN P 273      -3.197  -0.508 -31.787  0.00  0.00      PROA  
ATOM   3756  HB1 GLN P 273      -4.305  -0.579 -31.833  0.00  0.00      PROA  
ATOM   3757  HB2 GLN P 273      -2.879   0.556 -31.818  0.00  0.00      PROA  
ATOM   3758  CG  GLN P 273      -2.450  -1.070 -30.545  0.00  0.00      PROA  
ATOM   3759  HG1 GLN P 273      -1.568  -0.429 -30.329  0.00  0.00      PROA  
ATOM   3760  HG2 GLN P 273      -2.178  -2.137 -30.695  0.00  0.00      PROA  
ATOM   3761  CD  GLN P 273      -3.326  -1.189 -29.341  0.00  0.00      PROA  
ATOM   3762  OE1 GLN P 273      -3.547  -2.351 -28.872  0.00  0.00      PROA  
ATOM   3763  NE2 GLN P 273      -3.899  -0.125 -28.872  0.00  0.00      PROA  
ATOM   3764 HE21 GLN P 273      -4.574  -0.182 -28.136  0.00  0.00      PROA  
ATOM   3765 HE22 GLN P 273      -3.767   0.770 -29.298  0.00  0.00      PROA  
ATOM   3766  C   GLN P 273      -2.574  -2.686 -33.012  0.00  0.00      PROA  
ATOM   3767  O   GLN P 273      -1.524  -3.257 -32.890  0.00  0.00      PROA  
ATOM   3768  N   LEU P 274      -3.749  -3.306 -33.037  0.00  0.00      PROA  
ATOM   3769  HN  LEU P 274      -4.637  -2.853 -33.040  0.00  0.00      PROA  
ATOM   3770  CA  LEU P 274      -3.885  -4.748 -33.000  0.00  0.00      PROA  
ATOM   3771  HA  LEU P 274      -3.639  -5.041 -31.990  0.00  0.00      PROA  
ATOM   3772  CB  LEU P 274      -5.384  -5.064 -32.840  0.00  0.00      PROA  
ATOM   3773  HB1 LEU P 274      -5.563  -6.138 -33.062  0.00  0.00      PROA  
ATOM   3774  HB2 LEU P 274      -5.905  -4.484 -33.631  0.00  0.00      PROA  
ATOM   3775  CG  LEU P 274      -6.000  -4.551 -31.519  0.00  0.00      PROA  
ATOM   3776  HG  LEU P 274      -5.652  -3.520 -31.293  0.00  0.00      PROA  
ATOM   3777  CD1 LEU P 274      -7.544  -4.523 -31.595  0.00  0.00      PROA  
ATOM   3778 HD11 LEU P 274      -7.964  -5.425 -32.089  0.00  0.00      PROA  
ATOM   3779 HD12 LEU P 274      -7.689  -3.638 -32.250  0.00  0.00      PROA  
ATOM   3780 HD13 LEU P 274      -8.102  -4.342 -30.651  0.00  0.00      PROA  
ATOM   3781  CD2 LEU P 274      -5.617  -5.425 -30.319  0.00  0.00      PROA  
ATOM   3782 HD21 LEU P 274      -6.302  -6.299 -30.335  0.00  0.00      PROA  
ATOM   3783 HD22 LEU P 274      -5.833  -4.725 -29.484  0.00  0.00      PROA  
ATOM   3784 HD23 LEU P 274      -4.543  -5.701 -30.382  0.00  0.00      PROA  
ATOM   3785  C   LEU P 274      -3.213  -5.568 -34.094  0.00  0.00      PROA  
ATOM   3786  O   LEU P 274      -2.836  -6.706 -33.931  0.00  0.00      PROA  
ATOM   3787  N   SER P 275      -3.297  -5.009 -35.304  0.00  0.00      PROA  
ATOM   3788  HN  SER P 275      -3.851  -4.186 -35.397  0.00  0.00      PROA  
ATOM   3789  CA  SER P 275      -2.607  -5.566 -36.424  0.00  0.00      PROA  
ATOM   3790  HA  SER P 275      -2.873  -6.609 -36.330  0.00  0.00      PROA  
ATOM   3791  CB  SER P 275      -3.221  -5.203 -37.766  0.00  0.00      PROA  
ATOM   3792  HB1 SER P 275      -4.267  -5.541 -37.931  0.00  0.00      PROA  
ATOM   3793  HB2 SER P 275      -2.602  -5.593 -38.603  0.00  0.00      PROA  
ATOM   3794  OG  SER P 275      -3.257  -3.763 -37.920  0.00  0.00      PROA  
ATOM   3795  HG1 SER P 275      -4.094  -3.484 -37.542  0.00  0.00      PROA  
ATOM   3796  C   SER P 275      -1.124  -5.331 -36.424  0.00  0.00      PROA  
ATOM   3797  O   SER P 275      -0.277  -6.112 -36.880  0.00  0.00      PROA  
ATOM   3798  N   SER P 276      -0.764  -4.163 -35.885  0.00  0.00      PROA  
ATOM   3799  HN  SER P 276      -1.549  -3.636 -35.570  0.00  0.00      PROA  
ATOM   3800  CA  SER P 276       0.605  -3.740 -35.570  0.00  0.00      PROA  
ATOM   3801  HA  SER P 276       1.154  -3.786 -36.499  0.00  0.00      PROA  
ATOM   3802  CB  SER P 276       0.616  -2.212 -35.059  0.00  0.00      PROA  
ATOM   3803  HB1 SER P 276      -0.005  -2.135 -34.141  0.00  0.00      PROA  
ATOM   3804  HB2 SER P 276       0.224  -1.567 -35.875  0.00  0.00      PROA  
ATOM   3805  OG  SER P 276       1.939  -1.816 -34.684  0.00  0.00      PROA  
ATOM   3806  HG1 SER P 276       2.291  -1.489 -35.515  0.00  0.00      PROA  
ATOM   3807  C   SER P 276       1.408  -4.712 -34.696  0.00  0.00      PROA  
ATOM   3808  O   SER P 276       2.466  -5.082 -35.132  0.00  0.00      PROA  
ATOM   3809  N   GLN P 277       0.874  -5.072 -33.567  0.00  0.00      PROA  
ATOM   3810  HN  GLN P 277       0.159  -4.516 -33.150  0.00  0.00      PROA  
ATOM   3811  CA  GLN P 277       1.325  -6.231 -32.779  0.00  0.00      PROA  
ATOM   3812  HA  GLN P 277       2.398  -6.195 -32.664  0.00  0.00      PROA  
ATOM   3813  CB  GLN P 277       0.539  -6.134 -31.408  0.00  0.00      PROA  
ATOM   3814  HB1 GLN P 277       1.152  -6.870 -30.845  0.00  0.00      PROA  
ATOM   3815  HB2 GLN P 277      -0.454  -6.567 -31.651  0.00  0.00      PROA  
ATOM   3816  CG  GLN P 277       0.619  -4.753 -30.756  0.00  0.00      PROA  
ATOM   3817  HG1 GLN P 277       0.483  -3.915 -31.474  0.00  0.00      PROA  
ATOM   3818  HG2 GLN P 277       1.629  -4.593 -30.321  0.00  0.00      PROA  
ATOM   3819  CD  GLN P 277      -0.420  -4.644 -29.576  0.00  0.00      PROA  
ATOM   3820  OE1 GLN P 277      -0.068  -4.347 -28.476  0.00  0.00      PROA  
ATOM   3821  NE2 GLN P 277      -1.718  -4.721 -29.976  0.00  0.00      PROA  
ATOM   3822 HE21 GLN P 277      -2.398  -4.267 -29.399  0.00  0.00      PROA  
ATOM   3823 HE22 GLN P 277      -1.777  -4.662 -30.973  0.00  0.00      PROA  
ATOM   3824  C   GLN P 277       1.191  -7.625 -33.436  0.00  0.00      PROA  
ATOM   3825  O   GLN P 277       0.160  -8.050 -33.969  0.00  0.00      PROA  
ATOM   3826  N   LYS P 278       2.212  -8.509 -33.337  0.00  0.00      PROA  
ATOM   3827  HN  LYS P 278       2.827  -8.412 -32.558  0.00  0.00      PROA  
ATOM   3828  CA  LYS P 278       2.267  -9.731 -34.145  0.00  0.00      PROA  
ATOM   3829  HA  LYS P 278       1.248 -10.021 -34.354  0.00  0.00      PROA  
ATOM   3830  CB  LYS P 278       2.950  -9.374 -35.500  0.00  0.00      PROA  
ATOM   3831  HB1 LYS P 278       4.004  -9.051 -35.359  0.00  0.00      PROA  
ATOM   3832  HB2 LYS P 278       2.379  -8.470 -35.802  0.00  0.00      PROA  
ATOM   3833  CG  LYS P 278       2.954 -10.443 -36.572  0.00  0.00      PROA  
ATOM   3834  HG1 LYS P 278       3.628 -11.263 -36.245  0.00  0.00      PROA  
ATOM   3835  HG2 LYS P 278       3.358  -9.916 -37.462  0.00  0.00      PROA  
ATOM   3836  CD  LYS P 278       1.565 -11.092 -36.833  0.00  0.00      PROA  
ATOM   3837  HD1 LYS P 278       0.838 -10.264 -36.689  0.00  0.00      PROA  
ATOM   3838  HD2 LYS P 278       1.277 -11.822 -36.047  0.00  0.00      PROA  
ATOM   3839  CE  LYS P 278       1.459 -11.710 -38.238  0.00  0.00      PROA  
ATOM   3840  HE1 LYS P 278       1.838 -11.025 -39.026  0.00  0.00      PROA  
ATOM   3841  HE2 LYS P 278       0.373 -11.936 -38.313  0.00  0.00      PROA  
ATOM   3842  NZ  LYS P 278       2.268 -12.869 -38.320  0.00  0.00      PROA  
ATOM   3843  HZ1 LYS P 278       1.971 -13.552 -39.046  0.00  0.00      PROA  
ATOM   3844  HZ2 LYS P 278       2.316 -13.396 -37.424  0.00  0.00      PROA  
ATOM   3845  HZ3 LYS P 278       3.239 -12.656 -38.626  0.00  0.00      PROA  
ATOM   3846  C   LYS P 278       2.958 -10.911 -33.493  0.00  0.00      PROA  
ATOM   3847  O   LYS P 278       2.720 -12.079 -33.782  0.00  0.00      PROA  
ATOM   3848  N   SER P 279       3.763 -10.621 -32.425  0.00  0.00      PROA  
ATOM   3849  HN  SER P 279       3.997  -9.712 -32.088  0.00  0.00      PROA  
ATOM   3850  CA  SER P 279       4.378 -11.724 -31.648  0.00  0.00      PROA  
ATOM   3851  HA  SER P 279       4.438 -12.648 -32.205  0.00  0.00      PROA  
ATOM   3852  CB  SER P 279       5.841 -11.322 -31.150  0.00  0.00      PROA  
ATOM   3853  HB1 SER P 279       6.105 -12.136 -30.442  0.00  0.00      PROA  
ATOM   3854  HB2 SER P 279       5.809 -10.400 -30.532  0.00  0.00      PROA  
ATOM   3855  OG  SER P 279       6.792 -11.280 -32.185  0.00  0.00      PROA  
ATOM   3856  HG1 SER P 279       7.640 -11.098 -31.775  0.00  0.00      PROA  
ATOM   3857  C   SER P 279       3.492 -12.014 -30.387  0.00  0.00      PROA  
ATOM   3858  O   SER P 279       3.894 -12.844 -29.559  0.00  0.00      PROA  
ATOM   3859  N   VAL P 280       2.335 -11.379 -30.200  0.00  0.00      PROA  
ATOM   3860  HN  VAL P 280       1.980 -10.826 -30.949  0.00  0.00      PROA  
ATOM   3861  CA  VAL P 280       1.420 -11.593 -29.070  0.00  0.00      PROA  
ATOM   3862  HA  VAL P 280       2.038 -11.215 -28.269  0.00  0.00      PROA  
ATOM   3863  CB  VAL P 280       0.248 -10.641 -29.187  0.00  0.00      PROA  
ATOM   3864  HB  VAL P 280      -0.517 -10.836 -29.969  0.00  0.00      PROA  
ATOM   3865  CG1 VAL P 280      -0.726 -10.700 -27.899  0.00  0.00      PROA  
ATOM   3866 HG11 VAL P 280      -1.216 -11.672 -27.674  0.00  0.00      PROA  
ATOM   3867 HG12 VAL P 280      -1.424  -9.839 -27.968  0.00  0.00      PROA  
ATOM   3868 HG13 VAL P 280      -0.191 -10.427 -26.964  0.00  0.00      PROA  
ATOM   3869  CG2 VAL P 280       0.683  -9.233 -29.452  0.00  0.00      PROA  
ATOM   3870 HG21 VAL P 280       1.629  -9.040 -28.903  0.00  0.00      PROA  
ATOM   3871 HG22 VAL P 280      -0.022  -8.490 -29.023  0.00  0.00      PROA  
ATOM   3872 HG23 VAL P 280       0.954  -9.086 -30.519  0.00  0.00      PROA  
ATOM   3873  C   VAL P 280       1.052 -13.003 -28.707  0.00  0.00      PROA  
ATOM   3874  O   VAL P 280       1.083 -13.319 -27.498  0.00  0.00      PROA  
ATOM   3875  N   PRO P 281       0.775 -13.913 -29.679  0.00  0.00      PROA  
ATOM   3876  CD  PRO P 281       0.460 -13.634 -31.058  0.00  0.00      PROA  
ATOM   3877  HD1 PRO P 281       1.351 -13.828 -31.694  0.00  0.00      PROA  
ATOM   3878  HD2 PRO P 281       0.150 -12.595 -31.301  0.00  0.00      PROA  
ATOM   3879  CA  PRO P 281       0.348 -15.276 -29.320  0.00  0.00      PROA  
ATOM   3880  HA  PRO P 281      -0.442 -15.357 -28.589  0.00  0.00      PROA  
ATOM   3881  CB  PRO P 281      -0.159 -15.883 -30.708  0.00  0.00      PROA  
ATOM   3882  HB1 PRO P 281      -1.045 -16.545 -30.597  0.00  0.00      PROA  
ATOM   3883  HB2 PRO P 281       0.698 -16.324 -31.260  0.00  0.00      PROA  
ATOM   3884  CG  PRO P 281      -0.593 -14.636 -31.425  0.00  0.00      PROA  
ATOM   3885  HG1 PRO P 281      -0.577 -14.878 -32.509  0.00  0.00      PROA  
ATOM   3886  HG2 PRO P 281      -1.594 -14.217 -31.188  0.00  0.00      PROA  
ATOM   3887  C   PRO P 281       1.556 -16.127 -28.887  0.00  0.00      PROA  
ATOM   3888  O   PRO P 281       1.414 -17.352 -28.978  0.00  0.00      PROA  
ATOM   3889  N   TRP P 282       2.718 -15.621 -28.466  0.00  0.00      PROA  
ATOM   3890  HN  TRP P 282       2.859 -14.637 -28.384  0.00  0.00      PROA  
ATOM   3891  CA  TRP P 282       3.823 -16.440 -28.055  0.00  0.00      PROA  
ATOM   3892  HA  TRP P 282       3.442 -17.276 -27.487  0.00  0.00      PROA  
ATOM   3893  CB  TRP P 282       4.579 -17.054 -29.305  0.00  0.00      PROA  
ATOM   3894  HB1 TRP P 282       3.837 -17.427 -30.043  0.00  0.00      PROA  
ATOM   3895  HB2 TRP P 282       5.155 -17.958 -29.014  0.00  0.00      PROA  
ATOM   3896  CG  TRP P 282       5.568 -16.222 -30.001  0.00  0.00      PROA  
ATOM   3897  CD1 TRP P 282       5.308 -15.491 -31.101  0.00  0.00      PROA  
ATOM   3898  HD1 TRP P 282       4.409 -15.360 -31.685  0.00  0.00      PROA  
ATOM   3899  NE1 TRP P 282       6.593 -14.964 -31.622  0.00  0.00      PROA  
ATOM   3900  HE1 TRP P 282       6.838 -14.615 -32.500  0.00  0.00      PROA  
ATOM   3901  CE2 TRP P 282       7.561 -15.364 -30.739  0.00  0.00      PROA  
ATOM   3902  CD2 TRP P 282       6.984 -16.143 -29.733  0.00  0.00      PROA  
ATOM   3903  CE3 TRP P 282       7.838 -16.680 -28.761  0.00  0.00      PROA  
ATOM   3904  HE3 TRP P 282       7.576 -17.394 -27.994  0.00  0.00      PROA  
ATOM   3905  CZ3 TRP P 282       9.237 -16.389 -28.884  0.00  0.00      PROA  
ATOM   3906  HZ3 TRP P 282       9.937 -16.704 -28.124  0.00  0.00      PROA  
ATOM   3907  CZ2 TRP P 282       8.899 -15.111 -30.816  0.00  0.00      PROA  
ATOM   3908  HZ2 TRP P 282       9.299 -14.486 -31.601  0.00  0.00      PROA  
ATOM   3909  CH2 TRP P 282       9.733 -15.585 -29.828  0.00  0.00      PROA  
ATOM   3910  HH2 TRP P 282      10.756 -15.252 -29.725  0.00  0.00      PROA  
ATOM   3911  C   TRP P 282       4.657 -15.581 -27.059  0.00  0.00      PROA  
ATOM   3912  O   TRP P 282       4.384 -14.340 -26.937  0.00  0.00      PROA  
ATOM   3913  N   VAL P 283       5.464 -16.200 -26.206  0.00  0.00      PROA  
ATOM   3914  HN  VAL P 283       5.592 -17.179 -26.342  0.00  0.00      PROA  
ATOM   3915  CA  VAL P 283       6.284 -15.594 -25.167  0.00  0.00      PROA  
ATOM   3916  HA  VAL P 283       6.241 -14.520 -25.271  0.00  0.00      PROA  
ATOM   3917  CB  VAL P 283       5.696 -15.689 -23.706  0.00  0.00      PROA  
ATOM   3918  HB  VAL P 283       6.490 -15.289 -23.039  0.00  0.00      PROA  
ATOM   3919  CG1 VAL P 283       4.359 -14.918 -23.535  0.00  0.00      PROA  
ATOM   3920 HG11 VAL P 283       3.537 -15.369 -24.131  0.00  0.00      PROA  
ATOM   3921 HG12 VAL P 283       4.555 -13.929 -24.002  0.00  0.00      PROA  
ATOM   3922 HG13 VAL P 283       4.064 -14.838 -22.467  0.00  0.00      PROA  
ATOM   3923  CG2 VAL P 283       5.292 -17.117 -23.349  0.00  0.00      PROA  
ATOM   3924 HG21 VAL P 283       5.135 -17.205 -22.253  0.00  0.00      PROA  
ATOM   3925 HG22 VAL P 283       6.019 -17.898 -23.658  0.00  0.00      PROA  
ATOM   3926 HG23 VAL P 283       4.341 -17.383 -23.859  0.00  0.00      PROA  
ATOM   3927  C   VAL P 283       7.774 -16.015 -25.266  0.00  0.00      PROA  
ATOM   3928  O   VAL P 283       7.924 -17.185 -25.483  0.00  0.00      PROA  
ATOM   3929  N   PRO P 284       8.866 -15.194 -25.179  0.00  0.00      PROA  
ATOM   3930  CD  PRO P 284       8.796 -13.736 -25.064  0.00  0.00      PROA  
ATOM   3931  HD1 PRO P 284       8.736 -13.433 -23.997  0.00  0.00      PROA  
ATOM   3932  HD2 PRO P 284       7.927 -13.243 -25.550  0.00  0.00      PROA  
ATOM   3933  CA  PRO P 284      10.195 -15.717 -25.067  0.00  0.00      PROA  
ATOM   3934  HA  PRO P 284      10.320 -16.677 -25.545  0.00  0.00      PROA  
ATOM   3935  CB  PRO P 284      11.093 -14.538 -25.567  0.00  0.00      PROA  
ATOM   3936  HB1 PRO P 284      11.402 -14.901 -26.571  0.00  0.00      PROA  
ATOM   3937  HB2 PRO P 284      12.070 -14.392 -25.058  0.00  0.00      PROA  
ATOM   3938  CG  PRO P 284      10.190 -13.254 -25.552  0.00  0.00      PROA  
ATOM   3939  HG1 PRO P 284      10.703 -12.420 -25.027  0.00  0.00      PROA  
ATOM   3940  HG2 PRO P 284      10.111 -12.832 -26.577  0.00  0.00      PROA  
ATOM   3941  C   PRO P 284      10.565 -15.894 -23.683  0.00  0.00      PROA  
ATOM   3942  O   PRO P 284       9.950 -15.389 -22.784  0.00  0.00      PROA  
ATOM   3943  N   ILE P 285      11.714 -16.567 -23.469  0.00  0.00      PROA  
ATOM   3944  HN  ILE P 285      12.239 -17.128 -24.104  0.00  0.00      PROA  
ATOM   3945  CA  ILE P 285      12.403 -16.495 -22.157  0.00  0.00      PROA  
ATOM   3946  HA  ILE P 285      11.691 -16.829 -21.417  0.00  0.00      PROA  
ATOM   3947  CB  ILE P 285      13.614 -17.461 -21.946  0.00  0.00      PROA  
ATOM   3948  HB  ILE P 285      14.028 -17.450 -20.915  0.00  0.00      PROA  
ATOM   3949  CG2 ILE P 285      12.982 -18.844 -22.083  0.00  0.00      PROA  
ATOM   3950 HG21 ILE P 285      12.580 -18.984 -23.109  0.00  0.00      PROA  
ATOM   3951 HG22 ILE P 285      12.186 -18.958 -21.317  0.00  0.00      PROA  
ATOM   3952 HG23 ILE P 285      13.707 -19.684 -22.125  0.00  0.00      PROA  
ATOM   3953  CG1 ILE P 285      14.704 -17.235 -23.031  0.00  0.00      PROA  
ATOM   3954 HG11 ILE P 285      14.975 -16.158 -23.004  0.00  0.00      PROA  
ATOM   3955 HG12 ILE P 285      14.320 -17.607 -24.006  0.00  0.00      PROA  
ATOM   3956  CD  ILE P 285      16.007 -17.911 -22.666  0.00  0.00      PROA  
ATOM   3957  HD1 ILE P 285      16.294 -17.578 -21.645  0.00  0.00      PROA  
ATOM   3958  HD2 ILE P 285      16.794 -17.704 -23.423  0.00  0.00      PROA  
ATOM   3959  HD3 ILE P 285      15.824 -18.985 -22.451  0.00  0.00      PROA  
ATOM   3960  C   ILE P 285      12.773 -15.061 -21.804  0.00  0.00      PROA  
ATOM   3961  O   ILE P 285      13.294 -14.309 -22.611  0.00  0.00      PROA  
ATOM   3962  N   LEU P 286      12.517 -14.598 -20.573  0.00  0.00      PROA  
ATOM   3963  HN  LEU P 286      11.910 -15.013 -19.899  0.00  0.00      PROA  
ATOM   3964  CA  LEU P 286      12.888 -13.257 -20.203  0.00  0.00      PROA  
ATOM   3965  HA  LEU P 286      13.531 -12.789 -20.934  0.00  0.00      PROA  
ATOM   3966  CB  LEU P 286      11.533 -12.444 -19.842  0.00  0.00      PROA  
ATOM   3967  HB1 LEU P 286      11.826 -11.398 -19.612  0.00  0.00      PROA  
ATOM   3968  HB2 LEU P 286      10.995 -12.946 -19.009  0.00  0.00      PROA  
ATOM   3969  CG  LEU P 286      10.518 -12.307 -20.972  0.00  0.00      PROA  
ATOM   3970  HG  LEU P 286      10.266 -13.297 -21.409  0.00  0.00      PROA  
ATOM   3971  CD1 LEU P 286       9.195 -11.758 -20.439  0.00  0.00      PROA  
ATOM   3972 HD11 LEU P 286       8.686 -12.559 -19.862  0.00  0.00      PROA  
ATOM   3973 HD12 LEU P 286       8.509 -11.368 -21.221  0.00  0.00      PROA  
ATOM   3974 HD13 LEU P 286       9.360 -10.877 -19.782  0.00  0.00      PROA  
ATOM   3975  CD2 LEU P 286      10.974 -11.327 -22.128  0.00  0.00      PROA  
ATOM   3976 HD21 LEU P 286      10.162 -11.117 -22.857  0.00  0.00      PROA  
ATOM   3977 HD22 LEU P 286      11.800 -11.805 -22.697  0.00  0.00      PROA  
ATOM   3978 HD23 LEU P 286      11.452 -10.396 -21.755  0.00  0.00      PROA  
ATOM   3979  C   LEU P 286      13.857 -13.271 -19.023  0.00  0.00      PROA  
ATOM   3980  O   LEU P 286      13.516 -13.707 -17.912  0.00  0.00      PROA  
ATOM   3981  N   LYS P 287      15.157 -12.957 -19.304  0.00  0.00      PROA  
ATOM   3982  HN  LYS P 287      15.495 -12.802 -20.229  0.00  0.00      PROA  
ATOM   3983  CA  LYS P 287      16.243 -13.262 -18.392  0.00  0.00      PROA  
ATOM   3984  HA  LYS P 287      15.758 -13.312 -17.429  0.00  0.00      PROA  
ATOM   3985  CB  LYS P 287      16.882 -14.600 -18.841  0.00  0.00      PROA  
ATOM   3986  HB1 LYS P 287      17.803 -14.831 -18.264  0.00  0.00      PROA  
ATOM   3987  HB2 LYS P 287      17.230 -14.409 -19.878  0.00  0.00      PROA  
ATOM   3988  CG  LYS P 287      15.929 -15.897 -18.738  0.00  0.00      PROA  
ATOM   3989  HG1 LYS P 287      16.459 -16.757 -19.201  0.00  0.00      PROA  
ATOM   3990  HG2 LYS P 287      15.073 -15.741 -19.428  0.00  0.00      PROA  
ATOM   3991  CD  LYS P 287      15.391 -16.258 -17.300  0.00  0.00      PROA  
ATOM   3992  HD1 LYS P 287      15.136 -15.315 -16.771  0.00  0.00      PROA  
ATOM   3993  HD2 LYS P 287      16.294 -16.608 -16.756  0.00  0.00      PROA  
ATOM   3994  CE  LYS P 287      14.256 -17.228 -17.317  0.00  0.00      PROA  
ATOM   3995  HE1 LYS P 287      13.394 -16.933 -17.953  0.00  0.00      PROA  
ATOM   3996  HE2 LYS P 287      13.834 -17.426 -16.308  0.00  0.00      PROA  
ATOM   3997  NZ  LYS P 287      14.676 -18.436 -17.891  0.00  0.00      PROA  
ATOM   3998  HZ1 LYS P 287      15.248 -18.259 -18.742  0.00  0.00      PROA  
ATOM   3999  HZ2 LYS P 287      13.847 -19.006 -18.151  0.00  0.00      PROA  
ATOM   4000  HZ3 LYS P 287      15.212 -19.036 -17.232  0.00  0.00      PROA  
ATOM   4001  C   LYS P 287      17.221 -12.165 -18.357  0.00  0.00      PROA  
ATOM   4002  O   LYS P 287      18.346 -12.355 -17.818  0.00  0.00      PROA  
ATOM   4003  N   SER P 288      16.944 -11.104 -19.095  0.00  0.00      PROA  
ATOM   4004  HN  SER P 288      16.118 -10.830 -19.583  0.00  0.00      PROA  
ATOM   4005  CA  SER P 288      17.911  -9.989 -19.256  0.00  0.00      PROA  
ATOM   4006  HA  SER P 288      18.842 -10.421 -19.591  0.00  0.00      PROA  
ATOM   4007  CB  SER P 288      17.451  -9.043 -20.325  0.00  0.00      PROA  
ATOM   4008  HB1 SER P 288      17.309  -9.651 -21.244  0.00  0.00      PROA  
ATOM   4009  HB2 SER P 288      18.174  -8.231 -20.555  0.00  0.00      PROA  
ATOM   4010  OG  SER P 288      16.307  -8.239 -20.017  0.00  0.00      PROA  
ATOM   4011  HG1 SER P 288      15.482  -8.728 -19.967  0.00  0.00      PROA  
ATOM   4012  C   SER P 288      18.296  -9.210 -18.003  0.00  0.00      PROA  
ATOM   4013  O   SER P 288      17.639  -8.911 -17.067  0.00  0.00      PROA  
ATOM   4014  N   LEU P 289      19.587  -8.706 -18.110  0.00  0.00      PROA  
ATOM   4015  HN  LEU P 289      20.226  -8.896 -18.851  0.00  0.00      PROA  
ATOM   4016  CA  LEU P 289      19.979  -7.742 -17.103  0.00  0.00      PROA  
ATOM   4017  HA  LEU P 289      19.896  -8.361 -16.222  0.00  0.00      PROA  
ATOM   4018  CB  LEU P 289      21.509  -7.375 -17.333  0.00  0.00      PROA  
ATOM   4019  HB1 LEU P 289      21.537  -6.960 -18.363  0.00  0.00      PROA  
ATOM   4020  HB2 LEU P 289      22.077  -8.330 -17.331  0.00  0.00      PROA  
ATOM   4021  CG  LEU P 289      22.189  -6.323 -16.348  0.00  0.00      PROA  
ATOM   4022  HG  LEU P 289      21.565  -5.419 -16.510  0.00  0.00      PROA  
ATOM   4023  CD1 LEU P 289      21.985  -6.756 -14.821  0.00  0.00      PROA  
ATOM   4024 HD11 LEU P 289      20.924  -6.702 -14.498  0.00  0.00      PROA  
ATOM   4025 HD12 LEU P 289      22.641  -6.132 -14.178  0.00  0.00      PROA  
ATOM   4026 HD13 LEU P 289      22.310  -7.813 -14.705  0.00  0.00      PROA  
ATOM   4027  CD2 LEU P 289      23.639  -6.119 -16.846  0.00  0.00      PROA  
ATOM   4028 HD21 LEU P 289      24.335  -6.808 -16.322  0.00  0.00      PROA  
ATOM   4029 HD22 LEU P 289      23.926  -5.079 -16.579  0.00  0.00      PROA  
ATOM   4030 HD23 LEU P 289      23.722  -6.315 -17.937  0.00  0.00      PROA  
ATOM   4031  C   LEU P 289      19.065  -6.551 -16.813  0.00  0.00      PROA  
ATOM   4032  O   LEU P 289      18.765  -6.330 -15.617  0.00  0.00      PROA  
ATOM   4033  N   PRO P 290      18.602  -5.732 -17.750  0.00  0.00      PROA  
ATOM   4034  CD  PRO P 290      19.301  -5.613 -19.036  0.00  0.00      PROA  
ATOM   4035  HD1 PRO P 290      19.477  -6.630 -19.446  0.00  0.00      PROA  
ATOM   4036  HD2 PRO P 290      20.259  -5.145 -18.723  0.00  0.00      PROA  
ATOM   4037  CA  PRO P 290      17.807  -4.532 -17.379  0.00  0.00      PROA  
ATOM   4038  HA  PRO P 290      18.344  -4.017 -16.597  0.00  0.00      PROA  
ATOM   4039  CB  PRO P 290      17.797  -3.783 -18.716  0.00  0.00      PROA  
ATOM   4040  HB1 PRO P 290      18.467  -2.900 -18.640  0.00  0.00      PROA  
ATOM   4041  HB2 PRO P 290      16.742  -3.512 -18.934  0.00  0.00      PROA  
ATOM   4042  CG  PRO P 290      18.361  -4.685 -19.832  0.00  0.00      PROA  
ATOM   4043  HG1 PRO P 290      17.508  -5.271 -20.235  0.00  0.00      PROA  
ATOM   4044  HG2 PRO P 290      18.902  -4.068 -20.582  0.00  0.00      PROA  
ATOM   4045  C   PRO P 290      16.461  -4.944 -16.841  0.00  0.00      PROA  
ATOM   4046  O   PRO P 290      16.034  -4.264 -15.882  0.00  0.00      PROA  
ATOM   4047  N   LEU P 291      15.803  -6.007 -17.287  0.00  0.00      PROA  
ATOM   4048  HN  LEU P 291      16.170  -6.458 -18.097  0.00  0.00      PROA  
ATOM   4049  CA  LEU P 291      14.594  -6.498 -16.618  0.00  0.00      PROA  
ATOM   4050  HA  LEU P 291      13.880  -5.689 -16.582  0.00  0.00      PROA  
ATOM   4051  CB  LEU P 291      13.951  -7.682 -17.445  0.00  0.00      PROA  
ATOM   4052  HB1 LEU P 291      14.663  -8.534 -17.423  0.00  0.00      PROA  
ATOM   4053  HB2 LEU P 291      13.860  -7.422 -18.522  0.00  0.00      PROA  
ATOM   4054  CG  LEU P 291      12.516  -8.174 -16.987  0.00  0.00      PROA  
ATOM   4055  HG  LEU P 291      12.666  -8.762 -16.056  0.00  0.00      PROA  
ATOM   4056  CD1 LEU P 291      11.477  -7.017 -16.879  0.00  0.00      PROA  
ATOM   4057 HD11 LEU P 291      11.389  -6.578 -17.896  0.00  0.00      PROA  
ATOM   4058 HD12 LEU P 291      11.838  -6.191 -16.230  0.00  0.00      PROA  
ATOM   4059 HD13 LEU P 291      10.446  -7.297 -16.574  0.00  0.00      PROA  
ATOM   4060  CD2 LEU P 291      11.923  -9.251 -17.865  0.00  0.00      PROA  
ATOM   4061 HD21 LEU P 291      11.812  -9.017 -18.945  0.00  0.00      PROA  
ATOM   4062 HD22 LEU P 291      10.900  -9.547 -17.547  0.00  0.00      PROA  
ATOM   4063 HD23 LEU P 291      12.586 -10.141 -17.807  0.00  0.00      PROA  
ATOM   4064  C   LEU P 291      14.846  -6.849 -15.192  0.00  0.00      PROA  
ATOM   4065  O   LEU P 291      14.021  -6.647 -14.315  0.00  0.00      PROA  
ATOM   4066  N   TRP P 292      16.069  -7.369 -14.932  0.00  0.00      PROA  
ATOM   4067  HN  TRP P 292      16.819  -7.425 -15.585  0.00  0.00      PROA  
ATOM   4068  CA  TRP P 292      16.471  -7.571 -13.498  0.00  0.00      PROA  
ATOM   4069  HA  TRP P 292      15.559  -8.023 -13.139  0.00  0.00      PROA  
ATOM   4070  CB  TRP P 292      17.651  -8.604 -13.344  0.00  0.00      PROA  
ATOM   4071  HB1 TRP P 292      18.142  -8.575 -12.348  0.00  0.00      PROA  
ATOM   4072  HB2 TRP P 292      18.402  -8.205 -14.058  0.00  0.00      PROA  
ATOM   4073  CG  TRP P 292      17.281  -9.961 -13.693  0.00  0.00      PROA  
ATOM   4074  CD1 TRP P 292      17.884 -10.669 -14.735  0.00  0.00      PROA  
ATOM   4075  HD1 TRP P 292      18.708 -10.368 -15.366  0.00  0.00      PROA  
ATOM   4076  NE1 TRP P 292      17.221 -11.888 -14.926  0.00  0.00      PROA  
ATOM   4077  HE1 TRP P 292      16.916 -12.446 -15.667  0.00  0.00      PROA  
ATOM   4078  CE2 TRP P 292      16.310 -12.020 -13.941  0.00  0.00      PROA  
ATOM   4079  CD2 TRP P 292      16.332 -10.871 -13.132  0.00  0.00      PROA  
ATOM   4080  CE3 TRP P 292      15.511 -10.804 -11.986  0.00  0.00      PROA  
ATOM   4081  HE3 TRP P 292      15.697  -9.964 -11.332  0.00  0.00      PROA  
ATOM   4082  CZ3 TRP P 292      14.618 -11.801 -11.731  0.00  0.00      PROA  
ATOM   4083  HZ3 TRP P 292      13.863 -11.707 -10.964  0.00  0.00      PROA  
ATOM   4084  CZ2 TRP P 292      15.446 -13.086 -13.662  0.00  0.00      PROA  
ATOM   4085  HZ2 TRP P 292      15.322 -13.979 -14.257  0.00  0.00      PROA  
ATOM   4086  CH2 TRP P 292      14.542 -12.917 -12.639  0.00  0.00      PROA  
ATOM   4087  HH2 TRP P 292      13.809 -13.685 -12.440  0.00  0.00      PROA  
ATOM   4088  C   TRP P 292      16.588  -6.315 -12.681  0.00  0.00      PROA  
ATOM   4089  O   TRP P 292      16.248  -6.287 -11.516  0.00  0.00      PROA  
ATOM   4090  N   ALA P 293      17.085  -5.246 -13.269  0.00  0.00      PROA  
ATOM   4091  HN  ALA P 293      17.537  -5.408 -14.142  0.00  0.00      PROA  
ATOM   4092  CA  ALA P 293      17.250  -3.939 -12.744  0.00  0.00      PROA  
ATOM   4093  HA  ALA P 293      17.876  -3.941 -11.864  0.00  0.00      PROA  
ATOM   4094  CB  ALA P 293      18.128  -3.091 -13.590  0.00  0.00      PROA  
ATOM   4095  HB1 ALA P 293      18.981  -3.677 -13.994  0.00  0.00      PROA  
ATOM   4096  HB2 ALA P 293      18.517  -2.298 -12.917  0.00  0.00      PROA  
ATOM   4097  HB3 ALA P 293      17.646  -2.642 -14.485  0.00  0.00      PROA  
ATOM   4098  C   ALA P 293      15.948  -3.241 -12.329  0.00  0.00      PROA  
ATOM   4099  O   ALA P 293      15.855  -2.767 -11.198  0.00  0.00      PROA  
ATOM   4100  N   ILE P 294      14.914  -3.452 -13.205  0.00  0.00      PROA  
ATOM   4101  HN  ILE P 294      15.166  -3.877 -14.071  0.00  0.00      PROA  
ATOM   4102  CA  ILE P 294      13.481  -3.080 -13.045  0.00  0.00      PROA  
ATOM   4103  HA  ILE P 294      13.323  -2.031 -12.841  0.00  0.00      PROA  
ATOM   4104  CB  ILE P 294      12.681  -3.449 -14.368  0.00  0.00      PROA  
ATOM   4105  HB  ILE P 294      12.941  -4.467 -14.729  0.00  0.00      PROA  
ATOM   4106  CG2 ILE P 294      11.136  -3.663 -14.119  0.00  0.00      PROA  
ATOM   4107 HG21 ILE P 294      10.620  -2.727 -13.816  0.00  0.00      PROA  
ATOM   4108 HG22 ILE P 294      10.971  -4.391 -13.295  0.00  0.00      PROA  
ATOM   4109 HG23 ILE P 294      10.632  -4.080 -15.017  0.00  0.00      PROA  
ATOM   4110  CG1 ILE P 294      12.944  -2.362 -15.469  0.00  0.00      PROA  
ATOM   4111 HG11 ILE P 294      14.006  -2.103 -15.272  0.00  0.00      PROA  
ATOM   4112 HG12 ILE P 294      12.305  -1.476 -15.266  0.00  0.00      PROA  
ATOM   4113  CD  ILE P 294      12.703  -2.673 -16.910  0.00  0.00      PROA  
ATOM   4114  HD1 ILE P 294      13.116  -1.872 -17.559  0.00  0.00      PROA  
ATOM   4115  HD2 ILE P 294      11.619  -2.803 -17.117  0.00  0.00      PROA  
ATOM   4116  HD3 ILE P 294      13.255  -3.607 -17.148  0.00  0.00      PROA  
ATOM   4117  C   ILE P 294      12.879  -3.820 -11.846  0.00  0.00      PROA  
ATOM   4118  O   ILE P 294      12.324  -3.264 -10.912  0.00  0.00      PROA  
ATOM   4119  N   VAL P 295      13.097  -5.145 -11.895  0.00  0.00      PROA  
ATOM   4120  HN  VAL P 295      13.403  -5.641 -12.705  0.00  0.00      PROA  
ATOM   4121  CA  VAL P 295      12.664  -5.950 -10.741  0.00  0.00      PROA  
ATOM   4122  HA  VAL P 295      11.596  -5.915 -10.580  0.00  0.00      PROA  
ATOM   4123  CB  VAL P 295      13.112  -7.369 -10.957  0.00  0.00      PROA  
ATOM   4124  HB  VAL P 295      14.174  -7.542 -11.232  0.00  0.00      PROA  
ATOM   4125  CG1 VAL P 295      12.922  -8.213  -9.678  0.00  0.00      PROA  
ATOM   4126 HG11 VAL P 295      13.650  -8.185  -8.840  0.00  0.00      PROA  
ATOM   4127 HG12 VAL P 295      12.848  -9.247 -10.076  0.00  0.00      PROA  
ATOM   4128 HG13 VAL P 295      11.940  -7.967  -9.221  0.00  0.00      PROA  
ATOM   4129  CG2 VAL P 295      12.154  -7.982 -12.032  0.00  0.00      PROA  
ATOM   4130 HG21 VAL P 295      11.073  -7.836 -11.824  0.00  0.00      PROA  
ATOM   4131 HG22 VAL P 295      12.314  -9.069 -12.197  0.00  0.00      PROA  
ATOM   4132 HG23 VAL P 295      12.323  -7.542 -13.038  0.00  0.00      PROA  
ATOM   4133  C   VAL P 295      13.312  -5.541  -9.338  0.00  0.00      PROA  
ATOM   4134  O   VAL P 295      12.620  -5.273  -8.369  0.00  0.00      PROA  
ATOM   4135  N   VAL P 296      14.609  -5.370  -9.295  0.00  0.00      PROA  
ATOM   4136  HN  VAL P 296      15.044  -5.714 -10.123  0.00  0.00      PROA  
ATOM   4137  CA  VAL P 296      15.303  -4.905  -8.107  0.00  0.00      PROA  
ATOM   4138  HA  VAL P 296      14.927  -5.630  -7.400  0.00  0.00      PROA  
ATOM   4139  CB  VAL P 296      16.782  -5.089  -8.226  0.00  0.00      PROA  
ATOM   4140  HB  VAL P 296      17.136  -4.475  -9.081  0.00  0.00      PROA  
ATOM   4141  CG1 VAL P 296      17.469  -4.645  -6.962  0.00  0.00      PROA  
ATOM   4142 HG11 VAL P 296      17.240  -3.583  -6.728  0.00  0.00      PROA  
ATOM   4143 HG12 VAL P 296      18.574  -4.753  -6.953  0.00  0.00      PROA  
ATOM   4144 HG13 VAL P 296      17.101  -5.326  -6.165  0.00  0.00      PROA  
ATOM   4145  CG2 VAL P 296      17.070  -6.583  -8.370  0.00  0.00      PROA  
ATOM   4146 HG21 VAL P 296      18.153  -6.682  -8.601  0.00  0.00      PROA  
ATOM   4147 HG22 VAL P 296      16.657  -7.073  -9.277  0.00  0.00      PROA  
ATOM   4148 HG23 VAL P 296      16.850  -7.150  -7.440  0.00  0.00      PROA  
ATOM   4149  C   VAL P 296      14.904  -3.514  -7.670  0.00  0.00      PROA  
ATOM   4150  O   VAL P 296      14.680  -3.276  -6.468  0.00  0.00      PROA  
ATOM   4151  N   ALA P 297      14.815  -2.550  -8.601  0.00  0.00      PROA  
ATOM   4152  HN  ALA P 297      15.181  -2.821  -9.488  0.00  0.00      PROA  
ATOM   4153  CA  ALA P 297      14.208  -1.260  -8.397  0.00  0.00      PROA  
ATOM   4154  HA  ALA P 297      14.816  -0.876  -7.592  0.00  0.00      PROA  
ATOM   4155  CB  ALA P 297      14.360  -0.397  -9.663  0.00  0.00      PROA  
ATOM   4156  HB1 ALA P 297      13.967   0.616  -9.429  0.00  0.00      PROA  
ATOM   4157  HB2 ALA P 297      13.814  -0.679 -10.589  0.00  0.00      PROA  
ATOM   4158  HB3 ALA P 297      15.435  -0.263  -9.910  0.00  0.00      PROA  
ATOM   4159  C   ALA P 297      12.762  -1.192  -7.927  0.00  0.00      PROA  
ATOM   4160  O   ALA P 297      12.361  -0.489  -6.990  0.00  0.00      PROA  
ATOM   4161  N   HSD P 298      11.809  -1.942  -8.551  0.00  0.00      PROA  
ATOM   4162  HN  HSD P 298      12.136  -2.406  -9.370  0.00  0.00      PROA  
ATOM   4163  CA  HSD P 298      10.462  -2.127  -8.019  0.00  0.00      PROA  
ATOM   4164  HA  HSD P 298      10.056  -1.152  -7.794  0.00  0.00      PROA  
ATOM   4165  CB  HSD P 298       9.733  -2.948  -9.096  0.00  0.00      PROA  
ATOM   4166  HB1 HSD P 298      10.166  -3.971  -9.082  0.00  0.00      PROA  
ATOM   4167  HB2 HSD P 298      10.011  -2.639 -10.127  0.00  0.00      PROA  
ATOM   4168  ND1 HSD P 298       7.702  -1.505  -8.416  0.00  0.00      PROA  
ATOM   4169  HD1 HSD P 298       8.321  -0.719  -8.405  0.00  0.00      PROA  
ATOM   4170  CG  HSD P 298       8.236  -2.753  -8.849  0.00  0.00      PROA  
ATOM   4171  CE1 HSD P 298       6.440  -1.732  -8.070  0.00  0.00      PROA  
ATOM   4172  HE1 HSD P 298       5.843  -1.040  -7.475  0.00  0.00      PROA  
ATOM   4173  NE2 HSD P 298       6.029  -2.979  -8.342  0.00  0.00      PROA  
ATOM   4174  CD2 HSD P 298       7.162  -3.657  -8.813  0.00  0.00      PROA  
ATOM   4175  HD2 HSD P 298       7.170  -4.709  -9.067  0.00  0.00      PROA  
ATOM   4176  C   HSD P 298      10.333  -2.869  -6.706  0.00  0.00      PROA  
ATOM   4177  O   HSD P 298       9.599  -2.458  -5.856  0.00  0.00      PROA  
ATOM   4178  N   PHE P 299      11.144  -3.918  -6.456  0.00  0.00      PROA  
ATOM   4179  HN  PHE P 299      11.739  -4.281  -7.168  0.00  0.00      PROA  
ATOM   4180  CA  PHE P 299      11.351  -4.602  -5.197  0.00  0.00      PROA  
ATOM   4181  HA  PHE P 299      10.370  -4.936  -4.895  0.00  0.00      PROA  
ATOM   4182  CB  PHE P 299      12.291  -5.817  -5.425  0.00  0.00      PROA  
ATOM   4183  HB1 PHE P 299      13.180  -5.422  -5.963  0.00  0.00      PROA  
ATOM   4184  HB2 PHE P 299      11.797  -6.628  -6.001  0.00  0.00      PROA  
ATOM   4185  CG  PHE P 299      12.983  -6.556  -4.248  0.00  0.00      PROA  
ATOM   4186  CD1 PHE P 299      13.990  -5.990  -3.505  0.00  0.00      PROA  
ATOM   4187  HD1 PHE P 299      14.275  -4.988  -3.792  0.00  0.00      PROA  
ATOM   4188  CE1 PHE P 299      14.519  -6.676  -2.382  0.00  0.00      PROA  
ATOM   4189  HE1 PHE P 299      15.291  -6.219  -1.781  0.00  0.00      PROA  
ATOM   4190  CZ  PHE P 299      14.072  -7.962  -2.092  0.00  0.00      PROA  
ATOM   4191  HZ  PHE P 299      14.531  -8.469  -1.256  0.00  0.00      PROA  
ATOM   4192  CD2 PHE P 299      12.454  -7.847  -3.842  0.00  0.00      PROA  
ATOM   4193  HD2 PHE P 299      11.695  -8.290  -4.469  0.00  0.00      PROA  
ATOM   4194  CE2 PHE P 299      13.075  -8.562  -2.851  0.00  0.00      PROA  
ATOM   4195  HE2 PHE P 299      12.772  -9.586  -2.694  0.00  0.00      PROA  
ATOM   4196  C   PHE P 299      11.762  -3.590  -4.060  0.00  0.00      PROA  
ATOM   4197  O   PHE P 299      11.024  -3.505  -3.113  0.00  0.00      PROA  
ATOM   4198  N   SER P 300      12.740  -2.653  -4.388  0.00  0.00      PROA  
ATOM   4199  HN  SER P 300      13.217  -2.711  -5.262  0.00  0.00      PROA  
ATOM   4200  CA  SER P 300      13.161  -1.593  -3.533  0.00  0.00      PROA  
ATOM   4201  HA  SER P 300      13.505  -2.066  -2.625  0.00  0.00      PROA  
ATOM   4202  CB  SER P 300      14.302  -0.779  -4.129  0.00  0.00      PROA  
ATOM   4203  HB1 SER P 300      13.985  -0.201  -5.024  0.00  0.00      PROA  
ATOM   4204  HB2 SER P 300      15.070  -1.537  -4.396  0.00  0.00      PROA  
ATOM   4205  OG  SER P 300      14.761   0.104  -3.088  0.00  0.00      PROA  
ATOM   4206  HG1 SER P 300      15.576  -0.270  -2.745  0.00  0.00      PROA  
ATOM   4207  C   SER P 300      12.074  -0.603  -3.157  0.00  0.00      PROA  
ATOM   4208  O   SER P 300      11.849  -0.334  -1.959  0.00  0.00      PROA  
ATOM   4209  N   TYR P 301      11.218  -0.195  -4.174  0.00  0.00      PROA  
ATOM   4210  HN  TYR P 301      11.477  -0.449  -5.103  0.00  0.00      PROA  
ATOM   4211  CA  TYR P 301      10.227   0.786  -3.912  0.00  0.00      PROA  
ATOM   4212  HA  TYR P 301      10.745   1.664  -3.554  0.00  0.00      PROA  
ATOM   4213  CB  TYR P 301       9.596   1.207  -5.269  0.00  0.00      PROA  
ATOM   4214  HB1 TYR P 301       9.077   0.341  -5.731  0.00  0.00      PROA  
ATOM   4215  HB2 TYR P 301      10.364   1.447  -6.035  0.00  0.00      PROA  
ATOM   4216  CG  TYR P 301       8.727   2.422  -5.171  0.00  0.00      PROA  
ATOM   4217  CD1 TYR P 301       9.330   3.735  -5.048  0.00  0.00      PROA  
ATOM   4218  HD1 TYR P 301      10.390   3.939  -5.014  0.00  0.00      PROA  
ATOM   4219  CE1 TYR P 301       8.476   4.862  -4.721  0.00  0.00      PROA  
ATOM   4220  HE1 TYR P 301       8.927   5.826  -4.532  0.00  0.00      PROA  
ATOM   4221  CZ  TYR P 301       7.095   4.618  -4.552  0.00  0.00      PROA  
ATOM   4222  OH  TYR P 301       6.264   5.742  -4.156  0.00  0.00      PROA  
ATOM   4223  HH  TYR P 301       5.382   5.462  -4.414  0.00  0.00      PROA  
ATOM   4224  CD2 TYR P 301       7.335   2.276  -5.128  0.00  0.00      PROA  
ATOM   4225  HD2 TYR P 301       7.053   1.236  -5.194  0.00  0.00      PROA  
ATOM   4226  CE2 TYR P 301       6.521   3.359  -4.832  0.00  0.00      PROA  
ATOM   4227  HE2 TYR P 301       5.458   3.234  -4.682  0.00  0.00      PROA  
ATOM   4228  C   TYR P 301       9.157   0.263  -2.962  0.00  0.00      PROA  
ATOM   4229  O   TYR P 301       8.770   0.883  -1.984  0.00  0.00      PROA  
ATOM   4230  N   ASN P 302       8.845  -1.032  -3.164  0.00  0.00      PROA  
ATOM   4231  HN  ASN P 302       9.140  -1.493  -3.997  0.00  0.00      PROA  
ATOM   4232  CA  ASN P 302       7.836  -1.689  -2.476  0.00  0.00      PROA  
ATOM   4233  HA  ASN P 302       7.094  -0.973  -2.155  0.00  0.00      PROA  
ATOM   4234  CB  ASN P 302       7.268  -2.857  -3.287  0.00  0.00      PROA  
ATOM   4235  HB1 ASN P 302       6.860  -3.647  -2.621  0.00  0.00      PROA  
ATOM   4236  HB2 ASN P 302       8.122  -3.379  -3.768  0.00  0.00      PROA  
ATOM   4237  CG  ASN P 302       6.137  -2.516  -4.340  0.00  0.00      PROA  
ATOM   4238  OD1 ASN P 302       5.553  -1.442  -4.446  0.00  0.00      PROA  
ATOM   4239  ND2 ASN P 302       5.689  -3.531  -5.127  0.00  0.00      PROA  
ATOM   4240 HD21 ASN P 302       6.113  -4.436  -5.084  0.00  0.00      PROA  
ATOM   4241 HD22 ASN P 302       4.995  -3.292  -5.806  0.00  0.00      PROA  
ATOM   4242  C   ASN P 302       8.344  -2.172  -1.127  0.00  0.00      PROA  
ATOM   4243  O   ASN P 302       7.553  -2.306  -0.208  0.00  0.00      PROA  
ATOM   4244  N   TRP P 303       9.700  -2.282  -0.892  0.00  0.00      PROA  
ATOM   4245  HN  TRP P 303      10.361  -2.202  -1.634  0.00  0.00      PROA  
ATOM   4246  CA  TRP P 303      10.198  -2.280   0.482  0.00  0.00      PROA  
ATOM   4247  HA  TRP P 303       9.716  -3.148   0.906  0.00  0.00      PROA  
ATOM   4248  CB  TRP P 303      11.736  -2.487   0.515  0.00  0.00      PROA  
ATOM   4249  HB1 TRP P 303      12.337  -1.636   0.127  0.00  0.00      PROA  
ATOM   4250  HB2 TRP P 303      11.863  -3.333  -0.194  0.00  0.00      PROA  
ATOM   4251  CG  TRP P 303      12.258  -2.815   1.904  0.00  0.00      PROA  
ATOM   4252  CD1 TRP P 303      12.467  -1.827   2.803  0.00  0.00      PROA  
ATOM   4253  HD1 TRP P 303      12.565  -0.783   2.546  0.00  0.00      PROA  
ATOM   4254  NE1 TRP P 303      12.815  -2.483   4.001  0.00  0.00      PROA  
ATOM   4255  HE1 TRP P 303      12.928  -2.048   4.867  0.00  0.00      PROA  
ATOM   4256  CE2 TRP P 303      12.789  -3.874   3.810  0.00  0.00      PROA  
ATOM   4257  CD2 TRP P 303      12.260  -4.138   2.540  0.00  0.00      PROA  
ATOM   4258  CE3 TRP P 303      11.995  -5.417   2.056  0.00  0.00      PROA  
ATOM   4259  HE3 TRP P 303      11.767  -5.668   1.031  0.00  0.00      PROA  
ATOM   4260  CZ3 TRP P 303      12.224  -6.537   2.907  0.00  0.00      PROA  
ATOM   4261  HZ3 TRP P 303      11.974  -7.524   2.549  0.00  0.00      PROA  
ATOM   4262  CZ2 TRP P 303      13.207  -4.980   4.495  0.00  0.00      PROA  
ATOM   4263  HZ2 TRP P 303      13.767  -4.779   5.397  0.00  0.00      PROA  
ATOM   4264  CH2 TRP P 303      12.953  -6.278   4.095  0.00  0.00      PROA  
ATOM   4265  HH2 TRP P 303      13.102  -7.055   4.830  0.00  0.00      PROA  
ATOM   4266  C   TRP P 303       9.682  -1.107   1.376  0.00  0.00      PROA  
ATOM   4267  O   TRP P 303       8.894  -1.266   2.297  0.00  0.00      PROA  
ATOM   4268  N   THR P 304      10.017   0.146   1.026  0.00  0.00      PROA  
ATOM   4269  HN  THR P 304      10.713   0.225   0.317  0.00  0.00      PROA  
ATOM   4270  CA  THR P 304       9.513   1.366   1.683  0.00  0.00      PROA  
ATOM   4271  HA  THR P 304       9.679   1.346   2.750  0.00  0.00      PROA  
ATOM   4272  CB  THR P 304      10.269   2.570   1.157  0.00  0.00      PROA  
ATOM   4273  HB  THR P 304      10.256   2.530   0.047  0.00  0.00      PROA  
ATOM   4274  OG1 THR P 304      11.572   2.397   1.511  0.00  0.00      PROA  
ATOM   4275  HG1 THR P 304      12.157   2.948   0.987  0.00  0.00      PROA  
ATOM   4276  CG2 THR P 304       9.779   3.888   1.710  0.00  0.00      PROA  
ATOM   4277 HG21 THR P 304      10.479   4.578   1.191  0.00  0.00      PROA  
ATOM   4278 HG22 THR P 304      10.031   3.975   2.788  0.00  0.00      PROA  
ATOM   4279 HG23 THR P 304       8.748   4.211   1.454  0.00  0.00      PROA  
ATOM   4280  C   THR P 304       8.040   1.482   1.503  0.00  0.00      PROA  
ATOM   4281  O   THR P 304       7.277   1.602   2.468  0.00  0.00      PROA  
ATOM   4282  N   PHE P 305       7.450   1.373   0.265  0.00  0.00      PROA  
ATOM   4283  HN  PHE P 305       7.962   1.207  -0.574  0.00  0.00      PROA  
ATOM   4284  CA  PHE P 305       6.084   1.668  -0.075  0.00  0.00      PROA  
ATOM   4285  HA  PHE P 305       5.904   2.649   0.338  0.00  0.00      PROA  
ATOM   4286  CB  PHE P 305       5.997   1.767  -1.660  0.00  0.00      PROA  
ATOM   4287  HB1 PHE P 305       6.286   0.854  -2.223  0.00  0.00      PROA  
ATOM   4288  HB2 PHE P 305       6.632   2.637  -1.934  0.00  0.00      PROA  
ATOM   4289  CG  PHE P 305       4.615   2.073  -2.046  0.00  0.00      PROA  
ATOM   4290  CD1 PHE P 305       4.229   3.443  -2.089  0.00  0.00      PROA  
ATOM   4291  HD1 PHE P 305       4.933   4.185  -1.741  0.00  0.00      PROA  
ATOM   4292  CE1 PHE P 305       2.905   3.807  -2.480  0.00  0.00      PROA  
ATOM   4293  HE1 PHE P 305       2.698   4.867  -2.478  0.00  0.00      PROA  
ATOM   4294  CZ  PHE P 305       1.979   2.803  -2.762  0.00  0.00      PROA  
ATOM   4295  HZ  PHE P 305       0.926   2.931  -2.963  0.00  0.00      PROA  
ATOM   4296  CD2 PHE P 305       3.715   1.094  -2.492  0.00  0.00      PROA  
ATOM   4297  HD2 PHE P 305       4.022   0.066  -2.617  0.00  0.00      PROA  
ATOM   4298  CE2 PHE P 305       2.400   1.509  -2.827  0.00  0.00      PROA  
ATOM   4299  HE2 PHE P 305       1.723   0.771  -3.231  0.00  0.00      PROA  
ATOM   4300  C   PHE P 305       5.097   0.826   0.639  0.00  0.00      PROA  
ATOM   4301  O   PHE P 305       4.155   1.343   1.305  0.00  0.00      PROA  
ATOM   4302  N   TYR P 306       5.324  -0.529   0.615  0.00  0.00      PROA  
ATOM   4303  HN  TYR P 306       6.141  -0.834   0.132  0.00  0.00      PROA  
ATOM   4304  CA  TYR P 306       4.510  -1.377   1.463  0.00  0.00      PROA  
ATOM   4305  HA  TYR P 306       3.459  -1.128   1.473  0.00  0.00      PROA  
ATOM   4306  CB  TYR P 306       4.568  -2.806   0.962  0.00  0.00      PROA  
ATOM   4307  HB1 TYR P 306       4.006  -3.485   1.638  0.00  0.00      PROA  
ATOM   4308  HB2 TYR P 306       5.623  -3.154   0.981  0.00  0.00      PROA  
ATOM   4309  CG  TYR P 306       3.840  -2.919  -0.325  0.00  0.00      PROA  
ATOM   4310  CD1 TYR P 306       2.614  -2.234  -0.700  0.00  0.00      PROA  
ATOM   4311  HD1 TYR P 306       2.203  -1.492  -0.032  0.00  0.00      PROA  
ATOM   4312  CE1 TYR P 306       2.001  -2.419  -1.948  0.00  0.00      PROA  
ATOM   4313  HE1 TYR P 306       1.092  -1.896  -2.204  0.00  0.00      PROA  
ATOM   4314  CZ  TYR P 306       2.456  -3.457  -2.699  0.00  0.00      PROA  
ATOM   4315  OH  TYR P 306       1.775  -3.850  -3.874  0.00  0.00      PROA  
ATOM   4316  HH  TYR P 306       2.373  -4.447  -4.329  0.00  0.00      PROA  
ATOM   4317  CD2 TYR P 306       4.333  -3.823  -1.278  0.00  0.00      PROA  
ATOM   4318  HD2 TYR P 306       5.210  -4.397  -1.018  0.00  0.00      PROA  
ATOM   4319  CE2 TYR P 306       3.681  -4.119  -2.448  0.00  0.00      PROA  
ATOM   4320  HE2 TYR P 306       4.028  -4.805  -3.207  0.00  0.00      PROA  
ATOM   4321  C   TYR P 306       4.858  -1.381   2.926  0.00  0.00      PROA  
ATOM   4322  O   TYR P 306       3.968  -1.514   3.779  0.00  0.00      PROA  
ATOM   4323  N   THR P 307       6.130  -1.165   3.399  0.00  0.00      PROA  
ATOM   4324  HN  THR P 307       6.882  -0.933   2.788  0.00  0.00      PROA  
ATOM   4325  CA  THR P 307       6.340  -1.020   4.829  0.00  0.00      PROA  
ATOM   4326  HA  THR P 307       5.952  -1.950   5.217  0.00  0.00      PROA  
ATOM   4327  CB  THR P 307       7.828  -0.852   5.138  0.00  0.00      PROA  
ATOM   4328  HB  THR P 307       8.375  -0.115   4.512  0.00  0.00      PROA  
ATOM   4329  OG1 THR P 307       8.450  -2.064   4.735  0.00  0.00      PROA  
ATOM   4330  HG1 THR P 307       8.591  -1.893   3.801  0.00  0.00      PROA  
ATOM   4331  CG2 THR P 307       8.081  -0.658   6.645  0.00  0.00      PROA  
ATOM   4332 HG21 THR P 307       8.023  -1.623   7.192  0.00  0.00      PROA  
ATOM   4333 HG22 THR P 307       7.421   0.103   7.114  0.00  0.00      PROA  
ATOM   4334 HG23 THR P 307       9.101  -0.240   6.785  0.00  0.00      PROA  
ATOM   4335  C   THR P 307       5.566   0.107   5.438  0.00  0.00      PROA  
ATOM   4336  O   THR P 307       4.913   0.002   6.448  0.00  0.00      PROA  
ATOM   4337  N   LEU P 308       5.685   1.267   4.749  0.00  0.00      PROA  
ATOM   4338  HN  LEU P 308       6.169   1.203   3.880  0.00  0.00      PROA  
ATOM   4339  CA  LEU P 308       4.907   2.478   5.115  0.00  0.00      PROA  
ATOM   4340  HA  LEU P 308       5.083   2.447   6.180  0.00  0.00      PROA  
ATOM   4341  CB  LEU P 308       5.490   3.839   4.491  0.00  0.00      PROA  
ATOM   4342  HB1 LEU P 308       4.755   4.669   4.562  0.00  0.00      PROA  
ATOM   4343  HB2 LEU P 308       5.696   3.580   3.430  0.00  0.00      PROA  
ATOM   4344  CG  LEU P 308       6.775   4.295   5.111  0.00  0.00      PROA  
ATOM   4345  HG  LEU P 308       7.547   3.498   5.062  0.00  0.00      PROA  
ATOM   4346  CD1 LEU P 308       7.414   5.497   4.302  0.00  0.00      PROA  
ATOM   4347 HD11 LEU P 308       6.717   6.358   4.222  0.00  0.00      PROA  
ATOM   4348 HD12 LEU P 308       7.547   5.097   3.274  0.00  0.00      PROA  
ATOM   4349 HD13 LEU P 308       8.417   5.748   4.708  0.00  0.00      PROA  
ATOM   4350  CD2 LEU P 308       6.739   4.655   6.635  0.00  0.00      PROA  
ATOM   4351 HD21 LEU P 308       7.758   4.931   6.980  0.00  0.00      PROA  
ATOM   4352 HD22 LEU P 308       6.439   3.734   7.180  0.00  0.00      PROA  
ATOM   4353 HD23 LEU P 308       6.045   5.519   6.704  0.00  0.00      PROA  
ATOM   4354  C   LEU P 308       3.409   2.215   5.074  0.00  0.00      PROA  
ATOM   4355  O   LEU P 308       2.757   2.636   6.008  0.00  0.00      PROA  
ATOM   4356  N   LEU P 309       2.858   1.564   3.978  0.00  0.00      PROA  
ATOM   4357  HN  LEU P 309       3.511   1.285   3.279  0.00  0.00      PROA  
ATOM   4358  CA  LEU P 309       1.499   1.236   3.938  0.00  0.00      PROA  
ATOM   4359  HA  LEU P 309       1.056   2.218   4.012  0.00  0.00      PROA  
ATOM   4360  CB  LEU P 309       1.097   0.433   2.590  0.00  0.00      PROA  
ATOM   4361  HB1 LEU P 309       1.162  -0.660   2.776  0.00  0.00      PROA  
ATOM   4362  HB2 LEU P 309       1.763   0.670   1.733  0.00  0.00      PROA  
ATOM   4363  CG  LEU P 309      -0.362   0.594   2.209  0.00  0.00      PROA  
ATOM   4364  HG  LEU P 309      -1.004   0.430   3.100  0.00  0.00      PROA  
ATOM   4365  CD1 LEU P 309      -0.554   2.088   1.809  0.00  0.00      PROA  
ATOM   4366 HD11 LEU P 309       0.214   2.384   1.062  0.00  0.00      PROA  
ATOM   4367 HD12 LEU P 309      -0.568   2.623   2.782  0.00  0.00      PROA  
ATOM   4368 HD13 LEU P 309      -1.553   2.337   1.391  0.00  0.00      PROA  
ATOM   4369  CD2 LEU P 309      -0.776  -0.387   1.149  0.00  0.00      PROA  
ATOM   4370 HD21 LEU P 309      -0.642  -1.389   1.610  0.00  0.00      PROA  
ATOM   4371 HD22 LEU P 309      -0.158  -0.312   0.229  0.00  0.00      PROA  
ATOM   4372 HD23 LEU P 309      -1.866  -0.274   0.964  0.00  0.00      PROA  
ATOM   4373  C   LEU P 309       0.977   0.521   5.086  0.00  0.00      PROA  
ATOM   4374  O   LEU P 309      -0.099   0.761   5.603  0.00  0.00      PROA  
ATOM   4375  N   THR P 310       1.744  -0.434   5.608  0.00  0.00      PROA  
ATOM   4376  HN  THR P 310       2.644  -0.478   5.183  0.00  0.00      PROA  
ATOM   4377  CA  THR P 310       1.298  -1.368   6.655  0.00  0.00      PROA  
ATOM   4378  HA  THR P 310       0.219  -1.417   6.629  0.00  0.00      PROA  
ATOM   4379  CB  THR P 310       2.014  -2.733   6.415  0.00  0.00      PROA  
ATOM   4380  HB  THR P 310       1.756  -3.430   7.241  0.00  0.00      PROA  
ATOM   4381  OG1 THR P 310       3.377  -2.713   6.256  0.00  0.00      PROA  
ATOM   4382  HG1 THR P 310       3.501  -2.353   5.375  0.00  0.00      PROA  
ATOM   4383  CG2 THR P 310       1.420  -3.467   5.246  0.00  0.00      PROA  
ATOM   4384 HG21 THR P 310       0.333  -3.577   5.448  0.00  0.00      PROA  
ATOM   4385 HG22 THR P 310       1.901  -4.455   5.084  0.00  0.00      PROA  
ATOM   4386 HG23 THR P 310       1.506  -2.997   4.243  0.00  0.00      PROA  
ATOM   4387  C   THR P 310       1.673  -0.859   8.033  0.00  0.00      PROA  
ATOM   4388  O   THR P 310       0.974  -1.247   8.962  0.00  0.00      PROA  
ATOM   4389  N   LEU P 311       2.719  -0.022   8.197  0.00  0.00      PROA  
ATOM   4390  HN  LEU P 311       3.305   0.233   7.432  0.00  0.00      PROA  
ATOM   4391  CA  LEU P 311       3.206   0.382   9.525  0.00  0.00      PROA  
ATOM   4392  HA  LEU P 311       2.478   0.045  10.248  0.00  0.00      PROA  
ATOM   4393  CB  LEU P 311       4.489  -0.413   9.894  0.00  0.00      PROA  
ATOM   4394  HB1 LEU P 311       4.955  -0.082  10.847  0.00  0.00      PROA  
ATOM   4395  HB2 LEU P 311       5.201  -0.407   9.042  0.00  0.00      PROA  
ATOM   4396  CG  LEU P 311       4.181  -1.826  10.345  0.00  0.00      PROA  
ATOM   4397  HG  LEU P 311       3.794  -2.338   9.439  0.00  0.00      PROA  
ATOM   4398  CD1 LEU P 311       5.497  -2.512  10.863  0.00  0.00      PROA  
ATOM   4399 HD11 LEU P 311       5.778  -2.196  11.890  0.00  0.00      PROA  
ATOM   4400 HD12 LEU P 311       6.367  -2.254  10.222  0.00  0.00      PROA  
ATOM   4401 HD13 LEU P 311       5.372  -3.614  10.783  0.00  0.00      PROA  
ATOM   4402  CD2 LEU P 311       3.083  -2.029  11.447  0.00  0.00      PROA  
ATOM   4403 HD21 LEU P 311       3.387  -1.499  12.374  0.00  0.00      PROA  
ATOM   4404 HD22 LEU P 311       3.198  -3.113  11.662  0.00  0.00      PROA  
ATOM   4405 HD23 LEU P 311       2.083  -1.742  11.055  0.00  0.00      PROA  
ATOM   4406  C   LEU P 311       3.339   1.822   9.781  0.00  0.00      PROA  
ATOM   4407  O   LEU P 311       3.625   2.191  10.910  0.00  0.00      PROA  
ATOM   4408  N   LEU P 312       2.899   2.654   8.855  0.00  0.00      PROA  
ATOM   4409  HN  LEU P 312       2.565   2.404   7.950  0.00  0.00      PROA  
ATOM   4410  CA  LEU P 312       2.919   4.106   9.219  0.00  0.00      PROA  
ATOM   4411  HA  LEU P 312       3.888   4.496   9.496  0.00  0.00      PROA  
ATOM   4412  CB  LEU P 312       2.652   4.834   7.853  0.00  0.00      PROA  
ATOM   4413  HB1 LEU P 312       1.926   4.271   7.228  0.00  0.00      PROA  
ATOM   4414  HB2 LEU P 312       3.572   4.770   7.233  0.00  0.00      PROA  
ATOM   4415  CG  LEU P 312       2.421   6.371   7.913  0.00  0.00      PROA  
ATOM   4416  HG  LEU P 312       1.543   6.537   8.573  0.00  0.00      PROA  
ATOM   4417  CD1 LEU P 312       3.646   7.237   8.200  0.00  0.00      PROA  
ATOM   4418 HD11 LEU P 312       3.845   7.219   9.293  0.00  0.00      PROA  
ATOM   4419 HD12 LEU P 312       3.474   8.294   7.904  0.00  0.00      PROA  
ATOM   4420 HD13 LEU P 312       4.535   6.859   7.651  0.00  0.00      PROA  
ATOM   4421  CD2 LEU P 312       1.865   6.810   6.574  0.00  0.00      PROA  
ATOM   4422 HD21 LEU P 312       1.060   6.236   6.068  0.00  0.00      PROA  
ATOM   4423 HD22 LEU P 312       2.605   6.853   5.746  0.00  0.00      PROA  
ATOM   4424 HD23 LEU P 312       1.473   7.844   6.686  0.00  0.00      PROA  
ATOM   4425  C   LEU P 312       1.776   4.526  10.215  0.00  0.00      PROA  
ATOM   4426  O   LEU P 312       2.126   5.332  11.075  0.00  0.00      PROA  
ATOM   4427  N   PRO P 313       0.546   4.075  10.247  0.00  0.00      PROA  
ATOM   4428  CD  PRO P 313      -0.217   3.622   9.102  0.00  0.00      PROA  
ATOM   4429  HD1 PRO P 313      -0.106   2.516   9.110  0.00  0.00      PROA  
ATOM   4430  HD2 PRO P 313       0.135   4.030   8.131  0.00  0.00      PROA  
ATOM   4431  CA  PRO P 313      -0.342   4.421  11.369  0.00  0.00      PROA  
ATOM   4432  HA  PRO P 313      -0.399   5.499  11.390  0.00  0.00      PROA  
ATOM   4433  CB  PRO P 313      -1.741   3.913  10.902  0.00  0.00      PROA  
ATOM   4434  HB1 PRO P 313      -2.430   4.736  11.189  0.00  0.00      PROA  
ATOM   4435  HB2 PRO P 313      -1.883   2.907  11.351  0.00  0.00      PROA  
ATOM   4436  CG  PRO P 313      -1.706   4.003   9.424  0.00  0.00      PROA  
ATOM   4437  HG1 PRO P 313      -2.309   3.346   8.761  0.00  0.00      PROA  
ATOM   4438  HG2 PRO P 313      -1.858   5.037   9.048  0.00  0.00      PROA  
ATOM   4439  C   PRO P 313       0.143   3.858  12.672  0.00  0.00      PROA  
ATOM   4440  O   PRO P 313       0.045   4.479  13.707  0.00  0.00      PROA  
ATOM   4441  N   THR P 314       0.735   2.679  12.699  0.00  0.00      PROA  
ATOM   4442  HN  THR P 314       0.747   2.042  11.932  0.00  0.00      PROA  
ATOM   4443  CA  THR P 314       1.452   2.214  13.886  0.00  0.00      PROA  
ATOM   4444  HA  THR P 314       0.774   2.386  14.709  0.00  0.00      PROA  
ATOM   4445  CB  THR P 314       1.922   0.805  13.586  0.00  0.00      PROA  
ATOM   4446  HB  THR P 314       2.083   0.783  12.487  0.00  0.00      PROA  
ATOM   4447  OG1 THR P 314       0.882  -0.105  13.955  0.00  0.00      PROA  
ATOM   4448  HG1 THR P 314       0.359  -0.269  13.166  0.00  0.00      PROA  
ATOM   4449  CG2 THR P 314       3.106   0.349  14.404  0.00  0.00      PROA  
ATOM   4450 HG21 THR P 314       3.239   0.845  15.389  0.00  0.00      PROA  
ATOM   4451 HG22 THR P 314       4.074   0.551  13.899  0.00  0.00      PROA  
ATOM   4452 HG23 THR P 314       3.187  -0.751  14.533  0.00  0.00      PROA  
ATOM   4453  C   THR P 314       2.651   3.096  14.304  0.00  0.00      PROA  
ATOM   4454  O   THR P 314       2.958   3.240  15.443  0.00  0.00      PROA  
ATOM   4455  N   TYR P 315       3.444   3.705  13.374  0.00  0.00      PROA  
ATOM   4456  HN  TYR P 315       3.384   3.442  12.414  0.00  0.00      PROA  
ATOM   4457  CA  TYR P 315       4.392   4.757  13.750  0.00  0.00      PROA  
ATOM   4458  HA  TYR P 315       5.129   4.307  14.398  0.00  0.00      PROA  
ATOM   4459  CB  TYR P 315       5.296   5.194  12.487  0.00  0.00      PROA  
ATOM   4460  HB1 TYR P 315       4.716   5.861  11.813  0.00  0.00      PROA  
ATOM   4461  HB2 TYR P 315       5.495   4.305  11.850  0.00  0.00      PROA  
ATOM   4462  CG  TYR P 315       6.592   5.760  12.731  0.00  0.00      PROA  
ATOM   4463  CD1 TYR P 315       7.451   5.148  13.611  0.00  0.00      PROA  
ATOM   4464  HD1 TYR P 315       7.120   4.162  13.901  0.00  0.00      PROA  
ATOM   4465  CE1 TYR P 315       8.665   5.634  13.915  0.00  0.00      PROA  
ATOM   4466  HE1 TYR P 315       9.316   5.126  14.611  0.00  0.00      PROA  
ATOM   4467  CZ  TYR P 315       9.023   6.901  13.352  0.00  0.00      PROA  
ATOM   4468  OH  TYR P 315      10.130   7.501  13.836  0.00  0.00      PROA  
ATOM   4469  HH  TYR P 315      10.279   8.274  13.287  0.00  0.00      PROA  
ATOM   4470  CD2 TYR P 315       6.947   7.029  12.172  0.00  0.00      PROA  
ATOM   4471  HD2 TYR P 315       6.260   7.475  11.468  0.00  0.00      PROA  
ATOM   4472  CE2 TYR P 315       8.198   7.581  12.443  0.00  0.00      PROA  
ATOM   4473  HE2 TYR P 315       8.517   8.475  11.929  0.00  0.00      PROA  
ATOM   4474  C   TYR P 315       3.783   6.019  14.376  0.00  0.00      PROA  
ATOM   4475  O   TYR P 315       4.196   6.433  15.448  0.00  0.00      PROA  
ATOM   4476  N   MET P 316       2.701   6.586  13.761  0.00  0.00      PROA  
ATOM   4477  HN  MET P 316       2.321   6.219  12.916  0.00  0.00      PROA  
ATOM   4478  CA  MET P 316       1.886   7.684  14.175  0.00  0.00      PROA  
ATOM   4479  HA  MET P 316       2.604   8.489  14.230  0.00  0.00      PROA  
ATOM   4480  CB  MET P 316       1.029   8.140  13.064  0.00  0.00      PROA  
ATOM   4481  HB1 MET P 316       0.234   8.830  13.423  0.00  0.00      PROA  
ATOM   4482  HB2 MET P 316       0.577   7.222  12.631  0.00  0.00      PROA  
ATOM   4483  CG  MET P 316       1.837   8.972  12.004  0.00  0.00      PROA  
ATOM   4484  HG1 MET P 316       2.529   8.229  11.553  0.00  0.00      PROA  
ATOM   4485  HG2 MET P 316       2.446   9.775  12.474  0.00  0.00      PROA  
ATOM   4486  SD  MET P 316       0.794   9.852  10.805  0.00  0.00      PROA  
ATOM   4487  CE  MET P 316       2.055  10.668   9.764  0.00  0.00      PROA  
ATOM   4488  HE1 MET P 316       2.974  10.052   9.657  0.00  0.00      PROA  
ATOM   4489  HE2 MET P 316       2.366  11.602  10.279  0.00  0.00      PROA  
ATOM   4490  HE3 MET P 316       1.657  10.949   8.765  0.00  0.00      PROA  
ATOM   4491  C   MET P 316       1.274   7.694  15.533  0.00  0.00      PROA  
ATOM   4492  O   MET P 316       1.390   8.682  16.248  0.00  0.00      PROA  
ATOM   4493  N   LYS P 317       0.778   6.457  15.855  0.00  0.00      PROA  
ATOM   4494  HN  LYS P 317       0.842   5.720  15.187  0.00  0.00      PROA  
ATOM   4495  CA  LYS P 317       0.444   6.208  17.228  0.00  0.00      PROA  
ATOM   4496  HA  LYS P 317      -0.236   6.924  17.666  0.00  0.00      PROA  
ATOM   4497  CB  LYS P 317      -0.251   4.859  17.145  0.00  0.00      PROA  
ATOM   4498  HB1 LYS P 317       0.092   4.083  16.428  0.00  0.00      PROA  
ATOM   4499  HB2 LYS P 317      -1.252   5.076  16.715  0.00  0.00      PROA  
ATOM   4500  CG  LYS P 317      -0.638   4.121  18.535  0.00  0.00      PROA  
ATOM   4501  HG1 LYS P 317       0.093   4.192  19.369  0.00  0.00      PROA  
ATOM   4502  HG2 LYS P 317      -0.537   3.024  18.389  0.00  0.00      PROA  
ATOM   4503  CD  LYS P 317      -1.957   4.462  19.212  0.00  0.00      PROA  
ATOM   4504  HD1 LYS P 317      -2.894   4.035  18.796  0.00  0.00      PROA  
ATOM   4505  HD2 LYS P 317      -2.101   5.563  19.235  0.00  0.00      PROA  
ATOM   4506  CE  LYS P 317      -2.108   3.949  20.679  0.00  0.00      PROA  
ATOM   4507  HE1 LYS P 317      -1.155   4.036  21.243  0.00  0.00      PROA  
ATOM   4508  HE2 LYS P 317      -2.383   2.874  20.626  0.00  0.00      PROA  
ATOM   4509  NZ  LYS P 317      -3.018   4.804  21.512  0.00  0.00      PROA  
ATOM   4510  HZ1 LYS P 317      -2.805   5.761  21.165  0.00  0.00      PROA  
ATOM   4511  HZ2 LYS P 317      -2.837   4.955  22.525  0.00  0.00      PROA  
ATOM   4512  HZ3 LYS P 317      -4.041   4.685  21.372  0.00  0.00      PROA  
ATOM   4513  C   LYS P 317       1.612   5.940  18.243  0.00  0.00      PROA  
ATOM   4514  O   LYS P 317       1.700   6.560  19.312  0.00  0.00      PROA  
ATOM   4515  N   GLU P 318       2.502   4.977  17.985  0.00  0.00      PROA  
ATOM   4516  HN  GLU P 318       2.383   4.490  17.124  0.00  0.00      PROA  
ATOM   4517  CA  GLU P 318       3.412   4.425  19.014  0.00  0.00      PROA  
ATOM   4518  HA  GLU P 318       2.881   4.446  19.955  0.00  0.00      PROA  
ATOM   4519  CB  GLU P 318       3.945   3.080  18.621  0.00  0.00      PROA  
ATOM   4520  HB1 GLU P 318       4.854   2.859  19.220  0.00  0.00      PROA  
ATOM   4521  HB2 GLU P 318       4.222   3.061  17.545  0.00  0.00      PROA  
ATOM   4522  CG  GLU P 318       2.912   1.961  18.891  0.00  0.00      PROA  
ATOM   4523  HG1 GLU P 318       3.284   1.111  18.279  0.00  0.00      PROA  
ATOM   4524  HG2 GLU P 318       1.874   2.220  18.590  0.00  0.00      PROA  
ATOM   4525  CD  GLU P 318       2.934   1.471  20.364  0.00  0.00      PROA  
ATOM   4526  OE1 GLU P 318       1.845   1.102  20.786  0.00  0.00      PROA  
ATOM   4527  OE2 GLU P 318       3.949   1.393  21.109  0.00  0.00      PROA  
ATOM   4528  C   GLU P 318       4.624   5.362  19.329  0.00  0.00      PROA  
ATOM   4529  O   GLU P 318       5.018   5.498  20.451  0.00  0.00      PROA  
ATOM   4530  N   ILE P 319       5.256   6.007  18.358  0.00  0.00      PROA  
ATOM   4531  HN  ILE P 319       5.074   5.834  17.393  0.00  0.00      PROA  
ATOM   4532  CA  ILE P 319       6.414   6.969  18.582  0.00  0.00      PROA  
ATOM   4533  HA  ILE P 319       6.911   6.975  19.541  0.00  0.00      PROA  
ATOM   4534  CB  ILE P 319       7.520   6.811  17.489  0.00  0.00      PROA  
ATOM   4535  HB  ILE P 319       7.030   6.912  16.497  0.00  0.00      PROA  
ATOM   4536  CG2 ILE P 319       8.673   7.837  17.543  0.00  0.00      PROA  
ATOM   4537 HG21 ILE P 319       9.438   7.608  16.770  0.00  0.00      PROA  
ATOM   4538 HG22 ILE P 319       9.076   7.904  18.576  0.00  0.00      PROA  
ATOM   4539 HG23 ILE P 319       8.486   8.890  17.242  0.00  0.00      PROA  
ATOM   4540  CG1 ILE P 319       8.057   5.331  17.525  0.00  0.00      PROA  
ATOM   4541 HG11 ILE P 319       8.808   5.220  16.714  0.00  0.00      PROA  
ATOM   4542 HG12 ILE P 319       7.255   4.596  17.301  0.00  0.00      PROA  
ATOM   4543  CD  ILE P 319       8.691   4.825  18.783  0.00  0.00      PROA  
ATOM   4544  HD1 ILE P 319       9.406   5.525  19.266  0.00  0.00      PROA  
ATOM   4545  HD2 ILE P 319       9.429   4.047  18.496  0.00  0.00      PROA  
ATOM   4546  HD3 ILE P 319       8.030   4.399  19.568  0.00  0.00      PROA  
ATOM   4547  C   ILE P 319       5.914   8.366  18.543  0.00  0.00      PROA  
ATOM   4548  O   ILE P 319       6.269   9.158  19.368  0.00  0.00      PROA  
ATOM   4549  N   LEU P 320       5.097   8.775  17.527  0.00  0.00      PROA  
ATOM   4550  HN  LEU P 320       4.724   8.209  16.796  0.00  0.00      PROA  
ATOM   4551  CA  LEU P 320       4.654  10.184  17.387  0.00  0.00      PROA  
ATOM   4552  HA  LEU P 320       5.500  10.766  17.721  0.00  0.00      PROA  
ATOM   4553  CB  LEU P 320       4.252  10.488  15.933  0.00  0.00      PROA  
ATOM   4554  HB1 LEU P 320       3.875  11.528  16.029  0.00  0.00      PROA  
ATOM   4555  HB2 LEU P 320       3.360   9.917  15.598  0.00  0.00      PROA  
ATOM   4556  CG  LEU P 320       5.361  10.644  14.839  0.00  0.00      PROA  
ATOM   4557  HG  LEU P 320       6.315  11.135  15.129  0.00  0.00      PROA  
ATOM   4558  CD1 LEU P 320       5.678   9.247  14.303  0.00  0.00      PROA  
ATOM   4559 HD11 LEU P 320       6.508   9.289  13.566  0.00  0.00      PROA  
ATOM   4560 HD12 LEU P 320       4.748   8.902  13.802  0.00  0.00      PROA  
ATOM   4561 HD13 LEU P 320       5.891   8.504  15.101  0.00  0.00      PROA  
ATOM   4562  CD2 LEU P 320       4.807  11.434  13.655  0.00  0.00      PROA  
ATOM   4563 HD21 LEU P 320       4.503  12.448  13.990  0.00  0.00      PROA  
ATOM   4564 HD22 LEU P 320       3.935  10.945  13.170  0.00  0.00      PROA  
ATOM   4565 HD23 LEU P 320       5.577  11.640  12.880  0.00  0.00      PROA  
ATOM   4566  C   LEU P 320       3.520  10.554  18.350  0.00  0.00      PROA  
ATOM   4567  O   LEU P 320       3.232  11.679  18.590  0.00  0.00      PROA  
ATOM   4568  N   ARG P 321       2.859   9.558  18.904  0.00  0.00      PROA  
ATOM   4569  HN  ARG P 321       2.999   8.650  18.515  0.00  0.00      PROA  
ATOM   4570  CA  ARG P 321       1.971   9.674  20.052  0.00  0.00      PROA  
ATOM   4571  HA  ARG P 321       1.703   8.715  20.469  0.00  0.00      PROA  
ATOM   4572  CB  ARG P 321       2.613  10.254  21.352  0.00  0.00      PROA  
ATOM   4573  HB1 ARG P 321       1.895  10.347  22.194  0.00  0.00      PROA  
ATOM   4574  HB2 ARG P 321       2.806  11.306  21.051  0.00  0.00      PROA  
ATOM   4575  CG  ARG P 321       3.869   9.519  21.865  0.00  0.00      PROA  
ATOM   4576  HG1 ARG P 321       4.008  10.012  22.851  0.00  0.00      PROA  
ATOM   4577  HG2 ARG P 321       4.815   9.766  21.337  0.00  0.00      PROA  
ATOM   4578  CD  ARG P 321       3.843   8.008  22.070  0.00  0.00      PROA  
ATOM   4579  HD1 ARG P 321       4.728   7.430  22.411  0.00  0.00      PROA  
ATOM   4580  HD2 ARG P 321       3.673   7.615  21.044  0.00  0.00      PROA  
ATOM   4581  NE  ARG P 321       2.670   7.553  22.896  0.00  0.00      PROA  
ATOM   4582  HE  ARG P 321       2.226   8.299  23.393  0.00  0.00      PROA  
ATOM   4583  CZ  ARG P 321       2.062   6.347  22.951  0.00  0.00      PROA  
ATOM   4584  NH1 ARG P 321       2.772   5.361  22.498  0.00  0.00      PROA  
ATOM   4585 HH11 ARG P 321       2.437   4.454  22.754  0.00  0.00      PROA  
ATOM   4586 HH12 ARG P 321       3.594   5.546  21.960  0.00  0.00      PROA  
ATOM   4587  NH2 ARG P 321       0.937   6.096  23.608  0.00  0.00      PROA  
ATOM   4588 HH21 ARG P 321       0.397   6.849  23.986  0.00  0.00      PROA  
ATOM   4589 HH22 ARG P 321       0.701   5.171  23.905  0.00  0.00      PROA  
ATOM   4590  C   ARG P 321       0.622  10.405  19.883  0.00  0.00      PROA  
ATOM   4591  O   ARG P 321       0.083  10.917  20.837  0.00  0.00      PROA  
ATOM   4592  N   PHE P 322       0.065  10.484  18.651  0.00  0.00      PROA  
ATOM   4593  HN  PHE P 322       0.710  10.209  17.942  0.00  0.00      PROA  
ATOM   4594  CA  PHE P 322      -1.256  10.853  18.298  0.00  0.00      PROA  
ATOM   4595  HA  PHE P 322      -1.543  11.787  18.758  0.00  0.00      PROA  
ATOM   4596  CB  PHE P 322      -1.273  11.138  16.768  0.00  0.00      PROA  
ATOM   4597  HB1 PHE P 322      -2.310  11.092  16.373  0.00  0.00      PROA  
ATOM   4598  HB2 PHE P 322      -0.633  10.373  16.279  0.00  0.00      PROA  
ATOM   4599  CG  PHE P 322      -0.633  12.469  16.434  0.00  0.00      PROA  
ATOM   4600  CD1 PHE P 322      -1.335  13.666  16.732  0.00  0.00      PROA  
ATOM   4601  HD1 PHE P 322      -2.315  13.578  17.177  0.00  0.00      PROA  
ATOM   4602  CE1 PHE P 322      -0.763  14.883  16.443  0.00  0.00      PROA  
ATOM   4603  HE1 PHE P 322      -1.257  15.807  16.704  0.00  0.00      PROA  
ATOM   4604  CZ  PHE P 322       0.528  14.989  15.929  0.00  0.00      PROA  
ATOM   4605  HZ  PHE P 322       1.128  15.886  15.888  0.00  0.00      PROA  
ATOM   4606  CD2 PHE P 322       0.599  12.502  15.838  0.00  0.00      PROA  
ATOM   4607  HD2 PHE P 322       1.108  11.556  15.727  0.00  0.00      PROA  
ATOM   4608  CE2 PHE P 322       1.139  13.803  15.529  0.00  0.00      PROA  
ATOM   4609  HE2 PHE P 322       2.142  13.852  15.130  0.00  0.00      PROA  
ATOM   4610  C   PHE P 322      -2.330   9.934  18.701  0.00  0.00      PROA  
ATOM   4611  O   PHE P 322      -2.250   8.706  18.627  0.00  0.00      PROA  
ATOM   4612  N   ASN P 323      -3.531  10.443  19.038  0.00  0.00      PROA  
ATOM   4613  HN  ASN P 323      -3.654  11.385  19.341  0.00  0.00      PROA  
ATOM   4614  CA  ASN P 323      -4.758   9.640  19.177  0.00  0.00      PROA  
ATOM   4615  HA  ASN P 323      -4.446   8.748  19.699  0.00  0.00      PROA  
ATOM   4616  CB  ASN P 323      -5.780  10.407  20.001  0.00  0.00      PROA  
ATOM   4617  HB1 ASN P 323      -6.164  11.335  19.526  0.00  0.00      PROA  
ATOM   4618  HB2 ASN P 323      -5.213  10.736  20.898  0.00  0.00      PROA  
ATOM   4619  CG  ASN P 323      -6.992   9.546  20.492  0.00  0.00      PROA  
ATOM   4620  OD1 ASN P 323      -7.035   8.317  20.304  0.00  0.00      PROA  
ATOM   4621  ND2 ASN P 323      -8.004  10.275  20.989  0.00  0.00      PROA  
ATOM   4622 HD21 ASN P 323      -7.921  11.271  20.956  0.00  0.00      PROA  
ATOM   4623 HD22 ASN P 323      -8.872   9.840  21.226  0.00  0.00      PROA  
ATOM   4624  C   ASN P 323      -5.294   9.202  17.796  0.00  0.00      PROA  
ATOM   4625  O   ASN P 323      -4.837   9.611  16.717  0.00  0.00      PROA  
ATOM   4626  N   VAL P 324      -6.309   8.456  17.690  0.00  0.00      PROA  
ATOM   4627  HN  VAL P 324      -6.699   8.118  18.543  0.00  0.00      PROA  
ATOM   4628  CA  VAL P 324      -6.761   7.728  16.464  0.00  0.00      PROA  
ATOM   4629  HA  VAL P 324      -5.956   7.131  16.062  0.00  0.00      PROA  
ATOM   4630  CB  VAL P 324      -7.789   6.669  16.806  0.00  0.00      PROA  
ATOM   4631  HB  VAL P 324      -7.266   5.932  17.452  0.00  0.00      PROA  
ATOM   4632  CG1 VAL P 324      -8.973   7.388  17.616  0.00  0.00      PROA  
ATOM   4633 HG11 VAL P 324      -8.543   7.859  18.526  0.00  0.00      PROA  
ATOM   4634 HG12 VAL P 324      -9.661   6.657  18.092  0.00  0.00      PROA  
ATOM   4635 HG13 VAL P 324      -9.532   8.005  16.880  0.00  0.00      PROA  
ATOM   4636  CG2 VAL P 324      -8.228   5.923  15.524  0.00  0.00      PROA  
ATOM   4637 HG21 VAL P 324      -7.335   5.662  14.917  0.00  0.00      PROA  
ATOM   4638 HG22 VAL P 324      -8.945   6.453  14.861  0.00  0.00      PROA  
ATOM   4639 HG23 VAL P 324      -8.832   5.030  15.793  0.00  0.00      PROA  
ATOM   4640  C   VAL P 324      -7.161   8.527  15.288  0.00  0.00      PROA  
ATOM   4641  O   VAL P 324      -6.841   8.166  14.169  0.00  0.00      PROA  
ATOM   4642  N   GLN P 325      -7.932   9.615  15.431  0.00  0.00      PROA  
ATOM   4643  HN  GLN P 325      -8.107   9.979  16.342  0.00  0.00      PROA  
ATOM   4644  CA  GLN P 325      -8.436  10.411  14.367  0.00  0.00      PROA  
ATOM   4645  HA  GLN P 325      -8.898   9.756  13.643  0.00  0.00      PROA  
ATOM   4646  CB  GLN P 325      -9.637  11.229  14.977  0.00  0.00      PROA  
ATOM   4647  HB1 GLN P 325      -9.261  12.064  15.606  0.00  0.00      PROA  
ATOM   4648  HB2 GLN P 325     -10.169  10.594  15.717  0.00  0.00      PROA  
ATOM   4649  CG  GLN P 325     -10.633  11.900  13.958  0.00  0.00      PROA  
ATOM   4650  HG1 GLN P 325     -11.283  11.173  13.426  0.00  0.00      PROA  
ATOM   4651  HG2 GLN P 325     -10.087  12.424  13.145  0.00  0.00      PROA  
ATOM   4652  CD  GLN P 325     -11.448  12.920  14.691  0.00  0.00      PROA  
ATOM   4653  OE1 GLN P 325     -10.843  13.968  15.058  0.00  0.00      PROA  
ATOM   4654  NE2 GLN P 325     -12.747  12.815  14.961  0.00  0.00      PROA  
ATOM   4655 HE21 GLN P 325     -13.134  13.331  15.725  0.00  0.00      PROA  
ATOM   4656 HE22 GLN P 325     -13.226  12.134  14.407  0.00  0.00      PROA  
ATOM   4657  C   GLN P 325      -7.296  11.242  13.789  0.00  0.00      PROA  
ATOM   4658  O   GLN P 325      -7.077  11.330  12.543  0.00  0.00      PROA  
ATOM   4659  N   GLU P 326      -6.454  11.847  14.704  0.00  0.00      PROA  
ATOM   4660  HN  GLU P 326      -6.810  11.957  15.629  0.00  0.00      PROA  
ATOM   4661  CA  GLU P 326      -5.292  12.624  14.411  0.00  0.00      PROA  
ATOM   4662  HA  GLU P 326      -5.571  13.309  13.624  0.00  0.00      PROA  
ATOM   4663  CB  GLU P 326      -4.745  13.196  15.692  0.00  0.00      PROA  
ATOM   4664  HB1 GLU P 326      -3.867  13.727  15.266  0.00  0.00      PROA  
ATOM   4665  HB2 GLU P 326      -4.442  12.461  16.467  0.00  0.00      PROA  
ATOM   4666  CG  GLU P 326      -5.620  14.384  16.329  0.00  0.00      PROA  
ATOM   4667  HG1 GLU P 326      -6.171  14.946  15.545  0.00  0.00      PROA  
ATOM   4668  HG2 GLU P 326      -4.841  15.087  16.694  0.00  0.00      PROA  
ATOM   4669  CD  GLU P 326      -6.480  13.964  17.475  0.00  0.00      PROA  
ATOM   4670  OE1 GLU P 326      -7.573  13.397  17.305  0.00  0.00      PROA  
ATOM   4671  OE2 GLU P 326      -6.100  14.332  18.610  0.00  0.00      PROA  
ATOM   4672  C   GLU P 326      -4.227  11.815  13.603  0.00  0.00      PROA  
ATOM   4673  O   GLU P 326      -3.589  12.351  12.663  0.00  0.00      PROA  
ATOM   4674  N   ASN P 327      -4.032  10.482  14.043  0.00  0.00      PROA  
ATOM   4675  HN  ASN P 327      -4.436  10.230  14.919  0.00  0.00      PROA  
ATOM   4676  CA  ASN P 327      -3.334   9.507  13.227  0.00  0.00      PROA  
ATOM   4677  HA  ASN P 327      -2.312   9.854  13.164  0.00  0.00      PROA  
ATOM   4678  CB  ASN P 327      -3.206   8.213  14.106  0.00  0.00      PROA  
ATOM   4679  HB1 ASN P 327      -4.235   7.828  14.277  0.00  0.00      PROA  
ATOM   4680  HB2 ASN P 327      -2.704   8.388  15.081  0.00  0.00      PROA  
ATOM   4681  CG  ASN P 327      -2.398   7.064  13.490  0.00  0.00      PROA  
ATOM   4682  OD1 ASN P 327      -1.866   7.257  12.394  0.00  0.00      PROA  
ATOM   4683  ND2 ASN P 327      -2.370   5.944  14.207  0.00  0.00      PROA  
ATOM   4684 HD21 ASN P 327      -1.725   5.229  13.938  0.00  0.00      PROA  
ATOM   4685 HD22 ASN P 327      -2.891   5.984  15.060  0.00  0.00      PROA  
ATOM   4686  C   ASN P 327      -3.831   9.361  11.834  0.00  0.00      PROA  
ATOM   4687  O   ASN P 327      -3.047   9.415  10.887  0.00  0.00      PROA  
ATOM   4688  N   GLY P 328      -5.170   9.169  11.573  0.00  0.00      PROA  
ATOM   4689  HN  GLY P 328      -5.711   9.214  12.410  0.00  0.00      PROA  
ATOM   4690  CA  GLY P 328      -5.764   9.027  10.302  0.00  0.00      PROA  
ATOM   4691  HA1 GLY P 328      -6.806   8.789  10.457  0.00  0.00      PROA  
ATOM   4692  HA2 GLY P 328      -5.387   8.088   9.924  0.00  0.00      PROA  
ATOM   4693  C   GLY P 328      -5.606  10.218   9.345  0.00  0.00      PROA  
ATOM   4694  O   GLY P 328      -5.110  10.201   8.229  0.00  0.00      PROA  
ATOM   4695  N   PHE P 329      -5.947  11.437   9.880  0.00  0.00      PROA  
ATOM   4696  HN  PHE P 329      -6.312  11.475  10.807  0.00  0.00      PROA  
ATOM   4697  CA  PHE P 329      -5.734  12.645   9.167  0.00  0.00      PROA  
ATOM   4698  HA  PHE P 329      -6.315  12.652   8.257  0.00  0.00      PROA  
ATOM   4699  CB  PHE P 329      -6.269  13.898   9.826  0.00  0.00      PROA  
ATOM   4700  HB1 PHE P 329      -5.923  14.852   9.374  0.00  0.00      PROA  
ATOM   4701  HB2 PHE P 329      -5.978  13.904  10.898  0.00  0.00      PROA  
ATOM   4702  CG  PHE P 329      -7.796  14.014   9.753  0.00  0.00      PROA  
ATOM   4703  CD1 PHE P 329      -8.476  14.362  10.964  0.00  0.00      PROA  
ATOM   4704  HD1 PHE P 329      -7.873  14.330  11.860  0.00  0.00      PROA  
ATOM   4705  CE1 PHE P 329      -9.726  14.893  10.960  0.00  0.00      PROA  
ATOM   4706  HE1 PHE P 329     -10.182  15.226  11.881  0.00  0.00      PROA  
ATOM   4707  CZ  PHE P 329     -10.467  14.985   9.827  0.00  0.00      PROA  
ATOM   4708  HZ  PHE P 329     -11.495  15.309   9.878  0.00  0.00      PROA  
ATOM   4709  CD2 PHE P 329      -8.489  14.228   8.524  0.00  0.00      PROA  
ATOM   4710  HD2 PHE P 329      -7.984  14.066   7.583  0.00  0.00      PROA  
ATOM   4711  CE2 PHE P 329      -9.774  14.752   8.579  0.00  0.00      PROA  
ATOM   4712  HE2 PHE P 329     -10.397  14.946   7.718  0.00  0.00      PROA  
ATOM   4713  C   PHE P 329      -4.326  12.954   8.759  0.00  0.00      PROA  
ATOM   4714  O   PHE P 329      -4.041  13.356   7.618  0.00  0.00      PROA  
ATOM   4715  N   LEU P 330      -3.378  12.738   9.735  0.00  0.00      PROA  
ATOM   4716  HN  LEU P 330      -3.564  12.445  10.669  0.00  0.00      PROA  
ATOM   4717  CA  LEU P 330      -2.005  13.163   9.487  0.00  0.00      PROA  
ATOM   4718  HA  LEU P 330      -1.942  13.976   8.778  0.00  0.00      PROA  
ATOM   4719  CB  LEU P 330      -1.259  13.571  10.800  0.00  0.00      PROA  
ATOM   4720  HB1 LEU P 330      -0.178  13.637  10.550  0.00  0.00      PROA  
ATOM   4721  HB2 LEU P 330      -1.330  12.693  11.477  0.00  0.00      PROA  
ATOM   4722  CG  LEU P 330      -1.714  14.792  11.556  0.00  0.00      PROA  
ATOM   4723  HG  LEU P 330      -2.806  14.707  11.742  0.00  0.00      PROA  
ATOM   4724  CD1 LEU P 330      -1.012  14.866  12.980  0.00  0.00      PROA  
ATOM   4725 HD11 LEU P 330       0.081  14.788  12.795  0.00  0.00      PROA  
ATOM   4726 HD12 LEU P 330      -1.361  14.012  13.599  0.00  0.00      PROA  
ATOM   4727 HD13 LEU P 330      -1.137  15.918  13.314  0.00  0.00      PROA  
ATOM   4728  CD2 LEU P 330      -1.470  16.123  10.897  0.00  0.00      PROA  
ATOM   4729 HD21 LEU P 330      -1.661  15.960   9.815  0.00  0.00      PROA  
ATOM   4730 HD22 LEU P 330      -0.410  16.446  10.978  0.00  0.00      PROA  
ATOM   4731 HD23 LEU P 330      -2.174  16.915  11.230  0.00  0.00      PROA  
ATOM   4732  C   LEU P 330      -1.155  12.079   8.770  0.00  0.00      PROA  
ATOM   4733  O   LEU P 330      -0.223  12.437   8.059  0.00  0.00      PROA  
ATOM   4734  N   SER P 331      -1.532  10.755   8.893  0.00  0.00      PROA  
ATOM   4735  HN  SER P 331      -2.201  10.483   9.580  0.00  0.00      PROA  
ATOM   4736  CA  SER P 331      -1.204   9.711   7.899  0.00  0.00      PROA  
ATOM   4737  HA  SER P 331      -0.158   9.946   7.769  0.00  0.00      PROA  
ATOM   4738  CB  SER P 331      -1.290   8.179   8.278  0.00  0.00      PROA  
ATOM   4739  HB1 SER P 331      -0.450   8.082   8.999  0.00  0.00      PROA  
ATOM   4740  HB2 SER P 331      -1.042   7.535   7.407  0.00  0.00      PROA  
ATOM   4741  OG  SER P 331      -2.647   7.875   8.629  0.00  0.00      PROA  
ATOM   4742  HG1 SER P 331      -2.651   8.322   9.479  0.00  0.00      PROA  
ATOM   4743  C   SER P 331      -1.636   9.925   6.465  0.00  0.00      PROA  
ATOM   4744  O   SER P 331      -0.987   9.607   5.498  0.00  0.00      PROA  
ATOM   4745  N   SER P 332      -2.800  10.599   6.231  0.00  0.00      PROA  
ATOM   4746  HN  SER P 332      -3.304  11.016   6.983  0.00  0.00      PROA  
ATOM   4747  CA  SER P 332      -3.232  10.913   4.880  0.00  0.00      PROA  
ATOM   4748  HA  SER P 332      -3.252   9.953   4.386  0.00  0.00      PROA  
ATOM   4749  CB  SER P 332      -4.624  11.467   4.707  0.00  0.00      PROA  
ATOM   4750  HB1 SER P 332      -5.356  10.897   5.317  0.00  0.00      PROA  
ATOM   4751  HB2 SER P 332      -5.031  11.422   3.674  0.00  0.00      PROA  
ATOM   4752  OG  SER P 332      -4.847  12.831   5.112  0.00  0.00      PROA  
ATOM   4753  HG1 SER P 332      -4.579  12.846   6.033  0.00  0.00      PROA  
ATOM   4754  C   SER P 332      -2.375  11.761   4.061  0.00  0.00      PROA  
ATOM   4755  O   SER P 332      -2.392  11.677   2.827  0.00  0.00      PROA  
ATOM   4756  N   LEU P 333      -1.742  12.727   4.715  0.00  0.00      PROA  
ATOM   4757  HN  LEU P 333      -1.956  12.668   5.687  0.00  0.00      PROA  
ATOM   4758  CA  LEU P 333      -0.893  13.770   4.161  0.00  0.00      PROA  
ATOM   4759  HA  LEU P 333      -1.403  14.381   3.431  0.00  0.00      PROA  
ATOM   4760  CB  LEU P 333      -0.496  14.822   5.247  0.00  0.00      PROA  
ATOM   4761  HB1 LEU P 333       0.246  15.479   4.745  0.00  0.00      PROA  
ATOM   4762  HB2 LEU P 333      -0.031  14.417   6.171  0.00  0.00      PROA  
ATOM   4763  CG  LEU P 333      -1.668  15.660   5.757  0.00  0.00      PROA  
ATOM   4764  HG  LEU P 333      -2.425  15.007   6.241  0.00  0.00      PROA  
ATOM   4765  CD1 LEU P 333      -1.089  16.580   6.862  0.00  0.00      PROA  
ATOM   4766 HD11 LEU P 333      -1.918  17.125   7.361  0.00  0.00      PROA  
ATOM   4767 HD12 LEU P 333      -0.456  17.317   6.323  0.00  0.00      PROA  
ATOM   4768 HD13 LEU P 333      -0.456  15.986   7.555  0.00  0.00      PROA  
ATOM   4769  CD2 LEU P 333      -2.437  16.401   4.662  0.00  0.00      PROA  
ATOM   4770 HD21 LEU P 333      -3.233  17.052   5.084  0.00  0.00      PROA  
ATOM   4771 HD22 LEU P 333      -2.842  15.767   3.845  0.00  0.00      PROA  
ATOM   4772 HD23 LEU P 333      -1.709  17.080   4.169  0.00  0.00      PROA  
ATOM   4773  C   LEU P 333       0.343  13.261   3.339  0.00  0.00      PROA  
ATOM   4774  O   LEU P 333       0.435  13.696   2.175  0.00  0.00      PROA  
ATOM   4775  N   PRO P 334       1.172  12.377   3.765  0.00  0.00      PROA  
ATOM   4776  CD  PRO P 334       1.441  12.206   5.156  0.00  0.00      PROA  
ATOM   4777  HD1 PRO P 334       0.547  11.795   5.673  0.00  0.00      PROA  
ATOM   4778  HD2 PRO P 334       1.703  13.134   5.708  0.00  0.00      PROA  
ATOM   4779  CA  PRO P 334       2.021  11.478   2.896  0.00  0.00      PROA  
ATOM   4780  HA  PRO P 334       2.784  12.159   2.550  0.00  0.00      PROA  
ATOM   4781  CB  PRO P 334       2.326  10.339   3.863  0.00  0.00      PROA  
ATOM   4782  HB1 PRO P 334       3.178   9.665   3.634  0.00  0.00      PROA  
ATOM   4783  HB2 PRO P 334       1.445   9.703   4.098  0.00  0.00      PROA  
ATOM   4784  CG  PRO P 334       2.535  11.140   5.151  0.00  0.00      PROA  
ATOM   4785  HG1 PRO P 334       2.567  10.409   5.987  0.00  0.00      PROA  
ATOM   4786  HG2 PRO P 334       3.529  11.637   5.137  0.00  0.00      PROA  
ATOM   4787  C   PRO P 334       1.423  10.904   1.619  0.00  0.00      PROA  
ATOM   4788  O   PRO P 334       2.081  10.990   0.536  0.00  0.00      PROA  
ATOM   4789  N   TYR P 335       0.266  10.270   1.685  0.00  0.00      PROA  
ATOM   4790  HN  TYR P 335      -0.306  10.244   2.501  0.00  0.00      PROA  
ATOM   4791  CA  TYR P 335      -0.216   9.673   0.453  0.00  0.00      PROA  
ATOM   4792  HA  TYR P 335       0.611   9.281  -0.121  0.00  0.00      PROA  
ATOM   4793  CB  TYR P 335      -1.167   8.500   0.856  0.00  0.00      PROA  
ATOM   4794  HB1 TYR P 335      -1.787   8.252  -0.033  0.00  0.00      PROA  
ATOM   4795  HB2 TYR P 335      -1.828   8.759   1.711  0.00  0.00      PROA  
ATOM   4796  CG  TYR P 335      -0.252   7.304   1.281  0.00  0.00      PROA  
ATOM   4797  CD1 TYR P 335       0.344   6.537   0.330  0.00  0.00      PROA  
ATOM   4798  HD1 TYR P 335       0.021   6.716  -0.685  0.00  0.00      PROA  
ATOM   4799  CE1 TYR P 335       1.377   5.560   0.635  0.00  0.00      PROA  
ATOM   4800  HE1 TYR P 335       1.640   4.986  -0.242  0.00  0.00      PROA  
ATOM   4801  CZ  TYR P 335       1.658   5.265   1.961  0.00  0.00      PROA  
ATOM   4802  OH  TYR P 335       2.675   4.321   2.276  0.00  0.00      PROA  
ATOM   4803  HH  TYR P 335       3.130   4.187   1.442  0.00  0.00      PROA  
ATOM   4804  CD2 TYR P 335       0.056   6.940   2.618  0.00  0.00      PROA  
ATOM   4805  HD2 TYR P 335      -0.329   7.529   3.437  0.00  0.00      PROA  
ATOM   4806  CE2 TYR P 335       0.921   5.922   2.991  0.00  0.00      PROA  
ATOM   4807  HE2 TYR P 335       1.253   5.631   3.977  0.00  0.00      PROA  
ATOM   4808  C   TYR P 335      -0.924  10.684  -0.439  0.00  0.00      PROA  
ATOM   4809  O   TYR P 335      -0.762  10.566  -1.650  0.00  0.00      PROA  
ATOM   4810  N   LEU P 336      -1.546  11.712   0.112  0.00  0.00      PROA  
ATOM   4811  HN  LEU P 336      -1.750  11.767   1.087  0.00  0.00      PROA  
ATOM   4812  CA  LEU P 336      -1.935  12.922  -0.635  0.00  0.00      PROA  
ATOM   4813  HA  LEU P 336      -2.496  12.532  -1.471  0.00  0.00      PROA  
ATOM   4814  CB  LEU P 336      -2.797  13.835   0.282  0.00  0.00      PROA  
ATOM   4815  HB1 LEU P 336      -2.186  13.953   1.203  0.00  0.00      PROA  
ATOM   4816  HB2 LEU P 336      -3.732  13.250   0.413  0.00  0.00      PROA  
ATOM   4817  CG  LEU P 336      -3.240  15.250  -0.230  0.00  0.00      PROA  
ATOM   4818  HG  LEU P 336      -2.317  15.764  -0.575  0.00  0.00      PROA  
ATOM   4819  CD1 LEU P 336      -4.229  15.068  -1.450  0.00  0.00      PROA  
ATOM   4820 HD11 LEU P 336      -3.648  14.674  -2.311  0.00  0.00      PROA  
ATOM   4821 HD12 LEU P 336      -4.603  16.050  -1.811  0.00  0.00      PROA  
ATOM   4822 HD13 LEU P 336      -5.012  14.342  -1.143  0.00  0.00      PROA  
ATOM   4823  CD2 LEU P 336      -4.005  16.094   0.815  0.00  0.00      PROA  
ATOM   4824 HD21 LEU P 336      -3.380  16.110   1.733  0.00  0.00      PROA  
ATOM   4825 HD22 LEU P 336      -4.941  15.645   1.211  0.00  0.00      PROA  
ATOM   4826 HD23 LEU P 336      -4.248  17.120   0.464  0.00  0.00      PROA  
ATOM   4827  C   LEU P 336      -0.855  13.691  -1.271  0.00  0.00      PROA  
ATOM   4828  O   LEU P 336      -0.888  13.913  -2.470  0.00  0.00      PROA  
ATOM   4829  N   GLY P 337       0.226  14.052  -0.564  0.00  0.00      PROA  
ATOM   4830  HN  GLY P 337       0.254  14.105   0.431  0.00  0.00      PROA  
ATOM   4831  CA  GLY P 337       1.397  14.581  -1.240  0.00  0.00      PROA  
ATOM   4832  HA1 GLY P 337       2.155  14.772  -0.494  0.00  0.00      PROA  
ATOM   4833  HA2 GLY P 337       1.106  15.481  -1.762  0.00  0.00      PROA  
ATOM   4834  C   GLY P 337       2.010  13.675  -2.339  0.00  0.00      PROA  
ATOM   4835  O   GLY P 337       2.241  14.162  -3.427  0.00  0.00      PROA  
ATOM   4836  N   SER P 338       2.096  12.300  -2.095  0.00  0.00      PROA  
ATOM   4837  HN  SER P 338       1.784  11.924  -1.226  0.00  0.00      PROA  
ATOM   4838  CA  SER P 338       2.587  11.420  -3.177  0.00  0.00      PROA  
ATOM   4839  HA  SER P 338       3.552  11.749  -3.534  0.00  0.00      PROA  
ATOM   4840  CB  SER P 338       2.859   9.990  -2.649  0.00  0.00      PROA  
ATOM   4841  HB1 SER P 338       1.867   9.534  -2.442  0.00  0.00      PROA  
ATOM   4842  HB2 SER P 338       3.439  10.151  -1.716  0.00  0.00      PROA  
ATOM   4843  OG  SER P 338       3.674   9.256  -3.588  0.00  0.00      PROA  
ATOM   4844  HG1 SER P 338       4.512   9.006  -3.190  0.00  0.00      PROA  
ATOM   4845  C   SER P 338       1.701  11.446  -4.440  0.00  0.00      PROA  
ATOM   4846  O   SER P 338       2.276  11.479  -5.519  0.00  0.00      PROA  
ATOM   4847  N   TRP P 339       0.383  11.474  -4.303  0.00  0.00      PROA  
ATOM   4848  HN  TRP P 339      -0.058  11.448  -3.410  0.00  0.00      PROA  
ATOM   4849  CA  TRP P 339      -0.478  11.669  -5.498  0.00  0.00      PROA  
ATOM   4850  HA  TRP P 339      -0.364  10.874  -6.219  0.00  0.00      PROA  
ATOM   4851  CB  TRP P 339      -1.926  11.625  -4.981  0.00  0.00      PROA  
ATOM   4852  HB1 TRP P 339      -2.145  12.342  -4.161  0.00  0.00      PROA  
ATOM   4853  HB2 TRP P 339      -2.023  10.720  -4.345  0.00  0.00      PROA  
ATOM   4854  CG  TRP P 339      -3.038  11.639  -6.029  0.00  0.00      PROA  
ATOM   4855  CD1 TRP P 339      -3.019  11.103  -7.295  0.00  0.00      PROA  
ATOM   4856  HD1 TRP P 339      -2.121  10.690  -7.728  0.00  0.00      PROA  
ATOM   4857  NE1 TRP P 339      -4.361  11.122  -7.749  0.00  0.00      PROA  
ATOM   4858  HE1 TRP P 339      -4.474  11.191  -8.716  0.00  0.00      PROA  
ATOM   4859  CE2 TRP P 339      -5.143  11.776  -6.845  0.00  0.00      PROA  
ATOM   4860  CD2 TRP P 339      -4.380  12.034  -5.730  0.00  0.00      PROA  
ATOM   4861  CE3 TRP P 339      -5.009  12.560  -4.618  0.00  0.00      PROA  
ATOM   4862  HE3 TRP P 339      -4.499  12.843  -3.709  0.00  0.00      PROA  
ATOM   4863  CZ3 TRP P 339      -6.370  12.920  -4.761  0.00  0.00      PROA  
ATOM   4864  HZ3 TRP P 339      -6.904  13.315  -3.909  0.00  0.00      PROA  
ATOM   4865  CZ2 TRP P 339      -6.474  12.104  -6.920  0.00  0.00      PROA  
ATOM   4866  HZ2 TRP P 339      -7.068  11.879  -7.793  0.00  0.00      PROA  
ATOM   4867  CH2 TRP P 339      -7.114  12.734  -5.874  0.00  0.00      PROA  
ATOM   4868  HH2 TRP P 339      -8.103  13.121  -6.070  0.00  0.00      PROA  
ATOM   4869  C   TRP P 339      -0.314  13.004  -6.319  0.00  0.00      PROA  
ATOM   4870  O   TRP P 339      -0.074  12.965  -7.529  0.00  0.00      PROA  
ATOM   4871  N   LEU P 340      -0.272  14.159  -5.623  0.00  0.00      PROA  
ATOM   4872  HN  LEU P 340      -0.364  14.112  -4.631  0.00  0.00      PROA  
ATOM   4873  CA  LEU P 340      -0.019  15.412  -6.244  0.00  0.00      PROA  
ATOM   4874  HA  LEU P 340      -0.761  15.479  -7.026  0.00  0.00      PROA  
ATOM   4875  CB  LEU P 340      -0.289  16.532  -5.256  0.00  0.00      PROA  
ATOM   4876  HB1 LEU P 340      -0.243  17.490  -5.817  0.00  0.00      PROA  
ATOM   4877  HB2 LEU P 340       0.439  16.551  -4.417  0.00  0.00      PROA  
ATOM   4878  CG  LEU P 340      -1.717  16.394  -4.701  0.00  0.00      PROA  
ATOM   4879  HG  LEU P 340      -1.940  15.470  -4.125  0.00  0.00      PROA  
ATOM   4880  CD1 LEU P 340      -1.686  17.493  -3.629  0.00  0.00      PROA  
ATOM   4881 HD11 LEU P 340      -2.691  17.449  -3.156  0.00  0.00      PROA  
ATOM   4882 HD12 LEU P 340      -1.540  18.461  -4.155  0.00  0.00      PROA  
ATOM   4883 HD13 LEU P 340      -0.896  17.280  -2.877  0.00  0.00      PROA  
ATOM   4884  CD2 LEU P 340      -2.822  16.583  -5.852  0.00  0.00      PROA  
ATOM   4885 HD21 LEU P 340      -2.843  15.734  -6.569  0.00  0.00      PROA  
ATOM   4886 HD22 LEU P 340      -2.637  17.528  -6.408  0.00  0.00      PROA  
ATOM   4887 HD23 LEU P 340      -3.831  16.678  -5.396  0.00  0.00      PROA  
ATOM   4888  C   LEU P 340       1.367  15.588  -6.925  0.00  0.00      PROA  
ATOM   4889  O   LEU P 340       1.598  16.196  -7.967  0.00  0.00      PROA  
ATOM   4890  N   CYS P 341       2.376  15.062  -6.260  0.00  0.00      PROA  
ATOM   4891  HN  CYS P 341       2.213  14.549  -5.421  0.00  0.00      PROA  
ATOM   4892  CA  CYS P 341       3.651  15.001  -6.906  0.00  0.00      PROA  
ATOM   4893  HA  CYS P 341       3.820  15.933  -7.425  0.00  0.00      PROA  
ATOM   4894  CB  CYS P 341       4.786  14.943  -5.761  0.00  0.00      PROA  
ATOM   4895  HB1 CYS P 341       4.559  13.981  -5.253  0.00  0.00      PROA  
ATOM   4896  HB2 CYS P 341       4.557  15.850  -5.162  0.00  0.00      PROA  
ATOM   4897  SG  CYS P 341       6.524  14.973  -6.292  0.00  0.00      PROA  
ATOM   4898  HG1 CYS P 341       6.625  13.652  -6.318  0.00  0.00      PROA  
ATOM   4899  C   CYS P 341       3.834  13.951  -7.933  0.00  0.00      PROA  
ATOM   4900  O   CYS P 341       4.619  14.058  -8.846  0.00  0.00      PROA  
ATOM   4901  N   MET P 342       3.022  12.788  -7.917  0.00  0.00      PROA  
ATOM   4902  HN  MET P 342       2.457  12.429  -7.178  0.00  0.00      PROA  
ATOM   4903  CA  MET P 342       3.059  11.922  -9.065  0.00  0.00      PROA  
ATOM   4904  HA  MET P 342       4.085  11.627  -9.226  0.00  0.00      PROA  
ATOM   4905  CB  MET P 342       2.240  10.645  -8.760  0.00  0.00      PROA  
ATOM   4906  HB1 MET P 342       1.211  10.899  -8.427  0.00  0.00      PROA  
ATOM   4907  HB2 MET P 342       2.619  10.144  -7.844  0.00  0.00      PROA  
ATOM   4908  CG  MET P 342       1.963   9.651  -9.979  0.00  0.00      PROA  
ATOM   4909  HG1 MET P 342       2.895   9.156 -10.325  0.00  0.00      PROA  
ATOM   4910  HG2 MET P 342       1.428  10.309 -10.697  0.00  0.00      PROA  
ATOM   4911  SD  MET P 342       0.716   8.454  -9.441  0.00  0.00      PROA  
ATOM   4912  CE  MET P 342       1.480   7.564  -8.056  0.00  0.00      PROA  
ATOM   4913  HE1 MET P 342       0.996   6.649  -7.652  0.00  0.00      PROA  
ATOM   4914  HE2 MET P 342       1.522   8.203  -7.148  0.00  0.00      PROA  
ATOM   4915  HE3 MET P 342       2.511   7.240  -8.315  0.00  0.00      PROA  
ATOM   4916  C   MET P 342       2.570  12.684 -10.374  0.00  0.00      PROA  
ATOM   4917  O   MET P 342       3.180  12.540 -11.479  0.00  0.00      PROA  
ATOM   4918  N   ILE P 343       1.466  13.386 -10.204  0.00  0.00      PROA  
ATOM   4919  HN  ILE P 343       1.033  13.300  -9.310  0.00  0.00      PROA  
ATOM   4920  CA  ILE P 343       0.821  14.308 -11.136  0.00  0.00      PROA  
ATOM   4921  HA  ILE P 343       0.634  13.758 -12.046  0.00  0.00      PROA  
ATOM   4922  CB  ILE P 343      -0.450  14.930 -10.603  0.00  0.00      PROA  
ATOM   4923  HB  ILE P 343      -0.359  15.511  -9.660  0.00  0.00      PROA  
ATOM   4924  CG2 ILE P 343      -1.152  15.928 -11.470  0.00  0.00      PROA  
ATOM   4925 HG21 ILE P 343      -1.586  15.490 -12.394  0.00  0.00      PROA  
ATOM   4926 HG22 ILE P 343      -0.470  16.764 -11.736  0.00  0.00      PROA  
ATOM   4927 HG23 ILE P 343      -2.052  16.355 -10.977  0.00  0.00      PROA  
ATOM   4928  CG1 ILE P 343      -1.444  13.817 -10.260  0.00  0.00      PROA  
ATOM   4929 HG11 ILE P 343      -0.949  12.903  -9.866  0.00  0.00      PROA  
ATOM   4930 HG12 ILE P 343      -1.867  13.412 -11.204  0.00  0.00      PROA  
ATOM   4931  CD  ILE P 343      -2.632  14.207  -9.307  0.00  0.00      PROA  
ATOM   4932  HD1 ILE P 343      -3.225  13.310  -9.027  0.00  0.00      PROA  
ATOM   4933  HD2 ILE P 343      -3.261  14.997  -9.770  0.00  0.00      PROA  
ATOM   4934  HD3 ILE P 343      -2.203  14.728  -8.424  0.00  0.00      PROA  
ATOM   4935  C   ILE P 343       1.777  15.362 -11.657  0.00  0.00      PROA  
ATOM   4936  O   ILE P 343       2.074  15.498 -12.870  0.00  0.00      PROA  
ATOM   4937  N   LEU P 344       2.444  16.061 -10.745  0.00  0.00      PROA  
ATOM   4938  HN  LEU P 344       2.098  16.051  -9.810  0.00  0.00      PROA  
ATOM   4939  CA  LEU P 344       3.470  17.028 -10.933  0.00  0.00      PROA  
ATOM   4940  HA  LEU P 344       3.057  17.809 -11.554  0.00  0.00      PROA  
ATOM   4941  CB  LEU P 344       3.975  17.631  -9.629  0.00  0.00      PROA  
ATOM   4942  HB1 LEU P 344       4.495  16.838  -9.050  0.00  0.00      PROA  
ATOM   4943  HB2 LEU P 344       3.081  18.014  -9.093  0.00  0.00      PROA  
ATOM   4944  CG  LEU P 344       4.761  18.982  -9.742  0.00  0.00      PROA  
ATOM   4945  HG  LEU P 344       5.723  18.732 -10.237  0.00  0.00      PROA  
ATOM   4946  CD1 LEU P 344       4.108  20.011 -10.655  0.00  0.00      PROA  
ATOM   4947 HD11 LEU P 344       4.096  19.684 -11.717  0.00  0.00      PROA  
ATOM   4948 HD12 LEU P 344       4.660  20.969 -10.553  0.00  0.00      PROA  
ATOM   4949 HD13 LEU P 344       3.130  20.181 -10.157  0.00  0.00      PROA  
ATOM   4950  CD2 LEU P 344       4.982  19.648  -8.402  0.00  0.00      PROA  
ATOM   4951 HD21 LEU P 344       5.527  19.045  -7.645  0.00  0.00      PROA  
ATOM   4952 HD22 LEU P 344       4.039  19.847  -7.850  0.00  0.00      PROA  
ATOM   4953 HD23 LEU P 344       5.633  20.528  -8.588  0.00  0.00      PROA  
ATOM   4954  C   LEU P 344       4.671  16.475 -11.660  0.00  0.00      PROA  
ATOM   4955  O   LEU P 344       5.137  17.010 -12.641  0.00  0.00      PROA  
ATOM   4956  N   SER P 345       5.199  15.234 -11.283  0.00  0.00      PROA  
ATOM   4957  HN  SER P 345       4.833  14.721 -10.510  0.00  0.00      PROA  
ATOM   4958  CA  SER P 345       6.230  14.553 -11.928  0.00  0.00      PROA  
ATOM   4959  HA  SER P 345       7.090  15.205 -11.970  0.00  0.00      PROA  
ATOM   4960  CB  SER P 345       6.696  13.311 -11.094  0.00  0.00      PROA  
ATOM   4961  HB1 SER P 345       5.886  12.581 -10.884  0.00  0.00      PROA  
ATOM   4962  HB2 SER P 345       7.084  13.448 -10.062  0.00  0.00      PROA  
ATOM   4963  OG  SER P 345       7.734  12.568 -11.716  0.00  0.00      PROA  
ATOM   4964  HG1 SER P 345       7.255  12.218 -12.470  0.00  0.00      PROA  
ATOM   4965  C   SER P 345       5.924  14.171 -13.339  0.00  0.00      PROA  
ATOM   4966  O   SER P 345       6.691  14.334 -14.310  0.00  0.00      PROA  
ATOM   4967  N   GLY P 346       4.685  13.613 -13.571  0.00  0.00      PROA  
ATOM   4968  HN  GLY P 346       4.151  13.171 -12.853  0.00  0.00      PROA  
ATOM   4969  CA  GLY P 346       4.166  13.344 -14.919  0.00  0.00      PROA  
ATOM   4970  HA1 GLY P 346       3.094  13.305 -14.793  0.00  0.00      PROA  
ATOM   4971  HA2 GLY P 346       4.678  12.491 -15.341  0.00  0.00      PROA  
ATOM   4972  C   GLY P 346       4.420  14.439 -15.932  0.00  0.00      PROA  
ATOM   4973  O   GLY P 346       5.036  14.308 -16.987  0.00  0.00      PROA  
ATOM   4974  N   GLN P 347       3.968  15.654 -15.531  0.00  0.00      PROA  
ATOM   4975  HN  GLN P 347       3.476  15.734 -14.668  0.00  0.00      PROA  
ATOM   4976  CA  GLN P 347       4.169  16.982 -16.120  0.00  0.00      PROA  
ATOM   4977  HA  GLN P 347       3.796  16.898 -17.131  0.00  0.00      PROA  
ATOM   4978  CB  GLN P 347       3.411  18.056 -15.356  0.00  0.00      PROA  
ATOM   4979  HB1 GLN P 347       3.521  19.006 -15.922  0.00  0.00      PROA  
ATOM   4980  HB2 GLN P 347       3.738  18.064 -14.294  0.00  0.00      PROA  
ATOM   4981  CG  GLN P 347       1.850  17.796 -15.254  0.00  0.00      PROA  
ATOM   4982  HG1 GLN P 347       1.385  18.671 -14.751  0.00  0.00      PROA  
ATOM   4983  HG2 GLN P 347       1.727  16.856 -14.674  0.00  0.00      PROA  
ATOM   4984  CD  GLN P 347       1.211  17.414 -16.653  0.00  0.00      PROA  
ATOM   4985  OE1 GLN P 347       1.398  18.098 -17.651  0.00  0.00      PROA  
ATOM   4986  NE2 GLN P 347       0.539  16.273 -16.787  0.00  0.00      PROA  
ATOM   4987 HE21 GLN P 347       0.090  16.069 -17.657  0.00  0.00      PROA  
ATOM   4988 HE22 GLN P 347       0.675  15.529 -16.133  0.00  0.00      PROA  
ATOM   4989  C   GLN P 347       5.677  17.446 -16.322  0.00  0.00      PROA  
ATOM   4990  O   GLN P 347       5.979  18.030 -17.342  0.00  0.00      PROA  
ATOM   4991  N   ALA P 348       6.562  17.276 -15.313  0.00  0.00      PROA  
ATOM   4992  HN  ALA P 348       6.263  16.857 -14.460  0.00  0.00      PROA  
ATOM   4993  CA  ALA P 348       8.033  17.655 -15.308  0.00  0.00      PROA  
ATOM   4994  HA  ALA P 348       8.153  18.677 -15.633  0.00  0.00      PROA  
ATOM   4995  CB  ALA P 348       8.657  17.339 -13.949  0.00  0.00      PROA  
ATOM   4996  HB1 ALA P 348       7.888  17.718 -13.241  0.00  0.00      PROA  
ATOM   4997  HB2 ALA P 348       9.571  17.890 -13.640  0.00  0.00      PROA  
ATOM   4998  HB3 ALA P 348       8.636  16.251 -13.728  0.00  0.00      PROA  
ATOM   4999  C   ALA P 348       8.826  16.806 -16.281  0.00  0.00      PROA  
ATOM   5000  O   ALA P 348       9.797  17.227 -16.955  0.00  0.00      PROA  
ATOM   5001  N   ALA P 349       8.446  15.536 -16.391  0.00  0.00      PROA  
ATOM   5002  HN  ALA P 349       7.759  15.086 -15.825  0.00  0.00      PROA  
ATOM   5003  CA  ALA P 349       9.314  14.645 -17.179  0.00  0.00      PROA  
ATOM   5004  HA  ALA P 349      10.330  15.005 -17.104  0.00  0.00      PROA  
ATOM   5005  CB  ALA P 349       8.976  13.230 -16.710  0.00  0.00      PROA  
ATOM   5006  HB1 ALA P 349       9.540  13.073 -15.766  0.00  0.00      PROA  
ATOM   5007  HB2 ALA P 349       9.305  12.346 -17.296  0.00  0.00      PROA  
ATOM   5008  HB3 ALA P 349       7.900  13.097 -16.469  0.00  0.00      PROA  
ATOM   5009  C   ALA P 349       8.924  14.622 -18.645  0.00  0.00      PROA  
ATOM   5010  O   ALA P 349       9.816  14.697 -19.529  0.00  0.00      PROA  
ATOM   5011  N   ASP P 350       7.536  14.731 -18.934  0.00  0.00      PROA  
ATOM   5012  HN  ASP P 350       6.879  14.854 -18.194  0.00  0.00      PROA  
ATOM   5013  CA  ASP P 350       7.086  15.118 -20.260  0.00  0.00      PROA  
ATOM   5014  HA  ASP P 350       7.482  14.333 -20.886  0.00  0.00      PROA  
ATOM   5015  CB  ASP P 350       5.481  15.161 -20.423  0.00  0.00      PROA  
ATOM   5016  HB1 ASP P 350       5.237  15.858 -21.253  0.00  0.00      PROA  
ATOM   5017  HB2 ASP P 350       5.048  15.682 -19.542  0.00  0.00      PROA  
ATOM   5018  CG  ASP P 350       5.029  13.759 -20.635  0.00  0.00      PROA  
ATOM   5019  OD1 ASP P 350       3.783  13.562 -20.534  0.00  0.00      PROA  
ATOM   5020  OD2 ASP P 350       5.796  12.803 -20.873  0.00  0.00      PROA  
ATOM   5021  C   ASP P 350       7.653  16.457 -20.744  0.00  0.00      PROA  
ATOM   5022  O   ASP P 350       8.123  16.588 -21.880  0.00  0.00      PROA  
ATOM   5023  N   ASN P 351       7.632  17.448 -19.837  0.00  0.00      PROA  
ATOM   5024  HN  ASN P 351       7.174  17.387 -18.953  0.00  0.00      PROA  
ATOM   5025  CA  ASN P 351       8.295  18.684 -20.152  0.00  0.00      PROA  
ATOM   5026  HA  ASN P 351       7.800  19.127 -21.004  0.00  0.00      PROA  
ATOM   5027  CB  ASN P 351       7.964  19.676 -19.037  0.00  0.00      PROA  
ATOM   5028  HB1 ASN P 351       8.366  19.336 -18.059  0.00  0.00      PROA  
ATOM   5029  HB2 ASN P 351       6.860  19.721 -18.914  0.00  0.00      PROA  
ATOM   5030  CG  ASN P 351       8.603  21.114 -19.232  0.00  0.00      PROA  
ATOM   5031  OD1 ASN P 351       9.584  21.479 -18.597  0.00  0.00      PROA  
ATOM   5032  ND2 ASN P 351       8.039  21.956 -20.110  0.00  0.00      PROA  
ATOM   5033 HD21 ASN P 351       8.552  22.755 -20.426  0.00  0.00      PROA  
ATOM   5034 HD22 ASN P 351       7.184  21.608 -20.495  0.00  0.00      PROA  
ATOM   5035  C   ASN P 351       9.830  18.642 -20.377  0.00  0.00      PROA  
ATOM   5036  O   ASN P 351      10.382  19.215 -21.349  0.00  0.00      PROA  
ATOM   5037  N   LEU P 352      10.584  17.945 -19.517  0.00  0.00      PROA  
ATOM   5038  HN  LEU P 352      10.310  17.425 -18.712  0.00  0.00      PROA  
ATOM   5039  CA  LEU P 352      12.017  17.730 -19.707  0.00  0.00      PROA  
ATOM   5040  HA  LEU P 352      12.445  18.721 -19.761  0.00  0.00      PROA  
ATOM   5041  CB  LEU P 352      12.629  17.120 -18.412  0.00  0.00      PROA  
ATOM   5042  HB1 LEU P 352      11.832  16.448 -18.027  0.00  0.00      PROA  
ATOM   5043  HB2 LEU P 352      12.752  17.875 -17.607  0.00  0.00      PROA  
ATOM   5044  CG  LEU P 352      14.022  16.366 -18.403  0.00  0.00      PROA  
ATOM   5045  HG  LEU P 352      14.028  15.430 -19.001  0.00  0.00      PROA  
ATOM   5046  CD1 LEU P 352      15.165  17.301 -18.907  0.00  0.00      PROA  
ATOM   5047 HD11 LEU P 352      16.147  16.826 -18.694  0.00  0.00      PROA  
ATOM   5048 HD12 LEU P 352      14.966  18.298 -18.457  0.00  0.00      PROA  
ATOM   5049 HD13 LEU P 352      15.129  17.225 -20.014  0.00  0.00      PROA  
ATOM   5050  CD2 LEU P 352      14.375  15.986 -16.961  0.00  0.00      PROA  
ATOM   5051 HD21 LEU P 352      14.558  16.840 -16.275  0.00  0.00      PROA  
ATOM   5052 HD22 LEU P 352      15.273  15.335 -16.891  0.00  0.00      PROA  
ATOM   5053 HD23 LEU P 352      13.511  15.404 -16.576  0.00  0.00      PROA  
ATOM   5054  C   LEU P 352      12.374  16.956 -20.942  0.00  0.00      PROA  
ATOM   5055  O   LEU P 352      13.102  17.416 -21.752  0.00  0.00      PROA  
ATOM   5056  N   ARG P 353      11.697  15.828 -21.189  0.00  0.00      PROA  
ATOM   5057  HN  ARG P 353      11.090  15.382 -20.536  0.00  0.00      PROA  
ATOM   5058  CA  ARG P 353      12.006  15.110 -22.475  0.00  0.00      PROA  
ATOM   5059  HA  ARG P 353      13.082  15.031 -22.498  0.00  0.00      PROA  
ATOM   5060  CB  ARG P 353      11.482  13.641 -22.487  0.00  0.00      PROA  
ATOM   5061  HB1 ARG P 353      10.393  13.772 -22.312  0.00  0.00      PROA  
ATOM   5062  HB2 ARG P 353      11.838  13.164 -21.549  0.00  0.00      PROA
[truncated: 164,167 more chars]
