# Supplementary material for: Structure and inhibition of the human lysosomal transporter Sialin
Source: Nat Commun. 2024 May 23;15:4386. doi: 10.1038/s41467-024-48535-3 (PMC11116495; doi:10.1038/s41467-024-48535-3)
Supplement: Supplementary file 9 — Source data [file 41467_2024_48535_MOESM9_ESM.zip › MovieS2_t100ns.txt]

CRYST1    0.000    0.000    0.000  90.00  90.00  90.00 P 1           1
ATOM      1  N   CYS P  36     -29.436  16.604 -47.457  0.00  0.00      PROA  
ATOM      2  HT1 CYS P  36     -29.779  17.586 -47.482  0.00  0.00      PROA  
ATOM      3  HT2 CYS P  36     -30.101  16.058 -46.873  0.00  0.00      PROA  
ATOM      4  HT3 CYS P  36     -29.390  16.154 -48.394  0.00  0.00      PROA  
ATOM      5  CA  CYS P  36     -28.164  16.456 -46.764  0.00  0.00      PROA  
ATOM      6  HA  CYS P  36     -27.502  17.281 -46.980  0.00  0.00      PROA  
ATOM      7  CB  CYS P  36     -28.186  16.055 -45.276  0.00  0.00      PROA  
ATOM      8  HB1 CYS P  36     -27.157  15.742 -44.999  0.00  0.00      PROA  
ATOM      9  HB2 CYS P  36     -28.862  15.217 -45.001  0.00  0.00      PROA  
ATOM     10  SG  CYS P  36     -28.743  17.202 -44.022  0.00  0.00      PROA  
ATOM     11  HG1 CYS P  36     -29.574  16.346 -43.444  0.00  0.00      PROA  
ATOM     12  C   CYS P  36     -27.305  15.276 -47.317  0.00  0.00      PROA  
ATOM     13  O   CYS P  36     -27.900  14.185 -47.581  0.00  0.00      PROA  
ATOM     14  N   SER P  37     -25.956  15.476 -47.568  0.00  0.00      PROA  
ATOM     15  HN  SER P  37     -25.593  16.403 -47.516  0.00  0.00      PROA  
ATOM     16  CA  SER P  37     -25.065  14.424 -48.196  0.00  0.00      PROA  
ATOM     17  HA  SER P  37     -25.622  14.007 -49.023  0.00  0.00      PROA  
ATOM     18  CB  SER P  37     -23.635  14.967 -48.679  0.00  0.00      PROA  
ATOM     19  HB1 SER P  37     -23.407  15.769 -47.944  0.00  0.00      PROA  
ATOM     20  HB2 SER P  37     -23.750  15.576 -49.601  0.00  0.00      PROA  
ATOM     21  OG  SER P  37     -22.591  14.047 -48.996  0.00  0.00      PROA  
ATOM     22  HG1 SER P  37     -23.022  13.449 -49.610  0.00  0.00      PROA  
ATOM     23  C   SER P  37     -24.802  13.172 -47.347  0.00  0.00      PROA  
ATOM     24  O   SER P  37     -24.489  13.246 -46.164  0.00  0.00      PROA  
ATOM     25  N   ALA P  38     -24.959  11.991 -47.983  0.00  0.00      PROA  
ATOM     26  HN  ALA P  38     -24.940  11.967 -48.980  0.00  0.00      PROA  
ATOM     27  CA  ALA P  38     -24.983  10.704 -47.312  0.00  0.00      PROA  
ATOM     28  HA  ALA P  38     -25.778  10.764 -46.583  0.00  0.00      PROA  
ATOM     29  CB  ALA P  38     -25.474   9.560 -48.271  0.00  0.00      PROA  
ATOM     30  HB1 ALA P  38     -24.630   9.311 -48.949  0.00  0.00      PROA  
ATOM     31  HB2 ALA P  38     -26.305  10.033 -48.837  0.00  0.00      PROA  
ATOM     32  HB3 ALA P  38     -25.833   8.647 -47.750  0.00  0.00      PROA  
ATOM     33  C   ALA P  38     -23.686  10.298 -46.551  0.00  0.00      PROA  
ATOM     34  O   ALA P  38     -23.716   9.657 -45.526  0.00  0.00      PROA  
ATOM     35  N   ARG P  39     -22.473  10.607 -47.085  0.00  0.00      PROA  
ATOM     36  HN  ARG P  39     -22.510  11.182 -47.899  0.00  0.00      PROA  
ATOM     37  CA  ARG P  39     -21.280  10.350 -46.317  0.00  0.00      PROA  
ATOM     38  HA  ARG P  39     -21.332   9.371 -45.866  0.00  0.00      PROA  
ATOM     39  CB  ARG P  39     -20.080  10.381 -47.265  0.00  0.00      PROA  
ATOM     40  HB1 ARG P  39     -20.068   9.589 -48.045  0.00  0.00      PROA  
ATOM     41  HB2 ARG P  39     -19.158  10.179 -46.680  0.00  0.00      PROA  
ATOM     42  CG  ARG P  39     -19.852  11.759 -48.038  0.00  0.00      PROA  
ATOM     43  HG1 ARG P  39     -19.716  12.412 -47.150  0.00  0.00      PROA  
ATOM     44  HG2 ARG P  39     -20.806  12.060 -48.520  0.00  0.00      PROA  
ATOM     45  CD  ARG P  39     -18.660  11.734 -49.023  0.00  0.00      PROA  
ATOM     46  HD1 ARG P  39     -18.693  10.884 -49.738  0.00  0.00      PROA  
ATOM     47  HD2 ARG P  39     -17.739  11.594 -48.417  0.00  0.00      PROA  
ATOM     48  NE  ARG P  39     -18.460  12.990 -49.717  0.00  0.00      PROA  
ATOM     49  HE  ARG P  39     -17.608  13.500 -49.835  0.00  0.00      PROA  
ATOM     50  CZ  ARG P  39     -19.391  13.585 -50.558  0.00  0.00      PROA  
ATOM     51  NH1 ARG P  39     -20.537  13.062 -50.820  0.00  0.00      PROA  
ATOM     52 HH11 ARG P  39     -20.823  12.146 -50.535  0.00  0.00      PROA  
ATOM     53 HH12 ARG P  39     -21.058  13.391 -51.607  0.00  0.00      PROA  
ATOM     54  NH2 ARG P  39     -19.036  14.707 -51.063  0.00  0.00      PROA  
ATOM     55 HH21 ARG P  39     -18.159  15.052 -50.728  0.00  0.00      PROA  
ATOM     56 HH22 ARG P  39     -19.726  15.400 -51.270  0.00  0.00      PROA  
ATOM     57  C   ARG P  39     -21.289  11.249 -45.055  0.00  0.00      PROA  
ATOM     58  O   ARG P  39     -20.813  10.833 -43.978  0.00  0.00      PROA  
ATOM     59  N   TYR P  40     -21.739  12.568 -45.194  0.00  0.00      PROA  
ATOM     60  HN  TYR P  40     -21.962  12.930 -46.095  0.00  0.00      PROA  
ATOM     61  CA  TYR P  40     -21.680  13.521 -44.060  0.00  0.00      PROA  
ATOM     62  HA  TYR P  40     -20.723  13.397 -43.576  0.00  0.00      PROA  
ATOM     63  CB  TYR P  40     -21.666  15.003 -44.585  0.00  0.00      PROA  
ATOM     64  HB1 TYR P  40     -21.767  15.601 -43.654  0.00  0.00      PROA  
ATOM     65  HB2 TYR P  40     -22.554  15.246 -45.207  0.00  0.00      PROA  
ATOM     66  CG  TYR P  40     -20.284  15.288 -45.193  0.00  0.00      PROA  
ATOM     67  CD1 TYR P  40     -19.161  15.510 -44.392  0.00  0.00      PROA  
ATOM     68  HD1 TYR P  40     -19.249  15.408 -43.320  0.00  0.00      PROA  
ATOM     69  CE1 TYR P  40     -17.852  15.577 -44.881  0.00  0.00      PROA  
ATOM     70  HE1 TYR P  40     -17.033  15.597 -44.177  0.00  0.00      PROA  
ATOM     71  CZ  TYR P  40     -17.700  15.397 -46.275  0.00  0.00      PROA  
ATOM     72  OH  TYR P  40     -16.388  15.448 -46.762  0.00  0.00      PROA  
ATOM     73  HH  TYR P  40     -16.383  15.266 -47.704  0.00  0.00      PROA  
ATOM     74  CD2 TYR P  40     -20.115  15.209 -46.601  0.00  0.00      PROA  
ATOM     75  HD2 TYR P  40     -20.928  15.056 -47.296  0.00  0.00      PROA  
ATOM     76  CE2 TYR P  40     -18.838  15.347 -47.150  0.00  0.00      PROA  
ATOM     77  HE2 TYR P  40     -18.690  15.257 -48.216  0.00  0.00      PROA  
ATOM     78  C   TYR P  40     -22.717  13.347 -42.962  0.00  0.00      PROA  
ATOM     79  O   TYR P  40     -22.408  13.582 -41.808  0.00  0.00      PROA  
ATOM     80  N   ASN P  41     -23.897  12.762 -43.352  0.00  0.00      PROA  
ATOM     81  HN  ASN P  41     -24.134  12.869 -44.314  0.00  0.00      PROA  
ATOM     82  CA  ASN P  41     -24.855  12.159 -42.485  0.00  0.00      PROA  
ATOM     83  HA  ASN P  41     -25.164  12.913 -41.776  0.00  0.00      PROA  
ATOM     84  CB  ASN P  41     -26.127  11.522 -43.192  0.00  0.00      PROA  
ATOM     85  HB1 ASN P  41     -26.653  10.917 -42.423  0.00  0.00      PROA  
ATOM     86  HB2 ASN P  41     -25.814  10.807 -43.982  0.00  0.00      PROA  
ATOM     87  CG  ASN P  41     -27.077  12.569 -43.779  0.00  0.00      PROA  
ATOM     88  OD1 ASN P  41     -27.126  13.726 -43.347  0.00  0.00      PROA  
ATOM     89  ND2 ASN P  41     -27.835  12.079 -44.795  0.00  0.00      PROA  
ATOM     90 HD21 ASN P  41     -28.691  12.565 -44.973  0.00  0.00      PROA  
ATOM     91 HD22 ASN P  41     -27.695  11.124 -45.057  0.00  0.00      PROA  
ATOM     92  C   ASN P  41     -24.292  11.047 -41.676  0.00  0.00      PROA  
ATOM     93  O   ASN P  41     -24.434  11.053 -40.461  0.00  0.00      PROA  
ATOM     94  N   LEU P  42     -23.541  10.152 -42.309  0.00  0.00      PROA  
ATOM     95  HN  LEU P  42     -23.275  10.434 -43.227  0.00  0.00      PROA  
ATOM     96  CA  LEU P  42     -22.828   9.019 -41.614  0.00  0.00      PROA  
ATOM     97  HA  LEU P  42     -23.588   8.461 -41.088  0.00  0.00      PROA  
ATOM     98  CB  LEU P  42     -22.167   8.031 -42.658  0.00  0.00      PROA  
ATOM     99  HB1 LEU P  42     -21.183   8.459 -42.946  0.00  0.00      PROA  
ATOM    100  HB2 LEU P  42     -22.781   8.171 -43.573  0.00  0.00      PROA  
ATOM    101  CG  LEU P  42     -22.272   6.499 -42.294  0.00  0.00      PROA  
ATOM    102  HG  LEU P  42     -23.305   6.226 -41.990  0.00  0.00      PROA  
ATOM    103  CD1 LEU P  42     -22.132   5.729 -43.576  0.00  0.00      PROA  
ATOM    104 HD11 LEU P  42     -21.063   5.705 -43.879  0.00  0.00      PROA  
ATOM    105 HD12 LEU P  42     -22.615   6.031 -44.530  0.00  0.00      PROA  
ATOM    106 HD13 LEU P  42     -22.404   4.686 -43.307  0.00  0.00      PROA  
ATOM    107  CD2 LEU P  42     -21.236   6.153 -41.213  0.00  0.00      PROA  
ATOM    108 HD21 LEU P  42     -21.567   6.666 -40.285  0.00  0.00      PROA  
ATOM    109 HD22 LEU P  42     -20.206   6.498 -41.450  0.00  0.00      PROA  
ATOM    110 HD23 LEU P  42     -21.271   5.043 -41.182  0.00  0.00      PROA  
ATOM    111  C   LEU P  42     -21.787   9.574 -40.625  0.00  0.00      PROA  
ATOM    112  O   LEU P  42     -21.596   9.085 -39.523  0.00  0.00      PROA  
ATOM    113  N   ALA P  43     -21.045  10.607 -41.041  0.00  0.00      PROA  
ATOM    114  HN  ALA P  43     -20.996  10.855 -42.005  0.00  0.00      PROA  
ATOM    115  CA  ALA P  43     -19.949  11.245 -40.224  0.00  0.00      PROA  
ATOM    116  HA  ALA P  43     -19.255  10.442 -40.025  0.00  0.00      PROA  
ATOM    117  CB  ALA P  43     -19.345  12.344 -41.052  0.00  0.00      PROA  
ATOM    118  HB1 ALA P  43     -20.178  12.950 -41.470  0.00  0.00      PROA  
ATOM    119  HB2 ALA P  43     -18.615  11.934 -41.782  0.00  0.00      PROA  
ATOM    120  HB3 ALA P  43     -18.715  12.916 -40.338  0.00  0.00      PROA  
ATOM    121  C   ALA P  43     -20.494  11.802 -39.038  0.00  0.00      PROA  
ATOM    122  O   ALA P  43     -19.838  11.644 -37.974  0.00  0.00      PROA  
ATOM    123  N   LEU P  44     -21.680  12.427 -39.075  0.00  0.00      PROA  
ATOM    124  HN  LEU P  44     -22.217  12.617 -39.893  0.00  0.00      PROA  
ATOM    125  CA  LEU P  44     -22.384  12.830 -37.843  0.00  0.00      PROA  
ATOM    126  HA  LEU P  44     -21.645  13.445 -37.351  0.00  0.00      PROA  
ATOM    127  CB  LEU P  44     -23.635  13.672 -38.105  0.00  0.00      PROA  
ATOM    128  HB1 LEU P  44     -24.174  13.113 -38.900  0.00  0.00      PROA  
ATOM    129  HB2 LEU P  44     -23.293  14.660 -38.481  0.00  0.00      PROA  
ATOM    130  CG  LEU P  44     -24.505  14.107 -36.843  0.00  0.00      PROA  
ATOM    131  HG  LEU P  44     -24.949  13.230 -36.325  0.00  0.00      PROA  
ATOM    132  CD1 LEU P  44     -23.591  14.895 -35.876  0.00  0.00      PROA  
ATOM    133 HD11 LEU P  44     -24.161  15.328 -35.026  0.00  0.00      PROA  
ATOM    134 HD12 LEU P  44     -23.100  15.727 -36.424  0.00  0.00      PROA  
ATOM    135 HD13 LEU P  44     -22.802  14.161 -35.607  0.00  0.00      PROA  
ATOM    136  CD2 LEU P  44     -25.807  14.831 -37.261  0.00  0.00      PROA  
ATOM    137 HD21 LEU P  44     -25.478  15.827 -37.625  0.00  0.00      PROA  
ATOM    138 HD22 LEU P  44     -26.480  14.908 -36.380  0.00  0.00      PROA  
ATOM    139 HD23 LEU P  44     -26.323  14.271 -38.070  0.00  0.00      PROA  
ATOM    140  C   LEU P  44     -22.750  11.751 -36.898  0.00  0.00      PROA  
ATOM    141  O   LEU P  44     -22.610  11.797 -35.708  0.00  0.00      PROA  
ATOM    142  N   LEU P  45     -23.244  10.687 -37.568  0.00  0.00      PROA  
ATOM    143  HN  LEU P  45     -23.376  10.406 -38.516  0.00  0.00      PROA  
ATOM    144  CA  LEU P  45     -23.629   9.519 -36.714  0.00  0.00      PROA  
ATOM    145  HA  LEU P  45     -24.226   9.934 -35.916  0.00  0.00      PROA  
ATOM    146  CB  LEU P  45     -24.505   8.601 -37.467  0.00  0.00      PROA  
ATOM    147  HB1 LEU P  45     -24.339   7.533 -37.211  0.00  0.00      PROA  
ATOM    148  HB2 LEU P  45     -24.239   8.696 -38.541  0.00  0.00      PROA  
ATOM    149  CG  LEU P  45     -25.984   8.898 -37.292  0.00  0.00      PROA  
ATOM    150  HG  LEU P  45     -26.059   9.997 -37.442  0.00  0.00      PROA  
ATOM    151  CD1 LEU P  45     -26.722   8.146 -38.398  0.00  0.00      PROA  
ATOM    152 HD11 LEU P  45     -26.505   7.057 -38.360  0.00  0.00      PROA  
ATOM    153 HD12 LEU P  45     -26.247   8.465 -39.350  0.00  0.00      PROA  
ATOM    154 HD13 LEU P  45     -27.775   8.499 -38.354  0.00  0.00      PROA  
ATOM    155  CD2 LEU P  45     -26.456   8.513 -35.915  0.00  0.00      PROA  
ATOM    156 HD21 LEU P  45     -26.018   9.128 -35.099  0.00  0.00      PROA  
ATOM    157 HD22 LEU P  45     -26.430   7.428 -35.677  0.00  0.00      PROA  
ATOM    158 HD23 LEU P  45     -27.563   8.546 -35.829  0.00  0.00      PROA  
ATOM    159  C   LEU P  45     -22.466   8.777 -36.114  0.00  0.00      PROA  
ATOM    160  O   LEU P  45     -22.439   8.434 -34.976  0.00  0.00      PROA  
ATOM    161  N   ALA P  46     -21.381   8.690 -36.918  0.00  0.00      PROA  
ATOM    162  HN  ALA P  46     -21.607   8.816 -37.881  0.00  0.00      PROA  
ATOM    163  CA  ALA P  46     -20.155   8.137 -36.502  0.00  0.00      PROA  
ATOM    164  HA  ALA P  46     -20.343   7.190 -36.017  0.00  0.00      PROA  
ATOM    165  CB  ALA P  46     -19.268   7.800 -37.747  0.00  0.00      PROA  
ATOM    166  HB1 ALA P  46     -19.775   6.901 -38.158  0.00  0.00      PROA  
ATOM    167  HB2 ALA P  46     -18.198   7.623 -37.504  0.00  0.00      PROA  
ATOM    168  HB3 ALA P  46     -19.273   8.618 -38.499  0.00  0.00      PROA  
ATOM    169  C   ALA P  46     -19.484   9.025 -35.467  0.00  0.00      PROA  
ATOM    170  O   ALA P  46     -18.939   8.502 -34.498  0.00  0.00      PROA  
ATOM    171  N   PHE P  47     -19.567  10.358 -35.582  0.00  0.00      PROA  
ATOM    172  HN  PHE P  47     -19.965  10.764 -36.401  0.00  0.00      PROA  
ATOM    173  CA  PHE P  47     -19.256  11.265 -34.546  0.00  0.00      PROA  
ATOM    174  HA  PHE P  47     -18.213  11.018 -34.414  0.00  0.00      PROA  
ATOM    175  CB  PHE P  47     -19.382  12.672 -35.234  0.00  0.00      PROA  
ATOM    176  HB1 PHE P  47     -20.288  12.799 -35.865  0.00  0.00      PROA  
ATOM    177  HB2 PHE P  47     -18.408  12.835 -35.744  0.00  0.00      PROA  
ATOM    178  CG  PHE P  47     -19.621  13.846 -34.219  0.00  0.00      PROA  
ATOM    179  CD1 PHE P  47     -20.867  14.019 -33.622  0.00  0.00      PROA  
ATOM    180  HD1 PHE P  47     -21.672  13.323 -33.807  0.00  0.00      PROA  
ATOM    181  CE1 PHE P  47     -21.117  15.214 -32.829  0.00  0.00      PROA  
ATOM    182  HE1 PHE P  47     -22.068  15.278 -32.321  0.00  0.00      PROA  
ATOM    183  CZ  PHE P  47     -20.146  16.168 -32.514  0.00  0.00      PROA  
ATOM    184  HZ  PHE P  47     -20.367  17.039 -31.915  0.00  0.00      PROA  
ATOM    185  CD2 PHE P  47     -18.636  14.818 -33.937  0.00  0.00      PROA  
ATOM    186  HD2 PHE P  47     -17.714  14.630 -34.467  0.00  0.00      PROA  
ATOM    187  CE2 PHE P  47     -18.897  15.864 -33.066  0.00  0.00      PROA  
ATOM    188  HE2 PHE P  47     -18.095  16.557 -32.859  0.00  0.00      PROA  
ATOM    189  C   PHE P  47     -19.795  11.059 -33.155  0.00  0.00      PROA  
ATOM    190  O   PHE P  47     -19.129  11.096 -32.119  0.00  0.00      PROA  
ATOM    191  N   PHE P  48     -21.105  10.800 -33.028  0.00  0.00      PROA  
ATOM    192  HN  PHE P  48     -21.750  10.842 -33.787  0.00  0.00      PROA  
ATOM    193  CA  PHE P  48     -21.643  10.280 -31.765  0.00  0.00      PROA  
ATOM    194  HA  PHE P  48     -21.305  10.976 -31.011  0.00  0.00      PROA  
ATOM    195  CB  PHE P  48     -23.215  10.320 -31.775  0.00  0.00      PROA  
ATOM    196  HB1 PHE P  48     -23.580   9.869 -30.827  0.00  0.00      PROA  
ATOM    197  HB2 PHE P  48     -23.724   9.789 -32.608  0.00  0.00      PROA  
ATOM    198  CG  PHE P  48     -23.650  11.761 -31.631  0.00  0.00      PROA  
ATOM    199  CD1 PHE P  48     -23.631  12.545 -30.400  0.00  0.00      PROA  
ATOM    200  HD1 PHE P  48     -23.221  12.190 -29.466  0.00  0.00      PROA  
ATOM    201  CE1 PHE P  48     -24.328  13.812 -30.293  0.00  0.00      PROA  
ATOM    202  HE1 PHE P  48     -24.056  14.334 -29.388  0.00  0.00      PROA  
ATOM    203  CZ  PHE P  48     -25.137  14.177 -31.376  0.00  0.00      PROA  
ATOM    204  HZ  PHE P  48     -25.659  15.112 -31.240  0.00  0.00      PROA  
ATOM    205  CD2 PHE P  48     -24.361  12.343 -32.725  0.00  0.00      PROA  
ATOM    206  HD2 PHE P  48     -24.368  11.631 -33.537  0.00  0.00      PROA  
ATOM    207  CE2 PHE P  48     -25.174  13.474 -32.587  0.00  0.00      PROA  
ATOM    208  HE2 PHE P  48     -25.701  13.955 -33.398  0.00  0.00      PROA  
ATOM    209  C   PHE P  48     -21.172   8.961 -31.309  0.00  0.00      PROA  
ATOM    210  O   PHE P  48     -21.301   8.706 -30.121  0.00  0.00      PROA  
ATOM    211  N   GLY P  49     -20.579   8.143 -32.155  0.00  0.00      PROA  
ATOM    212  HN  GLY P  49     -20.255   8.450 -33.046  0.00  0.00      PROA  
ATOM    213  CA  GLY P  49     -20.095   6.830 -31.813  0.00  0.00      PROA  
ATOM    214  HA1 GLY P  49     -19.953   6.288 -32.736  0.00  0.00      PROA  
ATOM    215  HA2 GLY P  49     -20.737   6.473 -31.022  0.00  0.00      PROA  
ATOM    216  C   GLY P  49     -18.712   6.898 -31.266  0.00  0.00      PROA  
ATOM    217  O   GLY P  49     -18.444   6.330 -30.244  0.00  0.00      PROA  
ATOM    218  N   PHE P  50     -17.822   7.719 -31.817  0.00  0.00      PROA  
ATOM    219  HN  PHE P  50     -18.108   8.247 -32.613  0.00  0.00      PROA  
ATOM    220  CA  PHE P  50     -16.551   8.157 -31.199  0.00  0.00      PROA  
ATOM    221  HA  PHE P  50     -16.249   7.207 -30.786  0.00  0.00      PROA  
ATOM    222  CB  PHE P  50     -15.385   8.657 -32.132  0.00  0.00      PROA  
ATOM    223  HB1 PHE P  50     -14.561   8.906 -31.429  0.00  0.00      PROA  
ATOM    224  HB2 PHE P  50     -15.831   9.527 -32.659  0.00  0.00      PROA  
ATOM    225  CG  PHE P  50     -15.051   7.483 -32.948  0.00  0.00      PROA  
ATOM    226  CD1 PHE P  50     -14.108   6.501 -32.461  0.00  0.00      PROA  
ATOM    227  HD1 PHE P  50     -13.516   6.529 -31.559  0.00  0.00      PROA  
ATOM    228  CE1 PHE P  50     -13.779   5.439 -33.354  0.00  0.00      PROA  
ATOM    229  HE1 PHE P  50     -13.145   4.632 -33.017  0.00  0.00      PROA  
ATOM    230  CZ  PHE P  50     -14.450   5.321 -34.584  0.00  0.00      PROA  
ATOM    231  HZ  PHE P  50     -14.272   4.464 -35.216  0.00  0.00      PROA  
ATOM    232  CD2 PHE P  50     -15.691   7.311 -34.169  0.00  0.00      PROA  
ATOM    233  HD2 PHE P  50     -16.506   7.968 -34.434  0.00  0.00      PROA  
ATOM    234  CE2 PHE P  50     -15.508   6.232 -34.962  0.00  0.00      PROA  
ATOM    235  HE2 PHE P  50     -16.035   6.287 -35.903  0.00  0.00      PROA  
ATOM    236  C   PHE P  50     -16.742   9.122 -30.009  0.00  0.00      PROA  
ATOM    237  O   PHE P  50     -15.987   9.216 -29.052  0.00  0.00      PROA  
ATOM    238  N   PHE P  51     -17.828   9.899 -29.905  0.00  0.00      PROA  
ATOM    239  HN  PHE P  51     -18.417  10.030 -30.698  0.00  0.00      PROA  
ATOM    240  CA  PHE P  51     -18.239  10.607 -28.670  0.00  0.00      PROA  
ATOM    241  HA  PHE P  51     -17.411  11.266 -28.451  0.00  0.00      PROA  
ATOM    242  CB  PHE P  51     -19.375  11.657 -29.115  0.00  0.00      PROA  
ATOM    243  HB1 PHE P  51     -20.142  10.944 -29.485  0.00  0.00      PROA  
ATOM    244  HB2 PHE P  51     -19.024  12.341 -29.917  0.00  0.00      PROA  
ATOM    245  CG  PHE P  51     -20.129  12.366 -27.975  0.00  0.00      PROA  
ATOM    246  CD1 PHE P  51     -20.966  11.670 -27.081  0.00  0.00      PROA  
ATOM    247  HD1 PHE P  51     -21.091  10.638 -27.376  0.00  0.00      PROA  
ATOM    248  CE1 PHE P  51     -21.698  12.340 -26.086  0.00  0.00      PROA  
ATOM    249  HE1 PHE P  51     -22.403  11.802 -25.470  0.00  0.00      PROA  
ATOM    250  CZ  PHE P  51     -21.393  13.710 -25.805  0.00  0.00      PROA  
ATOM    251  HZ  PHE P  51     -21.637  14.284 -24.923  0.00  0.00      PROA  
ATOM    252  CD2 PHE P  51     -19.943  13.700 -27.847  0.00  0.00      PROA  
ATOM    253  HD2 PHE P  51     -19.337  14.280 -28.527  0.00  0.00      PROA  
ATOM    254  CE2 PHE P  51     -20.573  14.357 -26.731  0.00  0.00      PROA  
ATOM    255  HE2 PHE P  51     -20.504  15.419 -26.546  0.00  0.00      PROA  
ATOM    256  C   PHE P  51     -18.525   9.716 -27.411  0.00  0.00      PROA  
ATOM    257  O   PHE P  51     -18.110   9.956 -26.266  0.00  0.00      PROA  
ATOM    258  N   ILE P  52     -19.308   8.643 -27.657  0.00  0.00      PROA  
ATOM    259  HN  ILE P  52     -19.629   8.457 -28.582  0.00  0.00      PROA  
ATOM    260  CA  ILE P  52     -19.760   7.792 -26.612  0.00  0.00      PROA  
ATOM    261  HA  ILE P  52     -19.850   8.402 -25.726  0.00  0.00      PROA  
ATOM    262  CB  ILE P  52     -21.101   7.180 -26.835  0.00  0.00      PROA  
ATOM    263  HB  ILE P  52     -21.773   8.027 -27.089  0.00  0.00      PROA  
ATOM    264  CG2 ILE P  52     -21.154   6.200 -27.942  0.00  0.00      PROA  
ATOM    265 HG21 ILE P  52     -20.663   6.545 -28.877  0.00  0.00      PROA  
ATOM    266 HG22 ILE P  52     -22.205   5.985 -28.230  0.00  0.00      PROA  
ATOM    267 HG23 ILE P  52     -20.607   5.276 -27.658  0.00  0.00      PROA  
ATOM    268  CG1 ILE P  52     -21.693   6.539 -25.554  0.00  0.00      PROA  
ATOM    269 HG11 ILE P  52     -21.118   5.596 -25.431  0.00  0.00      PROA  
ATOM    270 HG12 ILE P  52     -22.681   6.130 -25.856  0.00  0.00      PROA  
ATOM    271  CD  ILE P  52     -21.839   7.434 -24.339  0.00  0.00      PROA  
ATOM    272  HD1 ILE P  52     -22.458   6.785 -23.683  0.00  0.00      PROA  
ATOM    273  HD2 ILE P  52     -22.371   8.381 -24.573  0.00  0.00      PROA  
ATOM    274  HD3 ILE P  52     -20.889   7.764 -23.867  0.00  0.00      PROA  
ATOM    275  C   ILE P  52     -18.694   6.788 -26.160  0.00  0.00      PROA  
ATOM    276  O   ILE P  52     -18.498   6.529 -24.985  0.00  0.00      PROA  
ATOM    277  N   VAL P  53     -17.837   6.337 -27.088  0.00  0.00      PROA  
ATOM    278  HN  VAL P  53     -18.044   6.493 -28.051  0.00  0.00      PROA  
ATOM    279  CA  VAL P  53     -16.622   5.514 -26.853  0.00  0.00      PROA  
ATOM    280  HA  VAL P  53     -16.955   4.748 -26.169  0.00  0.00      PROA  
ATOM    281  CB  VAL P  53     -15.979   4.815 -28.119  0.00  0.00      PROA  
ATOM    282  HB  VAL P  53     -16.320   5.272 -29.072  0.00  0.00      PROA  
ATOM    283  CG1 VAL P  53     -14.394   4.778 -27.963  0.00  0.00      PROA  
ATOM    284 HG11 VAL P  53     -13.909   5.777 -27.938  0.00  0.00      PROA  
ATOM    285 HG12 VAL P  53     -13.958   4.342 -28.887  0.00  0.00      PROA  
ATOM    286 HG13 VAL P  53     -14.036   4.106 -27.154  0.00  0.00      PROA  
ATOM    287  CG2 VAL P  53     -16.348   3.302 -28.003  0.00  0.00      PROA  
ATOM    288 HG21 VAL P  53     -15.978   2.972 -27.009  0.00  0.00      PROA  
ATOM    289 HG22 VAL P  53     -15.847   2.689 -28.783  0.00  0.00      PROA  
ATOM    290 HG23 VAL P  53     -17.436   3.078 -28.015  0.00  0.00      PROA  
ATOM    291  C   VAL P  53     -15.609   6.254 -25.986  0.00  0.00      PROA  
ATOM    292  O   VAL P  53     -15.218   5.707 -24.937  0.00  0.00      PROA  
ATOM    293  N   TYR P  54     -15.263   7.509 -26.360  0.00  0.00      PROA  
ATOM    294  HN  TYR P  54     -15.684   7.889 -27.180  0.00  0.00      PROA  
ATOM    295  CA  TYR P  54     -14.371   8.392 -25.592  0.00  0.00      PROA  
ATOM    296  HA  TYR P  54     -13.497   7.785 -25.407  0.00  0.00      PROA  
ATOM    297  CB  TYR P  54     -13.726   9.569 -26.472  0.00  0.00      PROA  
ATOM    298  HB1 TYR P  54     -13.371  10.398 -25.824  0.00  0.00      PROA  
ATOM    299  HB2 TYR P  54     -14.578   9.893 -27.107  0.00  0.00      PROA  
ATOM    300  CG  TYR P  54     -12.557   9.113 -27.345  0.00  0.00      PROA  
ATOM    301  CD1 TYR P  54     -12.768   8.135 -28.398  0.00  0.00      PROA  
ATOM    302  HD1 TYR P  54     -13.744   7.695 -28.543  0.00  0.00      PROA  
ATOM    303  CE1 TYR P  54     -11.651   7.700 -29.189  0.00  0.00      PROA  
ATOM    304  HE1 TYR P  54     -11.747   6.878 -29.883  0.00  0.00      PROA  
ATOM    305  CZ  TYR P  54     -10.433   8.268 -29.042  0.00  0.00      PROA  
ATOM    306  OH  TYR P  54      -9.412   8.016 -30.006  0.00  0.00      PROA  
ATOM    307  HH  TYR P  54      -8.906   8.816 -30.166  0.00  0.00      PROA  
ATOM    308  CD2 TYR P  54     -11.304   9.709 -27.322  0.00  0.00      PROA  
ATOM    309  HD2 TYR P  54     -11.110  10.442 -26.552  0.00  0.00      PROA  
ATOM    310  CE2 TYR P  54     -10.290   9.283 -28.148  0.00  0.00      PROA  
ATOM    311  HE2 TYR P  54      -9.335   9.783 -28.083  0.00  0.00      PROA  
ATOM    312  C   TYR P  54     -14.926   8.740 -24.174  0.00  0.00      PROA  
ATOM    313  O   TYR P  54     -14.163   8.764 -23.216  0.00  0.00      PROA  
ATOM    314  N   ALA P  55     -16.258   8.960 -24.037  0.00  0.00      PROA  
ATOM    315  HN  ALA P  55     -16.871   9.039 -24.819  0.00  0.00      PROA  
ATOM    316  CA  ALA P  55     -16.902   8.957 -22.765  0.00  0.00      PROA  
ATOM    317  HA  ALA P  55     -16.358   9.607 -22.096  0.00  0.00      PROA  
ATOM    318  CB  ALA P  55     -18.367   9.435 -22.973  0.00  0.00      PROA  
ATOM    319  HB1 ALA P  55     -18.313  10.450 -23.421  0.00  0.00      PROA  
ATOM    320  HB2 ALA P  55     -18.951   9.552 -22.035  0.00  0.00      PROA  
ATOM    321  HB3 ALA P  55     -18.927   8.726 -23.619  0.00  0.00      PROA  
ATOM    322  C   ALA P  55     -16.800   7.637 -21.939  0.00  0.00      PROA  
ATOM    323  O   ALA P  55     -16.533   7.678 -20.738  0.00  0.00      PROA  
ATOM    324  N   LEU P  56     -17.052   6.471 -22.645  0.00  0.00      PROA  
ATOM    325  HN  LEU P  56     -17.356   6.511 -23.593  0.00  0.00      PROA  
ATOM    326  CA  LEU P  56     -16.848   5.159 -22.064  0.00  0.00      PROA  
ATOM    327  HA  LEU P  56     -17.479   5.174 -21.188  0.00  0.00      PROA  
ATOM    328  CB  LEU P  56     -17.395   3.998 -22.903  0.00  0.00      PROA  
ATOM    329  HB1 LEU P  56     -17.007   3.026 -22.531  0.00  0.00      PROA  
ATOM    330  HB2 LEU P  56     -17.114   4.144 -23.968  0.00  0.00      PROA  
ATOM    331  CG  LEU P  56     -18.972   3.826 -22.772  0.00  0.00      PROA  
ATOM    332  HG  LEU P  56     -19.424   4.839 -22.820  0.00  0.00      PROA  
ATOM    333  CD1 LEU P  56     -19.441   2.791 -23.883  0.00  0.00      PROA  
ATOM    334 HD11 LEU P  56     -20.519   2.936 -24.109  0.00  0.00      PROA  
ATOM    335 HD12 LEU P  56     -19.178   1.765 -23.547  0.00  0.00      PROA  
ATOM    336 HD13 LEU P  56     -18.820   3.103 -24.750  0.00  0.00      PROA  
ATOM    337  CD2 LEU P  56     -19.414   3.314 -21.400  0.00  0.00      PROA  
ATOM    338 HD21 LEU P  56     -18.834   2.398 -21.159  0.00  0.00      PROA  
ATOM    339 HD22 LEU P  56     -20.380   2.773 -21.493  0.00  0.00      PROA  
ATOM    340 HD23 LEU P  56     -19.330   3.989 -20.522  0.00  0.00      PROA  
ATOM    341  C   LEU P  56     -15.489   4.891 -21.532  0.00  0.00      PROA  
ATOM    342  O   LEU P  56     -15.339   4.224 -20.525  0.00  0.00      PROA  
ATOM    343  N   ARG P  57     -14.415   5.458 -22.174  0.00  0.00      PROA  
ATOM    344  HN  ARG P  57     -14.533   5.889 -23.065  0.00  0.00      PROA  
ATOM    345  CA  ARG P  57     -13.045   5.280 -21.696  0.00  0.00      PROA  
ATOM    346  HA  ARG P  57     -12.862   4.216 -21.669  0.00  0.00      PROA  
ATOM    347  CB  ARG P  57     -11.969   5.942 -22.595  0.00  0.00      PROA  
ATOM    348  HB1 ARG P  57     -10.970   5.970 -22.110  0.00  0.00      PROA  
ATOM    349  HB2 ARG P  57     -12.186   7.027 -22.686  0.00  0.00      PROA  
ATOM    350  CG  ARG P  57     -11.744   5.252 -24.017  0.00  0.00      PROA  
ATOM    351  HG1 ARG P  57     -12.658   5.241 -24.648  0.00  0.00      PROA  
ATOM    352  HG2 ARG P  57     -11.628   4.187 -23.726  0.00  0.00      PROA  
ATOM    353  CD  ARG P  57     -10.561   5.818 -24.727  0.00  0.00      PROA  
ATOM    354  HD1 ARG P  57      -9.634   5.617 -24.149  0.00  0.00      PROA  
ATOM    355  HD2 ARG P  57     -10.720   6.909 -24.859  0.00  0.00      PROA  
ATOM    356  NE  ARG P  57     -10.424   5.215 -25.977  0.00  0.00      PROA  
ATOM    357  HE  ARG P  57     -10.693   4.258 -26.085  0.00  0.00      PROA  
ATOM    358  CZ  ARG P  57      -9.470   5.574 -26.872  0.00  0.00      PROA  
ATOM    359  NH1 ARG P  57      -8.749   6.673 -26.687  0.00  0.00      PROA  
ATOM    360 HH11 ARG P  57      -8.997   7.435 -26.090  0.00  0.00      PROA  
ATOM    361 HH12 ARG P  57      -8.108   6.877 -27.427  0.00  0.00      PROA  
ATOM    362  NH2 ARG P  57      -9.221   4.712 -27.841  0.00  0.00      PROA  
ATOM    363 HH21 ARG P  57      -9.887   3.971 -27.922  0.00  0.00      PROA  
ATOM    364 HH22 ARG P  57      -8.585   5.018 -28.549  0.00  0.00      PROA  
ATOM    365  C   ARG P  57     -12.764   5.897 -20.383  0.00  0.00      PROA  
ATOM    366  O   ARG P  57     -12.117   5.341 -19.482  0.00  0.00      PROA  
ATOM    367  N   VAL P  58     -13.440   7.064 -20.036  0.00  0.00      PROA  
ATOM    368  HN  VAL P  58     -14.093   7.493 -20.655  0.00  0.00      PROA  
ATOM    369  CA  VAL P  58     -13.266   7.837 -18.809  0.00  0.00      PROA  
ATOM    370  HA  VAL P  58     -12.371   7.395 -18.397  0.00  0.00      PROA  
ATOM    371  CB  VAL P  58     -13.183   9.374 -19.014  0.00  0.00      PROA  
ATOM    372  HB  VAL P  58     -13.135   9.936 -18.057  0.00  0.00      PROA  
ATOM    373  CG1 VAL P  58     -11.899   9.730 -19.845  0.00  0.00      PROA  
ATOM    374 HG11 VAL P  58     -11.022   9.453 -19.221  0.00  0.00      PROA  
ATOM    375 HG12 VAL P  58     -11.809  10.810 -20.088  0.00  0.00      PROA  
ATOM    376 HG13 VAL P  58     -11.914   9.072 -20.740  0.00  0.00      PROA  
ATOM    377  CG2 VAL P  58     -14.437   9.749 -19.849  0.00  0.00      PROA  
ATOM    378 HG21 VAL P  58     -14.538   9.358 -20.884  0.00  0.00      PROA  
ATOM    379 HG22 VAL P  58     -14.260  10.803 -20.152  0.00  0.00      PROA  
ATOM    380 HG23 VAL P  58     -15.419   9.646 -19.340  0.00  0.00      PROA  
ATOM    381  C   VAL P  58     -14.244   7.468 -17.781  0.00  0.00      PROA  
ATOM    382  O   VAL P  58     -14.212   7.963 -16.676  0.00  0.00      PROA  
ATOM    383  N   ASN P  59     -15.131   6.516 -18.087  0.00  0.00      PROA  
ATOM    384  HN  ASN P  59     -15.256   6.100 -18.984  0.00  0.00      PROA  
ATOM    385  CA  ASN P  59     -16.255   6.300 -17.201  0.00  0.00      PROA  
ATOM    386  HA  ASN P  59     -16.718   7.222 -16.882  0.00  0.00      PROA  
ATOM    387  CB  ASN P  59     -17.268   5.482 -18.045  0.00  0.00      PROA  
ATOM    388  HB1 ASN P  59     -16.744   4.685 -18.614  0.00  0.00      PROA  
ATOM    389  HB2 ASN P  59     -17.692   6.057 -18.896  0.00  0.00      PROA  
ATOM    390  CG  ASN P  59     -18.367   4.739 -17.257  0.00  0.00      PROA  
ATOM    391  OD1 ASN P  59     -18.758   3.743 -17.819  0.00  0.00      PROA  
ATOM    392  ND2 ASN P  59     -18.901   5.191 -16.134  0.00  0.00      PROA  
ATOM    393 HD21 ASN P  59     -19.586   4.582 -15.734  0.00  0.00      PROA  
ATOM    394 HD22 ASN P  59     -18.722   6.075 -15.703  0.00  0.00      PROA  
ATOM    395  C   ASN P  59     -15.739   5.730 -15.871  0.00  0.00      PROA  
ATOM    396  O   ASN P  59     -16.124   6.039 -14.721  0.00  0.00      PROA  
ATOM    397  N   LEU P  60     -14.839   4.728 -15.987  0.00  0.00      PROA  
ATOM    398  HN  LEU P  60     -14.640   4.324 -16.876  0.00  0.00      PROA  
ATOM    399  CA  LEU P  60     -14.094   4.174 -14.876  0.00  0.00      PROA  
ATOM    400  HA  LEU P  60     -14.819   3.902 -14.123  0.00  0.00      PROA  
ATOM    401  CB  LEU P  60     -13.185   2.917 -15.300  0.00  0.00      PROA  
ATOM    402  HB1 LEU P  60     -12.579   3.277 -16.158  0.00  0.00      PROA  
ATOM    403  HB2 LEU P  60     -13.813   2.118 -15.750  0.00  0.00      PROA  
ATOM    404  CG  LEU P  60     -12.291   2.385 -14.137  0.00  0.00      PROA  
ATOM    405  HG  LEU P  60     -11.682   3.247 -13.790  0.00  0.00      PROA  
ATOM    406  CD1 LEU P  60     -13.150   1.954 -12.925  0.00  0.00      PROA  
ATOM    407 HD11 LEU P  60     -13.959   2.702 -12.783  0.00  0.00      PROA  
ATOM    408 HD12 LEU P  60     -12.485   1.796 -12.049  0.00  0.00      PROA  
ATOM    409 HD13 LEU P  60     -13.771   1.032 -12.953  0.00  0.00      PROA  
ATOM    410  CD2 LEU P  60     -11.395   1.255 -14.620  0.00  0.00      PROA  
ATOM    411 HD21 LEU P  60     -10.789   1.686 -15.445  0.00  0.00      PROA  
ATOM    412 HD22 LEU P  60     -11.828   0.386 -15.161  0.00  0.00      PROA  
ATOM    413 HD23 LEU P  60     -10.731   0.951 -13.783  0.00  0.00      PROA  
ATOM    414  C   LEU P  60     -13.283   5.212 -14.150  0.00  0.00      PROA  
ATOM    415  O   LEU P  60     -13.364   5.266 -12.904  0.00  0.00      PROA  
ATOM    416  N   SER P  61     -12.511   6.124 -14.853  0.00  0.00      PROA  
ATOM    417  HN  SER P  61     -12.495   6.152 -15.850  0.00  0.00      PROA  
ATOM    418  CA  SER P  61     -11.570   7.113 -14.319  0.00  0.00      PROA  
ATOM    419  HA  SER P  61     -10.839   6.500 -13.814  0.00  0.00      PROA  
ATOM    420  CB  SER P  61     -10.807   7.940 -15.361  0.00  0.00      PROA  
ATOM    421  HB1 SER P  61      -9.898   8.332 -14.857  0.00  0.00      PROA  
ATOM    422  HB2 SER P  61     -11.410   8.732 -15.855  0.00  0.00      PROA  
ATOM    423  OG  SER P  61     -10.422   7.109 -16.457  0.00  0.00      PROA  
ATOM    424  HG1 SER P  61      -9.617   7.510 -16.792  0.00  0.00      PROA  
ATOM    425  C   SER P  61     -12.092   8.002 -13.186  0.00  0.00      PROA  
ATOM    426  O   SER P  61     -11.616   8.029 -12.038  0.00  0.00      PROA  
ATOM    427  N   VAL P  62     -13.296   8.602 -13.393  0.00  0.00      PROA  
ATOM    428  HN  VAL P  62     -13.619   8.452 -14.324  0.00  0.00      PROA  
ATOM    429  CA  VAL P  62     -14.109   9.294 -12.393  0.00  0.00      PROA  
ATOM    430  HA  VAL P  62     -13.401   9.965 -11.930  0.00  0.00      PROA  
ATOM    431  CB  VAL P  62     -15.347   9.947 -13.171  0.00  0.00      PROA  
ATOM    432  HB  VAL P  62     -15.860   9.091 -13.658  0.00  0.00      PROA  
ATOM    433  CG1 VAL P  62     -16.285  10.589 -12.186  0.00  0.00      PROA  
ATOM    434 HG11 VAL P  62     -15.990  11.542 -11.696  0.00  0.00      PROA  
ATOM    435 HG12 VAL P  62     -16.634   9.804 -11.482  0.00  0.00      PROA  
ATOM    436 HG13 VAL P  62     -17.224  10.767 -12.753  0.00  0.00      PROA  
ATOM    437  CG2 VAL P  62     -14.810  10.840 -14.288  0.00  0.00      PROA  
ATOM    438 HG21 VAL P  62     -14.250  10.357 -15.117  0.00  0.00      PROA  
ATOM    439 HG22 VAL P  62     -14.070  11.498 -13.786  0.00  0.00      PROA  
ATOM    440 HG23 VAL P  62     -15.639  11.428 -14.738  0.00  0.00      PROA  
ATOM    441  C   VAL P  62     -14.694   8.388 -11.269  0.00  0.00      PROA  
ATOM    442  O   VAL P  62     -14.609   8.768 -10.109  0.00  0.00      PROA  
ATOM    443  N   ALA P  63     -15.218   7.148 -11.523  0.00  0.00      PROA  
ATOM    444  HN  ALA P  63     -15.274   6.860 -12.476  0.00  0.00      PROA  
ATOM    445  CA  ALA P  63     -15.934   6.389 -10.597  0.00  0.00      PROA  
ATOM    446  HA  ALA P  63     -16.589   7.086 -10.094  0.00  0.00      PROA  
ATOM    447  CB  ALA P  63     -16.694   5.404 -11.424  0.00  0.00      PROA  
ATOM    448  HB1 ALA P  63     -15.998   5.001 -12.191  0.00  0.00      PROA  
ATOM    449  HB2 ALA P  63     -17.518   5.868 -12.007  0.00  0.00      PROA  
ATOM    450  HB3 ALA P  63     -17.146   4.578 -10.834  0.00  0.00      PROA  
ATOM    451  C   ALA P  63     -15.052   5.584  -9.677  0.00  0.00      PROA  
ATOM    452  O   ALA P  63     -15.461   5.236  -8.590  0.00  0.00      PROA  
ATOM    453  N   LEU P  64     -13.828   5.361 -10.132  0.00  0.00      PROA  
ATOM    454  HN  LEU P  64     -13.718   5.755 -11.041  0.00  0.00      PROA  
ATOM    455  CA  LEU P  64     -12.867   4.468  -9.510  0.00  0.00      PROA  
ATOM    456  HA  LEU P  64     -13.234   3.457  -9.610  0.00  0.00      PROA  
ATOM    457  CB  LEU P  64     -11.490   4.596 -10.261  0.00  0.00      PROA  
ATOM    458  HB1 LEU P  64     -11.223   5.672 -10.329  0.00  0.00      PROA  
ATOM    459  HB2 LEU P  64     -11.685   4.332 -11.323  0.00  0.00      PROA  
ATOM    460  CG  LEU P  64     -10.293   3.816  -9.743  0.00  0.00      PROA  
ATOM    461  HG  LEU P  64     -10.082   4.168  -8.710  0.00  0.00      PROA  
ATOM    462  CD1 LEU P  64     -10.658   2.297  -9.800  0.00  0.00      PROA  
ATOM    463 HD11 LEU P  64     -11.010   2.074 -10.829  0.00  0.00      PROA  
ATOM    464 HD12 LEU P  64     -11.403   2.018  -9.024  0.00  0.00      PROA  
ATOM    465 HD13 LEU P  64      -9.768   1.643  -9.676  0.00  0.00      PROA  
ATOM    466  CD2 LEU P  64      -9.121   4.214 -10.648  0.00  0.00      PROA  
ATOM    467 HD21 LEU P  64      -9.158   3.702 -11.633  0.00  0.00      PROA  
ATOM    468 HD22 LEU P  64      -8.168   3.863 -10.197  0.00  0.00      PROA  
ATOM    469 HD23 LEU P  64      -9.104   5.323 -10.721  0.00  0.00      PROA  
ATOM    470  C   LEU P  64     -12.629   4.697  -8.054  0.00  0.00      PROA  
ATOM    471  O   LEU P  64     -12.406   3.791  -7.238  0.00  0.00      PROA  
ATOM    472  N   VAL P  65     -12.678   6.001  -7.645  0.00  0.00      PROA  
ATOM    473  HN  VAL P  65     -12.737   6.691  -8.362  0.00  0.00      PROA  
ATOM    474  CA  VAL P  65     -12.397   6.474  -6.257  0.00  0.00      PROA  
ATOM    475  HA  VAL P  65     -11.575   5.895  -5.862  0.00  0.00      PROA  
ATOM    476  CB  VAL P  65     -11.983   7.922  -6.208  0.00  0.00      PROA  
ATOM    477  HB  VAL P  65     -11.918   8.224  -5.140  0.00  0.00      PROA  
ATOM    478  CG1 VAL P  65     -10.510   8.047  -6.807  0.00  0.00      PROA  
ATOM    479 HG11 VAL P  65      -9.959   7.238  -6.283  0.00  0.00      PROA  
ATOM    480 HG12 VAL P  65      -9.956   9.006  -6.713  0.00  0.00      PROA  
ATOM    481 HG13 VAL P  65     -10.426   7.853  -7.898  0.00  0.00      PROA  
ATOM    482  CG2 VAL P  65     -12.967   8.792  -6.930  0.00  0.00      PROA  
ATOM    483 HG21 VAL P  65     -12.575   9.829  -6.860  0.00  0.00      PROA  
ATOM    484 HG22 VAL P  65     -14.030   8.771  -6.608  0.00  0.00      PROA  
ATOM    485 HG23 VAL P  65     -12.965   8.590  -8.022  0.00  0.00      PROA  
ATOM    486  C   VAL P  65     -13.558   6.186  -5.298  0.00  0.00      PROA  
ATOM    487  O   VAL P  65     -13.504   6.162  -4.058  0.00  0.00      PROA  
ATOM    488  N   ASP P  66     -14.807   5.962  -5.878  0.00  0.00      PROA  
ATOM    489  HN  ASP P  66     -14.914   6.175  -6.846  0.00  0.00      PROA  
ATOM    490  CA  ASP P  66     -15.948   5.541  -5.115  0.00  0.00      PROA  
ATOM    491  HA  ASP P  66     -15.646   5.495  -4.079  0.00  0.00      PROA  
ATOM    492  CB  ASP P  66     -17.148   6.566  -5.272  0.00  0.00      PROA  
ATOM    493  HB1 ASP P  66     -18.063   6.234  -4.737  0.00  0.00      PROA  
ATOM    494  HB2 ASP P  66     -17.179   6.842  -6.348  0.00  0.00      PROA  
ATOM    495  CG  ASP P  66     -16.774   7.791  -4.426  0.00  0.00      PROA  
ATOM    496  OD1 ASP P  66     -16.642   7.693  -3.144  0.00  0.00      PROA  
ATOM    497  OD2 ASP P  66     -16.586   8.884  -4.962  0.00  0.00      PROA  
ATOM    498  C   ASP P  66     -16.356   4.086  -5.482  0.00  0.00      PROA  
ATOM    499  O   ASP P  66     -16.993   3.445  -4.679  0.00  0.00      PROA  
ATOM    500  N   MET P  67     -15.955   3.537  -6.617  0.00  0.00      PROA  
ATOM    501  HN  MET P  67     -15.389   4.062  -7.249  0.00  0.00      PROA  
ATOM    502  CA  MET P  67     -16.116   2.083  -6.848  0.00  0.00      PROA  
ATOM    503  HA  MET P  67     -17.131   1.772  -6.653  0.00  0.00      PROA  
ATOM    504  CB  MET P  67     -15.778   1.752  -8.329  0.00  0.00      PROA  
ATOM    505  HB1 MET P  67     -14.732   2.068  -8.533  0.00  0.00      PROA  
ATOM    506  HB2 MET P  67     -16.418   2.434  -8.928  0.00  0.00      PROA  
ATOM    507  CG  MET P  67     -15.952   0.352  -8.949  0.00  0.00      PROA  
ATOM    508  HG1 MET P  67     -16.981  -0.055  -8.851  0.00  0.00      PROA  
ATOM    509  HG2 MET P  67     -15.280  -0.237  -8.289  0.00  0.00      PROA  
ATOM    510  SD  MET P  67     -15.385   0.216 -10.643  0.00  0.00      PROA  
ATOM    511  CE  MET P  67     -16.317  -1.366 -10.839  0.00  0.00      PROA  
ATOM    512  HE1 MET P  67     -15.521  -2.136 -10.926  0.00  0.00      PROA  
ATOM    513  HE2 MET P  67     -16.721  -1.380 -11.874  0.00  0.00      PROA  
ATOM    514  HE3 MET P  67     -17.076  -1.641 -10.076  0.00  0.00      PROA  
ATOM    515  C   MET P  67     -15.264   1.177  -5.911  0.00  0.00      PROA  
ATOM    516  O   MET P  67     -15.583   0.036  -5.599  0.00  0.00      PROA  
ATOM    517  N   VAL P  68     -14.040   1.637  -5.632  0.00  0.00      PROA  
ATOM    518  HN  VAL P  68     -13.709   2.533  -5.915  0.00  0.00      PROA  
ATOM    519  CA  VAL P  68     -13.073   0.881  -4.870  0.00  0.00      PROA  
ATOM    520  HA  VAL P  68     -13.592   0.006  -4.508  0.00  0.00      PROA  
ATOM    521  CB  VAL P  68     -11.823   0.471  -5.577  0.00  0.00      PROA  
ATOM    522  HB  VAL P  68     -11.243   1.410  -5.702  0.00  0.00      PROA  
ATOM    523  CG1 VAL P  68     -10.984  -0.483  -4.766  0.00  0.00      PROA  
ATOM    524 HG11 VAL P  68      -9.965  -0.614  -5.190  0.00  0.00      PROA  
ATOM    525 HG12 VAL P  68     -11.542  -1.420  -4.552  0.00  0.00      PROA  
ATOM    526 HG13 VAL P  68     -10.664   0.117  -3.888  0.00  0.00      PROA  
ATOM    527  CG2 VAL P  68     -12.256  -0.026  -6.985  0.00  0.00      PROA  
ATOM    528 HG21 VAL P  68     -13.005  -0.845  -6.953  0.00  0.00      PROA  
ATOM    529 HG22 VAL P  68     -11.375  -0.410  -7.543  0.00  0.00      PROA  
ATOM    530 HG23 VAL P  68     -12.628   0.789  -7.642  0.00  0.00      PROA  
ATOM    531  C   VAL P  68     -12.536   1.655  -3.662  0.00  0.00      PROA  
ATOM    532  O   VAL P  68     -12.223   2.844  -3.792  0.00  0.00      PROA  
ATOM    533  N   ASP P  69     -12.480   1.042  -2.392  0.00  0.00      PROA  
ATOM    534  HN  ASP P  69     -12.546   0.047  -2.397  0.00  0.00      PROA  
ATOM    535  CA  ASP P  69     -12.131   1.653  -1.089  0.00  0.00      PROA  
ATOM    536  HA  ASP P  69     -12.563   2.642  -1.053  0.00  0.00      PROA  
ATOM    537  CB  ASP P  69     -12.786   0.852   0.161  0.00  0.00      PROA  
ATOM    538  HB1 ASP P  69     -12.439  -0.196   0.288  0.00  0.00      PROA  
ATOM    539  HB2 ASP P  69     -13.880   0.810  -0.026  0.00  0.00      PROA  
ATOM    540  CG  ASP P  69     -12.585   1.588   1.520  0.00  0.00      PROA  
ATOM    541  OD1 ASP P  69     -11.614   2.345   1.756  0.00  0.00      PROA  
ATOM    542  OD2 ASP P  69     -13.491   1.302   2.341  0.00  0.00      PROA  
ATOM    543  C   ASP P  69     -10.692   1.891  -1.083  0.00  0.00      PROA  
ATOM    544  O   ASP P  69      -9.872   1.003  -1.174  0.00  0.00      PROA  
ATOM    545  N   SER P  70     -10.317   3.142  -0.941  0.00  0.00      PROA  
ATOM    546  HN  SER P  70     -11.043   3.809  -1.091  0.00  0.00      PROA  
ATOM    547  CA  SER P  70      -8.982   3.685  -0.786  0.00  0.00      PROA  
ATOM    548  HA  SER P  70      -8.303   3.235  -1.495  0.00  0.00      PROA  
ATOM    549  CB  SER P  70      -8.973   5.257  -0.957  0.00  0.00      PROA  
ATOM    550  HB1 SER P  70      -9.824   5.794  -0.487  0.00  0.00      PROA  
ATOM    551  HB2 SER P  70      -9.258   5.407  -2.020  0.00  0.00      PROA  
ATOM    552  OG  SER P  70      -7.746   5.774  -0.549  0.00  0.00      PROA  
ATOM    553  HG1 SER P  70      -7.887   6.696  -0.323  0.00  0.00      PROA  
ATOM    554  C   SER P  70      -8.304   3.312   0.583  0.00  0.00      PROA  
ATOM    555  O   SER P  70      -7.083   3.151   0.655  0.00  0.00      PROA  
ATOM    556  N   ASN P  71      -9.031   3.031   1.709  0.00  0.00      PROA  
ATOM    557  HN  ASN P  71     -10.009   2.858   1.624  0.00  0.00      PROA  
ATOM    558  CA  ASN P  71      -8.522   2.834   3.070  0.00  0.00      PROA  
ATOM    559  HA  ASN P  71      -7.454   2.991   3.109  0.00  0.00      PROA  
ATOM    560  CB  ASN P  71      -9.224   3.866   4.070  0.00  0.00      PROA  
ATOM    561  HB1 ASN P  71      -8.564   4.034   4.947  0.00  0.00      PROA  
ATOM    562  HB2 ASN P  71     -10.171   3.426   4.449  0.00  0.00      PROA  
ATOM    563  CG  ASN P  71      -9.671   5.199   3.447  0.00  0.00      PROA  
ATOM    564  OD1 ASN P  71     -10.896   5.460   3.581  0.00  0.00      PROA  
ATOM    565  ND2 ASN P  71      -8.772   5.996   2.892  0.00  0.00      PROA  
ATOM    566 HD21 ASN P  71      -9.039   6.936   2.680  0.00  0.00      PROA  
ATOM    567 HD22 ASN P  71      -7.811   5.722   2.914  0.00  0.00      PROA  
ATOM    568  C   ASN P  71      -8.684   1.391   3.567  0.00  0.00      PROA  
ATOM    569  O   ASN P  71      -8.206   1.000   4.662  0.00  0.00      PROA  
ATOM    570  N   THR P  72      -9.205   0.525   2.680  0.00  0.00      PROA  
ATOM    571  HN  THR P  72      -9.581   0.853   1.817  0.00  0.00      PROA  
ATOM    572  CA  THR P  72      -9.352  -1.004   2.795  0.00  0.00      PROA  
ATOM    573  HA  THR P  72     -10.110  -1.079   3.561  0.00  0.00      PROA  
ATOM    574  CB  THR P  72      -9.936  -1.703   1.603  0.00  0.00      PROA  
ATOM    575  HB  THR P  72     -10.784  -1.024   1.370  0.00  0.00      PROA  
ATOM    576  OG1 THR P  72     -10.472  -2.945   1.978  0.00  0.00      PROA  
ATOM    577  HG1 THR P  72     -11.193  -2.800   2.596  0.00  0.00      PROA  
ATOM    578  CG2 THR P  72      -8.994  -1.870   0.461  0.00  0.00      PROA  
ATOM    579 HG21 THR P  72      -8.177  -2.583   0.700  0.00  0.00      PROA  
ATOM    580 HG22 THR P  72      -8.436  -1.014   0.025  0.00  0.00      PROA  
ATOM    581 HG23 THR P  72      -9.533  -2.322  -0.400  0.00  0.00      PROA  
ATOM    582  C   THR P  72      -8.149  -1.704   3.260  0.00  0.00      PROA  
ATOM    583  O   THR P  72      -6.958  -1.475   2.915  0.00  0.00      PROA  
ATOM    584  N   THR P  73      -8.323  -2.531   4.295  0.00  0.00      PROA  
ATOM    585  HN  THR P  73      -9.242  -2.770   4.599  0.00  0.00      PROA  
ATOM    586  CA  THR P  73      -7.337  -3.036   5.197  0.00  0.00      PROA  
ATOM    587  HA  THR P  73      -6.423  -3.302   4.688  0.00  0.00      PROA  
ATOM    588  CB  THR P  73      -6.979  -2.146   6.413  0.00  0.00      PROA  
ATOM    589  HB  THR P  73      -6.473  -1.256   5.983  0.00  0.00      PROA  
ATOM    590  OG1 THR P  73      -6.010  -2.662   7.318  0.00  0.00      PROA  
ATOM    591  HG1 THR P  73      -6.052  -2.050   8.056  0.00  0.00      PROA  
ATOM    592  CG2 THR P  73      -8.235  -1.776   7.134  0.00  0.00      PROA  
ATOM    593 HG21 THR P  73      -8.864  -1.027   6.606  0.00  0.00      PROA  
ATOM    594 HG22 THR P  73      -7.936  -1.234   8.057  0.00  0.00      PROA  
ATOM    595 HG23 THR P  73      -8.846  -2.669   7.387  0.00  0.00      PROA  
ATOM    596  C   THR P  73      -7.877  -4.394   5.851  0.00  0.00      PROA  
ATOM    597  O   THR P  73      -9.083  -4.670   5.781  0.00  0.00      PROA  
ATOM    598  N   LEU P  74      -6.945  -5.287   6.248  0.00  0.00      PROA  
ATOM    599  HN  LEU P  74      -5.997  -5.140   5.977  0.00  0.00      PROA  
ATOM    600  CA  LEU P  74      -7.147  -6.599   6.908  0.00  0.00      PROA  
ATOM    601  HA  LEU P  74      -8.176  -6.868   7.092  0.00  0.00      PROA  
ATOM    602  CB  LEU P  74      -6.695  -7.855   6.142  0.00  0.00      PROA  
ATOM    603  HB1 LEU P  74      -6.723  -8.803   6.721  0.00  0.00      PROA  
ATOM    604  HB2 LEU P  74      -5.652  -7.733   5.781  0.00  0.00      PROA  
ATOM    605  CG  LEU P  74      -7.488  -8.018   4.864  0.00  0.00      PROA  
ATOM    606  HG  LEU P  74      -7.740  -7.033   4.416  0.00  0.00      PROA  
ATOM    607  CD1 LEU P  74      -6.568  -8.700   3.807  0.00  0.00      PROA  
ATOM    608 HD11 LEU P  74      -5.693  -8.034   3.647  0.00  0.00      PROA  
ATOM    609 HD12 LEU P  74      -7.194  -8.911   2.914  0.00  0.00      PROA  
ATOM    610 HD13 LEU P  74      -6.257  -9.605   4.370  0.00  0.00      PROA  
ATOM    611  CD2 LEU P  74      -8.697  -8.925   5.091  0.00  0.00      PROA  
ATOM    612 HD21 LEU P  74      -9.228  -9.112   4.133  0.00  0.00      PROA  
ATOM    613 HD22 LEU P  74      -9.339  -8.393   5.825  0.00  0.00      PROA  
ATOM    614 HD23 LEU P  74      -8.369  -9.895   5.521  0.00  0.00      PROA  
ATOM    615  C   LEU P  74      -6.483  -6.632   8.236  0.00  0.00      PROA  
ATOM    616  O   LEU P  74      -6.628  -7.576   8.988  0.00  0.00      PROA  
ATOM    617  N   GLU P  75      -5.781  -5.564   8.599  0.00  0.00      PROA  
ATOM    618  HN  GLU P  75      -5.723  -4.800   7.960  0.00  0.00      PROA  
ATOM    619  CA  GLU P  75      -5.358  -5.287   9.927  0.00  0.00      PROA  
ATOM    620  HA  GLU P  75      -5.642  -6.100  10.579  0.00  0.00      PROA  
ATOM    621  CB  GLU P  75      -3.775  -5.275   9.849  0.00  0.00      PROA  
ATOM    622  HB1 GLU P  75      -3.316  -5.138  10.851  0.00  0.00      PROA  
ATOM    623  HB2 GLU P  75      -3.480  -4.348   9.313  0.00  0.00      PROA  
ATOM    624  CG  GLU P  75      -3.139  -6.531   9.167  0.00  0.00      PROA  
ATOM    625  HG1 GLU P  75      -3.221  -6.462   8.061  0.00  0.00      PROA  
ATOM    626  HG2 GLU P  75      -3.678  -7.410   9.581  0.00  0.00      PROA  
ATOM    627  CD  GLU P  75      -1.719  -6.628   9.566  0.00  0.00      PROA  
ATOM    628  OE1 GLU P  75      -0.928  -5.918   8.923  0.00  0.00      PROA  
ATOM    629  OE2 GLU P  75      -1.291  -7.229  10.622  0.00  0.00      PROA  
ATOM    630  C   GLU P  75      -5.976  -4.042  10.479  0.00  0.00      PROA  
ATOM    631  O   GLU P  75      -7.202  -3.748  10.329  0.00  0.00      PROA  
ATOM    632  N   ASP P  76      -5.220  -3.135  11.116  0.00  0.00      PROA  
ATOM    633  HN  ASP P  76      -4.247  -3.318  11.228  0.00  0.00      PROA  
ATOM    634  CA  ASP P  76      -5.647  -1.871  11.553  0.00  0.00      PROA  
ATOM    635  HA  ASP P  76      -6.499  -2.036  12.195  0.00  0.00      PROA  
ATOM    636  CB  ASP P  76      -4.737  -1.213  12.604  0.00  0.00      PROA  
ATOM    637  HB1 ASP P  76      -5.190  -0.288  13.020  0.00  0.00      PROA  
ATOM    638  HB2 ASP P  76      -3.762  -0.933  12.150  0.00  0.00      PROA  
ATOM    639  CG  ASP P  76      -4.405  -2.202  13.711  0.00  0.00      PROA  
ATOM    640  OD1 ASP P  76      -5.311  -3.010  14.128  0.00  0.00      PROA  
ATOM    641  OD2 ASP P  76      -3.320  -2.198  14.263  0.00  0.00      PROA  
ATOM    642  C   ASP P  76      -6.076  -0.876  10.541  0.00  0.00      PROA  
ATOM    643  O   ASP P  76      -5.812  -0.913   9.306  0.00  0.00      PROA  
ATOM    644  N   ASN P  77      -6.987   0.011  11.076  0.00  0.00      PROA  
ATOM    645  HN  ASN P  77      -7.417  -0.150  11.961  0.00  0.00      PROA  
ATOM    646  CA  ASN P  77      -7.248   1.295  10.537  0.00  0.00      PROA  
ATOM    647  HA  ASN P  77      -7.795   0.990   9.657  0.00  0.00      PROA  
ATOM    648  CB  ASN P  77      -8.214   2.178  11.400  0.00  0.00      PROA  
ATOM    649  HB1 ASN P  77      -8.642   2.952  10.728  0.00  0.00      PROA  
ATOM    650  HB2 ASN P  77      -7.663   2.725  12.195  0.00  0.00      PROA  
ATOM    651  CG  ASN P  77      -9.464   1.462  11.990  0.00  0.00      PROA  
ATOM    652  OD1 ASN P  77      -9.818   1.440  13.162  0.00  0.00      PROA  
ATOM    653  ND2 ASN P  77     -10.229   0.904  11.046  0.00  0.00      PROA  
ATOM    654 HD21 ASN P  77     -10.077   1.004  10.062  0.00  0.00      PROA  
ATOM    655 HD22 ASN P  77     -10.896   0.207  11.309  0.00  0.00      PROA  
ATOM    656  C   ASN P  77      -6.051   2.152  10.136  0.00  0.00      PROA  
ATOM    657  O   ASN P  77      -5.106   2.358  10.896  0.00  0.00      PROA  
ATOM    658  N   ARG P  78      -6.093   2.766   8.903  0.00  0.00      PROA  
ATOM    659  HN  ARG P  78      -6.970   2.745   8.431  0.00  0.00      PROA  
ATOM    660  CA  ARG P  78      -5.075   3.576   8.390  0.00  0.00      PROA  
ATOM    661  HA  ARG P  78      -4.469   3.923   9.213  0.00  0.00      PROA  
ATOM    662  CB  ARG P  78      -4.194   2.753   7.361  0.00  0.00      PROA  
ATOM    663  HB1 ARG P  78      -3.839   1.873   7.939  0.00  0.00      PROA  
ATOM    664  HB2 ARG P  78      -3.229   3.257   7.136  0.00  0.00      PROA  
ATOM    665  CG  ARG P  78      -4.942   2.254   6.106  0.00  0.00      PROA  
ATOM    666  HG1 ARG P  78      -5.541   3.059   5.628  0.00  0.00      PROA  
ATOM    667  HG2 ARG P  78      -5.716   1.514   6.401  0.00  0.00      PROA  
ATOM    668  CD  ARG P  78      -4.034   1.675   4.998  0.00  0.00      PROA  
ATOM    669  HD1 ARG P  78      -3.371   0.884   5.408  0.00  0.00      PROA  
ATOM    670  HD2 ARG P  78      -3.476   2.537   4.574  0.00  0.00      PROA  
ATOM    671  NE  ARG P  78      -4.865   1.077   3.884  0.00  0.00      PROA  
ATOM    672  HE  ARG P  78      -5.606   0.437   4.090  0.00  0.00      PROA  
ATOM    673  CZ  ARG P  78      -4.543   0.951   2.587  0.00  0.00      PROA  
ATOM    674  NH1 ARG P  78      -5.370   0.389   1.772  0.00  0.00      PROA  
ATOM    675 HH11 ARG P  78      -6.155  -0.040   2.219  0.00  0.00      PROA  
ATOM    676 HH12 ARG P  78      -5.031   0.096   0.879  0.00  0.00      PROA  
ATOM    677  NH2 ARG P  78      -3.357   1.469   2.179  0.00  0.00      PROA  
ATOM    678 HH21 ARG P  78      -2.817   2.038   2.799  0.00  0.00      PROA  
ATOM    679 HH22 ARG P  78      -3.300   1.869   1.264  0.00  0.00      PROA  
ATOM    680  C   ARG P  78      -5.653   4.780   7.714  0.00  0.00      PROA  
ATOM    681  O   ARG P  78      -6.758   4.808   7.177  0.00  0.00      PROA  
ATOM    682  N   THR P  79      -4.934   5.885   7.750  0.00  0.00      PROA  
ATOM    683  HN  THR P  79      -4.125   5.912   8.332  0.00  0.00      PROA  
ATOM    684  CA  THR P  79      -5.287   7.227   7.148  0.00  0.00      PROA  
ATOM    685  HA  THR P  79      -6.321   7.255   6.835  0.00  0.00      PROA  
ATOM    686  CB  THR P  79      -4.866   8.545   7.928  0.00  0.00      PROA  
ATOM    687  HB  THR P  79      -5.165   9.431   7.328  0.00  0.00      PROA  
ATOM    688  OG1 THR P  79      -3.481   8.543   8.162  0.00  0.00      PROA  
ATOM    689  HG1 THR P  79      -3.136   9.431   8.278  0.00  0.00      PROA  
ATOM    690  CG2 THR P  79      -5.671   8.627   9.223  0.00  0.00      PROA  
ATOM    691 HG21 THR P  79      -6.767   8.498   9.095  0.00  0.00      PROA  
ATOM    692 HG22 THR P  79      -5.448   9.532   9.827  0.00  0.00      PROA  
ATOM    693 HG23 THR P  79      -5.389   7.837   9.951  0.00  0.00      PROA  
ATOM    694  C   THR P  79      -4.560   7.254   5.737  0.00  0.00      PROA  
ATOM    695  O   THR P  79      -3.480   6.735   5.497  0.00  0.00      PROA  
ATOM    696  N   SER P  80      -5.206   7.997   4.826  0.00  0.00      PROA  
ATOM    697  HN  SER P  80      -6.070   8.484   4.921  0.00  0.00      PROA  
ATOM    698  CA  SER P  80      -4.495   8.306   3.531  0.00  0.00      PROA  
ATOM    699  HA  SER P  80      -4.234   7.450   2.926  0.00  0.00      PROA  
ATOM    700  CB  SER P  80      -5.411   9.158   2.541  0.00  0.00      PROA  
ATOM    701  HB1 SER P  80      -5.556  10.141   3.038  0.00  0.00      PROA  
ATOM    702  HB2 SER P  80      -6.446   8.765   2.448  0.00  0.00      PROA  
ATOM    703  OG  SER P  80      -4.929   9.232   1.212  0.00  0.00      PROA  
ATOM    704  HG1 SER P  80      -5.267  10.018   0.776  0.00  0.00      PROA  
ATOM    705  C   SER P  80      -3.323   9.207   3.784  0.00  0.00      PROA  
ATOM    706  O   SER P  80      -3.446  10.140   4.558  0.00  0.00      PROA  
ATOM    707  N   LYS P  81      -2.130   8.992   3.193  0.00  0.00      PROA  
ATOM    708  HN  LYS P  81      -1.908   8.237   2.582  0.00  0.00      PROA  
ATOM    709  CA  LYS P  81      -0.936   9.830   3.516  0.00  0.00      PROA  
ATOM    710  HA  LYS P  81      -1.132  10.223   4.503  0.00  0.00      PROA  
ATOM    711  CB  LYS P  81       0.275   8.816   3.698  0.00  0.00      PROA  
ATOM    712  HB1 LYS P  81       1.256   9.292   3.913  0.00  0.00      PROA  
ATOM    713  HB2 LYS P  81       0.490   8.300   2.737  0.00  0.00      PROA  
ATOM    714  CG  LYS P  81       0.028   7.805   4.853  0.00  0.00      PROA  
ATOM    715  HG1 LYS P  81       0.856   7.065   4.887  0.00  0.00      PROA  
ATOM    716  HG2 LYS P  81      -0.884   7.180   4.753  0.00  0.00      PROA  
ATOM    717  CD  LYS P  81      -0.161   8.535   6.167  0.00  0.00      PROA  
ATOM    718  HD1 LYS P  81      -1.093   9.139   6.196  0.00  0.00      PROA  
ATOM    719  HD2 LYS P  81       0.779   9.099   6.344  0.00  0.00      PROA  
ATOM    720  CE  LYS P  81      -0.191   7.695   7.466  0.00  0.00      PROA  
ATOM    721  HE1 LYS P  81      -0.250   8.403   8.320  0.00  0.00      PROA  
ATOM    722  HE2 LYS P  81       0.670   7.010   7.621  0.00  0.00      PROA  
ATOM    723  NZ  LYS P  81      -1.386   6.781   7.512  0.00  0.00      PROA  
ATOM    724  HZ1 LYS P  81      -2.312   7.247   7.433  0.00  0.00      PROA  
ATOM    725  HZ2 LYS P  81      -1.407   6.081   8.281  0.00  0.00      PROA  
ATOM    726  HZ3 LYS P  81      -1.329   6.166   6.676  0.00  0.00      PROA  
ATOM    727  C   LYS P  81      -0.672  10.898   2.490  0.00  0.00      PROA  
ATOM    728  O   LYS P  81       0.355  11.576   2.472  0.00  0.00      PROA  
ATOM    729  N   ALA P  82      -1.698  11.246   1.691  0.00  0.00      PROA  
ATOM    730  HN  ALA P  82      -2.495  10.649   1.638  0.00  0.00      PROA  
ATOM    731  CA  ALA P  82      -1.697  12.488   0.844  0.00  0.00      PROA  
ATOM    732  HA  ALA P  82      -0.867  12.373   0.161  0.00  0.00      PROA  
ATOM    733  CB  ALA P  82      -2.960  12.340   0.049  0.00  0.00      PROA  
ATOM    734  HB1 ALA P  82      -3.844  12.876   0.455  0.00  0.00      PROA  
ATOM    735  HB2 ALA P  82      -3.176  11.256  -0.062  0.00  0.00      PROA  
ATOM    736  HB3 ALA P  82      -2.849  12.782  -0.964  0.00  0.00      PROA  
ATOM    737  C   ALA P  82      -1.457  13.820   1.617  0.00  0.00      PROA  
ATOM    738  O   ALA P  82      -1.725  13.998   2.808  0.00  0.00      PROA  
ATOM    739  N   CYS P  83      -1.169  14.846   0.738  0.00  0.00      PROA  
ATOM    740  HN  CYS P  83      -0.851  14.517  -0.147  0.00  0.00      PROA  
ATOM    741  CA  CYS P  83      -1.143  16.322   0.969  0.00  0.00      PROA  
ATOM    742  HA  CYS P  83      -0.093  16.505   1.141  0.00  0.00      PROA  
ATOM    743  CB  CYS P  83      -1.496  17.148  -0.276  0.00  0.00      PROA  
ATOM    744  HB1 CYS P  83      -1.431  18.225  -0.011  0.00  0.00      PROA  
ATOM    745  HB2 CYS P  83      -2.537  17.009  -0.639  0.00  0.00      PROA  
ATOM    746  SG  CYS P  83      -0.430  17.043  -1.725  0.00  0.00      PROA  
ATOM    747  C   CYS P  83      -2.003  16.853   2.148  0.00  0.00      PROA  
ATOM    748  O   CYS P  83      -3.209  16.545   2.109  0.00  0.00      PROA  
ATOM    749  N   PRO P  84      -1.534  17.607   3.105  0.00  0.00      PROA  
ATOM    750  CD  PRO P  84      -0.246  18.432   3.038  0.00  0.00      PROA  
ATOM    751  HD1 PRO P  84      -0.342  19.163   2.207  0.00  0.00      PROA  
ATOM    752  HD2 PRO P  84       0.629  17.768   2.870  0.00  0.00      PROA  
ATOM    753  CA  PRO P  84      -2.378  18.143   4.183  0.00  0.00      PROA  
ATOM    754  HA  PRO P  84      -2.485  17.302   4.852  0.00  0.00      PROA  
ATOM    755  CB  PRO P  84      -1.587  19.196   4.913  0.00  0.00      PROA  
ATOM    756  HB1 PRO P  84      -1.723  19.031   6.003  0.00  0.00      PROA  
ATOM    757  HB2 PRO P  84      -1.876  20.208   4.558  0.00  0.00      PROA  
ATOM    758  CG  PRO P  84      -0.154  19.003   4.480  0.00  0.00      PROA  
ATOM    759  HG1 PRO P  84       0.438  19.942   4.531  0.00  0.00      PROA  
ATOM    760  HG2 PRO P  84       0.340  18.218   5.092  0.00  0.00      PROA  
ATOM    761  C   PRO P  84      -3.814  18.720   3.833  0.00  0.00      PROA  
ATOM    762  O   PRO P  84      -3.947  19.540   2.867  0.00  0.00      PROA  
ATOM    763  N   GLU P  85      -4.858  18.297   4.518  0.00  0.00      PROA  
ATOM    764  HN  GLU P  85      -4.795  17.521   5.141  0.00  0.00      PROA  
ATOM    765  CA  GLU P  85      -6.124  18.820   4.509  0.00  0.00      PROA  
ATOM    766  HA  GLU P  85      -6.087  19.898   4.555  0.00  0.00      PROA  
ATOM    767  CB  GLU P  85      -6.958  18.110   3.363  0.00  0.00      PROA  
ATOM    768  HB1 GLU P  85      -7.012  17.046   3.678  0.00  0.00      PROA  
ATOM    769  HB2 GLU P  85      -6.329  18.178   2.450  0.00  0.00      PROA  
ATOM    770  CG  GLU P  85      -8.358  18.686   3.146  0.00  0.00      PROA  
ATOM    771  HG1 GLU P  85      -9.107  18.240   3.835  0.00  0.00      PROA  
ATOM    772  HG2 GLU P  85      -8.677  18.345   2.138  0.00  0.00      PROA  
ATOM    773  CD  GLU P  85      -8.522  20.223   3.278  0.00  0.00      PROA  
ATOM    774  OE1 GLU P  85      -8.964  20.646   4.361  0.00  0.00      PROA  
ATOM    775  OE2 GLU P  85      -8.190  20.931   2.303  0.00  0.00      PROA  
ATOM    776  C   GLU P  85      -6.744  18.538   5.857  0.00  0.00      PROA  
ATOM    777  O   GLU P  85      -6.487  17.509   6.489  0.00  0.00      PROA  
ATOM    778  N   HSD P  86      -7.495  19.517   6.458  0.00  0.00      PROA  
ATOM    779  HN  HSD P  86      -7.699  20.349   5.949  0.00  0.00      PROA  
ATOM    780  CA  HSD P  86      -7.992  19.407   7.776  0.00  0.00      PROA  
ATOM    781  HA  HSD P  86      -7.634  18.568   8.355  0.00  0.00      PROA  
ATOM    782  CB  HSD P  86      -7.776  20.629   8.709  0.00  0.00      PROA  
ATOM    783  HB1 HSD P  86      -8.155  20.400   9.728  0.00  0.00      PROA  
ATOM    784  HB2 HSD P  86      -8.380  21.451   8.268  0.00  0.00      PROA  
ATOM    785  ND1 HSD P  86      -5.339  20.456   9.652  0.00  0.00      PROA  
ATOM    786  HD1 HSD P  86      -5.467  19.932  10.494  0.00  0.00      PROA  
ATOM    787  CG  HSD P  86      -6.287  21.037   8.790  0.00  0.00      PROA  
ATOM    788  CE1 HSD P  86      -4.216  21.111   9.330  0.00  0.00      PROA  
ATOM    789  HE1 HSD P  86      -3.338  20.842   9.917  0.00  0.00      PROA  
ATOM    790  NE2 HSD P  86      -4.395  22.043   8.421  0.00  0.00      PROA  
ATOM    791  CD2 HSD P  86      -5.708  22.033   8.044  0.00  0.00      PROA  
ATOM    792  HD2 HSD P  86      -6.104  22.785   7.372  0.00  0.00      PROA  
ATOM    793  C   HSD P  86      -9.419  19.104   7.692  0.00  0.00      PROA  
ATOM    794  O   HSD P  86     -10.034  18.759   8.707  0.00  0.00      PROA  
ATOM    795  N   SER P  87     -10.009  19.096   6.514  0.00  0.00      PROA  
ATOM    796  HN  SER P  87      -9.428  19.164   5.707  0.00  0.00      PROA  
ATOM    797  CA  SER P  87     -11.522  18.920   6.358  0.00  0.00      PROA  
ATOM    798  HA  SER P  87     -11.849  18.803   7.381  0.00  0.00      PROA  
ATOM    799  CB  SER P  87     -12.212  20.107   5.628  0.00  0.00      PROA  
ATOM    800  HB1 SER P  87     -12.093  21.010   6.264  0.00  0.00      PROA  
ATOM    801  HB2 SER P  87     -13.292  19.865   5.536  0.00  0.00      PROA  
ATOM    802  OG  SER P  87     -11.605  20.279   4.362  0.00  0.00      PROA  
ATOM    803  HG1 SER P  87     -10.667  20.461   4.454  0.00  0.00      PROA  
ATOM    804  C   SER P  87     -11.887  17.669   5.649  0.00  0.00      PROA  
ATOM    805  O   SER P  87     -11.372  17.363   4.598  0.00  0.00      PROA  
ATOM    806  N   ALA P  88     -12.832  16.886   6.200  0.00  0.00      PROA  
ATOM    807  HN  ALA P  88     -13.197  17.264   7.047  0.00  0.00      PROA  
ATOM    808  CA  ALA P  88     -13.366  15.676   5.703  0.00  0.00      PROA  
ATOM    809  HA  ALA P  88     -12.553  14.980   5.845  0.00  0.00      PROA  
ATOM    810  CB  ALA P  88     -14.527  15.258   6.662  0.00  0.00      PROA  
ATOM    811  HB1 ALA P  88     -15.368  15.983   6.673  0.00  0.00      PROA  
ATOM    812  HB2 ALA P  88     -14.090  15.180   7.680  0.00  0.00      PROA  
ATOM    813  HB3 ALA P  88     -14.864  14.225   6.433  0.00  0.00      PROA  
ATOM    814  C   ALA P  88     -13.943  15.577   4.240  0.00  0.00      PROA  
ATOM    815  O   ALA P  88     -14.570  16.539   3.737  0.00  0.00      PROA  
ATOM    816  N   PRO P  89     -13.751  14.421   3.462  0.00  0.00      PROA  
ATOM    817  CD  PRO P  89     -13.056  13.214   3.912  0.00  0.00      PROA  
ATOM    818  HD1 PRO P  89     -13.815  12.674   4.517  0.00  0.00      PROA  
ATOM    819  HD2 PRO P  89     -12.136  13.393   4.508  0.00  0.00      PROA  
ATOM    820  CA  PRO P  89     -14.314  14.323   2.127  0.00  0.00      PROA  
ATOM    821  HA  PRO P  89     -14.343  15.244   1.563  0.00  0.00      PROA  
ATOM    822  CB  PRO P  89     -13.192  13.562   1.521  0.00  0.00      PROA  
ATOM    823  HB1 PRO P  89     -12.286  14.203   1.484  0.00  0.00      PROA  
ATOM    824  HB2 PRO P  89     -13.390  13.163   0.503  0.00  0.00      PROA  
ATOM    825  CG  PRO P  89     -12.780  12.467   2.559  0.00  0.00      PROA  
ATOM    826  HG1 PRO P  89     -13.274  11.514   2.273  0.00  0.00      PROA  
ATOM    827  HG2 PRO P  89     -11.686  12.290   2.478  0.00  0.00      PROA  
ATOM    828  C   PRO P  89     -15.668  13.650   2.185  0.00  0.00      PROA  
ATOM    829  O   PRO P  89     -15.929  12.581   1.619  0.00  0.00      PROA  
ATOM    830  N   ILE P  90     -16.609  14.301   3.006  0.00  0.00      PROA  
ATOM    831  HN  ILE P  90     -16.317  15.134   3.468  0.00  0.00      PROA  
ATOM    832  CA  ILE P  90     -18.029  13.997   3.056  0.00  0.00      PROA  
ATOM    833  HA  ILE P  90     -18.082  12.985   3.430  0.00  0.00      PROA  
ATOM    834  CB  ILE P  90     -18.780  14.789   4.157  0.00  0.00      PROA  
ATOM    835  HB  ILE P  90     -19.833  14.444   4.082  0.00  0.00      PROA  
ATOM    836  CG2 ILE P  90     -18.059  14.443   5.589  0.00  0.00      PROA  
ATOM    837 HG21 ILE P  90     -17.687  13.396   5.589  0.00  0.00      PROA  
ATOM    838 HG22 ILE P  90     -18.778  14.587   6.424  0.00  0.00      PROA  
ATOM    839 HG23 ILE P  90     -17.136  15.043   5.745  0.00  0.00      PROA  
ATOM    840  CG1 ILE P  90     -18.840  16.302   4.065  0.00  0.00      PROA  
ATOM    841 HG11 ILE P  90     -19.155  16.371   3.001  0.00  0.00      PROA  
ATOM    842 HG12 ILE P  90     -17.825  16.684   4.305  0.00  0.00      PROA  
ATOM    843  CD  ILE P  90     -19.835  17.034   4.975  0.00  0.00      PROA  
ATOM    844  HD1 ILE P  90     -20.872  16.669   4.817  0.00  0.00      PROA  
ATOM    845  HD2 ILE P  90     -19.643  18.124   4.881  0.00  0.00      PROA  
ATOM    846  HD3 ILE P  90     -19.607  16.827   6.042  0.00  0.00      PROA  
ATOM    847  C   ILE P  90     -18.817  13.967   1.693  0.00  0.00      PROA  
ATOM    848  O   ILE P  90     -18.554  14.688   0.753  0.00  0.00      PROA  
ATOM    849  N   LYS P  91     -19.870  13.190   1.732  0.00  0.00      PROA  
ATOM    850  HN  LYS P  91     -20.075  12.601   2.510  0.00  0.00      PROA  
ATOM    851  CA  LYS P  91     -20.783  13.215   0.537  0.00  0.00      PROA  
ATOM    852  HA  LYS P  91     -20.317  13.499  -0.395  0.00  0.00      PROA  
ATOM    853  CB  LYS P  91     -21.473  11.855   0.332  0.00  0.00      PROA  
ATOM    854  HB1 LYS P  91     -22.245  11.926  -0.464  0.00  0.00      PROA  
ATOM    855  HB2 LYS P  91     -22.042  11.639   1.262  0.00  0.00      PROA  
ATOM    856  CG  LYS P  91     -20.602  10.664  -0.168  0.00  0.00      PROA  
ATOM    857  HG1 LYS P  91     -21.294   9.937  -0.643  0.00  0.00      PROA  
ATOM    858  HG2 LYS P  91     -20.175  10.295   0.789  0.00  0.00      PROA  
ATOM    859  CD  LYS P  91     -19.434  11.018  -1.147  0.00  0.00      PROA  
ATOM    860  HD1 LYS P  91     -18.826  11.874  -0.783  0.00  0.00      PROA  
ATOM    861  HD2 LYS P  91     -20.033  11.450  -1.977  0.00  0.00      PROA  
ATOM    862  CE  LYS P  91     -18.567   9.737  -1.478  0.00  0.00      PROA  
ATOM    863  HE1 LYS P  91     -19.248   9.027  -1.993  0.00  0.00      PROA  
ATOM    864  HE2 LYS P  91     -18.215   9.332  -0.505  0.00  0.00      PROA  
ATOM    865  NZ  LYS P  91     -17.460  10.141  -2.293  0.00  0.00      PROA  
ATOM    866  HZ1 LYS P  91     -17.130   9.344  -2.873  0.00  0.00      PROA  
ATOM    867  HZ2 LYS P  91     -16.678  10.553  -1.744  0.00  0.00      PROA  
ATOM    868  HZ3 LYS P  91     -17.766  10.908  -2.924  0.00  0.00      PROA  
ATOM    869  C   LYS P  91     -21.920  14.300   0.842  0.00  0.00      PROA  
ATOM    870  O   LYS P  91     -22.107  14.849   1.916  0.00  0.00      PROA  
ATOM    871  N   VAL P  92     -22.722  14.610  -0.220  0.00  0.00      PROA  
ATOM    872  HN  VAL P  92     -22.606  14.023  -1.017  0.00  0.00      PROA  
ATOM    873  CA  VAL P  92     -23.805  15.561  -0.124  0.00  0.00      PROA  
ATOM    874  HA  VAL P  92     -23.361  16.340   0.479  0.00  0.00      PROA  
ATOM    875  CB  VAL P  92     -24.239  16.310  -1.440  0.00  0.00      PROA  
ATOM    876  HB  VAL P  92     -23.261  16.408  -1.957  0.00  0.00      PROA  
ATOM    877  CG1 VAL P  92     -25.040  15.415  -2.449  0.00  0.00      PROA  
ATOM    878 HG11 VAL P  92     -25.129  15.928  -3.430  0.00  0.00      PROA  
ATOM    879 HG12 VAL P  92     -25.971  14.934  -2.081  0.00  0.00      PROA  
ATOM    880 HG13 VAL P  92     -24.425  14.514  -2.660  0.00  0.00      PROA  
ATOM    881  CG2 VAL P  92     -24.965  17.660  -1.201  0.00  0.00      PROA  
ATOM    882 HG21 VAL P  92     -24.347  18.388  -0.633  0.00  0.00      PROA  
ATOM    883 HG22 VAL P  92     -25.845  17.365  -0.590  0.00  0.00      PROA  
ATOM    884 HG23 VAL P  92     -25.365  18.052  -2.160  0.00  0.00      PROA  
ATOM    885  C   VAL P  92     -24.980  14.988   0.674  0.00  0.00      PROA  
ATOM    886  O   VAL P  92     -25.334  13.824   0.462  0.00  0.00      PROA  
ATOM    887  N   HSD P  93     -25.655  15.839   1.498  0.00  0.00      PROA  
ATOM    888  HN  HSD P  93     -25.350  16.771   1.679  0.00  0.00      PROA  
ATOM    889  CA  HSD P  93     -26.971  15.514   1.951  0.00  0.00      PROA  
ATOM    890  HA  HSD P  93     -26.886  14.597   2.514  0.00  0.00      PROA  
ATOM    891  CB  HSD P  93     -27.556  16.649   2.816  0.00  0.00      PROA  
ATOM    892  HB1 HSD P  93     -27.415  17.581   2.227  0.00  0.00      PROA  
ATOM    893  HB2 HSD P  93     -26.789  16.773   3.610  0.00  0.00      PROA  
ATOM    894  ND1 HSD P  93     -29.059  15.451   4.407  0.00  0.00      PROA  
ATOM    895  HD1 HSD P  93     -28.384  14.799   4.752  0.00  0.00      PROA  
ATOM    896  CG  HSD P  93     -28.862  16.450   3.458  0.00  0.00      PROA  
ATOM    897  CE1 HSD P  93     -30.261  15.687   4.824  0.00  0.00      PROA  
ATOM    898  HE1 HSD P  93     -30.749  14.913   5.416  0.00  0.00      PROA  
ATOM    899  NE2 HSD P  93     -30.828  16.717   4.295  0.00  0.00      PROA  
ATOM    900  CD2 HSD P  93     -29.983  17.142   3.373  0.00  0.00      PROA  
ATOM    901  HD2 HSD P  93     -30.067  18.137   2.954  0.00  0.00      PROA  
ATOM    902  C   HSD P  93     -27.997  15.172   0.820  0.00  0.00      PROA  
ATOM    903  O   HSD P  93     -28.342  16.045  -0.002  0.00  0.00      PROA  
ATOM    904  N   HSD P  94     -28.516  13.944   0.854  0.00  0.00      PROA  
ATOM    905  HN  HSD P  94     -28.275  13.285   1.563  0.00  0.00      PROA  
ATOM    906  CA  HSD P  94     -29.406  13.256  -0.129  0.00  0.00      PROA  
ATOM    907  HA  HSD P  94     -29.997  12.511   0.384  0.00  0.00      PROA  
ATOM    908  CB  HSD P  94     -30.583  14.141  -0.788  0.00  0.00      PROA  
ATOM    909  HB1 HSD P  94     -31.155  13.464  -1.457  0.00  0.00      PROA  
ATOM    910  HB2 HSD P  94     -30.255  14.975  -1.446  0.00  0.00      PROA  
ATOM    911  ND1 HSD P  94     -32.930  14.794  -0.101  0.00  0.00      PROA  
ATOM    912  HD1 HSD P  94     -33.399  14.867  -0.981  0.00  0.00      PROA  
ATOM    913  CG  HSD P  94     -31.636  14.578   0.167  0.00  0.00      PROA  
ATOM    914  CE1 HSD P  94     -33.605  15.076   1.070  0.00  0.00      PROA  
ATOM    915  HE1 HSD P  94     -34.670  15.308   1.067  0.00  0.00      PROA  
ATOM    916  NE2 HSD P  94     -32.824  15.007   2.124  0.00  0.00      PROA  
ATOM    917  CD2 HSD P  94     -31.580  14.724   1.565  0.00  0.00      PROA  
ATOM    918  HD2 HSD P  94     -30.705  14.562   2.181  0.00  0.00      PROA  
ATOM    919  C   HSD P  94     -28.585  12.389  -1.059  0.00  0.00      PROA  
ATOM    920  O   HSD P  94     -29.027  11.930  -2.087  0.00  0.00      PROA  
ATOM    921  N   ASN P  95     -27.323  12.077  -0.775  0.00  0.00      PROA  
ATOM    922  HN  ASN P  95     -26.854  12.504  -0.006  0.00  0.00      PROA  
ATOM    923  CA  ASN P  95     -26.560  11.077  -1.439  0.00  0.00      PROA  
ATOM    924  HA  ASN P  95     -27.074  10.695  -2.309  0.00  0.00      PROA  
ATOM    925  CB  ASN P  95     -25.123  11.598  -1.820  0.00  0.00      PROA  
ATOM    926  HB1 ASN P  95     -24.572  11.679  -0.859  0.00  0.00      PROA  
ATOM    927  HB2 ASN P  95     -25.273  12.546  -2.380  0.00  0.00      PROA  
ATOM    928  CG  ASN P  95     -24.308  10.627  -2.603  0.00  0.00      PROA  
ATOM    929  OD1 ASN P  95     -24.699   9.446  -2.785  0.00  0.00      PROA  
ATOM    930  ND2 ASN P  95     -23.186  11.114  -3.181  0.00  0.00      PROA  
ATOM    931 HD21 ASN P  95     -22.709  10.428  -3.730  0.00  0.00      PROA  
ATOM    932 HD22 ASN P  95     -22.841  12.039  -3.021  0.00  0.00      PROA  
ATOM    933  C   ASN P  95     -26.558   9.847  -0.540  0.00  0.00      PROA  
ATOM    934  O   ASN P  95     -26.130   9.858   0.608  0.00  0.00      PROA  
ATOM    935  N   GLN P  96     -27.151   8.653  -0.987  0.00  0.00      PROA  
ATOM    936  HN  GLN P  96     -27.607   8.611  -1.873  0.00  0.00      PROA  
ATOM    937  CA  GLN P  96     -27.305   7.335  -0.341  0.00  0.00      PROA  
ATOM    938  HA  GLN P  96     -27.164   7.467   0.722  0.00  0.00      PROA  
ATOM    939  CB  GLN P  96     -28.732   6.905  -0.755  0.00  0.00      PROA  
ATOM    940  HB1 GLN P  96     -28.969   5.965  -0.212  0.00  0.00      PROA  
ATOM    941  HB2 GLN P  96     -28.943   6.723  -1.831  0.00  0.00      PROA  
ATOM    942  CG  GLN P  96     -29.906   7.892  -0.353  0.00  0.00      PROA  
ATOM    943  HG1 GLN P  96     -30.844   7.321  -0.515  0.00  0.00      PROA  
ATOM    944  HG2 GLN P  96     -29.890   8.773  -1.030  0.00  0.00      PROA  
ATOM    945  CD  GLN P  96     -29.953   8.385   1.068  0.00  0.00      PROA  
ATOM    946  OE1 GLN P  96     -29.874   9.593   1.298  0.00  0.00      PROA  
ATOM    947  NE2 GLN P  96     -29.851   7.450   2.103  0.00  0.00      PROA  
ATOM    948 HE21 GLN P  96     -29.724   7.748   3.049  0.00  0.00      PROA  
ATOM    949 HE22 GLN P  96     -29.866   6.475   1.883  0.00  0.00      PROA  
ATOM    950  C   GLN P  96     -26.370   6.317  -0.963  0.00  0.00      PROA  
ATOM    951  O   GLN P  96     -26.783   5.133  -0.943  0.00  0.00      PROA  
ATOM    952  N   THR P  97     -25.232   6.737  -1.536  0.00  0.00      PROA  
ATOM    953  HN  THR P  97     -25.169   7.705  -1.765  0.00  0.00      PROA  
ATOM    954  CA  THR P  97     -24.107   5.973  -2.129  0.00  0.00      PROA  
ATOM    955  HA  THR P  97     -24.404   5.902  -3.165  0.00  0.00      PROA  
ATOM    956  CB  THR P  97     -22.792   6.690  -2.073  0.00  0.00      PROA  
ATOM    957  HB  THR P  97     -22.955   7.788  -2.128  0.00  0.00      PROA  
ATOM    958  OG1 THR P  97     -21.977   6.454  -3.202  0.00  0.00      PROA  
ATOM    959  HG1 THR P  97     -21.960   7.250  -3.738  0.00  0.00      PROA  
ATOM    960  CG2 THR P  97     -22.060   6.546  -0.694  0.00  0.00      PROA  
ATOM    961 HG21 THR P  97     -22.789   6.770   0.114  0.00  0.00      PROA  
ATOM    962 HG22 THR P  97     -21.158   7.195  -0.696  0.00  0.00      PROA  
ATOM    963 HG23 THR P  97     -21.763   5.490  -0.521  0.00  0.00      PROA  
ATOM    964  C   THR P  97     -23.970   4.519  -1.634  0.00  0.00      PROA  
ATOM    965  O   THR P  97     -24.045   4.173  -0.436  0.00  0.00      PROA  
ATOM    966  N   GLY P  98     -23.764   3.654  -2.593  0.00  0.00      PROA  
ATOM    967  HN  GLY P  98     -23.604   3.895  -3.547  0.00  0.00      PROA  
ATOM    968  CA  GLY P  98     -23.622   2.202  -2.328  0.00  0.00      PROA  
ATOM    969  HA1 GLY P  98     -23.787   1.655  -3.245  0.00  0.00      PROA  
ATOM    970  HA2 GLY P  98     -24.251   1.950  -1.488  0.00  0.00      PROA  
ATOM    971  C   GLY P  98     -22.231   1.705  -2.040  0.00  0.00      PROA  
ATOM    972  O   GLY P  98     -21.299   2.461  -2.089  0.00  0.00      PROA  
ATOM    973  N   LYS P  99     -21.998   0.363  -1.939  0.00  0.00      PROA  
ATOM    974  HN  LYS P  99     -22.737  -0.303  -2.005  0.00  0.00      PROA  
ATOM    975  CA  LYS P  99     -20.817  -0.290  -1.442  0.00  0.00      PROA  
ATOM    976  HA  LYS P  99     -20.589   0.151  -0.482  0.00  0.00      PROA  
ATOM    977  CB  LYS P  99     -21.235  -1.788  -0.987  0.00  0.00      PROA  
ATOM    978  HB1 LYS P  99     -20.245  -2.242  -0.768  0.00  0.00      PROA  
ATOM    979  HB2 LYS P  99     -21.678  -2.222  -1.909  0.00  0.00      PROA  
ATOM    980  CG  LYS P  99     -22.119  -1.845   0.317  0.00  0.00      PROA  
ATOM    981  HG1 LYS P  99     -23.096  -1.352   0.125  0.00  0.00      PROA  
ATOM    982  HG2 LYS P  99     -21.557  -1.262   1.077  0.00  0.00      PROA  
ATOM    983  CD  LYS P  99     -22.443  -3.275   0.787  0.00  0.00      PROA  
ATOM    984  HD1 LYS P  99     -22.982  -3.821  -0.016  0.00  0.00      PROA  
ATOM    985  HD2 LYS P  99     -23.037  -3.241   1.726  0.00  0.00      PROA  
ATOM    986  CE  LYS P  99     -21.145  -3.959   1.030  0.00  0.00      PROA  
ATOM    987  HE1 LYS P  99     -20.377  -3.499   1.688  0.00  0.00      PROA  
ATOM    988  HE2 LYS P  99     -20.546  -4.057   0.100  0.00  0.00      PROA  
ATOM    989  NZ  LYS P  99     -21.394  -5.290   1.689  0.00  0.00      PROA  
ATOM    990  HZ1 LYS P  99     -21.696  -5.121   2.669  0.00  0.00      PROA  
ATOM    991  HZ2 LYS P  99     -20.604  -5.962   1.765  0.00  0.00      PROA  
ATOM    992  HZ3 LYS P  99     -22.147  -5.870   1.267  0.00  0.00      PROA  
ATOM    993  C   LYS P  99     -19.502  -0.220  -2.258  0.00  0.00      PROA  
ATOM    994  O   LYS P  99     -19.458  -0.559  -3.410  0.00  0.00      PROA  
ATOM    995  N   LYS P 100     -18.431   0.172  -1.579  0.00  0.00      PROA  
ATOM    996  HN  LYS P 100     -18.566   0.633  -0.705  0.00  0.00      PROA  
ATOM    997  CA  LYS P 100     -17.088   0.356  -2.161  0.00  0.00      PROA  
ATOM    998  HA  LYS P 100     -17.096   0.653  -3.200  0.00  0.00      PROA  
ATOM    999  CB  LYS P 100     -16.333   1.513  -1.485  0.00  0.00      PROA  
ATOM   1000  HB1 LYS P 100     -15.365   1.533  -2.030  0.00  0.00      PROA  
ATOM   1001  HB2 LYS P 100     -16.149   1.242  -0.423  0.00  0.00      PROA  
ATOM   1002  CG  LYS P 100     -16.920   2.919  -1.493  0.00  0.00      PROA  
ATOM   1003  HG1 LYS P 100     -17.602   3.153  -0.648  0.00  0.00      PROA  
ATOM   1004  HG2 LYS P 100     -17.517   3.014  -2.425  0.00  0.00      PROA  
ATOM   1005  CD  LYS P 100     -15.810   3.994  -1.513  0.00  0.00      PROA  
ATOM   1006  HD1 LYS P 100     -16.415   4.898  -1.742  0.00  0.00      PROA  
ATOM   1007  HD2 LYS P 100     -15.232   3.716  -2.421  0.00  0.00      PROA  
ATOM   1008  CE  LYS P 100     -15.159   4.180  -0.184  0.00  0.00      PROA  
ATOM   1009  HE1 LYS P 100     -14.611   3.349   0.309  0.00  0.00      PROA  
ATOM   1010  HE2 LYS P 100     -15.960   4.478   0.526  0.00  0.00      PROA  
ATOM   1011  NZ  LYS P 100     -14.360   5.380  -0.260  0.00  0.00      PROA  
ATOM   1012  HZ1 LYS P 100     -13.603   5.278  -0.964  0.00  0.00      PROA  
ATOM   1013  HZ2 LYS P 100     -13.913   5.574   0.659  0.00  0.00      PROA  
ATOM   1014  HZ3 LYS P 100     -14.924   6.235  -0.442  0.00  0.00      PROA  
ATOM   1015  C   LYS P 100     -16.250  -0.840  -1.987  0.00  0.00      PROA  
ATOM   1016  O   LYS P 100     -16.069  -1.316  -0.851  0.00  0.00      PROA  
ATOM   1017  N   TYR P 101     -15.764  -1.444  -3.135  0.00  0.00      PROA  
ATOM   1018  HN  TYR P 101     -15.887  -1.121  -4.071  0.00  0.00      PROA  
ATOM   1019  CA  TYR P 101     -15.055  -2.661  -3.002  0.00  0.00      PROA  
ATOM   1020  HA  TYR P 101     -15.614  -3.476  -2.567  0.00  0.00      PROA  
ATOM   1021  CB  TYR P 101     -14.682  -3.151  -4.484  0.00  0.00      PROA  
ATOM   1022  HB1 TYR P 101     -14.087  -4.079  -4.344  0.00  0.00      PROA  
ATOM   1023  HB2 TYR P 101     -14.093  -2.330  -4.945  0.00  0.00      PROA  
ATOM   1024  CG  TYR P 101     -15.898  -3.482  -5.306  0.00  0.00      PROA  
ATOM   1025  CD1 TYR P 101     -16.762  -4.549  -4.934  0.00  0.00      PROA  
ATOM   1026  HD1 TYR P 101     -16.484  -5.150  -4.080  0.00  0.00      PROA  
ATOM   1027  CE1 TYR P 101     -17.998  -4.749  -5.503  0.00  0.00      PROA  
ATOM   1028  HE1 TYR P 101     -18.713  -5.475  -5.143  0.00  0.00      PROA  
ATOM   1029  CZ  TYR P 101     -18.358  -3.917  -6.616  0.00  0.00      PROA  
ATOM   1030  OH  TYR P 101     -19.581  -3.947  -7.222  0.00  0.00      PROA  
ATOM   1031  HH  TYR P 101     -20.103  -4.584  -6.728  0.00  0.00      PROA  
ATOM   1032  CD2 TYR P 101     -16.181  -2.887  -6.529  0.00  0.00      PROA  
ATOM   1033  HD2 TYR P 101     -15.434  -2.173  -6.844  0.00  0.00      PROA  
ATOM   1034  CE2 TYR P 101     -17.434  -3.001  -7.064  0.00  0.00      PROA  
ATOM   1035  HE2 TYR P 101     -17.611  -2.328  -7.890  0.00  0.00      PROA  
ATOM   1036  C   TYR P 101     -13.704  -2.716  -2.178  0.00  0.00      PROA  
ATOM   1037  O   TYR P 101     -12.919  -1.803  -2.134  0.00  0.00      PROA  
ATOM   1038  N   GLN P 102     -13.586  -3.826  -1.398  0.00  0.00      PROA  
ATOM   1039  HN  GLN P 102     -14.182  -4.616  -1.516  0.00  0.00      PROA  
ATOM   1040  CA  GLN P 102     -12.478  -3.999  -0.528  0.00  0.00      PROA  
ATOM   1041  HA  GLN P 102     -12.104  -3.063  -0.139  0.00  0.00      PROA  
ATOM   1042  CB  GLN P 102     -12.941  -4.819   0.644  0.00  0.00      PROA  
ATOM   1043  HB1 GLN P 102     -12.128  -4.839   1.401  0.00  0.00      PROA  
ATOM   1044  HB2 GLN P 102     -13.135  -5.868   0.335  0.00  0.00      PROA  
ATOM   1045  CG  GLN P 102     -14.098  -4.172   1.398  0.00  0.00      PROA  
ATOM   1046  HG1 GLN P 102     -14.392  -4.865   2.214  0.00  0.00      PROA  
ATOM   1047  HG2 GLN P 102     -14.983  -4.123   0.727  0.00  0.00      PROA  
ATOM   1048  CD  GLN P 102     -13.907  -2.810   2.106  0.00  0.00      PROA  
ATOM   1049  OE1 GLN P 102     -13.168  -2.595   3.060  0.00  0.00      PROA  
ATOM   1050  NE2 GLN P 102     -14.434  -1.775   1.352  0.00  0.00      PROA  
ATOM   1051 HE21 GLN P 102     -14.370  -0.835   1.687  0.00  0.00      PROA  
ATOM   1052 HE22 GLN P 102     -14.701  -2.015   0.419  0.00  0.00      PROA  
ATOM   1053  C   GLN P 102     -11.325  -4.675  -1.180  0.00  0.00      PROA  
ATOM   1054  O   GLN P 102     -10.733  -5.631  -0.716  0.00  0.00      PROA  
ATOM   1055  N   TRP P 103     -10.832  -4.011  -2.275  0.00  0.00      PROA  
ATOM   1056  HN  TRP P 103     -11.245  -3.150  -2.562  0.00  0.00      PROA  
ATOM   1057  CA  TRP P 103      -9.713  -4.459  -3.143  0.00  0.00      PROA  
ATOM   1058  HA  TRP P 103      -9.305  -5.419  -2.863  0.00  0.00      PROA  
ATOM   1059  CB  TRP P 103     -10.090  -4.511  -4.542  0.00  0.00      PROA  
ATOM   1060  HB1 TRP P 103      -9.319  -5.166  -5.002  0.00  0.00      PROA  
ATOM   1061  HB2 TRP P 103     -10.106  -3.529  -5.061  0.00  0.00      PROA  
ATOM   1062  CG  TRP P 103     -11.411  -5.254  -4.782  0.00  0.00      PROA  
ATOM   1063  CD1 TRP P 103     -11.833  -6.433  -4.223  0.00  0.00      PROA  
ATOM   1064  HD1 TRP P 103     -11.488  -6.986  -3.362  0.00  0.00      PROA  
ATOM   1065  NE1 TRP P 103     -12.908  -6.960  -4.967  0.00  0.00      PROA  
ATOM   1066  HE1 TRP P 103     -13.376  -7.811  -4.874  0.00  0.00      PROA  
ATOM   1067  CE2 TRP P 103     -13.227  -6.060  -5.985  0.00  0.00      PROA  
ATOM   1068  CD2 TRP P 103     -12.331  -5.002  -5.914  0.00  0.00      PROA  
ATOM   1069  CE3 TRP P 103     -12.369  -3.961  -6.846  0.00  0.00      PROA  
ATOM   1070  HE3 TRP P 103     -11.671  -3.141  -6.768  0.00  0.00      PROA  
ATOM   1071  CZ3 TRP P 103     -13.388  -3.973  -7.821  0.00  0.00      PROA  
ATOM   1072  HZ3 TRP P 103     -13.462  -3.141  -8.505  0.00  0.00      PROA  
ATOM   1073  CZ2 TRP P 103     -14.239  -6.109  -6.865  0.00  0.00      PROA  
ATOM   1074  HZ2 TRP P 103     -14.834  -7.008  -6.931  0.00  0.00      PROA  
ATOM   1075  CH2 TRP P 103     -14.308  -5.084  -7.856  0.00  0.00      PROA  
ATOM   1076  HH2 TRP P 103     -14.986  -5.213  -8.686  0.00  0.00      PROA  
ATOM   1077  C   TRP P 103      -8.521  -3.545  -3.070  0.00  0.00      PROA  
ATOM   1078  O   TRP P 103      -8.583  -2.305  -3.206  0.00  0.00      PROA  
ATOM   1079  N   ASP P 104      -7.379  -4.104  -2.671  0.00  0.00      PROA  
ATOM   1080  HN  ASP P 104      -7.520  -4.994  -2.245  0.00  0.00      PROA  
ATOM   1081  CA  ASP P 104      -6.021  -3.560  -2.664  0.00  0.00      PROA  
ATOM   1082  HA  ASP P 104      -6.023  -2.797  -1.899  0.00  0.00      PROA  
ATOM   1083  CB  ASP P 104      -5.023  -4.729  -2.315  0.00  0.00      PROA  
ATOM   1084  HB1 ASP P 104      -5.295  -5.297  -1.400  0.00  0.00      PROA  
ATOM   1085  HB2 ASP P 104      -3.989  -4.355  -2.152  0.00  0.00      PROA  
ATOM   1086  CG  ASP P 104      -4.957  -5.819  -3.409  0.00  0.00      PROA  
ATOM   1087  OD1 ASP P 104      -5.689  -6.868  -3.349  0.00  0.00      PROA  
ATOM   1088  OD2 ASP P 104      -4.274  -5.591  -4.431  0.00  0.00      PROA  
ATOM   1089  C   ASP P 104      -5.581  -2.887  -4.045  0.00  0.00      PROA  
ATOM   1090  O   ASP P 104      -6.129  -3.037  -5.178  0.00  0.00      PROA  
ATOM   1091  N   ALA P 105      -4.454  -2.212  -3.930  0.00  0.00      PROA  
ATOM   1092  HN  ALA P 105      -3.979  -2.172  -3.054  0.00  0.00      PROA  
ATOM   1093  CA  ALA P 105      -3.884  -1.305  -4.908  0.00  0.00      PROA  
ATOM   1094  HA  ALA P 105      -4.629  -0.579  -5.199  0.00  0.00      PROA  
ATOM   1095  CB  ALA P 105      -2.559  -0.716  -4.346  0.00  0.00      PROA  
ATOM   1096  HB1 ALA P 105      -1.976  -1.542  -3.884  0.00  0.00      PROA  
ATOM   1097  HB2 ALA P 105      -2.860  -0.186  -3.416  0.00  0.00      PROA  
ATOM   1098  HB3 ALA P 105      -1.983  -0.109  -5.077  0.00  0.00      PROA  
ATOM   1099  C   ALA P 105      -3.492  -2.016  -6.261  0.00  0.00      PROA  
ATOM   1100  O   ALA P 105      -3.775  -1.421  -7.303  0.00  0.00      PROA  
ATOM   1101  N   GLU P 106      -3.007  -3.288  -6.202  0.00  0.00      PROA  
ATOM   1102  HN  GLU P 106      -2.824  -3.682  -5.304  0.00  0.00      PROA  
ATOM   1103  CA  GLU P 106      -2.497  -4.042  -7.255  0.00  0.00      PROA  
ATOM   1104  HA  GLU P 106      -2.071  -3.398  -8.010  0.00  0.00      PROA  
ATOM   1105  CB  GLU P 106      -1.276  -4.899  -6.757  0.00  0.00      PROA  
ATOM   1106  HB1 GLU P 106      -1.047  -5.577  -7.607  0.00  0.00      PROA  
ATOM   1107  HB2 GLU P 106      -1.505  -5.621  -5.943  0.00  0.00      PROA  
ATOM   1108  CG  GLU P 106      -0.225  -3.883  -6.350  0.00  0.00      PROA  
ATOM   1109  HG1 GLU P 106      -0.652  -3.214  -5.573  0.00  0.00      PROA  
ATOM   1110  HG2 GLU P 106      -0.040  -3.286  -7.269  0.00  0.00      PROA  
ATOM   1111  CD  GLU P 106       1.177  -4.383  -5.929  0.00  0.00      PROA  
ATOM   1112  OE1 GLU P 106       1.267  -5.585  -5.481  0.00  0.00      PROA  
ATOM   1113  OE2 GLU P 106       2.160  -3.665  -6.171  0.00  0.00      PROA  
ATOM   1114  C   GLU P 106      -3.531  -4.945  -7.874  0.00  0.00      PROA  
ATOM   1115  O   GLU P 106      -3.451  -5.142  -9.098  0.00  0.00      PROA  
ATOM   1116  N   THR P 107      -4.599  -5.210  -7.108  0.00  0.00      PROA  
ATOM   1117  HN  THR P 107      -4.595  -5.006  -6.132  0.00  0.00      PROA  
ATOM   1118  CA  THR P 107      -5.872  -5.696  -7.656  0.00  0.00      PROA  
ATOM   1119  HA  THR P 107      -5.826  -6.603  -8.240  0.00  0.00      PROA  
ATOM   1120  CB  THR P 107      -6.837  -6.127  -6.534  0.00  0.00      PROA  
ATOM   1121  HB  THR P 107      -6.999  -5.334  -5.773  0.00  0.00      PROA  
ATOM   1122  OG1 THR P 107      -6.367  -7.298  -5.834  0.00  0.00      PROA  
ATOM   1123  HG1 THR P 107      -5.927  -7.036  -5.022  0.00  0.00      PROA  
ATOM   1124  CG2 THR P 107      -8.228  -6.530  -7.105  0.00  0.00      PROA  
ATOM   1125 HG21 THR P 107      -7.898  -7.188  -7.937  0.00  0.00      PROA  
ATOM   1126 HG22 THR P 107      -8.756  -5.605  -7.421  0.00  0.00      PROA  
ATOM   1127 HG23 THR P 107      -8.818  -7.109  -6.362  0.00  0.00      PROA  
ATOM   1128  C   THR P 107      -6.485  -4.625  -8.546  0.00  0.00      PROA  
ATOM   1129  O   THR P 107      -6.814  -4.938  -9.706  0.00  0.00      PROA  
ATOM   1130  N   GLN P 108      -6.547  -3.323  -8.166  0.00  0.00      PROA  
ATOM   1131  HN  GLN P 108      -6.342  -3.107  -7.214  0.00  0.00      PROA  
ATOM   1132  CA  GLN P 108      -7.021  -2.299  -9.087  0.00  0.00      PROA  
ATOM   1133  HA  GLN P 108      -8.037  -2.473  -9.409  0.00  0.00      PROA  
ATOM   1134  CB  GLN P 108      -7.009  -0.972  -8.219  0.00  0.00      PROA  
ATOM   1135  HB1 GLN P 108      -7.054  -0.102  -8.908  0.00  0.00      PROA  
ATOM   1136  HB2 GLN P 108      -6.086  -0.894  -7.606  0.00  0.00      PROA  
ATOM   1137  CG  GLN P 108      -8.309  -0.779  -7.357  0.00  0.00      PROA  
ATOM   1138  HG1 GLN P 108      -8.406  -1.684  -6.719  0.00  0.00      PROA  
ATOM   1139  HG2 GLN P 108      -9.173  -0.563  -8.022  0.00  0.00      PROA  
ATOM   1140  CD  GLN P 108      -8.112   0.529  -6.534  0.00  0.00      PROA  
ATOM   1141  OE1 GLN P 108      -8.520   1.573  -6.986  0.00  0.00      PROA  
ATOM   1142  NE2 GLN P 108      -7.320   0.433  -5.473  0.00  0.00      PROA  
ATOM   1143 HE21 GLN P 108      -6.997   1.276  -5.042  0.00  0.00      PROA  
ATOM   1144 HE22 GLN P 108      -7.050  -0.472  -5.144  0.00  0.00      PROA  
ATOM   1145  C   GLN P 108      -6.165  -2.032 -10.248  0.00  0.00      PROA  
ATOM   1146  O   GLN P 108      -6.596  -1.440 -11.255  0.00  0.00      PROA  
ATOM   1147  N   GLY P 109      -4.811  -2.196 -10.103  0.00  0.00      PROA  
ATOM   1148  HN  GLY P 109      -4.615  -2.479  -9.167  0.00  0.00      PROA  
ATOM   1149  CA  GLY P 109      -3.849  -2.226 -11.217  0.00  0.00      PROA  
ATOM   1150  HA1 GLY P 109      -2.841  -2.418 -10.882  0.00  0.00      PROA  
ATOM   1151  HA2 GLY P 109      -4.006  -1.370 -11.857  0.00  0.00      PROA  
ATOM   1152  C   GLY P 109      -4.171  -3.326 -12.242  0.00  0.00      PROA  
ATOM   1153  O   GLY P 109      -4.087  -2.975 -13.464  0.00  0.00      PROA  
ATOM   1154  N   TRP P 110      -4.503  -4.529 -11.839  0.00  0.00      PROA  
ATOM   1155  HN  TRP P 110      -4.241  -4.770 -10.908  0.00  0.00      PROA  
ATOM   1156  CA  TRP P 110      -4.942  -5.511 -12.718  0.00  0.00      PROA  
ATOM   1157  HA  TRP P 110      -4.177  -5.693 -13.458  0.00  0.00      PROA  
ATOM   1158  CB  TRP P 110      -5.349  -6.856 -12.091  0.00  0.00      PROA  
ATOM   1159  HB1 TRP P 110      -5.805  -7.513 -12.862  0.00  0.00      PROA  
ATOM   1160  HB2 TRP P 110      -6.121  -6.718 -11.303  0.00  0.00      PROA  
ATOM   1161  CG  TRP P 110      -4.164  -7.592 -11.535  0.00  0.00      PROA  
ATOM   1162  CD1 TRP P 110      -3.860  -7.933 -10.251  0.00  0.00      PROA  
ATOM   1163  HD1 TRP P 110      -4.521  -7.903  -9.398  0.00  0.00      PROA  
ATOM   1164  NE1 TRP P 110      -2.575  -8.512 -10.216  0.00  0.00      PROA  
ATOM   1165  HE1 TRP P 110      -2.027  -8.734  -9.439  0.00  0.00      PROA  
ATOM   1166  CE2 TRP P 110      -2.101  -8.594 -11.443  0.00  0.00      PROA  
ATOM   1167  CD2 TRP P 110      -3.062  -8.003 -12.281  0.00  0.00      PROA  
ATOM   1168  CE3 TRP P 110      -2.759  -7.858 -13.635  0.00  0.00      PROA  
ATOM   1169  HE3 TRP P 110      -3.431  -7.332 -14.297  0.00  0.00      PROA  
ATOM   1170  CZ3 TRP P 110      -1.454  -8.197 -14.134  0.00  0.00      PROA  
ATOM   1171  HZ3 TRP P 110      -1.226  -8.030 -15.177  0.00  0.00      PROA  
ATOM   1172  CZ2 TRP P 110      -0.868  -8.983 -11.949  0.00  0.00      PROA  
ATOM   1173  HZ2 TRP P 110      -0.129  -9.414 -11.290  0.00  0.00      PROA  
ATOM   1174  CH2 TRP P 110      -0.508  -8.663 -13.290  0.00  0.00      PROA  
ATOM   1175  HH2 TRP P 110       0.422  -8.982 -13.738  0.00  0.00      PROA  
ATOM   1176  C   TRP P 110      -6.250  -4.994 -13.419  0.00  0.00      PROA  
ATOM   1177  O   TRP P 110      -6.308  -4.950 -14.648  0.00  0.00      PROA  
ATOM   1178  N   ILE P 111      -7.289  -4.401 -12.686  0.00  0.00      PROA  
ATOM   1179  HN  ILE P 111      -7.212  -4.494 -11.697  0.00  0.00      PROA  
ATOM   1180  CA  ILE P 111      -8.530  -3.864 -13.225  0.00  0.00      PROA  
ATOM   1181  HA  ILE P 111      -9.035  -4.762 -13.548  0.00  0.00      PROA  
ATOM   1182  CB  ILE P 111      -9.453  -3.409 -12.073  0.00  0.00      PROA  
ATOM   1183  HB  ILE P 111      -8.923  -2.694 -11.409  0.00  0.00      PROA  
ATOM   1184  CG2 ILE P 111     -10.617  -2.620 -12.675  0.00  0.00      PROA  
ATOM   1185 HG21 ILE P 111     -10.406  -1.538 -12.818  0.00  0.00      PROA  
ATOM   1186 HG22 ILE P 111     -11.483  -2.558 -11.982  0.00  0.00      PROA  
ATOM   1187 HG23 ILE P 111     -11.016  -3.058 -13.615  0.00  0.00      PROA  
ATOM   1188  CG1 ILE P 111      -9.827  -4.570 -11.091  0.00  0.00      PROA  
ATOM   1189 HG11 ILE P 111      -8.883  -5.058 -10.766  0.00  0.00      PROA  
ATOM   1190 HG12 ILE P 111     -10.436  -5.360 -11.580  0.00  0.00      PROA  
ATOM   1191  CD  ILE P 111     -10.533  -4.174  -9.780  0.00  0.00      PROA  
ATOM   1192  HD1 ILE P 111      -9.870  -3.556  -9.137  0.00  0.00      PROA  
ATOM   1193  HD2 ILE P 111     -10.622  -5.091  -9.159  0.00  0.00      PROA  
ATOM   1194  HD3 ILE P 111     -11.546  -3.729  -9.879  0.00  0.00      PROA  
ATOM   1195  C   ILE P 111      -8.293  -2.849 -14.282  0.00  0.00      PROA  
ATOM   1196  O   ILE P 111      -8.771  -2.894 -15.361  0.00  0.00      PROA  
ATOM   1197  N   LEU P 112      -7.436  -1.817 -13.961  0.00  0.00      PROA  
ATOM   1198  HN  LEU P 112      -7.028  -1.716 -13.057  0.00  0.00      PROA  
ATOM   1199  CA  LEU P 112      -7.017  -0.783 -14.939  0.00  0.00      PROA  
ATOM   1200  HA  LEU P 112      -7.888  -0.372 -15.428  0.00  0.00      PROA  
ATOM   1201  CB  LEU P 112      -6.172   0.313 -14.290  0.00  0.00      PROA  
ATOM   1202  HB1 LEU P 112      -5.816   0.940 -15.135  0.00  0.00      PROA  
ATOM   1203  HB2 LEU P 112      -5.332  -0.164 -13.741  0.00  0.00      PROA  
ATOM   1204  CG  LEU P 112      -6.949   1.228 -13.311  0.00  0.00      PROA  
ATOM   1205  HG  LEU P 112      -7.561   0.543 -12.686  0.00  0.00      PROA  
ATOM   1206  CD1 LEU P 112      -5.984   1.876 -12.340  0.00  0.00      PROA  
ATOM   1207 HD11 LEU P 112      -5.183   2.391 -12.912  0.00  0.00      PROA  
ATOM   1208 HD12 LEU P 112      -5.400   1.110 -11.787  0.00  0.00      PROA  
ATOM   1209 HD13 LEU P 112      -6.512   2.629 -11.717  0.00  0.00      PROA  
ATOM   1210  CD2 LEU P 112      -7.813   2.243 -13.962  0.00  0.00      PROA  
ATOM   1211 HD21 LEU P 112      -8.248   2.789 -13.098  0.00  0.00      PROA  
ATOM   1212 HD22 LEU P 112      -8.525   1.941 -14.760  0.00  0.00      PROA  
ATOM   1213 HD23 LEU P 112      -7.282   2.974 -14.608  0.00  0.00      PROA  
ATOM   1214  C   LEU P 112      -6.226  -1.447 -16.126  0.00  0.00      PROA  
ATOM   1215  O   LEU P 112      -6.574  -1.258 -17.298  0.00  0.00      PROA  
ATOM   1216  N   GLY P 113      -5.225  -2.354 -15.930  0.00  0.00      PROA  
ATOM   1217  HN  GLY P 113      -4.974  -2.659 -15.014  0.00  0.00      PROA  
ATOM   1218  CA  GLY P 113      -4.307  -2.976 -16.924  0.00  0.00      PROA  
ATOM   1219  HA1 GLY P 113      -3.620  -3.585 -16.356  0.00  0.00      PROA  
ATOM   1220  HA2 GLY P 113      -3.879  -2.216 -17.561  0.00  0.00      PROA  
ATOM   1221  C   GLY P 113      -5.080  -3.923 -17.804  0.00  0.00      PROA  
ATOM   1222  O   GLY P 113      -4.781  -3.977 -18.999  0.00  0.00      PROA  
ATOM   1223  N   SER P 114      -6.088  -4.716 -17.313  0.00  0.00      PROA  
ATOM   1224  HN  SER P 114      -6.231  -4.712 -16.326  0.00  0.00      PROA  
ATOM   1225  CA  SER P 114      -6.902  -5.812 -17.892  0.00  0.00      PROA  
ATOM   1226  HA  SER P 114      -6.187  -6.606 -18.047  0.00  0.00      PROA  
ATOM   1227  CB  SER P 114      -7.907  -6.338 -16.885  0.00  0.00      PROA  
ATOM   1228  HB1 SER P 114      -7.432  -6.803 -15.995  0.00  0.00      PROA  
ATOM   1229  HB2 SER P 114      -8.506  -7.085 -17.449  0.00  0.00      PROA  
ATOM   1230  OG  SER P 114      -8.783  -5.328 -16.405  0.00  0.00      PROA  
ATOM   1231  HG1 SER P 114      -8.252  -4.953 -15.698  0.00  0.00      PROA  
ATOM   1232  C   SER P 114      -7.496  -5.518 -19.227  0.00  0.00      PROA  
ATOM   1233  O   SER P 114      -7.393  -6.289 -20.177  0.00  0.00      PROA  
ATOM   1234  N   PHE P 115      -8.044  -4.334 -19.381  0.00  0.00      PROA  
ATOM   1235  HN  PHE P 115      -8.192  -3.645 -18.676  0.00  0.00      PROA  
ATOM   1236  CA  PHE P 115      -8.501  -3.741 -20.646  0.00  0.00      PROA  
ATOM   1237  HA  PHE P 115      -9.261  -4.356 -21.105  0.00  0.00      PROA  
ATOM   1238  CB  PHE P 115      -9.172  -2.373 -20.356  0.00  0.00      PROA  
ATOM   1239  HB1 PHE P 115      -8.487  -1.708 -19.787  0.00  0.00      PROA  
ATOM   1240  HB2 PHE P 115     -10.045  -2.544 -19.690  0.00  0.00      PROA  
ATOM   1241  CG  PHE P 115      -9.684  -1.642 -21.562  0.00  0.00      PROA  
ATOM   1242  CD1 PHE P 115      -8.768  -0.928 -22.306  0.00  0.00      PROA  
ATOM   1243  HD1 PHE P 115      -7.706  -1.074 -22.175  0.00  0.00      PROA  
ATOM   1244  CE1 PHE P 115      -9.164  -0.350 -23.509  0.00  0.00      PROA  
ATOM   1245  HE1 PHE P 115      -8.539   0.080 -24.279  0.00  0.00      PROA  
ATOM   1246  CZ  PHE P 115     -10.528  -0.402 -23.884  0.00  0.00      PROA  
ATOM   1247  HZ  PHE P 115     -10.797  -0.024 -24.859  0.00  0.00      PROA  
ATOM   1248  CD2 PHE P 115     -11.023  -1.581 -21.846  0.00  0.00      PROA  
ATOM   1249  HD2 PHE P 115     -11.739  -2.077 -21.208  0.00  0.00      PROA  
ATOM   1250  CE2 PHE P 115     -11.470  -0.959 -22.998  0.00  0.00      PROA  
ATOM   1251  HE2 PHE P 115     -12.532  -0.924 -23.194  0.00  0.00      PROA  
ATOM   1252  C   PHE P 115      -7.294  -3.686 -21.605  0.00  0.00      PROA  
ATOM   1253  O   PHE P 115      -7.416  -4.049 -22.827  0.00  0.00      PROA  
ATOM   1254  N   PHE P 116      -6.083  -3.199 -21.234  0.00  0.00      PROA  
ATOM   1255  HN  PHE P 116      -5.919  -2.770 -20.349  0.00  0.00      PROA  
ATOM   1256  CA  PHE P 116      -4.985  -3.128 -22.135  0.00  0.00      PROA  
ATOM   1257  HA  PHE P 116      -5.386  -2.601 -22.988  0.00  0.00      PROA  
ATOM   1258  CB  PHE P 116      -3.911  -2.218 -21.506  0.00  0.00      PROA  
ATOM   1259  HB1 PHE P 116      -3.005  -2.203 -22.149  0.00  0.00      PROA  
ATOM   1260  HB2 PHE P 116      -3.662  -2.512 -20.464  0.00  0.00      PROA  
ATOM   1261  CG  PHE P 116      -4.446  -0.764 -21.359  0.00  0.00      PROA  
ATOM   1262  CD1 PHE P 116      -4.629   0.045 -22.486  0.00  0.00      PROA  
ATOM   1263  HD1 PHE P 116      -4.387  -0.424 -23.429  0.00  0.00      PROA  
ATOM   1264  CE1 PHE P 116      -4.897   1.371 -22.391  0.00  0.00      PROA  
ATOM   1265  HE1 PHE P 116      -4.947   2.041 -23.237  0.00  0.00      PROA  
ATOM   1266  CZ  PHE P 116      -5.340   1.841 -21.132  0.00  0.00      PROA  
ATOM   1267  HZ  PHE P 116      -5.770   2.830 -21.072  0.00  0.00      PROA  
ATOM   1268  CD2 PHE P 116      -4.883  -0.260 -20.105  0.00  0.00      PROA  
ATOM   1269  HD2 PHE P 116      -4.844  -0.839 -19.194  0.00  0.00      PROA  
ATOM   1270  CE2 PHE P 116      -5.346   1.089 -19.981  0.00  0.00      PROA  
ATOM   1271  HE2 PHE P 116      -5.792   1.477 -19.077  0.00  0.00      PROA  
ATOM   1272  C   PHE P 116      -4.473  -4.462 -22.697  0.00  0.00      PROA  
ATOM   1273  O   PHE P 116      -4.223  -4.499 -23.918  0.00  0.00      PROA  
ATOM   1274  N   TYR P 117      -4.418  -5.520 -21.927  0.00  0.00      PROA  
ATOM   1275  HN  TYR P 117      -4.527  -5.492 -20.937  0.00  0.00      PROA  
ATOM   1276  CA  TYR P 117      -4.343  -6.856 -22.441  0.00  0.00      PROA  
ATOM   1277  HA  TYR P 117      -3.352  -7.083 -22.807  0.00  0.00      PROA  
ATOM   1278  CB  TYR P 117      -4.242  -7.896 -21.354  0.00  0.00      PROA  
ATOM   1279  HB1 TYR P 117      -4.094  -8.956 -21.650  0.00  0.00      PROA  
ATOM   1280  HB2 TYR P 117      -5.145  -7.915 -20.706  0.00  0.00      PROA  
ATOM   1281  CG  TYR P 117      -3.130  -7.665 -20.377  0.00  0.00      PROA  
ATOM   1282  CD1 TYR P 117      -3.260  -6.668 -19.350  0.00  0.00      PROA  
ATOM   1283  HD1 TYR P 117      -4.233  -6.211 -19.249  0.00  0.00      PROA  
ATOM   1284  CE1 TYR P 117      -2.347  -6.611 -18.395  0.00  0.00      PROA  
ATOM   1285  HE1 TYR P 117      -2.572  -5.977 -17.550  0.00  0.00      PROA  
ATOM   1286  CZ  TYR P 117      -1.115  -7.328 -18.452  0.00  0.00      PROA  
ATOM   1287  OH  TYR P 117      -0.114  -7.093 -17.440  0.00  0.00      PROA  
ATOM   1288  HH  TYR P 117      -0.377  -6.282 -16.999  0.00  0.00      PROA  
ATOM   1289  CD2 TYR P 117      -1.876  -8.333 -20.534  0.00  0.00      PROA  
ATOM   1290  HD2 TYR P 117      -1.761  -9.038 -21.344  0.00  0.00      PROA  
ATOM   1291  CE2 TYR P 117      -0.874  -8.131 -19.581  0.00  0.00      PROA  
ATOM   1292  HE2 TYR P 117       0.100  -8.597 -19.623  0.00  0.00      PROA  
ATOM   1293  C   TYR P 117      -5.291  -7.317 -23.612  0.00  0.00      PROA  
ATOM   1294  O   TYR P 117      -4.900  -8.010 -24.521  0.00  0.00      PROA  
ATOM   1295  N   GLY P 118      -6.578  -6.894 -23.590  0.00  0.00      PROA  
ATOM   1296  HN  GLY P 118      -6.953  -6.393 -22.813  0.00  0.00      PROA  
ATOM   1297  CA  GLY P 118      -7.490  -7.213 -24.630  0.00  0.00      PROA  
ATOM   1298  HA1 GLY P 118      -8.470  -7.038 -24.212  0.00  0.00      PROA  
ATOM   1299  HA2 GLY P 118      -7.462  -8.210 -25.043  0.00  0.00      PROA  
ATOM   1300  C   GLY P 118      -7.420  -6.263 -25.798  0.00  0.00      PROA  
ATOM   1301  O   GLY P 118      -7.711  -6.509 -26.977  0.00  0.00      PROA  
ATOM   1302  N   TYR P 119      -6.977  -5.057 -25.515  0.00  0.00      PROA  
ATOM   1303  HN  TYR P 119      -6.616  -4.836 -24.613  0.00  0.00      PROA  
ATOM   1304  CA  TYR P 119      -6.858  -4.053 -26.576  0.00  0.00      PROA  
ATOM   1305  HA  TYR P 119      -7.755  -4.007 -27.176  0.00  0.00      PROA  
ATOM   1306  CB  TYR P 119      -6.751  -2.683 -25.946  0.00  0.00      PROA  
ATOM   1307  HB1 TYR P 119      -5.824  -2.503 -25.361  0.00  0.00      PROA  
ATOM   1308  HB2 TYR P 119      -7.566  -2.644 -25.192  0.00  0.00      PROA  
ATOM   1309  CG  TYR P 119      -6.978  -1.507 -26.919  0.00  0.00      PROA  
ATOM   1310  CD1 TYR P 119      -8.238  -1.002 -27.040  0.00  0.00      PROA  
ATOM   1311  HD1 TYR P 119      -9.136  -1.423 -26.612  0.00  0.00      PROA  
ATOM   1312  CE1 TYR P 119      -8.412   0.139 -27.900  0.00  0.00      PROA  
ATOM   1313  HE1 TYR P 119      -9.367   0.625 -28.041  0.00  0.00      PROA  
ATOM   1314  CZ  TYR P 119      -7.304   0.666 -28.542  0.00  0.00      PROA  
ATOM   1315  OH  TYR P 119      -7.315   1.918 -29.316  0.00  0.00      PROA  
ATOM   1316  HH  TYR P 119      -8.224   2.118 -29.550  0.00  0.00      PROA  
ATOM   1317  CD2 TYR P 119      -5.824  -0.970 -27.604  0.00  0.00      PROA  
ATOM   1318  HD2 TYR P 119      -4.854  -1.443 -27.578  0.00  0.00      PROA  
ATOM   1319  CE2 TYR P 119      -6.052   0.141 -28.403  0.00  0.00      PROA  
ATOM   1320  HE2 TYR P 119      -5.212   0.584 -28.918  0.00  0.00      PROA  
ATOM   1321  C   TYR P 119      -5.696  -4.270 -27.548  0.00  0.00      PROA  
ATOM   1322  O   TYR P 119      -5.851  -3.993 -28.738  0.00  0.00      PROA  
ATOM   1323  N   ILE P 120      -4.645  -4.909 -27.095  0.00  0.00      PROA  
ATOM   1324  HN  ILE P 120      -4.445  -5.047 -26.128  0.00  0.00      PROA  
ATOM   1325  CA  ILE P 120      -3.489  -5.168 -27.907  0.00  0.00      PROA  
ATOM   1326  HA  ILE P 120      -3.271  -4.269 -28.464  0.00  0.00      PROA  
ATOM   1327  CB  ILE P 120      -2.212  -5.526 -27.128  0.00  0.00      PROA  
ATOM   1328  HB  ILE P 120      -2.059  -4.722 -26.376  0.00  0.00      PROA  
ATOM   1329  CG2 ILE P 120      -2.474  -6.741 -26.228  0.00  0.00      PROA  
ATOM   1330 HG21 ILE P 120      -1.638  -7.076 -25.578  0.00  0.00      PROA  
ATOM   1331 HG22 ILE P 120      -2.640  -7.718 -26.730  0.00  0.00      PROA  
ATOM   1332 HG23 ILE P 120      -3.302  -6.530 -25.518  0.00  0.00      PROA  
ATOM   1333  CG1 ILE P 120      -1.019  -5.730 -28.123  0.00  0.00      PROA  
ATOM   1334 HG11 ILE P 120      -0.994  -4.840 -28.788  0.00  0.00      PROA  
ATOM   1335 HG12 ILE P 120      -1.198  -6.572 -28.826  0.00  0.00      PROA  
ATOM   1336  CD  ILE P 120       0.304  -5.753 -27.371  0.00  0.00      PROA  
ATOM   1337  HD1 ILE P 120       0.256  -5.018 -26.539  0.00  0.00      PROA  
ATOM   1338  HD2 ILE P 120       1.039  -5.419 -28.134  0.00  0.00      PROA  
ATOM   1339  HD3 ILE P 120       0.687  -6.718 -26.975  0.00  0.00      PROA  
ATOM   1340  C   ILE P 120      -3.885  -6.174 -29.041  0.00  0.00      PROA  
ATOM   1341  O   ILE P 120      -3.316  -6.016 -30.145  0.00  0.00      PROA  
ATOM   1342  N   ILE P 121      -4.817  -7.144 -28.766  0.00  0.00      PROA  
ATOM   1343  HN  ILE P 121      -5.266  -7.129 -27.876  0.00  0.00      PROA  
ATOM   1344  CA  ILE P 121      -5.083  -8.252 -29.615  0.00  0.00      PROA  
ATOM   1345  HA  ILE P 121      -4.176  -8.820 -29.760  0.00  0.00      PROA  
ATOM   1346  CB  ILE P 121      -6.148  -9.181 -28.956  0.00  0.00      PROA  
ATOM   1347  HB  ILE P 121      -6.979  -8.489 -28.699  0.00  0.00      PROA  
ATOM   1348  CG2 ILE P 121      -6.667 -10.341 -29.766  0.00  0.00      PROA  
ATOM   1349 HG21 ILE P 121      -7.461 -10.829 -29.160  0.00  0.00      PROA  
ATOM   1350 HG22 ILE P 121      -5.906 -11.101 -30.047  0.00  0.00      PROA  
ATOM   1351 HG23 ILE P 121      -7.115  -9.987 -30.719  0.00  0.00      PROA  
ATOM   1352  CG1 ILE P 121      -5.807  -9.646 -27.600  0.00  0.00      PROA  
ATOM   1353 HG11 ILE P 121      -6.626  -9.997 -26.936  0.00  0.00      PROA  
ATOM   1354 HG12 ILE P 121      -5.439  -8.770 -27.025  0.00  0.00      PROA  
ATOM   1355  CD  ILE P 121      -4.570 -10.551 -27.608  0.00  0.00      PROA  
ATOM   1356  HD1 ILE P 121      -4.851 -11.566 -27.960  0.00  0.00      PROA  
ATOM   1357  HD2 ILE P 121      -4.280 -10.826 -26.571  0.00  0.00      PROA  
ATOM   1358  HD3 ILE P 121      -3.652 -10.314 -28.187  0.00  0.00      PROA  
ATOM   1359  C   ILE P 121      -5.586  -7.950 -30.974  0.00  0.00      PROA  
ATOM   1360  O   ILE P 121      -5.205  -8.464 -31.985  0.00  0.00      PROA  
ATOM   1361  N   THR P 122      -6.448  -6.867 -31.068  0.00  0.00      PROA  
ATOM   1362  HN  THR P 122      -6.574  -6.310 -30.250  0.00  0.00      PROA  
ATOM   1363  CA  THR P 122      -7.194  -6.426 -32.254  0.00  0.00      PROA  
ATOM   1364  HA  THR P 122      -7.274  -7.328 -32.842  0.00  0.00      PROA  
ATOM   1365  CB  THR P 122      -8.562  -5.898 -31.864  0.00  0.00      PROA  
ATOM   1366  HB  THR P 122      -9.122  -5.451 -32.713  0.00  0.00      PROA  
ATOM   1367  OG1 THR P 122      -8.550  -4.996 -30.761  0.00  0.00      PROA  
ATOM   1368  HG1 THR P 122      -9.487  -4.890 -30.584  0.00  0.00      PROA  
ATOM   1369  CG2 THR P 122      -9.447  -7.136 -31.534  0.00  0.00      PROA  
ATOM   1370 HG21 THR P 122      -9.533  -7.881 -32.354  0.00  0.00      PROA  
ATOM   1371 HG22 THR P 122     -10.488  -6.805 -31.333  0.00  0.00      PROA  
ATOM   1372 HG23 THR P 122      -9.033  -7.658 -30.645  0.00  0.00      PROA  
ATOM   1373  C   THR P 122      -6.457  -5.413 -33.029  0.00  0.00      PROA  
ATOM   1374  O   THR P 122      -6.908  -5.210 -34.109  0.00  0.00      PROA  
ATOM   1375  N   GLN P 123      -5.395  -4.867 -32.468  0.00  0.00      PROA  
ATOM   1376  HN  GLN P 123      -5.108  -5.156 -31.558  0.00  0.00      PROA  
ATOM   1377  CA  GLN P 123      -4.426  -4.143 -33.258  0.00  0.00      PROA  
ATOM   1378  HA  GLN P 123      -4.945  -3.297 -33.684  0.00  0.00      PROA  
ATOM   1379  CB  GLN P 123      -3.293  -3.594 -32.294  0.00  0.00      PROA  
ATOM   1380  HB1 GLN P 123      -2.629  -3.092 -33.031  0.00  0.00      PROA  
ATOM   1381  HB2 GLN P 123      -2.701  -4.455 -31.917  0.00  0.00      PROA  
ATOM   1382  CG  GLN P 123      -3.685  -2.529 -31.241  0.00  0.00      PROA  
ATOM   1383  HG1 GLN P 123      -2.874  -1.779 -31.117  0.00  0.00      PROA  
ATOM   1384  HG2 GLN P 123      -3.854  -2.958 -30.230  0.00  0.00      PROA  
ATOM   1385  CD  GLN P 123      -4.793  -1.694 -31.588  0.00  0.00      PROA  
ATOM   1386  OE1 GLN P 123      -4.739  -0.794 -32.398  0.00  0.00      PROA  
ATOM   1387  NE2 GLN P 123      -5.999  -1.938 -31.006  0.00  0.00      PROA  
ATOM   1388 HE21 GLN P 123      -6.736  -1.406 -31.423  0.00  0.00      PROA  
ATOM   1389 HE22 GLN P 123      -6.147  -2.642 -30.312  0.00  0.00      PROA  
ATOM   1390  C   GLN P 123      -3.644  -4.966 -34.376  0.00  0.00      PROA  
ATOM   1391  O   GLN P 123      -3.301  -4.391 -35.400  0.00  0.00      PROA  
ATOM   1392  N   ILE P 124      -3.250  -6.204 -34.029  0.00  0.00      PROA  
ATOM   1393  HN  ILE P 124      -3.206  -6.670 -33.148  0.00  0.00      PROA  
ATOM   1394  CA  ILE P 124      -2.495  -7.051 -34.956  0.00  0.00      PROA  
ATOM   1395  HA  ILE P 124      -1.634  -6.451 -35.214  0.00  0.00      PROA  
ATOM   1396  CB  ILE P 124      -2.000  -8.158 -34.130  0.00  0.00      PROA  
ATOM   1397  HB  ILE P 124      -2.919  -8.634 -33.725  0.00  0.00      PROA  
ATOM   1398  CG2 ILE P 124      -1.203  -9.208 -35.004  0.00  0.00      PROA  
ATOM   1399 HG21 ILE P 124      -0.693 -10.062 -34.508  0.00  0.00      PROA  
ATOM   1400 HG22 ILE P 124      -0.462  -8.599 -35.565  0.00  0.00      PROA  
ATOM   1401 HG23 ILE P 124      -1.933  -9.693 -35.687  0.00  0.00      PROA  
ATOM   1402  CG1 ILE P 124      -1.130  -7.808 -32.901  0.00  0.00      PROA  
ATOM   1403 HG11 ILE P 124      -1.481  -6.852 -32.456  0.00  0.00      PROA  
ATOM   1404 HG12 ILE P 124      -0.110  -7.641 -33.310  0.00  0.00      PROA  
ATOM   1405  CD  ILE P 124      -1.205  -8.884 -31.830  0.00  0.00      PROA  
ATOM   1406  HD1 ILE P 124      -0.472  -8.647 -31.030  0.00  0.00      PROA  
ATOM   1407  HD2 ILE P 124      -1.028  -9.911 -32.214  0.00  0.00      PROA  
ATOM   1408  HD3 ILE P 124      -2.256  -8.855 -31.468  0.00  0.00      PROA  
ATOM   1409  C   ILE P 124      -3.363  -7.394 -36.296  0.00  0.00      PROA  
ATOM   1410  O   ILE P 124      -2.779  -7.274 -37.392  0.00  0.00      PROA  
ATOM   1411  N   PRO P 125      -4.621  -7.877 -36.287  0.00  0.00      PROA  
ATOM   1412  CD  PRO P 125      -5.297  -8.366 -35.134  0.00  0.00      PROA  
ATOM   1413  HD1 PRO P 125      -5.637  -7.560 -34.448  0.00  0.00      PROA  
ATOM   1414  HD2 PRO P 125      -4.686  -9.157 -34.649  0.00  0.00      PROA  
ATOM   1415  CA  PRO P 125      -5.209  -8.298 -37.571  0.00  0.00      PROA  
ATOM   1416  HA  PRO P 125      -4.428  -8.614 -38.246  0.00  0.00      PROA  
ATOM   1417  CB  PRO P 125      -6.075  -9.394 -37.096  0.00  0.00      PROA  
ATOM   1418  HB1 PRO P 125      -5.385 -10.254 -36.965  0.00  0.00      PROA  
ATOM   1419  HB2 PRO P 125      -6.904  -9.711 -37.764  0.00  0.00      PROA  
ATOM   1420  CG  PRO P 125      -6.571  -9.048 -35.693  0.00  0.00      PROA  
ATOM   1421  HG1 PRO P 125      -7.316  -8.225 -35.639  0.00  0.00      PROA  
ATOM   1422  HG2 PRO P 125      -6.887  -9.938 -35.109  0.00  0.00      PROA  
ATOM   1423  C   PRO P 125      -6.111  -7.208 -38.099  0.00  0.00      PROA  
ATOM   1424  O   PRO P 125      -6.528  -7.215 -39.293  0.00  0.00      PROA  
ATOM   1425  N   GLY P 126      -6.314  -6.211 -37.260  0.00  0.00      PROA  
ATOM   1426  HN  GLY P 126      -5.844  -6.271 -36.383  0.00  0.00      PROA  
ATOM   1427  CA  GLY P 126      -7.408  -5.264 -37.292  0.00  0.00      PROA  
ATOM   1428  HA1 GLY P 126      -7.010  -4.417 -36.753  0.00  0.00      PROA  
ATOM   1429  HA2 GLY P 126      -8.332  -5.680 -36.918  0.00  0.00      PROA  
ATOM   1430  C   GLY P 126      -7.848  -4.682 -38.627  0.00  0.00      PROA  
ATOM   1431  O   GLY P 126      -9.010  -4.934 -39.037  0.00  0.00      PROA  
ATOM   1432  N   GLY P 127      -6.968  -4.048 -39.406  0.00  0.00      PROA  
ATOM   1433  HN  GLY P 127      -6.018  -4.108 -39.111  0.00  0.00      PROA  
ATOM   1434  CA  GLY P 127      -7.062  -3.571 -40.737  0.00  0.00      PROA  
ATOM   1435  HA1 GLY P 127      -6.065  -3.361 -41.095  0.00  0.00      PROA  
ATOM   1436  HA2 GLY P 127      -7.490  -2.581 -40.800  0.00  0.00      PROA  
ATOM   1437  C   GLY P 127      -7.744  -4.485 -41.751  0.00  0.00      PROA  
ATOM   1438  O   GLY P 127      -8.461  -4.100 -42.660  0.00  0.00      PROA  
ATOM   1439  N   TYR P 128      -7.315  -5.744 -41.647  0.00  0.00      PROA  
ATOM   1440  HN  TYR P 128      -6.798  -6.097 -40.872  0.00  0.00      PROA  
ATOM   1441  CA  TYR P 128      -7.785  -6.753 -42.574  0.00  0.00      PROA  
ATOM   1442  HA  TYR P 128      -7.869  -6.403 -43.592  0.00  0.00      PROA  
ATOM   1443  CB  TYR P 128      -6.786  -7.803 -42.725  0.00  0.00      PROA  
ATOM   1444  HB1 TYR P 128      -7.081  -8.631 -43.405  0.00  0.00      PROA  
ATOM   1445  HB2 TYR P 128      -6.664  -8.363 -41.773  0.00  0.00      PROA  
ATOM   1446  CG  TYR P 128      -5.416  -7.470 -43.210  0.00  0.00      PROA  
ATOM   1447  CD1 TYR P 128      -4.463  -7.361 -42.206  0.00  0.00      PROA  
ATOM   1448  HD1 TYR P 128      -4.767  -7.466 -41.175  0.00  0.00      PROA  
ATOM   1449  CE1 TYR P 128      -3.105  -7.084 -42.615  0.00  0.00      PROA  
ATOM   1450  HE1 TYR P 128      -2.407  -6.792 -41.844  0.00  0.00      PROA  
ATOM   1451  CZ  TYR P 128      -2.726  -7.018 -43.929  0.00  0.00      PROA  
ATOM   1452  OH  TYR P 128      -1.392  -6.769 -44.371  0.00  0.00      PROA  
ATOM   1453  HH  TYR P 128      -0.879  -6.936 -43.577  0.00  0.00      PROA  
ATOM   1454  CD2 TYR P 128      -5.070  -7.599 -44.562  0.00  0.00      PROA  
ATOM   1455  HD2 TYR P 128      -5.799  -7.628 -45.359  0.00  0.00      PROA  
ATOM   1456  CE2 TYR P 128      -3.721  -7.348 -44.957  0.00  0.00      PROA  
ATOM   1457  HE2 TYR P 128      -3.493  -7.284 -46.011  0.00  0.00      PROA  
ATOM   1458  C   TYR P 128      -9.023  -7.402 -42.132  0.00  0.00      PROA  
ATOM   1459  O   TYR P 128      -9.858  -7.651 -43.049  0.00  0.00      PROA  
ATOM   1460  N   VAL P 129      -9.401  -7.492 -40.881  0.00  0.00      PROA  
ATOM   1461  HN  VAL P 129      -8.688  -7.204 -40.246  0.00  0.00      PROA  
ATOM   1462  CA  VAL P 129     -10.753  -7.822 -40.324  0.00  0.00      PROA  
ATOM   1463  HA  VAL P 129     -11.121  -8.710 -40.815  0.00  0.00      PROA  
ATOM   1464  CB  VAL P 129     -10.678  -8.087 -38.803  0.00  0.00      PROA  
ATOM   1465  HB  VAL P 129     -10.109  -7.227 -38.389  0.00  0.00      PROA  
ATOM   1466  CG1 VAL P 129     -12.029  -8.368 -38.089  0.00  0.00      PROA  
ATOM   1467 HG11 VAL P 129     -12.602  -9.001 -38.799  0.00  0.00      PROA  
ATOM   1468 HG12 VAL P 129     -12.732  -7.535 -37.872  0.00  0.00      PROA  
ATOM   1469 HG13 VAL P 129     -11.823  -9.005 -37.203  0.00  0.00      PROA  
ATOM   1470  CG2 VAL P 129      -9.860  -9.373 -38.587  0.00  0.00      PROA  
ATOM   1471 HG21 VAL P 129      -9.651  -9.612 -37.523  0.00  0.00      PROA  
ATOM   1472 HG22 VAL P 129      -8.822  -9.180 -38.933  0.00  0.00      PROA  
ATOM   1473 HG23 VAL P 129     -10.357 -10.266 -39.023  0.00  0.00      PROA  
ATOM   1474  C   VAL P 129     -11.802  -6.801 -40.760  0.00  0.00      PROA  
ATOM   1475  O   VAL P 129     -12.889  -7.175 -41.095  0.00  0.00      PROA  
ATOM   1476  N   ALA P 130     -11.448  -5.484 -40.639  0.00  0.00      PROA  
ATOM   1477  HN  ALA P 130     -10.638  -5.264 -40.101  0.00  0.00      PROA  
ATOM   1478  CA  ALA P 130     -12.289  -4.407 -41.028  0.00  0.00      PROA  
ATOM   1479  HA  ALA P 130     -13.316  -4.527 -40.715  0.00  0.00      PROA  
ATOM   1480  CB  ALA P 130     -11.803  -3.028 -40.464  0.00  0.00      PROA  
ATOM   1481  HB1 ALA P 130     -11.600  -3.172 -39.382  0.00  0.00      PROA  
ATOM   1482  HB2 ALA P 130     -12.605  -2.291 -40.683  0.00  0.00      PROA  
ATOM   1483  HB3 ALA P 130     -10.804  -2.755 -40.868  0.00  0.00      PROA  
ATOM   1484  C   ALA P 130     -12.540  -4.307 -42.497  0.00  0.00      PROA  
ATOM   1485  O   ALA P 130     -13.681  -4.160 -42.901  0.00  0.00      PROA  
ATOM   1486  N   SER P 131     -11.503  -4.464 -43.348  0.00  0.00      PROA  
ATOM   1487  HN  SER P 131     -10.609  -4.666 -42.958  0.00  0.00      PROA  
ATOM   1488  CA  SER P 131     -11.633  -4.594 -44.819  0.00  0.00      PROA  
ATOM   1489  HA  SER P 131     -12.120  -3.701 -45.183  0.00  0.00      PROA  
ATOM   1490  CB  SER P 131     -10.209  -4.803 -45.439  0.00  0.00      PROA  
ATOM   1491  HB1 SER P 131      -9.719  -5.625 -44.875  0.00  0.00      PROA  
ATOM   1492  HB2 SER P 131      -9.660  -3.846 -45.318  0.00  0.00      PROA  
ATOM   1493  OG  SER P 131     -10.214  -5.251 -46.808  0.00  0.00      PROA  
ATOM   1494  HG1 SER P 131      -9.945  -4.497 -47.338  0.00  0.00      PROA  
ATOM   1495  C   SER P 131     -12.503  -5.727 -45.290  0.00  0.00      PROA  
ATOM   1496  O   SER P 131     -13.344  -5.554 -46.114  0.00  0.00      PROA  
ATOM   1497  N   LYS P 132     -12.341  -6.917 -44.686  0.00  0.00      PROA  
ATOM   1498  HN  LYS P 132     -11.791  -7.069 -43.869  0.00  0.00      PROA  
ATOM   1499  CA  LYS P 132     -13.075  -8.081 -45.198  0.00  0.00      PROA  
ATOM   1500  HA  LYS P 132     -13.240  -8.004 -46.262  0.00  0.00      PROA  
ATOM   1501  CB  LYS P 132     -12.390  -9.349 -44.758  0.00  0.00      PROA  
ATOM   1502  HB1 LYS P 132     -12.420  -9.462 -43.653  0.00  0.00      PROA  
ATOM   1503  HB2 LYS P 132     -11.336  -9.184 -45.069  0.00  0.00      PROA  
ATOM   1504  CG  LYS P 132     -12.773 -10.623 -45.553  0.00  0.00      PROA  
ATOM   1505  HG1 LYS P 132     -13.835 -10.825 -45.297  0.00  0.00      PROA  
ATOM   1506  HG2 LYS P 132     -12.049 -11.373 -45.169  0.00  0.00      PROA  
ATOM   1507  CD  LYS P 132     -12.715 -10.593 -47.097  0.00  0.00      PROA  
ATOM   1508  HD1 LYS P 132     -11.662 -10.260 -47.223  0.00  0.00      PROA  
ATOM   1509  HD2 LYS P 132     -13.381  -9.815 -47.528  0.00  0.00      PROA  
ATOM   1510  CE  LYS P 132     -13.091 -11.894 -47.825  0.00  0.00      PROA  
ATOM   1511  HE1 LYS P 132     -12.512 -12.703 -47.330  0.00  0.00      PROA  
ATOM   1512  HE2 LYS P 132     -12.886 -11.840 -48.915  0.00  0.00      PROA  
ATOM   1513  NZ  LYS P 132     -14.530 -12.259 -47.582  0.00  0.00      PROA  
ATOM   1514  HZ1 LYS P 132     -14.890 -11.902 -46.674  0.00  0.00      PROA  
ATOM   1515  HZ2 LYS P 132     -14.616 -13.292 -47.497  0.00  0.00      PROA  
ATOM   1516  HZ3 LYS P 132     -15.042 -11.866 -48.397  0.00  0.00      PROA  
ATOM   1517  C   LYS P 132     -14.559  -8.067 -44.668  0.00  0.00      PROA  
ATOM   1518  O   LYS P 132     -15.522  -8.350 -45.393  0.00  0.00      PROA  
ATOM   1519  N   ILE P 133     -14.803  -7.725 -43.359  0.00  0.00      PROA  
ATOM   1520  HN  ILE P 133     -13.979  -7.587 -42.814  0.00  0.00      PROA  
ATOM   1521  CA  ILE P 133     -16.128  -7.561 -42.735  0.00  0.00      PROA  
ATOM   1522  HA  ILE P 133     -16.716  -8.368 -43.148  0.00  0.00      PROA  
ATOM   1523  CB  ILE P 133     -16.108  -7.607 -41.227  0.00  0.00      PROA  
ATOM   1524  HB  ILE P 133     -15.369  -6.851 -40.884  0.00  0.00      PROA  
ATOM   1525  CG2 ILE P 133     -17.512  -7.234 -40.685  0.00  0.00      PROA  
ATOM   1526 HG21 ILE P 133     -17.434  -7.369 -39.585  0.00  0.00      PROA  
ATOM   1527 HG22 ILE P 133     -18.303  -7.844 -41.172  0.00  0.00      PROA  
ATOM   1528 HG23 ILE P 133     -17.664  -6.136 -40.751  0.00  0.00      PROA  
ATOM   1529  CG1 ILE P 133     -15.595  -9.005 -40.829  0.00  0.00      PROA  
ATOM   1530 HG11 ILE P 133     -14.618  -9.203 -41.319  0.00  0.00      PROA  
ATOM   1531 HG12 ILE P 133     -16.314  -9.798 -41.127  0.00  0.00      PROA  
ATOM   1532  CD  ILE P 133     -15.596  -9.271 -39.308  0.00  0.00      PROA  
ATOM   1533  HD1 ILE P 133     -15.163  -8.471 -38.671  0.00  0.00      PROA  
ATOM   1534  HD2 ILE P 133     -15.111 -10.248 -39.092  0.00  0.00      PROA  
ATOM   1535  HD3 ILE P 133     -16.637  -9.485 -38.984  0.00  0.00      PROA  
ATOM   1536  C   ILE P 133     -16.863  -6.399 -43.212  0.00  0.00      PROA  
ATOM   1537  O   ILE P 133     -18.036  -6.429 -43.534  0.00  0.00      PROA  
ATOM   1538  N   GLY P 134     -16.153  -5.294 -43.305  0.00  0.00      PROA  
ATOM   1539  HN  GLY P 134     -15.180  -5.291 -43.088  0.00  0.00      PROA  
ATOM   1540  CA  GLY P 134     -16.650  -3.989 -43.632  0.00  0.00      PROA  
ATOM   1541  HA1 GLY P 134     -17.595  -3.976 -44.155  0.00  0.00      PROA  
ATOM   1542  HA2 GLY P 134     -15.893  -3.481 -44.212  0.00  0.00      PROA  
ATOM   1543  C   GLY P 134     -16.952  -3.204 -42.322  0.00  0.00      PROA  
ATOM   1544  O   GLY P 134     -17.543  -3.629 -41.334  0.00  0.00      PROA  
ATOM   1545  N   GLY P 135     -16.661  -1.888 -42.521  0.00  0.00      PROA  
ATOM   1546  HN  GLY P 135     -16.342  -1.597 -43.420  0.00  0.00      PROA  
ATOM   1547  CA  GLY P 135     -16.462  -0.958 -41.434  0.00  0.00      PROA  
ATOM   1548  HA1 GLY P 135     -16.079  -0.011 -41.784  0.00  0.00      PROA  
ATOM   1549  HA2 GLY P 135     -15.747  -1.344 -40.722  0.00  0.00      PROA  
ATOM   1550  C   GLY P 135     -17.693  -0.560 -40.691  0.00  0.00      PROA  
ATOM   1551  O   GLY P 135     -17.714  -0.392 -39.522  0.00  0.00      PROA  
ATOM   1552  N   LYS P 136     -18.773  -0.252 -41.455  0.00  0.00      PROA  
ATOM   1553  HN  LYS P 136     -18.805  -0.382 -42.443  0.00  0.00      PROA  
ATOM   1554  CA  LYS P 136     -19.936   0.256 -40.781  0.00  0.00      PROA  
ATOM   1555  HA  LYS P 136     -19.623   1.078 -40.155  0.00  0.00      PROA  
ATOM   1556  CB  LYS P 136     -20.892   0.647 -41.913  0.00  0.00      PROA  
ATOM   1557  HB1 LYS P 136     -21.194  -0.223 -42.534  0.00  0.00      PROA  
ATOM   1558  HB2 LYS P 136     -20.302   1.276 -42.612  0.00  0.00      PROA  
ATOM   1559  CG  LYS P 136     -22.191   1.462 -41.504  0.00  0.00      PROA  
ATOM   1560  HG1 LYS P 136     -22.485   1.951 -42.457  0.00  0.00      PROA  
ATOM   1561  HG2 LYS P 136     -21.721   2.226 -40.849  0.00  0.00      PROA  
ATOM   1562  CD  LYS P 136     -23.285   0.714 -40.910  0.00  0.00      PROA  
ATOM   1563  HD1 LYS P 136     -22.897   0.434 -39.908  0.00  0.00      PROA  
ATOM   1564  HD2 LYS P 136     -23.497  -0.207 -41.494  0.00  0.00      PROA  
ATOM   1565  CE  LYS P 136     -24.650   1.436 -40.620  0.00  0.00      PROA  
ATOM   1566  HE1 LYS P 136     -25.004   1.917 -41.557  0.00  0.00      PROA  
ATOM   1567  HE2 LYS P 136     -24.506   2.209 -39.834  0.00  0.00      PROA  
ATOM   1568  NZ  LYS P 136     -25.856   0.600 -40.279  0.00  0.00      PROA  
ATOM   1569  HZ1 LYS P 136     -25.555  -0.197 -39.682  0.00  0.00      PROA  
ATOM   1570  HZ2 LYS P 136     -26.347   0.112 -41.055  0.00  0.00      PROA  
ATOM   1571  HZ3 LYS P 136     -26.606   1.193 -39.869  0.00  0.00      PROA  
ATOM   1572  C   LYS P 136     -20.535  -0.810 -39.910  0.00  0.00      PROA  
ATOM   1573  O   LYS P 136     -20.869  -0.570 -38.779  0.00  0.00      PROA  
ATOM   1574  N   MET P 137     -20.663  -2.061 -40.407  0.00  0.00      PROA  
ATOM   1575  HN  MET P 137     -20.316  -2.292 -41.312  0.00  0.00      PROA  
ATOM   1576  CA  MET P 137     -21.049  -3.201 -39.550  0.00  0.00      PROA  
ATOM   1577  HA  MET P 137     -21.979  -2.913 -39.081  0.00  0.00      PROA  
ATOM   1578  CB  MET P 137     -21.189  -4.451 -40.461  0.00  0.00      PROA  
ATOM   1579  HB1 MET P 137     -21.266  -5.323 -39.777  0.00  0.00      PROA  
ATOM   1580  HB2 MET P 137     -20.269  -4.573 -41.071  0.00  0.00      PROA  
ATOM   1581  CG  MET P 137     -22.424  -4.411 -41.350  0.00  0.00      PROA  
ATOM   1582  HG1 MET P 137     -22.307  -3.468 -41.926  0.00  0.00      PROA  
ATOM   1583  HG2 MET P 137     -23.335  -4.317 -40.721  0.00  0.00      PROA  
ATOM   1584  SD  MET P 137     -22.787  -5.846 -42.403  0.00  0.00      PROA  
ATOM   1585  CE  MET P 137     -23.514  -6.851 -41.058  0.00  0.00      PROA  
ATOM   1586  HE1 MET P 137     -22.711  -7.074 -40.323  0.00  0.00      PROA  
ATOM   1587  HE2 MET P 137     -23.906  -7.848 -41.353  0.00  0.00      PROA  
ATOM   1588  HE3 MET P 137     -24.286  -6.290 -40.487  0.00  0.00      PROA  
ATOM   1589  C   MET P 137     -20.166  -3.677 -38.379  0.00  0.00      PROA  
ATOM   1590  O   MET P 137     -20.652  -3.973 -37.306  0.00  0.00      PROA  
ATOM   1591  N   LEU P 138     -18.815  -3.820 -38.663  0.00  0.00      PROA  
ATOM   1592  HN  LEU P 138     -18.508  -3.781 -39.610  0.00  0.00      PROA  
ATOM   1593  CA  LEU P 138     -17.858  -4.065 -37.685  0.00  0.00      PROA  
ATOM   1594  HA  LEU P 138     -18.164  -4.919 -37.099  0.00  0.00      PROA  
ATOM   1595  CB  LEU P 138     -16.390  -4.321 -38.218  0.00  0.00      PROA  
ATOM   1596  HB1 LEU P 138     -15.965  -3.361 -38.581  0.00  0.00      PROA  
ATOM   1597  HB2 LEU P 138     -16.544  -4.983 -39.097  0.00  0.00      PROA  
ATOM   1598  CG  LEU P 138     -15.426  -4.876 -37.175  0.00  0.00      PROA  
ATOM   1599  HG  LEU P 138     -15.402  -4.216 -36.282  0.00  0.00      PROA  
ATOM   1600  CD1 LEU P 138     -15.880  -6.221 -36.607  0.00  0.00      PROA  
ATOM   1601 HD11 LEU P 138     -15.074  -6.726 -36.033  0.00  0.00      PROA  
ATOM   1602 HD12 LEU P 138     -16.211  -6.903 -37.420  0.00  0.00      PROA  
ATOM   1603 HD13 LEU P 138     -16.725  -6.062 -35.904  0.00  0.00      PROA  
ATOM   1604  CD2 LEU P 138     -14.007  -5.030 -37.881  0.00  0.00      PROA  
ATOM   1605 HD21 LEU P 138     -13.682  -4.050 -38.291  0.00  0.00      PROA  
ATOM   1606 HD22 LEU P 138     -14.174  -5.775 -38.688  0.00  0.00      PROA  
ATOM   1607 HD23 LEU P 138     -13.168  -5.267 -37.191  0.00  0.00      PROA  
ATOM   1608  C   LEU P 138     -17.811  -2.982 -36.584  0.00  0.00      PROA  
ATOM   1609  O   LEU P 138     -17.741  -3.350 -35.421  0.00  0.00      PROA  
ATOM   1610  N   LEU P 139     -17.891  -1.717 -36.959  0.00  0.00      PROA  
ATOM   1611  HN  LEU P 139     -18.022  -1.438 -37.908  0.00  0.00      PROA  
ATOM   1612  CA  LEU P 139     -17.900  -0.653 -35.895  0.00  0.00      PROA  
ATOM   1613  HA  LEU P 139     -17.067  -0.684 -35.208  0.00  0.00      PROA  
ATOM   1614  CB  LEU P 139     -17.889   0.780 -36.620  0.00  0.00      PROA  
ATOM   1615  HB1 LEU P 139     -18.754   1.007 -37.280  0.00  0.00      PROA  
ATOM   1616  HB2 LEU P 139     -17.004   0.740 -37.290  0.00  0.00      PROA  
ATOM   1617  CG  LEU P 139     -17.669   2.001 -35.631  0.00  0.00      PROA  
ATOM   1618  HG  LEU P 139     -17.469   1.644 -34.598  0.00  0.00      PROA  
ATOM   1619  CD1 LEU P 139     -16.434   2.848 -35.902  0.00  0.00      PROA  
ATOM   1620 HD11 LEU P 139     -16.497   3.269 -36.928  0.00  0.00      PROA  
ATOM   1621 HD12 LEU P 139     -15.498   2.256 -35.815  0.00  0.00      PROA  
ATOM   1622 HD13 LEU P 139     -16.400   3.653 -35.137  0.00  0.00      PROA  
ATOM   1623  CD2 LEU P 139     -18.828   2.992 -35.768  0.00  0.00      PROA  
ATOM   1624 HD21 LEU P 139     -18.768   3.519 -36.745  0.00  0.00      PROA  
ATOM   1625 HD22 LEU P 139     -18.850   3.712 -34.922  0.00  0.00      PROA  
ATOM   1626 HD23 LEU P 139     -19.805   2.468 -35.695  0.00  0.00      PROA  
ATOM   1627  C   LEU P 139     -19.116  -0.685 -34.958  0.00  0.00      PROA  
ATOM   1628  O   LEU P 139     -19.048  -0.601 -33.730  0.00  0.00      PROA  
ATOM   1629  N   GLY P 140     -20.350  -0.878 -35.502  0.00  0.00      PROA  
ATOM   1630  HN  GLY P 140     -20.463  -0.804 -36.490  0.00  0.00      PROA  
ATOM   1631  CA  GLY P 140     -21.601  -1.079 -34.800  0.00  0.00      PROA  
ATOM   1632  HA1 GLY P 140     -22.461  -1.258 -35.429  0.00  0.00      PROA  
ATOM   1633  HA2 GLY P 140     -21.842  -0.245 -34.158  0.00  0.00      PROA  
ATOM   1634  C   GLY P 140     -21.562  -2.227 -33.789  0.00  0.00      PROA  
ATOM   1635  O   GLY P 140     -22.065  -2.174 -32.653  0.00  0.00      PROA  
ATOM   1636  N   PHE P 141     -20.897  -3.315 -34.234  0.00  0.00      PROA  
ATOM   1637  HN  PHE P 141     -20.576  -3.365 -35.176  0.00  0.00      PROA  
ATOM   1638  CA  PHE P 141     -20.750  -4.509 -33.404  0.00  0.00      PROA  
ATOM   1639  HA  PHE P 141     -21.737  -4.740 -33.034  0.00  0.00      PROA  
ATOM   1640  CB  PHE P 141     -20.205  -5.697 -34.267  0.00  0.00      PROA  
ATOM   1641  HB1 PHE P 141     -20.155  -6.475 -33.475  0.00  0.00      PROA  
ATOM   1642  HB2 PHE P 141     -19.208  -5.406 -34.662  0.00  0.00      PROA  
ATOM   1643  CG  PHE P 141     -21.216  -6.161 -35.288  0.00  0.00      PROA  
ATOM   1644  CD1 PHE P 141     -20.761  -6.940 -36.368  0.00  0.00      PROA  
ATOM   1645  HD1 PHE P 141     -19.698  -7.051 -36.521  0.00  0.00      PROA  
ATOM   1646  CE1 PHE P 141     -21.625  -7.313 -37.436  0.00  0.00      PROA  
ATOM   1647  HE1 PHE P 141     -21.216  -7.815 -38.300  0.00  0.00      PROA  
ATOM   1648  CZ  PHE P 141     -23.008  -7.072 -37.337  0.00  0.00      PROA  
ATOM   1649  HZ  PHE P 141     -23.666  -7.310 -38.160  0.00  0.00      PROA  
ATOM   1650  CD2 PHE P 141     -22.616  -5.958 -35.250  0.00  0.00      PROA  
ATOM   1651  HD2 PHE P 141     -23.025  -5.376 -34.437  0.00  0.00      PROA  
ATOM   1652  CE2 PHE P 141     -23.480  -6.442 -36.208  0.00  0.00      PROA  
ATOM   1653  HE2 PHE P 141     -24.542  -6.247 -36.195  0.00  0.00      PROA  
ATOM   1654  C   PHE P 141     -19.883  -4.254 -32.153  0.00  0.00      PROA  
ATOM   1655  O   PHE P 141     -20.138  -4.634 -31.018  0.00  0.00      PROA  
ATOM   1656  N   GLY P 142     -18.666  -3.608 -32.381  0.00  0.00      PROA  
ATOM   1657  HN  GLY P 142     -18.441  -3.422 -33.334  0.00  0.00      PROA  
ATOM   1658  CA  GLY P 142     -17.831  -3.103 -31.314  0.00  0.00      PROA  
ATOM   1659  HA1 GLY P 142     -17.163  -2.373 -31.746  0.00  0.00      PROA  
ATOM   1660  HA2 GLY P 142     -17.345  -3.989 -30.932  0.00  0.00      PROA  
ATOM   1661  C   GLY P 142     -18.533  -2.338 -30.224  0.00  0.00      PROA  
ATOM   1662  O   GLY P 142     -18.295  -2.481 -29.006  0.00  0.00      PROA  
ATOM   1663  N   ILE P 143     -19.340  -1.343 -30.681  0.00  0.00      PROA  
ATOM   1664  HN  ILE P 143     -19.342  -1.104 -31.649  0.00  0.00      PROA  
ATOM   1665  CA  ILE P 143     -20.076  -0.420 -29.865  0.00  0.00      PROA  
ATOM   1666  HA  ILE P 143     -19.424   0.102 -29.181  0.00  0.00      PROA  
ATOM   1667  CB  ILE P 143     -20.762   0.746 -30.583  0.00  0.00      PROA  
ATOM   1668  HB  ILE P 143     -21.501   0.326 -31.299  0.00  0.00      PROA  
ATOM   1669  CG2 ILE P 143     -21.460   1.761 -29.619  0.00  0.00      PROA  
ATOM   1670 HG21 ILE P 143     -21.737   2.719 -30.110  0.00  0.00      PROA  
ATOM   1671 HG22 ILE P 143     -20.832   2.065 -28.754  0.00  0.00      PROA  
ATOM   1672 HG23 ILE P 143     -22.372   1.293 -29.189  0.00  0.00      PROA  
ATOM   1673  CG1 ILE P 143     -19.748   1.630 -31.359  0.00  0.00      PROA  
ATOM   1674 HG11 ILE P 143     -20.361   2.196 -32.093  0.00  0.00      PROA  
ATOM   1675 HG12 ILE P 143     -19.020   1.005 -31.918  0.00  0.00      PROA  
ATOM   1676  CD  ILE P 143     -18.927   2.667 -30.663  0.00  0.00      PROA  
ATOM   1677  HD1 ILE P 143     -19.617   3.514 -30.465  0.00  0.00      PROA  
ATOM   1678  HD2 ILE P 143     -17.943   2.846 -31.147  0.00  0.00      PROA  
ATOM   1679  HD3 ILE P 143     -18.537   2.295 -29.691  0.00  0.00      PROA  
ATOM   1680  C   ILE P 143     -21.092  -1.237 -29.058  0.00  0.00      PROA  
ATOM   1681  O   ILE P 143     -21.025  -1.166 -27.844  0.00  0.00      PROA  
ATOM   1682  N   LEU P 144     -21.831  -2.117 -29.759  0.00  0.00      PROA  
ATOM   1683  HN  LEU P 144     -21.825  -2.051 -30.753  0.00  0.00      PROA  
ATOM   1684  CA  LEU P 144     -22.736  -3.089 -29.136  0.00  0.00      PROA  
ATOM   1685  HA  LEU P 144     -23.407  -2.540 -28.492  0.00  0.00      PROA  
ATOM   1686  CB  LEU P 144     -23.642  -3.820 -30.170  0.00  0.00      PROA  
ATOM   1687  HB1 LEU P 144     -22.989  -4.312 -30.923  0.00  0.00      PROA  
ATOM   1688  HB2 LEU P 144     -24.086  -2.973 -30.735  0.00  0.00      PROA  
ATOM   1689  CG  LEU P 144     -24.783  -4.786 -29.668  0.00  0.00      PROA  
ATOM   1690  HG  LEU P 144     -24.334  -5.461 -28.908  0.00  0.00      PROA  
ATOM   1691  CD1 LEU P 144     -25.931  -4.001 -29.012  0.00  0.00      PROA  
ATOM   1692 HD11 LEU P 144     -26.597  -4.805 -28.633  0.00  0.00      PROA  
ATOM   1693 HD12 LEU P 144     -26.441  -3.332 -29.738  0.00  0.00      PROA  
ATOM   1694 HD13 LEU P 144     -25.511  -3.428 -28.158  0.00  0.00      PROA  
ATOM   1695  CD2 LEU P 144     -25.374  -5.655 -30.884  0.00  0.00      PROA  
ATOM   1696 HD21 LEU P 144     -26.481  -5.561 -30.903  0.00  0.00      PROA  
ATOM   1697 HD22 LEU P 144     -24.878  -6.644 -30.788  0.00  0.00      PROA  
ATOM   1698 HD23 LEU P 144     -25.156  -5.102 -31.822  0.00  0.00      PROA  
ATOM   1699  C   LEU P 144     -22.150  -3.972 -28.127  0.00  0.00      PROA  
ATOM   1700  O   LEU P 144     -22.803  -4.163 -27.093  0.00  0.00      PROA  
ATOM   1701  N   GLY P 145     -20.944  -4.566 -28.267  0.00  0.00      PROA  
ATOM   1702  HN  GLY P 145     -20.476  -4.547 -29.147  0.00  0.00      PROA  
ATOM   1703  CA  GLY P 145     -20.176  -5.278 -27.234  0.00  0.00      PROA  
ATOM   1704  HA1 GLY P 145     -19.221  -5.480 -27.696  0.00  0.00      PROA  
ATOM   1705  HA2 GLY P 145     -20.753  -6.171 -27.043  0.00  0.00      PROA  
ATOM   1706  C   GLY P 145     -19.833  -4.571 -25.964  0.00  0.00      PROA  
ATOM   1707  O   GLY P 145     -20.230  -4.861 -24.879  0.00  0.00      PROA  
ATOM   1708  N   THR P 146     -19.016  -3.475 -26.124  0.00  0.00      PROA  
ATOM   1709  HN  THR P 146     -18.673  -3.252 -27.033  0.00  0.00      PROA  
ATOM   1710  CA  THR P 146     -18.643  -2.578 -25.088  0.00  0.00      PROA  
ATOM   1711  HA  THR P 146     -18.380  -3.212 -24.254  0.00  0.00      PROA  
ATOM   1712  CB  THR P 146     -17.530  -1.605 -25.541  0.00  0.00      PROA  
ATOM   1713  HB  THR P 146     -16.978  -2.032 -26.406  0.00  0.00      PROA  
ATOM   1714  OG1 THR P 146     -16.625  -1.354 -24.486  0.00  0.00      PROA  
ATOM   1715  HG1 THR P 146     -16.985  -1.688 -23.661  0.00  0.00      PROA  
ATOM   1716  CG2 THR P 146     -18.077  -0.228 -25.995  0.00  0.00      PROA  
ATOM   1717 HG21 THR P 146     -18.694   0.291 -25.230  0.00  0.00      PROA  
ATOM   1718 HG22 THR P 146     -18.867  -0.511 -26.723  0.00  0.00      PROA  
ATOM   1719 HG23 THR P 146     -17.314   0.447 -26.438  0.00  0.00      PROA  
ATOM   1720  C   THR P 146     -19.806  -1.932 -24.331  0.00  0.00      PROA  
ATOM   1721  O   THR P 146     -19.701  -1.746 -23.110  0.00  0.00      PROA  
ATOM   1722  N   ALA P 147     -20.950  -1.594 -25.049  0.00  0.00      PROA  
ATOM   1723  HN  ALA P 147     -20.872  -1.659 -26.040  0.00  0.00      PROA  
ATOM   1724  CA  ALA P 147     -22.200  -1.124 -24.430  0.00  0.00      PROA  
ATOM   1725  HA  ALA P 147     -21.924  -0.432 -23.648  0.00  0.00      PROA  
ATOM   1726  CB  ALA P 147     -23.186  -0.551 -25.420  0.00  0.00      PROA  
ATOM   1727  HB1 ALA P 147     -23.239  -1.178 -26.336  0.00  0.00      PROA  
ATOM   1728  HB2 ALA P 147     -22.756   0.433 -25.704  0.00  0.00      PROA  
ATOM   1729  HB3 ALA P 147     -24.178  -0.423 -24.937  0.00  0.00      PROA  
ATOM   1730  C   ALA P 147     -22.953  -2.114 -23.518  0.00  0.00      PROA  
ATOM   1731  O   ALA P 147     -23.353  -1.756 -22.391  0.00  0.00      PROA  
ATOM   1732  N   VAL P 148     -23.136  -3.371 -23.973  0.00  0.00      PROA  
ATOM   1733  HN  VAL P 148     -22.767  -3.696 -24.840  0.00  0.00      PROA  
ATOM   1734  CA  VAL P 148     -23.744  -4.404 -23.170  0.00  0.00      PROA  
ATOM   1735  HA  VAL P 148     -24.609  -3.954 -22.706  0.00  0.00      PROA  
ATOM   1736  CB  VAL P 148     -24.183  -5.671 -23.927  0.00  0.00      PROA  
ATOM   1737  HB  VAL P 148     -23.282  -5.982 -24.498  0.00  0.00      PROA  
ATOM   1738  CG1 VAL P 148     -24.566  -6.848 -22.987  0.00  0.00      PROA  
ATOM   1739 HG11 VAL P 148     -25.146  -7.610 -23.550  0.00  0.00      PROA  
ATOM   1740 HG12 VAL P 148     -25.212  -6.508 -22.150  0.00  0.00      PROA  
ATOM   1741 HG13 VAL P 148     -23.710  -7.326 -22.464  0.00  0.00      PROA  
ATOM   1742  CG2 VAL P 148     -25.301  -5.270 -24.898  0.00  0.00      PROA  
ATOM   1743 HG21 VAL P 148     -25.466  -6.095 -25.623  0.00  0.00      PROA  
ATOM   1744 HG22 VAL P 148     -24.998  -4.463 -25.599  0.00  0.00      PROA  
ATOM   1745 HG23 VAL P 148     -26.257  -5.099 -24.357  0.00  0.00      PROA  
ATOM   1746  C   VAL P 148     -22.887  -4.794 -21.993  0.00  0.00      PROA  
ATOM   1747  O   VAL P 148     -23.449  -4.859 -20.925  0.00  0.00      PROA  
ATOM   1748  N   LEU P 149     -21.522  -4.978 -22.121  0.00  0.00      PROA  
ATOM   1749  HN  LEU P 149     -21.073  -4.920 -23.010  0.00  0.00      PROA  
ATOM   1750  CA  LEU P 149     -20.521  -5.206 -21.079  0.00  0.00      PROA  
ATOM   1751  HA  LEU P 149     -20.978  -6.051 -20.586  0.00  0.00      PROA  
ATOM   1752  CB  LEU P 149     -19.170  -5.537 -21.721  0.00  0.00      PROA  
ATOM   1753  HB1 LEU P 149     -18.338  -5.594 -20.987  0.00  0.00      PROA  
ATOM   1754  HB2 LEU P 149     -18.808  -4.780 -22.449  0.00  0.00      PROA  
ATOM   1755  CG  LEU P 149     -19.278  -6.928 -22.383  0.00  0.00      PROA  
ATOM   1756  HG  LEU P 149     -20.038  -6.955 -23.193  0.00  0.00      PROA  
ATOM   1757  CD1 LEU P 149     -17.972  -7.286 -23.206  0.00  0.00      PROA  
ATOM   1758 HD11 LEU P 149     -17.120  -7.214 -22.497  0.00  0.00      PROA  
ATOM   1759 HD12 LEU P 149     -17.654  -6.555 -23.981  0.00  0.00      PROA  
ATOM   1760 HD13 LEU P 149     -18.047  -8.358 -23.489  0.00  0.00      PROA  
ATOM   1761  CD2 LEU P 149     -19.338  -8.070 -21.315  0.00  0.00      PROA  
ATOM   1762 HD21 LEU P 149     -19.342  -9.049 -21.842  0.00  0.00      PROA  
ATOM   1763 HD22 LEU P 149     -20.290  -8.174 -20.752  0.00  0.00      PROA  
ATOM   1764 HD23 LEU P 149     -18.521  -7.937 -20.573  0.00  0.00      PROA  
ATOM   1765  C   LEU P 149     -20.421  -4.111 -20.036  0.00  0.00      PROA  
ATOM   1766  O   LEU P 149     -20.256  -4.436 -18.884  0.00  0.00      PROA  
ATOM   1767  N   THR P 150     -20.558  -2.823 -20.426  0.00  0.00      PROA  
ATOM   1768  HN  THR P 150     -20.566  -2.630 -21.404  0.00  0.00      PROA  
ATOM   1769  CA  THR P 150     -20.694  -1.667 -19.542  0.00  0.00      PROA  
ATOM   1770  HA  THR P 150     -19.915  -1.740 -18.797  0.00  0.00      PROA  
ATOM   1771  CB  THR P 150     -20.584  -0.242 -20.240  0.00  0.00      PROA  
ATOM   1772  HB  THR P 150     -21.100  -0.192 -21.223  0.00  0.00      PROA  
ATOM   1773  OG1 THR P 150     -19.254   0.108 -20.337  0.00  0.00      PROA  
ATOM   1774  HG1 THR P 150     -18.893  -0.583 -20.897  0.00  0.00      PROA  
ATOM   1775  CG2 THR P 150     -21.180   0.847 -19.393  0.00  0.00      PROA  
ATOM   1776 HG21 THR P 150     -21.050   1.859 -19.834  0.00  0.00      PROA  
ATOM   1777 HG22 THR P 150     -20.797   0.826 -18.350  0.00  0.00      PROA  
ATOM   1778 HG23 THR P 150     -22.284   0.722 -19.417  0.00  0.00      PROA  
ATOM   1779  C   THR P 150     -21.965  -1.785 -18.749  0.00  0.00      PROA  
ATOM   1780  O   THR P 150     -21.972  -1.670 -17.519  0.00  0.00      PROA  
ATOM   1781  N   LEU P 151     -23.167  -2.083 -19.340  0.00  0.00      PROA  
ATOM   1782  HN  LEU P 151     -23.329  -2.233 -20.313  0.00  0.00      PROA  
ATOM   1783  CA  LEU P 151     -24.329  -2.314 -18.486  0.00  0.00      PROA  
ATOM   1784  HA  LEU P 151     -24.442  -1.445 -17.854  0.00  0.00      PROA  
ATOM   1785  CB  LEU P 151     -25.671  -2.602 -19.334  0.00  0.00      PROA  
ATOM   1786  HB1 LEU P 151     -26.501  -2.916 -18.666  0.00  0.00      PROA  
ATOM   1787  HB2 LEU P 151     -25.452  -3.470 -19.992  0.00  0.00      PROA  
ATOM   1788  CG  LEU P 151     -26.119  -1.383 -20.192  0.00  0.00      PROA  
ATOM   1789  HG  LEU P 151     -25.350  -1.173 -20.966  0.00  0.00      PROA  
ATOM   1790  CD1 LEU P 151     -27.469  -1.784 -20.920  0.00  0.00      PROA  
ATOM   1791 HD11 LEU P 151     -27.204  -2.650 -21.564  0.00  0.00      PROA  
ATOM   1792 HD12 LEU P 151     -27.685  -0.823 -21.435  0.00  0.00      PROA  
ATOM   1793 HD13 LEU P 151     -28.298  -1.972 -20.205  0.00  0.00      PROA  
ATOM   1794  CD2 LEU P 151     -26.410  -0.253 -19.326  0.00  0.00      PROA  
ATOM   1795 HD21 LEU P 151     -26.772   0.621 -19.908  0.00  0.00      PROA  
ATOM   1796 HD22 LEU P 151     -25.601   0.243 -18.748  0.00  0.00      PROA  
ATOM   1797 HD23 LEU P 151     -27.137  -0.497 -18.523  0.00  0.00      PROA  
ATOM   1798  C   LEU P 151     -24.195  -3.470 -17.533  0.00  0.00      PROA  
ATOM   1799  O   LEU P 151     -24.621  -3.466 -16.392  0.00  0.00      PROA  
ATOM   1800  N   PHE P 152     -23.437  -4.501 -17.933  0.00  0.00      PROA  
ATOM   1801  HN  PHE P 152     -23.092  -4.635 -18.859  0.00  0.00      PROA  
ATOM   1802  CA  PHE P 152     -23.185  -5.683 -17.129  0.00  0.00      PROA  
ATOM   1803  HA  PHE P 152     -24.018  -6.013 -16.526  0.00  0.00      PROA  
ATOM   1804  CB  PHE P 152     -22.686  -6.922 -17.963  0.00  0.00      PROA  
ATOM   1805  HB1 PHE P 152     -21.642  -6.678 -18.255  0.00  0.00      PROA  
ATOM   1806  HB2 PHE P 152     -23.246  -6.958 -18.922  0.00  0.00      PROA  
ATOM   1807  CG  PHE P 152     -22.699  -8.264 -17.361  0.00  0.00      PROA  
ATOM   1808  CD1 PHE P 152     -21.784  -9.234 -17.902  0.00  0.00      PROA  
ATOM   1809  HD1 PHE P 152     -21.151  -8.834 -18.680  0.00  0.00      PROA  
ATOM   1810  CE1 PHE P 152     -21.688 -10.499 -17.466  0.00  0.00      PROA  
ATOM   1811  HE1 PHE P 152     -21.029 -11.157 -18.013  0.00  0.00      PROA  
ATOM   1812  CZ  PHE P 152     -22.629 -10.944 -16.442  0.00  0.00      PROA  
ATOM   1813  HZ  PHE P 152     -22.634 -11.988 -16.167  0.00  0.00      PROA  
ATOM   1814  CD2 PHE P 152     -23.654  -8.733 -16.423  0.00  0.00      PROA  
ATOM   1815  HD2 PHE P 152     -24.477  -8.135 -16.061  0.00  0.00      PROA  
ATOM   1816  CE2 PHE P 152     -23.546 -10.029 -15.908  0.00  0.00      PROA  
ATOM   1817  HE2 PHE P 152     -24.311 -10.396 -15.240  0.00  0.00      PROA  
ATOM   1818  C   PHE P 152     -22.122  -5.496 -16.160  0.00  0.00      PROA  
ATOM   1819  O   PHE P 152     -22.044  -6.299 -15.225  0.00  0.00      PROA  
ATOM   1820  N   THR P 153     -21.299  -4.422 -16.193  0.00  0.00      PROA  
ATOM   1821  HN  THR P 153     -21.376  -3.788 -16.958  0.00  0.00      PROA  
ATOM   1822  CA  THR P 153     -20.198  -4.047 -15.329  0.00  0.00      PROA  
ATOM   1823  HA  THR P 153     -19.481  -4.854 -15.373  0.00  0.00      PROA  
ATOM   1824  CB  THR P 153     -19.339  -2.918 -15.921  0.00  0.00      PROA  
ATOM   1825  HB  THR P 153     -19.959  -2.022 -16.138  0.00  0.00      PROA  
ATOM   1826  OG1 THR P 153     -18.689  -3.310 -17.074  0.00  0.00      PROA  
ATOM   1827  HG1 THR P 153     -19.266  -3.842 -17.627  0.00  0.00      PROA  
ATOM   1828  CG2 THR P 153     -18.311  -2.470 -14.927  0.00  0.00      PROA  
ATOM   1829 HG21 THR P 153     -18.659  -2.215 -13.903  0.00  0.00      PROA  
ATOM   1830 HG22 THR P 153     -17.764  -1.612 -15.374  0.00  0.00      PROA  
ATOM   1831 HG23 THR P 153     -17.524  -3.248 -14.827  0.00  0.00      PROA  
ATOM   1832  C   THR P 153     -20.543  -3.952 -13.875  0.00  0.00      PROA  
ATOM   1833  O   THR P 153     -19.792  -4.538 -13.121  0.00  0.00      PROA  
ATOM   1834  N   PRO P 154     -21.546  -3.303 -13.313  0.00  0.00      PROA  
ATOM   1835  CD  PRO P 154     -22.497  -2.414 -14.083  0.00  0.00      PROA  
ATOM   1836  HD1 PRO P 154     -23.404  -2.884 -14.519  0.00  0.00      PROA  
ATOM   1837  HD2 PRO P 154     -22.082  -1.801 -14.912  0.00  0.00      PROA  
ATOM   1838  CA  PRO P 154     -21.776  -3.276 -11.835  0.00  0.00      PROA  
ATOM   1839  HA  PRO P 154     -20.875  -3.087 -11.269  0.00  0.00      PROA  
ATOM   1840  CB  PRO P 154     -22.874  -2.213 -11.680  0.00  0.00      PROA  
ATOM   1841  HB1 PRO P 154     -22.498  -1.540 -10.879  0.00  0.00      PROA  
ATOM   1842  HB2 PRO P 154     -23.811  -2.740 -11.403  0.00  0.00      PROA  
ATOM   1843  CG  PRO P 154     -23.005  -1.430 -13.003  0.00  0.00      PROA  
ATOM   1844  HG1 PRO P 154     -24.004  -0.953 -13.090  0.00  0.00      PROA  
ATOM   1845  HG2 PRO P 154     -22.363  -0.524 -12.976  0.00  0.00      PROA  
ATOM   1846  C   PRO P 154     -22.229  -4.599 -11.201  0.00  0.00      PROA  
ATOM   1847  O   PRO P 154     -21.845  -4.931 -10.058  0.00  0.00      PROA  
ATOM   1848  N   ILE P 155     -23.009  -5.442 -12.009  0.00  0.00      PROA  
ATOM   1849  HN  ILE P 155     -23.144  -5.094 -12.934  0.00  0.00      PROA  
ATOM   1850  CA  ILE P 155     -23.361  -6.792 -11.745  0.00  0.00      PROA  
ATOM   1851  HA  ILE P 155     -23.882  -6.827 -10.799  0.00  0.00      PROA  
ATOM   1852  CB  ILE P 155     -24.352  -7.356 -12.834  0.00  0.00      PROA  
ATOM   1853  HB  ILE P 155     -23.840  -7.400 -13.819  0.00  0.00      PROA  
ATOM   1854  CG2 ILE P 155     -24.591  -8.846 -12.503  0.00  0.00      PROA  
ATOM   1855 HG21 ILE P 155     -24.784  -8.857 -11.409  0.00  0.00      PROA  
ATOM   1856 HG22 ILE P 155     -23.643  -9.416 -12.603  0.00  0.00      PROA  
ATOM   1857 HG23 ILE P 155     -25.371  -9.396 -13.071  0.00  0.00      PROA  
ATOM   1858  CG1 ILE P 155     -25.626  -6.525 -12.923  0.00  0.00      PROA  
ATOM   1859 HG11 ILE P 155     -26.210  -7.004 -13.737  0.00  0.00      PROA  
ATOM   1860 HG12 ILE P 155     -25.483  -5.467 -13.229  0.00  0.00      PROA  
ATOM   1861  CD  ILE P 155     -26.459  -6.613 -11.646  0.00  0.00      PROA  
ATOM   1862  HD1 ILE P 155     -25.937  -6.063 -10.833  0.00  0.00      PROA  
ATOM   1863  HD2 ILE P 155     -26.585  -7.647 -11.261  0.00  0.00      PROA  
ATOM   1864  HD3 ILE P 155     -27.485  -6.205 -11.770  0.00  0.00      PROA  
ATOM   1865  C   ILE P 155     -22.154  -7.670 -11.695  0.00  0.00      PROA  
ATOM   1866  O   ILE P 155     -21.959  -8.303 -10.643  0.00  0.00      PROA  
ATOM   1867  N   ALA P 156     -21.285  -7.655 -12.650  0.00  0.00      PROA  
ATOM   1868  HN  ALA P 156     -21.455  -7.188 -13.515  0.00  0.00      PROA  
ATOM   1869  CA  ALA P 156     -20.021  -8.333 -12.715  0.00  0.00      PROA  
ATOM   1870  HA  ALA P 156     -20.197  -9.396 -12.637  0.00  0.00      PROA  
ATOM   1871  CB  ALA P 156     -19.413  -8.106 -14.120  0.00  0.00      PROA  
ATOM   1872  HB1 ALA P 156     -19.287  -7.037 -14.396  0.00  0.00      PROA  
ATOM   1873  HB2 ALA P 156     -20.043  -8.657 -14.849  0.00  0.00      PROA  
ATOM   1874  HB3 ALA P 156     -18.412  -8.573 -14.240  0.00  0.00      PROA  
ATOM   1875  C   ALA P 156     -19.067  -8.014 -11.575  0.00  0.00      PROA  
ATOM   1876  O   ALA P 156     -18.340  -8.930 -11.107  0.00  0.00      PROA  
ATOM   1877  N   ALA P 157     -18.966  -6.720 -11.105  0.00  0.00      PROA  
ATOM   1878  HN  ALA P 157     -19.465  -5.997 -11.576  0.00  0.00      PROA  
ATOM   1879  CA  ALA P 157     -18.026  -6.371 -10.091  0.00  0.00      PROA  
ATOM   1880  HA  ALA P 157     -17.095  -6.867 -10.323  0.00  0.00      PROA  
ATOM   1881  CB  ALA P 157     -17.757  -4.864 -10.093  0.00  0.00      PROA  
ATOM   1882  HB1 ALA P 157     -17.137  -4.547  -9.227  0.00  0.00      PROA  
ATOM   1883  HB2 ALA P 157     -18.665  -4.276  -9.839  0.00  0.00      PROA  
ATOM   1884  HB3 ALA P 157     -17.177  -4.599 -11.002  0.00  0.00      PROA  
ATOM   1885  C   ALA P 157     -18.295  -6.879  -8.657  0.00  0.00      PROA  
ATOM   1886  O   ALA P 157     -17.443  -7.072  -7.802  0.00  0.00      PROA  
ATOM   1887  N   ASP P 158     -19.599  -7.039  -8.233  0.00  0.00      PROA  
ATOM   1888  HN  ASP P 158     -20.340  -6.572  -8.711  0.00  0.00      PROA  
ATOM   1889  CA  ASP P 158     -20.079  -7.908  -7.155  0.00  0.00      PROA  
ATOM   1890  HA  ASP P 158     -19.594  -7.598  -6.241  0.00  0.00      PROA  
ATOM   1891  CB  ASP P 158     -21.577  -7.649  -6.929  0.00  0.00      PROA  
ATOM   1892  HB1 ASP P 158     -21.991  -8.509  -6.361  0.00  0.00      PROA  
ATOM   1893  HB2 ASP P 158     -22.108  -7.450  -7.885  0.00  0.00      PROA  
ATOM   1894  CG  ASP P 158     -21.953  -6.445  -6.119  0.00  0.00      PROA  
ATOM   1895  OD1 ASP P 158     -23.158  -6.150  -5.768  0.00  0.00      PROA  
ATOM   1896  OD2 ASP P 158     -20.987  -5.678  -5.923  0.00  0.00      PROA  
ATOM   1897  C   ASP P 158     -19.918  -9.367  -7.482  0.00  0.00      PROA  
ATOM   1898  O   ASP P 158     -19.752 -10.201  -6.535  0.00  0.00      PROA  
ATOM   1899  N   LEU P 159     -19.933  -9.862  -8.725  0.00  0.00      PROA  
ATOM   1900  HN  LEU P 159     -19.979  -9.079  -9.341  0.00  0.00      PROA  
ATOM   1901  CA  LEU P 159     -19.646 -11.268  -9.166  0.00  0.00      PROA  
ATOM   1902  HA  LEU P 159     -20.215 -11.985  -8.594  0.00  0.00      PROA  
ATOM   1903  CB  LEU P 159     -19.884 -11.719 -10.676  0.00  0.00      PROA  
ATOM   1904  HB1 LEU P 159     -19.636 -12.797 -10.785  0.00  0.00      PROA  
ATOM   1905  HB2 LEU P 159     -19.174 -11.180 -11.339  0.00  0.00      PROA  
ATOM   1906  CG  LEU P 159     -21.284 -11.571 -11.245  0.00  0.00      PROA  
ATOM   1907  HG  LEU P 159     -21.382 -10.486 -11.467  0.00  0.00      PROA  
ATOM   1908  CD1 LEU P 159     -21.407 -12.359 -12.581  0.00  0.00      PROA  
ATOM   1909 HD11 LEU P 159     -21.302 -13.463 -12.523  0.00  0.00      PROA  
ATOM   1910 HD12 LEU P 159     -20.612 -12.006 -13.272  0.00  0.00      PROA  
ATOM   1911 HD13 LEU P 159     -22.429 -12.133 -12.953  0.00  0.00      PROA  
ATOM   1912  CD2 LEU P 159     -22.283 -12.114 -10.272  0.00  0.00      PROA  
ATOM   1913 HD21 LEU P 159     -22.276 -13.202 -10.049  0.00  0.00      PROA  
ATOM   1914 HD22 LEU P 159     -23.323 -11.857 -10.568  0.00  0.00      PROA  
ATOM   1915 HD23 LEU P 159     -22.146 -11.598  -9.298  0.00  0.00      PROA  
ATOM   1916  C   LEU P 159     -18.152 -11.590  -8.842  0.00  0.00      PROA  
ATOM   1917  O   LEU P 159     -17.816 -12.637  -8.332  0.00  0.00      PROA  
ATOM   1918  N   GLY P 160     -17.187 -10.627  -9.081  0.00  0.00      PROA  
ATOM   1919  HN  GLY P 160     -17.414  -9.901  -9.725  0.00  0.00      PROA  
ATOM   1920  CA  GLY P 160     -15.800 -10.780  -8.582  0.00  0.00      PROA  
ATOM   1921  HA1 GLY P 160     -15.422 -11.791  -8.562  0.00  0.00      PROA  
ATOM   1922  HA2 GLY P 160     -15.804 -10.247  -7.642  0.00  0.00      PROA  
ATOM   1923  C   GLY P 160     -14.837 -10.178  -9.563  0.00  0.00      PROA  
ATOM   1924  O   GLY P 160     -15.206  -9.730 -10.639  0.00  0.00      PROA  
ATOM   1925  N   VAL P 161     -13.586 -10.013  -9.193  0.00  0.00      PROA  
ATOM   1926  HN  VAL P 161     -13.388 -10.306  -8.261  0.00  0.00      PROA  
ATOM   1927  CA  VAL P 161     -12.481  -9.456  -9.959  0.00  0.00      PROA  
ATOM   1928  HA  VAL P 161     -12.768  -8.492 -10.353  0.00  0.00      PROA  
ATOM   1929  CB  VAL P 161     -11.166  -9.393  -9.216  0.00  0.00      PROA  
ATOM   1930  HB  VAL P 161     -10.807 -10.408  -8.939  0.00  0.00      PROA  
ATOM   1931  CG1 VAL P 161      -9.968  -8.678  -9.940  0.00  0.00      PROA  
ATOM   1932 HG11 VAL P 161      -9.774  -8.968 -10.995  0.00  0.00      PROA  
ATOM   1933 HG12 VAL P 161      -9.002  -8.822  -9.412  0.00  0.00      PROA  
ATOM   1934 HG13 VAL P 161     -10.319  -7.624  -9.927  0.00  0.00      PROA  
ATOM   1935  CG2 VAL P 161     -11.366  -8.559  -7.951  0.00  0.00      PROA  
ATOM   1936 HG21 VAL P 161     -12.019  -9.007  -7.172  0.00  0.00      PROA  
ATOM   1937 HG22 VAL P 161     -11.747  -7.543  -8.193  0.00  0.00      PROA  
ATOM   1938 HG23 VAL P 161     -10.373  -8.397  -7.480  0.00  0.00      PROA  
ATOM   1939  C   VAL P 161     -12.258 -10.258 -11.281  0.00  0.00      PROA  
ATOM   1940  O   VAL P 161     -11.946  -9.707 -12.336  0.00  0.00      PROA  
ATOM   1941  N   GLY P 162     -12.263 -11.632 -11.136  0.00  0.00      PROA  
ATOM   1942  HN  GLY P 162     -12.383 -12.046 -10.236  0.00  0.00      PROA  
ATOM   1943  CA  GLY P 162     -12.222 -12.565 -12.250  0.00  0.00      PROA  
ATOM   1944  HA1 GLY P 162     -12.302 -13.594 -11.929  0.00  0.00      PROA  
ATOM   1945  HA2 GLY P 162     -11.261 -12.399 -12.713  0.00  0.00      PROA  
ATOM   1946  C   GLY P 162     -13.194 -12.402 -13.321  0.00  0.00      PROA  
ATOM   1947  O   GLY P 162     -12.812 -12.230 -14.470  0.00  0.00      PROA  
ATOM   1948  N   PRO P 163     -14.444 -12.265 -12.987  0.00  0.00      PROA  
ATOM   1949  CD  PRO P 163     -15.122 -13.016 -11.916  0.00  0.00      PROA  
ATOM   1950  HD1 PRO P 163     -15.231 -12.338 -11.043  0.00  0.00      PROA  
ATOM   1951  HD2 PRO P 163     -14.605 -13.980 -11.718  0.00  0.00      PROA  
ATOM   1952  CA  PRO P 163     -15.446 -11.846 -13.965  0.00  0.00      PROA  
ATOM   1953  HA  PRO P 163     -15.279 -12.448 -14.845  0.00  0.00      PROA  
ATOM   1954  CB  PRO P 163     -16.792 -11.988 -13.287  0.00  0.00      PROA  
ATOM   1955  HB1 PRO P 163     -17.663 -12.350 -13.875  0.00  0.00      PROA  
ATOM   1956  HB2 PRO P 163     -17.234 -11.024 -12.959  0.00  0.00      PROA  
ATOM   1957  CG  PRO P 163     -16.523 -13.192 -12.287  0.00  0.00      PROA  
ATOM   1958  HG1 PRO P 163     -17.203 -13.269 -11.412  0.00  0.00      PROA  
ATOM   1959  HG2 PRO P 163     -16.521 -14.099 -12.929  0.00  0.00      PROA  
ATOM   1960  C   PRO P 163     -15.187 -10.424 -14.373  0.00  0.00      PROA  
ATOM   1961  O   PRO P 163     -15.322 -10.196 -15.550  0.00  0.00      PROA  
ATOM   1962  N   LEU P 164     -14.762  -9.480 -13.509  0.00  0.00      PROA  
ATOM   1963  HN  LEU P 164     -14.577  -9.592 -12.536  0.00  0.00      PROA  
ATOM   1964  CA  LEU P 164     -14.465  -8.159 -13.928  0.00  0.00      PROA  
ATOM   1965  HA  LEU P 164     -15.314  -7.858 -14.523  0.00  0.00      PROA  
ATOM   1966  CB  LEU P 164     -14.458  -7.193 -12.706  0.00  0.00      PROA  
ATOM   1967  HB1 LEU P 164     -13.670  -7.412 -11.954  0.00  0.00      PROA  
ATOM   1968  HB2 LEU P 164     -15.423  -7.345 -12.176  0.00  0.00      PROA  
ATOM   1969  CG  LEU P 164     -14.385  -5.634 -13.059  0.00  0.00      PROA  
ATOM   1970  HG  LEU P 164     -13.521  -5.520 -13.749  0.00  0.00      PROA  
ATOM   1971  CD1 LEU P 164     -15.700  -5.293 -13.938  0.00  0.00      PROA  
ATOM   1972 HD11 LEU P 164     -15.851  -4.201 -14.075  0.00  0.00      PROA  
ATOM   1973 HD12 LEU P 164     -16.658  -5.730 -13.585  0.00  0.00      PROA  
ATOM   1974 HD13 LEU P 164     -15.469  -5.753 -14.923  0.00  0.00      PROA  
ATOM   1975  CD2 LEU P 164     -14.139  -4.727 -11.865  0.00  0.00      PROA  
ATOM   1976 HD21 LEU P 164     -14.145  -3.655 -12.157  0.00  0.00      PROA  
ATOM   1977 HD22 LEU P 164     -13.138  -4.925 -11.425  0.00  0.00      PROA  
ATOM   1978 HD23 LEU P 164     -14.906  -4.910 -11.082  0.00  0.00      PROA  
ATOM   1979  C   LEU P 164     -13.392  -7.916 -14.988  0.00  0.00      PROA  
ATOM   1980  O   LEU P 164     -13.557  -7.168 -15.958  0.00  0.00      PROA  
ATOM   1981  N   ILE P 165     -12.245  -8.591 -14.892  0.00  0.00      PROA  
ATOM   1982  HN  ILE P 165     -11.963  -9.166 -14.127  0.00  0.00      PROA  
ATOM   1983  CA  ILE P 165     -11.040  -8.454 -15.677  0.00  0.00      PROA  
ATOM   1984  HA  ILE P 165     -11.011  -7.396 -15.890  0.00  0.00      PROA  
ATOM   1985  CB  ILE P 165      -9.681  -8.929 -15.001  0.00  0.00      PROA  
ATOM   1986  HB  ILE P 165      -8.918  -8.861 -15.805  0.00  0.00      PROA  
ATOM   1987  CG2 ILE P 165      -9.465  -7.981 -13.851  0.00  0.00      PROA  
ATOM   1988 HG21 ILE P 165     -10.284  -8.251 -13.150  0.00  0.00      PROA  
ATOM   1989 HG22 ILE P 165      -9.515  -6.902 -14.110  0.00  0.00      PROA  
ATOM   1990 HG23 ILE P 165      -8.572  -8.239 -13.243  0.00  0.00      PROA  
ATOM   1991  CG1 ILE P 165      -9.716 -10.427 -14.756  0.00  0.00      PROA  
ATOM   1992 HG11 ILE P 165     -10.766 -10.740 -14.568  0.00  0.00      PROA  
ATOM   1993 HG12 ILE P 165      -9.148 -10.666 -13.832  0.00  0.00      PROA  
ATOM   1994  CD  ILE P 165      -9.151 -11.424 -15.863  0.00  0.00      PROA  
ATOM   1995  HD1 ILE P 165      -9.734 -11.565 -16.798  0.00  0.00      PROA  
ATOM   1996  HD2 ILE P 165      -9.050 -12.420 -15.381  0.00  0.00      PROA  
ATOM   1997  HD3 ILE P 165      -8.162 -11.027 -16.177  0.00  0.00      PROA  
ATOM   1998  C   ILE P 165     -11.303  -9.091 -17.051  0.00  0.00      PROA  
ATOM   1999  O   ILE P 165     -10.916  -8.552 -18.128  0.00  0.00      PROA  
ATOM   2000  N   VAL P 166     -12.072 -10.202 -17.098  0.00  0.00      PROA  
ATOM   2001  HN  VAL P 166     -12.496 -10.638 -16.308  0.00  0.00      PROA  
ATOM   2002  CA  VAL P 166     -12.627 -10.755 -18.358  0.00  0.00      PROA  
ATOM   2003  HA  VAL P 166     -11.808 -11.022 -19.009  0.00  0.00      PROA  
ATOM   2004  CB  VAL P 166     -13.361 -12.051 -18.036  0.00  0.00      PROA  
ATOM   2005  HB  VAL P 166     -14.054 -11.825 -17.199  0.00  0.00      PROA  
ATOM   2006  CG1 VAL P 166     -13.934 -12.730 -19.315  0.00  0.00      PROA  
ATOM   2007 HG11 VAL P 166     -14.061 -13.825 -19.175  0.00  0.00      PROA  
ATOM   2008 HG12 VAL P 166     -13.234 -12.600 -20.168  0.00  0.00      PROA  
ATOM   2009 HG13 VAL P 166     -14.898 -12.280 -19.635  0.00  0.00      PROA  
ATOM   2010  CG2 VAL P 166     -12.221 -12.987 -17.504  0.00  0.00      PROA  
ATOM   2011 HG21 VAL P 166     -11.431 -13.272 -18.233  0.00  0.00      PROA  
ATOM   2012 HG22 VAL P 166     -12.710 -13.867 -17.033  0.00  0.00      PROA  
ATOM   2013 HG23 VAL P 166     -11.606 -12.519 -16.706  0.00  0.00      PROA  
ATOM   2014  C   VAL P 166     -13.603  -9.857 -19.140  0.00  0.00      PROA  
ATOM   2015  O   VAL P 166     -13.485  -9.794 -20.382  0.00  0.00      PROA  
ATOM   2016  N   LEU P 167     -14.521  -9.175 -18.349  0.00  0.00      PROA  
ATOM   2017  HN  LEU P 167     -14.523  -9.496 -17.405  0.00  0.00      PROA  
ATOM   2018  CA  LEU P 167     -15.408  -8.118 -18.922  0.00  0.00      PROA  
ATOM   2019  HA  LEU P 167     -15.931  -8.558 -19.758  0.00  0.00      PROA  
ATOM   2020  CB  LEU P 167     -16.374  -7.450 -17.906  0.00  0.00      PROA  
ATOM   2021  HB1 LEU P 167     -16.924  -6.651 -18.447  0.00  0.00      PROA  
ATOM   2022  HB2 LEU P 167     -15.831  -6.946 -17.078  0.00  0.00      PROA  
ATOM   2023  CG  LEU P 167     -17.393  -8.475 -17.404  0.00  0.00      PROA  
ATOM   2024  HG  LEU P 167     -16.999  -8.786 -16.413  0.00  0.00      PROA  
ATOM   2025  CD1 LEU P 167     -18.643  -7.611 -17.173  0.00  0.00      PROA  
ATOM   2026 HD11 LEU P 167     -19.099  -7.204 -18.101  0.00  0.00      PROA  
ATOM   2027 HD12 LEU P 167     -18.403  -6.661 -16.650  0.00  0.00      PROA  
ATOM   2028 HD13 LEU P 167     -19.464  -8.200 -16.711  0.00  0.00      PROA  
ATOM   2029  CD2 LEU P 167     -17.811  -9.611 -18.292  0.00  0.00      PROA  
ATOM   2030 HD21 LEU P 167     -18.468  -9.422 -19.167  0.00  0.00      PROA  
ATOM   2031 HD22 LEU P 167     -18.403 -10.339 -17.696  0.00  0.00      PROA  
ATOM   2032 HD23 LEU P 167     -16.902 -10.126 -18.669  0.00  0.00      PROA  
ATOM   2033  C   LEU P 167     -14.500  -7.034 -19.584  0.00  0.00      PROA  
ATOM   2034  O   LEU P 167     -14.662  -6.655 -20.696  0.00  0.00      PROA  
ATOM   2035  N   ARG P 168     -13.453  -6.533 -18.918  0.00  0.00      PROA  
ATOM   2036  HN  ARG P 168     -13.330  -6.893 -17.997  0.00  0.00      PROA  
ATOM   2037  CA  ARG P 168     -12.512  -5.490 -19.388  0.00  0.00      PROA  
ATOM   2038  HA  ARG P 168     -13.040  -4.594 -19.680  0.00  0.00      PROA  
ATOM   2039  CB  ARG P 168     -11.499  -5.170 -18.257  0.00  0.00      PROA  
ATOM   2040  HB1 ARG P 168     -10.609  -4.555 -18.510  0.00  0.00      PROA  
ATOM   2041  HB2 ARG P 168     -11.299  -6.155 -17.782  0.00  0.00      PROA  
ATOM   2042  CG  ARG P 168     -12.123  -4.487 -16.954  0.00  0.00      PROA  
ATOM   2043  HG1 ARG P 168     -11.409  -4.722 -16.136  0.00  0.00      PROA  
ATOM   2044  HG2 ARG P 168     -13.097  -4.936 -16.665  0.00  0.00      PROA  
ATOM   2045  CD  ARG P 168     -11.980  -2.940 -16.954  0.00  0.00      PROA  
ATOM   2046  HD1 ARG P 168     -10.995  -2.612 -17.350  0.00  0.00      PROA  
ATOM   2047  HD2 ARG P 168     -12.144  -2.573 -15.918  0.00  0.00      PROA  
ATOM   2048  NE  ARG P 168     -13.053  -2.510 -17.943  0.00  0.00      PROA  
ATOM   2049  HE  ARG P 168     -13.897  -3.047 -17.966  0.00  0.00      PROA  
ATOM   2050  CZ  ARG P 168     -12.957  -1.395 -18.630  0.00  0.00      PROA  
ATOM   2051  NH1 ARG P 168     -13.956  -0.875 -19.303  0.00  0.00      PROA  
ATOM   2052 HH11 ARG P 168     -14.716  -1.473 -19.558  0.00  0.00      PROA  
ATOM   2053 HH12 ARG P 168     -13.846  -0.089 -19.911  0.00  0.00      PROA  
ATOM   2054  NH2 ARG P 168     -11.879  -0.617 -18.585  0.00  0.00      PROA  
ATOM   2055 HH21 ARG P 168     -11.201  -0.704 -17.856  0.00  0.00      PROA  
ATOM   2056 HH22 ARG P 168     -12.126   0.285 -18.939  0.00  0.00      PROA  
ATOM   2057  C   ARG P 168     -11.804  -6.012 -20.654  0.00  0.00      PROA  
ATOM   2058  O   ARG P 168     -11.784  -5.286 -21.628  0.00  0.00      PROA  
ATOM   2059  N   ALA P 169     -11.254  -7.237 -20.565  0.00  0.00      PROA  
ATOM   2060  HN  ALA P 169     -11.308  -7.721 -19.695  0.00  0.00      PROA  
ATOM   2061  CA  ALA P 169     -10.686  -7.917 -21.678  0.00  0.00      PROA  
ATOM   2062  HA  ALA P 169      -9.851  -7.247 -21.819  0.00  0.00      PROA  
ATOM   2063  CB  ALA P 169     -10.084  -9.263 -21.204  0.00  0.00      PROA  
ATOM   2064  HB1 ALA P 169      -9.433  -9.079 -20.322  0.00  0.00      PROA  
ATOM   2065  HB2 ALA P 169      -9.494  -9.794 -21.981  0.00  0.00      PROA  
ATOM   2066  HB3 ALA P 169     -10.818 -10.016 -20.845  0.00  0.00      PROA  
ATOM   2067  C   ALA P 169     -11.494  -8.095 -22.945  0.00  0.00      PROA  
ATOM   2068  O   ALA P 169     -11.013  -7.806 -24.043  0.00  0.00      PROA  
ATOM   2069  N   LEU P 170     -12.766  -8.497 -22.816  0.00  0.00      PROA  
ATOM   2070  HN  LEU P 170     -12.991  -8.971 -21.967  0.00  0.00      PROA  
ATOM   2071  CA  LEU P 170     -13.796  -8.376 -23.836  0.00  0.00      PROA  
ATOM   2072  HA  LEU P 170     -13.470  -8.803 -24.773  0.00  0.00      PROA  
ATOM   2073  CB  LEU P 170     -15.054  -9.116 -23.431  0.00  0.00      PROA  
ATOM   2074  HB1 LEU P 170     -15.898  -8.856 -24.104  0.00  0.00      PROA  
ATOM   2075  HB2 LEU P 170     -15.304  -8.716 -22.425  0.00  0.00      PROA  
ATOM   2076  CG  LEU P 170     -14.975 -10.650 -23.395  0.00  0.00      PROA  
ATOM   2077  HG  LEU P 170     -14.028 -10.883 -22.863  0.00  0.00      PROA  
ATOM   2078  CD1 LEU P 170     -16.075 -11.219 -22.370  0.00  0.00      PROA  
ATOM   2079 HD11 LEU P 170     -15.959 -12.324 -22.414  0.00  0.00      PROA  
ATOM   2080 HD12 LEU P 170     -17.084 -10.790 -22.547  0.00  0.00      PROA  
ATOM   2081 HD13 LEU P 170     -15.808 -11.024 -21.309  0.00  0.00      PROA  
ATOM   2082  CD2 LEU P 170     -14.959 -11.207 -24.823  0.00  0.00      PROA  
ATOM   2083 HD21 LEU P 170     -15.619 -12.100 -24.851  0.00  0.00      PROA  
ATOM   2084 HD22 LEU P 170     -13.957 -11.496 -25.207  0.00  0.00      PROA  
ATOM   2085 HD23 LEU P 170     -15.408 -10.495 -25.549  0.00  0.00      PROA  
ATOM   2086  C   LEU P 170     -14.150  -6.945 -24.331  0.00  0.00      PROA  
ATOM   2087  O   LEU P 170     -14.212  -6.779 -25.539  0.00  0.00      PROA  
ATOM   2088  N   GLU P 171     -14.274  -5.918 -23.447  0.00  0.00      PROA  
ATOM   2089  HN  GLU P 171     -14.244  -5.997 -22.453  0.00  0.00      PROA  
ATOM   2090  CA  GLU P 171     -14.408  -4.521 -23.838  0.00  0.00      PROA  
ATOM   2091  HA  GLU P 171     -15.157  -4.466 -24.613  0.00  0.00      PROA  
ATOM   2092  CB  GLU P 171     -14.680  -3.744 -22.555  0.00  0.00      PROA  
ATOM   2093  HB1 GLU P 171     -14.434  -2.721 -22.910  0.00  0.00      PROA  
ATOM   2094  HB2 GLU P 171     -13.834  -3.949 -21.865  0.00  0.00      PROA  
ATOM   2095  CG  GLU P 171     -16.143  -3.780 -22.035  0.00  0.00      PROA  
ATOM   2096  HG1 GLU P 171     -16.321  -4.662 -21.384  0.00  0.00      PROA  
ATOM   2097  HG2 GLU P 171     -16.848  -3.694 -22.890  0.00  0.00      PROA  
ATOM   2098  CD  GLU P 171     -16.582  -2.507 -21.269  0.00  0.00      PROA  
ATOM   2099  OE1 GLU P 171     -16.192  -2.429 -20.106  0.00  0.00      PROA  
ATOM   2100  OE2 GLU P 171     -17.232  -1.538 -21.735  0.00  0.00      PROA  
ATOM   2101  C   GLU P 171     -13.123  -3.894 -24.436  0.00  0.00      PROA  
ATOM   2102  O   GLU P 171     -13.169  -3.078 -25.389  0.00  0.00      PROA  
ATOM   2103  N   GLY P 172     -11.803  -4.356 -24.084  0.00  0.00      PROA  
ATOM   2104  HN  GLY P 172     -11.652  -4.878 -23.249  0.00  0.00      PROA  
ATOM   2105  CA  GLY P 172     -10.573  -4.118 -24.820  0.00  0.00      PROA  
ATOM   2106  HA1 GLY P 172      -9.806  -4.734 -24.376  0.00  0.00      PROA  
ATOM   2107  HA2 GLY P 172     -10.375  -3.057 -24.865  0.00  0.00      PROA  
ATOM   2108  C   GLY P 172     -10.699  -4.543 -26.209  0.00  0.00      PROA  
ATOM   2109  O   GLY P 172     -10.427  -3.784 -27.147  0.00  0.00      PROA  
ATOM   2110  N   LEU P 173     -11.135  -5.719 -26.476  0.00  0.00      PROA  
ATOM   2111  HN  LEU P 173     -11.331  -6.290 -25.682  0.00  0.00      PROA  
ATOM   2112  CA  LEU P 173     -11.493  -6.277 -27.787  0.00  0.00      PROA  
ATOM   2113  HA  LEU P 173     -10.554  -6.305 -28.320  0.00  0.00      PROA  
ATOM   2114  CB  LEU P 173     -11.912  -7.783 -27.703  0.00  0.00      PROA  
ATOM   2115  HB1 LEU P 173     -12.210  -8.180 -28.697  0.00  0.00      PROA  
ATOM   2116  HB2 LEU P 173     -12.781  -7.853 -27.014  0.00  0.00      PROA  
ATOM   2117  CG  LEU P 173     -10.900  -8.824 -27.231  0.00  0.00      PROA  
ATOM   2118  HG  LEU P 173     -10.441  -8.449 -26.292  0.00  0.00      PROA  
ATOM   2119  CD1 LEU P 173     -11.651 -10.112 -26.790  0.00  0.00      PROA  
ATOM   2120 HD11 LEU P 173     -12.358  -9.878 -25.966  0.00  0.00      PROA  
ATOM   2121 HD12 LEU P 173     -10.901 -10.770 -26.303  0.00  0.00      PROA  
ATOM   2122 HD13 LEU P 173     -12.179 -10.482 -27.695  0.00  0.00      PROA  
ATOM   2123  CD2 LEU P 173      -9.769  -9.078 -28.241  0.00  0.00      PROA  
ATOM   2124 HD21 LEU P 173      -9.586  -8.092 -28.720  0.00  0.00      PROA  
ATOM   2125 HD22 LEU P 173     -10.058  -9.802 -29.033  0.00  0.00      PROA  
ATOM   2126 HD23 LEU P 173      -8.848  -9.542 -27.828  0.00  0.00      PROA  
ATOM   2127  C   LEU P 173     -12.478  -5.530 -28.652  0.00  0.00      PROA  
ATOM   2128  O   LEU P 173     -12.258  -5.355 -29.862  0.00  0.00      PROA  
ATOM   2129  N   GLY P 174     -13.610  -5.055 -28.068  0.00  0.00      PROA  
ATOM   2130  HN  GLY P 174     -13.693  -5.179 -27.083  0.00  0.00      PROA  
ATOM   2131  CA  GLY P 174     -14.705  -4.445 -28.706  0.00  0.00      PROA  
ATOM   2132  HA1 GLY P 174     -15.610  -4.491 -28.117  0.00  0.00      PROA  
ATOM   2133  HA2 GLY P 174     -14.776  -4.844 -29.706  0.00  0.00      PROA  
ATOM   2134  C   GLY P 174     -14.388  -2.990 -29.024  0.00  0.00      PROA  
ATOM   2135  O   GLY P 174     -14.426  -2.599 -30.223  0.00  0.00      PROA  
ATOM   2136  N   GLU P 175     -13.935  -2.163 -28.080  0.00  0.00      PROA  
ATOM   2137  HN  GLU P 175     -13.794  -2.531 -27.164  0.00  0.00      PROA  
ATOM   2138  CA  GLU P 175     -13.510  -0.789 -28.292  0.00  0.00      PROA  
ATOM   2139  HA  GLU P 175     -14.299  -0.294 -28.839  0.00  0.00      PROA  
ATOM   2140  CB  GLU P 175     -13.160  -0.047 -26.965  0.00  0.00      PROA  
ATOM   2141  HB1 GLU P 175     -12.328  -0.563 -26.440  0.00  0.00      PROA  
ATOM   2142  HB2 GLU P 175     -14.027  -0.052 -26.270  0.00  0.00      PROA  
ATOM   2143  CG  GLU P 175     -12.938   1.472 -27.273  0.00  0.00      PROA  
ATOM   2144  HG1 GLU P 175     -13.490   1.909 -26.413  0.00  0.00      PROA  
ATOM   2145  HG2 GLU P 175     -13.413   1.835 -28.209  0.00  0.00      PROA  
ATOM   2146  CD  GLU P 175     -11.557   2.167 -27.136  0.00  0.00      PROA  
ATOM   2147  OE1 GLU P 175     -10.854   2.158 -26.112  0.00  0.00      PROA  
ATOM   2148  OE2 GLU P 175     -11.221   2.890 -28.162  0.00  0.00      PROA  
ATOM   2149  C   GLU P 175     -12.297  -0.830 -29.198  0.00  0.00      PROA  
ATOM   2150  O   GLU P 175     -12.085  -0.010 -30.082  0.00  0.00      PROA  
ATOM   2151  N   GLY P 176     -11.453  -1.920 -29.072  0.00  0.00      PROA  
ATOM   2152  HN  GLY P 176     -11.739  -2.631 -28.434  0.00  0.00      PROA  
ATOM   2153  CA  GLY P 176     -10.242  -2.167 -29.858  0.00  0.00      PROA  
ATOM   2154  HA1 GLY P 176      -9.659  -2.968 -29.428  0.00  0.00      PROA  
ATOM   2155  HA2 GLY P 176      -9.576  -1.318 -29.829  0.00  0.00      PROA  
ATOM   2156  C   GLY P 176     -10.382  -2.319 -31.329  0.00  0.00      PROA  
ATOM   2157  O   GLY P 176      -9.493  -2.015 -32.155  0.00  0.00      PROA  
ATOM   2158  N   VAL P 177     -11.521  -2.716 -31.779  0.00  0.00      PROA  
ATOM   2159  HN  VAL P 177     -12.296  -2.869 -31.171  0.00  0.00      PROA  
ATOM   2160  CA  VAL P 177     -11.804  -2.951 -33.156  0.00  0.00      PROA  
ATOM   2161  HA  VAL P 177     -10.893  -3.272 -33.640  0.00  0.00      PROA  
ATOM   2162  CB  VAL P 177     -12.836  -4.029 -33.261  0.00  0.00      PROA  
ATOM   2163  HB  VAL P 177     -12.698  -4.687 -32.376  0.00  0.00      PROA  
ATOM   2164  CG1 VAL P 177     -14.279  -3.545 -33.271  0.00  0.00      PROA  
ATOM   2165 HG11 VAL P 177     -14.403  -2.752 -32.503  0.00  0.00      PROA  
ATOM   2166 HG12 VAL P 177     -15.101  -4.282 -33.153  0.00  0.00      PROA  
ATOM   2167 HG13 VAL P 177     -14.511  -3.150 -34.283  0.00  0.00      PROA  
ATOM   2168  CG2 VAL P 177     -12.593  -4.864 -34.514  0.00  0.00      PROA  
ATOM   2169 HG21 VAL P 177     -11.566  -5.285 -34.470  0.00  0.00      PROA  
ATOM   2170 HG22 VAL P 177     -12.723  -4.252 -35.432  0.00  0.00      PROA  
ATOM   2171 HG23 VAL P 177     -13.352  -5.675 -34.494  0.00  0.00      PROA  
ATOM   2172  C   VAL P 177     -12.325  -1.587 -33.865  0.00  0.00      PROA  
ATOM   2173  O   VAL P 177     -12.434  -1.550 -35.044  0.00  0.00      PROA  
ATOM   2174  N   THR P 178     -12.630  -0.495 -33.037  0.00  0.00      PROA  
ATOM   2175  HN  THR P 178     -12.492  -0.513 -32.050  0.00  0.00      PROA  
ATOM   2176  CA  THR P 178     -13.418   0.607 -33.578  0.00  0.00      PROA  
ATOM   2177  HA  THR P 178     -14.169   0.234 -34.259  0.00  0.00      PROA  
ATOM   2178  CB  THR P 178     -14.177   1.483 -32.551  0.00  0.00      PROA  
ATOM   2179  HB  THR P 178     -14.675   2.269 -33.158  0.00  0.00      PROA  
ATOM   2180  OG1 THR P 178     -13.460   2.194 -31.567  0.00  0.00      PROA  
ATOM   2181  HG1 THR P 178     -13.038   1.512 -31.040  0.00  0.00      PROA  
ATOM   2182  CG2 THR P 178     -15.334   0.645 -31.995  0.00  0.00      PROA  
ATOM   2183 HG21 THR P 178     -16.078   1.234 -31.418  0.00  0.00      PROA  
ATOM   2184 HG22 THR P 178     -14.936  -0.085 -31.259  0.00  0.00      PROA  
ATOM   2185 HG23 THR P 178     -15.787   0.071 -32.831  0.00  0.00      PROA  
ATOM   2186  C   THR P 178     -12.583   1.515 -34.512  0.00  0.00      PROA  
ATOM   2187  O   THR P 178     -13.135   2.117 -35.420  0.00  0.00      PROA  
ATOM   2188  N   PHE P 179     -11.272   1.658 -34.251  0.00  0.00      PROA  
ATOM   2189  HN  PHE P 179     -10.776   1.155 -33.548  0.00  0.00      PROA  
ATOM   2190  CA  PHE P 179     -10.376   2.559 -34.954  0.00  0.00      PROA  
ATOM   2191  HA  PHE P 179     -10.961   3.409 -35.275  0.00  0.00      PROA  
ATOM   2192  CB  PHE P 179      -9.246   3.034 -34.013  0.00  0.00      PROA  
ATOM   2193  HB1 PHE P 179      -8.848   2.096 -33.570  0.00  0.00      PROA  
ATOM   2194  HB2 PHE P 179      -9.648   3.708 -33.227  0.00  0.00      PROA  
ATOM   2195  CG  PHE P 179      -8.051   3.782 -34.648  0.00  0.00      PROA  
ATOM   2196  CD1 PHE P 179      -7.034   3.096 -35.357  0.00  0.00      PROA  
ATOM   2197  HD1 PHE P 179      -7.103   2.019 -35.362  0.00  0.00      PROA  
ATOM   2198  CE1 PHE P 179      -5.837   3.723 -35.765  0.00  0.00      PROA  
ATOM   2199  HE1 PHE P 179      -5.124   3.317 -36.468  0.00  0.00      PROA  
ATOM   2200  CZ  PHE P 179      -5.715   5.135 -35.561  0.00  0.00      PROA  
ATOM   2201  HZ  PHE P 179      -4.802   5.627 -35.865  0.00  0.00      PROA  
ATOM   2202  CD2 PHE P 179      -7.778   5.123 -34.378  0.00  0.00      PROA  
ATOM   2203  HD2 PHE P 179      -8.490   5.628 -33.742  0.00  0.00      PROA  
ATOM   2204  CE2 PHE P 179      -6.703   5.859 -34.909  0.00  0.00      PROA  
ATOM   2205  HE2 PHE P 179      -6.675   6.932 -34.795  0.00  0.00      PROA  
ATOM   2206  C   PHE P 179      -9.968   2.010 -36.300  0.00  0.00      PROA  
ATOM   2207  O   PHE P 179      -9.925   2.749 -37.272  0.00  0.00      PROA  
ATOM   2208  N   PRO P 180      -9.948   0.693 -36.408  0.00  0.00      PROA  
ATOM   2209  CD  PRO P 180      -9.166  -0.132 -35.456  0.00  0.00      PROA  
ATOM   2210  HD1 PRO P 180      -9.838  -0.759 -34.831  0.00  0.00      PROA  
ATOM   2211  HD2 PRO P 180      -8.561   0.466 -34.741  0.00  0.00      PROA  
ATOM   2212  CA  PRO P 180      -9.700   0.109 -37.767  0.00  0.00      PROA  
ATOM   2213  HA  PRO P 180      -8.955   0.711 -38.267  0.00  0.00      PROA  
ATOM   2214  CB  PRO P 180      -9.299  -1.334 -37.434  0.00  0.00      PROA  
ATOM   2215  HB1 PRO P 180      -8.901  -1.711 -38.400  0.00  0.00      PROA  
ATOM   2216  HB2 PRO P 180     -10.116  -1.964 -37.020  0.00  0.00      PROA  
ATOM   2217  CG  PRO P 180      -8.336  -1.047 -36.347  0.00  0.00      PROA  
ATOM   2218  HG1 PRO P 180      -8.182  -2.001 -35.799  0.00  0.00      PROA  
ATOM   2219  HG2 PRO P 180      -7.369  -0.645 -36.719  0.00  0.00      PROA  
ATOM   2220  C   PRO P 180     -10.899   0.107 -38.613  0.00  0.00      PROA  
ATOM   2221  O   PRO P 180     -10.874   0.264 -39.868  0.00  0.00      PROA  
ATOM   2222  N   ALA P 181     -12.037  -0.036 -37.914  0.00  0.00      PROA  
ATOM   2223  HN  ALA P 181     -11.973  -0.197 -36.932  0.00  0.00      PROA  
ATOM   2224  CA  ALA P 181     -13.261   0.012 -38.535  0.00  0.00      PROA  
ATOM   2225  HA  ALA P 181     -13.220  -0.809 -39.235  0.00  0.00      PROA  
ATOM   2226  CB  ALA P 181     -14.397  -0.455 -37.638  0.00  0.00      PROA  
ATOM   2227  HB1 ALA P 181     -14.207   0.017 -36.651  0.00  0.00      PROA  
ATOM   2228  HB2 ALA P 181     -14.332  -1.526 -37.350  0.00  0.00      PROA  
ATOM   2229  HB3 ALA P 181     -15.413  -0.203 -38.012  0.00  0.00      PROA  
ATOM   2230  C   ALA P 181     -13.597   1.328 -39.232  0.00  0.00      PROA  
ATOM   2231  O   ALA P 181     -13.996   1.229 -40.404  0.00  0.00      PROA  
ATOM   2232  N   MET P 182     -13.402   2.505 -38.599  0.00  0.00      PROA  
ATOM   2233  HN  MET P 182     -13.222   2.570 -37.620  0.00  0.00      PROA  
ATOM   2234  CA  MET P 182     -13.538   3.814 -39.213  0.00  0.00      PROA  
ATOM   2235  HA  MET P 182     -14.546   3.891 -39.592  0.00  0.00      PROA  
ATOM   2236  CB  MET P 182     -13.497   5.006 -38.276  0.00  0.00      PROA  
ATOM   2237  HB1 MET P 182     -14.339   4.877 -37.563  0.00  0.00      PROA  
ATOM   2238  HB2 MET P 182     -13.671   5.884 -38.934  0.00  0.00      PROA  
ATOM   2239  CG  MET P 182     -12.133   5.314 -37.532  0.00  0.00      PROA  
ATOM   2240  HG1 MET P 182     -11.375   5.353 -38.343  0.00  0.00      PROA  
ATOM   2241  HG2 MET P 182     -12.007   4.532 -36.753  0.00  0.00      PROA  
ATOM   2242  SD  MET P 182     -12.326   7.024 -36.887  0.00  0.00      PROA  
ATOM   2243  CE  MET P 182     -10.975   6.675 -35.749  0.00  0.00      PROA  
ATOM   2244  HE1 MET P 182     -10.071   6.456 -36.357  0.00  0.00      PROA  
ATOM   2245  HE2 MET P 182     -11.194   5.841 -35.048  0.00  0.00      PROA  
ATOM   2246  HE3 MET P 182     -10.724   7.567 -35.136  0.00  0.00      PROA  
ATOM   2247  C   MET P 182     -12.613   3.925 -40.447  0.00  0.00      PROA  
ATOM   2248  O   MET P 182     -13.071   4.360 -41.530  0.00  0.00      PROA  
ATOM   2249  N   HSD P 183     -11.322   3.478 -40.416  0.00  0.00      PROA  
ATOM   2250  HN  HSD P 183     -10.835   3.129 -39.620  0.00  0.00      PROA  
ATOM   2251  CA  HSD P 183     -10.486   3.299 -41.641  0.00  0.00      PROA  
ATOM   2252  HA  HSD P 183     -10.415   4.177 -42.266  0.00  0.00      PROA  
ATOM   2253  CB  HSD P 183      -9.012   2.850 -41.183  0.00  0.00      PROA  
ATOM   2254  HB1 HSD P 183      -8.509   2.617 -42.146  0.00  0.00      PROA  
ATOM   2255  HB2 HSD P 183      -9.127   1.891 -40.633  0.00  0.00      PROA  
ATOM   2256  ND1 HSD P 183      -8.339   4.200 -39.156  0.00  0.00      PROA  
ATOM   2257  HD1 HSD P 183      -8.896   3.691 -38.500  0.00  0.00      PROA  
ATOM   2258  CG  HSD P 183      -8.254   3.995 -40.486  0.00  0.00      PROA  
ATOM   2259  CE1 HSD P 183      -7.431   5.145 -38.830  0.00  0.00      PROA  
ATOM   2260  HE1 HSD P 183      -7.294   5.531 -37.820  0.00  0.00      PROA  
ATOM   2261  NE2 HSD P 183      -6.653   5.457 -39.860  0.00  0.00      PROA  
ATOM   2262  CD2 HSD P 183      -7.250   4.754 -40.935  0.00  0.00      PROA  
ATOM   2263  HD2 HSD P 183      -6.900   4.834 -41.957  0.00  0.00      PROA  
ATOM   2264  C   HSD P 183     -10.946   2.489 -42.802  0.00  0.00      PROA  
ATOM   2265  O   HSD P 183     -11.005   2.950 -43.914  0.00  0.00      PROA  
ATOM   2266  N   ALA P 184     -11.459   1.339 -42.479  0.00  0.00      PROA  
ATOM   2267  HN  ALA P 184     -11.636   1.007 -41.555  0.00  0.00      PROA  
ATOM   2268  CA  ALA P 184     -12.131   0.541 -43.506  0.00  0.00      PROA  
ATOM   2269  HA  ALA P 184     -11.414   0.517 -44.313  0.00  0.00      PROA  
ATOM   2270  CB  ALA P 184     -12.570  -0.878 -43.030  0.00  0.00      PROA  
ATOM   2271  HB1 ALA P 184     -13.120  -0.816 -42.067  0.00  0.00      PROA  
ATOM   2272  HB2 ALA P 184     -11.642  -1.422 -42.754  0.00  0.00      PROA  
ATOM   2273  HB3 ALA P 184     -13.078  -1.363 -43.891  0.00  0.00      PROA  
ATOM   2274  C   ALA P 184     -13.409   1.203 -43.963  0.00  0.00      PROA  
ATOM   2275  O   ALA P 184     -13.541   1.316 -45.200  0.00  0.00      PROA  
ATOM   2276  N   MET P 185     -14.260   1.789 -43.149  0.00  0.00      PROA  
ATOM   2277  HN  MET P 185     -14.064   1.744 -42.172  0.00  0.00      PROA  
ATOM   2278  CA  MET P 185     -15.486   2.494 -43.545  0.00  0.00      PROA  
ATOM   2279  HA  MET P 185     -16.036   1.829 -44.195  0.00  0.00      PROA  
ATOM   2280  CB  MET P 185     -16.279   2.849 -42.307  0.00  0.00      PROA  
ATOM   2281  HB1 MET P 185     -15.607   3.445 -41.654  0.00  0.00      PROA  
ATOM   2282  HB2 MET P 185     -16.405   1.928 -41.699  0.00  0.00      PROA  
ATOM   2283  CG  MET P 185     -17.585   3.644 -42.545  0.00  0.00      PROA  
ATOM   2284  HG1 MET P 185     -18.214   3.124 -43.299  0.00  0.00      PROA  
ATOM   2285  HG2 MET P 185     -17.411   4.664 -42.949  0.00  0.00      PROA  
ATOM   2286  SD  MET P 185     -18.501   3.856 -40.975  0.00  0.00      PROA  
ATOM   2287  CE  MET P 185     -17.123   4.209 -39.772  0.00  0.00      PROA  
ATOM   2288  HE1 MET P 185     -17.501   4.467 -38.760  0.00  0.00      PROA  
ATOM   2289  HE2 MET P 185     -16.396   4.987 -40.089  0.00  0.00      PROA  
ATOM   2290  HE3 MET P 185     -16.456   3.337 -39.596  0.00  0.00      PROA  
ATOM   2291  C   MET P 185     -15.258   3.635 -44.537  0.00  0.00      PROA  
ATOM   2292  O   MET P 185     -15.872   3.660 -45.556  0.00  0.00      PROA  
ATOM   2293  N   TRP P 186     -14.410   4.636 -44.216  0.00  0.00      PROA  
ATOM   2294  HN  TRP P 186     -14.022   4.632 -43.298  0.00  0.00      PROA  
ATOM   2295  CA  TRP P 186     -14.248   5.841 -45.054  0.00  0.00      PROA  
ATOM   2296  HA  TRP P 186     -15.258   5.997 -45.403  0.00  0.00      PROA  
ATOM   2297  CB  TRP P 186     -13.624   7.024 -44.311  0.00  0.00      PROA  
ATOM   2298  HB1 TRP P 186     -13.610   7.913 -44.977  0.00  0.00      PROA  
ATOM   2299  HB2 TRP P 186     -12.642   6.724 -43.887  0.00  0.00      PROA  
ATOM   2300  CG  TRP P 186     -14.341   7.432 -43.083  0.00  0.00      PROA  
ATOM   2301  CD1 TRP P 186     -13.862   7.488 -41.775  0.00  0.00      PROA  
ATOM   2302  HD1 TRP P 186     -12.835   7.200 -41.603  0.00  0.00      PROA  
ATOM   2303  NE1 TRP P 186     -14.877   7.941 -40.936  0.00  0.00      PROA  
ATOM   2304  HE1 TRP P 186     -14.842   7.964 -39.961  0.00  0.00      PROA  
ATOM   2305  CE2 TRP P 186     -16.050   8.116 -41.682  0.00  0.00      PROA  
ATOM   2306  CD2 TRP P 186     -15.707   7.796 -43.017  0.00  0.00      PROA  
ATOM   2307  CE3 TRP P 186     -16.704   7.899 -44.011  0.00  0.00      PROA  
ATOM   2308  HE3 TRP P 186     -16.516   7.606 -45.033  0.00  0.00      PROA  
ATOM   2309  CZ3 TRP P 186     -17.954   8.323 -43.597  0.00  0.00      PROA  
ATOM   2310  HZ3 TRP P 186     -18.825   8.151 -44.212  0.00  0.00      PROA  
ATOM   2311  CZ2 TRP P 186     -17.267   8.571 -41.296  0.00  0.00      PROA  
ATOM   2312  HZ2 TRP P 186     -17.513   8.758 -40.261  0.00  0.00      PROA  
ATOM   2313  CH2 TRP P 186     -18.276   8.636 -42.251  0.00  0.00      PROA  
ATOM   2314  HH2 TRP P 186     -19.227   9.066 -41.974  0.00  0.00      PROA  
ATOM   2315  C   TRP P 186     -13.508   5.538 -46.398  0.00  0.00      PROA  
ATOM   2316  O   TRP P 186     -13.815   6.134 -47.442  0.00  0.00      PROA  
ATOM   2317  N   SER P 187     -12.649   4.436 -46.410  0.00  0.00      PROA  
ATOM   2318  HN  SER P 187     -12.447   4.000 -45.537  0.00  0.00      PROA  
ATOM   2319  CA  SER P 187     -11.956   3.888 -47.623  0.00  0.00      PROA  
ATOM   2320  HA  SER P 187     -11.249   4.661 -47.884  0.00  0.00      PROA  
ATOM   2321  CB  SER P 187     -11.044   2.643 -47.320  0.00  0.00      PROA  
ATOM   2322  HB1 SER P 187     -10.522   2.260 -48.222  0.00  0.00      PROA  
ATOM   2323  HB2 SER P 187     -11.662   1.865 -46.822  0.00  0.00      PROA  
ATOM   2324  OG  SER P 187     -10.040   3.071 -46.430  0.00  0.00      PROA  
ATOM   2325  HG1 SER P 187     -10.313   3.242 -45.526  0.00  0.00      PROA  
ATOM   2326  C   SER P 187     -12.870   3.472 -48.677  0.00  0.00      PROA  
ATOM   2327  O   SER P 187     -12.476   3.513 -49.867  0.00  0.00      PROA  
ATOM   2328  N   SER P 188     -14.144   2.953 -48.357  0.00  0.00      PROA  
ATOM   2329  HN  SER P 188     -14.378   2.701 -47.421  0.00  0.00      PROA  
ATOM   2330  CA  SER P 188     -15.140   2.543 -49.374  0.00  0.00      PROA  
ATOM   2331  HA  SER P 188     -14.654   2.466 -50.336  0.00  0.00      PROA  
ATOM   2332  CB  SER P 188     -15.709   1.180 -49.010  0.00  0.00      PROA  
ATOM   2333  HB1 SER P 188     -16.411   0.743 -49.751  0.00  0.00      PROA  
ATOM   2334  HB2 SER P 188     -16.291   1.231 -48.064  0.00  0.00      PROA  
ATOM   2335  OG  SER P 188     -14.718   0.127 -48.693  0.00  0.00      PROA  
ATOM   2336  HG1 SER P 188     -14.158  -0.002 -49.461  0.00  0.00      PROA  
ATOM   2337  C   SER P 188     -16.321   3.528 -49.501  0.00  0.00      PROA  
ATOM   2338  O   SER P 188     -17.282   3.276 -50.256  0.00  0.00      PROA  
ATOM   2339  N   TRP P 189     -16.216   4.725 -48.972  0.00  0.00      PROA  
ATOM   2340  HN  TRP P 189     -15.409   4.846 -48.398  0.00  0.00      PROA  
ATOM   2341  CA  TRP P 189     -17.222   5.824 -49.117  0.00  0.00      PROA  
ATOM   2342  HA  TRP P 189     -18.053   5.667 -49.789  0.00  0.00      PROA  
ATOM   2343  CB  TRP P 189     -17.790   6.188 -47.712  0.00  0.00      PROA  
ATOM   2344  HB1 TRP P 189     -18.015   7.262 -47.543  0.00  0.00      PROA  
ATOM   2345  HB2 TRP P 189     -17.032   5.917 -46.945  0.00  0.00      PROA  
ATOM   2346  CG  TRP P 189     -18.995   5.432 -47.303  0.00  0.00      PROA  
ATOM   2347  CD1 TRP P 189     -18.962   4.281 -46.548  0.00  0.00      PROA  
ATOM   2348  HD1 TRP P 189     -18.085   3.694 -46.315  0.00  0.00      PROA  
ATOM   2349  NE1 TRP P 189     -20.307   3.856 -46.392  0.00  0.00      PROA  
ATOM   2350  HE1 TRP P 189     -20.691   3.036 -46.027  0.00  0.00      PROA  
ATOM   2351  CE2 TRP P 189     -21.131   4.833 -46.992  0.00  0.00      PROA  
ATOM   2352  CD2 TRP P 189     -20.346   5.827 -47.536  0.00  0.00      PROA  
ATOM   2353  CE3 TRP P 189     -20.902   6.944 -48.044  0.00  0.00      PROA  
ATOM   2354  HE3 TRP P 189     -20.214   7.687 -48.420  0.00  0.00      PROA  
ATOM   2355  CZ3 TRP P 189     -22.288   7.046 -48.056  0.00  0.00      PROA  
ATOM   2356  HZ3 TRP P 189     -22.800   7.873 -48.527  0.00  0.00      PROA  
ATOM   2357  CZ2 TRP P 189     -22.490   4.805 -47.220  0.00  0.00      PROA  
ATOM   2358  HZ2 TRP P 189     -23.075   3.965 -46.876  0.00  0.00      PROA  
ATOM   2359  CH2 TRP P 189     -23.090   5.960 -47.714  0.00  0.00      PROA  
ATOM   2360  HH2 TRP P 189     -24.135   6.005 -47.985  0.00  0.00      PROA  
ATOM   2361  C   TRP P 189     -16.622   7.144 -49.549  0.00  0.00      PROA  
ATOM   2362  O   TRP P 189     -17.411   8.076 -49.661  0.00  0.00      PROA  
ATOM   2363  N   ALA P 190     -15.326   7.346 -49.870  0.00  0.00      PROA  
ATOM   2364  HN  ALA P 190     -14.677   6.590 -49.865  0.00  0.00      PROA  
ATOM   2365  CA  ALA P 190     -14.717   8.678 -50.129  0.00  0.00      PROA  
ATOM   2366  HA  ALA P 190     -15.406   9.247 -50.734  0.00  0.00      PROA  
ATOM   2367  CB  ALA P 190     -14.601   9.413 -48.804  0.00  0.00      PROA  
ATOM   2368  HB1 ALA P 190     -14.311  10.476 -48.942  0.00  0.00      PROA  
ATOM   2369  HB2 ALA P 190     -14.000   8.747 -48.148  0.00  0.00      PROA  
ATOM   2370  HB3 ALA P 190     -15.590   9.469 -48.300  0.00  0.00      PROA  
ATOM   2371  C   ALA P 190     -13.401   8.627 -50.921  0.00  0.00      PROA  
ATOM   2372  O   ALA P 190     -12.542   7.838 -50.546  0.00  0.00      PROA  
ATOM   2373  N   PRO P 191     -13.162   9.404 -52.041  0.00  0.00      PROA  
ATOM   2374  CD  PRO P 191     -14.113  10.377 -52.625  0.00  0.00      PROA  
ATOM   2375  HD1 PRO P 191     -14.886  10.789 -51.941  0.00  0.00      PROA  
ATOM   2376  HD2 PRO P 191     -14.695   9.860 -53.418  0.00  0.00      PROA  
ATOM   2377  CA  PRO P 191     -11.818   9.821 -52.435  0.00  0.00      PROA  
ATOM   2378  HA  PRO P 191     -11.237   8.951 -52.703  0.00  0.00      PROA  
ATOM   2379  CB  PRO P 191     -12.084  10.707 -53.683  0.00  0.00      PROA  
ATOM   2380  HB1 PRO P 191     -12.170  10.139 -54.634  0.00  0.00      PROA  
ATOM   2381  HB2 PRO P 191     -11.343  11.515 -53.864  0.00  0.00      PROA  
ATOM   2382  CG  PRO P 191     -13.313  11.498 -53.277  0.00  0.00      PROA  
ATOM   2383  HG1 PRO P 191     -13.206  12.245 -52.462  0.00  0.00      PROA  
ATOM   2384  HG2 PRO P 191     -13.818  11.981 -54.141  0.00  0.00      PROA  
ATOM   2385  C   PRO P 191     -10.986  10.533 -51.361  0.00  0.00      PROA  
ATOM   2386  O   PRO P 191     -11.619  11.082 -50.439  0.00  0.00      PROA  
ATOM   2387  N   PRO P 192      -9.623  10.398 -51.368  0.00  0.00      PROA  
ATOM   2388  CD  PRO P 192      -8.866   9.699 -52.385  0.00  0.00      PROA  
ATOM   2389  HD1 PRO P 192      -9.115  10.010 -53.422  0.00  0.00      PROA  
ATOM   2390  HD2 PRO P 192      -9.200   8.639 -52.411  0.00  0.00      PROA  
ATOM   2391  CA  PRO P 192      -8.676  10.911 -50.356  0.00  0.00      PROA  
ATOM   2392  HA  PRO P 192      -8.583  10.197 -49.551  0.00  0.00      PROA  
ATOM   2393  CB  PRO P 192      -7.294  10.888 -50.989  0.00  0.00      PROA  
ATOM   2394  HB1 PRO P 192      -6.516  10.669 -50.227  0.00  0.00      PROA  
ATOM   2395  HB2 PRO P 192      -7.039  11.847 -51.489  0.00  0.00      PROA  
ATOM   2396  CG  PRO P 192      -7.406   9.697 -51.964  0.00  0.00      PROA  
ATOM   2397  HG1 PRO P 192      -6.656   9.863 -52.767  0.00  0.00      PROA  
ATOM   2398  HG2 PRO P 192      -7.179   8.768 -51.400  0.00  0.00      PROA  
ATOM   2399  C   PRO P 192      -8.973  12.220 -49.593  0.00  0.00      PROA  
ATOM   2400  O   PRO P 192      -8.906  12.265 -48.352  0.00  0.00      PROA  
ATOM   2401  N   LEU P 193      -9.316  13.284 -50.288  0.00  0.00      PROA  
ATOM   2402  HN  LEU P 193      -9.443  13.037 -51.245  0.00  0.00      PROA  
ATOM   2403  CA  LEU P 193      -9.652  14.575 -49.754  0.00  0.00      PROA  
ATOM   2404  HA  LEU P 193      -8.811  14.884 -49.150  0.00  0.00      PROA  
ATOM   2405  CB  LEU P 193      -9.693  15.593 -50.946  0.00  0.00      PROA  
ATOM   2406  HB1 LEU P 193     -10.376  15.402 -51.801  0.00  0.00      PROA  
ATOM   2407  HB2 LEU P 193      -8.678  15.441 -51.372  0.00  0.00      PROA  
ATOM   2408  CG  LEU P 193      -9.929  17.004 -50.596  0.00  0.00      PROA  
ATOM   2409  HG  LEU P 193     -10.960  17.087 -50.191  0.00  0.00      PROA  
ATOM   2410  CD1 LEU P 193      -8.955  17.545 -49.528  0.00  0.00      PROA  
ATOM   2411 HD11 LEU P 193      -8.790  16.816 -48.707  0.00  0.00      PROA  
ATOM   2412 HD12 LEU P 193      -9.354  18.536 -49.225  0.00  0.00      PROA  
ATOM   2413 HD13 LEU P 193      -7.927  17.622 -49.943  0.00  0.00      PROA  
ATOM   2414  CD2 LEU P 193      -9.704  17.957 -51.764  0.00  0.00      PROA  
ATOM   2415 HD21 LEU P 193      -9.762  19.050 -51.579  0.00  0.00      PROA  
ATOM   2416 HD22 LEU P 193     -10.370  17.765 -52.633  0.00  0.00      PROA  
ATOM   2417 HD23 LEU P 193      -8.704  17.751 -52.203  0.00  0.00      PROA  
ATOM   2418  C   LEU P 193     -10.961  14.624 -48.939  0.00  0.00      PROA  
ATOM   2419  O   LEU P 193     -10.974  15.061 -47.767  0.00  0.00      PROA  
ATOM   2420  N   GLU P 194     -12.049  14.030 -49.503  0.00  0.00      PROA  
ATOM   2421  HN  GLU P 194     -11.963  13.716 -50.445  0.00  0.00      PROA  
ATOM   2422  CA  GLU P 194     -13.327  13.881 -48.796  0.00  0.00      PROA  
ATOM   2423  HA  GLU P 194     -13.678  14.794 -48.339  0.00  0.00      PROA  
ATOM   2424  CB  GLU P 194     -14.444  13.231 -49.639  0.00  0.00      PROA  
ATOM   2425  HB1 GLU P 194     -15.298  12.995 -48.969  0.00  0.00      PROA  
ATOM   2426  HB2 GLU P 194     -14.171  12.344 -50.250  0.00  0.00      PROA  
ATOM   2427  CG  GLU P 194     -14.804  14.238 -50.804  0.00  0.00      PROA  
ATOM   2428  HG1 GLU P 194     -15.529  13.851 -51.551  0.00  0.00      PROA  
ATOM   2429  HG2 GLU P 194     -13.855  14.505 -51.317  0.00  0.00      PROA  
ATOM   2430  CD  GLU P 194     -15.475  15.363 -50.047  0.00  0.00      PROA  
ATOM   2431  OE1 GLU P 194     -16.595  15.063 -49.463  0.00  0.00      PROA  
ATOM   2432  OE2 GLU P 194     -14.991  16.520 -50.100  0.00  0.00      PROA  
ATOM   2433  C   GLU P 194     -13.014  12.957 -47.585  0.00  0.00      PROA  
ATOM   2434  O   GLU P 194     -13.564  13.104 -46.515  0.00  0.00      PROA  
ATOM   2435  N   ARG P 195     -12.256  11.880 -47.861  0.00  0.00      PROA  
ATOM   2436  HN  ARG P 195     -11.992  11.705 -48.807  0.00  0.00      PROA  
ATOM   2437  CA  ARG P 195     -12.034  10.774 -46.889  0.00  0.00      PROA  
ATOM   2438  HA  ARG P 195     -13.027  10.476 -46.587  0.00  0.00      PROA  
ATOM   2439  CB  ARG P 195     -11.254   9.620 -47.499  0.00  0.00      PROA  
ATOM   2440  HB1 ARG P 195     -10.363  10.084 -47.972  0.00  0.00      PROA  
ATOM   2441  HB2 ARG P 195     -11.819   9.094 -48.299  0.00  0.00      PROA  
ATOM   2442  CG  ARG P 195     -10.753   8.418 -46.675  0.00  0.00      PROA  
ATOM   2443  HG1 ARG P 195     -11.589   7.942 -46.118  0.00  0.00      PROA  
ATOM   2444  HG2 ARG P 195     -10.084   8.777 -45.865  0.00  0.00      PROA  
ATOM   2445  CD  ARG P 195     -10.148   7.247 -47.421  0.00  0.00      PROA  
ATOM   2446  HD1 ARG P 195     -10.720   6.791 -48.257  0.00  0.00      PROA  
ATOM   2447  HD2 ARG P 195      -9.980   6.479 -46.635  0.00  0.00      PROA  
ATOM   2448  NE  ARG P 195      -8.787   7.744 -47.876  0.00  0.00      PROA  
ATOM   2449  HE  ARG P 195      -8.417   8.466 -47.292  0.00  0.00      PROA  
ATOM   2450  CZ  ARG P 195      -7.863   6.918 -48.428  0.00  0.00      PROA  
ATOM   2451  NH1 ARG P 195      -8.235   5.966 -49.214  0.00  0.00      PROA  
ATOM   2452 HH11 ARG P 195      -9.185   5.941 -49.525  0.00  0.00      PROA  
ATOM   2453 HH12 ARG P 195      -7.492   5.473 -49.667  0.00  0.00      PROA  
ATOM   2454  NH2 ARG P 195      -6.599   7.094 -48.228  0.00  0.00      PROA  
ATOM   2455 HH21 ARG P 195      -5.910   6.542 -48.696  0.00  0.00      PROA  
ATOM   2456 HH22 ARG P 195      -6.280   7.970 -47.867  0.00  0.00      PROA  
ATOM   2457  C   ARG P 195     -11.289  11.292 -45.685  0.00  0.00      PROA  
ATOM   2458  O   ARG P 195     -11.536  10.971 -44.492  0.00  0.00      PROA  
ATOM   2459  N   SER P 196     -10.280  12.164 -45.880  0.00  0.00      PROA  
ATOM   2460  HN  SER P 196      -9.976  12.261 -46.825  0.00  0.00      PROA  
ATOM   2461  CA  SER P 196      -9.519  12.901 -44.797  0.00  0.00      PROA  
ATOM   2462  HA  SER P 196      -9.068  12.149 -44.166  0.00  0.00      PROA  
ATOM   2463  CB  SER P 196      -8.372  13.653 -45.510  0.00  0.00      PROA  
ATOM   2464  HB1 SER P 196      -8.681  14.377 -46.293  0.00  0.00      PROA  
ATOM   2465  HB2 SER P 196      -7.731  12.974 -46.111  0.00  0.00      PROA  
ATOM   2466  OG  SER P 196      -7.495  14.308 -44.557  0.00  0.00      PROA  
ATOM   2467  HG1 SER P 196      -6.978  13.649 -44.089  0.00  0.00      PROA  
ATOM   2468  C   SER P 196     -10.365  13.825 -43.905  0.00  0.00      PROA  
ATOM   2469  O   SER P 196     -10.240  13.818 -42.676  0.00  0.00      PROA  
ATOM   2470  N   LYS P 197     -11.311  14.535 -44.500  0.00  0.00      PROA  
ATOM   2471  HN  LYS P 197     -11.500  14.497 -45.478  0.00  0.00      PROA  
ATOM   2472  CA  LYS P 197     -12.196  15.319 -43.710  0.00  0.00      PROA  
ATOM   2473  HA  LYS P 197     -11.715  15.764 -42.851  0.00  0.00      PROA  
ATOM   2474  CB  LYS P 197     -12.847  16.309 -44.635  0.00  0.00      PROA  
ATOM   2475  HB1 LYS P 197     -13.467  16.974 -43.997  0.00  0.00      PROA  
ATOM   2476  HB2 LYS P 197     -13.399  15.777 -45.440  0.00  0.00      PROA  
ATOM   2477  CG  LYS P 197     -11.826  17.240 -45.317  0.00  0.00      PROA  
ATOM   2478  HG1 LYS P 197     -11.024  16.689 -45.853  0.00  0.00      PROA  
ATOM   2479  HG2 LYS P 197     -11.379  17.822 -44.482  0.00  0.00      PROA  
ATOM   2480  CD  LYS P 197     -12.491  18.213 -46.419  0.00  0.00      PROA  
ATOM   2481  HD1 LYS P 197     -11.753  18.857 -46.943  0.00  0.00      PROA  
ATOM   2482  HD2 LYS P 197     -13.152  18.821 -45.765  0.00  0.00      PROA  
ATOM   2483  CE  LYS P 197     -13.293  17.451 -47.442  0.00  0.00      PROA  
ATOM   2484  HE1 LYS P 197     -13.985  16.699 -47.005  0.00  0.00      PROA  
ATOM   2485  HE2 LYS P 197     -12.580  16.896 -48.089  0.00  0.00      PROA  
ATOM   2486  NZ  LYS P 197     -14.166  18.364 -48.210  0.00  0.00      PROA  
ATOM   2487  HZ1 LYS P 197     -14.559  17.783 -48.978  0.00  0.00      PROA  
ATOM   2488  HZ2 LYS P 197     -13.735  19.234 -48.581  0.00  0.00      PROA  
ATOM   2489  HZ3 LYS P 197     -14.938  18.693 -47.595  0.00  0.00      PROA  
ATOM   2490  C   LYS P 197     -13.301  14.439 -43.018  0.00  0.00      PROA  
ATOM   2491  O   LYS P 197     -13.621  14.694 -41.830  0.00  0.00      PROA  
ATOM   2492  N   LEU P 198     -13.866  13.371 -43.649  0.00  0.00      PROA  
ATOM   2493  HN  LEU P 198     -13.710  13.386 -44.634  0.00  0.00      PROA  
ATOM   2494  CA  LEU P 198     -14.688  12.386 -42.943  0.00  0.00      PROA  
ATOM   2495  HA  LEU P 198     -15.545  12.941 -42.593  0.00  0.00      PROA  
ATOM   2496  CB  LEU P 198     -15.229  11.216 -43.816  0.00  0.00      PROA  
ATOM   2497  HB1 LEU P 198     -15.851  10.573 -43.156  0.00  0.00      PROA  
ATOM   2498  HB2 LEU P 198     -14.397  10.694 -44.336  0.00  0.00      PROA  
ATOM   2499  CG  LEU P 198     -16.167  11.747 -44.914  0.00  0.00      PROA  
ATOM   2500  HG  LEU P 198     -15.910  12.624 -45.545  0.00  0.00      PROA  
ATOM   2501  CD1 LEU P 198     -16.441  10.661 -45.979  0.00  0.00      PROA  
ATOM   2502 HD11 LEU P 198     -16.435  11.049 -47.020  0.00  0.00      PROA  
ATOM   2503 HD12 LEU P 198     -17.374  10.093 -45.779  0.00  0.00      PROA  
ATOM   2504 HD13 LEU P 198     -15.623   9.908 -45.985  0.00  0.00      PROA  
ATOM   2505  CD2 LEU P 198     -17.616  12.144 -44.281  0.00  0.00      PROA  
ATOM   2506 HD21 LEU P 198     -17.497  12.980 -43.559  0.00  0.00      PROA  
ATOM   2507 HD22 LEU P 198     -18.067  11.260 -43.782  0.00  0.00      PROA  
ATOM   2508 HD23 LEU P 198     -18.212  12.532 -45.135  0.00  0.00      PROA  
ATOM   2509  C   LEU P 198     -13.987  11.778 -41.701  0.00  0.00      PROA  
ATOM   2510  O   LEU P 198     -14.530  11.783 -40.620  0.00  0.00      PROA  
ATOM   2511  N   LEU P 199     -12.737  11.371 -41.784  0.00  0.00      PROA  
ATOM   2512  HN  LEU P 199     -12.345  11.303 -42.698  0.00  0.00      PROA  
ATOM   2513  CA  LEU P 199     -11.895  10.982 -40.625  0.00  0.00      PROA  
ATOM   2514  HA  LEU P 199     -12.428  10.172 -40.149  0.00  0.00      PROA  
ATOM   2515  CB  LEU P 199     -10.429  10.525 -40.975  0.00  0.00      PROA  
ATOM   2516  HB1 LEU P 199      -9.740  10.510 -40.103  0.00  0.00      PROA  
ATOM   2517  HB2 LEU P 199      -9.958  11.323 -41.588  0.00  0.00      PROA  
ATOM   2518  CG  LEU P 199     -10.326   9.178 -41.739  0.00  0.00      PROA  
ATOM   2519  HG  LEU P 199     -11.212   9.083 -42.403  0.00  0.00      PROA  
ATOM   2520  CD1 LEU P 199      -9.105   9.248 -42.546  0.00  0.00      PROA  
ATOM   2521 HD11 LEU P 199      -9.313   9.691 -43.543  0.00  0.00      PROA  
ATOM   2522 HD12 LEU P 199      -8.885   8.187 -42.789  0.00  0.00      PROA  
ATOM   2523 HD13 LEU P 199      -8.155   9.541 -42.049  0.00  0.00      PROA  
ATOM   2524  CD2 LEU P 199     -10.296   8.130 -40.686  0.00  0.00      PROA  
ATOM   2525 HD21 LEU P 199      -9.383   8.227 -40.061  0.00  0.00      PROA  
ATOM   2526 HD22 LEU P 199     -10.376   7.097 -41.088  0.00  0.00      PROA  
ATOM   2527 HD23 LEU P 199     -11.046   8.294 -39.884  0.00  0.00      PROA  
ATOM   2528  C   LEU P 199     -11.779  12.006 -39.516  0.00  0.00      PROA  
ATOM   2529  O   LEU P 199     -11.726  11.658 -38.368  0.00  0.00      PROA  
ATOM   2530  N   SER P 200     -11.627  13.271 -39.877  0.00  0.00      PROA  
ATOM   2531  HN  SER P 200     -11.510  13.587 -40.815  0.00  0.00      PROA  
ATOM   2532  CA  SER P 200     -11.510  14.321 -38.898  0.00  0.00      PROA  
ATOM   2533  HA  SER P 200     -10.801  14.062 -38.125  0.00  0.00      PROA  
ATOM   2534  CB  SER P 200     -10.992  15.611 -39.612  0.00  0.00      PROA  
ATOM   2535  HB1 SER P 200     -11.736  15.912 -40.380  0.00  0.00      PROA  
ATOM   2536  HB2 SER P 200     -10.062  15.258 -40.105  0.00  0.00      PROA  
ATOM   2537  OG  SER P 200     -10.792  16.784 -38.779  0.00  0.00      PROA  
ATOM   2538  HG1 SER P 200     -10.323  17.383 -39.364  0.00  0.00      PROA  
ATOM   2539  C   SER P 200     -12.871  14.475 -38.095  0.00  0.00      PROA  
ATOM   2540  O   SER P 200     -12.907  14.752 -36.908  0.00  0.00      PROA  
ATOM   2541  N   ILE P 201     -13.979  14.212 -38.779  0.00  0.00      PROA  
ATOM   2542  HN  ILE P 201     -13.877  13.953 -39.737  0.00  0.00      PROA  
ATOM   2543  CA  ILE P 201     -15.331  14.248 -38.123  0.00  0.00      PROA  
ATOM   2544  HA  ILE P 201     -15.257  15.211 -37.640  0.00  0.00      PROA  
ATOM   2545  CB  ILE P 201     -16.576  14.310 -38.993  0.00  0.00      PROA  
ATOM   2546  HB  ILE P 201     -16.643  13.353 -39.553  0.00  0.00      PROA  
ATOM   2547  CG2 ILE P 201     -17.792  14.444 -38.102  0.00  0.00      PROA  
ATOM   2548 HG21 ILE P 201     -17.746  15.371 -37.491  0.00  0.00      PROA  
ATOM   2549 HG22 ILE P 201     -17.834  13.498 -37.522  0.00  0.00      PROA  
ATOM   2550 HG23 ILE P 201     -18.658  14.443 -38.798  0.00  0.00      PROA  
ATOM   2551  CG1 ILE P 201     -16.237  15.478 -39.998  0.00  0.00      PROA  
ATOM   2552 HG11 ILE P 201     -15.178  15.710 -40.242  0.00  0.00      PROA  
ATOM   2553 HG12 ILE P 201     -16.472  16.452 -39.519  0.00  0.00      PROA  
ATOM   2554  CD  ILE P 201     -16.844  15.305 -41.348  0.00  0.00      PROA  
ATOM   2555  HD1 ILE P 201     -16.588  16.151 -42.021  0.00  0.00      PROA  
ATOM   2556  HD2 ILE P 201     -17.942  15.332 -41.178  0.00  0.00      PROA  
ATOM   2557  HD3 ILE P 201     -16.483  14.307 -41.677  0.00  0.00      PROA  
ATOM   2558  C   ILE P 201     -15.484  13.205 -37.054  0.00  0.00      PROA  
ATOM   2559  O   ILE P 201     -15.841  13.507 -35.945  0.00  0.00      PROA  
ATOM   2560  N   SER P 202     -15.006  12.005 -37.334  0.00  0.00      PROA  
ATOM   2561  HN  SER P 202     -14.577  11.773 -38.203  0.00  0.00      PROA  
ATOM   2562  CA  SER P 202     -14.864  10.933 -36.348  0.00  0.00      PROA  
ATOM   2563  HA  SER P 202     -15.833  10.804 -35.889  0.00  0.00      PROA  
ATOM   2564  CB  SER P 202     -14.327   9.566 -36.919  0.00  0.00      PROA  
ATOM   2565  HB1 SER P 202     -14.268   8.786 -36.130  0.00  0.00      PROA  
ATOM   2566  HB2 SER P 202     -13.287   9.687 -37.291  0.00  0.00      PROA  
ATOM   2567  OG  SER P 202     -15.164   9.027 -37.944  0.00  0.00      PROA  
ATOM   2568  HG1 SER P 202     -15.970   8.814 -37.468  0.00  0.00      PROA  
ATOM   2569  C   SER P 202     -13.932  11.368 -35.138  0.00  0.00      PROA  
ATOM   2570  O   SER P 202     -14.232  11.104 -34.014  0.00  0.00      PROA  
ATOM   2571  N   TYR P 203     -12.741  12.015 -35.429  0.00  0.00      PROA  
ATOM   2572  HN  TYR P 203     -12.429  12.245 -36.348  0.00  0.00      PROA  
ATOM   2573  CA  TYR P 203     -11.864  12.431 -34.356  0.00  0.00      PROA  
ATOM   2574  HA  TYR P 203     -11.697  11.603 -33.683  0.00  0.00      PROA  
ATOM   2575  CB  TYR P 203     -10.444  12.812 -34.940  0.00  0.00      PROA  
ATOM   2576  HB1 TYR P 203      -9.885  13.243 -34.083  0.00  0.00      PROA  
ATOM   2577  HB2 TYR P 203     -10.522  13.636 -35.681  0.00  0.00      PROA  
ATOM   2578  CG  TYR P 203      -9.630  11.745 -35.545  0.00  0.00      PROA  
ATOM   2579  CD1 TYR P 203      -9.511  10.463 -35.004  0.00  0.00      PROA  
ATOM   2580  HD1 TYR P 203     -10.022  10.323 -34.062  0.00  0.00      PROA  
ATOM   2581  CE1 TYR P 203      -8.686   9.547 -35.561  0.00  0.00      PROA  
ATOM   2582  HE1 TYR P 203      -8.533   8.602 -35.060  0.00  0.00      PROA  
ATOM   2583  CZ  TYR P 203      -7.960   9.791 -36.708  0.00  0.00      PROA  
ATOM   2584  OH  TYR P 203      -7.047   8.805 -37.251  0.00  0.00      PROA  
ATOM   2585  HH  TYR P 203      -6.517   9.180 -37.958  0.00  0.00      PROA  
ATOM   2586  CD2 TYR P 203      -8.810  12.046 -36.596  0.00  0.00      PROA  
ATOM   2587  HD2 TYR P 203      -8.680  13.085 -36.861  0.00  0.00      PROA  
ATOM   2588  CE2 TYR P 203      -7.968  11.158 -37.234  0.00  0.00      PROA  
ATOM   2589  HE2 TYR P 203      -7.293  11.411 -38.038  0.00  0.00      PROA  
ATOM   2590  C   TYR P 203     -12.462  13.593 -33.570  0.00  0.00      PROA  
ATOM   2591  O   TYR P 203     -12.366  13.635 -32.370  0.00  0.00      PROA  
ATOM   2592  N   ALA P 204     -13.068  14.550 -34.276  0.00  0.00      PROA  
ATOM   2593  HN  ALA P 204     -13.138  14.587 -35.269  0.00  0.00      PROA  
ATOM   2594  CA  ALA P 204     -13.825  15.659 -33.634  0.00  0.00      PROA  
ATOM   2595  HA  ALA P 204     -13.070  16.236 -33.120  0.00  0.00      PROA  
ATOM   2596  CB  ALA P 204     -14.544  16.602 -34.698  0.00  0.00      PROA  
ATOM   2597  HB1 ALA P 204     -13.805  16.792 -35.505  0.00  0.00      PROA  
ATOM   2598  HB2 ALA P 204     -14.806  17.579 -34.239  0.00  0.00      PROA  
ATOM   2599  HB3 ALA P 204     -15.435  16.093 -35.125  0.00  0.00      PROA  
ATOM   2600  C   ALA P 204     -14.844  15.210 -32.562  0.00  0.00      PROA  
ATOM   2601  O   ALA P 204     -14.904  15.872 -31.539  0.00  0.00      PROA  
ATOM   2602  N   GLY P 205     -15.537  14.081 -32.806  0.00  0.00      PROA  
ATOM   2603  HN  GLY P 205     -15.509  13.660 -33.709  0.00  0.00      PROA  
ATOM   2604  CA  GLY P 205     -16.420  13.437 -31.746  0.00  0.00      PROA  
ATOM   2605  HA1 GLY P 205     -17.022  12.671 -32.212  0.00  0.00      PROA  
ATOM   2606  HA2 GLY P 205     -17.145  14.182 -31.453  0.00  0.00      PROA  
ATOM   2607  C   GLY P 205     -15.695  12.834 -30.541  0.00  0.00      PROA  
ATOM   2608  O   GLY P 205     -16.187  12.883 -29.377  0.00  0.00      PROA  
ATOM   2609  N   ALA P 206     -14.478  12.253 -30.749  0.00  0.00      PROA  
ATOM   2610  HN  ALA P 206     -14.228  12.258 -31.714  0.00  0.00      PROA  
ATOM   2611  CA  ALA P 206     -13.571  11.701 -29.771  0.00  0.00      PROA  
ATOM   2612  HA  ALA P 206     -14.108  10.929 -29.240  0.00  0.00      PROA  
ATOM   2613  CB  ALA P 206     -12.354  11.127 -30.536  0.00  0.00      PROA  
ATOM   2614  HB1 ALA P 206     -12.729  10.450 -31.333  0.00  0.00      PROA  
ATOM   2615  HB2 ALA P 206     -11.755  10.462 -29.877  0.00  0.00      PROA  
ATOM   2616  HB3 ALA P 206     -11.697  11.872 -31.033  0.00  0.00      PROA  
ATOM   2617  C   ALA P 206     -13.198  12.817 -28.823  0.00  0.00      PROA  
ATOM   2618  O   ALA P 206     -13.462  12.830 -27.623  0.00  0.00      PROA  
ATOM   2619  N   GLN P 207     -12.768  13.888 -29.450  0.00  0.00      PROA  
ATOM   2620  HN  GLN P 207     -12.693  13.878 -30.444  0.00  0.00      PROA  
ATOM   2621  CA  GLN P 207     -12.297  15.027 -28.665  0.00  0.00      PROA  
ATOM   2622  HA  GLN P 207     -11.553  14.689 -27.959  0.00  0.00      PROA  
ATOM   2623  CB  GLN P 207     -11.483  16.066 -29.520  0.00  0.00      PROA  
ATOM   2624  HB1 GLN P 207     -11.364  17.038 -28.997  0.00  0.00      PROA  
ATOM   2625  HB2 GLN P 207     -12.101  16.297 -30.414  0.00  0.00      PROA  
ATOM   2626  CG  GLN P 207     -10.132  15.597 -30.105  0.00  0.00      PROA  
ATOM   2627  HG1 GLN P 207      -9.525  16.495 -30.351  0.00  0.00      PROA  
ATOM   2628  HG2 GLN P 207     -10.338  15.019 -31.031  0.00  0.00      PROA  
ATOM   2629  CD  GLN P 207      -9.311  14.748 -29.245  0.00  0.00      PROA  
ATOM   2630  OE1 GLN P 207      -8.710  15.350 -28.390  0.00  0.00      PROA  
ATOM   2631  NE2 GLN P 207      -9.188  13.392 -29.412  0.00  0.00      PROA  
ATOM   2632 HE21 GLN P 207      -8.695  12.862 -28.723  0.00  0.00      PROA  
ATOM   2633 HE22 GLN P 207      -9.606  12.882 -30.165  0.00  0.00      PROA  
ATOM   2634  C   GLN P 207     -13.393  15.711 -27.853  0.00  0.00      PROA  
ATOM   2635  O   GLN P 207     -13.304  15.767 -26.645  0.00  0.00      PROA  
ATOM   2636  N   LEU P 208     -14.500  16.044 -28.512  0.00  0.00      PROA  
ATOM   2637  HN  LEU P 208     -14.494  15.898 -29.498  0.00  0.00      PROA  
ATOM   2638  CA  LEU P 208     -15.782  16.487 -27.801  0.00  0.00      PROA  
ATOM   2639  HA  LEU P 208     -15.588  17.427 -27.306  0.00  0.00      PROA  
ATOM   2640  CB  LEU P 208     -16.899  16.818 -28.754  0.00  0.00      PROA  
ATOM   2641  HB1 LEU P 208     -17.374  15.934 -29.229  0.00  0.00      PROA  
ATOM   2642  HB2 LEU P 208     -16.428  17.379 -29.589  0.00  0.00      PROA  
ATOM   2643  CG  LEU P 208     -18.031  17.668 -28.192  0.00  0.00      PROA  
ATOM   2644  HG  LEU P 208     -18.419  17.086 -27.329  0.00  0.00      PROA  
ATOM   2645  CD1 LEU P 208     -17.598  19.106 -27.876  0.00  0.00      PROA  
ATOM   2646 HD11 LEU P 208     -16.654  19.292 -27.320  0.00  0.00      PROA  
ATOM   2647 HD12 LEU P 208     -18.448  19.445 -27.247  0.00  0.00      PROA  
ATOM   2648 HD13 LEU P 208     -17.774  19.761 -28.756  0.00  0.00      PROA  
ATOM   2649  CD2 LEU P 208     -19.226  17.821 -29.113  0.00  0.00      PROA  
ATOM   2650 HD21 LEU P 208     -18.972  18.274 -30.095  0.00  0.00      PROA  
ATOM   2651 HD22 LEU P 208     -20.045  18.411 -28.648  0.00  0.00      PROA  
ATOM   2652 HD23 LEU P 208     -19.652  16.800 -29.215  0.00  0.00      PROA  
ATOM   2653  C   LEU P 208     -16.290  15.584 -26.783  0.00  0.00      PROA  
ATOM   2654  O   LEU P 208     -16.688  15.939 -25.675  0.00  0.00      PROA  
ATOM   2655  N   GLY P 209     -16.239  14.278 -27.087  0.00  0.00      PROA  
ATOM   2656  HN  GLY P 209     -15.844  13.998 -27.959  0.00  0.00      PROA  
ATOM   2657  CA  GLY P 209     -16.696  13.198 -26.112  0.00  0.00      PROA  
ATOM   2658  HA1 GLY P 209     -16.570  12.273 -26.655  0.00  0.00      PROA  
ATOM   2659  HA2 GLY P 209     -17.697  13.451 -25.796  0.00  0.00      PROA  
ATOM   2660  C   GLY P 209     -15.831  13.234 -24.878  0.00  0.00      PROA  
ATOM   2661  O   GLY P 209     -16.334  13.020 -23.796  0.00  0.00      PROA  
ATOM   2662  N   THR P 210     -14.517  13.477 -24.922  0.00  0.00      PROA  
ATOM   2663  HN  THR P 210     -14.208  13.583 -25.864  0.00  0.00      PROA  
ATOM   2664  CA  THR P 210     -13.590  13.691 -23.818  0.00  0.00      PROA  
ATOM   2665  HA  THR P 210     -13.853  12.943 -23.085  0.00  0.00      PROA  
ATOM   2666  CB  THR P 210     -12.082  13.391 -24.065  0.00  0.00      PROA  
ATOM   2667  HB  THR P 210     -11.582  14.314 -24.429  0.00  0.00      PROA  
ATOM   2668  OG1 THR P 210     -11.865  12.335 -25.104  0.00  0.00      PROA  
ATOM   2669  HG1 THR P 210     -12.202  12.681 -25.934  0.00  0.00      PROA  
ATOM   2670  CG2 THR P 210     -11.357  12.975 -22.710  0.00  0.00      PROA  
ATOM   2671 HG21 THR P 210     -10.266  12.886 -22.903  0.00  0.00      PROA  
ATOM   2672 HG22 THR P 210     -11.723  12.020 -22.275  0.00  0.00      PROA  
ATOM   2673 HG23 THR P 210     -11.495  13.725 -21.902  0.00  0.00      PROA  
ATOM   2674  C   THR P 210     -13.832  15.025 -23.064  0.00  0.00      PROA  
ATOM   2675  O   THR P 210     -13.908  15.056 -21.877  0.00  0.00      PROA  
ATOM   2676  N   VAL P 211     -14.111  16.165 -23.744  0.00  0.00      PROA  
ATOM   2677  HN  VAL P 211     -14.087  16.207 -24.740  0.00  0.00      PROA  
ATOM   2678  CA  VAL P 211     -14.452  17.422 -22.969  0.00  0.00      PROA  
ATOM   2679  HA  VAL P 211     -13.675  17.489 -22.222  0.00  0.00      PROA  
ATOM   2680  CB  VAL P 211     -14.431  18.699 -23.845  0.00  0.00      PROA  
ATOM   2681  HB  VAL P 211     -15.226  18.547 -24.606  0.00  0.00      PROA  
ATOM   2682  CG1 VAL P 211     -14.575  19.956 -23.008  0.00  0.00      PROA  
ATOM   2683 HG11 VAL P 211     -13.745  20.012 -22.271  0.00  0.00      PROA  
ATOM   2684 HG12 VAL P 211     -15.498  19.959 -22.390  0.00  0.00      PROA  
ATOM   2685 HG13 VAL P 211     -14.556  20.840 -23.681  0.00  0.00      PROA  
ATOM   2686  CG2 VAL P 211     -13.123  18.809 -24.706  0.00  0.00      PROA  
ATOM   2687 HG21 VAL P 211     -12.157  18.601 -24.199  0.00  0.00      PROA  
ATOM   2688 HG22 VAL P 211     -13.104  19.826 -25.152  0.00  0.00      PROA  
ATOM   2689 HG23 VAL P 211     -13.196  17.993 -25.456  0.00  0.00      PROA  
ATOM   2690  C   VAL P 211     -15.795  17.419 -22.183  0.00  0.00      PROA  
ATOM   2691  O   VAL P 211     -15.855  17.926 -21.071  0.00  0.00      PROA  
ATOM   2692  N   ILE P 212     -16.884  16.797 -22.738  0.00  0.00      PROA  
ATOM   2693  HN  ILE P 212     -16.730  16.308 -23.593  0.00  0.00      PROA  
ATOM   2694  CA  ILE P 212     -18.237  16.761 -22.209  0.00  0.00      PROA  
ATOM   2695  HA  ILE P 212     -18.492  17.703 -21.746  0.00  0.00      PROA  
ATOM   2696  CB  ILE P 212     -19.244  16.631 -23.334  0.00  0.00      PROA  
ATOM   2697  HB  ILE P 212     -18.988  15.713 -23.904  0.00  0.00      PROA  
ATOM   2698  CG2 ILE P 212     -20.685  16.487 -22.860  0.00  0.00      PROA  
ATOM   2699 HG21 ILE P 212     -20.955  15.691 -22.133  0.00  0.00      PROA  
ATOM   2700 HG22 ILE P 212     -21.311  16.402 -23.773  0.00  0.00      PROA  
ATOM   2701 HG23 ILE P 212     -20.973  17.396 -22.290  0.00  0.00      PROA  
ATOM   2702  CG1 ILE P 212     -19.052  17.803 -24.389  0.00  0.00      PROA  
ATOM   2703 HG11 ILE P 212     -19.688  17.435 -25.222  0.00  0.00      PROA  
ATOM   2704 HG12 ILE P 212     -17.992  17.913 -24.704  0.00  0.00      PROA  
ATOM   2705  CD  ILE P 212     -19.723  19.105 -23.828  0.00  0.00      PROA  
ATOM   2706  HD1 ILE P 212     -19.318  19.943 -24.435  0.00  0.00      PROA  
ATOM   2707  HD2 ILE P 212     -19.448  19.237 -22.760  0.00  0.00      PROA  
ATOM   2708  HD3 ILE P 212     -20.821  19.117 -23.992  0.00  0.00      PROA  
ATOM   2709  C   ILE P 212     -18.492  15.815 -21.094  0.00  0.00      PROA  
ATOM   2710  O   ILE P 212     -19.143  16.067 -20.074  0.00  0.00      PROA  
ATOM   2711  N   SER P 213     -17.997  14.564 -21.288  0.00  0.00      PROA  
ATOM   2712  HN  SER P 213     -17.454  14.407 -22.110  0.00  0.00      PROA  
ATOM   2713  CA  SER P 213     -18.152  13.389 -20.363  0.00  0.00      PROA  
ATOM   2714  HA  SER P 213     -19.169  13.028 -20.338  0.00  0.00      PROA  
ATOM   2715  CB  SER P 213     -17.323  12.277 -20.974  0.00  0.00      PROA  
ATOM   2716  HB1 SER P 213     -17.743  12.066 -21.981  0.00  0.00      PROA  
ATOM   2717  HB2 SER P 213     -17.383  11.381 -20.319  0.00  0.00      PROA  
ATOM   2718  OG  SER P 213     -15.975  12.601 -21.220  0.00  0.00      PROA  
ATOM   2719  HG1 SER P 213     -15.869  12.444 -22.161  0.00  0.00      PROA  
ATOM   2720  C   SER P 213     -17.662  13.529 -18.995  0.00  0.00      PROA  
ATOM   2721  O   SER P 213     -18.323  13.243 -18.015  0.00  0.00      PROA  
ATOM   2722  N   LEU P 214     -16.493  14.067 -18.819  0.00  0.00      PROA  
ATOM   2723  HN  LEU P 214     -15.901  14.043 -19.621  0.00  0.00      PROA  
ATOM   2724  CA  LEU P 214     -15.864  14.215 -17.503  0.00  0.00      PROA  
ATOM   2725  HA  LEU P 214     -15.787  13.245 -17.033  0.00  0.00      PROA  
ATOM   2726  CB  LEU P 214     -14.393  14.695 -17.713  0.00  0.00      PROA  
ATOM   2727  HB1 LEU P 214     -13.775  14.966 -16.830  0.00  0.00      PROA  
ATOM   2728  HB2 LEU P 214     -14.389  15.554 -18.417  0.00  0.00      PROA  
ATOM   2729  CG  LEU P 214     -13.515  13.528 -18.092  0.00  0.00      PROA  
ATOM   2730  HG  LEU P 214     -14.116  12.849 -18.733  0.00  0.00      PROA  
ATOM   2731  CD1 LEU P 214     -12.311  13.980 -18.850  0.00  0.00      PROA  
ATOM   2732 HD11 LEU P 214     -12.555  14.556 -19.768  0.00  0.00      PROA  
ATOM   2733 HD12 LEU P 214     -11.676  13.167 -19.263  0.00  0.00      PROA  
ATOM   2734 HD13 LEU P 214     -11.653  14.561 -18.169  0.00  0.00      PROA  
ATOM   2735  CD2 LEU P 214     -13.025  12.681 -16.930  0.00  0.00      PROA  
ATOM   2736 HD21 LEU P 214     -12.383  11.832 -17.248  0.00  0.00      PROA  
ATOM   2737 HD22 LEU P 214     -13.783  12.075 -16.389  0.00  0.00      PROA  
ATOM   2738 HD23 LEU P 214     -12.453  13.325 -16.229  0.00  0.00      PROA  
ATOM   2739  C   LEU P 214     -16.636  15.142 -16.466  0.00  0.00      PROA  
ATOM   2740  O   LEU P 214     -16.671  14.862 -15.234  0.00  0.00      PROA  
ATOM   2741  N   PRO P 215     -17.178  16.271 -16.914  0.00  0.00      PROA  
ATOM   2742  CD  PRO P 215     -16.699  17.130 -18.061  0.00  0.00      PROA  
ATOM   2743  HD1 PRO P 215     -16.637  16.620 -19.046  0.00  0.00      PROA  
ATOM   2744  HD2 PRO P 215     -15.634  17.329 -17.813  0.00  0.00      PROA  
ATOM   2745  CA  PRO P 215     -17.985  17.053 -16.018  0.00  0.00      PROA  
ATOM   2746  HA  PRO P 215     -17.680  17.076 -14.982  0.00  0.00      PROA  
ATOM   2747  CB  PRO P 215     -17.975  18.500 -16.522  0.00  0.00      PROA  
ATOM   2748  HB1 PRO P 215     -17.123  18.991 -16.005  0.00  0.00      PROA  
ATOM   2749  HB2 PRO P 215     -18.866  19.105 -16.245  0.00  0.00      PROA  
ATOM   2750  CG  PRO P 215     -17.610  18.371 -17.989  0.00  0.00      PROA  
ATOM   2751  HG1 PRO P 215     -18.496  18.225 -18.643  0.00  0.00      PROA  
ATOM   2752  HG2 PRO P 215     -16.935  19.199 -18.294  0.00  0.00      PROA  
ATOM   2753  C   PRO P 215     -19.346  16.366 -15.903  0.00  0.00      PROA  
ATOM   2754  O   PRO P 215     -19.865  16.262 -14.795  0.00  0.00      PROA  
ATOM   2755  N   LEU P 216     -19.939  15.862 -16.987  0.00  0.00      PROA  
ATOM   2756  HN  LEU P 216     -19.394  15.785 -17.818  0.00  0.00      PROA  
ATOM   2757  CA  LEU P 216     -21.246  15.233 -17.027  0.00  0.00      PROA  
ATOM   2758  HA  LEU P 216     -21.994  15.969 -16.770  0.00  0.00      PROA  
ATOM   2759  CB  LEU P 216     -21.590  14.765 -18.458  0.00  0.00      PROA  
ATOM   2760  HB1 LEU P 216     -20.741  14.118 -18.765  0.00  0.00      PROA  
ATOM   2761  HB2 LEU P 216     -21.545  15.650 -19.129  0.00  0.00      PROA  
ATOM   2762  CG  LEU P 216     -22.886  14.100 -18.661  0.00  0.00      PROA  
ATOM   2763  HG  LEU P 216     -22.909  13.147 -18.090  0.00  0.00      PROA  
ATOM   2764  CD1 LEU P 216     -24.039  14.984 -18.184  0.00  0.00      PROA  
ATOM   2765 HD11 LEU P 216     -23.780  16.030 -18.453  0.00  0.00      PROA  
ATOM   2766 HD12 LEU P 216     -24.026  14.840 -17.082  0.00  0.00      PROA  
ATOM   2767 HD13 LEU P 216     -25.039  14.684 -18.563  0.00  0.00      PROA  
ATOM   2768  CD2 LEU P 216     -23.093  13.588 -20.133  0.00  0.00      PROA  
ATOM   2769 HD21 LEU P 216     -22.745  14.336 -20.876  0.00  0.00      PROA  
ATOM   2770 HD22 LEU P 216     -24.178  13.447 -20.326  0.00  0.00      PROA  
ATOM   2771 HD23 LEU P 216     -22.573  12.608 -20.074  0.00  0.00      PROA  
ATOM   2772  C   LEU P 216     -21.346  14.080 -16.009  0.00  0.00      PROA  
ATOM   2773  O   LEU P 216     -22.331  13.949 -15.293  0.00  0.00      PROA  
ATOM   2774  N   SER P 217     -20.304  13.313 -15.949  0.00  0.00      PROA  
ATOM   2775  HN  SER P 217     -19.554  13.551 -16.561  0.00  0.00      PROA  
ATOM   2776  CA  SER P 217     -20.018  12.281 -14.934  0.00  0.00      PROA  
ATOM   2777  HA  SER P 217     -20.877  11.627 -14.903  0.00  0.00      PROA  
ATOM   2778  CB  SER P 217     -18.648  11.589 -15.230  0.00  0.00      PROA  
ATOM   2779  HB1 SER P 217     -18.689  10.665 -14.615  0.00  0.00      PROA  
ATOM   2780  HB2 SER P 217     -17.761  12.253 -15.147  0.00  0.00      PROA  
ATOM   2781  OG  SER P 217     -18.777  10.999 -16.487  0.00  0.00      PROA  
ATOM   2782  HG1 SER P 217     -18.612  11.791 -17.004  0.00  0.00      PROA  
ATOM   2783  C   SER P 217     -19.858  12.767 -13.527  0.00  0.00      PROA  
ATOM   2784  O   SER P 217     -20.446  12.322 -12.603  0.00  0.00      PROA  
ATOM   2785  N   GLY P 218     -19.175  13.845 -13.309  0.00  0.00      PROA  
ATOM   2786  HN  GLY P 218     -18.736  14.348 -14.049  0.00  0.00      PROA  
ATOM   2787  CA  GLY P 218     -18.873  14.350 -12.005  0.00  0.00      PROA  
ATOM   2788  HA1 GLY P 218     -18.091  15.094 -12.051  0.00  0.00      PROA  
ATOM   2789  HA2 GLY P 218     -18.600  13.577 -11.302  0.00  0.00      PROA  
ATOM   2790  C   GLY P 218     -20.063  15.064 -11.322  0.00  0.00      PROA  
ATOM   2791  O   GLY P 218     -20.315  14.974 -10.112  0.00  0.00      PROA  
ATOM   2792  N   ILE P 219     -20.912  15.763 -12.136  0.00  0.00      PROA  
ATOM   2793  HN  ILE P 219     -20.653  15.971 -13.076  0.00  0.00      PROA  
ATOM   2794  CA  ILE P 219     -22.233  16.162 -11.643  0.00  0.00      PROA  
ATOM   2795  HA  ILE P 219     -22.128  16.779 -10.762  0.00  0.00      PROA  
ATOM   2796  CB  ILE P 219     -22.915  17.336 -12.462  0.00  0.00      PROA  
ATOM   2797  HB  ILE P 219     -22.157  18.144 -12.378  0.00  0.00      PROA  
ATOM   2798  CG2 ILE P 219     -23.394  16.845 -13.795  0.00  0.00      PROA  
ATOM   2799 HG21 ILE P 219     -23.697  17.751 -14.363  0.00  0.00      PROA  
ATOM   2800 HG22 ILE P 219     -24.318  16.235 -13.702  0.00  0.00      PROA  
ATOM   2801 HG23 ILE P 219     -22.625  16.222 -14.299  0.00  0.00      PROA  
ATOM   2802  CG1 ILE P 219     -24.104  17.846 -11.630  0.00  0.00      PROA  
ATOM   2803 HG11 ILE P 219     -24.025  17.729 -10.528  0.00  0.00      PROA  
ATOM   2804 HG12 ILE P 219     -24.969  17.186 -11.854  0.00  0.00      PROA  
ATOM   2805  CD  ILE P 219     -24.560  19.265 -11.990  0.00  0.00      PROA  
ATOM   2806  HD1 ILE P 219     -24.059  19.990 -11.314  0.00  0.00      PROA  
ATOM   2807  HD2 ILE P 219     -25.653  19.270 -11.788  0.00  0.00      PROA  
ATOM   2808  HD3 ILE P 219     -24.363  19.523 -13.052  0.00  0.00      PROA  
ATOM   2809  C   ILE P 219     -23.264  15.035 -11.155  0.00  0.00      PROA  
ATOM   2810  O   ILE P 219     -23.963  15.086 -10.164  0.00  0.00      PROA  
ATOM   2811  N   ILE P 220     -23.280  13.961 -11.901  0.00  0.00      PROA  
ATOM   2812  HN  ILE P 220     -22.640  13.798 -12.649  0.00  0.00      PROA  
ATOM   2813  CA  ILE P 220     -24.036  12.805 -11.501  0.00  0.00      PROA  
ATOM   2814  HA  ILE P 220     -25.074  13.085 -11.399  0.00  0.00      PROA  
ATOM   2815  CB  ILE P 220     -24.152  11.827 -12.704  0.00  0.00      PROA  
ATOM   2816  HB  ILE P 220     -23.340  11.934 -13.455  0.00  0.00      PROA  
ATOM   2817  CG2 ILE P 220     -24.155  10.327 -12.323  0.00  0.00      PROA  
ATOM   2818 HG21 ILE P 220     -24.397   9.758 -13.246  0.00  0.00      PROA  
ATOM   2819 HG22 ILE P 220     -25.022  10.137 -11.654  0.00  0.00      PROA  
ATOM   2820 HG23 ILE P 220     -23.188   9.966 -11.912  0.00  0.00      PROA  
ATOM   2821  CG1 ILE P 220     -25.490  12.269 -13.458  0.00  0.00      PROA  
ATOM   2822 HG11 ILE P 220     -25.533  13.378 -13.522  0.00  0.00      PROA  
ATOM   2823 HG12 ILE P 220     -26.431  12.013 -12.926  0.00  0.00      PROA  
ATOM   2824  CD  ILE P 220     -25.682  11.729 -14.896  0.00  0.00      PROA  
ATOM   2825  HD1 ILE P 220     -25.926  10.646 -14.953  0.00  0.00      PROA  
ATOM   2826  HD2 ILE P 220     -24.802  11.928 -15.544  0.00  0.00      PROA  
ATOM   2827  HD3 ILE P 220     -26.500  12.233 -15.453  0.00  0.00      PROA  
ATOM   2828  C   ILE P 220     -23.486  12.094 -10.207  0.00  0.00      PROA  
ATOM   2829  O   ILE P 220     -24.247  11.761  -9.270  0.00  0.00      PROA  
ATOM   2830  N   CYS P 221     -22.147  11.784 -10.116  0.00  0.00      PROA  
ATOM   2831  HN  CYS P 221     -21.588  12.017 -10.908  0.00  0.00      PROA  
ATOM   2832  CA  CYS P 221     -21.450  11.059  -9.080  0.00  0.00      PROA  
ATOM   2833  HA  CYS P 221     -22.114  10.274  -8.751  0.00  0.00      PROA  
ATOM   2834  CB  CYS P 221     -20.054  10.363  -9.487  0.00  0.00      PROA  
ATOM   2835  HB1 CYS P 221     -19.639   9.901  -8.565  0.00  0.00      PROA  
ATOM   2836  HB2 CYS P 221     -19.458  11.275  -9.704  0.00  0.00      PROA  
ATOM   2837  SG  CYS P 221     -19.902   9.209 -10.848  0.00  0.00      PROA  
ATOM   2838  HG1 CYS P 221     -20.028  10.178 -11.743  0.00  0.00      PROA  
ATOM   2839  C   CYS P 221     -21.352  11.894  -7.806  0.00  0.00      PROA  
ATOM   2840  O   CYS P 221     -20.979  11.390  -6.733  0.00  0.00      PROA  
ATOM   2841  N   TYR P 222     -21.646  13.220  -7.882  0.00  0.00      PROA  
ATOM   2842  HN  TYR P 222     -21.774  13.681  -8.756  0.00  0.00      PROA  
ATOM   2843  CA  TYR P 222     -21.923  13.985  -6.674  0.00  0.00      PROA  
ATOM   2844  HA  TYR P 222     -21.090  13.828  -6.005  0.00  0.00      PROA  
ATOM   2845  CB  TYR P 222     -22.016  15.472  -7.094  0.00  0.00      PROA  
ATOM   2846  HB1 TYR P 222     -22.960  15.623  -7.660  0.00  0.00      PROA  
ATOM   2847  HB2 TYR P 222     -21.264  15.984  -7.732  0.00  0.00      PROA  
ATOM   2848  CG  TYR P 222     -22.137  16.353  -5.819  0.00  0.00      PROA  
ATOM   2849  CD1 TYR P 222     -23.383  16.974  -5.508  0.00  0.00      PROA  
ATOM   2850  HD1 TYR P 222     -24.182  16.618  -6.141  0.00  0.00      PROA  
ATOM   2851  CE1 TYR P 222     -23.447  17.992  -4.598  0.00  0.00      PROA  
ATOM   2852  HE1 TYR P 222     -24.353  18.553  -4.426  0.00  0.00      PROA  
ATOM   2853  CZ  TYR P 222     -22.308  18.180  -3.795  0.00  0.00      PROA  
ATOM   2854  OH  TYR P 222     -22.285  19.140  -2.698  0.00  0.00      PROA  
ATOM   2855  HH  TYR P 222     -21.492  19.000  -2.175  0.00  0.00      PROA  
ATOM   2856  CD2 TYR P 222     -21.025  16.583  -5.106  0.00  0.00      PROA  
ATOM   2857  HD2 TYR P 222     -20.143  15.999  -5.325  0.00  0.00      PROA  
ATOM   2858  CE2 TYR P 222     -21.135  17.460  -3.964  0.00  0.00      PROA  
ATOM   2859  HE2 TYR P 222     -20.327  17.499  -3.249  0.00  0.00      PROA  
ATOM   2860  C   TYR P 222     -23.166  13.532  -5.857  0.00  0.00      PROA  
ATOM   2861  O   TYR P 222     -23.201  13.512  -4.663  0.00  0.00      PROA  
ATOM   2862  N   TYR P 223     -24.229  13.078  -6.598  0.00  0.00      PROA  
ATOM   2863  HN  TYR P 223     -24.048  13.043  -7.578  0.00  0.00      PROA  
ATOM   2864  CA  TYR P 223     -25.506  12.923  -5.933  0.00  0.00      PROA  
ATOM   2865  HA  TYR P 223     -25.492  13.400  -4.965  0.00  0.00      PROA  
ATOM   2866  CB  TYR P 223     -26.665  13.569  -6.806  0.00  0.00      PROA  
ATOM   2867  HB1 TYR P 223     -27.714  13.445  -6.463  0.00  0.00      PROA  
ATOM   2868  HB2 TYR P 223     -26.688  13.244  -7.869  0.00  0.00      PROA  
ATOM   2869  CG  TYR P 223     -26.651  15.085  -6.888  0.00  0.00      PROA  
ATOM   2870  CD1 TYR P 223     -26.451  15.758  -8.147  0.00  0.00      PROA  
ATOM   2871  HD1 TYR P 223     -26.154  15.147  -8.987  0.00  0.00      PROA  
ATOM   2872  CE1 TYR P 223     -26.367  17.150  -8.180  0.00  0.00      PROA  
ATOM   2873  HE1 TYR P 223     -26.150  17.631  -9.122  0.00  0.00      PROA  
ATOM   2874  CZ  TYR P 223     -26.587  17.899  -7.008  0.00  0.00      PROA  
ATOM   2875  OH  TYR P 223     -26.345  19.292  -7.007  0.00  0.00      PROA  
ATOM   2876  HH  TYR P 223     -25.619  19.583  -7.565  0.00  0.00      PROA  
ATOM   2877  CD2 TYR P 223     -26.811  15.863  -5.708  0.00  0.00      PROA  
ATOM   2878  HD2 TYR P 223     -27.091  15.451  -4.750  0.00  0.00      PROA  
ATOM   2879  CE2 TYR P 223     -26.902  17.262  -5.813  0.00  0.00      PROA  
ATOM   2880  HE2 TYR P 223     -27.056  17.778  -4.876  0.00  0.00      PROA  
ATOM   2881  C   TYR P 223     -25.883  11.519  -5.626  0.00  0.00      PROA  
ATOM   2882  O   TYR P 223     -26.903  11.231  -5.059  0.00  0.00      PROA  
ATOM   2883  N   MET P 224     -25.014  10.545  -6.110  0.00  0.00      PROA  
ATOM   2884  HN  MET P 224     -24.146  10.826  -6.513  0.00  0.00      PROA  
ATOM   2885  CA  MET P 224     -25.574   9.220  -6.400  0.00  0.00      PROA  
ATOM   2886  HA  MET P 224     -26.205   8.900  -5.584  0.00  0.00      PROA  
ATOM   2887  CB  MET P 224     -26.335   9.163  -7.736  0.00  0.00      PROA  
ATOM   2888  HB1 MET P 224     -26.364   8.102  -8.066  0.00  0.00      PROA  
ATOM   2889  HB2 MET P 224     -25.775   9.811  -8.444  0.00  0.00      PROA  
ATOM   2890  CG  MET P 224     -27.649   9.816  -7.653  0.00  0.00      PROA  
ATOM   2891  HG1 MET P 224     -27.590  10.906  -7.446  0.00  0.00      PROA  
ATOM   2892  HG2 MET P 224     -28.139   9.276  -6.816  0.00  0.00      PROA  
ATOM   2893  SD  MET P 224     -28.640   9.654  -9.186  0.00  0.00      PROA  
ATOM   2894  CE  MET P 224     -27.913  11.140  -9.863  0.00  0.00      PROA  
ATOM   2895  HE1 MET P 224     -26.808  11.026  -9.840  0.00  0.00      PROA  
ATOM   2896  HE2 MET P 224     -28.276  11.933  -9.176  0.00  0.00      PROA  
ATOM   2897  HE3 MET P 224     -28.356  11.445 -10.835  0.00  0.00      PROA  
ATOM   2898  C   MET P 224     -24.384   8.238  -6.279  0.00  0.00      PROA  
ATOM   2899  O   MET P 224     -23.214   8.676  -6.162  0.00  0.00      PROA  
ATOM   2900  N   ASN P 225     -24.773   6.907  -6.340  0.00  0.00      PROA  
ATOM   2901  HN  ASN P 225     -25.756   6.818  -6.200  0.00  0.00      PROA  
ATOM   2902  CA  ASN P 225     -23.927   5.740  -6.352  0.00  0.00      PROA  
ATOM   2903  HA  ASN P 225     -23.275   5.884  -5.503  0.00  0.00      PROA  
ATOM   2904  CB  ASN P 225     -24.908   4.482  -6.176  0.00  0.00      PROA  
ATOM   2905  HB1 ASN P 225     -25.532   4.319  -7.080  0.00  0.00      PROA  
ATOM   2906  HB2 ASN P 225     -25.539   4.493  -5.262  0.00  0.00      PROA  
ATOM   2907  CG  ASN P 225     -24.006   3.276  -5.939  0.00  0.00      PROA  
ATOM   2908  OD1 ASN P 225     -22.910   3.440  -5.467  0.00  0.00      PROA  
ATOM   2909  ND2 ASN P 225     -24.467   2.037  -6.134  0.00  0.00      PROA  
ATOM   2910 HD21 ASN P 225     -23.839   1.309  -5.857  0.00  0.00      PROA  
ATOM   2911 HD22 ASN P 225     -25.394   1.804  -6.427  0.00  0.00      PROA  
ATOM   2912  C   ASN P 225     -23.087   5.708  -7.677  0.00  0.00      PROA  
ATOM   2913  O   ASN P 225     -23.457   6.163  -8.687  0.00  0.00      PROA  
ATOM   2914  N   TRP P 226     -21.958   5.033  -7.547  0.00  0.00      PROA  
ATOM   2915  HN  TRP P 226     -21.821   4.518  -6.704  0.00  0.00      PROA  
ATOM   2916  CA  TRP P 226     -20.834   4.955  -8.567  0.00  0.00      PROA  
ATOM   2917  HA  TRP P 226     -20.577   5.987  -8.758  0.00  0.00      PROA  
ATOM   2918  CB  TRP P 226     -19.511   4.375  -7.908  0.00  0.00      PROA  
ATOM   2919  HB1 TRP P 226     -19.256   5.083  -7.091  0.00  0.00      PROA  
ATOM   2920  HB2 TRP P 226     -18.695   4.511  -8.650  0.00  0.00      PROA  
ATOM   2921  CG  TRP P 226     -19.601   2.966  -7.392  0.00  0.00      PROA  
ATOM   2922  CD1 TRP P 226     -19.859   2.583  -6.118  0.00  0.00      PROA  
ATOM   2923  HD1 TRP P 226     -19.910   3.175  -5.216  0.00  0.00      PROA  
ATOM   2924  NE1 TRP P 226     -19.971   1.264  -6.019  0.00  0.00      PROA  
ATOM   2925  HE1 TRP P 226     -20.016   0.819  -5.151  0.00  0.00      PROA  
ATOM   2926  CE2 TRP P 226     -19.905   0.702  -7.327  0.00  0.00      PROA  
ATOM   2927  CD2 TRP P 226     -19.745   1.766  -8.213  0.00  0.00      PROA  
ATOM   2928  CE3 TRP P 226     -19.666   1.494  -9.626  0.00  0.00      PROA  
ATOM   2929  HE3 TRP P 226     -19.634   2.312 -10.330  0.00  0.00      PROA  
ATOM   2930  CZ3 TRP P 226     -19.764   0.158  -9.993  0.00  0.00      PROA  
ATOM   2931  HZ3 TRP P 226     -19.509  -0.097 -11.011  0.00  0.00      PROA  
ATOM   2932  CZ2 TRP P 226     -20.007  -0.633  -7.719  0.00  0.00      PROA  
ATOM   2933  HZ2 TRP P 226     -20.031  -1.460  -7.024  0.00  0.00      PROA  
ATOM   2934  CH2 TRP P 226     -19.796  -0.918  -9.111  0.00  0.00      PROA  
ATOM   2935  HH2 TRP P 226     -19.680  -1.959  -9.376  0.00  0.00      PROA  
ATOM   2936  C   TRP P 226     -21.265   4.303  -9.780  0.00  0.00      PROA  
ATOM   2937  O   TRP P 226     -20.747   4.615 -10.841  0.00  0.00      PROA  
ATOM   2938  N   THR P 227     -22.253   3.442  -9.717  0.00  0.00      PROA  
ATOM   2939  HN  THR P 227     -22.631   3.170  -8.836  0.00  0.00      PROA  
ATOM   2940  CA  THR P 227     -22.797   2.673 -10.831  0.00  0.00      PROA  
ATOM   2941  HA  THR P 227     -22.035   2.161 -11.400  0.00  0.00      PROA  
ATOM   2942  CB  THR P 227     -23.824   1.544 -10.313  0.00  0.00      PROA  
ATOM   2943  HB  THR P 227     -24.102   0.894 -11.171  0.00  0.00      PROA  
ATOM   2944  OG1 THR P 227     -24.956   2.102  -9.618  0.00  0.00      PROA  
ATOM   2945  HG1 THR P 227     -25.438   1.388  -9.195  0.00  0.00      PROA  
ATOM   2946  CG2 THR P 227     -23.099   0.644  -9.361  0.00  0.00      PROA  
ATOM   2947 HG21 THR P 227     -22.823   1.243  -8.467  0.00  0.00      PROA  
ATOM   2948 HG22 THR P 227     -22.160   0.345  -9.875  0.00  0.00      PROA  
ATOM   2949 HG23 THR P 227     -23.633  -0.267  -9.016  0.00  0.00      PROA  
ATOM   2950  C   THR P 227     -23.569   3.346 -11.931  0.00  0.00      PROA  
ATOM   2951  O   THR P 227     -23.683   2.824 -13.064  0.00  0.00      PROA  
ATOM   2952  N   TYR P 228     -24.207   4.556 -11.611  0.00  0.00      PROA  
ATOM   2953  HN  TYR P 228     -24.031   4.980 -10.726  0.00  0.00      PROA  
ATOM   2954  CA  TYR P 228     -25.174   5.109 -12.486  0.00  0.00      PROA  
ATOM   2955  HA  TYR P 228     -25.766   4.307 -12.903  0.00  0.00      PROA  
ATOM   2956  CB  TYR P 228     -25.941   6.200 -11.768  0.00  0.00      PROA  
ATOM   2957  HB1 TYR P 228     -26.614   6.731 -12.476  0.00  0.00      PROA  
ATOM   2958  HB2 TYR P 228     -25.221   6.858 -11.237  0.00  0.00      PROA  
ATOM   2959  CG  TYR P 228     -26.891   5.591 -10.657  0.00  0.00      PROA  
ATOM   2960  CD1 TYR P 228     -27.233   4.221 -10.457  0.00  0.00      PROA  
ATOM   2961  HD1 TYR P 228     -26.790   3.429 -11.043  0.00  0.00      PROA  
ATOM   2962  CE1 TYR P 228     -28.095   3.829  -9.397  0.00  0.00      PROA  
ATOM   2963  HE1 TYR P 228     -28.320   2.773  -9.368  0.00  0.00      PROA  
ATOM   2964  CZ  TYR P 228     -28.515   4.741  -8.482  0.00  0.00      PROA  
ATOM   2965  OH  TYR P 228     -29.311   4.277  -7.482  0.00  0.00      PROA  
ATOM   2966  HH  TYR P 228     -29.358   4.947  -6.797  0.00  0.00      PROA  
ATOM   2967  CD2 TYR P 228     -27.343   6.474  -9.748  0.00  0.00      PROA  
ATOM   2968  HD2 TYR P 228     -27.087   7.514  -9.886  0.00  0.00      PROA  
ATOM   2969  CE2 TYR P 228     -28.127   6.082  -8.613  0.00  0.00      PROA  
ATOM   2970  HE2 TYR P 228     -28.565   6.856  -8.000  0.00  0.00      PROA  
ATOM   2971  C   TYR P 228     -24.766   5.717 -13.838  0.00  0.00      PROA  
ATOM   2972  O   TYR P 228     -25.535   5.734 -14.809  0.00  0.00      PROA  
ATOM   2973  N   VAL P 229     -23.545   6.241 -13.876  0.00  0.00      PROA  
ATOM   2974  HN  VAL P 229     -23.035   6.110 -13.030  0.00  0.00      PROA  
ATOM   2975  CA  VAL P 229     -22.832   6.695 -15.048  0.00  0.00      PROA  
ATOM   2976  HA  VAL P 229     -23.482   7.406 -15.536  0.00  0.00      PROA  
ATOM   2977  CB  VAL P 229     -21.593   7.387 -14.576  0.00  0.00      PROA  
ATOM   2978  HB  VAL P 229     -22.020   8.231 -13.994  0.00  0.00      PROA  
ATOM   2979  CG1 VAL P 229     -20.750   6.538 -13.607  0.00  0.00      PROA  
ATOM   2980 HG11 VAL P 229     -19.794   6.975 -13.247  0.00  0.00      PROA  
ATOM   2981 HG12 VAL P 229     -20.427   5.559 -14.023  0.00  0.00      PROA  
ATOM   2982 HG13 VAL P 229     -21.297   6.270 -12.678  0.00  0.00      PROA  
ATOM   2983  CG2 VAL P 229     -20.810   7.994 -15.795  0.00  0.00      PROA  
ATOM   2984 HG21 VAL P 229     -20.602   7.353 -16.678  0.00  0.00      PROA  
ATOM   2985 HG22 VAL P 229     -19.819   8.289 -15.388  0.00  0.00      PROA  
ATOM   2986 HG23 VAL P 229     -21.438   8.830 -16.171  0.00  0.00      PROA  
ATOM   2987  C   VAL P 229     -22.555   5.582 -16.093  0.00  0.00      PROA  
ATOM   2988  O   VAL P 229     -22.900   5.631 -17.291  0.00  0.00      PROA  
ATOM   2989  N   PHE P 230     -22.118   4.378 -15.551  0.00  0.00      PROA  
ATOM   2990  HN  PHE P 230     -21.912   4.288 -14.579  0.00  0.00      PROA  
ATOM   2991  CA  PHE P 230     -22.056   3.213 -16.394  0.00  0.00      PROA  
ATOM   2992  HA  PHE P 230     -21.394   3.424 -17.221  0.00  0.00      PROA  
ATOM   2993  CB  PHE P 230     -21.583   1.984 -15.592  0.00  0.00      PROA  
ATOM   2994  HB1 PHE P 230     -21.699   1.035 -16.158  0.00  0.00      PROA  
ATOM   2995  HB2 PHE P 230     -22.235   1.941 -14.694  0.00  0.00      PROA  
ATOM   2996  CG  PHE P 230     -20.191   2.130 -15.097  0.00  0.00      PROA  
ATOM   2997  CD1 PHE P 230     -19.059   1.511 -15.753  0.00  0.00      PROA  
ATOM   2998  HD1 PHE P 230     -19.144   0.985 -16.693  0.00  0.00      PROA  
ATOM   2999  CE1 PHE P 230     -17.764   1.726 -15.213  0.00  0.00      PROA  
ATOM   3000  HE1 PHE P 230     -16.937   1.178 -15.639  0.00  0.00      PROA  
ATOM   3001  CZ  PHE P 230     -17.615   2.290 -13.914  0.00  0.00      PROA  
ATOM   3002  HZ  PHE P 230     -16.643   2.379 -13.453  0.00  0.00      PROA  
ATOM   3003  CD2 PHE P 230     -19.989   2.739 -13.804  0.00  0.00      PROA  
ATOM   3004  HD2 PHE P 230     -20.784   3.145 -13.196  0.00  0.00      PROA  
ATOM   3005  CE2 PHE P 230     -18.710   2.855 -13.274  0.00  0.00      PROA  
ATOM   3006  HE2 PHE P 230     -18.527   3.457 -12.396  0.00  0.00      PROA  
ATOM   3007  C   PHE P 230     -23.456   2.691 -16.964  0.00  0.00      PROA  
ATOM   3008  O   PHE P 230     -23.550   2.241 -18.146  0.00  0.00      PROA  
ATOM   3009  N   TYR P 231     -24.532   2.753 -16.133  0.00  0.00      PROA  
ATOM   3010  HN  TYR P 231     -24.415   3.087 -15.201  0.00  0.00      PROA  
ATOM   3011  CA  TYR P 231     -25.838   2.463 -16.698  0.00  0.00      PROA  
ATOM   3012  HA  TYR P 231     -25.837   1.507 -17.201  0.00  0.00      PROA  
ATOM   3013  CB  TYR P 231     -26.849   2.474 -15.505  0.00  0.00      PROA  
ATOM   3014  HB1 TYR P 231     -27.866   2.463 -15.953  0.00  0.00      PROA  
ATOM   3015  HB2 TYR P 231     -26.666   3.411 -14.938  0.00  0.00      PROA  
ATOM   3016  CG  TYR P 231     -26.711   1.233 -14.647  0.00  0.00      PROA  
ATOM   3017  CD1 TYR P 231     -26.457  -0.028 -15.203  0.00  0.00      PROA  
ATOM   3018  HD1 TYR P 231     -26.423  -0.143 -16.276  0.00  0.00      PROA  
ATOM   3019  CE1 TYR P 231     -26.160  -1.067 -14.407  0.00  0.00      PROA  
ATOM   3020  HE1 TYR P 231     -25.792  -2.056 -14.637  0.00  0.00      PROA  
ATOM   3021  CZ  TYR P 231     -26.441  -1.045 -13.033  0.00  0.00      PROA  
ATOM   3022  OH  TYR P 231     -26.401  -2.245 -12.208  0.00  0.00      PROA  
ATOM   3023  HH  TYR P 231     -26.428  -1.921 -11.304  0.00  0.00      PROA  
ATOM   3024  CD2 TYR P 231     -26.866   1.299 -13.201  0.00  0.00      PROA  
ATOM   3025  HD2 TYR P 231     -27.181   2.301 -12.949  0.00  0.00      PROA  
ATOM   3026  CE2 TYR P 231     -26.686   0.168 -12.430  0.00  0.00      PROA  
ATOM   3027  HE2 TYR P 231     -26.714   0.245 -11.354  0.00  0.00      PROA  
ATOM   3028  C   TYR P 231     -26.274   3.435 -17.762  0.00  0.00      PROA  
ATOM   3029  O   TYR P 231     -26.662   3.003 -18.899  0.00  0.00      PROA  
ATOM   3030  N   PHE P 232     -26.106   4.764 -17.527  0.00  0.00      PROA  
ATOM   3031  HN  PHE P 232     -25.966   5.085 -16.594  0.00  0.00      PROA  
ATOM   3032  CA  PHE P 232     -26.270   5.777 -18.531  0.00  0.00      PROA  
ATOM   3033  HA  PHE P 232     -27.336   5.750 -18.703  0.00  0.00      PROA  
ATOM   3034  CB  PHE P 232     -25.991   7.100 -17.729  0.00  0.00      PROA  
ATOM   3035  HB1 PHE P 232     -25.019   7.001 -17.199  0.00  0.00      PROA  
ATOM   3036  HB2 PHE P 232     -26.838   7.194 -17.017  0.00  0.00      PROA  
ATOM   3037  CG  PHE P 232     -25.908   8.412 -18.511  0.00  0.00      PROA  
ATOM   3038  CD1 PHE P 232     -25.135   9.405 -17.958  0.00  0.00      PROA  
ATOM   3039  HD1 PHE P 232     -24.536   9.234 -17.076  0.00  0.00      PROA  
ATOM   3040  CE1 PHE P 232     -25.203  10.708 -18.502  0.00  0.00      PROA  
ATOM   3041  HE1 PHE P 232     -24.607  11.518 -18.108  0.00  0.00      PROA  
ATOM   3042  CZ  PHE P 232     -25.960  10.934 -19.688  0.00  0.00      PROA  
ATOM   3043  HZ  PHE P 232     -26.030  11.958 -20.023  0.00  0.00      PROA  
ATOM   3044  CD2 PHE P 232     -26.741   8.624 -19.580  0.00  0.00      PROA  
ATOM   3045  HD2 PHE P 232     -27.455   7.883 -19.907  0.00  0.00      PROA  
ATOM   3046  CE2 PHE P 232     -26.806   9.914 -20.226  0.00  0.00      PROA  
ATOM   3047  HE2 PHE P 232     -27.427  10.039 -21.101  0.00  0.00      PROA  
ATOM   3048  C   PHE P 232     -25.450   5.661 -19.887  0.00  0.00      PROA  
ATOM   3049  O   PHE P 232     -26.097   5.722 -20.936  0.00  0.00      PROA  
ATOM   3050  N   PHE P 233     -24.133   5.533 -19.775  0.00  0.00      PROA  
ATOM   3051  HN  PHE P 233     -23.740   5.659 -18.868  0.00  0.00      PROA  
ATOM   3052  CA  PHE P 233     -23.298   5.476 -20.951  0.00  0.00      PROA  
ATOM   3053  HA  PHE P 233     -23.588   6.219 -21.679  0.00  0.00      PROA  
ATOM   3054  CB  PHE P 233     -21.814   5.733 -20.526  0.00  0.00      PROA  
ATOM   3055  HB1 PHE P 233     -21.170   5.551 -21.413  0.00  0.00      PROA  
ATOM   3056  HB2 PHE P 233     -21.530   5.075 -19.677  0.00  0.00      PROA  
ATOM   3057  CG  PHE P 233     -21.495   7.104 -20.030  0.00  0.00      PROA  
ATOM   3058  CD1 PHE P 233     -20.128   7.271 -19.784  0.00  0.00      PROA  
ATOM   3059  HD1 PHE P 233     -19.400   6.498 -19.978  0.00  0.00      PROA  
ATOM   3060  CE1 PHE P 233     -19.607   8.384 -19.114  0.00  0.00      PROA  
ATOM   3061  HE1 PHE P 233     -18.551   8.496 -18.918  0.00  0.00      PROA  
ATOM   3062  CZ  PHE P 233     -20.491   9.408 -18.793  0.00  0.00      PROA  
ATOM   3063  HZ  PHE P 233     -20.190  10.292 -18.251  0.00  0.00      PROA  
ATOM   3064  CD2 PHE P 233     -22.389   8.211 -19.810  0.00  0.00      PROA  
ATOM   3065  HD2 PHE P 233     -23.421   8.109 -20.110  0.00  0.00      PROA  
ATOM   3066  CE2 PHE P 233     -21.840   9.380 -19.224  0.00  0.00      PROA  
ATOM   3067  HE2 PHE P 233     -22.512  10.210 -19.062  0.00  0.00      PROA  
ATOM   3068  C   PHE P 233     -23.419   4.228 -21.741  0.00  0.00      PROA  
ATOM   3069  O   PHE P 233     -23.367   4.314 -22.967  0.00  0.00      PROA  
ATOM   3070  N   GLY P 234     -23.699   3.050 -21.130  0.00  0.00      PROA  
ATOM   3071  HN  GLY P 234     -23.943   3.052 -20.163  0.00  0.00      PROA  
ATOM   3072  CA  GLY P 234     -23.984   1.835 -21.916  0.00  0.00      PROA  
ATOM   3073  HA1 GLY P 234     -23.915   1.099 -21.129  0.00  0.00      PROA  
ATOM   3074  HA2 GLY P 234     -23.204   1.687 -22.649  0.00  0.00      PROA  
ATOM   3075  C   GLY P 234     -25.371   1.782 -22.548  0.00  0.00      PROA  
ATOM   3076  O   GLY P 234     -25.526   1.371 -23.738  0.00  0.00      PROA  
ATOM   3077  N   THR P 235     -26.437   2.296 -21.871  0.00  0.00      PROA  
ATOM   3078  HN  THR P 235     -26.429   2.480 -20.891  0.00  0.00      PROA  
ATOM   3079  CA  THR P 235     -27.754   2.657 -22.382  0.00  0.00      PROA  
ATOM   3080  HA  THR P 235     -28.133   1.735 -22.797  0.00  0.00      PROA  
ATOM   3081  CB  THR P 235     -28.637   3.170 -21.300  0.00  0.00      PROA  
ATOM   3082  HB  THR P 235     -28.078   4.005 -20.827  0.00  0.00      PROA  
ATOM   3083  OG1 THR P 235     -28.938   2.211 -20.272  0.00  0.00      PROA  
ATOM   3084  HG1 THR P 235     -28.157   2.214 -19.713  0.00  0.00      PROA  
ATOM   3085  CG2 THR P 235     -29.988   3.615 -21.901  0.00  0.00      PROA  
ATOM   3086 HG21 THR P 235     -29.922   4.521 -22.540  0.00  0.00      PROA  
ATOM   3087 HG22 THR P 235     -30.717   3.845 -21.095  0.00  0.00      PROA  
ATOM   3088 HG23 THR P 235     -30.454   2.762 -22.439  0.00  0.00      PROA  
ATOM   3089  C   THR P 235     -27.735   3.687 -23.520  0.00  0.00      PROA  
ATOM   3090  O   THR P 235     -28.238   3.414 -24.617  0.00  0.00      PROA  
ATOM   3091  N   ILE P 236     -27.057   4.803 -23.344  0.00  0.00      PROA  
ATOM   3092  HN  ILE P 236     -26.978   5.146 -22.411  0.00  0.00      PROA  
ATOM   3093  CA  ILE P 236     -26.613   5.696 -24.447  0.00  0.00      PROA  
ATOM   3094  HA  ILE P 236     -27.493   6.043 -24.967  0.00  0.00      PROA  
ATOM   3095  CB  ILE P 236     -25.941   6.963 -24.015  0.00  0.00      PROA  
ATOM   3096  HB  ILE P 236     -25.158   6.678 -23.280  0.00  0.00      PROA  
ATOM   3097  CG2 ILE P 236     -25.399   7.740 -25.228  0.00  0.00      PROA  
ATOM   3098 HG21 ILE P 236     -24.833   8.508 -24.658  0.00  0.00      PROA  
ATOM   3099 HG22 ILE P 236     -26.184   8.198 -25.867  0.00  0.00      PROA  
ATOM   3100 HG23 ILE P 236     -24.667   7.215 -25.878  0.00  0.00      PROA  
ATOM   3101  CG1 ILE P 236     -26.858   7.905 -23.268  0.00  0.00      PROA  
ATOM   3102 HG11 ILE P 236     -26.155   8.679 -22.891  0.00  0.00      PROA  
ATOM   3103 HG12 ILE P 236     -27.301   7.429 -22.367  0.00  0.00      PROA  
ATOM   3104  CD  ILE P 236     -28.036   8.547 -24.065  0.00  0.00      PROA  
ATOM   3105  HD1 ILE P 236     -27.765   9.481 -24.602  0.00  0.00      PROA  
ATOM   3106  HD2 ILE P 236     -28.918   8.738 -23.417  0.00  0.00      PROA  
ATOM   3107  HD3 ILE P 236     -28.400   7.835 -24.835  0.00  0.00      PROA  
ATOM   3108  C   ILE P 236     -25.786   5.003 -25.621  0.00  0.00      PROA  
ATOM   3109  O   ILE P 236     -26.229   5.094 -26.778  0.00  0.00      PROA  
ATOM   3110  N   GLY P 237     -24.776   4.076 -25.330  0.00  0.00      PROA  
ATOM   3111  HN  GLY P 237     -24.513   4.088 -24.368  0.00  0.00      PROA  
ATOM   3112  CA  GLY P 237     -24.201   3.196 -26.272  0.00  0.00      PROA  
ATOM   3113  HA1 GLY P 237     -23.581   2.560 -25.658  0.00  0.00      PROA  
ATOM   3114  HA2 GLY P 237     -23.661   3.801 -26.985  0.00  0.00      PROA  
ATOM   3115  C   GLY P 237     -25.176   2.376 -27.078  0.00  0.00      PROA  
ATOM   3116  O   GLY P 237     -25.168   2.342 -28.307  0.00  0.00      PROA  
ATOM   3117  N   ILE P 238     -26.143   1.693 -26.411  0.00  0.00      PROA  
ATOM   3118  HN  ILE P 238     -26.139   1.865 -25.429  0.00  0.00      PROA  
ATOM   3119  CA  ILE P 238     -27.236   0.906 -26.965  0.00  0.00      PROA  
ATOM   3120  HA  ILE P 238     -26.797   0.331 -27.767  0.00  0.00      PROA  
ATOM   3121  CB  ILE P 238     -27.889   0.024 -25.895  0.00  0.00      PROA  
ATOM   3122  HB  ILE P 238     -27.972   0.569 -24.930  0.00  0.00      PROA  
ATOM   3123  CG2 ILE P 238     -29.350  -0.289 -26.340  0.00  0.00      PROA  
ATOM   3124 HG21 ILE P 238     -29.980   0.565 -26.670  0.00  0.00      PROA  
ATOM   3125 HG22 ILE P 238     -29.860  -0.779 -25.483  0.00  0.00      PROA  
ATOM   3126 HG23 ILE P 238     -29.381  -1.077 -27.122  0.00  0.00      PROA  
ATOM   3127  CG1 ILE P 238     -26.937  -1.231 -25.742  0.00  0.00      PROA  
ATOM   3128 HG11 ILE P 238     -26.063  -0.966 -25.110  0.00  0.00      PROA  
ATOM   3129 HG12 ILE P 238     -26.451  -1.651 -26.648  0.00  0.00      PROA  
ATOM   3130  CD  ILE P 238     -27.562  -2.384 -24.941  0.00  0.00      PROA  
ATOM   3131  HD1 ILE P 238     -28.147  -2.012 -24.073  0.00  0.00      PROA  
ATOM   3132  HD2 ILE P 238     -26.728  -3.078 -24.698  0.00  0.00      PROA  
ATOM   3133  HD3 ILE P 238     -28.209  -2.941 -25.651  0.00  0.00      PROA  
ATOM   3134  C   ILE P 238     -28.244   1.772 -27.854  0.00  0.00      PROA  
ATOM   3135  O   ILE P 238     -28.510   1.431 -29.013  0.00  0.00      PROA  
ATOM   3136  N   PHE P 239     -28.708   2.942 -27.302  0.00  0.00      PROA  
ATOM   3137  HN  PHE P 239     -28.393   3.118 -26.373  0.00  0.00      PROA  
ATOM   3138  CA  PHE P 239     -29.690   3.819 -27.964  0.00  0.00      PROA  
ATOM   3139  HA  PHE P 239     -30.555   3.238 -28.250  0.00  0.00      PROA  
ATOM   3140  CB  PHE P 239     -30.075   5.004 -27.024  0.00  0.00      PROA  
ATOM   3141  HB1 PHE P 239     -29.107   5.391 -26.640  0.00  0.00      PROA  
ATOM   3142  HB2 PHE P 239     -30.679   4.559 -26.204  0.00  0.00      PROA  
ATOM   3143  CG  PHE P 239     -30.873   6.156 -27.581  0.00  0.00      PROA  
ATOM   3144  CD1 PHE P 239     -32.168   5.968 -28.058  0.00  0.00      PROA  
ATOM   3145  HD1 PHE P 239     -32.529   4.952 -28.107  0.00  0.00      PROA  
ATOM   3146  CE1 PHE P 239     -32.975   7.043 -28.467  0.00  0.00      PROA  
ATOM   3147  HE1 PHE P 239     -33.974   6.800 -28.794  0.00  0.00      PROA  
ATOM   3148  CZ  PHE P 239     -32.440   8.264 -28.671  0.00  0.00      PROA  
ATOM   3149  HZ  PHE P 239     -33.023   9.082 -29.068  0.00  0.00      PROA  
ATOM   3150  CD2 PHE P 239     -30.399   7.504 -27.533  0.00  0.00      PROA  
ATOM   3151  HD2 PHE P 239     -29.464   7.716 -27.037  0.00  0.00      PROA  
ATOM   3152  CE2 PHE P 239     -31.168   8.615 -28.109  0.00  0.00      PROA  
ATOM   3153  HE2 PHE P 239     -30.714   9.595 -28.104  0.00  0.00      PROA  
ATOM   3154  C   PHE P 239     -29.160   4.381 -29.270  0.00  0.00      PROA  
ATOM   3155  O   PHE P 239     -29.813   4.388 -30.311  0.00  0.00      PROA  
ATOM   3156  N   TRP P 240     -27.849   4.631 -29.273  0.00  0.00      PROA  
ATOM   3157  HN  TRP P 240     -27.323   4.423 -28.452  0.00  0.00      PROA  
ATOM   3158  CA  TRP P 240     -26.995   4.939 -30.385  0.00  0.00      PROA  
ATOM   3159  HA  TRP P 240     -27.524   5.744 -30.875  0.00  0.00      PROA  
ATOM   3160  CB  TRP P 240     -25.561   5.382 -30.002  0.00  0.00      PROA  
ATOM   3161  HB1 TRP P 240     -25.124   4.689 -29.251  0.00  0.00      PROA  
ATOM   3162  HB2 TRP P 240     -25.652   6.315 -29.405  0.00  0.00      PROA  
ATOM   3163  CG  TRP P 240     -24.540   5.670 -31.097  0.00  0.00      PROA  
ATOM   3164  CD1 TRP P 240     -24.351   6.936 -31.653  0.00  0.00      PROA  
ATOM   3165  HD1 TRP P 240     -24.386   7.852 -31.081  0.00  0.00      PROA  
ATOM   3166  NE1 TRP P 240     -23.443   6.817 -32.713  0.00  0.00      PROA  
ATOM   3167  HE1 TRP P 240     -23.300   7.466 -33.428  0.00  0.00      PROA  
ATOM   3168  CE2 TRP P 240     -23.149   5.508 -32.926  0.00  0.00      PROA  
ATOM   3169  CD2 TRP P 240     -23.867   4.715 -31.973  0.00  0.00      PROA  
ATOM   3170  CE3 TRP P 240     -23.810   3.247 -32.003  0.00  0.00      PROA  
ATOM   3171  HE3 TRP P 240     -24.188   2.710 -31.145  0.00  0.00      PROA  
ATOM   3172  CZ3 TRP P 240     -23.051   2.647 -33.001  0.00  0.00      PROA  
ATOM   3173  HZ3 TRP P 240     -22.893   1.579 -32.970  0.00  0.00      PROA  
ATOM   3174  CZ2 TRP P 240     -22.534   4.855 -33.936  0.00  0.00      PROA  
ATOM   3175  HZ2 TRP P 240     -22.131   5.400 -34.776  0.00  0.00      PROA  
ATOM   3176  CH2 TRP P 240     -22.435   3.417 -34.003  0.00  0.00      PROA  
ATOM   3177  HH2 TRP P 240     -21.924   2.853 -34.770  0.00  0.00      PROA  
ATOM   3178  C   TRP P 240     -27.005   3.921 -31.514  0.00  0.00      PROA  
ATOM   3179  O   TRP P 240     -27.105   4.255 -32.702  0.00  0.00      PROA  
ATOM   3180  N   PHE P 241     -26.862   2.676 -31.036  0.00  0.00      PROA  
ATOM   3181  HN  PHE P 241     -26.838   2.557 -30.046  0.00  0.00      PROA  
ATOM   3182  CA  PHE P 241     -26.825   1.565 -31.973  0.00  0.00      PROA  
ATOM   3183  HA  PHE P 241     -26.092   1.796 -32.731  0.00  0.00      PROA  
ATOM   3184  CB  PHE P 241     -26.103   0.374 -31.220  0.00  0.00      PROA  
ATOM   3185  HB1 PHE P 241     -26.666   0.179 -30.282  0.00  0.00      PROA  
ATOM   3186  HB2 PHE P 241     -25.059   0.649 -30.960  0.00  0.00      PROA  
ATOM   3187  CG  PHE P 241     -26.234  -0.895 -32.007  0.00  0.00      PROA  
ATOM   3188  CD1 PHE P 241     -25.247  -1.208 -32.919  0.00  0.00      PROA  
ATOM   3189  HD1 PHE P 241     -24.436  -0.514 -33.087  0.00  0.00      PROA  
ATOM   3190  CE1 PHE P 241     -25.252  -2.405 -33.590  0.00  0.00      PROA  
ATOM   3191  HE1 PHE P 241     -24.375  -2.549 -34.202  0.00  0.00      PROA  
ATOM   3192  CZ  PHE P 241     -26.287  -3.322 -33.369  0.00  0.00      PROA  
ATOM   3193  HZ  PHE P 241     -26.129  -4.291 -33.819  0.00  0.00      PROA  
ATOM   3194  CD2 PHE P 241     -27.254  -1.790 -31.803  0.00  0.00      PROA  
ATOM   3195  HD2 PHE P 241     -28.085  -1.546 -31.157  0.00  0.00      PROA  
ATOM   3196  CE2 PHE P 241     -27.313  -3.030 -32.436  0.00  0.00      PROA  
ATOM   3197  HE2 PHE P 241     -28.110  -3.758 -32.406  0.00  0.00      PROA  
ATOM   3198  C   PHE P 241     -28.166   1.360 -32.659  0.00  0.00      PROA  
ATOM   3199  O   PHE P 241     -28.226   1.021 -33.844  0.00  0.00      PROA  
ATOM   3200  N   LEU P 242     -29.260   1.515 -31.908  0.00  0.00      PROA  
ATOM   3201  HN  LEU P 242     -29.321   1.646 -30.922  0.00  0.00      PROA  
ATOM   3202  CA  LEU P 242     -30.532   1.389 -32.556  0.00  0.00      PROA  
ATOM   3203  HA  LEU P 242     -30.638   0.392 -32.957  0.00  0.00      PROA  
ATOM   3204  CB  LEU P 242     -31.668   1.517 -31.501  0.00  0.00      PROA  
ATOM   3205  HB1 LEU P 242     -32.625   1.367 -32.047  0.00  0.00      PROA  
ATOM   3206  HB2 LEU P 242     -31.615   2.546 -31.088  0.00  0.00      PROA  
ATOM   3207  CG  LEU P 242     -31.481   0.406 -30.416  0.00  0.00      PROA  
ATOM   3208  HG  LEU P 242     -30.440   0.396 -30.029  0.00  0.00      PROA  
ATOM   3209  CD1 LEU P 242     -32.391   0.594 -29.096  0.00  0.00      PROA  
ATOM   3210 HD11 LEU P 242     -33.493   0.479 -29.175  0.00  0.00      PROA  
ATOM   3211 HD12 LEU P 242     -32.033   1.604 -28.804  0.00  0.00      PROA  
ATOM   3212 HD13 LEU P 242     -32.057  -0.021 -28.233  0.00  0.00      PROA  
ATOM   3213  CD2 LEU P 242     -31.695  -1.003 -30.996  0.00  0.00      PROA  
ATOM   3214 HD21 LEU P 242     -31.046  -1.259 -31.861  0.00  0.00      PROA  
ATOM   3215 HD22 LEU P 242     -32.755  -1.080 -31.318  0.00  0.00      PROA  
ATOM   3216 HD23 LEU P 242     -31.558  -1.766 -30.200  0.00  0.00      PROA  
ATOM   3217  C   LEU P 242     -30.806   2.307 -33.715  0.00  0.00      PROA  
ATOM   3218  O   LEU P 242     -31.290   1.970 -34.781  0.00  0.00      PROA  
ATOM   3219  N   LEU P 243     -30.316   3.585 -33.629  0.00  0.00      PROA  
ATOM   3220  HN  LEU P 243     -29.906   3.910 -32.781  0.00  0.00      PROA  
ATOM   3221  CA  LEU P 243     -30.271   4.505 -34.744  0.00  0.00      PROA  
ATOM   3222  HA  LEU P 243     -31.212   4.419 -35.269  0.00  0.00      PROA  
ATOM   3223  CB  LEU P 243     -30.065   6.018 -34.346  0.00  0.00      PROA  
ATOM   3224  HB1 LEU P 243     -29.933   6.549 -35.313  0.00  0.00      PROA  
ATOM   3225  HB2 LEU P 243     -29.156   6.093 -33.713  0.00  0.00      PROA  
ATOM   3226  CG  LEU P 243     -31.205   6.659 -33.563  0.00  0.00      PROA  
ATOM   3227  HG  LEU P 243     -31.387   6.136 -32.600  0.00  0.00      PROA  
ATOM   3228  CD1 LEU P 243     -30.737   8.045 -32.969  0.00  0.00      PROA  
ATOM   3229 HD11 LEU P 243     -31.375   8.503 -32.183  0.00  0.00      PROA  
ATOM   3230 HD12 LEU P 243     -30.620   8.796 -33.779  0.00  0.00      PROA  
ATOM   3231 HD13 LEU P 243     -29.715   7.910 -32.555  0.00  0.00      PROA  
ATOM   3232  CD2 LEU P 243     -32.649   6.728 -34.145  0.00  0.00      PROA  
ATOM   3233 HD21 LEU P 243     -33.422   7.158 -33.473  0.00  0.00      PROA  
ATOM   3234 HD22 LEU P 243     -32.811   5.706 -34.551  0.00  0.00      PROA  
ATOM   3235 HD23 LEU P 243     -32.604   7.447 -34.991  0.00  0.00      PROA  
ATOM   3236  C   LEU P 243     -29.303   4.087 -35.826  0.00  0.00      PROA  
ATOM   3237  O   LEU P 243     -29.652   4.164 -37.024  0.00  0.00      PROA  
ATOM   3238  N   TRP P 244     -28.074   3.649 -35.540  0.00  0.00      PROA  
ATOM   3239  HN  TRP P 244     -27.664   3.753 -34.638  0.00  0.00      PROA  
ATOM   3240  CA  TRP P 244     -27.159   3.146 -36.538  0.00  0.00      PROA  
ATOM   3241  HA  TRP P 244     -26.983   3.963 -37.222  0.00  0.00      PROA  
ATOM   3242  CB  TRP P 244     -25.906   2.687 -35.775  0.00  0.00      PROA  
ATOM   3243  HB1 TRP P 244     -26.242   1.794 -35.206  0.00  0.00      PROA  
ATOM   3244  HB2 TRP P 244     -25.513   3.465 -35.086  0.00  0.00      PROA  
ATOM   3245  CG  TRP P 244     -24.705   2.301 -36.570  0.00  0.00      PROA  
ATOM   3246  CD1 TRP P 244     -24.246   0.980 -36.677  0.00  0.00      PROA  
ATOM   3247  HD1 TRP P 244     -24.776   0.049 -36.537  0.00  0.00      PROA  
ATOM   3248  NE1 TRP P 244     -22.997   0.986 -37.239  0.00  0.00      PROA  
ATOM   3249  HE1 TRP P 244     -22.577   0.225 -37.683  0.00  0.00      PROA  
ATOM   3250  CE2 TRP P 244     -22.582   2.280 -37.449  0.00  0.00      PROA  
ATOM   3251  CD2 TRP P 244     -23.677   3.130 -37.115  0.00  0.00      PROA  
ATOM   3252  CE3 TRP P 244     -23.520   4.537 -37.240  0.00  0.00      PROA  
ATOM   3253  HE3 TRP P 244     -24.294   5.244 -36.982  0.00  0.00      PROA  
ATOM   3254  CZ3 TRP P 244     -22.242   4.969 -37.772  0.00  0.00      PROA  
ATOM   3255  HZ3 TRP P 244     -22.130   6.032 -37.928  0.00  0.00      PROA  
ATOM   3256  CZ2 TRP P 244     -21.419   2.724 -37.997  0.00  0.00      PROA  
ATOM   3257  HZ2 TRP P 244     -20.611   2.022 -38.142  0.00  0.00      PROA  
ATOM   3258  CH2 TRP P 244     -21.240   4.130 -38.128  0.00  0.00      PROA  
ATOM   3259  HH2 TRP P 244     -20.383   4.583 -38.604  0.00  0.00      PROA  
ATOM   3260  C   TRP P 244     -27.639   2.012 -37.432  0.00  0.00      PROA  
ATOM   3261  O   TRP P 244     -27.519   1.936 -38.662  0.00  0.00      PROA  
ATOM   3262  N   ILE P 245     -28.306   1.043 -36.801  0.00  0.00      PROA  
ATOM   3263  HN  ILE P 245     -28.534   1.075 -35.831  0.00  0.00      PROA  
ATOM   3264  CA  ILE P 245     -28.933  -0.013 -37.595  0.00  0.00      PROA  
ATOM   3265  HA  ILE P 245     -28.243  -0.372 -38.345  0.00  0.00      PROA  
ATOM   3266  CB  ILE P 245     -29.437  -1.116 -36.716  0.00  0.00      PROA  
ATOM   3267  HB  ILE P 245     -30.075  -0.567 -35.991  0.00  0.00      PROA  
ATOM   3268  CG2 ILE P 245     -30.214  -2.224 -37.490  0.00  0.00      PROA  
ATOM   3269 HG21 ILE P 245     -31.305  -2.027 -37.566  0.00  0.00      PROA  
ATOM   3270 HG22 ILE P 245     -30.085  -3.071 -36.784  0.00  0.00      PROA  
ATOM   3271 HG23 ILE P 245     -29.692  -2.523 -38.425  0.00  0.00      PROA  
ATOM   3272  CG1 ILE P 245     -28.265  -1.853 -35.941  0.00  0.00      PROA  
ATOM   3273 HG11 ILE P 245     -28.704  -2.576 -35.221  0.00  0.00      PROA  
ATOM   3274 HG12 ILE P 245     -27.632  -1.066 -35.478  0.00  0.00      PROA  
ATOM   3275  CD  ILE P 245     -27.328  -2.617 -36.870  0.00  0.00      PROA  
ATOM   3276  HD1 ILE P 245     -26.858  -2.005 -37.669  0.00  0.00      PROA  
ATOM   3277  HD2 ILE P 245     -27.858  -3.313 -37.555  0.00  0.00      PROA  
ATOM   3278  HD3 ILE P 245     -26.657  -3.242 -36.243  0.00  0.00      PROA  
ATOM   3279  C   ILE P 245     -30.023   0.426 -38.420  0.00  0.00      PROA  
ATOM   3280  O   ILE P 245     -30.211  -0.097 -39.502  0.00  0.00      PROA  
ATOM   3281  N   TRP P 246     -30.839   1.386 -37.928  0.00  0.00      PROA  
ATOM   3282  HN  TRP P 246     -30.529   1.906 -37.135  0.00  0.00      PROA  
ATOM   3283  CA  TRP P 246     -31.937   1.913 -38.704  0.00  0.00      PROA  
ATOM   3284  HA  TRP P 246     -32.501   1.077 -39.090  0.00  0.00      PROA  
ATOM   3285  CB  TRP P 246     -33.014   2.594 -37.737  0.00  0.00      PROA  
ATOM   3286  HB1 TRP P 246     -32.412   3.339 -37.175  0.00  0.00      PROA  
ATOM   3287  HB2 TRP P 246     -33.315   1.832 -36.987  0.00  0.00      PROA  
ATOM   3288  CG  TRP P 246     -34.265   3.197 -38.309  0.00  0.00      PROA  
ATOM   3289  CD1 TRP P 246     -34.563   4.542 -38.341  0.00  0.00      PROA  
ATOM   3290  HD1 TRP P 246     -34.219   5.166 -37.529  0.00  0.00      PROA  
ATOM   3291  NE1 TRP P 246     -35.721   4.691 -39.104  0.00  0.00      PROA  
ATOM   3292  HE1 TRP P 246     -36.103   5.537 -39.407  0.00  0.00      PROA  
ATOM   3293  CE2 TRP P 246     -36.096   3.494 -39.559  0.00  0.00      PROA  
ATOM   3294  CD2 TRP P 246     -35.289   2.560 -39.107  0.00  0.00      PROA  
ATOM   3295  CE3 TRP P 246     -35.516   1.192 -39.451  0.00  0.00      PROA  
ATOM   3296  HE3 TRP P 246     -34.736   0.497 -39.177  0.00  0.00      PROA  
ATOM   3297  CZ3 TRP P 246     -36.662   0.912 -40.169  0.00  0.00      PROA  
ATOM   3298  HZ3 TRP P 246     -36.833  -0.097 -40.514  0.00  0.00      PROA  
ATOM   3299  CZ2 TRP P 246     -37.239   3.224 -40.264  0.00  0.00      PROA  
ATOM   3300  HZ2 TRP P 246     -37.962   3.971 -40.556  0.00  0.00      PROA  
ATOM   3301  CH2 TRP P 246     -37.553   1.902 -40.570  0.00  0.00      PROA  
ATOM   3302  HH2 TRP P 246     -38.569   1.790 -40.920  0.00  0.00      PROA  
ATOM   3303  C   TRP P 246     -31.516   2.830 -39.899  0.00  0.00      PROA  
ATOM   3304  O   TRP P 246     -31.715   2.511 -41.039  0.00  0.00      PROA  
ATOM   3305  N   LEU P 247     -31.000   3.982 -39.546  0.00  0.00      PROA  
ATOM   3306  HN  LEU P 247     -30.598   4.078 -38.639  0.00  0.00      PROA  
ATOM   3307  CA  LEU P 247     -31.013   5.221 -40.338  0.00  0.00      PROA  
ATOM   3308  HA  LEU P 247     -31.978   5.312 -40.813  0.00  0.00      PROA  
ATOM   3309  CB  LEU P 247     -30.730   6.550 -39.563  0.00  0.00      PROA  
ATOM   3310  HB1 LEU P 247     -30.859   7.304 -40.369  0.00  0.00      PROA  
ATOM   3311  HB2 LEU P 247     -29.673   6.437 -39.241  0.00  0.00      PROA  
ATOM   3312  CG  LEU P 247     -31.676   7.092 -38.469  0.00  0.00      PROA  
ATOM   3313  HG  LEU P 247     -31.748   6.323 -37.670  0.00  0.00      PROA  
ATOM   3314  CD1 LEU P 247     -30.991   8.299 -37.747  0.00  0.00      PROA  
ATOM   3315 HD11 LEU P 247     -30.051   8.029 -37.220  0.00  0.00      PROA  
ATOM   3316 HD12 LEU P 247     -31.773   8.727 -37.085  0.00  0.00      PROA  
ATOM   3317 HD13 LEU P 247     -30.721   8.998 -38.568  0.00  0.00      PROA  
ATOM   3318  CD2 LEU P 247     -33.012   7.654 -38.978  0.00  0.00      PROA  
ATOM   3319 HD21 LEU P 247     -33.576   8.129 -38.147  0.00  0.00      PROA  
ATOM   3320 HD22 LEU P 247     -33.526   6.801 -39.472  0.00  0.00      PROA  
ATOM   3321 HD23 LEU P 247     -32.834   8.410 -39.773  0.00  0.00      PROA  
ATOM   3322  C   LEU P 247     -30.181   5.141 -41.622  0.00  0.00      PROA  
ATOM   3323  O   LEU P 247     -30.587   5.368 -42.758  0.00  0.00      PROA  
ATOM   3324  N   VAL P 248     -28.954   4.636 -41.378  0.00  0.00      PROA  
ATOM   3325  HN  VAL P 248     -28.704   4.328 -40.463  0.00  0.00      PROA  
ATOM   3326  CA  VAL P 248     -27.890   4.557 -42.325  0.00  0.00      PROA  
ATOM   3327  HA  VAL P 248     -28.100   5.281 -43.099  0.00  0.00      PROA  
ATOM   3328  CB  VAL P 248     -26.568   5.199 -41.789  0.00  0.00      PROA  
ATOM   3329  HB  VAL P 248     -25.779   4.895 -42.511  0.00  0.00      PROA  
ATOM   3330  CG1 VAL P 248     -26.572   6.790 -41.801  0.00  0.00      PROA  
ATOM   3331 HG11 VAL P 248     -25.630   7.142 -41.330  0.00  0.00      PROA  
ATOM   3332 HG12 VAL P 248     -27.435   7.182 -41.221  0.00  0.00      PROA  
ATOM   3333 HG13 VAL P 248     -26.515   7.119 -42.860  0.00  0.00      PROA  
ATOM   3334  CG2 VAL P 248     -26.266   4.626 -40.381  0.00  0.00      PROA  
ATOM   3335 HG21 VAL P 248     -26.341   3.518 -40.415  0.00  0.00      PROA  
ATOM   3336 HG22 VAL P 248     -27.001   4.997 -39.635  0.00  0.00      PROA  
ATOM   3337 HG23 VAL P 248     -25.202   4.869 -40.176  0.00  0.00      PROA  
ATOM   3338  C   VAL P 248     -27.692   3.122 -42.856  0.00  0.00      PROA  
ATOM   3339  O   VAL P 248     -27.693   2.152 -42.147  0.00  0.00      PROA  
ATOM   3340  N   SER P 249     -27.468   2.996 -44.188  0.00  0.00      PROA  
ATOM   3341  HN  SER P 249     -27.493   3.852 -44.698  0.00  0.00      PROA  
ATOM   3342  CA  SER P 249     -27.225   1.669 -44.779  0.00  0.00      PROA  
ATOM   3343  HA  SER P 249     -27.542   0.876 -44.119  0.00  0.00      PROA  
ATOM   3344  CB  SER P 249     -27.971   1.661 -46.216  0.00  0.00      PROA  
ATOM   3345  HB1 SER P 249     -27.390   2.188 -47.003  0.00  0.00      PROA  
ATOM   3346  HB2 SER P 249     -29.014   2.043 -46.234  0.00  0.00      PROA  
ATOM   3347  OG  SER P 249     -28.039   0.335 -46.573  0.00  0.00      PROA  
ATOM   3348  HG1 SER P 249     -28.678  -0.013 -45.947  0.00  0.00      PROA  
ATOM   3349  C   SER P 249     -25.794   1.506 -44.998  0.00  0.00      PROA  
ATOM   3350  O   SER P 249     -25.057   2.509 -44.913  0.00  0.00      PROA  
ATOM   3351  N   ASP P 250     -25.341   0.273 -45.145  0.00  0.00      PROA  
ATOM   3352  HN  ASP P 250     -25.832  -0.594 -45.195  0.00  0.00      PROA  
ATOM   3353  CA  ASP P 250     -23.884   0.008 -45.136  0.00  0.00      PROA  
ATOM   3354  HA  ASP P 250     -23.395   0.758 -44.531  0.00  0.00      PROA  
ATOM   3355  CB  ASP P 250     -23.688  -1.367 -44.442  0.00  0.00      PROA  
ATOM   3356  HB1 ASP P 250     -24.532  -1.503 -43.733  0.00  0.00      PROA  
ATOM   3357  HB2 ASP P 250     -22.730  -1.439 -43.883  0.00  0.00      PROA  
ATOM   3358  CG  ASP P 250     -23.758  -2.585 -45.330  0.00  0.00      PROA  
ATOM   3359  OD1 ASP P 250     -22.996  -3.570 -45.077  0.00  0.00      PROA  
ATOM   3360  OD2 ASP P 250     -24.590  -2.594 -46.298  0.00  0.00      PROA  
ATOM   3361  C   ASP P 250     -23.170   0.122 -46.480  0.00  0.00      PROA  
ATOM   3362  O   ASP P 250     -22.041  -0.328 -46.728  0.00  0.00      PROA  
ATOM   3363  N   THR P 251     -23.804   0.767 -47.491  0.00  0.00      PROA  
ATOM   3364  HN  THR P 251     -24.682   1.205 -47.312  0.00  0.00      PROA  
ATOM   3365  CA  THR P 251     -23.215   0.982 -48.830  0.00  0.00      PROA  
ATOM   3366  HA  THR P 251     -22.149   1.113 -48.719  0.00  0.00      PROA  
ATOM   3367  CB  THR P 251     -23.435  -0.302 -49.756  0.00  0.00      PROA  
ATOM   3368  HB  THR P 251     -22.702  -1.079 -49.452  0.00  0.00      PROA  
ATOM   3369  OG1 THR P 251     -23.293  -0.072 -51.151  0.00  0.00      PROA  
ATOM   3370  HG1 THR P 251     -22.379  -0.233 -51.397  0.00  0.00      PROA  
ATOM   3371  CG2 THR P 251     -24.822  -0.895 -49.635  0.00  0.00      PROA  
ATOM   3372 HG21 THR P 251     -25.041  -1.262 -48.610  0.00  0.00      PROA  
ATOM   3373 HG22 THR P 251     -24.760  -1.804 -50.271  0.00  0.00      PROA  
ATOM   3374 HG23 THR P 251     -25.498  -0.061 -49.923  0.00  0.00      PROA  
ATOM   3375  C   THR P 251     -23.892   2.169 -49.426  0.00  0.00      PROA  
ATOM   3376  O   THR P 251     -25.093   2.336 -49.147  0.00  0.00      PROA  
ATOM   3377  N   PRO P 252     -23.270   3.014 -50.222  0.00  0.00      PROA  
ATOM   3378  CD  PRO P 252     -21.793   3.112 -50.467  0.00  0.00      PROA  
ATOM   3379  HD1 PRO P 252     -21.513   2.115 -50.869  0.00  0.00      PROA  
ATOM   3380  HD2 PRO P 252     -21.309   3.469 -49.533  0.00  0.00      PROA  
ATOM   3381  CA  PRO P 252     -24.065   4.026 -50.894  0.00  0.00      PROA  
ATOM   3382  HA  PRO P 252     -24.630   4.494 -50.101  0.00  0.00      PROA  
ATOM   3383  CB  PRO P 252     -22.992   4.891 -51.564  0.00  0.00      PROA  
ATOM   3384  HB1 PRO P 252     -22.846   5.821 -50.974  0.00  0.00      PROA  
ATOM   3385  HB2 PRO P 252     -23.331   5.112 -52.598  0.00  0.00      PROA  
ATOM   3386  CG  PRO P 252     -21.695   4.061 -51.563  0.00  0.00      PROA  
ATOM   3387  HG1 PRO P 252     -21.602   3.571 -52.557  0.00  0.00      PROA  
ATOM   3388  HG2 PRO P 252     -20.826   4.735 -51.407  0.00  0.00      PROA  
ATOM   3389  C   PRO P 252     -25.057   3.506 -51.878  0.00  0.00      PROA  
ATOM   3390  O   PRO P 252     -25.978   4.241 -52.168  0.00  0.00      PROA  
ATOM   3391  N   GLN P 253     -24.923   2.322 -52.416  0.00  0.00      PROA  
ATOM   3392  HN  GLN P 253     -24.113   1.746 -52.329  0.00  0.00      PROA  
ATOM   3393  CA  GLN P 253     -25.824   1.891 -53.463  0.00  0.00      PROA  
ATOM   3394  HA  GLN P 253     -25.839   2.663 -54.219  0.00  0.00      PROA  
ATOM   3395  CB  GLN P 253     -25.279   0.715 -54.336  0.00  0.00      PROA  
ATOM   3396  HB1 GLN P 253     -26.149   0.162 -54.750  0.00  0.00      PROA  
ATOM   3397  HB2 GLN P 253     -24.781   0.026 -53.620  0.00  0.00      PROA  
ATOM   3398  CG  GLN P 253     -24.394   1.058 -55.464  0.00  0.00      PROA  
ATOM   3399  HG1 GLN P 253     -24.923   1.672 -56.224  0.00  0.00      PROA  
ATOM   3400  HG2 GLN P 253     -24.115   0.151 -56.040  0.00  0.00      PROA  
ATOM   3401  CD  GLN P 253     -23.151   1.712 -55.013  0.00  0.00      PROA  
ATOM   3402  OE1 GLN P 253     -22.412   1.280 -54.172  0.00  0.00      PROA  
ATOM   3403  NE2 GLN P 253     -22.742   2.697 -55.809  0.00  0.00      PROA  
ATOM   3404 HE21 GLN P 253     -23.347   3.076 -56.510  0.00  0.00      PROA  
ATOM   3405 HE22 GLN P 253     -21.886   3.142 -55.548  0.00  0.00      PROA  
ATOM   3406  C   GLN P 253     -27.165   1.543 -52.950  0.00  0.00      PROA  
ATOM   3407  O   GLN P 253     -28.155   1.672 -53.627  0.00  0.00      PROA  
ATOM   3408  N   LYS P 254     -27.346   1.142 -51.698  0.00  0.00      PROA  
ATOM   3409  HN  LYS P 254     -26.573   1.164 -51.069  0.00  0.00      PROA  
ATOM   3410  CA  LYS P 254     -28.619   0.691 -51.168  0.00  0.00      PROA  
ATOM   3411  HA  LYS P 254     -29.391   0.502 -51.899  0.00  0.00      PROA  
ATOM   3412  CB  LYS P 254     -28.381  -0.658 -50.438  0.00  0.00      PROA  
ATOM   3413  HB1 LYS P 254     -29.320  -0.927 -49.909  0.00  0.00      PROA  
ATOM   3414  HB2 LYS P 254     -27.593  -0.575 -49.659  0.00  0.00      PROA  
ATOM   3415  CG  LYS P 254     -27.940  -1.765 -51.370  0.00  0.00      PROA  
ATOM   3416  HG1 LYS P 254     -27.548  -2.660 -50.843  0.00  0.00      PROA  
ATOM   3417  HG2 LYS P 254     -27.084  -1.438 -51.998  0.00  0.00      PROA  
ATOM   3418  CD  LYS P 254     -29.060  -2.304 -52.261  0.00  0.00      PROA  
ATOM   3419  HD1 LYS P 254     -28.695  -3.062 -52.987  0.00  0.00      PROA  
ATOM   3420  HD2 LYS P 254     -29.365  -1.435 -52.881  0.00  0.00      PROA  
ATOM   3421  CE  LYS P 254     -30.374  -2.714 -51.569  0.00  0.00      PROA  
ATOM   3422  HE1 LYS P 254     -31.071  -3.158 -52.311  0.00  0.00      PROA  
ATOM   3423  HE2 LYS P 254     -31.032  -1.925 -51.146  0.00  0.00      PROA  
ATOM   3424  NZ  LYS P 254     -30.053  -3.794 -50.666  0.00  0.00      PROA  
ATOM   3425  HZ1 LYS P 254     -29.509  -4.497 -51.205  0.00  0.00      PROA  
ATOM   3426  HZ2 LYS P 254     -30.905  -4.269 -50.306  0.00  0.00      PROA  
ATOM   3427  HZ3 LYS P 254     -29.566  -3.559 -49.778  0.00  0.00      PROA  
ATOM   3428  C   LYS P 254     -29.239   1.701 -50.333  0.00  0.00      PROA  
ATOM   3429  O   LYS P 254     -30.255   1.494 -49.682  0.00  0.00      PROA  
ATOM   3430  N   HSD P 255     -28.572   2.915 -50.280  0.00  0.00      PROA  
ATOM   3431  HN  HSD P 255     -27.770   3.021 -50.863  0.00  0.00      PROA  
ATOM   3432  CA  HSD P 255     -29.237   4.011 -49.668  0.00  0.00      PROA  
ATOM   3433  HA  HSD P 255     -29.530   3.710 -48.673  0.00  0.00      PROA  
ATOM   3434  CB  HSD P 255     -28.193   5.161 -49.345  0.00  0.00      PROA  
ATOM   3435  HB1 HSD P 255     -28.716   6.139 -49.398  0.00  0.00      PROA  
ATOM   3436  HB2 HSD P 255     -27.421   5.106 -50.142  0.00  0.00      PROA  
ATOM   3437  ND1 HSD P 255     -26.440   4.390 -47.779  0.00  0.00      PROA  
ATOM   3438  HD1 HSD P 255     -26.146   3.584 -48.292  0.00  0.00      PROA  
ATOM   3439  CG  HSD P 255     -27.581   5.186 -48.052  0.00  0.00      PROA  
ATOM   3440  CE1 HSD P 255     -26.012   4.700 -46.577  0.00  0.00      PROA  
ATOM   3441  HE1 HSD P 255     -25.241   4.200 -45.991  0.00  0.00      PROA  
ATOM   3442  NE2 HSD P 255     -26.661   5.711 -46.102  0.00  0.00      PROA  
ATOM   3443  CD2 HSD P 255     -27.629   6.058 -47.019  0.00  0.00      PROA  
ATOM   3444  HD2 HSD P 255     -28.456   6.738 -46.856  0.00  0.00      PROA  
ATOM   3445  C   HSD P 255     -30.459   4.509 -50.472  0.00  0.00      PROA  
ATOM   3446  O   HSD P 255     -30.390   4.839 -51.641  0.00  0.00      PROA  
ATOM   3447  N   LYS P 256     -31.632   4.774 -49.780  0.00  0.00      PROA  
ATOM   3448  HN  LYS P 256     -31.730   4.553 -48.813  0.00  0.00      PROA  
ATOM   3449  CA  LYS P 256     -32.859   5.046 -50.471  0.00  0.00      PROA  
ATOM   3450  HA  LYS P 256     -32.873   4.511 -51.409  0.00  0.00      PROA  
ATOM   3451  CB  LYS P 256     -34.178   4.606 -49.677  0.00  0.00      PROA  
ATOM   3452  HB1 LYS P 256     -35.067   4.600 -50.342  0.00  0.00      PROA  
ATOM   3453  HB2 LYS P 256     -34.274   5.372 -48.878  0.00  0.00      PROA  
ATOM   3454  CG  LYS P 256     -33.966   3.190 -49.059  0.00  0.00      PROA  
ATOM   3455  HG1 LYS P 256     -34.800   3.012 -48.347  0.00  0.00      PROA  
ATOM   3456  HG2 LYS P 256     -33.008   3.124 -48.500  0.00  0.00      PROA  
ATOM   3457  CD  LYS P 256     -33.992   2.075 -50.142  0.00  0.00      PROA  
ATOM   3458  HD1 LYS P 256     -33.057   2.193 -50.732  0.00  0.00      PROA  
ATOM   3459  HD2 LYS P 256     -34.852   2.261 -50.820  0.00  0.00      PROA  
ATOM   3460  CE  LYS P 256     -34.086   0.642 -49.631  0.00  0.00      PROA  
ATOM   3461  HE1 LYS P 256     -35.058   0.447 -49.130  0.00  0.00      PROA  
ATOM   3462  HE2 LYS P 256     -33.362   0.355 -48.838  0.00  0.00      PROA  
ATOM   3463  NZ  LYS P 256     -34.042  -0.227 -50.736  0.00  0.00      PROA  
ATOM   3464  HZ1 LYS P 256     -34.842  -0.153 -51.397  0.00  0.00      PROA  
ATOM   3465  HZ2 LYS P 256     -33.997  -1.167 -50.295  0.00  0.00      PROA  
ATOM   3466  HZ3 LYS P 256     -33.166  -0.169 -51.294  0.00  0.00      PROA  
ATOM   3467  C   LYS P 256     -33.033   6.447 -50.954  0.00  0.00      PROA  
ATOM   3468  O   LYS P 256     -33.475   6.645 -52.071  0.00  0.00      PROA  
ATOM   3469  N   ARG P 257     -32.608   7.374 -50.026  0.00  0.00      PROA  
ATOM   3470  HN  ARG P 257     -32.400   7.181 -49.071  0.00  0.00      PROA  
ATOM   3471  CA  ARG P 257     -32.759   8.808 -50.377  0.00  0.00      PROA  
ATOM   3472  HA  ARG P 257     -33.401   8.895 -51.240  0.00  0.00      PROA  
ATOM   3473  CB  ARG P 257     -33.468   9.622 -49.206  0.00  0.00      PROA  
ATOM   3474  HB1 ARG P 257     -33.760  10.691 -49.289  0.00  0.00      PROA  
ATOM   3475  HB2 ARG P 257     -32.761   9.657 -48.350  0.00  0.00      PROA  
ATOM   3476  CG  ARG P 257     -34.681   8.873 -48.604  0.00  0.00      PROA  
ATOM   3477  HG1 ARG P 257     -34.360   7.876 -48.233  0.00  0.00      PROA  
ATOM   3478  HG2 ARG P 257     -35.490   8.790 -49.361  0.00  0.00      PROA  
ATOM   3479  CD  ARG P 257     -35.139   9.534 -47.285  0.00  0.00      PROA  
ATOM   3480  HD1 ARG P 257     -35.044  10.640 -47.234  0.00  0.00      PROA  
ATOM   3481  HD2 ARG P 257     -34.592   9.081 -46.431  0.00  0.00      PROA  
ATOM   3482  NE  ARG P 257     -36.567   9.229 -47.175  0.00  0.00      PROA  
ATOM   3483  HE  ARG P 257     -37.117   9.048 -47.990  0.00  0.00      PROA  
ATOM   3484  CZ  ARG P 257     -37.349   9.675 -46.198  0.00  0.00      PROA  
ATOM   3485  NH1 ARG P 257     -36.875  10.390 -45.143  0.00  0.00      PROA  
ATOM   3486 HH11 ARG P 257     -35.923  10.695 -45.170  0.00  0.00      PROA  
ATOM   3487 HH12 ARG P 257     -37.456  10.615 -44.361  0.00  0.00      PROA  
ATOM   3488  NH2 ARG P 257     -38.632   9.555 -46.247  0.00  0.00      PROA  
ATOM   3489 HH21 ARG P 257     -38.987   8.762 -46.742  0.00  0.00      PROA  
ATOM   3490 HH22 ARG P 257     -39.179   9.943 -45.505  0.00  0.00      PROA  
ATOM   3491  C   ARG P 257     -31.457   9.585 -50.780  0.00  0.00      PROA  
ATOM   3492  O   ARG P 257     -31.456  10.826 -50.876  0.00  0.00      PROA  
ATOM   3493  N   ILE P 258     -30.398   8.809 -51.013  0.00  0.00      PROA  
ATOM   3494  HN  ILE P 258     -30.463   7.829 -50.837  0.00  0.00      PROA  
ATOM   3495  CA  ILE P 258     -29.129   9.435 -51.463  0.00  0.00      PROA  
ATOM   3496  HA  ILE P 258     -28.833  10.130 -50.692  0.00  0.00      PROA  
ATOM   3497  CB  ILE P 258     -28.189   8.299 -51.558  0.00  0.00      PROA  
ATOM   3498  HB  ILE P 258     -28.189   7.842 -50.546  0.00  0.00      PROA  
ATOM   3499  CG2 ILE P 258     -28.456   7.303 -52.639  0.00  0.00      PROA  
ATOM   3500 HG21 ILE P 258     -27.974   7.612 -53.591  0.00  0.00      PROA  
ATOM   3501 HG22 ILE P 258     -29.557   7.262 -52.785  0.00  0.00      PROA  
ATOM   3502 HG23 ILE P 258     -28.123   6.277 -52.372  0.00  0.00      PROA  
ATOM   3503  CG1 ILE P 258     -26.760   8.830 -51.852  0.00  0.00      PROA  
ATOM   3504 HG11 ILE P 258     -26.454   9.573 -51.084  0.00  0.00      PROA  
ATOM   3505 HG12 ILE P 258     -26.802   9.307 -52.854  0.00  0.00      PROA  
ATOM   3506  CD  ILE P 258     -25.759   7.747 -51.847  0.00  0.00      PROA  
ATOM   3507  HD1 ILE P 258     -24.893   8.312 -52.253  0.00  0.00      PROA  
ATOM   3508  HD2 ILE P 258     -25.917   6.936 -52.589  0.00  0.00      PROA  
ATOM   3509  HD3 ILE P 258     -25.656   7.250 -50.858  0.00  0.00      PROA  
ATOM   3510  C   ILE P 258     -29.235  10.241 -52.760  0.00  0.00      PROA  
ATOM   3511  O   ILE P 258     -30.104   9.929 -53.662  0.00  0.00      PROA  
ATOM   3512  N   SER P 259     -28.398  11.205 -52.922  0.00  0.00      PROA  
ATOM   3513  HN  SER P 259     -27.853  11.387 -52.107  0.00  0.00      PROA  
ATOM   3514  CA  SER P 259     -28.101  11.889 -54.197  0.00  0.00      PROA  
ATOM   3515  HA  SER P 259     -28.995  12.313 -54.630  0.00  0.00      PROA  
ATOM   3516  CB  SER P 259     -27.186  13.132 -53.946  0.00  0.00      PROA  
ATOM   3517  HB1 SER P 259     -26.353  12.841 -53.271  0.00  0.00      PROA  
ATOM   3518  HB2 SER P 259     -27.777  13.870 -53.362  0.00  0.00      PROA  
ATOM   3519  OG  SER P 259     -26.605  13.817 -55.071  0.00  0.00      PROA  
ATOM   3520  HG1 SER P 259     -26.385  14.685 -54.726  0.00  0.00      PROA  
ATOM   3521  C   SER P 259     -27.548  11.025 -55.265  0.00  0.00      PROA  
ATOM   3522  O   SER P 259     -26.508  10.420 -55.090  0.00  0.00      PROA  
ATOM   3523  N   HSD P 260     -28.207  10.965 -56.468  0.00  0.00      PROA  
ATOM   3524  HN  HSD P 260     -29.052  11.442 -56.697  0.00  0.00      PROA  
ATOM   3525  CA  HSD P 260     -27.716  10.179 -57.606  0.00  0.00      PROA  
ATOM   3526  HA  HSD P 260     -27.719   9.152 -57.273  0.00  0.00      PROA  
ATOM   3527  CB  HSD P 260     -28.685  10.300 -58.814  0.00  0.00      PROA  
ATOM   3528  HB1 HSD P 260     -28.334   9.771 -59.725  0.00  0.00      PROA  
ATOM   3529  HB2 HSD P 260     -28.872  11.338 -59.162  0.00  0.00      PROA  
ATOM   3530  ND1 HSD P 260     -30.921  10.361 -57.905  0.00  0.00      PROA  
ATOM   3531  HD1 HSD P 260     -30.901  11.361 -57.912  0.00  0.00      PROA  
ATOM   3532  CG  HSD P 260     -29.973   9.609 -58.593  0.00  0.00      PROA  
ATOM   3533  CE1 HSD P 260     -31.971   9.550 -57.767  0.00  0.00      PROA  
ATOM   3534  HE1 HSD P 260     -32.886   9.912 -57.299  0.00  0.00      PROA  
ATOM   3535  NE2 HSD P 260     -31.789   8.357 -58.264  0.00  0.00      PROA  
ATOM   3536  CD2 HSD P 260     -30.509   8.392 -58.801  0.00  0.00      PROA  
ATOM   3537  HD2 HSD P 260     -30.071   7.571 -59.355  0.00  0.00      PROA  
ATOM   3538  C   HSD P 260     -26.274  10.552 -57.959  0.00  0.00      PROA  
ATOM   3539  O   HSD P 260     -25.342   9.782 -58.245  0.00  0.00      PROA  
ATOM   3540  N   TYR P 261     -25.933  11.858 -57.971  0.00  0.00      PROA  
ATOM   3541  HN  TYR P 261     -26.710  12.479 -57.901  0.00  0.00      PROA  
ATOM   3542  CA  TYR P 261     -24.613  12.331 -58.124  0.00  0.00      PROA  
ATOM   3543  HA  TYR P 261     -24.207  11.957 -59.052  0.00  0.00      PROA  
ATOM   3544  CB  TYR P 261     -24.666  13.933 -58.140  0.00  0.00      PROA  
ATOM   3545  HB1 TYR P 261     -24.930  14.238 -57.105  0.00  0.00      PROA  
ATOM   3546  HB2 TYR P 261     -25.468  14.301 -58.814  0.00  0.00      PROA  
ATOM   3547  CG  TYR P 261     -23.361  14.627 -58.534  0.00  0.00      PROA  
ATOM   3548  CD1 TYR P 261     -23.181  16.006 -58.205  0.00  0.00      PROA  
ATOM   3549  HD1 TYR P 261     -24.020  16.516 -57.756  0.00  0.00      PROA  
ATOM   3550  CE1 TYR P 261     -22.017  16.688 -58.580  0.00  0.00      PROA  
ATOM   3551  HE1 TYR P 261     -21.756  17.675 -58.229  0.00  0.00      PROA  
ATOM   3552  CZ  TYR P 261     -21.144  16.010 -59.411  0.00  0.00      PROA  
ATOM   3553  OH  TYR P 261     -20.012  16.619 -59.995  0.00  0.00      PROA  
ATOM   3554  HH  TYR P 261     -19.612  16.020 -60.629  0.00  0.00      PROA  
ATOM   3555  CD2 TYR P 261     -22.347  14.016 -59.296  0.00  0.00      PROA  
ATOM   3556  HD2 TYR P 261     -22.439  12.976 -59.571  0.00  0.00      PROA  
ATOM   3557  CE2 TYR P 261     -21.286  14.693 -59.718  0.00  0.00      PROA  
ATOM   3558  HE2 TYR P 261     -20.557  14.140 -60.291  0.00  0.00      PROA  
ATOM   3559  C   TYR P 261     -23.572  11.918 -57.095  0.00  0.00      PROA  
ATOM   3560  O   TYR P 261     -22.507  11.472 -57.443  0.00  0.00      PROA  
ATOM   3561  N   GLU P 262     -23.955  11.885 -55.808  0.00  0.00      PROA  
ATOM   3562  HN  GLU P 262     -24.901  12.076 -55.557  0.00  0.00      PROA  
ATOM   3563  CA  GLU P 262     -23.114  11.332 -54.662  0.00  0.00      PROA  
ATOM   3564  HA  GLU P 262     -22.147  11.811 -54.653  0.00  0.00      PROA  
ATOM   3565  CB  GLU P 262     -23.742  11.709 -53.325  0.00  0.00      PROA  
ATOM   3566  HB1 GLU P 262     -24.801  11.423 -53.502  0.00  0.00      PROA  
ATOM   3567  HB2 GLU P 262     -23.713  12.816 -53.239  0.00  0.00      PROA  
ATOM   3568  CG  GLU P 262     -23.049  10.965 -52.117  0.00  0.00      PROA  
ATOM   3569  HG1 GLU P 262     -21.959  11.082 -52.297  0.00  0.00      PROA  
ATOM   3570  HG2 GLU P 262     -23.378   9.904 -52.140  0.00  0.00      PROA  
ATOM   3571  CD  GLU P 262     -23.338  11.582 -50.791  0.00  0.00      PROA  
ATOM   3572  OE1 GLU P 262     -24.105  12.585 -50.657  0.00  0.00      PROA  
ATOM   3573  OE2 GLU P 262     -22.623  11.221 -49.818  0.00  0.00      PROA  
ATOM   3574  C   GLU P 262     -22.666   9.903 -54.832  0.00  0.00      PROA  
ATOM   3575  O   GLU P 262     -21.486   9.606 -54.595  0.00  0.00      PROA  
ATOM   3576  N   LYS P 263     -23.628   9.027 -55.132  0.00  0.00      PROA  
ATOM   3577  HN  LYS P 263     -24.574   9.312 -55.268  0.00  0.00      PROA  
ATOM   3578  CA  LYS P 263     -23.384   7.592 -55.386  0.00  0.00      PROA  
ATOM   3579  HA  LYS P 263     -22.975   7.106 -54.513  0.00  0.00      PROA  
ATOM   3580  CB  LYS P 263     -24.849   6.969 -55.560  0.00  0.00      PROA  
ATOM   3581  HB1 LYS P 263     -25.380   7.587 -56.315  0.00  0.00      PROA  
ATOM   3582  HB2 LYS P 263     -25.268   7.308 -54.589  0.00  0.00      PROA  
ATOM   3583  CG  LYS P 263     -24.890   5.530 -55.906  0.00  0.00      PROA  
ATOM   3584  HG1 LYS P 263     -24.383   5.098 -55.017  0.00  0.00      PROA  
ATOM   3585  HG2 LYS P 263     -24.188   5.359 -56.750  0.00  0.00      PROA  
ATOM   3586  CD  LYS P 263     -26.275   4.974 -56.167  0.00  0.00      PROA  
ATOM   3587  HD1 LYS P 263     -26.939   5.113 -55.287  0.00  0.00      PROA  
ATOM   3588  HD2 LYS P 263     -26.254   3.864 -56.127  0.00  0.00      PROA  
ATOM   3589  CE  LYS P 263     -26.844   5.385 -57.578  0.00  0.00      PROA  
ATOM   3590  HE1 LYS P 263     -26.219   5.066 -58.440  0.00  0.00      PROA  
ATOM   3591  HE2 LYS P 263     -26.825   6.480 -57.762  0.00  0.00      PROA  
ATOM   3592  NZ  LYS P 263     -28.234   4.855 -57.679  0.00  0.00      PROA  
ATOM   3593  HZ1 LYS P 263     -28.694   5.114 -56.783  0.00  0.00      PROA  
ATOM   3594  HZ2 LYS P 263     -28.273   3.824 -57.812  0.00  0.00      PROA  
ATOM   3595  HZ3 LYS P 263     -28.743   5.248 -58.497  0.00  0.00      PROA  
ATOM   3596  C   LYS P 263     -22.396   7.310 -56.490  0.00  0.00      PROA  
ATOM   3597  O   LYS P 263     -21.538   6.448 -56.322  0.00  0.00      PROA  
ATOM   3598  N   GLU P 264     -22.493   8.043 -57.601  0.00  0.00      PROA  
ATOM   3599  HN  GLU P 264     -23.244   8.690 -57.709  0.00  0.00      PROA  
ATOM   3600  CA  GLU P 264     -21.728   7.756 -58.867  0.00  0.00      PROA  
ATOM   3601  HA  GLU P 264     -21.501   6.700 -58.893  0.00  0.00      PROA  
ATOM   3602  CB  GLU P 264     -22.530   8.165 -60.190  0.00  0.00      PROA  
ATOM   3603  HB1 GLU P 264     -21.896   8.491 -61.042  0.00  0.00      PROA  
ATOM   3604  HB2 GLU P 264     -23.079   9.085 -59.897  0.00  0.00      PROA  
ATOM   3605  CG  GLU P 264     -23.469   7.043 -60.746  0.00  0.00      PROA  
ATOM   3606  HG1 GLU P 264     -24.125   6.747 -59.899  0.00  0.00      PROA  
ATOM   3607  HG2 GLU P 264     -22.770   6.248 -61.083  0.00  0.00      PROA  
ATOM   3608  CD  GLU P 264     -24.209   7.560 -61.874  0.00  0.00      PROA  
ATOM   3609  OE1 GLU P 264     -23.936   8.601 -62.484  0.00  0.00      PROA  
ATOM   3610  OE2 GLU P 264     -25.245   6.916 -62.201  0.00  0.00      PROA  
ATOM   3611  C   GLU P 264     -20.302   8.487 -58.727  0.00  0.00      PROA  
ATOM   3612  O   GLU P 264     -19.347   8.054 -59.277  0.00  0.00      PROA  
ATOM   3613  N   TYR P 265     -20.237   9.606 -57.933  0.00  0.00      PROA  
ATOM   3614  HN  TYR P 265     -21.062  10.070 -57.620  0.00  0.00      PROA  
ATOM   3615  CA  TYR P 265     -19.024  10.240 -57.578  0.00  0.00      PROA  
ATOM   3616  HA  TYR P 265     -18.382  10.368 -58.436  0.00  0.00      PROA  
ATOM   3617  CB  TYR P 265     -19.298  11.662 -56.958  0.00  0.00      PROA  
ATOM   3618  HB1 TYR P 265     -20.119  11.494 -56.229  0.00  0.00      PROA  
ATOM   3619  HB2 TYR P 265     -19.768  12.336 -57.705  0.00  0.00      PROA  
ATOM   3620  CG  TYR P 265     -18.125  12.320 -56.158  0.00  0.00      PROA  
ATOM   3621  CD1 TYR P 265     -17.199  13.084 -56.929  0.00  0.00      PROA  
ATOM   3622  HD1 TYR P 265     -17.447  13.152 -57.978  0.00  0.00      PROA  
ATOM   3623  CE1 TYR P 265     -16.210  13.812 -56.263  0.00  0.00      PROA  
ATOM   3624  HE1 TYR P 265     -15.504  14.319 -56.904  0.00  0.00      PROA  
ATOM   3625  CZ  TYR P 265     -16.199  13.922 -54.877  0.00  0.00      PROA  
ATOM   3626  OH  TYR P 265     -15.173  14.595 -54.162  0.00  0.00      PROA  
ATOM   3627  HH  TYR P 265     -14.457  14.684 -54.796  0.00  0.00      PROA  
ATOM   3628  CD2 TYR P 265     -18.108  12.462 -54.761  0.00  0.00      PROA  
ATOM   3629  HD2 TYR P 265     -18.780  11.864 -54.162  0.00  0.00      PROA  
ATOM   3630  CE2 TYR P 265     -17.098  13.118 -54.114  0.00  0.00      PROA  
ATOM   3631  HE2 TYR P 265     -16.960  13.119 -53.043  0.00  0.00      PROA  
ATOM   3632  C   TYR P 265     -18.256   9.271 -56.622  0.00  0.00      PROA  
ATOM   3633  O   TYR P 265     -17.083   8.976 -56.772  0.00  0.00      PROA  
ATOM   3634  N   ILE P 266     -18.866   8.718 -55.498  0.00  0.00      PROA  
ATOM   3635  HN  ILE P 266     -19.731   9.014 -55.099  0.00  0.00      PROA  
ATOM   3636  CA  ILE P 266     -18.305   7.667 -54.744  0.00  0.00      PROA  
ATOM   3637  HA  ILE P 266     -17.342   8.032 -54.420  0.00  0.00      PROA  
ATOM   3638  CB  ILE P 266     -19.109   7.298 -53.482  0.00  0.00      PROA  
ATOM   3639  HB  ILE P 266     -20.154   7.067 -53.779  0.00  0.00      PROA  
ATOM   3640  CG2 ILE P 266     -18.547   6.026 -52.816  0.00  0.00      PROA  
ATOM   3641 HG21 ILE P 266     -18.874   5.201 -53.483  0.00  0.00      PROA  
ATOM   3642 HG22 ILE P 266     -18.794   6.006 -51.733  0.00  0.00      PROA  
ATOM   3643 HG23 ILE P 266     -17.439   5.950 -52.856  0.00  0.00      PROA  
ATOM   3644  CG1 ILE P 266     -19.031   8.519 -52.535  0.00  0.00      PROA  
ATOM   3645 HG11 ILE P 266     -19.133   9.438 -53.150  0.00  0.00      PROA  
ATOM   3646 HG12 ILE P 266     -18.053   8.506 -52.007  0.00  0.00      PROA  
ATOM   3647  CD  ILE P 266     -20.257   8.479 -51.496  0.00  0.00      PROA  
ATOM   3648  HD1 ILE P 266     -20.148   7.519 -50.947  0.00  0.00      PROA  
ATOM   3649  HD2 ILE P 266     -21.209   8.667 -52.036  0.00  0.00      PROA  
ATOM   3650  HD3 ILE P 266     -20.231   9.272 -50.719  0.00  0.00      PROA  
ATOM   3651  C   ILE P 266     -17.926   6.459 -55.542  0.00  0.00      PROA  
ATOM   3652  O   ILE P 266     -16.792   6.009 -55.500  0.00  0.00      PROA  
ATOM   3653  N   LEU P 267     -18.807   5.886 -56.370  0.00  0.00      PROA  
ATOM   3654  HN  LEU P 267     -19.754   6.198 -56.337  0.00  0.00      PROA  
ATOM   3655  CA  LEU P 267     -18.602   4.666 -57.033  0.00  0.00      PROA  
ATOM   3656  HA  LEU P 267     -18.286   3.969 -56.272  0.00  0.00      PROA  
ATOM   3657  CB  LEU P 267     -19.922   4.151 -57.618  0.00  0.00      PROA  
ATOM   3658  HB1 LEU P 267     -20.141   4.842 -58.461  0.00  0.00      PROA  
ATOM   3659  HB2 LEU P 267     -20.717   4.319 -56.860  0.00  0.00      PROA  
ATOM   3660  CG  LEU P 267     -19.852   2.718 -58.191  0.00  0.00      PROA  
ATOM   3661  HG  LEU P 267     -19.045   2.709 -58.954  0.00  0.00      PROA  
ATOM   3662  CD1 LEU P 267     -19.588   1.644 -57.131  0.00  0.00      PROA  
ATOM   3663 HD11 LEU P 267     -19.669   0.616 -57.544  0.00  0.00      PROA  
ATOM   3664 HD12 LEU P 267     -20.248   1.674 -56.238  0.00  0.00      PROA  
ATOM   3665 HD13 LEU P 267     -18.523   1.719 -56.822  0.00  0.00      PROA  
ATOM   3666  CD2 LEU P 267     -21.100   2.178 -58.943  0.00  0.00      PROA  
ATOM   3667 HD21 LEU P 267     -21.867   1.887 -58.193  0.00  0.00      PROA  
ATOM   3668 HD22 LEU P 267     -20.806   1.320 -59.583  0.00  0.00      PROA  
ATOM   3669 HD23 LEU P 267     -21.489   2.955 -59.635  0.00  0.00      PROA  
ATOM   3670  C   LEU P 267     -17.449   4.734 -58.099  0.00  0.00      PROA  
ATOM   3671  O   LEU P 267     -16.744   3.760 -58.226  0.00  0.00      PROA  
ATOM   3672  N   SER P 268     -17.333   5.806 -58.902  0.00  0.00      PROA  
ATOM   3673  HN  SER P 268     -17.991   6.556 -58.906  0.00  0.00      PROA  
ATOM   3674  CA  SER P 268     -16.268   6.111 -59.877  0.00  0.00      PROA  
ATOM   3675  HA  SER P 268     -16.189   5.259 -60.536  0.00  0.00      PROA  
ATOM   3676  CB  SER P 268     -16.552   7.340 -60.794  0.00  0.00      PROA  
ATOM   3677  HB1 SER P 268     -17.441   7.075 -61.406  0.00  0.00      PROA  
ATOM   3678  HB2 SER P 268     -15.678   7.455 -61.470  0.00  0.00      PROA  
ATOM   3679  OG  SER P 268     -16.773   8.504 -60.001  0.00  0.00      PROA  
ATOM   3680  HG1 SER P 268     -17.713   8.391 -59.841  0.00  0.00      PROA  
ATOM   3681  C   SER P 268     -14.915   6.173 -59.136  0.00  0.00      PROA  
ATOM   3682  O   SER P 268     -13.910   5.540 -59.641  0.00  0.00      PROA  
ATOM   3683  N   SER P 269     -14.846   6.932 -58.052  0.00  0.00      PROA  
ATOM   3684  HN  SER P 269     -15.698   7.338 -57.729  0.00  0.00      PROA  
ATOM   3685  CA  SER P 269     -13.714   7.058 -57.128  0.00  0.00      PROA  
ATOM   3686  HA  SER P 269     -12.971   7.545 -57.742  0.00  0.00      PROA  
ATOM   3687  CB  SER P 269     -14.050   8.022 -55.944  0.00  0.00      PROA  
ATOM   3688  HB1 SER P 269     -13.080   8.157 -55.419  0.00  0.00      PROA  
ATOM   3689  HB2 SER P 269     -14.774   7.643 -55.192  0.00  0.00      PROA  
ATOM   3690  OG  SER P 269     -14.561   9.293 -56.341  0.00  0.00      PROA  
ATOM   3691  HG1 SER P 269     -15.520   9.278 -56.374  0.00  0.00      PROA  
ATOM   3692  C   SER P 269     -13.153   5.749 -56.605  0.00  0.00      PROA  
ATOM   3693  O   SER P 269     -12.026   5.439 -56.582  0.00  0.00      PROA  
ATOM   3694  N   LEU P 270     -14.144   4.958 -56.067  0.00  0.00      PROA  
ATOM   3695  HN  LEU P 270     -15.048   5.364 -56.180  0.00  0.00      PROA  
ATOM   3696  CA  LEU P 270     -14.150   3.589 -55.578  0.00  0.00      PROA  
ATOM   3697  HA  LEU P 270     -13.380   3.518 -54.825  0.00  0.00      PROA  
ATOM   3698  CB  LEU P 270     -15.498   3.238 -54.776  0.00  0.00      PROA  
ATOM   3699  HB1 LEU P 270     -16.241   3.477 -55.565  0.00  0.00      PROA  
ATOM   3700  HB2 LEU P 270     -15.689   3.886 -53.894  0.00  0.00      PROA  
ATOM   3701  CG  LEU P 270     -15.613   1.760 -54.341  0.00  0.00      PROA  
ATOM   3702  HG  LEU P 270     -15.441   0.960 -55.093  0.00  0.00      PROA  
ATOM   3703  CD1 LEU P 270     -14.584   1.466 -53.285  0.00  0.00      PROA  
ATOM   3704 HD11 LEU P 270     -14.594   2.248 -52.495  0.00  0.00      PROA  
ATOM   3705 HD12 LEU P 270     -13.609   1.264 -53.779  0.00  0.00      PROA  
ATOM   3706 HD13 LEU P 270     -14.774   0.502 -52.767  0.00  0.00      PROA  
ATOM   3707  CD2 LEU P 270     -16.989   1.534 -53.841  0.00  0.00      PROA  
ATOM   3708 HD21 LEU P 270     -17.283   2.364 -53.163  0.00  0.00      PROA  
ATOM   3709 HD22 LEU P 270     -17.143   0.602 -53.256  0.00  0.00      PROA  
ATOM   3710 HD23 LEU P 270     -17.700   1.650 -54.687  0.00  0.00      PROA  
ATOM   3711  C   LEU P 270     -13.647   2.493 -56.608  0.00  0.00      PROA  
ATOM   3712  O   LEU P 270     -12.815   1.618 -56.311  0.00  0.00      PROA  
ATOM   3713  N   ARG P 271     -14.069   2.668 -57.846  0.00  0.00      PROA  
ATOM   3714  HN  ARG P 271     -14.682   3.392 -58.151  0.00  0.00      PROA  
ATOM   3715  CA  ARG P 271     -13.579   1.912 -58.989  0.00  0.00      PROA  
ATOM   3716  HA  ARG P 271     -13.677   0.870 -58.723  0.00  0.00      PROA  
ATOM   3717  CB  ARG P 271     -14.357   2.108 -60.279  0.00  0.00      PROA  
ATOM   3718  HB1 ARG P 271     -13.734   2.010 -61.194  0.00  0.00      PROA  
ATOM   3719  HB2 ARG P 271     -14.791   3.129 -60.224  0.00  0.00      PROA  
ATOM   3720  CG  ARG P 271     -15.446   1.036 -60.405  0.00  0.00      PROA  
ATOM   3721  HG1 ARG P 271     -15.807   1.001 -59.355  0.00  0.00      PROA  
ATOM   3722  HG2 ARG P 271     -14.918   0.170 -60.859  0.00  0.00      PROA  
ATOM   3723  CD  ARG P 271     -16.574   1.629 -61.280  0.00  0.00      PROA  
ATOM   3724  HD1 ARG P 271     -16.281   1.766 -62.343  0.00  0.00      PROA  
ATOM   3725  HD2 ARG P 271     -16.983   2.585 -60.888  0.00  0.00      PROA  
ATOM   3726  NE  ARG P 271     -17.683   0.662 -61.077  0.00  0.00      PROA  
ATOM   3727  HE  ARG P 271     -17.493  -0.241 -60.693  0.00  0.00      PROA  
ATOM   3728  CZ  ARG P 271     -18.765   0.661 -61.885  0.00  0.00      PROA  
ATOM   3729  NH1 ARG P 271     -19.553  -0.398 -61.946  0.00  0.00      PROA  
ATOM   3730 HH11 ARG P 271     -19.293  -1.234 -61.464  0.00  0.00      PROA  
ATOM   3731 HH12 ARG P 271     -20.104  -0.590 -62.758  0.00  0.00      PROA  
ATOM   3732  NH2 ARG P 271     -19.079   1.703 -62.594  0.00  0.00      PROA  
ATOM   3733 HH21 ARG P 271     -18.469   2.483 -62.448  0.00  0.00      PROA  
ATOM   3734 HH22 ARG P 271     -19.983   1.827 -63.003  0.00  0.00      PROA  
ATOM   3735  C   ARG P 271     -12.118   2.224 -59.376  0.00  0.00      PROA  
ATOM   3736  O   ARG P 271     -11.390   1.345 -59.855  0.00  0.00      PROA  
ATOM   3737  N   ASN P 272     -11.583   3.488 -59.197  0.00  0.00      PROA  
ATOM   3738  HN  ASN P 272     -12.154   4.258 -58.924  0.00  0.00      PROA  
ATOM   3739  CA  ASN P 272     -10.139   3.835 -59.292  0.00  0.00      PROA  
ATOM   3740  HA  ASN P 272      -9.878   3.390 -60.241  0.00  0.00      PROA  
ATOM   3741  CB  ASN P 272      -9.798   5.381 -59.314  0.00  0.00      PROA  
ATOM   3742  HB1 ASN P 272      -8.700   5.546 -59.354  0.00  0.00      PROA  
ATOM   3743  HB2 ASN P 272     -10.157   5.917 -58.409  0.00  0.00      PROA  
ATOM   3744  CG  ASN P 272     -10.279   6.140 -60.531  0.00  0.00      PROA  
ATOM   3745  OD1 ASN P 272     -10.511   5.485 -61.577  0.00  0.00      PROA  
ATOM   3746  ND2 ASN P 272     -10.641   7.461 -60.486  0.00  0.00      PROA  
ATOM   3747 HD21 ASN P 272     -11.240   7.837 -61.193  0.00  0.00      PROA  
ATOM   3748 HD22 ASN P 272     -10.310   8.060 -59.757  0.00  0.00      PROA  
ATOM   3749  C   ASN P 272      -9.304   3.233 -58.127  0.00  0.00      PROA  
ATOM   3750  O   ASN P 272      -8.188   2.681 -58.334  0.00  0.00      PROA  
ATOM   3751  N   GLN P 273      -9.834   3.236 -56.891  0.00  0.00      PROA  
ATOM   3752  HN  GLN P 273     -10.728   3.598 -56.638  0.00  0.00      PROA  
ATOM   3753  CA  GLN P 273      -9.113   2.712 -55.752  0.00  0.00      PROA  
ATOM   3754  HA  GLN P 273      -8.238   3.329 -55.617  0.00  0.00      PROA  
ATOM   3755  CB  GLN P 273      -9.914   3.017 -54.416  0.00  0.00      PROA  
ATOM   3756  HB1 GLN P 273      -9.472   2.389 -53.613  0.00  0.00      PROA  
ATOM   3757  HB2 GLN P 273     -10.937   2.582 -54.436  0.00  0.00      PROA  
ATOM   3758  CG  GLN P 273      -9.932   4.499 -54.035  0.00  0.00      PROA  
ATOM   3759  HG1 GLN P 273     -10.652   4.624 -53.198  0.00  0.00      PROA  
ATOM   3760  HG2 GLN P 273     -10.149   5.208 -54.862  0.00  0.00      PROA  
ATOM   3761  CD  GLN P 273      -8.524   4.899 -53.590  0.00  0.00      PROA  
ATOM   3762  OE1 GLN P 273      -7.993   4.398 -52.616  0.00  0.00      PROA  
ATOM   3763  NE2 GLN P 273      -7.813   5.779 -54.360  0.00  0.00      PROA  
ATOM   3764 HE21 GLN P 273      -6.888   6.070 -54.118  0.00  0.00      PROA  
ATOM   3765 HE22 GLN P 273      -8.330   6.272 -55.060  0.00  0.00      PROA  
ATOM   3766  C   GLN P 273      -8.626   1.233 -55.690  0.00  0.00      PROA  
ATOM   3767  O   GLN P 273      -9.272   0.355 -56.344  0.00  0.00      PROA  
ATOM   3768  N   LEU P 274      -7.527   0.995 -55.021  0.00  0.00      PROA  
ATOM   3769  HN  LEU P 274      -7.049   1.741 -54.564  0.00  0.00      PROA  
ATOM   3770  CA  LEU P 274      -6.919  -0.302 -54.708  0.00  0.00      PROA  
ATOM   3771  HA  LEU P 274      -6.089   0.027 -54.100  0.00  0.00      PROA  
ATOM   3772  CB  LEU P 274      -7.816  -1.177 -53.704  0.00  0.00      PROA  
ATOM   3773  HB1 LEU P 274      -7.207  -2.090 -53.530  0.00  0.00      PROA  
ATOM   3774  HB2 LEU P 274      -8.844  -1.416 -54.050  0.00  0.00      PROA  
ATOM   3775  CG  LEU P 274      -8.076  -0.465 -52.355  0.00  0.00      PROA  
ATOM   3776  HG  LEU P 274      -8.560   0.533 -52.425  0.00  0.00      PROA  
ATOM   3777  CD1 LEU P 274      -9.096  -1.306 -51.583  0.00  0.00      PROA  
ATOM   3778 HD11 LEU P 274      -8.580  -2.272 -51.395  0.00  0.00      PROA  
ATOM   3779 HD12 LEU P 274      -9.974  -1.524 -52.228  0.00  0.00      PROA  
ATOM   3780 HD13 LEU P 274      -9.526  -0.797 -50.695  0.00  0.00      PROA  
ATOM   3781  CD2 LEU P 274      -6.796  -0.287 -51.583  0.00  0.00      PROA  
ATOM   3782 HD21 LEU P 274      -6.953   0.144 -50.571  0.00  0.00      PROA  
ATOM   3783 HD22 LEU P 274      -5.994   0.360 -52.000  0.00  0.00      PROA  
ATOM   3784 HD23 LEU P 274      -6.344  -1.299 -51.497  0.00  0.00      PROA  
ATOM   3785  C   LEU P 274      -6.483  -1.160 -55.908  0.00  0.00      PROA  
ATOM   3786  O   LEU P 274      -6.861  -2.321 -56.107  0.00  0.00      PROA  
ATOM   3787  N   SER P 275      -5.532  -0.656 -56.785  0.00  0.00      PROA  
ATOM   3788  HN  SER P 275      -5.346   0.314 -56.651  0.00  0.00      PROA  
ATOM   3789  CA  SER P 275      -4.899  -1.403 -57.854  0.00  0.00      PROA  
ATOM   3790  HA  SER P 275      -5.069  -2.455 -57.675  0.00  0.00      PROA  
ATOM   3791  CB  SER P 275      -5.504  -1.011 -59.240  0.00  0.00      PROA  
ATOM   3792  HB1 SER P 275      -5.095  -0.043 -59.599  0.00  0.00      PROA  
ATOM   3793  HB2 SER P 275      -6.605  -1.008 -59.091  0.00  0.00      PROA  
ATOM   3794  OG  SER P 275      -5.018  -1.871 -60.256  0.00  0.00      PROA  
ATOM   3795  HG1 SER P 275      -5.342  -1.389 -61.020  0.00  0.00      PROA  
ATOM   3796  C   SER P 275      -3.465  -1.174 -57.791  0.00  0.00      PROA  
ATOM   3797  O   SER P 275      -2.966  -0.112 -58.039  0.00  0.00      PROA  
ATOM   3798  N   SER P 276      -2.750  -2.259 -57.595  0.00  0.00      PROA  
ATOM   3799  HN  SER P 276      -3.203  -3.124 -57.392  0.00  0.00      PROA  
ATOM   3800  CA  SER P 276      -1.265  -2.289 -57.499  0.00  0.00      PROA  
ATOM   3801  HA  SER P 276      -0.959  -1.262 -57.636  0.00  0.00      PROA  
ATOM   3802  CB  SER P 276      -0.636  -2.611 -56.099  0.00  0.00      PROA  
ATOM   3803  HB1 SER P 276      -1.045  -3.547 -55.663  0.00  0.00      PROA  
ATOM   3804  HB2 SER P 276      -0.950  -1.807 -55.399  0.00  0.00      PROA  
ATOM   3805  OG  SER P 276       0.758  -2.591 -56.152  0.00  0.00      PROA  
ATOM   3806  HG1 SER P 276       0.996  -1.667 -56.258  0.00  0.00      PROA  
ATOM   3807  C   SER P 276      -0.639  -3.058 -58.685  0.00  0.00      PROA  
ATOM   3808  O   SER P 276      -1.161  -4.100 -59.103  0.00  0.00      PROA  
ATOM   3809  N   GLN P 277       0.430  -2.644 -59.324  0.00  0.00      PROA  
ATOM   3810  HN  GLN P 277       0.879  -1.787 -59.084  0.00  0.00      PROA  
ATOM   3811  CA  GLN P 277       1.015  -3.301 -60.519  0.00  0.00      PROA  
ATOM   3812  HA  GLN P 277       0.314  -3.972 -60.991  0.00  0.00      PROA  
ATOM   3813  CB  GLN P 277       1.393  -2.286 -61.634  0.00  0.00      PROA  
ATOM   3814  HB1 GLN P 277       2.250  -2.519 -62.301  0.00  0.00      PROA  
ATOM   3815  HB2 GLN P 277       1.455  -1.288 -61.151  0.00  0.00      PROA  
ATOM   3816  CG  GLN P 277       0.230  -2.092 -62.775  0.00  0.00      PROA  
ATOM   3817  HG1 GLN P 277       0.552  -2.939 -63.417  0.00  0.00      PROA  
ATOM   3818  HG2 GLN P 277       0.322  -1.119 -63.302  0.00  0.00      PROA  
ATOM   3819  CD  GLN P 277      -1.174  -2.330 -62.444  0.00  0.00      PROA  
ATOM   3820  OE1 GLN P 277      -1.768  -3.338 -62.881  0.00  0.00      PROA  
ATOM   3821  NE2 GLN P 277      -1.819  -1.190 -62.034  0.00  0.00      PROA  
ATOM   3822 HE21 GLN P 277      -2.801  -1.325 -61.904  0.00  0.00      PROA  
ATOM   3823 HE22 GLN P 277      -1.311  -0.352 -61.833  0.00  0.00      PROA  
ATOM   3824  C   GLN P 277       2.189  -4.097 -60.046  0.00  0.00      PROA  
ATOM   3825  O   GLN P 277       2.924  -4.588 -60.914  0.00  0.00      PROA  
ATOM   3826  N   LYS P 278       2.503  -4.157 -58.790  0.00  0.00      PROA  
ATOM   3827  HN  LYS P 278       1.955  -3.728 -58.076  0.00  0.00      PROA  
ATOM   3828  CA  LYS P 278       3.506  -5.037 -58.154  0.00  0.00      PROA  
ATOM   3829  HA  LYS P 278       4.492  -4.840 -58.549  0.00  0.00      PROA  
ATOM   3830  CB  LYS P 278       3.553  -4.580 -56.653  0.00  0.00      PROA  
ATOM   3831  HB1 LYS P 278       3.969  -5.352 -55.971  0.00  0.00      PROA  
ATOM   3832  HB2 LYS P 278       2.524  -4.456 -56.253  0.00  0.00      PROA  
ATOM   3833  CG  LYS P 278       4.177  -3.184 -56.506  0.00  0.00      PROA  
ATOM   3834  HG1 LYS P 278       4.111  -3.081 -55.402  0.00  0.00      PROA  
ATOM   3835  HG2 LYS P 278       3.503  -2.431 -56.969  0.00  0.00      PROA  
ATOM   3836  CD  LYS P 278       5.654  -3.118 -56.888  0.00  0.00      PROA  
ATOM   3837  HD1 LYS P 278       5.709  -3.392 -57.964  0.00  0.00      PROA  
ATOM   3838  HD2 LYS P 278       6.245  -3.842 -56.287  0.00  0.00      PROA  
ATOM   3839  CE  LYS P 278       6.456  -1.850 -56.534  0.00  0.00      PROA  
ATOM   3840  HE1 LYS P 278       7.557  -2.003 -56.531  0.00  0.00      PROA  
ATOM   3841  HE2 LYS P 278       6.155  -1.564 -55.504  0.00  0.00      PROA  
ATOM   3842  NZ  LYS P 278       6.157  -0.838 -57.613  0.00  0.00      PROA  
ATOM   3843  HZ1 LYS P 278       5.796  -1.289 -58.478  0.00  0.00      PROA  
ATOM   3844  HZ2 LYS P 278       7.032  -0.309 -57.804  0.00  0.00      PROA  
ATOM   3845  HZ3 LYS P 278       5.366  -0.198 -57.398  0.00  0.00      PROA  
ATOM   3846  C   LYS P 278       3.267  -6.546 -58.296  0.00  0.00      PROA  
ATOM   3847  O   LYS P 278       2.109  -6.880 -58.365  0.00  0.00      PROA  
ATOM   3848  N   SER P 279       4.335  -7.329 -58.179  0.00  0.00      PROA  
ATOM   3849  HN  SER P 279       5.214  -6.968 -57.878  0.00  0.00      PROA  
ATOM   3850  CA  SER P 279       4.338  -8.768 -58.453  0.00  0.00      PROA  
ATOM   3851  HA  SER P 279       3.593  -8.898 -59.224  0.00  0.00      PROA  
ATOM   3852  CB  SER P 279       5.625  -9.324 -59.064  0.00  0.00      PROA  
ATOM   3853  HB1 SER P 279       5.829  -9.053 -60.122  0.00  0.00      PROA  
ATOM   3854  HB2 SER P 279       5.525 -10.430 -59.111  0.00  0.00      PROA  
ATOM   3855  OG  SER P 279       6.791  -8.885 -58.380  0.00  0.00      PROA  
ATOM   3856  HG1 SER P 279       6.917  -7.941 -58.504  0.00  0.00      PROA  
ATOM   3857  C   SER P 279       3.865  -9.610 -57.273  0.00  0.00      PROA  
ATOM   3858  O   SER P 279       3.719  -9.168 -56.177  0.00  0.00      PROA  
ATOM   3859  N   VAL P 280       3.562 -10.858 -57.558  0.00  0.00      PROA  
ATOM   3860  HN  VAL P 280       3.612 -11.151 -58.509  0.00  0.00      PROA  
ATOM   3861  CA  VAL P 280       2.852 -11.791 -56.569  0.00  0.00      PROA  
ATOM   3862  HA  VAL P 280       2.115 -11.216 -56.029  0.00  0.00      PROA  
ATOM   3863  CB  VAL P 280       2.195 -12.941 -57.353  0.00  0.00      PROA  
ATOM   3864  HB  VAL P 280       2.965 -13.265 -58.086  0.00  0.00      PROA  
ATOM   3865  CG1 VAL P 280       1.799 -14.173 -56.459  0.00  0.00      PROA  
ATOM   3866 HG11 VAL P 280       1.369 -14.972 -57.101  0.00  0.00      PROA  
ATOM   3867 HG12 VAL P 280       1.068 -13.756 -55.733  0.00  0.00      PROA  
ATOM   3868 HG13 VAL P 280       2.618 -14.631 -55.864  0.00  0.00      PROA  
ATOM   3869  CG2 VAL P 280       0.885 -12.526 -57.963  0.00  0.00      PROA  
ATOM   3870 HG21 VAL P 280       0.995 -11.737 -58.738  0.00  0.00      PROA  
ATOM   3871 HG22 VAL P 280       0.175 -12.074 -57.237  0.00  0.00      PROA  
ATOM   3872 HG23 VAL P 280       0.455 -13.400 -58.496  0.00  0.00      PROA  
ATOM   3873  C   VAL P 280       3.799 -12.094 -55.433  0.00  0.00      PROA  
ATOM   3874  O   VAL P 280       3.395 -11.905 -54.251  0.00  0.00      PROA  
ATOM   3875  N   PRO P 281       5.070 -12.464 -55.790  0.00  0.00      PROA  
ATOM   3876  CD  PRO P 281       5.561 -13.147 -56.980  0.00  0.00      PROA  
ATOM   3877  HD1 PRO P 281       5.581 -12.491 -57.876  0.00  0.00      PROA  
ATOM   3878  HD2 PRO P 281       4.796 -13.940 -57.124  0.00  0.00      PROA  
ATOM   3879  CA  PRO P 281       5.980 -12.663 -54.664  0.00  0.00      PROA  
ATOM   3880  HA  PRO P 281       5.461 -12.993 -53.776  0.00  0.00      PROA  
ATOM   3881  CB  PRO P 281       6.957 -13.786 -55.124  0.00  0.00      PROA  
ATOM   3882  HB1 PRO P 281       6.488 -14.743 -54.812  0.00  0.00      PROA  
ATOM   3883  HB2 PRO P 281       7.947 -13.567 -54.670  0.00  0.00      PROA  
ATOM   3884  CG  PRO P 281       6.984 -13.655 -56.708  0.00  0.00      PROA  
ATOM   3885  HG1 PRO P 281       7.671 -12.893 -57.134  0.00  0.00      PROA  
ATOM   3886  HG2 PRO P 281       7.293 -14.673 -57.029  0.00  0.00      PROA  
ATOM   3887  C   PRO P 281       6.656 -11.433 -54.231  0.00  0.00      PROA  
ATOM   3888  O   PRO P 281       7.789 -11.471 -53.743  0.00  0.00      PROA  
ATOM   3889  N   TRP P 282       6.020 -10.248 -54.243  0.00  0.00      PROA  
ATOM   3890  HN  TRP P 282       5.085 -10.134 -54.568  0.00  0.00      PROA  
ATOM   3891  CA  TRP P 282       6.668  -9.026 -53.733  0.00  0.00      PROA  
ATOM   3892  HA  TRP P 282       7.726  -9.234 -53.803  0.00  0.00      PROA  
ATOM   3893  CB  TRP P 282       6.340  -7.836 -54.786  0.00  0.00      PROA  
ATOM   3894  HB1 TRP P 282       5.269  -7.662 -55.023  0.00  0.00      PROA  
ATOM   3895  HB2 TRP P 282       6.824  -8.217 -55.710  0.00  0.00      PROA  
ATOM   3896  CG  TRP P 282       6.922  -6.538 -54.380  0.00  0.00      PROA  
ATOM   3897  CD1 TRP P 282       6.083  -5.534 -53.909  0.00  0.00      PROA  
ATOM   3898  HD1 TRP P 282       5.007  -5.438 -53.883  0.00  0.00      PROA  
ATOM   3899  NE1 TRP P 282       6.837  -4.401 -53.651  0.00  0.00      PROA  
ATOM   3900  HE1 TRP P 282       6.443  -3.577 -53.308  0.00  0.00      PROA  
ATOM   3901  CE2 TRP P 282       8.167  -4.681 -53.990  0.00  0.00      PROA  
ATOM   3902  CD2 TRP P 282       8.281  -6.033 -54.306  0.00  0.00      PROA  
ATOM   3903  CE3 TRP P 282       9.554  -6.553 -54.530  0.00  0.00      PROA  
ATOM   3904  HE3 TRP P 282       9.743  -7.591 -54.758  0.00  0.00      PROA  
ATOM   3905  CZ3 TRP P 282      10.656  -5.730 -54.349  0.00  0.00      PROA  
ATOM   3906  HZ3 TRP P 282      11.680  -5.997 -54.564  0.00  0.00      PROA  
ATOM   3907  CZ2 TRP P 282       9.239  -3.856 -53.876  0.00  0.00      PROA  
ATOM   3908  HZ2 TRP P 282       9.049  -2.843 -53.551  0.00  0.00      PROA  
ATOM   3909  CH2 TRP P 282      10.542  -4.372 -54.004  0.00  0.00      PROA  
ATOM   3910  HH2 TRP P 282      11.395  -3.748 -53.782  0.00  0.00      PROA  
ATOM   3911  C   TRP P 282       6.395  -8.595 -52.286  0.00  0.00      PROA  
ATOM   3912  O   TRP P 282       5.325  -8.055 -51.968  0.00  0.00      PROA  
ATOM   3913  N   VAL P 283       7.363  -8.878 -51.360  0.00  0.00      PROA  
ATOM   3914  HN  VAL P 283       8.227  -9.298 -51.629  0.00  0.00      PROA  
ATOM   3915  CA  VAL P 283       7.274  -8.394 -50.006  0.00  0.00      PROA  
ATOM   3916  HA  VAL P 283       6.271  -8.136 -49.701  0.00  0.00      PROA  
ATOM   3917  CB  VAL P 283       7.741  -9.477 -48.990  0.00  0.00      PROA  
ATOM   3918  HB  VAL P 283       8.769  -9.820 -49.236  0.00  0.00      PROA  
ATOM   3919  CG1 VAL P 283       7.951  -8.962 -47.499  0.00  0.00      PROA  
ATOM   3920 HG11 VAL P 283       8.093  -9.813 -46.799  0.00  0.00      PROA  
ATOM   3921 HG12 VAL P 283       7.052  -8.376 -47.210  0.00  0.00      PROA  
ATOM   3922 HG13 VAL P 283       8.688  -8.168 -47.251  0.00  0.00      PROA  
ATOM   3923  CG2 VAL P 283       6.720 -10.643 -48.867  0.00  0.00      PROA  
ATOM   3924 HG21 VAL P 283       7.077 -11.167 -47.955  0.00  0.00      PROA  
ATOM   3925 HG22 VAL P 283       6.524 -11.317 -49.728  0.00  0.00      PROA  
ATOM   3926 HG23 VAL P 283       5.763 -10.156 -48.580  0.00  0.00      PROA  
ATOM   3927  C   VAL P 283       8.194  -7.160 -49.791  0.00  0.00      PROA  
ATOM   3928  O   VAL P 283       9.413  -7.195 -49.857  0.00  0.00      PROA  
ATOM   3929  N   PRO P 284       7.667  -5.920 -49.500  0.00  0.00      PROA  
ATOM   3930  CD  PRO P 284       6.311  -5.496 -49.946  0.00  0.00      PROA  
ATOM   3931  HD1 PRO P 284       5.605  -5.880 -49.179  0.00  0.00      PROA  
ATOM   3932  HD2 PRO P 284       6.113  -5.901 -50.961  0.00  0.00      PROA  
ATOM   3933  CA  PRO P 284       8.447  -4.854 -48.891  0.00  0.00      PROA  
ATOM   3934  HA  PRO P 284       9.367  -4.776 -49.452  0.00  0.00      PROA  
ATOM   3935  CB  PRO P 284       7.627  -3.636 -48.859  0.00  0.00      PROA  
ATOM   3936  HB1 PRO P 284       8.139  -2.750 -49.292  0.00  0.00      PROA  
ATOM   3937  HB2 PRO P 284       7.218  -3.566 -47.829  0.00  0.00      PROA  
ATOM   3938  CG  PRO P 284       6.547  -4.011 -49.955  0.00  0.00      PROA  
ATOM   3939  HG1 PRO P 284       5.581  -3.525 -49.703  0.00  0.00      PROA  
ATOM   3940  HG2 PRO P 284       6.842  -3.685 -50.976  0.00  0.00      PROA  
ATOM   3941  C   PRO P 284       8.958  -5.350 -47.546  0.00  0.00      PROA  
ATOM   3942  O   PRO P 284       8.182  -5.854 -46.729  0.00  0.00      PROA  
ATOM   3943  N   ILE P 285      10.276  -5.077 -47.254  0.00  0.00      PROA  
ATOM   3944  HN  ILE P 285      10.901  -4.734 -47.951  0.00  0.00      PROA  
ATOM   3945  CA  ILE P 285      10.746  -5.247 -45.818  0.00  0.00      PROA  
ATOM   3946  HA  ILE P 285      10.199  -6.074 -45.389  0.00  0.00      PROA  
ATOM   3947  CB  ILE P 285      12.269  -5.637 -45.773  0.00  0.00      PROA  
ATOM   3948  HB  ILE P 285      12.832  -4.803 -46.245  0.00  0.00      PROA  
ATOM   3949  CG2 ILE P 285      12.709  -5.672 -44.295  0.00  0.00      PROA  
ATOM   3950 HG21 ILE P 285      13.819  -5.731 -44.292  0.00  0.00      PROA  
ATOM   3951 HG22 ILE P 285      12.314  -6.607 -43.842  0.00  0.00      PROA  
ATOM   3952 HG23 ILE P 285      12.275  -4.899 -43.625  0.00  0.00      PROA  
ATOM   3953  CG1 ILE P 285      12.619  -6.978 -46.500  0.00  0.00      PROA  
ATOM   3954 HG11 ILE P 285      13.714  -7.152 -46.423  0.00  0.00      PROA  
ATOM   3955 HG12 ILE P 285      12.476  -6.793 -47.586  0.00  0.00      PROA  
ATOM   3956  CD  ILE P 285      11.867  -8.230 -46.060  0.00  0.00      PROA  
ATOM   3957  HD1 ILE P 285      12.035  -9.053 -46.788  0.00  0.00      PROA  
ATOM   3958  HD2 ILE P 285      10.799  -8.003 -45.855  0.00  0.00      PROA  
ATOM   3959  HD3 ILE P 285      12.259  -8.619 -45.096  0.00  0.00      PROA  
ATOM   3960  C   ILE P 285      10.402  -3.979 -45.093  0.00  0.00      PROA  
ATOM   3961  O   ILE P 285      11.076  -2.892 -45.345  0.00  0.00      PROA  
ATOM   3962  N   LEU P 286       9.449  -4.023 -44.116  0.00  0.00      PROA  
ATOM   3963  HN  LEU P 286       9.016  -4.905 -43.942  0.00  0.00      PROA  
ATOM   3964  CA  LEU P 286       8.907  -2.769 -43.549  0.00  0.00      PROA  
ATOM   3965  HA  LEU P 286       9.194  -1.967 -44.212  0.00  0.00      PROA  
ATOM   3966  CB  LEU P 286       7.373  -3.034 -43.250  0.00  0.00      PROA  
ATOM   3967  HB1 LEU P 286       6.895  -2.138 -42.800  0.00  0.00      PROA  
ATOM   3968  HB2 LEU P 286       7.409  -3.781 -42.428  0.00  0.00      PROA  
ATOM   3969  CG  LEU P 286       6.545  -3.366 -44.571  0.00  0.00      PROA  
ATOM   3970  HG  LEU P 286       7.167  -4.129 -45.086  0.00  0.00      PROA  
ATOM   3971  CD1 LEU P 286       5.246  -3.946 -44.087  0.00  0.00      PROA  
ATOM   3972 HD11 LEU P 286       4.558  -3.135 -43.765  0.00  0.00      PROA  
ATOM   3973 HD12 LEU P 286       5.325  -4.729 -43.303  0.00  0.00      PROA  
ATOM   3974 HD13 LEU P 286       4.740  -4.379 -44.976  0.00  0.00      PROA  
ATOM   3975  CD2 LEU P 286       6.482  -2.106 -45.431  0.00  0.00      PROA  
ATOM   3976 HD21 LEU P 286       5.780  -2.206 -46.287  0.00  0.00      PROA  
ATOM   3977 HD22 LEU P 286       7.350  -2.014 -46.118  0.00  0.00      PROA  
ATOM   3978 HD23 LEU P 286       6.338  -1.128 -44.924  0.00  0.00      PROA  
ATOM   3979  C   LEU P 286       9.536  -2.426 -42.250  0.00  0.00      PROA  
ATOM   3980  O   LEU P 286       9.615  -1.285 -41.822  0.00  0.00      PROA  
ATOM   3981  N   LYS P 287      10.243  -3.401 -41.611  0.00  0.00      PROA  
ATOM   3982  HN  LYS P 287      10.201  -4.328 -41.973  0.00  0.00      PROA  
ATOM   3983  CA  LYS P 287      11.213  -3.225 -40.513  0.00  0.00      PROA  
ATOM   3984  HA  LYS P 287      10.764  -2.687 -39.691  0.00  0.00      PROA  
ATOM   3985  CB  LYS P 287      11.715  -4.570 -40.063  0.00  0.00      PROA  
ATOM   3986  HB1 LYS P 287      12.423  -4.952 -40.830  0.00  0.00      PROA  
ATOM   3987  HB2 LYS P 287      10.771  -5.154 -40.077  0.00  0.00      PROA  
ATOM   3988  CG  LYS P 287      12.324  -4.594 -38.628  0.00  0.00      PROA  
ATOM   3989  HG1 LYS P 287      11.538  -4.597 -37.843  0.00  0.00      PROA  
ATOM   3990  HG2 LYS P 287      12.943  -3.690 -38.448  0.00  0.00      PROA  
ATOM   3991  CD  LYS P 287      13.399  -5.711 -38.381  0.00  0.00      PROA  
ATOM   3992  HD1 LYS P 287      13.639  -5.661 -37.298  0.00  0.00      PROA  
ATOM   3993  HD2 LYS P 287      14.161  -5.320 -39.088  0.00  0.00      PROA  
ATOM   3994  CE  LYS P 287      12.972  -7.102 -38.840  0.00  0.00      PROA  
ATOM   3995  HE1 LYS P 287      12.478  -7.149 -39.834  0.00  0.00      PROA  
ATOM   3996  HE2 LYS P 287      12.233  -7.577 -38.161  0.00  0.00      PROA  
ATOM   3997  NZ  LYS P 287      14.057  -8.067 -38.973  0.00  0.00      PROA  
ATOM   3998  HZ1 LYS P 287      14.731  -7.635 -39.638  0.00  0.00      PROA  
ATOM   3999  HZ2 LYS P 287      13.646  -8.875 -39.482  0.00  0.00      PROA  
ATOM   4000  HZ3 LYS P 287      14.511  -8.434 -38.112  0.00  0.00      PROA  
ATOM   4001  C   LYS P 287      12.433  -2.363 -40.887  0.00  0.00      PROA  
ATOM   4002  O   LYS P 287      13.138  -2.565 -41.868  0.00  0.00      PROA  
ATOM   4003  N   SER P 288      12.766  -1.351 -40.073  0.00  0.00      PROA  
ATOM   4004  HN  SER P 288      12.547  -1.293 -39.102  0.00  0.00      PROA  
ATOM   4005  CA  SER P 288      13.352  -0.111 -40.514  0.00  0.00      PROA  
ATOM   4006  HA  SER P 288      14.386  -0.221 -40.806  0.00  0.00      PROA  
ATOM   4007  CB  SER P 288      12.661   0.520 -41.727  0.00  0.00      PROA  
ATOM   4008  HB1 SER P 288      12.804  -0.179 -42.578  0.00  0.00      PROA  
ATOM   4009  HB2 SER P 288      13.196   1.479 -41.899  0.00  0.00      PROA  
ATOM   4010  OG  SER P 288      11.317   0.884 -41.508  0.00  0.00      PROA  
ATOM   4011  HG1 SER P 288      10.687   0.160 -41.515  0.00  0.00      PROA  
ATOM   4012  C   SER P 288      13.335   0.912 -39.455  0.00  0.00      PROA  
ATOM   4013  O   SER P 288      12.315   0.930 -38.637  0.00  0.00      PROA  
ATOM   4014  N   LEU P 289      14.338   1.780 -39.414  0.00  0.00      PROA  
ATOM   4015  HN  LEU P 289      14.973   1.733 -40.181  0.00  0.00      PROA  
ATOM   4016  CA  LEU P 289      14.504   2.810 -38.408  0.00  0.00      PROA  
ATOM   4017  HA  LEU P 289      14.278   2.305 -37.481  0.00  0.00      PROA  
ATOM   4018  CB  LEU P 289      15.864   3.472 -38.302  0.00  0.00      PROA  
ATOM   4019  HB1 LEU P 289      15.787   4.491 -37.865  0.00  0.00      PROA  
ATOM   4020  HB2 LEU P 289      16.215   3.518 -39.355  0.00  0.00      PROA  
ATOM   4021  CG  LEU P 289      17.020   2.732 -37.554  0.00  0.00      PROA  
ATOM   4022  HG  LEU P 289      17.000   1.752 -38.078  0.00  0.00      PROA  
ATOM   4023  CD1 LEU P 289      18.339   3.329 -38.012  0.00  0.00      PROA  
ATOM   4024 HD11 LEU P 289      18.458   4.348 -37.585  0.00  0.00      PROA  
ATOM   4025 HD12 LEU P 289      18.298   3.407 -39.120  0.00  0.00      PROA  
ATOM   4026 HD13 LEU P 289      19.204   2.710 -37.694  0.00  0.00      PROA  
ATOM   4027  CD2 LEU P 289      16.890   2.570 -36.015  0.00  0.00      PROA  
ATOM   4028 HD21 LEU P 289      16.758   3.522 -35.457  0.00  0.00      PROA  
ATOM   4029 HD22 LEU P 289      17.748   1.970 -35.644  0.00  0.00      PROA  
ATOM   4030 HD23 LEU P 289      16.052   1.943 -35.641  0.00  0.00      PROA  
ATOM   4031  C   LEU P 289      13.426   3.926 -38.382  0.00  0.00      PROA  
ATOM   4032  O   LEU P 289      13.119   4.440 -37.291  0.00  0.00      PROA  
ATOM   4033  N   PRO P 290      13.003   4.438 -39.574  0.00  0.00      PROA  
ATOM   4034  CD  PRO P 290      13.887   4.624 -40.716  0.00  0.00      PROA  
ATOM   4035  HD1 PRO P 290      14.174   3.692 -41.248  0.00  0.00      PROA  
ATOM   4036  HD2 PRO P 290      14.796   5.155 -40.361  0.00  0.00      PROA  
ATOM   4037  CA  PRO P 290      11.775   5.188 -39.772  0.00  0.00      PROA  
ATOM   4038  HA  PRO P 290      11.911   6.158 -39.318  0.00  0.00      PROA  
ATOM   4039  CB  PRO P 290      11.637   5.446 -41.297  0.00  0.00      PROA  
ATOM   4040  HB1 PRO P 290      11.029   6.355 -41.491  0.00  0.00      PROA  
ATOM   4041  HB2 PRO P 290      11.212   4.539 -41.777  0.00  0.00      PROA  
ATOM   4042  CG  PRO P 290      13.127   5.584 -41.708  0.00  0.00      PROA  
ATOM   4043  HG1 PRO P 290      13.338   5.197 -42.727  0.00  0.00      PROA  
ATOM   4044  HG2 PRO P 290      13.460   6.641 -41.627  0.00  0.00      PROA  
ATOM   4045  C   PRO P 290      10.584   4.568 -39.080  0.00  0.00      PROA  
ATOM   4046  O   PRO P 290       9.915   5.303 -38.396  0.00  0.00      PROA  
ATOM   4047  N   LEU P 291      10.330   3.245 -39.232  0.00  0.00      PROA  
ATOM   4048  HN  LEU P 291      10.983   2.600 -39.622  0.00  0.00      PROA  
ATOM   4049  CA  LEU P 291       9.235   2.629 -38.513  0.00  0.00      PROA  
ATOM   4050  HA  LEU P 291       8.364   3.242 -38.689  0.00  0.00      PROA  
ATOM   4051  CB  LEU P 291       8.968   1.196 -39.076  0.00  0.00      PROA  
ATOM   4052  HB1 LEU P 291       9.833   0.501 -39.131  0.00  0.00      PROA  
ATOM   4053  HB2 LEU P 291       8.649   1.316 -40.133  0.00  0.00      PROA  
ATOM   4054  CG  LEU P 291       7.791   0.447 -38.331  0.00  0.00      PROA  
ATOM   4055  HG  LEU P 291       8.158   0.203 -37.311  0.00  0.00      PROA  
ATOM   4056  CD1 LEU P 291       6.536   1.299 -38.121  0.00  0.00      PROA  
ATOM   4057 HD11 LEU P 291       5.868   1.429 -38.999  0.00  0.00      PROA  
ATOM   4058 HD12 LEU P 291       6.638   2.272 -37.593  0.00  0.00      PROA  
ATOM   4059 HD13 LEU P 291       5.950   0.743 -37.359  0.00  0.00      PROA  
ATOM   4060  CD2 LEU P 291       7.498  -0.972 -38.873  0.00  0.00      PROA  
ATOM   4061 HD21 LEU P 291       6.849  -0.984 -39.775  0.00  0.00      PROA  
ATOM   4062 HD22 LEU P 291       6.915  -1.586 -38.155  0.00  0.00      PROA  
ATOM   4063 HD23 LEU P 291       8.392  -1.502 -39.266  0.00  0.00      PROA  
ATOM   4064  C   LEU P 291       9.523   2.652 -36.956  0.00  0.00      PROA  
ATOM   4065  O   LEU P 291       8.632   3.011 -36.162  0.00  0.00      PROA  
ATOM   4066  N   TRP P 292      10.753   2.373 -36.461  0.00  0.00      PROA  
ATOM   4067  HN  TRP P 292      11.514   1.990 -36.979  0.00  0.00      PROA  
ATOM   4068  CA  TRP P 292      10.919   2.419 -34.972  0.00  0.00      PROA  
ATOM   4069  HA  TRP P 292      10.071   1.836 -34.643  0.00  0.00      PROA  
ATOM   4070  CB  TRP P 292      12.236   1.804 -34.534  0.00  0.00      PROA  
ATOM   4071  HB1 TRP P 292      12.311   1.713 -33.429  0.00  0.00      PROA  
ATOM   4072  HB2 TRP P 292      13.014   2.477 -34.955  0.00  0.00      PROA  
ATOM   4073  CG  TRP P 292      12.447   0.373 -34.961  0.00  0.00      PROA  
ATOM   4074  CD1 TRP P 292      13.347  -0.035 -35.923  0.00  0.00      PROA  
ATOM   4075  HD1 TRP P 292      14.145   0.569 -36.327  0.00  0.00      PROA  
ATOM   4076  NE1 TRP P 292      13.156  -1.357 -36.162  0.00  0.00      PROA  
ATOM   4077  HE1 TRP P 292      13.556  -1.850 -36.903  0.00  0.00      PROA  
ATOM   4078  CE2 TRP P 292      12.178  -1.890 -35.307  0.00  0.00      PROA  
ATOM   4079  CD2 TRP P 292      11.720  -0.772 -34.549  0.00  0.00      PROA  
ATOM   4080  CE3 TRP P 292      10.763  -0.992 -33.650  0.00  0.00      PROA  
ATOM   4081  HE3 TRP P 292      10.276  -0.181 -33.128  0.00  0.00      PROA  
ATOM   4082  CZ3 TRP P 292      10.190  -2.255 -33.510  0.00  0.00      PROA  
ATOM   4083  HZ3 TRP P 292       9.287  -2.268 -32.917  0.00  0.00      PROA  
ATOM   4084  CZ2 TRP P 292      11.671  -3.165 -35.200  0.00  0.00      PROA  
ATOM   4085  HZ2 TRP P 292      11.976  -3.989 -35.828  0.00  0.00      PROA  
ATOM   4086  CH2 TRP P 292      10.649  -3.264 -34.265  0.00  0.00      PROA  
ATOM   4087  HH2 TRP P 292      10.200  -4.238 -34.140  0.00  0.00      PROA  
ATOM   4088  C   TRP P 292      10.749   3.834 -34.420  0.00  0.00      PROA  
ATOM   4089  O   TRP P 292      10.230   4.007 -33.283  0.00  0.00      PROA  
ATOM   4090  N   ALA P 293      11.091   4.869 -35.178  0.00  0.00      PROA  
ATOM   4091  HN  ALA P 293      11.577   4.723 -36.037  0.00  0.00      PROA  
ATOM   4092  CA  ALA P 293      11.114   6.142 -34.757  0.00  0.00      PROA  
ATOM   4093  HA  ALA P 293      11.444   6.235 -33.733  0.00  0.00      PROA  
ATOM   4094  CB  ALA P 293      12.052   7.044 -35.609  0.00  0.00      PROA  
ATOM   4095  HB1 ALA P 293      13.117   6.727 -35.601  0.00  0.00      PROA  
ATOM   4096  HB2 ALA P 293      12.063   8.126 -35.359  0.00  0.00      PROA  
ATOM   4097  HB3 ALA P 293      11.650   7.060 -36.644  0.00  0.00      PROA  
ATOM   4098  C   ALA P 293       9.735   6.670 -34.570  0.00  0.00      PROA  
ATOM   4099  O   ALA P 293       9.387   7.254 -33.536  0.00  0.00      PROA  
ATOM   4100  N   ILE P 294       8.806   6.392 -35.491  0.00  0.00      PROA  
ATOM   4101  HN  ILE P 294       9.187   5.967 -36.309  0.00  0.00      PROA  
ATOM   4102  CA  ILE P 294       7.345   6.331 -35.296  0.00  0.00      PROA  
ATOM   4103  HA  ILE P 294       7.026   7.334 -35.055  0.00  0.00      PROA  
ATOM   4104  CB  ILE P 294       6.716   5.978 -36.658  0.00  0.00      PROA  
ATOM   4105  HB  ILE P 294       7.355   5.153 -37.039  0.00  0.00      PROA  
ATOM   4106  CG2 ILE P 294       5.266   5.522 -36.369  0.00  0.00      PROA  
ATOM   4107 HG21 ILE P 294       4.619   6.312 -35.929  0.00  0.00      PROA  
ATOM   4108 HG22 ILE P 294       5.207   4.672 -35.657  0.00  0.00      PROA  
ATOM   4109 HG23 ILE P 294       4.711   5.173 -37.266  0.00  0.00      PROA  
ATOM   4110  CG1 ILE P 294       6.661   7.167 -37.610  0.00  0.00      PROA  
ATOM   4111 HG11 ILE P 294       7.529   7.832 -37.415  0.00  0.00      PROA  
ATOM   4112 HG12 ILE P 294       5.740   7.778 -37.502  0.00  0.00      PROA  
ATOM   4113  CD  ILE P 294       6.747   6.977 -39.104  0.00  0.00      PROA  
ATOM   4114  HD1 ILE P 294       5.946   6.243 -39.336  0.00  0.00      PROA  
ATOM   4115  HD2 ILE P 294       7.771   6.595 -39.306  0.00  0.00      PROA  
ATOM   4116  HD3 ILE P 294       6.397   7.925 -39.568  0.00  0.00      PROA  
ATOM   4117  C   ILE P 294       6.843   5.492 -34.116  0.00  0.00      PROA  
ATOM   4118  O   ILE P 294       6.180   6.105 -33.254  0.00  0.00      PROA  
ATOM   4119  N   VAL P 295       7.217   4.163 -33.929  0.00  0.00      PROA  
ATOM   4120  HN  VAL P 295       7.848   3.804 -34.612  0.00  0.00      PROA  
ATOM   4121  CA  VAL P 295       6.820   3.343 -32.811  0.00  0.00      PROA  
ATOM   4122  HA  VAL P 295       5.741   3.394 -32.791  0.00  0.00      PROA  
ATOM   4123  CB  VAL P 295       7.350   1.954 -33.073  0.00  0.00      PROA  
ATOM   4124  HB  VAL P 295       8.430   2.077 -33.304  0.00  0.00      PROA  
ATOM   4125  CG1 VAL P 295       7.142   1.083 -31.766  0.00  0.00      PROA  
ATOM   4126 HG11 VAL P 295       7.868   1.346 -30.968  0.00  0.00      PROA  
ATOM   4127 HG12 VAL P 295       7.242   0.026 -32.090  0.00  0.00      PROA  
ATOM   4128 HG13 VAL P 295       6.131   1.234 -31.330  0.00  0.00      PROA  
ATOM   4129  CG2 VAL P 295       6.725   1.329 -34.287  0.00  0.00      PROA  
ATOM   4130 HG21 VAL P 295       5.900   0.652 -33.980  0.00  0.00      PROA  
ATOM   4131 HG22 VAL P 295       7.454   0.686 -34.825  0.00  0.00      PROA  
ATOM   4132 HG23 VAL P 295       6.328   2.057 -35.026  0.00  0.00      PROA  
ATOM   4133  C   VAL P 295       7.242   3.900 -31.432  0.00  0.00      PROA  
ATOM   4134  O   VAL P 295       6.381   3.948 -30.493  0.00  0.00      PROA  
ATOM   4135  N   VAL P 296       8.462   4.426 -31.215  0.00  0.00      PROA  
ATOM   4136  HN  VAL P 296       9.052   4.399 -32.018  0.00  0.00      PROA  
ATOM   4137  CA  VAL P 296       8.996   5.012 -29.980  0.00  0.00      PROA  
ATOM   4138  HA  VAL P 296       8.679   4.358 -29.182  0.00  0.00      PROA  
ATOM   4139  CB  VAL P 296      10.540   5.156 -30.005  0.00  0.00      PROA  
ATOM   4140  HB  VAL P 296      10.848   5.652 -30.950  0.00  0.00      PROA  
ATOM   4141  CG1 VAL P 296      11.005   6.116 -28.828  0.00  0.00      PROA  
ATOM   4142 HG11 VAL P 296      10.754   7.163 -29.102  0.00  0.00      PROA  
ATOM   4143 HG12 VAL P 296      12.088   6.086 -28.580  0.00  0.00      PROA  
ATOM   4144 HG13 VAL P 296      10.462   5.859 -27.894  0.00  0.00      PROA  
ATOM   4145  CG2 VAL P 296      11.224   3.820 -29.944  0.00  0.00      PROA  
ATOM   4146 HG21 VAL P 296      10.837   3.318 -29.031  0.00  0.00      PROA  
ATOM   4147 HG22 VAL P 296      12.322   3.984 -29.889  0.00  0.00      PROA  
ATOM   4148 HG23 VAL P 296      10.932   3.202 -30.820  0.00  0.00      PROA  
ATOM   4149  C   VAL P 296       8.221   6.290 -29.544  0.00  0.00      PROA  
ATOM   4150  O   VAL P 296       8.033   6.575 -28.332  0.00  0.00      PROA  
ATOM   4151  N   ALA P 297       7.855   7.078 -30.552  0.00  0.00      PROA  
ATOM   4152  HN  ALA P 297       7.992   6.719 -31.472  0.00  0.00      PROA  
ATOM   4153  CA  ALA P 297       7.319   8.375 -30.300  0.00  0.00      PROA  
ATOM   4154  HA  ALA P 297       7.945   8.971 -29.654  0.00  0.00      PROA  
ATOM   4155  CB  ALA P 297       7.246   9.163 -31.633  0.00  0.00      PROA  
ATOM   4156  HB1 ALA P 297       7.088  10.242 -31.420  0.00  0.00      PROA  
ATOM   4157  HB2 ALA P 297       6.442   8.733 -32.268  0.00  0.00      PROA  
ATOM   4158  HB3 ALA P 297       8.239   9.070 -32.123  0.00  0.00      PROA  
ATOM   4159  C   ALA P 297       5.912   8.277 -29.687  0.00  0.00      PROA  
ATOM   4160  O   ALA P 297       5.621   9.028 -28.753  0.00  0.00      PROA  
ATOM   4161  N   HSD P 298       5.136   7.316 -30.303  0.00  0.00      PROA  
ATOM   4162  HN  HSD P 298       5.542   6.922 -31.124  0.00  0.00      PROA  
ATOM   4163  CA  HSD P 298       3.797   6.882 -29.961  0.00  0.00      PROA  
ATOM   4164  HA  HSD P 298       3.162   7.744 -30.106  0.00  0.00      PROA  
ATOM   4165  CB  HSD P 298       3.293   5.853 -30.893  0.00  0.00      PROA  
ATOM   4166  HB1 HSD P 298       2.296   5.559 -30.499  0.00  0.00      PROA  
ATOM   4167  HB2 HSD P 298       3.907   4.943 -31.064  0.00  0.00      PROA  
ATOM   4168  ND1 HSD P 298       3.521   6.903 -33.225  0.00  0.00      PROA  
ATOM   4169  HD1 HSD P 298       4.506   6.761 -33.324  0.00  0.00      PROA  
ATOM   4170  CG  HSD P 298       2.766   6.488 -32.210  0.00  0.00      PROA  
ATOM   4171  CE1 HSD P 298       2.695   7.569 -34.087  0.00  0.00      PROA  
ATOM   4172  HE1 HSD P 298       3.051   8.079 -34.983  0.00  0.00      PROA  
ATOM   4173  NE2 HSD P 298       1.451   7.572 -33.585  0.00  0.00      PROA  
ATOM   4174  CD2 HSD P 298       1.472   6.900 -32.409  0.00  0.00      PROA  
ATOM   4175  HD2 HSD P 298       0.581   6.801 -31.802  0.00  0.00      PROA  
ATOM   4176  C   HSD P 298       3.720   6.241 -28.550  0.00  0.00      PROA  
ATOM   4177  O   HSD P 298       2.839   6.558 -27.787  0.00  0.00      PROA  
ATOM   4178  N   PHE P 299       4.657   5.369 -28.147  0.00  0.00      PROA  
ATOM   4179  HN  PHE P 299       5.499   5.279 -28.674  0.00  0.00      PROA  
ATOM   4180  CA  PHE P 299       4.661   4.753 -26.863  0.00  0.00      PROA  
ATOM   4181  HA  PHE P 299       3.622   4.568 -26.634  0.00  0.00      PROA  
ATOM   4182  CB  PHE P 299       5.326   3.400 -26.946  0.00  0.00      PROA  
ATOM   4183  HB1 PHE P 299       5.150   2.950 -27.947  0.00  0.00      PROA  
ATOM   4184  HB2 PHE P 299       4.714   2.703 -26.336  0.00  0.00      PROA  
ATOM   4185  CG  PHE P 299       6.785   3.356 -26.424  0.00  0.00      PROA  
ATOM   4186  CD1 PHE P 299       7.259   3.615 -25.149  0.00  0.00      PROA  
ATOM   4187  HD1 PHE P 299       6.580   4.058 -24.436  0.00  0.00      PROA  
ATOM   4188  CE1 PHE P 299       8.621   3.405 -24.825  0.00  0.00      PROA  
ATOM   4189  HE1 PHE P 299       8.951   3.673 -23.832  0.00  0.00      PROA  
ATOM   4190  CZ  PHE P 299       9.523   2.860 -25.735  0.00  0.00      PROA  
ATOM   4191  HZ  PHE P 299      10.524   2.524 -25.504  0.00  0.00      PROA  
ATOM   4192  CD2 PHE P 299       7.702   2.804 -27.336  0.00  0.00      PROA  
ATOM   4193  HD2 PHE P 299       7.430   2.544 -28.348  0.00  0.00      PROA  
ATOM   4194  CE2 PHE P 299       9.052   2.575 -26.978  0.00  0.00      PROA  
ATOM   4195  HE2 PHE P 299       9.782   2.306 -27.728  0.00  0.00      PROA  
ATOM   4196  C   PHE P 299       5.013   5.722 -25.759  0.00  0.00      PROA  
ATOM   4197  O   PHE P 299       4.516   5.704 -24.651  0.00  0.00      PROA  
ATOM   4198  N   SER P 300       5.796   6.735 -26.190  0.00  0.00      PROA  
ATOM   4199  HN  SER P 300       6.306   6.730 -27.047  0.00  0.00      PROA  
ATOM   4200  CA  SER P 300       6.231   7.765 -25.282  0.00  0.00      PROA  
ATOM   4201  HA  SER P 300       6.442   7.268 -24.347  0.00  0.00      PROA  
ATOM   4202  CB  SER P 300       7.529   8.481 -25.709  0.00  0.00      PROA  
ATOM   4203  HB1 SER P 300       7.663   9.478 -25.240  0.00  0.00      PROA  
ATOM   4204  HB2 SER P 300       7.351   8.626 -26.796  0.00  0.00      PROA  
ATOM   4205  OG  SER P 300       8.695   7.723 -25.493  0.00  0.00      PROA  
ATOM   4206  HG1 SER P 300       8.655   6.890 -25.968  0.00  0.00      PROA  
ATOM   4207  C   SER P 300       5.131   8.633 -24.983  0.00  0.00      PROA  
ATOM   4208  O   SER P 300       5.004   8.960 -23.794  0.00  0.00      PROA  
ATOM   4209  N   TYR P 301       4.235   8.985 -25.930  0.00  0.00      PROA  
ATOM   4210  HN  TYR P 301       4.455   8.608 -26.826  0.00  0.00      PROA  
ATOM   4211  CA  TYR P 301       2.977   9.709 -25.834  0.00  0.00      PROA  
ATOM   4212  HA  TYR P 301       3.153  10.624 -25.288  0.00  0.00      PROA  
ATOM   4213  CB  TYR P 301       2.398  10.070 -27.214  0.00  0.00      PROA  
ATOM   4214  HB1 TYR P 301       1.938   9.148 -27.629  0.00  0.00      PROA  
ATOM   4215  HB2 TYR P 301       3.198  10.362 -27.926  0.00  0.00      PROA  
ATOM   4216  CG  TYR P 301       1.429  11.194 -27.352  0.00  0.00      PROA  
ATOM   4217  CD1 TYR P 301       1.753  12.489 -26.839  0.00  0.00      PROA  
ATOM   4218  HD1 TYR P 301       2.728  12.731 -26.444  0.00  0.00      PROA  
ATOM   4219  CE1 TYR P 301       0.712  13.419 -26.644  0.00  0.00      PROA  
ATOM   4220  HE1 TYR P 301       0.972  14.376 -26.218  0.00  0.00      PROA  
ATOM   4221  CZ  TYR P 301      -0.535  13.076 -27.166  0.00  0.00      PROA  
ATOM   4222  OH  TYR P 301      -1.597  13.994 -26.931  0.00  0.00      PROA  
ATOM   4223  HH  TYR P 301      -2.316  13.507 -27.340  0.00  0.00      PROA  
ATOM   4224  CD2 TYR P 301       0.236  10.944 -27.872  0.00  0.00      PROA  
ATOM   4225  HD2 TYR P 301       0.012   9.930 -28.171  0.00  0.00      PROA  
ATOM   4226  CE2 TYR P 301      -0.806  11.816 -27.731  0.00  0.00      PROA  
ATOM   4227  HE2 TYR P 301      -1.791  11.619 -28.128  0.00  0.00      PROA  
ATOM   4228  C   TYR P 301       1.971   8.936 -24.960  0.00  0.00      PROA  
ATOM   4229  O   TYR P 301       1.233   9.476 -24.127  0.00  0.00      PROA  
ATOM   4230  N   ASN P 302       1.906   7.546 -25.128  0.00  0.00      PROA  
ATOM   4231  HN  ASN P 302       2.365   7.061 -25.869  0.00  0.00      PROA  
ATOM   4232  CA  ASN P 302       0.933   6.736 -24.443  0.00  0.00      PROA  
ATOM   4233  HA  ASN P 302       0.015   7.292 -24.563  0.00  0.00      PROA  
ATOM   4234  CB  ASN P 302       0.596   5.379 -25.128  0.00  0.00      PROA  
ATOM   4235  HB1 ASN P 302       0.133   4.762 -24.328  0.00  0.00      PROA  
ATOM   4236  HB2 ASN P 302       1.506   4.810 -25.414  0.00  0.00      PROA  
ATOM   4237  CG  ASN P 302      -0.298   5.533 -26.260  0.00  0.00      PROA  
ATOM   4238  OD1 ASN P 302      -0.646   6.678 -26.725  0.00  0.00      PROA  
ATOM   4239  ND2 ASN P 302      -0.691   4.461 -26.949  0.00  0.00      PROA  
ATOM   4240 HD21 ASN P 302      -0.309   3.593 -26.632  0.00  0.00      PROA  
ATOM   4241 HD22 ASN P 302      -1.081   4.581 -27.862  0.00  0.00      PROA  
ATOM   4242  C   ASN P 302       1.177   6.521 -23.006  0.00  0.00      PROA  
ATOM   4243  O   ASN P 302       0.224   6.652 -22.275  0.00  0.00      PROA  
ATOM   4244  N   TRP P 303       2.466   6.343 -22.528  0.00  0.00      PROA  
ATOM   4245  HN  TRP P 303       3.272   6.404 -23.111  0.00  0.00      PROA  
ATOM   4246  CA  TRP P 303       2.910   6.352 -21.144  0.00  0.00      PROA  
ATOM   4247  HA  TRP P 303       2.805   5.412 -20.622  0.00  0.00      PROA  
ATOM   4248  CB  TRP P 303       4.421   6.538 -21.168  0.00  0.00      PROA  
ATOM   4249  HB1 TRP P 303       4.764   7.480 -21.648  0.00  0.00      PROA  
ATOM   4250  HB2 TRP P 303       4.949   5.748 -21.743  0.00  0.00      PROA  
ATOM   4251  CG  TRP P 303       4.974   6.537 -19.816  0.00  0.00      PROA  
ATOM   4252  CD1 TRP P 303       5.110   7.613 -18.984  0.00  0.00      PROA  
ATOM   4253  HD1 TRP P 303       4.863   8.622 -19.280  0.00  0.00      PROA  
ATOM   4254  NE1 TRP P 303       5.459   7.198 -17.697  0.00  0.00      PROA  
ATOM   4255  HE1 TRP P 303       5.407   7.700 -16.862  0.00  0.00      PROA  
ATOM   4256  CE2 TRP P 303       5.411   5.863 -17.632  0.00  0.00      PROA  
ATOM   4257  CD2 TRP P 303       5.197   5.350 -18.955  0.00  0.00      PROA  
ATOM   4258  CE3 TRP P 303       5.397   4.037 -19.199  0.00  0.00      PROA  
ATOM   4259  HE3 TRP P 303       5.230   3.709 -20.214  0.00  0.00      PROA  
ATOM   4260  CZ3 TRP P 303       5.719   3.131 -18.221  0.00  0.00      PROA  
ATOM   4261  HZ3 TRP P 303       5.784   2.065 -18.381  0.00  0.00      PROA  
ATOM   4262  CZ2 TRP P 303       5.811   4.940 -16.593  0.00  0.00      PROA  
ATOM   4263  HZ2 TRP P 303       6.202   5.256 -15.637  0.00  0.00      PROA  
ATOM   4264  CH2 TRP P 303       5.939   3.685 -16.956  0.00  0.00      PROA  
ATOM   4265  HH2 TRP P 303       6.289   2.998 -16.200  0.00  0.00      PROA  
ATOM   4266  C   TRP P 303       2.163   7.348 -20.230  0.00  0.00      PROA  
ATOM   4267  O   TRP P 303       1.268   6.951 -19.516  0.00  0.00      PROA  
ATOM   4268  N   THR P 304       2.308   8.663 -20.283  0.00  0.00      PROA  
ATOM   4269  HN  THR P 304       3.166   9.046 -20.614  0.00  0.00      PROA  
ATOM   4270  CA  THR P 304       1.563   9.770 -19.599  0.00  0.00      PROA  
ATOM   4271  HA  THR P 304       1.723   9.515 -18.562  0.00  0.00      PROA  
ATOM   4272  CB  THR P 304       2.277  11.064 -19.857  0.00  0.00      PROA  
ATOM   4273  HB  THR P 304       2.267  11.412 -20.912  0.00  0.00      PROA  
ATOM   4274  OG1 THR P 304       3.594  11.101 -19.480  0.00  0.00      PROA  
ATOM   4275  HG1 THR P 304       4.089  10.641 -20.161  0.00  0.00      PROA  
ATOM   4276  CG2 THR P 304       1.665  12.168 -19.029  0.00  0.00      PROA  
ATOM   4277 HG21 THR P 304       1.482  11.704 -18.036  0.00  0.00      PROA  
ATOM   4278 HG22 THR P 304       0.681  12.517 -19.407  0.00  0.00      PROA  
ATOM   4279 HG23 THR P 304       2.232  13.117 -18.924  0.00  0.00      PROA  
ATOM   4280  C   THR P 304       0.052   9.870 -19.900  0.00  0.00      PROA  
ATOM   4281  O   THR P 304      -0.794  10.063 -19.002  0.00  0.00      PROA  
ATOM   4282  N   PHE P 305      -0.282   9.723 -21.154  0.00  0.00      PROA  
ATOM   4283  HN  PHE P 305       0.496   9.691 -21.776  0.00  0.00      PROA  
ATOM   4284  CA  PHE P 305      -1.634   9.650 -21.618  0.00  0.00      PROA  
ATOM   4285  HA  PHE P 305      -2.038  10.563 -21.205  0.00  0.00      PROA  
ATOM   4286  CB  PHE P 305      -1.610   9.412 -23.178  0.00  0.00      PROA  
ATOM   4287  HB1 PHE P 305      -0.969   8.504 -23.166  0.00  0.00      PROA  
ATOM   4288  HB2 PHE P 305      -1.096  10.216 -23.746  0.00  0.00      PROA  
ATOM   4289  CG  PHE P 305      -2.971   9.294 -23.866  0.00  0.00      PROA  
ATOM   4290  CD1 PHE P 305      -3.696  10.505 -24.108  0.00  0.00      PROA  
ATOM   4291  HD1 PHE P 305      -3.382  11.445 -23.679  0.00  0.00      PROA  
ATOM   4292  CE1 PHE P 305      -4.837  10.419 -24.829  0.00  0.00      PROA  
ATOM   4293  HE1 PHE P 305      -5.446  11.303 -24.953  0.00  0.00      PROA  
ATOM   4294  CZ  PHE P 305      -5.299   9.185 -25.398  0.00  0.00      PROA  
ATOM   4295  HZ  PHE P 305      -6.220   9.215 -25.962  0.00  0.00      PROA  
ATOM   4296  CD2 PHE P 305      -3.397   8.067 -24.431  0.00  0.00      PROA  
ATOM   4297  HD2 PHE P 305      -2.644   7.292 -24.426  0.00  0.00      PROA  
ATOM   4298  CE2 PHE P 305      -4.527   8.013 -25.286  0.00  0.00      PROA  
ATOM   4299  HE2 PHE P 305      -4.829   7.164 -25.880  0.00  0.00      PROA  
ATOM   4300  C   PHE P 305      -2.539   8.559 -21.031  0.00  0.00      PROA  
ATOM   4301  O   PHE P 305      -3.649   8.870 -20.590  0.00  0.00      PROA  
ATOM   4302  N   TYR P 306      -2.173   7.299 -20.978  0.00  0.00      PROA  
ATOM   4303  HN  TYR P 306      -1.300   6.969 -21.330  0.00  0.00      PROA  
ATOM   4304  CA  TYR P 306      -2.819   6.290 -20.205  0.00  0.00      PROA  
ATOM   4305  HA  TYR P 306      -3.880   6.375 -20.390  0.00  0.00      PROA  
ATOM   4306  CB  TYR P 306      -2.454   4.848 -20.539  0.00  0.00      PROA  
ATOM   4307  HB1 TYR P 306      -3.071   4.239 -19.844  0.00  0.00      PROA  
ATOM   4308  HB2 TYR P 306      -1.375   4.594 -20.471  0.00  0.00      PROA  
ATOM   4309  CG  TYR P 306      -2.822   4.463 -21.980  0.00  0.00      PROA  
ATOM   4310  CD1 TYR P 306      -1.895   3.856 -22.917  0.00  0.00      PROA  
ATOM   4311  HD1 TYR P 306      -0.970   3.409 -22.585  0.00  0.00      PROA  
ATOM   4312  CE1 TYR P 306      -2.358   3.473 -24.208  0.00  0.00      PROA  
ATOM   4313  HE1 TYR P 306      -1.669   2.959 -24.863  0.00  0.00      PROA  
ATOM   4314  CZ  TYR P 306      -3.527   4.036 -24.767  0.00  0.00      PROA  
ATOM   4315  OH  TYR P 306      -3.764   3.631 -26.071  0.00  0.00      PROA  
ATOM   4316  HH  TYR P 306      -4.711   3.571 -26.221  0.00  0.00      PROA  
ATOM   4317  CD2 TYR P 306      -3.952   5.023 -22.545  0.00  0.00      PROA  
ATOM   4318  HD2 TYR P 306      -4.611   5.590 -21.903  0.00  0.00      PROA  
ATOM   4319  CE2 TYR P 306      -4.311   4.814 -23.873  0.00  0.00      PROA  
ATOM   4320  HE2 TYR P 306      -5.168   5.324 -24.288  0.00  0.00      PROA  
ATOM   4321  C   TYR P 306      -2.749   6.635 -18.715  0.00  0.00      PROA  
ATOM   4322  O   TYR P 306      -3.768   6.514 -18.097  0.00  0.00      PROA  
ATOM   4323  N   THR P 307      -1.643   7.178 -18.298  0.00  0.00      PROA  
ATOM   4324  HN  THR P 307      -0.862   7.364 -18.889  0.00  0.00      PROA  
ATOM   4325  CA  THR P 307      -1.431   7.546 -16.943  0.00  0.00      PROA  
ATOM   4326  HA  THR P 307      -1.597   6.615 -16.422  0.00  0.00      PROA  
ATOM   4327  CB  THR P 307      -0.026   7.939 -16.575  0.00  0.00      PROA  
ATOM   4328  HB  THR P 307       0.370   8.695 -17.286  0.00  0.00      PROA  
ATOM   4329  OG1 THR P 307       0.827   6.804 -16.698  0.00  0.00      PROA  
ATOM   4330  HG1 THR P 307       1.157   6.814 -17.600  0.00  0.00      PROA  
ATOM   4331  CG2 THR P 307       0.166   8.437 -15.078  0.00  0.00      PROA  
ATOM   4332 HG21 THR P 307       1.232   8.748 -15.036  0.00  0.00      PROA  
ATOM   4333 HG22 THR P 307      -0.100   7.658 -14.332  0.00  0.00      PROA  
ATOM   4334 HG23 THR P 307      -0.518   9.305 -14.966  0.00  0.00      PROA  
ATOM   4335  C   THR P 307      -2.485   8.559 -16.416  0.00  0.00      PROA  
ATOM   4336  O   THR P 307      -3.254   8.398 -15.471  0.00  0.00      PROA  
ATOM   4337  N   LEU P 308      -2.649   9.737 -17.163  0.00  0.00      PROA  
ATOM   4338  HN  LEU P 308      -2.010   9.904 -17.910  0.00  0.00      PROA  
ATOM   4339  CA  LEU P 308      -3.627  10.767 -16.838  0.00  0.00      PROA  
ATOM   4340  HA  LEU P 308      -3.647  10.813 -15.759  0.00  0.00      PROA  
ATOM   4341  CB  LEU P 308      -3.262  12.149 -17.401  0.00  0.00      PROA  
ATOM   4342  HB1 LEU P 308      -4.118  12.841 -17.250  0.00  0.00      PROA  
ATOM   4343  HB2 LEU P 308      -3.008  11.931 -18.461  0.00  0.00      PROA  
ATOM   4344  CG  LEU P 308      -1.878  12.549 -16.772  0.00  0.00      PROA  
ATOM   4345  HG  LEU P 308      -1.118  11.777 -17.019  0.00  0.00      PROA  
ATOM   4346  CD1 LEU P 308      -1.344  13.863 -17.347  0.00  0.00      PROA  
ATOM   4347 HD11 LEU P 308      -1.903  14.816 -17.225  0.00  0.00      PROA  
ATOM   4348 HD12 LEU P 308      -1.126  13.745 -18.430  0.00  0.00      PROA  
ATOM   4349 HD13 LEU P 308      -0.365  14.145 -16.904  0.00  0.00      PROA  
ATOM   4350  CD2 LEU P 308      -2.027  12.842 -15.334  0.00  0.00      PROA  
ATOM   4351 HD21 LEU P 308      -1.015  13.031 -14.917  0.00  0.00      PROA  
ATOM   4352 HD22 LEU P 308      -2.439  12.086 -14.632  0.00  0.00      PROA  
ATOM   4353 HD23 LEU P 308      -2.688  13.734 -15.290  0.00  0.00      PROA  
ATOM   4354  C   LEU P 308      -5.020  10.371 -17.266  0.00  0.00      PROA  
ATOM   4355  O   LEU P 308      -5.952  10.717 -16.583  0.00  0.00      PROA  
ATOM   4356  N   LEU P 309      -5.152   9.491 -18.346  0.00  0.00      PROA  
ATOM   4357  HN  LEU P 309      -4.416   9.254 -18.976  0.00  0.00      PROA  
ATOM   4358  CA  LEU P 309      -6.468   9.081 -18.728  0.00  0.00      PROA  
ATOM   4359  HA  LEU P 309      -6.942  10.000 -19.040  0.00  0.00      PROA  
ATOM   4360  CB  LEU P 309      -6.503   8.136 -20.015  0.00  0.00      PROA  
ATOM   4361  HB1 LEU P 309      -5.955   7.186 -19.835  0.00  0.00      PROA  
ATOM   4362  HB2 LEU P 309      -5.910   8.655 -20.798  0.00  0.00      PROA  
ATOM   4363  CG  LEU P 309      -7.889   7.682 -20.550  0.00  0.00      PROA  
ATOM   4364  HG  LEU P 309      -8.445   7.005 -19.868  0.00  0.00      PROA  
ATOM   4365  CD1 LEU P 309      -8.812   8.822 -20.890  0.00  0.00      PROA  
ATOM   4366 HD11 LEU P 309      -8.651   9.759 -20.315  0.00  0.00      PROA  
ATOM   4367 HD12 LEU P 309      -9.868   8.476 -20.916  0.00  0.00      PROA  
ATOM   4368 HD13 LEU P 309      -8.697   9.031 -21.976  0.00  0.00      PROA  
ATOM   4369  CD2 LEU P 309      -7.693   6.769 -21.795  0.00  0.00      PROA  
ATOM   4370 HD21 LEU P 309      -7.434   5.709 -21.587  0.00  0.00      PROA  
ATOM   4371 HD22 LEU P 309      -6.875   7.227 -22.391  0.00  0.00      PROA  
ATOM   4372 HD23 LEU P 309      -8.568   6.722 -22.477  0.00  0.00      PROA  
ATOM   4373  C   LEU P 309      -7.161   8.386 -17.584  0.00  0.00      PROA  
ATOM   4374  O   LEU P 309      -8.272   8.783 -17.135  0.00  0.00      PROA  
ATOM   4375  N   THR P 310      -6.477   7.451 -17.029  0.00  0.00      PROA  
ATOM   4376  HN  THR P 310      -5.503   7.400 -17.238  0.00  0.00      PROA  
ATOM   4377  CA  THR P 310      -6.940   6.681 -15.922  0.00  0.00      PROA  
ATOM   4378  HA  THR P 310      -7.992   6.535 -16.118  0.00  0.00      PROA  
ATOM   4379  CB  THR P 310      -6.223   5.332 -15.836  0.00  0.00      PROA  
ATOM   4380  HB  THR P 310      -6.576   4.849 -14.899  0.00  0.00      PROA  
ATOM   4381  OG1 THR P 310      -4.813   5.450 -15.860  0.00  0.00      PROA  
ATOM   4382  HG1 THR P 310      -4.690   5.741 -16.767  0.00  0.00      PROA  
ATOM   4383  CG2 THR P 310      -6.568   4.509 -17.146  0.00  0.00      PROA  
ATOM   4384 HG21 THR P 310      -7.641   4.226 -17.208  0.00  0.00      PROA  
ATOM   4385 HG22 THR P 310      -5.939   3.594 -17.194  0.00  0.00      PROA  
ATOM   4386 HG23 THR P 310      -6.420   5.121 -18.061  0.00  0.00      PROA  
ATOM   4387  C   THR P 310      -6.909   7.354 -14.620  0.00  0.00      PROA  
ATOM   4388  O   THR P 310      -7.876   7.421 -13.865  0.00  0.00      PROA  
ATOM   4389  N   LEU P 311      -5.745   7.973 -14.317  0.00  0.00      PROA  
ATOM   4390  HN  LEU P 311      -4.967   7.929 -14.939  0.00  0.00      PROA  
ATOM   4391  CA  LEU P 311      -5.506   8.424 -12.914  0.00  0.00      PROA  
ATOM   4392  HA  LEU P 311      -6.316   8.042 -12.311  0.00  0.00      PROA  
ATOM   4393  CB  LEU P 311      -4.259   7.745 -12.333  0.00  0.00      PROA  
ATOM   4394  HB1 LEU P 311      -4.154   8.062 -11.274  0.00  0.00      PROA  
ATOM   4395  HB2 LEU P 311      -3.290   8.002 -12.812  0.00  0.00      PROA  
ATOM   4396  CG  LEU P 311      -4.362   6.221 -12.233  0.00  0.00      PROA  
ATOM   4397  HG  LEU P 311      -4.704   5.871 -13.231  0.00  0.00      PROA  
ATOM   4398  CD1 LEU P 311      -2.953   5.648 -11.884  0.00  0.00      PROA  
ATOM   4399 HD11 LEU P 311      -2.262   6.123 -12.613  0.00  0.00      PROA  
ATOM   4400 HD12 LEU P 311      -2.828   4.548 -11.975  0.00  0.00      PROA  
ATOM   4401 HD13 LEU P 311      -2.671   5.964 -10.857  0.00  0.00      PROA  
ATOM   4402  CD2 LEU P 311      -5.527   5.737 -11.164  0.00  0.00      PROA  
ATOM   4403 HD21 LEU P 311      -5.428   4.647 -10.971  0.00  0.00      PROA  
ATOM   4404 HD22 LEU P 311      -6.460   5.823 -11.760  0.00  0.00      PROA  
ATOM   4405 HD23 LEU P 311      -5.423   6.325 -10.227  0.00  0.00      PROA  
ATOM   4406  C   LEU P 311      -5.351   9.899 -12.736  0.00  0.00      PROA  
ATOM   4407  O   LEU P 311      -4.926  10.420 -11.712  0.00  0.00      PROA  
ATOM   4408  N   LEU P 312      -5.735  10.799 -13.733  0.00  0.00      PROA  
ATOM   4409  HN  LEU P 312      -5.790  10.445 -14.663  0.00  0.00      PROA  
ATOM   4410  CA  LEU P 312      -6.111  12.180 -13.458  0.00  0.00      PROA  
ATOM   4411  HA  LEU P 312      -5.215  12.631 -13.059  0.00  0.00      PROA  
ATOM   4412  CB  LEU P 312      -6.347  13.011 -14.820  0.00  0.00      PROA  
ATOM   4413  HB1 LEU P 312      -7.076  12.368 -15.358  0.00  0.00      PROA  
ATOM   4414  HB2 LEU P 312      -5.443  13.011 -15.466  0.00  0.00      PROA  
ATOM   4415  CG  LEU P 312      -6.763  14.563 -14.699  0.00  0.00      PROA  
ATOM   4416  HG  LEU P 312      -7.789  14.705 -14.295  0.00  0.00      PROA  
ATOM   4417  CD1 LEU P 312      -5.696  15.350 -13.996  0.00  0.00      PROA  
ATOM   4418 HD11 LEU P 312      -6.059  16.400 -14.000  0.00  0.00      PROA  
ATOM   4419 HD12 LEU P 312      -4.738  15.231 -14.546  0.00  0.00      PROA  
ATOM   4420 HD13 LEU P 312      -5.795  15.130 -12.911  0.00  0.00      PROA  
ATOM   4421  CD2 LEU P 312      -6.738  15.236 -16.091  0.00  0.00      PROA  
ATOM   4422 HD21 LEU P 312      -7.589  14.820 -16.672  0.00  0.00      PROA  
ATOM   4423 HD22 LEU P 312      -5.759  15.030 -16.575  0.00  0.00      PROA  
ATOM   4424 HD23 LEU P 312      -6.738  16.339 -16.221  0.00  0.00      PROA  
ATOM   4425  C   LEU P 312      -7.245  12.384 -12.448  0.00  0.00      PROA  
ATOM   4426  O   LEU P 312      -6.985  13.190 -11.521  0.00  0.00      PROA  
ATOM   4427  N   PRO P 313      -8.344  11.675 -12.429  0.00  0.00      PROA  
ATOM   4428  CD  PRO P 313      -9.089  11.160 -13.674  0.00  0.00      PROA  
ATOM   4429  HD1 PRO P 313      -8.811  10.089 -13.773  0.00  0.00      PROA  
ATOM   4430  HD2 PRO P 313      -8.817  11.637 -14.640  0.00  0.00      PROA  
ATOM   4431  CA  PRO P 313      -9.329  12.035 -11.468  0.00  0.00      PROA  
ATOM   4432  HA  PRO P 313      -9.552  13.085 -11.587  0.00  0.00      PROA  
ATOM   4433  CB  PRO P 313     -10.697  11.340 -11.921  0.00  0.00      PROA  
ATOM   4434  HB1 PRO P 313     -11.588  11.847 -11.493  0.00  0.00      PROA  
ATOM   4435  HB2 PRO P 313     -10.789  10.280 -11.600  0.00  0.00      PROA  
ATOM   4436  CG  PRO P 313     -10.591  11.428 -13.426  0.00  0.00      PROA  
ATOM   4437  HG1 PRO P 313     -11.239  10.800 -14.074  0.00  0.00      PROA  
ATOM   4438  HG2 PRO P 313     -10.837  12.483 -13.675  0.00  0.00      PROA  
ATOM   4439  C   PRO P 313      -8.986  11.634 -10.047  0.00  0.00      PROA  
ATOM   4440  O   PRO P 313      -9.316  12.427  -9.166  0.00  0.00      PROA  
ATOM   4441  N   THR P 314      -8.481  10.389  -9.844  0.00  0.00      PROA  
ATOM   4442  HN  THR P 314      -8.404   9.769 -10.620  0.00  0.00      PROA  
ATOM   4443  CA  THR P 314      -7.839   9.948  -8.555  0.00  0.00      PROA  
ATOM   4444  HA  THR P 314      -8.644   9.912  -7.836  0.00  0.00      PROA  
ATOM   4445  CB  THR P 314      -7.034   8.662  -8.743  0.00  0.00      PROA  
ATOM   4446  HB  THR P 314      -6.388   8.746  -9.643  0.00  0.00      PROA  
ATOM   4447  OG1 THR P 314      -7.907   7.604  -8.999  0.00  0.00      PROA  
ATOM   4448  HG1 THR P 314      -8.038   7.678  -9.947  0.00  0.00      PROA  
ATOM   4449  CG2 THR P 314      -6.148   8.312  -7.453  0.00  0.00      PROA  
ATOM   4450 HG21 THR P 314      -5.310   9.020  -7.277  0.00  0.00      PROA  
ATOM   4451 HG22 THR P 314      -5.542   7.387  -7.563  0.00  0.00      PROA  
ATOM   4452 HG23 THR P 314      -6.804   8.273  -6.556  0.00  0.00      PROA  
ATOM   4453  C   THR P 314      -6.875  10.944  -7.929  0.00  0.00      PROA  
ATOM   4454  O   THR P 314      -6.858  11.107  -6.663  0.00  0.00      PROA  
ATOM   4455  N   TYR P 315      -6.035  11.556  -8.789  0.00  0.00      PROA  
ATOM   4456  HN  TYR P 315      -6.031  11.320  -9.758  0.00  0.00      PROA  
ATOM   4457  CA  TYR P 315      -5.041  12.549  -8.416  0.00  0.00      PROA  
ATOM   4458  HA  TYR P 315      -4.443  12.223  -7.578  0.00  0.00      PROA  
ATOM   4459  CB  TYR P 315      -4.061  12.748  -9.557  0.00  0.00      PROA  
ATOM   4460  HB1 TYR P 315      -4.564  13.164 -10.456  0.00  0.00      PROA  
ATOM   4461  HB2 TYR P 315      -3.790  11.708  -9.839  0.00  0.00      PROA  
ATOM   4462  CG  TYR P 315      -2.832  13.461  -9.141  0.00  0.00      PROA  
ATOM   4463  CD1 TYR P 315      -1.658  12.810  -8.750  0.00  0.00      PROA  
ATOM   4464  HD1 TYR P 315      -1.602  11.742  -8.902  0.00  0.00      PROA  
ATOM   4465  CE1 TYR P 315      -0.493  13.522  -8.334  0.00  0.00      PROA  
ATOM   4466  HE1 TYR P 315       0.403  12.975  -8.079  0.00  0.00      PROA  
ATOM   4467  CZ  TYR P 315      -0.521  14.884  -8.375  0.00  0.00      PROA  
ATOM   4468  OH  TYR P 315       0.552  15.589  -7.861  0.00  0.00      PROA  
ATOM   4469  HH  TYR P 315       1.152  14.981  -7.423  0.00  0.00      PROA  
ATOM   4470  CD2 TYR P 315      -2.893  14.792  -9.189  0.00  0.00      PROA  
ATOM   4471  HD2 TYR P 315      -3.680  15.393  -9.622  0.00  0.00      PROA  
ATOM   4472  CE2 TYR P 315      -1.734  15.521  -8.763  0.00  0.00      PROA  
ATOM   4473  HE2 TYR P 315      -1.767  16.600  -8.730  0.00  0.00      PROA  
ATOM   4474  C   TYR P 315      -5.663  13.804  -8.045  0.00  0.00      PROA  
ATOM   4475  O   TYR P 315      -5.503  14.346  -6.896  0.00  0.00      PROA  
ATOM   4476  N   MET P 316      -6.579  14.307  -8.879  0.00  0.00      PROA  
ATOM   4477  HN  MET P 316      -6.833  13.879  -9.743  0.00  0.00      PROA  
ATOM   4478  CA  MET P 316      -7.469  15.351  -8.451  0.00  0.00      PROA  
ATOM   4479  HA  MET P 316      -6.806  16.155  -8.169  0.00  0.00      PROA  
ATOM   4480  CB  MET P 316      -8.271  15.914  -9.662  0.00  0.00      PROA  
ATOM   4481  HB1 MET P 316      -9.016  16.639  -9.271  0.00  0.00      PROA  
ATOM   4482  HB2 MET P 316      -8.734  15.043 -10.174  0.00  0.00      PROA  
ATOM   4483  CG  MET P 316      -7.405  16.688 -10.659  0.00  0.00      PROA  
ATOM   4484  HG1 MET P 316      -6.520  16.092 -10.968  0.00  0.00      PROA  
ATOM   4485  HG2 MET P 316      -6.937  17.521 -10.092  0.00  0.00      PROA  
ATOM   4486  SD  MET P 316      -8.318  17.260 -12.161  0.00  0.00      PROA  
ATOM   4487  CE  MET P 316      -7.091  18.605 -12.496  0.00  0.00      PROA  
ATOM   4488  HE1 MET P 316      -7.368  19.212 -13.385  0.00  0.00      PROA  
ATOM   4489  HE2 MET P 316      -6.068  18.207 -12.668  0.00  0.00      PROA  
ATOM   4490  HE3 MET P 316      -6.923  19.281 -11.631  0.00  0.00      PROA  
ATOM   4491  C   MET P 316      -8.345  15.197  -7.185  0.00  0.00      PROA  
ATOM   4492  O   MET P 316      -8.384  16.101  -6.382  0.00  0.00      PROA  
ATOM   4493  N   LYS P 317      -9.028  14.112  -6.938  0.00  0.00      PROA  
ATOM   4494  HN  LYS P 317      -9.053  13.460  -7.692  0.00  0.00      PROA  
ATOM   4495  CA  LYS P 317      -9.574  13.826  -5.614  0.00  0.00      PROA  
ATOM   4496  HA  LYS P 317     -10.059  14.758  -5.364  0.00  0.00      PROA  
ATOM   4497  CB  LYS P 317     -10.514  12.624  -5.857  0.00  0.00      PROA  
ATOM   4498  HB1 LYS P 317      -9.972  11.868  -6.465  0.00  0.00      PROA  
ATOM   4499  HB2 LYS P 317     -11.273  12.924  -6.611  0.00  0.00      PROA  
ATOM   4500  CG  LYS P 317     -11.021  11.898  -4.669  0.00  0.00      PROA  
ATOM   4501  HG1 LYS P 317     -10.162  11.327  -4.256  0.00  0.00      PROA  
ATOM   4502  HG2 LYS P 317     -11.645  11.089  -5.105  0.00  0.00      PROA  
ATOM   4503  CD  LYS P 317     -11.580  12.643  -3.470  0.00  0.00      PROA  
ATOM   4504  HD1 LYS P 317     -12.517  13.149  -3.788  0.00  0.00      PROA  
ATOM   4505  HD2 LYS P 317     -10.855  13.450  -3.232  0.00  0.00      PROA  
ATOM   4506  CE  LYS P 317     -11.893  11.913  -2.114  0.00  0.00      PROA  
ATOM   4507  HE1 LYS P 317     -12.753  12.411  -1.618  0.00  0.00      PROA  
ATOM   4508  HE2 LYS P 317     -10.979  11.958  -1.484  0.00  0.00      PROA  
ATOM   4509  NZ  LYS P 317     -12.181  10.558  -2.283  0.00  0.00      PROA  
ATOM   4510  HZ1 LYS P 317     -11.306  10.036  -2.491  0.00  0.00      PROA  
ATOM   4511  HZ2 LYS P 317     -12.840  10.461  -3.082  0.00  0.00      PROA  
ATOM   4512  HZ3 LYS P 317     -12.532  10.130  -1.403  0.00  0.00      PROA  
ATOM   4513  C   LYS P 317      -8.595  13.648  -4.413  0.00  0.00      PROA  
ATOM   4514  O   LYS P 317      -8.671  14.379  -3.386  0.00  0.00      PROA  
ATOM   4515  N   GLU P 318      -7.729  12.649  -4.533  0.00  0.00      PROA  
ATOM   4516  HN  GLU P 318      -7.631  12.072  -5.341  0.00  0.00      PROA  
ATOM   4517  CA  GLU P 318      -7.002  12.220  -3.364  0.00  0.00      PROA  
ATOM   4518  HA  GLU P 318      -7.696  12.241  -2.536  0.00  0.00      PROA  
ATOM   4519  CB  GLU P 318      -6.487  10.691  -3.521  0.00  0.00      PROA  
ATOM   4520  HB1 GLU P 318      -5.906  10.539  -2.586  0.00  0.00      PROA  
ATOM   4521  HB2 GLU P 318      -5.894  10.521  -4.445  0.00  0.00      PROA  
ATOM   4522  CG  GLU P 318      -7.616   9.580  -3.600  0.00  0.00      PROA  
ATOM   4523  HG1 GLU P 318      -7.100   8.641  -3.306  0.00  0.00      PROA  
ATOM   4524  HG2 GLU P 318      -8.098   9.413  -4.586  0.00  0.00      PROA  
ATOM   4525  CD  GLU P 318      -8.722   9.762  -2.554  0.00  0.00      PROA  
ATOM   4526  OE1 GLU P 318      -8.440  10.468  -1.531  0.00  0.00      PROA  
ATOM   4527  OE2 GLU P 318      -9.788   9.206  -2.775  0.00  0.00      PROA  
ATOM   4528  C   GLU P 318      -5.916  13.214  -2.951  0.00  0.00      PROA  
ATOM   4529  O   GLU P 318      -5.737  13.465  -1.763  0.00  0.00      PROA  
ATOM   4530  N   ILE P 319      -5.186  13.788  -3.902  0.00  0.00      PROA  
ATOM   4531  HN  ILE P 319      -5.398  13.688  -4.871  0.00  0.00      PROA  
ATOM   4532  CA  ILE P 319      -3.891  14.386  -3.609  0.00  0.00      PROA  
ATOM   4533  HA  ILE P 319      -3.535  14.126  -2.623  0.00  0.00      PROA  
ATOM   4534  CB  ILE P 319      -2.891  14.030  -4.672  0.00  0.00      PROA  
ATOM   4535  HB  ILE P 319      -3.196  14.429  -5.663  0.00  0.00      PROA  
ATOM   4536  CG2 ILE P 319      -1.372  14.522  -4.435  0.00  0.00      PROA  
ATOM   4537 HG21 ILE P 319      -1.011  13.959  -3.549  0.00  0.00      PROA  
ATOM   4538 HG22 ILE P 319      -1.245  15.622  -4.341  0.00  0.00      PROA  
ATOM   4539 HG23 ILE P 319      -0.785  14.268  -5.344  0.00  0.00      PROA  
ATOM   4540  CG1 ILE P 319      -2.835  12.502  -5.012  0.00  0.00      PROA  
ATOM   4541 HG11 ILE P 319      -2.175  12.347  -5.892  0.00  0.00      PROA  
ATOM   4542 HG12 ILE P 319      -3.811  12.058  -5.303  0.00  0.00      PROA  
ATOM   4543  CD  ILE P 319      -2.281  11.559  -3.888  0.00  0.00      PROA  
ATOM   4544  HD1 ILE P 319      -2.092  10.529  -4.258  0.00  0.00      PROA  
ATOM   4545  HD2 ILE P 319      -2.841  11.642  -2.931  0.00  0.00      PROA  
ATOM   4546  HD3 ILE P 319      -1.209  11.783  -3.703  0.00  0.00      PROA  
ATOM   4547  C   ILE P 319      -4.098  15.897  -3.632  0.00  0.00      PROA  
ATOM   4548  O   ILE P 319      -3.445  16.554  -2.843  0.00  0.00      PROA  
ATOM   4549  N   LEU P 320      -4.920  16.425  -4.502  0.00  0.00      PROA  
ATOM   4550  HN  LEU P 320      -5.299  15.856  -5.228  0.00  0.00      PROA  
ATOM   4551  CA  LEU P 320      -5.097  17.890  -4.614  0.00  0.00      PROA  
ATOM   4552  HA  LEU P 320      -4.422  18.426  -3.963  0.00  0.00      PROA  
ATOM   4553  CB  LEU P 320      -4.968  18.513  -6.041  0.00  0.00      PROA  
ATOM   4554  HB1 LEU P 320      -4.891  19.620  -6.003  0.00  0.00      PROA  
ATOM   4555  HB2 LEU P 320      -5.848  18.163  -6.622  0.00  0.00      PROA  
ATOM   4556  CG  LEU P 320      -3.803  18.067  -6.869  0.00  0.00      PROA  
ATOM   4557  HG  LEU P 320      -4.054  17.009  -7.098  0.00  0.00      PROA  
ATOM   4558  CD1 LEU P 320      -3.886  18.635  -8.292  0.00  0.00      PROA  
ATOM   4559 HD11 LEU P 320      -4.745  18.189  -8.838  0.00  0.00      PROA  
ATOM   4560 HD12 LEU P 320      -2.982  18.398  -8.892  0.00  0.00      PROA  
ATOM   4561 HD13 LEU P 320      -4.069  19.725  -8.174  0.00  0.00      PROA  
ATOM   4562  CD2 LEU P 320      -2.447  17.944  -6.184  0.00  0.00      PROA  
ATOM   4563 HD21 LEU P 320      -2.518  17.343  -5.252  0.00  0.00      PROA  
ATOM   4564 HD22 LEU P 320      -2.012  18.871  -5.754  0.00  0.00      PROA  
ATOM   4565 HD23 LEU P 320      -1.678  17.507  -6.855  0.00  0.00      PROA  
ATOM   4566  C   LEU P 320      -6.490  18.280  -4.040  0.00  0.00      PROA  
ATOM   4567  O   LEU P 320      -6.720  19.461  -3.784  0.00  0.00      PROA  
ATOM   4568  N   ARG P 321      -7.287  17.263  -3.690  0.00  0.00      PROA  
ATOM   4569  HN  ARG P 321      -7.071  16.337  -3.989  0.00  0.00      PROA  
ATOM   4570  CA  ARG P 321      -8.324  17.351  -2.686  0.00  0.00      PROA  
ATOM   4571  HA  ARG P 321      -8.644  16.368  -2.373  0.00  0.00      PROA  
ATOM   4572  CB  ARG P 321      -7.818  18.115  -1.437  0.00  0.00      PROA  
ATOM   4573  HB1 ARG P 321      -8.684  18.211  -0.748  0.00  0.00      PROA  
ATOM   4574  HB2 ARG P 321      -7.635  19.185  -1.674  0.00  0.00      PROA  
ATOM   4575  CG  ARG P 321      -6.597  17.484  -0.681  0.00  0.00      PROA  
ATOM   4576  HG1 ARG P 321      -6.267  18.270   0.032  0.00  0.00      PROA  
ATOM   4577  HG2 ARG P 321      -5.760  17.340  -1.397  0.00  0.00      PROA  
ATOM   4578  CD  ARG P 321      -6.982  16.185  -0.053  0.00  0.00      PROA  
ATOM   4579  HD1 ARG P 321      -7.184  15.319  -0.719  0.00  0.00      PROA  
ATOM   4580  HD2 ARG P 321      -7.889  16.375   0.559  0.00  0.00      PROA  
ATOM   4581  NE  ARG P 321      -5.834  15.753   0.791  0.00  0.00      PROA  
ATOM   4582  HE  ARG P 321      -5.065  16.308   1.109  0.00  0.00      PROA  
ATOM   4583  CZ  ARG P 321      -5.854  14.657   1.506  0.00  0.00      PROA  
ATOM   4584  NH1 ARG P 321      -6.875  13.828   1.464  0.00  0.00      PROA  
ATOM   4585 HH11 ARG P 321      -6.921  13.130   2.178  0.00  0.00      PROA  
ATOM   4586 HH12 ARG P 321      -7.722  14.183   1.067  0.00  0.00      PROA  
ATOM   4587  NH2 ARG P 321      -4.881  14.522   2.442  0.00  0.00      PROA  
ATOM   4588 HH21 ARG P 321      -4.141  15.188   2.535  0.00  0.00      PROA  
ATOM   4589 HH22 ARG P 321      -4.791  13.604   2.829  0.00  0.00      PROA  
ATOM   4590  C   ARG P 321      -9.608  18.047  -3.241  0.00  0.00      PROA  
ATOM   4591  O   ARG P 321     -10.515  18.509  -2.564  0.00  0.00      PROA  
ATOM   4592  N   PHE P 322      -9.696  17.990  -4.623  0.00  0.00      PROA  
ATOM   4593  HN  PHE P 322      -8.935  17.612  -5.145  0.00  0.00      PROA  
ATOM   4594  CA  PHE P 322     -10.851  18.576  -5.225  0.00  0.00      PROA  
ATOM   4595  HA  PHE P 322     -11.084  19.488  -4.695  0.00  0.00      PROA  
ATOM   4596  CB  PHE P 322     -10.563  18.889  -6.742  0.00  0.00      PROA  
ATOM   4597  HB1 PHE P 322     -11.561  19.148  -7.155  0.00  0.00      PROA  
ATOM   4598  HB2 PHE P 322     -10.222  18.034  -7.365  0.00  0.00      PROA  
ATOM   4599  CG  PHE P 322      -9.574  19.959  -6.825  0.00  0.00      PROA  
ATOM   4600  CD1 PHE P 322      -8.259  19.773  -7.345  0.00  0.00      PROA  
ATOM   4601  HD1 PHE P 322      -7.915  18.815  -7.706  0.00  0.00      PROA  
ATOM   4602  CE1 PHE P 322      -7.320  20.789  -7.316  0.00  0.00      PROA  
ATOM   4603  HE1 PHE P 322      -6.332  20.508  -7.650  0.00  0.00      PROA  
ATOM   4604  CZ  PHE P 322      -7.651  22.065  -6.905  0.00  0.00      PROA  
ATOM   4605  HZ  PHE P 322      -6.890  22.831  -6.898  0.00  0.00      PROA  
ATOM   4606  CD2 PHE P 322      -9.899  21.281  -6.473  0.00  0.00      PROA  
ATOM   4607  HD2 PHE P 322     -10.918  21.536  -6.226  0.00  0.00      PROA  
ATOM   4608  CE2 PHE P 322      -8.966  22.407  -6.492  0.00  0.00      PROA  
ATOM   4609  HE2 PHE P 322      -9.256  23.412  -6.223  0.00  0.00      PROA  
ATOM   4610  C   PHE P 322     -12.137  17.783  -5.151  0.00  0.00      PROA  
ATOM   4611  O   PHE P 322     -12.039  16.582  -5.201  0.00  0.00      PROA  
ATOM   4612  N   ASN P 323     -13.260  18.468  -5.009  0.00  0.00      PROA  
ATOM   4613  HN  ASN P 323     -13.369  19.453  -5.122  0.00  0.00      PROA  
ATOM   4614  CA  ASN P 323     -14.594  17.828  -4.955  0.00  0.00      PROA  
ATOM   4615  HA  ASN P 323     -14.479  17.075  -4.190  0.00  0.00      PROA  
ATOM   4616  CB  ASN P 323     -15.645  18.843  -4.387  0.00  0.00      PROA  
ATOM   4617  HB1 ASN P 323     -16.213  19.277  -5.237  0.00  0.00      PROA  
ATOM   4618  HB2 ASN P 323     -15.144  19.668  -3.836  0.00  0.00      PROA  
ATOM   4619  CG  ASN P 323     -16.632  18.184  -3.467  0.00  0.00      PROA  
ATOM   4620  OD1 ASN P 323     -16.914  16.966  -3.610  0.00  0.00      PROA  
ATOM   4621  ND2 ASN P 323     -17.179  18.923  -2.548  0.00  0.00      PROA  
ATOM   4622 HD21 ASN P 323     -17.222  19.914  -2.677  0.00  0.00      PROA  
ATOM   4623 HD22 ASN P 323     -17.734  18.369  -1.928  0.00  0.00      PROA  
ATOM   4624  C   ASN P 323     -15.006  17.178  -6.282  0.00  0.00      PROA  
ATOM   4625  O   ASN P 323     -14.286  17.268  -7.298  0.00  0.00      PROA  
ATOM   4626  N   VAL P 324     -16.066  16.444  -6.320  0.00  0.00      PROA  
ATOM   4627  HN  VAL P 324     -16.721  16.478  -5.570  0.00  0.00      PROA  
ATOM   4628  CA  VAL P 324     -16.504  15.647  -7.410  0.00  0.00      PROA  
ATOM   4629  HA  VAL P 324     -15.692  14.947  -7.548  0.00  0.00      PROA  
ATOM   4630  CB  VAL P 324     -17.786  14.855  -7.090  0.00  0.00      PROA  
ATOM   4631  HB  VAL P 324     -18.772  15.359  -7.176  0.00  0.00      PROA  
ATOM   4632  CG1 VAL P 324     -17.658  13.628  -8.064  0.00  0.00      PROA  
ATOM   4633 HG11 VAL P 324     -16.851  12.931  -7.751  0.00  0.00      PROA  
ATOM   4634 HG12 VAL P 324     -17.620  14.034  -9.097  0.00  0.00      PROA  
ATOM   4635 HG13 VAL P 324     -18.585  13.034  -7.911  0.00  0.00      PROA  
ATOM   4636  CG2 VAL P 324     -17.759  14.357  -5.665  0.00  0.00      PROA  
ATOM   4637 HG21 VAL P 324     -18.574  13.643  -5.417  0.00  0.00      PROA  
ATOM   4638 HG22 VAL P 324     -17.980  15.149  -4.919  0.00  0.00      PROA  
ATOM   4639 HG23 VAL P 324     -16.835  13.744  -5.594  0.00  0.00      PROA  
ATOM   4640  C   VAL P 324     -16.730  16.443  -8.677  0.00  0.00      PROA  
ATOM   4641  O   VAL P 324     -16.243  16.116  -9.751  0.00  0.00      PROA  
ATOM   4642  N   GLN P 325     -17.511  17.444  -8.544  0.00  0.00      PROA  
ATOM   4643  HN  GLN P 325     -17.797  17.718  -7.629  0.00  0.00      PROA  
ATOM   4644  CA  GLN P 325     -17.716  18.466  -9.576  0.00  0.00      PROA  
ATOM   4645  HA  GLN P 325     -17.906  17.980 -10.522  0.00  0.00      PROA  
ATOM   4646  CB  GLN P 325     -18.930  19.343  -9.129  0.00  0.00      PROA  
ATOM   4647  HB1 GLN P 325     -18.881  20.246  -9.774  0.00  0.00      PROA  
ATOM   4648  HB2 GLN P 325     -18.804  19.767  -8.110  0.00  0.00      PROA  
ATOM   4649  CG  GLN P 325     -20.281  18.558  -9.228  0.00  0.00      PROA  
ATOM   4650  HG1 GLN P 325     -20.277  17.509  -8.864  0.00  0.00      PROA  
ATOM   4651  HG2 GLN P 325     -20.533  18.536 -10.310  0.00  0.00      PROA  
ATOM   4652  CD  GLN P 325     -21.514  19.282  -8.572  0.00  0.00      PROA  
ATOM   4653  OE1 GLN P 325     -22.377  19.777  -9.305  0.00  0.00      PROA  
ATOM   4654  NE2 GLN P 325     -21.436  19.558  -7.248  0.00  0.00      PROA  
ATOM   4655 HE21 GLN P 325     -22.158  20.138  -6.872  0.00  0.00      PROA  
ATOM   4656 HE22 GLN P 325     -20.733  19.124  -6.683  0.00  0.00      PROA  
ATOM   4657  C   GLN P 325     -16.501  19.301 -10.013  0.00  0.00      PROA  
ATOM   4658  O   GLN P 325     -16.269  19.562 -11.224  0.00  0.00      PROA  
ATOM   4659  N   GLU P 326     -15.677  19.788  -9.080  0.00  0.00      PROA  
ATOM   4660  HN  GLU P 326     -15.953  19.714  -8.125  0.00  0.00      PROA  
ATOM   4661  CA  GLU P 326     -14.572  20.572  -9.361  0.00  0.00      PROA  
ATOM   4662  HA  GLU P 326     -14.827  21.467  -9.908  0.00  0.00      PROA  
ATOM   4663  CB  GLU P 326     -13.956  20.991  -7.980  0.00  0.00      PROA  
ATOM   4664  HB1 GLU P 326     -13.068  21.602  -8.250  0.00  0.00      PROA  
ATOM   4665  HB2 GLU P 326     -13.626  20.091  -7.418  0.00  0.00      PROA  
ATOM   4666  CG  GLU P 326     -14.977  21.751  -7.062  0.00  0.00      PROA  
ATOM   4667  HG1 GLU P 326     -15.992  21.301  -7.078  0.00  0.00      PROA  
ATOM   4668  HG2 GLU P 326     -15.030  22.792  -7.446  0.00  0.00      PROA  
ATOM   4669  CD  GLU P 326     -14.632  21.904  -5.598  0.00  0.00      PROA  
ATOM   4670  OE1 GLU P 326     -13.574  21.380  -5.105  0.00  0.00      PROA  
ATOM   4671  OE2 GLU P 326     -15.538  22.445  -4.846  0.00  0.00      PROA  
ATOM   4672  C   GLU P 326     -13.535  19.887 -10.163  0.00  0.00      PROA  
ATOM   4673  O   GLU P 326     -13.002  20.425 -11.170  0.00  0.00      PROA  
ATOM   4674  N   ASN P 327     -13.260  18.575  -9.861  0.00  0.00      PROA  
ATOM   4675  HN  ASN P 327     -13.790  18.189  -9.110  0.00  0.00      PROA  
ATOM   4676  CA  ASN P 327     -12.420  17.585 -10.588  0.00  0.00      PROA  
ATOM   4677  HA  ASN P 327     -11.496  18.109 -10.783  0.00  0.00      PROA  
ATOM   4678  CB  ASN P 327     -12.330  16.413  -9.605  0.00  0.00      PROA  
ATOM   4679  HB1 ASN P 327     -13.316  16.018  -9.278  0.00  0.00      PROA  
ATOM   4680  HB2 ASN P 327     -11.699  16.617  -8.714  0.00  0.00      PROA  
ATOM   4681  CG  ASN P 327     -11.666  15.082 -10.113  0.00  0.00      PROA  
ATOM   4682  OD1 ASN P 327     -11.315  14.950 -11.291  0.00  0.00      PROA  
ATOM   4683  ND2 ASN P 327     -11.403  14.094  -9.266  0.00  0.00      PROA  
ATOM   4684 HD21 ASN P 327     -10.794  13.393  -9.636  0.00  0.00      PROA  
ATOM   4685 HD22 ASN P 327     -11.710  14.236  -8.325  0.00  0.00      PROA  
ATOM   4686  C   ASN P 327     -13.026  17.386 -11.950  0.00  0.00      PROA  
ATOM   4687  O   ASN P 327     -12.297  17.285 -12.925  0.00  0.00      PROA  
ATOM   4688  N   GLY P 328     -14.416  17.271 -12.064  0.00  0.00      PROA  
ATOM   4689  HN  GLY P 328     -15.107  17.211 -11.348  0.00  0.00      PROA  
ATOM   4690  CA  GLY P 328     -15.017  17.261 -13.435  0.00  0.00      PROA  
ATOM   4691  HA1 GLY P 328     -16.084  17.143 -13.319  0.00  0.00      PROA  
ATOM   4692  HA2 GLY P 328     -14.533  16.502 -14.031  0.00  0.00      PROA  
ATOM   4693  C   GLY P 328     -14.723  18.473 -14.273  0.00  0.00      PROA  
ATOM   4694  O   GLY P 328     -14.268  18.430 -15.404  0.00  0.00      PROA  
ATOM   4695  N   PHE P 329     -14.933  19.678 -13.675  0.00  0.00      PROA  
ATOM   4696  HN  PHE P 329     -15.451  19.631 -12.825  0.00  0.00      PROA  
ATOM   4697  CA  PHE P 329     -14.566  20.989 -14.251  0.00  0.00      PROA  
ATOM   4698  HA  PHE P 329     -15.112  21.214 -15.156  0.00  0.00      PROA  
ATOM   4699  CB  PHE P 329     -14.889  22.114 -13.254  0.00  0.00      PROA  
ATOM   4700  HB1 PHE P 329     -14.676  21.843 -12.198  0.00  0.00      PROA  
ATOM   4701  HB2 PHE P 329     -15.991  22.252 -13.277  0.00  0.00      PROA  
ATOM   4702  CG  PHE P 329     -14.251  23.428 -13.580  0.00  0.00      PROA  
ATOM   4703  CD1 PHE P 329     -14.645  24.157 -14.714  0.00  0.00      PROA  
ATOM   4704  HD1 PHE P 329     -15.405  23.813 -15.401  0.00  0.00      PROA  
ATOM   4705  CE1 PHE P 329     -13.991  25.254 -15.178  0.00  0.00      PROA  
ATOM   4706  HE1 PHE P 329     -14.167  25.711 -16.141  0.00  0.00      PROA  
ATOM   4707  CZ  PHE P 329     -12.888  25.749 -14.513  0.00  0.00      PROA  
ATOM   4708  HZ  PHE P 329     -12.449  26.645 -14.927  0.00  0.00      PROA  
ATOM   4709  CD2 PHE P 329     -13.203  23.948 -12.821  0.00  0.00      PROA  
ATOM   4710  HD2 PHE P 329     -12.804  23.328 -12.032  0.00  0.00      PROA  
ATOM   4711  CE2 PHE P 329     -12.543  25.117 -13.296  0.00  0.00      PROA  
ATOM   4712  HE2 PHE P 329     -11.654  25.452 -12.783  0.00  0.00      PROA  
ATOM   4713  C   PHE P 329     -13.123  21.039 -14.678  0.00  0.00      PROA  
ATOM   4714  O   PHE P 329     -12.882  21.298 -15.861  0.00  0.00      PROA  
ATOM   4715  N   LEU P 330     -12.182  20.839 -13.719  0.00  0.00      PROA  
ATOM   4716  HN  LEU P 330     -12.508  20.856 -12.777  0.00  0.00      PROA  
ATOM   4717  CA  LEU P 330     -10.741  20.948 -13.845  0.00  0.00      PROA  
ATOM   4718  HA  LEU P 330     -10.607  21.967 -14.176  0.00  0.00      PROA  
ATOM   4719  CB  LEU P 330      -9.970  20.827 -12.459  0.00  0.00      PROA  
ATOM   4720  HB1 LEU P 330      -8.881  20.695 -12.631  0.00  0.00      PROA  
ATOM   4721  HB2 LEU P 330     -10.319  19.888 -11.979  0.00  0.00      PROA  
ATOM   4722  CG  LEU P 330     -10.105  21.976 -11.396  0.00  0.00      PROA  
ATOM   4723  HG  LEU P 330     -11.202  22.003 -11.228  0.00  0.00      PROA  
ATOM   4724  CD1 LEU P 330      -9.672  21.496 -10.017  0.00  0.00      PROA  
ATOM   4725 HD11 LEU P 330      -8.589  21.609  -9.794  0.00  0.00      PROA  
ATOM   4726 HD12 LEU P 330     -10.016  20.456  -9.833  0.00  0.00      PROA  
ATOM   4727 HD13 LEU P 330     -10.235  22.029  -9.222  0.00  0.00      PROA  
ATOM   4728  CD2 LEU P 330      -9.481  23.355 -11.685  0.00  0.00      PROA  
ATOM   4729 HD21 LEU P 330      -8.372  23.316 -11.737  0.00  0.00      PROA  
ATOM   4730 HD22 LEU P 330      -9.837  24.133 -10.976  0.00  0.00      PROA  
ATOM   4731 HD23 LEU P 330      -9.749  23.693 -12.709  0.00  0.00      PROA  
ATOM   4732  C   LEU P 330     -10.115  19.984 -14.814  0.00  0.00      PROA  
ATOM   4733  O   LEU P 330      -9.212  20.420 -15.519  0.00  0.00      PROA  
ATOM   4734  N   SER P 331     -10.704  18.866 -14.981  0.00  0.00      PROA  
ATOM   4735  HN  SER P 331     -11.415  18.588 -14.340  0.00  0.00      PROA  
ATOM   4736  CA  SER P 331     -10.336  17.919 -16.071  0.00  0.00      PROA  
ATOM   4737  HA  SER P 331      -9.270  17.873 -16.234  0.00  0.00      PROA  
ATOM   4738  CB  SER P 331     -10.739  16.447 -15.599  0.00  0.00      PROA  
ATOM   4739  HB1 SER P 331     -10.290  16.351 -14.587  0.00  0.00      PROA  
ATOM   4740  HB2 SER P 331     -10.245  15.739 -16.299  0.00  0.00      PROA  
ATOM   4741  OG  SER P 331     -12.182  16.256 -15.576  0.00  0.00      PROA  
ATOM   4742  HG1 SER P 331     -12.546  16.847 -14.913  0.00  0.00      PROA  
ATOM   4743  C   SER P 331     -10.957  18.243 -17.433  0.00  0.00      PROA  
ATOM   4744  O   SER P 331     -10.403  17.711 -18.398  0.00  0.00      PROA  
ATOM   4745  N   SER P 332     -12.036  19.063 -17.504  0.00  0.00      PROA  
ATOM   4746  HN  SER P 332     -12.477  19.564 -16.764  0.00  0.00      PROA  
ATOM   4747  CA  SER P 332     -12.458  19.609 -18.760  0.00  0.00      PROA  
ATOM   4748  HA  SER P 332     -12.722  18.721 -19.315  0.00  0.00      PROA  
ATOM   4749  CB  SER P 332     -13.790  20.378 -18.923  0.00  0.00      PROA  
ATOM   4750  HB1 SER P 332     -14.561  19.777 -18.395  0.00  0.00      PROA  
ATOM   4751  HB2 SER P 332     -14.059  20.281 -19.996  0.00  0.00      PROA  
ATOM   4752  OG  SER P 332     -13.821  21.743 -18.441  0.00  0.00      PROA  
ATOM   4753  HG1 SER P 332     -13.468  21.744 -17.548  0.00  0.00      PROA  
ATOM   4754  C   SER P 332     -11.306  20.398 -19.461  0.00  0.00      PROA  
ATOM   4755  O   SER P 332     -11.146  20.395 -20.648  0.00  0.00      PROA  
ATOM   4756  N   LEU P 333     -10.602  21.285 -18.654  0.00  0.00      PROA  
ATOM   4757  HN  LEU P 333     -10.796  21.416 -17.685  0.00  0.00      PROA  
ATOM   4758  CA  LEU P 333      -9.589  22.221 -19.247  0.00  0.00      PROA  
ATOM   4759  HA  LEU P 333     -10.218  22.741 -19.955  0.00  0.00      PROA  
ATOM   4760  CB  LEU P 333      -9.208  23.229 -18.118  0.00  0.00      PROA  
ATOM   4761  HB1 LEU P 333      -8.578  23.984 -18.635  0.00  0.00      PROA  
ATOM   4762  HB2 LEU P 333      -8.565  22.717 -17.371  0.00  0.00      PROA  
ATOM   4763  CG  LEU P 333     -10.358  23.986 -17.348  0.00  0.00      PROA  
ATOM   4764  HG  LEU P 333     -10.933  23.199 -16.816  0.00  0.00      PROA  
ATOM   4765  CD1 LEU P 333      -9.676  24.771 -16.271  0.00  0.00      PROA  
ATOM   4766 HD11 LEU P 333      -9.019  25.517 -16.768  0.00  0.00      PROA  
ATOM   4767 HD12 LEU P 333      -9.075  24.110 -15.610  0.00  0.00      PROA  
ATOM   4768 HD13 LEU P 333     -10.467  25.280 -15.681  0.00  0.00      PROA  
ATOM   4769  CD2 LEU P 333     -11.171  24.983 -18.213  0.00  0.00      PROA  
ATOM   4770 HD21 LEU P 333     -10.547  25.767 -18.692  0.00  0.00      PROA  
ATOM   4771 HD22 LEU P 333     -11.910  25.526 -17.586  0.00  0.00      PROA  
ATOM   4772 HD23 LEU P 333     -11.698  24.349 -18.958  0.00  0.00      PROA  
ATOM   4773  C   LEU P 333      -8.397  21.602 -19.997  0.00  0.00      PROA  
ATOM   4774  O   LEU P 333      -8.105  22.187 -21.078  0.00  0.00      PROA  
ATOM   4775  N   PRO P 334      -7.613  20.567 -19.643  0.00  0.00      PROA  
ATOM   4776  CD  PRO P 334      -7.786  19.959 -18.415  0.00  0.00      PROA  
ATOM   4777  HD1 PRO P 334      -8.790  19.503 -18.277  0.00  0.00      PROA  
ATOM   4778  HD2 PRO P 334      -7.575  20.747 -17.661  0.00  0.00      PROA  
ATOM   4779  CA  PRO P 334      -6.438  20.189 -20.470  0.00  0.00      PROA  
ATOM   4780  HA  PRO P 334      -5.823  21.043 -20.713  0.00  0.00      PROA  
ATOM   4781  CB  PRO P 334      -5.697  19.314 -19.493  0.00  0.00      PROA  
ATOM   4782  HB1 PRO P 334      -4.886  19.794 -18.905  0.00  0.00      PROA  
ATOM   4783  HB2 PRO P 334      -5.289  18.486 -20.112  0.00  0.00      PROA  
ATOM   4784  CG  PRO P 334      -6.785  18.858 -18.484  0.00  0.00      PROA  
ATOM   4785  HG1 PRO P 334      -7.308  18.011 -18.977  0.00  0.00      PROA  
ATOM   4786  HG2 PRO P 334      -6.339  18.539 -17.518  0.00  0.00      PROA  
ATOM   4787  C   PRO P 334      -6.720  19.602 -21.787  0.00  0.00      PROA  
ATOM   4788  O   PRO P 334      -6.043  19.822 -22.805  0.00  0.00      PROA  
ATOM   4789  N   TYR P 335      -7.727  18.780 -21.860  0.00  0.00      PROA  
ATOM   4790  HN  TYR P 335      -8.423  18.641 -21.159  0.00  0.00      PROA  
ATOM   4791  CA  TYR P 335      -8.175  18.226 -23.100  0.00  0.00      PROA  
ATOM   4792  HA  TYR P 335      -7.293  17.751 -23.505  0.00  0.00      PROA  
ATOM   4793  CB  TYR P 335      -9.271  17.131 -22.771  0.00  0.00      PROA  
ATOM   4794  HB1 TYR P 335      -9.654  16.607 -23.673  0.00  0.00      PROA  
ATOM   4795  HB2 TYR P 335     -10.189  17.493 -22.262  0.00  0.00      PROA  
ATOM   4796  CG  TYR P 335      -8.683  15.899 -21.908  0.00  0.00      PROA  
ATOM   4797  CD1 TYR P 335      -9.382  15.311 -20.841  0.00  0.00      PROA  
ATOM   4798  HD1 TYR P 335     -10.335  15.690 -20.499  0.00  0.00      PROA  
ATOM   4799  CE1 TYR P 335      -8.936  14.160 -20.212  0.00  0.00      PROA  
ATOM   4800  HE1 TYR P 335      -9.499  13.650 -19.444  0.00  0.00      PROA  
ATOM   4801  CZ  TYR P 335      -7.662  13.636 -20.540  0.00  0.00      PROA  
ATOM   4802  OH  TYR P 335      -7.312  12.491 -19.809  0.00  0.00      PROA  
ATOM   4803  HH  TYR P 335      -6.453  12.202 -20.124  0.00  0.00      PROA  
ATOM   4804  CD2 TYR P 335      -7.438  15.288 -22.257  0.00  0.00      PROA  
ATOM   4805  HD2 TYR P 335      -6.802  15.755 -22.994  0.00  0.00      PROA  
ATOM   4806  CE2 TYR P 335      -6.996  14.183 -21.603  0.00  0.00      PROA  
ATOM   4807  HE2 TYR P 335      -6.039  13.722 -21.797  0.00  0.00      PROA  
ATOM   4808  C   TYR P 335      -8.673  19.208 -24.107  0.00  0.00      PROA  
ATOM   4809  O   TYR P 335      -8.288  19.186 -25.260  0.00  0.00      PROA  
ATOM   4810  N   LEU P 336      -9.412  20.183 -23.704  0.00  0.00      PROA  
ATOM   4811  HN  LEU P 336      -9.648  20.271 -22.740  0.00  0.00      PROA  
ATOM   4812  CA  LEU P 336      -9.692  21.290 -24.576  0.00  0.00      PROA  
ATOM   4813  HA  LEU P 336     -10.177  20.853 -25.436  0.00  0.00      PROA  
ATOM   4814  CB  LEU P 336     -10.850  22.091 -23.778  0.00  0.00      PROA  
ATOM   4815  HB1 LEU P 336     -10.279  22.565 -22.951  0.00  0.00      PROA  
ATOM   4816  HB2 LEU P 336     -11.630  21.431 -23.342  0.00  0.00      PROA  
ATOM   4817  CG  LEU P 336     -11.595  23.240 -24.457  0.00  0.00      PROA  
ATOM   4818  HG  LEU P 336     -10.876  23.983 -24.865  0.00  0.00      PROA  
ATOM   4819  CD1 LEU P 336     -12.387  22.856 -25.718  0.00  0.00      PROA  
ATOM   4820 HD11 LEU P 336     -12.907  23.669 -26.269  0.00  0.00      PROA  
ATOM   4821 HD12 LEU P 336     -13.181  22.190 -25.317  0.00  0.00      PROA  
ATOM   4822 HD13 LEU P 336     -11.854  22.099 -26.332  0.00  0.00      PROA  
ATOM   4823  CD2 LEU P 336     -12.527  23.902 -23.387  0.00  0.00      PROA  
ATOM   4824 HD21 LEU P 336     -13.443  23.294 -23.227  0.00  0.00      PROA  
ATOM   4825 HD22 LEU P 336     -12.698  24.961 -23.675  0.00  0.00      PROA  
ATOM   4826 HD23 LEU P 336     -11.955  24.074 -22.450  0.00  0.00      PROA  
ATOM   4827  C   LEU P 336      -8.562  22.286 -24.956  0.00  0.00      PROA  
ATOM   4828  O   LEU P 336      -8.604  22.901 -25.991  0.00  0.00      PROA  
ATOM   4829  N   GLY P 337      -7.635  22.408 -24.077  0.00  0.00      PROA  
ATOM   4830  HN  GLY P 337      -7.803  22.139 -23.132  0.00  0.00      PROA  
ATOM   4831  CA  GLY P 337      -6.337  23.095 -24.394  0.00  0.00      PROA  
ATOM   4832  HA1 GLY P 337      -5.753  23.175 -23.489  0.00  0.00      PROA  
ATOM   4833  HA2 GLY P 337      -6.661  24.028 -24.831  0.00  0.00      PROA  
ATOM   4834  C   GLY P 337      -5.565  22.310 -25.448  0.00  0.00      PROA  
ATOM   4835  O   GLY P 337      -5.092  22.831 -26.461  0.00  0.00      PROA  
ATOM   4836  N   SER P 338      -5.440  21.001 -25.277  0.00  0.00      PROA  
ATOM   4837  HN  SER P 338      -5.924  20.622 -24.492  0.00  0.00      PROA  
ATOM   4838  CA  SER P 338      -4.725  20.035 -26.186  0.00  0.00      PROA  
ATOM   4839  HA  SER P 338      -3.772  20.508 -26.373  0.00  0.00      PROA  
ATOM   4840  CB  SER P 338      -4.599  18.532 -25.591  0.00  0.00      PROA  
ATOM   4841  HB1 SER P 338      -5.602  18.071 -25.711  0.00  0.00      PROA  
ATOM   4842  HB2 SER P 338      -4.537  18.592 -24.484  0.00  0.00      PROA  
ATOM   4843  OG  SER P 338      -3.578  17.770 -26.081  0.00  0.00      PROA  
ATOM   4844  HG1 SER P 338      -2.810  18.016 -25.560  0.00  0.00      PROA  
ATOM   4845  C   SER P 338      -5.433  20.013 -27.511  0.00  0.00      PROA  
ATOM   4846  O   SER P 338      -4.803  20.149 -28.536  0.00  0.00      PROA  
ATOM   4847  N   TRP P 339      -6.771  19.904 -27.444  0.00  0.00      PROA  
ATOM   4848  HN  TRP P 339      -7.228  19.946 -26.559  0.00  0.00      PROA  
ATOM   4849  CA  TRP P 339      -7.630  19.876 -28.621  0.00  0.00      PROA  
ATOM   4850  HA  TRP P 339      -7.220  19.082 -29.227  0.00  0.00      PROA  
ATOM   4851  CB  TRP P 339      -9.154  19.572 -28.370  0.00  0.00      PROA  
ATOM   4852  HB1 TRP P 339      -9.488  20.430 -27.748  0.00  0.00      PROA  
ATOM   4853  HB2 TRP P 339      -9.317  18.690 -27.715  0.00  0.00      PROA  
ATOM   4854  CG  TRP P 339     -10.099  19.432 -29.565  0.00  0.00      PROA  
ATOM   4855  CD1 TRP P 339      -9.772  19.308 -30.920  0.00  0.00      PROA  
ATOM   4856  HD1 TRP P 339      -8.805  19.350 -31.399  0.00  0.00      PROA  
ATOM   4857  NE1 TRP P 339     -10.969  19.138 -31.608  0.00  0.00      PROA  
ATOM   4858  HE1 TRP P 339     -11.195  19.194 -32.556  0.00  0.00      PROA  
ATOM   4859  CE2 TRP P 339     -12.020  19.254 -30.762  0.00  0.00      PROA  
ATOM   4860  CD2 TRP P 339     -11.497  19.540 -29.435  0.00  0.00      PROA  
ATOM   4861  CE3 TRP P 339     -12.388  19.765 -28.359  0.00  0.00      PROA  
ATOM   4862  HE3 TRP P 339     -12.104  19.990 -27.341  0.00  0.00      PROA  
ATOM   4863  CZ3 TRP P 339     -13.730  19.562 -28.640  0.00  0.00      PROA  
ATOM   4864  HZ3 TRP P 339     -14.471  19.565 -27.854  0.00  0.00      PROA  
ATOM   4865  CZ2 TRP P 339     -13.357  19.012 -31.010  0.00  0.00      PROA  
ATOM   4866  HZ2 TRP P 339     -13.711  18.711 -31.985  0.00  0.00      PROA  
ATOM   4867  CH2 TRP P 339     -14.219  19.193 -29.919  0.00  0.00      PROA  
ATOM   4868  HH2 TRP P 339     -15.281  19.194 -30.119  0.00  0.00      PROA  
ATOM   4869  C   TRP P 339      -7.470  21.209 -29.445  0.00  0.00      PROA  
ATOM   4870  O   TRP P 339      -7.294  21.179 -30.715  0.00  0.00      PROA  
ATOM   4871  N   LEU P 340      -7.420  22.428 -28.810  0.00  0.00      PROA  
ATOM   4872  HN  LEU P 340      -7.694  22.429 -27.851  0.00  0.00      PROA  
ATOM   4873  CA  LEU P 340      -7.261  23.707 -29.560  0.00  0.00      PROA  
ATOM   4874  HA  LEU P 340      -7.888  23.686 -30.439  0.00  0.00      PROA  
ATOM   4875  CB  LEU P 340      -7.782  25.017 -28.770  0.00  0.00      PROA  
ATOM   4876  HB1 LEU P 340      -6.998  25.790 -28.919  0.00  0.00      PROA  
ATOM   4877  HB2 LEU P 340      -7.785  24.752 -27.691  0.00  0.00      PROA  
ATOM   4878  CG  LEU P 340      -9.311  25.224 -29.237  0.00  0.00      PROA  
ATOM   4879  HG  LEU P 340      -9.399  25.097 -30.337  0.00  0.00      PROA  
ATOM   4880  CD1 LEU P 340     -10.193  24.164 -28.705  0.00  0.00      PROA  
ATOM   4881 HD11 LEU P 340     -11.254  24.190 -29.036  0.00  0.00      PROA  
ATOM   4882 HD12 LEU P 340     -10.201  24.260 -27.598  0.00  0.00      PROA  
ATOM   4883 HD13 LEU P 340      -9.770  23.160 -28.921  0.00  0.00      PROA  
ATOM   4884  CD2 LEU P 340      -9.641  26.637 -28.763  0.00  0.00      PROA  
ATOM   4885 HD21 LEU P 340      -8.977  27.428 -29.173  0.00  0.00      PROA  
ATOM   4886 HD22 LEU P 340      -9.626  26.721 -27.655  0.00  0.00      PROA  
ATOM   4887 HD23 LEU P 340     -10.657  26.870 -29.148  0.00  0.00      PROA  
ATOM   4888  C   LEU P 340      -5.838  23.795 -30.186  0.00  0.00      PROA  
ATOM   4889  O   LEU P 340      -5.673  24.320 -31.264  0.00  0.00      PROA  
ATOM   4890  N   CYS P 341      -4.855  23.271 -29.490  0.00  0.00      PROA  
ATOM   4891  HN  CYS P 341      -5.056  22.791 -28.640  0.00  0.00      PROA  
ATOM   4892  CA  CYS P 341      -3.483  23.072 -29.968  0.00  0.00      PROA  
ATOM   4893  HA  CYS P 341      -3.211  24.033 -30.381  0.00  0.00      PROA  
ATOM   4894  CB  CYS P 341      -2.527  22.732 -28.775  0.00  0.00      PROA  
ATOM   4895  HB1 CYS P 341      -1.608  22.272 -29.196  0.00  0.00      PROA  
ATOM   4896  HB2 CYS P 341      -2.989  21.972 -28.109  0.00  0.00      PROA  
ATOM   4897  SG  CYS P 341      -1.965  24.208 -27.922  0.00  0.00      PROA  
ATOM   4898  HG1 CYS P 341      -2.943  24.270 -27.030  0.00  0.00      PROA  
ATOM   4899  C   CYS P 341      -3.321  22.094 -31.198  0.00  0.00      PROA  
ATOM   4900  O   CYS P 341      -2.689  22.512 -32.157  0.00  0.00      PROA  
ATOM   4901  N   MET P 342      -3.924  20.909 -31.159  0.00  0.00      PROA  
ATOM   4902  HN  MET P 342      -4.267  20.625 -30.267  0.00  0.00      PROA  
ATOM   4903  CA  MET P 342      -3.884  20.025 -32.347  0.00  0.00      PROA  
ATOM   4904  HA  MET P 342      -2.862  19.979 -32.693  0.00  0.00      PROA  
ATOM   4905  CB  MET P 342      -4.289  18.571 -32.093  0.00  0.00      PROA  
ATOM   4906  HB1 MET P 342      -3.507  18.261 -31.368  0.00  0.00      PROA  
ATOM   4907  HB2 MET P 342      -4.289  17.881 -32.965  0.00  0.00      PROA  
ATOM   4908  CG  MET P 342      -5.686  18.355 -31.502  0.00  0.00      PROA  
ATOM   4909  HG1 MET P 342      -6.337  18.891 -32.225  0.00  0.00      PROA  
ATOM   4910  HG2 MET P 342      -5.609  18.816 -30.494  0.00  0.00      PROA  
ATOM   4911  SD  MET P 342      -6.190  16.707 -31.119  0.00  0.00      PROA  
ATOM   4912  CE  MET P 342      -5.345  16.450 -29.442  0.00  0.00      PROA  
ATOM   4913  HE1 MET P 342      -4.244  16.309 -29.492  0.00  0.00      PROA  
ATOM   4914  HE2 MET P 342      -5.701  15.457 -29.092  0.00  0.00      PROA  
ATOM   4915  HE3 MET P 342      -5.557  17.254 -28.706  0.00  0.00      PROA  
ATOM   4916  C   MET P 342      -4.538  20.535 -33.601  0.00  0.00      PROA  
ATOM   4917  O   MET P 342      -4.048  20.157 -34.664  0.00  0.00      PROA  
ATOM   4918  N   ILE P 343      -5.631  21.373 -33.559  0.00  0.00      PROA  
ATOM   4919  HN  ILE P 343      -6.044  21.637 -32.690  0.00  0.00      PROA  
ATOM   4920  CA  ILE P 343      -6.195  22.132 -34.648  0.00  0.00      PROA  
ATOM   4921  HA  ILE P 343      -6.438  21.448 -35.448  0.00  0.00      PROA  
ATOM   4922  CB  ILE P 343      -7.555  22.835 -34.306  0.00  0.00      PROA  
ATOM   4923  HB  ILE P 343      -7.293  23.519 -33.471  0.00  0.00      PROA  
ATOM   4924  CG2 ILE P 343      -8.104  23.670 -35.470  0.00  0.00      PROA  
ATOM   4925 HG21 ILE P 343      -8.009  23.001 -36.352  0.00  0.00      PROA  
ATOM   4926 HG22 ILE P 343      -7.604  24.659 -35.556  0.00  0.00      PROA  
ATOM   4927 HG23 ILE P 343      -9.178  23.879 -35.281  0.00  0.00      PROA  
ATOM   4928  CG1 ILE P 343      -8.616  21.803 -33.816  0.00  0.00      PROA  
ATOM   4929 HG11 ILE P 343      -8.072  21.066 -33.188  0.00  0.00      PROA  
ATOM   4930 HG12 ILE P 343      -8.865  21.142 -34.675  0.00  0.00      PROA  
ATOM   4931  CD  ILE P 343      -9.916  22.334 -33.069  0.00  0.00      PROA  
ATOM   4932  HD1 ILE P 343      -9.612  22.891 -32.157  0.00  0.00      PROA  
ATOM   4933  HD2 ILE P 343     -10.580  21.473 -32.845  0.00  0.00      PROA  
ATOM   4934  HD3 ILE P 343     -10.468  23.078 -33.682  0.00  0.00      PROA  
ATOM   4935  C   ILE P 343      -5.259  23.152 -35.097  0.00  0.00      PROA  
ATOM   4936  O   ILE P 343      -5.081  23.385 -36.292  0.00  0.00      PROA  
ATOM   4937  N   LEU P 344      -4.559  23.819 -34.201  0.00  0.00      PROA  
ATOM   4938  HN  LEU P 344      -4.785  23.648 -33.245  0.00  0.00      PROA  
ATOM   4939  CA  LEU P 344      -3.571  24.800 -34.554  0.00  0.00      PROA  
ATOM   4940  HA  LEU P 344      -4.048  25.582 -35.125  0.00  0.00      PROA  
ATOM   4941  CB  LEU P 344      -3.160  25.497 -33.223  0.00  0.00      PROA  
ATOM   4942  HB1 LEU P 344      -2.743  24.833 -32.436  0.00  0.00      PROA  
ATOM   4943  HB2 LEU P 344      -4.110  25.922 -32.833  0.00  0.00      PROA  
ATOM   4944  CG  LEU P 344      -2.125  26.619 -33.338  0.00  0.00      PROA  
ATOM   4945  HG  LEU P 344      -1.185  26.083 -33.588  0.00  0.00      PROA  
ATOM   4946  CD1 LEU P 344      -2.426  27.674 -34.381  0.00  0.00      PROA  
ATOM   4947 HD11 LEU P 344      -2.662  27.316 -35.406  0.00  0.00      PROA  
ATOM   4948 HD12 LEU P 344      -1.685  28.500 -34.423  0.00  0.00      PROA  
ATOM   4949 HD13 LEU P 344      -3.404  28.127 -34.112  0.00  0.00      PROA  
ATOM   4950  CD2 LEU P 344      -1.830  27.398 -31.990  0.00  0.00      PROA  
ATOM   4951 HD21 LEU P 344      -1.043  28.180 -32.057  0.00  0.00      PROA  
ATOM   4952 HD22 LEU P 344      -1.435  26.640 -31.280  0.00  0.00      PROA  
ATOM   4953 HD23 LEU P 344      -2.788  27.760 -31.559  0.00  0.00      PROA  
ATOM   4954  C   LEU P 344      -2.350  24.248 -35.324  0.00  0.00      PROA  
ATOM   4955  O   LEU P 344      -1.781  24.875 -36.220  0.00  0.00      PROA  
ATOM   4956  N   SER P 345      -1.894  23.058 -34.871  0.00  0.00      PROA  
ATOM   4957  HN  SER P 345      -2.298  22.793 -33.999  0.00  0.00      PROA  
ATOM   4958  CA  SER P 345      -0.737  22.397 -35.353  0.00  0.00      PROA  
ATOM   4959  HA  SER P 345       0.150  22.850 -34.934  0.00  0.00      PROA  
ATOM   4960  CB  SER P 345      -0.772  20.900 -34.727  0.00  0.00      PROA  
ATOM   4961  HB1 SER P 345      -1.471  20.381 -35.417  0.00  0.00      PROA  
ATOM   4962  HB2 SER P 345      -1.054  20.969 -33.654  0.00  0.00      PROA  
ATOM   4963  OG  SER P 345       0.493  20.198 -34.718  0.00  0.00      PROA  
ATOM   4964  HG1 SER P 345       0.576  19.726 -35.549  0.00  0.00      PROA  
ATOM   4965  C   SER P 345      -0.687  22.267 -36.852  0.00  0.00      PROA  
ATOM   4966  O   SER P 345       0.357  22.451 -37.509  0.00  0.00      PROA  
ATOM   4967  N   GLY P 346      -1.836  21.891 -37.495  0.00  0.00      PROA  
ATOM   4968  HN  GLY P 346      -2.669  21.717 -36.976  0.00  0.00      PROA  
ATOM   4969  CA  GLY P 346      -1.771  21.643 -38.936  0.00  0.00      PROA  
ATOM   4970  HA1 GLY P 346      -2.626  21.036 -39.194  0.00  0.00      PROA  
ATOM   4971  HA2 GLY P 346      -0.876  21.078 -39.151  0.00  0.00      PROA  
ATOM   4972  C   GLY P 346      -1.680  22.916 -39.804  0.00  0.00      PROA  
ATOM   4973  O   GLY P 346      -0.759  23.104 -40.616  0.00  0.00      PROA  
ATOM   4974  N   GLN P 347      -2.541  23.910 -39.501  0.00  0.00      PROA  
ATOM   4975  HN  GLN P 347      -3.349  23.816 -38.923  0.00  0.00      PROA  
ATOM   4976  CA  GLN P 347      -2.409  25.263 -39.961  0.00  0.00      PROA  
ATOM   4977  HA  GLN P 347      -2.589  25.302 -41.025  0.00  0.00      PROA  
ATOM   4978  CB  GLN P 347      -3.454  26.144 -39.188  0.00  0.00      PROA  
ATOM   4979  HB1 GLN P 347      -3.369  27.171 -39.604  0.00  0.00      PROA  
ATOM   4980  HB2 GLN P 347      -3.165  26.143 -38.115  0.00  0.00      PROA  
ATOM   4981  CG  GLN P 347      -4.985  25.814 -39.347  0.00  0.00      PROA  
ATOM   4982  HG1 GLN P 347      -5.542  26.682 -38.934  0.00  0.00      PROA  
ATOM   4983  HG2 GLN P 347      -5.180  24.932 -38.700  0.00  0.00      PROA  
ATOM   4984  CD  GLN P 347      -5.476  25.435 -40.716  0.00  0.00      PROA  
ATOM   4985  OE1 GLN P 347      -5.539  24.238 -41.038  0.00  0.00      PROA  
ATOM   4986  NE2 GLN P 347      -5.698  26.420 -41.621  0.00  0.00      PROA  
ATOM   4987 HE21 GLN P 347      -5.536  26.230 -42.589  0.00  0.00      PROA  
ATOM   4988 HE22 GLN P 347      -5.860  27.349 -41.287  0.00  0.00      PROA  
ATOM   4989  C   GLN P 347      -1.061  25.921 -39.701  0.00  0.00      PROA  
ATOM   4990  O   GLN P 347      -0.469  26.512 -40.576  0.00  0.00      PROA  
ATOM   4991  N   ALA P 348      -0.576  25.818 -38.418  0.00  0.00      PROA  
ATOM   4992  HN  ALA P 348      -1.092  25.430 -37.658  0.00  0.00      PROA  
ATOM   4993  CA  ALA P 348       0.722  26.250 -38.060  0.00  0.00      PROA  
ATOM   4994  HA  ALA P 348       0.937  27.289 -38.264  0.00  0.00      PROA  
ATOM   4995  CB  ALA P 348       0.975  26.057 -36.574  0.00  0.00      PROA  
ATOM   4996  HB1 ALA P 348       1.803  26.640 -36.117  0.00  0.00      PROA  
ATOM   4997  HB2 ALA P 348       1.225  25.019 -36.269  0.00  0.00      PROA  
ATOM   4998  HB3 ALA P 348       0.110  26.533 -36.065  0.00  0.00      PROA  
ATOM   4999  C   ALA P 348       1.811  25.558 -38.860  0.00  0.00      PROA  
ATOM   5000  O   ALA P 348       2.708  26.245 -39.319  0.00  0.00      PROA  
ATOM   5001  N   ALA P 349       1.832  24.230 -39.046  0.00  0.00      PROA  
ATOM   5002  HN  ALA P 349       1.005  23.780 -38.716  0.00  0.00      PROA  
ATOM   5003  CA  ALA P 349       2.793  23.583 -39.837  0.00  0.00      PROA  
ATOM   5004  HA  ALA P 349       3.749  23.730 -39.357  0.00  0.00      PROA  
ATOM   5005  CB  ALA P 349       2.473  22.045 -39.864  0.00  0.00      PROA  
ATOM   5006  HB1 ALA P 349       3.294  21.506 -40.383  0.00  0.00      PROA  
ATOM   5007  HB2 ALA P 349       1.457  21.768 -40.218  0.00  0.00      PROA  
ATOM   5008  HB3 ALA P 349       2.537  21.551 -38.871  0.00  0.00      PROA  
ATOM   5009  C   ALA P 349       2.819  24.023 -41.325  0.00  0.00      PROA  
ATOM   5010  O   ALA P 349       3.878  24.218 -42.005  0.00  0.00      PROA  
ATOM   5011  N   ASP P 350       1.650  24.117 -41.900  0.00  0.00      PROA  
ATOM   5012  HN  ASP P 350       0.924  23.708 -41.352  0.00  0.00      PROA  
ATOM   5013  CA  ASP P 350       1.411  24.445 -43.322  0.00  0.00      PROA  
ATOM   5014  HA  ASP P 350       2.029  23.798 -43.927  0.00  0.00      PROA  
ATOM   5015  CB  ASP P 350      -0.096  24.340 -43.652  0.00  0.00      PROA  
ATOM   5016  HB1 ASP P 350      -0.467  25.075 -44.398  0.00  0.00      PROA  
ATOM   5017  HB2 ASP P 350      -0.532  24.684 -42.690  0.00  0.00      PROA  
ATOM   5018  CG  ASP P 350      -0.686  23.071 -44.006  0.00  0.00      PROA  
ATOM   5019  OD1 ASP P 350       0.078  22.114 -44.310  0.00  0.00      PROA  
ATOM   5020  OD2 ASP P 350      -1.970  23.000 -44.042  0.00  0.00      PROA  
ATOM   5021  C   ASP P 350       1.899  25.818 -43.530  0.00  0.00      PROA  
ATOM   5022  O   ASP P 350       2.565  26.086 -44.589  0.00  0.00      PROA  
ATOM   5023  N   ASN P 351       1.580  26.793 -42.648  0.00  0.00      PROA  
ATOM   5024  HN  ASN P 351       1.095  26.473 -41.838  0.00  0.00      PROA  
ATOM   5025  CA  ASN P 351       2.011  28.160 -42.741  0.00  0.00      PROA  
ATOM   5026  HA  ASN P 351       1.708  28.540 -43.705  0.00  0.00      PROA  
ATOM   5027  CB  ASN P 351       1.091  29.057 -41.812  0.00  0.00      PROA  
ATOM   5028  HB1 ASN P 351       1.369  28.831 -40.760  0.00  0.00      PROA  
ATOM   5029  HB2 ASN P 351       0.015  28.827 -41.970  0.00  0.00      PROA  
ATOM   5030  CG  ASN P 351       1.220  30.562 -41.966  0.00  0.00      PROA  
ATOM   5031  OD1 ASN P 351       2.084  31.050 -42.680  0.00  0.00      PROA  
ATOM   5032  ND2 ASN P 351       0.464  31.351 -41.154  0.00  0.00      PROA  
ATOM   5033 HD21 ASN P 351       0.679  32.325 -41.232  0.00  0.00      PROA  
ATOM   5034 HD22 ASN P 351      -0.226  30.961 -40.545  0.00  0.00      PROA  
ATOM   5035  C   ASN P 351       3.512  28.261 -42.638  0.00  0.00      PROA  
ATOM   5036  O   ASN P 351       4.243  29.033 -43.270  0.00  0.00      PROA  
ATOM   5037  N   LEU P 352       4.099  27.396 -41.703  0.00  0.00      PROA  
ATOM   5038  HN  LEU P 352       3.554  26.608 -41.425  0.00  0.00      PROA  
ATOM   5039  CA  LEU P 352       5.482  27.386 -41.424  0.00  0.00      PROA  
ATOM   5040  HA  LEU P 352       5.792  28.372 -41.112  0.00  0.00      PROA  
ATOM   5041  CB  LEU P 352       5.800  26.547 -40.200  0.00  0.00      PROA  
ATOM   5042  HB1 LEU P 352       5.179  25.631 -40.303  0.00  0.00      PROA  
ATOM   5043  HB2 LEU P 352       5.336  27.152 -39.392  0.00  0.00      PROA  
ATOM   5044  CG  LEU P 352       7.232  26.340 -39.875  0.00  0.00      PROA  
ATOM   5045  HG  LEU P 352       7.838  26.023 -40.751  0.00  0.00      PROA  
ATOM   5046  CD1 LEU P 352       7.806  27.703 -39.308  0.00  0.00      PROA  
ATOM   5047 HD11 LEU P 352       7.700  28.477 -40.098  0.00  0.00      PROA  
ATOM   5048 HD12 LEU P 352       8.883  27.624 -39.046  0.00  0.00      PROA  
ATOM   5049 HD13 LEU P 352       7.131  28.074 -38.507  0.00  0.00      PROA  
ATOM   5050  CD2 LEU P 352       7.343  25.221 -38.805  0.00  0.00      PROA  
ATOM   5051 HD21 LEU P 352       8.326  25.251 -38.288  0.00  0.00      PROA  
ATOM   5052 HD22 LEU P 352       7.385  24.247 -39.337  0.00  0.00      PROA  
ATOM   5053 HD23 LEU P 352       6.528  25.245 -38.051  0.00  0.00      PROA  
ATOM   5054  C   LEU P 352       6.439  27.073 -42.615  0.00  0.00      PROA  
ATOM   5055  O   LEU P 352       7.398  27.783 -42.953  0.00  0.00      PROA  
ATOM   5056  N   ARG P 353       6.034  26.016 -43.397  0.00  0.00      PROA  
ATOM   5057  HN  ARG P 353       5.470  25.285 -43.022  0.00  0.00      PROA  
ATOM   5058  CA  ARG P 353       6.550  25.634 -44.715  0.00  0.00      PROA  
ATOM   5059  HA  ARG P 353       7.627  25.703 -44.737  0.00  0.00      PROA  
ATOM   5060  CB  ARG P 353       6.226  24.134 -44.955  0.00  0.00      PROA  
ATOM   5061  HB1 ARG P 353       5.167  23.809 -44.864  0.00  0.00      PROA  
ATOM   5062  HB2 ARG P 353       6.819  23.707 -44.118  0.00  0.00      PROA
[truncated: 164,167 more chars]
