# Supplementary material for: Structure and inhibition of the human lysosomal transporter Sialin
Source: Nat Commun. 2024 May 23;15:4386. doi: 10.1038/s41467-024-48535-3 (PMC11116495; doi:10.1038/s41467-024-48535-3)
Supplement: Supplementary file 9 — Source data [file 41467_2024_48535_MOESM9_ESM.zip › MovieS3_t0ns.txt]

CRYST1    0.000    0.000    0.000  90.00  90.00  90.00 P 1           1
ATOM      1  N   CYS P  36     -21.321  11.734 -20.000  0.00  0.00      PROA  
ATOM      2  HT1 CYS P  36     -21.162  12.573 -19.406  0.00  0.00      PROA  
ATOM      3  HT2 CYS P  36     -21.886  11.192 -19.316  0.00  0.00      PROA  
ATOM      4  HT3 CYS P  36     -21.959  12.109 -20.730  0.00  0.00      PROA  
ATOM      5  CA  CYS P  36     -20.107  11.176 -20.553  0.00  0.00      PROA  
ATOM      6  HA  CYS P  36     -19.602  12.057 -20.919  0.00  0.00      PROA  
ATOM      7  CB  CYS P  36     -19.228  10.404 -19.416  0.00  0.00      PROA  
ATOM      8  HB1 CYS P  36     -18.296   9.876 -19.712  0.00  0.00      PROA  
ATOM      9  HB2 CYS P  36     -19.828   9.553 -19.027  0.00  0.00      PROA  
ATOM     10  SG  CYS P  36     -18.765  11.394 -17.904  0.00  0.00      PROA  
ATOM     11  HG1 CYS P  36     -17.582  11.712 -18.411  0.00  0.00      PROA  
ATOM     12  C   CYS P  36     -20.400  10.096 -21.584  0.00  0.00      PROA  
ATOM     13  O   CYS P  36     -21.500   9.683 -21.952  0.00  0.00      PROA  
ATOM     14  N   SER P  37     -19.277   9.550 -22.177  0.00  0.00      PROA  
ATOM     15  HN  SER P  37     -18.353   9.793 -21.891  0.00  0.00      PROA  
ATOM     16  CA  SER P  37     -19.389   8.547 -23.214  0.00  0.00      PROA  
ATOM     17  HA  SER P  37     -20.395   8.596 -23.601  0.00  0.00      PROA  
ATOM     18  CB  SER P  37     -18.465   8.946 -24.339  0.00  0.00      PROA  
ATOM     19  HB1 SER P  37     -18.421   8.232 -25.189  0.00  0.00      PROA  
ATOM     20  HB2 SER P  37     -17.423   8.950 -23.954  0.00  0.00      PROA  
ATOM     21  OG  SER P  37     -18.752  10.279 -24.803  0.00  0.00      PROA  
ATOM     22  HG1 SER P  37     -18.684  10.803 -24.002  0.00  0.00      PROA  
ATOM     23  C   SER P  37     -19.135   7.084 -22.642  0.00  0.00      PROA  
ATOM     24  O   SER P  37     -18.629   6.885 -21.541  0.00  0.00      PROA  
ATOM     25  N   ALA P  38     -19.426   6.010 -23.433  0.00  0.00      PROA  
ATOM     26  HN  ALA P  38     -19.770   6.059 -24.367  0.00  0.00      PROA  
ATOM     27  CA  ALA P  38     -19.415   4.670 -22.922  0.00  0.00      PROA  
ATOM     28  HA  ALA P  38     -20.138   4.536 -22.131  0.00  0.00      PROA  
ATOM     29  CB  ALA P  38     -19.943   3.782 -24.068  0.00  0.00      PROA  
ATOM     30  HB1 ALA P  38     -20.133   2.736 -23.745  0.00  0.00      PROA  
ATOM     31  HB2 ALA P  38     -19.189   3.687 -24.878  0.00  0.00      PROA  
ATOM     32  HB3 ALA P  38     -20.828   4.150 -24.630  0.00  0.00      PROA  
ATOM     33  C   ALA P  38     -18.074   4.165 -22.351  0.00  0.00      PROA  
ATOM     34  O   ALA P  38     -18.130   3.524 -21.282  0.00  0.00      PROA  
ATOM     35  N   ARG P  39     -16.950   4.457 -23.070  0.00  0.00      PROA  
ATOM     36  HN  ARG P  39     -17.083   4.967 -23.916  0.00  0.00      PROA  
ATOM     37  CA  ARG P  39     -15.653   4.099 -22.617  0.00  0.00      PROA  
ATOM     38  HA  ARG P  39     -15.748   3.074 -22.293  0.00  0.00      PROA  
ATOM     39  CB  ARG P  39     -14.598   4.256 -23.782  0.00  0.00      PROA  
ATOM     40  HB1 ARG P  39     -14.998   3.605 -24.588  0.00  0.00      PROA  
ATOM     41  HB2 ARG P  39     -13.594   3.851 -23.529  0.00  0.00      PROA  
ATOM     42  CG  ARG P  39     -14.374   5.774 -24.171  0.00  0.00      PROA  
ATOM     43  HG1 ARG P  39     -13.786   6.322 -23.404  0.00  0.00      PROA  
ATOM     44  HG2 ARG P  39     -15.382   6.222 -24.303  0.00  0.00      PROA  
ATOM     45  CD  ARG P  39     -13.849   5.864 -25.601  0.00  0.00      PROA  
ATOM     46  HD1 ARG P  39     -14.652   5.491 -26.272  0.00  0.00      PROA  
ATOM     47  HD2 ARG P  39     -12.958   5.216 -25.743  0.00  0.00      PROA  
ATOM     48  NE  ARG P  39     -13.457   7.289 -25.975  0.00  0.00      PROA  
ATOM     49  HE  ARG P  39     -12.525   7.489 -26.279  0.00  0.00      PROA  
ATOM     50  CZ  ARG P  39     -14.303   8.172 -26.468  0.00  0.00      PROA  
ATOM     51  NH1 ARG P  39     -15.636   7.892 -26.616  0.00  0.00      PROA  
ATOM     52 HH11 ARG P  39     -16.082   7.094 -26.211  0.00  0.00      PROA  
ATOM     53 HH12 ARG P  39     -16.274   8.628 -26.841  0.00  0.00      PROA  
ATOM     54  NH2 ARG P  39     -13.951   9.328 -26.986  0.00  0.00      PROA  
ATOM     55 HH21 ARG P  39     -12.963   9.464 -26.916  0.00  0.00      PROA  
ATOM     56 HH22 ARG P  39     -14.658   9.966 -27.290  0.00  0.00      PROA  
ATOM     57  C   ARG P  39     -15.174   4.855 -21.385  0.00  0.00      PROA  
ATOM     58  O   ARG P  39     -14.352   4.403 -20.589  0.00  0.00      PROA  
ATOM     59  N   TYR P  40     -15.697   6.101 -21.234  0.00  0.00      PROA  
ATOM     60  HN  TYR P  40     -16.300   6.516 -21.911  0.00  0.00      PROA  
ATOM     61  CA  TYR P  40     -15.492   6.815 -19.972  0.00  0.00      PROA  
ATOM     62  HA  TYR P  40     -14.471   6.734 -19.630  0.00  0.00      PROA  
ATOM     63  CB  TYR P  40     -15.859   8.339 -20.283  0.00  0.00      PROA  
ATOM     64  HB1 TYR P  40     -16.083   8.993 -19.414  0.00  0.00      PROA  
ATOM     65  HB2 TYR P  40     -16.743   8.333 -20.956  0.00  0.00      PROA  
ATOM     66  CG  TYR P  40     -14.648   8.907 -20.998  0.00  0.00      PROA  
ATOM     67  CD1 TYR P  40     -13.387   9.245 -20.430  0.00  0.00      PROA  
ATOM     68  HD1 TYR P  40     -13.191   9.166 -19.371  0.00  0.00      PROA  
ATOM     69  CE1 TYR P  40     -12.365   9.706 -21.242  0.00  0.00      PROA  
ATOM     70  HE1 TYR P  40     -11.423   9.952 -20.772  0.00  0.00      PROA  
ATOM     71  CZ  TYR P  40     -12.479   9.875 -22.610  0.00  0.00      PROA  
ATOM     72  OH  TYR P  40     -11.251  10.259 -23.235  0.00  0.00      PROA  
ATOM     73  HH  TYR P  40     -11.335  10.076 -24.174  0.00  0.00      PROA  
ATOM     74  CD2 TYR P  40     -14.739   9.053 -22.430  0.00  0.00      PROA  
ATOM     75  HD2 TYR P  40     -15.689   8.912 -22.925  0.00  0.00      PROA  
ATOM     76  CE2 TYR P  40     -13.699   9.651 -23.192  0.00  0.00      PROA  
ATOM     77  HE2 TYR P  40     -13.915   9.876 -24.227  0.00  0.00      PROA  
ATOM     78  C   TYR P  40     -16.355   6.304 -18.782  0.00  0.00      PROA  
ATOM     79  O   TYR P  40     -15.808   6.377 -17.699  0.00  0.00      PROA  
ATOM     80  N   ASN P  41     -17.536   5.825 -19.008  0.00  0.00      PROA  
ATOM     81  HN  ASN P  41     -17.994   5.960 -19.884  0.00  0.00      PROA  
ATOM     82  CA  ASN P  41     -18.434   5.205 -17.952  0.00  0.00      PROA  
ATOM     83  HA  ASN P  41     -18.465   5.808 -17.056  0.00  0.00      PROA  
ATOM     84  CB  ASN P  41     -19.916   4.945 -18.425  0.00  0.00      PROA  
ATOM     85  HB1 ASN P  41     -20.481   4.291 -17.727  0.00  0.00      PROA  
ATOM     86  HB2 ASN P  41     -19.935   4.328 -19.349  0.00  0.00      PROA  
ATOM     87  CG  ASN P  41     -20.683   6.174 -18.674  0.00  0.00      PROA  
ATOM     88  OD1 ASN P  41     -20.341   7.284 -18.202  0.00  0.00      PROA  
ATOM     89  ND2 ASN P  41     -21.746   6.101 -19.537  0.00  0.00      PROA  
ATOM     90 HD21 ASN P  41     -22.105   6.982 -19.844  0.00  0.00      PROA  
ATOM     91 HD22 ASN P  41     -22.109   5.207 -19.800  0.00  0.00      PROA  
ATOM     92  C   ASN P  41     -17.733   3.911 -17.583  0.00  0.00      PROA  
ATOM     93  O   ASN P  41     -17.948   3.400 -16.472  0.00  0.00      PROA  
ATOM     94  N   LEU P  42     -16.981   3.227 -18.545  0.00  0.00      PROA  
ATOM     95  HN  LEU P  42     -16.888   3.405 -19.521  0.00  0.00      PROA  
ATOM     96  CA  LEU P  42     -16.076   2.139 -18.112  0.00  0.00      PROA  
ATOM     97  HA  LEU P  42     -16.666   1.423 -17.559  0.00  0.00      PROA  
ATOM     98  CB  LEU P  42     -15.485   1.256 -19.253  0.00  0.00      PROA  
ATOM     99  HB1 LEU P  42     -14.937   1.784 -20.063  0.00  0.00      PROA  
ATOM    100  HB2 LEU P  42     -16.413   0.826 -19.687  0.00  0.00      PROA  
ATOM    101  CG  LEU P  42     -14.730   0.046 -18.727  0.00  0.00      PROA  
ATOM    102  HG  LEU P  42     -13.841   0.411 -18.171  0.00  0.00      PROA  
ATOM    103  CD1 LEU P  42     -15.503  -0.953 -17.768  0.00  0.00      PROA  
ATOM    104 HD11 LEU P  42     -15.091  -1.983 -17.830  0.00  0.00      PROA  
ATOM    105 HD12 LEU P  42     -16.533  -1.013 -18.180  0.00  0.00      PROA  
ATOM    106 HD13 LEU P  42     -15.607  -0.476 -16.770  0.00  0.00      PROA  
ATOM    107  CD2 LEU P  42     -14.166  -0.661 -19.988  0.00  0.00      PROA  
ATOM    108 HD21 LEU P  42     -13.569  -1.544 -19.674  0.00  0.00      PROA  
ATOM    109 HD22 LEU P  42     -13.592   0.078 -20.587  0.00  0.00      PROA  
ATOM    110 HD23 LEU P  42     -15.025  -1.034 -20.585  0.00  0.00      PROA  
ATOM    111  C   LEU P  42     -14.956   2.613 -17.183  0.00  0.00      PROA  
ATOM    112  O   LEU P  42     -14.796   1.974 -16.093  0.00  0.00      PROA  
ATOM    113  N   ALA P  43     -14.257   3.701 -17.525  0.00  0.00      PROA  
ATOM    114  HN  ALA P  43     -14.343   4.095 -18.437  0.00  0.00      PROA  
ATOM    115  CA  ALA P  43     -13.262   4.218 -16.594  0.00  0.00      PROA  
ATOM    116  HA  ALA P  43     -12.552   3.450 -16.322  0.00  0.00      PROA  
ATOM    117  CB  ALA P  43     -12.461   5.259 -17.331  0.00  0.00      PROA  
ATOM    118  HB1 ALA P  43     -11.757   5.788 -16.653  0.00  0.00      PROA  
ATOM    119  HB2 ALA P  43     -13.129   6.048 -17.740  0.00  0.00      PROA  
ATOM    120  HB3 ALA P  43     -11.869   4.721 -18.101  0.00  0.00      PROA  
ATOM    121  C   ALA P  43     -13.768   4.761 -15.266  0.00  0.00      PROA  
ATOM    122  O   ALA P  43     -13.071   4.749 -14.302  0.00  0.00      PROA  
ATOM    123  N   LEU P  44     -15.049   5.303 -15.261  0.00  0.00      PROA  
ATOM    124  HN  LEU P  44     -15.450   5.597 -16.125  0.00  0.00      PROA  
ATOM    125  CA  LEU P  44     -15.752   5.766 -14.046  0.00  0.00      PROA  
ATOM    126  HA  LEU P  44     -15.196   6.525 -13.516  0.00  0.00      PROA  
ATOM    127  CB  LEU P  44     -17.244   6.282 -14.476  0.00  0.00      PROA  
ATOM    128  HB1 LEU P  44     -17.705   5.371 -14.914  0.00  0.00      PROA  
ATOM    129  HB2 LEU P  44     -17.077   7.024 -15.286  0.00  0.00      PROA  
ATOM    130  CG  LEU P  44     -18.040   6.904 -13.330  0.00  0.00      PROA  
ATOM    131  HG  LEU P  44     -17.888   6.282 -12.422  0.00  0.00      PROA  
ATOM    132  CD1 LEU P  44     -17.483   8.203 -13.029  0.00  0.00      PROA  
ATOM    133 HD11 LEU P  44     -18.153   8.622 -12.247  0.00  0.00      PROA  
ATOM    134 HD12 LEU P  44     -17.485   8.906 -13.889  0.00  0.00      PROA  
ATOM    135 HD13 LEU P  44     -16.430   8.105 -12.690  0.00  0.00      PROA  
ATOM    136  CD2 LEU P  44     -19.546   7.034 -13.597  0.00  0.00      PROA  
ATOM    137 HD21 LEU P  44     -19.917   5.989 -13.654  0.00  0.00      PROA  
ATOM    138 HD22 LEU P  44     -19.737   7.366 -14.640  0.00  0.00      PROA  
ATOM    139 HD23 LEU P  44     -20.148   7.516 -12.797  0.00  0.00      PROA  
ATOM    140  C   LEU P  44     -15.938   4.590 -13.101  0.00  0.00      PROA  
ATOM    141  O   LEU P  44     -15.770   4.765 -11.919  0.00  0.00      PROA  
ATOM    142  N   LEU P  45     -16.301   3.440 -13.575  0.00  0.00      PROA  
ATOM    143  HN  LEU P  45     -16.639   3.308 -14.504  0.00  0.00      PROA  
ATOM    144  CA  LEU P  45     -16.412   2.288 -12.769  0.00  0.00      PROA  
ATOM    145  HA  LEU P  45     -16.882   2.590 -11.844  0.00  0.00      PROA  
ATOM    146  CB  LEU P  45     -17.355   1.233 -13.385  0.00  0.00      PROA  
ATOM    147  HB1 LEU P  45     -17.476   0.352 -12.719  0.00  0.00      PROA  
ATOM    148  HB2 LEU P  45     -16.939   0.818 -14.328  0.00  0.00      PROA  
ATOM    149  CG  LEU P  45     -18.772   1.747 -13.591  0.00  0.00      PROA  
ATOM    150  HG  LEU P  45     -18.741   2.679 -14.195  0.00  0.00      PROA  
ATOM    151  CD1 LEU P  45     -19.550   0.652 -14.327  0.00  0.00      PROA  
ATOM    152 HD11 LEU P  45     -19.309   0.553 -15.407  0.00  0.00      PROA  
ATOM    153 HD12 LEU P  45     -20.633   0.883 -14.243  0.00  0.00      PROA  
ATOM    154 HD13 LEU P  45     -19.346  -0.301 -13.794  0.00  0.00      PROA  
ATOM    155  CD2 LEU P  45     -19.510   2.049 -12.259  0.00  0.00      PROA  
ATOM    156 HD21 LEU P  45     -19.534   1.201 -11.542  0.00  0.00      PROA  
ATOM    157 HD22 LEU P  45     -20.525   2.459 -12.446  0.00  0.00      PROA  
ATOM    158 HD23 LEU P  45     -18.908   2.821 -11.733  0.00  0.00      PROA  
ATOM    159  C   LEU P  45     -15.097   1.608 -12.378  0.00  0.00      PROA  
ATOM    160  O   LEU P  45     -14.992   1.050 -11.321  0.00  0.00      PROA  
ATOM    161  N   ALA P  46     -14.127   1.703 -13.302  0.00  0.00      PROA  
ATOM    162  HN  ALA P  46     -14.348   2.092 -14.193  0.00  0.00      PROA  
ATOM    163  CA  ALA P  46     -12.705   1.301 -13.131  0.00  0.00      PROA  
ATOM    164  HA  ALA P  46     -12.690   0.284 -12.766  0.00  0.00      PROA  
ATOM    165  CB  ALA P  46     -11.918   1.322 -14.442  0.00  0.00      PROA  
ATOM    166  HB1 ALA P  46     -12.496   0.553 -14.998  0.00  0.00      PROA  
ATOM    167  HB2 ALA P  46     -10.830   1.099 -14.403  0.00  0.00      PROA  
ATOM    168  HB3 ALA P  46     -11.984   2.211 -15.105  0.00  0.00      PROA  
ATOM    169  C   ALA P  46     -11.917   2.169 -12.100  0.00  0.00      PROA  
ATOM    170  O   ALA P  46     -11.229   1.625 -11.241  0.00  0.00      PROA  
ATOM    171  N   PHE P  47     -12.110   3.453 -12.166  0.00  0.00      PROA  
ATOM    172  HN  PHE P  47     -12.508   3.924 -12.949  0.00  0.00      PROA  
ATOM    173  CA  PHE P  47     -11.653   4.340 -11.092  0.00  0.00      PROA  
ATOM    174  HA  PHE P  47     -10.589   4.218 -10.948  0.00  0.00      PROA  
ATOM    175  CB  PHE P  47     -11.809   5.780 -11.539  0.00  0.00      PROA  
ATOM    176  HB1 PHE P  47     -12.764   5.845 -12.103  0.00  0.00      PROA  
ATOM    177  HB2 PHE P  47     -10.953   6.176 -12.126  0.00  0.00      PROA  
ATOM    178  CG  PHE P  47     -11.905   6.794 -10.483  0.00  0.00      PROA  
ATOM    179  CD1 PHE P  47     -13.170   7.140  -9.910  0.00  0.00      PROA  
ATOM    180  HD1 PHE P  47     -14.014   6.573 -10.275  0.00  0.00      PROA  
ATOM    181  CE1 PHE P  47     -13.306   8.275  -9.037  0.00  0.00      PROA  
ATOM    182  HE1 PHE P  47     -14.284   8.541  -8.665  0.00  0.00      PROA  
ATOM    183  CZ  PHE P  47     -12.205   8.951  -8.665  0.00  0.00      PROA  
ATOM    184  HZ  PHE P  47     -12.308   9.723  -7.918  0.00  0.00      PROA  
ATOM    185  CD2 PHE P  47     -10.845   7.730 -10.174  0.00  0.00      PROA  
ATOM    186  HD2 PHE P  47      -9.852   7.536 -10.552  0.00  0.00      PROA  
ATOM    187  CE2 PHE P  47     -10.940   8.644  -9.183  0.00  0.00      PROA  
ATOM    188  HE2 PHE P  47     -10.095   9.285  -8.979  0.00  0.00      PROA  
ATOM    189  C   PHE P  47     -12.300   3.946  -9.666  0.00  0.00      PROA  
ATOM    190  O   PHE P  47     -11.603   3.732  -8.668  0.00  0.00      PROA  
ATOM    191  N   PHE P  48     -13.639   3.796  -9.605  0.00  0.00      PROA  
ATOM    192  HN  PHE P  48     -14.180   4.038 -10.407  0.00  0.00      PROA  
ATOM    193  CA  PHE P  48     -14.253   3.523  -8.304  0.00  0.00      PROA  
ATOM    194  HA  PHE P  48     -13.926   4.323  -7.657  0.00  0.00      PROA  
ATOM    195  CB  PHE P  48     -15.826   3.548  -8.320  0.00  0.00      PROA  
ATOM    196  HB1 PHE P  48     -16.298   3.092  -7.423  0.00  0.00      PROA  
ATOM    197  HB2 PHE P  48     -16.183   3.031  -9.236  0.00  0.00      PROA  
ATOM    198  CG  PHE P  48     -16.411   4.982  -8.458  0.00  0.00      PROA  
ATOM    199  CD1 PHE P  48     -15.975   6.079  -7.698  0.00  0.00      PROA  
ATOM    200  HD1 PHE P  48     -15.240   5.956  -6.917  0.00  0.00      PROA  
ATOM    201  CE1 PHE P  48     -16.605   7.257  -7.717  0.00  0.00      PROA  
ATOM    202  HE1 PHE P  48     -16.337   8.087  -7.079  0.00  0.00      PROA  
ATOM    203  CZ  PHE P  48     -17.629   7.455  -8.691  0.00  0.00      PROA  
ATOM    204  HZ  PHE P  48     -18.056   8.430  -8.872  0.00  0.00      PROA  
ATOM    205  CD2 PHE P  48     -17.443   5.113  -9.373  0.00  0.00      PROA  
ATOM    206  HD2 PHE P  48     -17.800   4.216  -9.857  0.00  0.00      PROA  
ATOM    207  CE2 PHE P  48     -18.019   6.393  -9.500  0.00  0.00      PROA  
ATOM    208  HE2 PHE P  48     -18.804   6.594 -10.213  0.00  0.00      PROA  
ATOM    209  C   PHE P  48     -13.783   2.155  -7.744  0.00  0.00      PROA  
ATOM    210  O   PHE P  48     -13.583   1.846  -6.575  0.00  0.00      PROA  
ATOM    211  N   GLY P  49     -13.576   1.098  -8.680  0.00  0.00      PROA  
ATOM    212  HN  GLY P  49     -13.782   1.190  -9.651  0.00  0.00      PROA  
ATOM    213  CA  GLY P  49     -12.999  -0.191  -8.467  0.00  0.00      PROA  
ATOM    214  HA1 GLY P  49     -12.635  -0.651  -9.374  0.00  0.00      PROA  
ATOM    215  HA2 GLY P  49     -13.717  -0.787  -7.923  0.00  0.00      PROA  
ATOM    216  C   GLY P  49     -11.815  -0.237  -7.457  0.00  0.00      PROA  
ATOM    217  O   GLY P  49     -11.882  -0.737  -6.384  0.00  0.00      PROA  
ATOM    218  N   PHE P  50     -10.721   0.433  -7.899  0.00  0.00      PROA  
ATOM    219  HN  PHE P  50     -10.775   0.976  -8.733  0.00  0.00      PROA  
ATOM    220  CA  PHE P  50      -9.435   0.656  -7.188  0.00  0.00      PROA  
ATOM    221  HA  PHE P  50      -8.984  -0.261  -6.839  0.00  0.00      PROA  
ATOM    222  CB  PHE P  50      -8.499   1.319  -8.201  0.00  0.00      PROA  
ATOM    223  HB1 PHE P  50      -7.636   1.866  -7.765  0.00  0.00      PROA  
ATOM    224  HB2 PHE P  50      -9.010   2.167  -8.704  0.00  0.00      PROA  
ATOM    225  CG  PHE P  50      -7.900   0.290  -9.162  0.00  0.00      PROA  
ATOM    226  CD1 PHE P  50      -8.193   0.495 -10.537  0.00  0.00      PROA  
ATOM    227  HD1 PHE P  50      -8.660   1.410 -10.872  0.00  0.00      PROA  
ATOM    228  CE1 PHE P  50      -7.865  -0.501 -11.490  0.00  0.00      PROA  
ATOM    229  HE1 PHE P  50      -8.214  -0.475 -12.512  0.00  0.00      PROA  
ATOM    230  CZ  PHE P  50      -7.199  -1.710 -11.084  0.00  0.00      PROA  
ATOM    231  HZ  PHE P  50      -6.767  -2.474 -11.713  0.00  0.00      PROA  
ATOM    232  CD2 PHE P  50      -7.245  -0.830  -8.748  0.00  0.00      PROA  
ATOM    233  HD2 PHE P  50      -6.963  -0.950  -7.712  0.00  0.00      PROA  
ATOM    234  CE2 PHE P  50      -6.838  -1.798  -9.712  0.00  0.00      PROA  
ATOM    235  HE2 PHE P  50      -6.140  -2.587  -9.477  0.00  0.00      PROA  
ATOM    236  C   PHE P  50      -9.466   1.590  -5.949  0.00  0.00      PROA  
ATOM    237  O   PHE P  50      -8.674   1.387  -5.075  0.00  0.00      PROA  
ATOM    238  N   PHE P  51     -10.489   2.486  -5.975  0.00  0.00      PROA  
ATOM    239  HN  PHE P  51     -10.990   2.491  -6.836  0.00  0.00      PROA  
ATOM    240  CA  PHE P  51     -10.775   3.310  -4.782  0.00  0.00      PROA  
ATOM    241  HA  PHE P  51      -9.826   3.723  -4.474  0.00  0.00      PROA  
ATOM    242  CB  PHE P  51     -11.704   4.419  -5.255  0.00  0.00      PROA  
ATOM    243  HB1 PHE P  51     -12.689   4.008  -5.565  0.00  0.00      PROA  
ATOM    244  HB2 PHE P  51     -11.236   4.808  -6.184  0.00  0.00      PROA  
ATOM    245  CG  PHE P  51     -11.844   5.573  -4.287  0.00  0.00      PROA  
ATOM    246  CD1 PHE P  51     -12.197   5.503  -2.935  0.00  0.00      PROA  
ATOM    247  HD1 PHE P  51     -12.373   4.594  -2.381  0.00  0.00      PROA  
ATOM    248  CE1 PHE P  51     -12.323   6.718  -2.197  0.00  0.00      PROA  
ATOM    249  HE1 PHE P  51     -12.608   6.612  -1.160  0.00  0.00      PROA  
ATOM    250  CZ  PHE P  51     -12.106   7.954  -2.654  0.00  0.00      PROA  
ATOM    251  HZ  PHE P  51     -12.108   8.827  -2.018  0.00  0.00      PROA  
ATOM    252  CD2 PHE P  51     -11.550   6.828  -4.787  0.00  0.00      PROA  
ATOM    253  HD2 PHE P  51     -11.182   7.050  -5.778  0.00  0.00      PROA  
ATOM    254  CE2 PHE P  51     -11.662   8.034  -4.028  0.00  0.00      PROA  
ATOM    255  HE2 PHE P  51     -11.379   8.980  -4.466  0.00  0.00      PROA  
ATOM    256  C   PHE P  51     -11.238   2.463  -3.633  0.00  0.00      PROA  
ATOM    257  O   PHE P  51     -10.792   2.689  -2.508  0.00  0.00      PROA  
ATOM    258  N   ILE P  52     -12.094   1.492  -3.932  0.00  0.00      PROA  
ATOM    259  HN  ILE P  52     -12.626   1.463  -4.774  0.00  0.00      PROA  
ATOM    260  CA  ILE P  52     -12.545   0.524  -2.952  0.00  0.00      PROA  
ATOM    261  HA  ILE P  52     -12.979   1.096  -2.145  0.00  0.00      PROA  
ATOM    262  CB  ILE P  52     -13.801  -0.290  -3.496  0.00  0.00      PROA  
ATOM    263  HB  ILE P  52     -13.531  -0.666  -4.506  0.00  0.00      PROA  
ATOM    264  CG2 ILE P  52     -14.159  -1.446  -2.572  0.00  0.00      PROA  
ATOM    265 HG21 ILE P  52     -13.438  -2.279  -2.714  0.00  0.00      PROA  
ATOM    266 HG22 ILE P  52     -15.178  -1.850  -2.754  0.00  0.00      PROA  
ATOM    267 HG23 ILE P  52     -14.145  -1.105  -1.514  0.00  0.00      PROA  
ATOM    268  CG1 ILE P  52     -14.951   0.715  -3.700  0.00  0.00      PROA  
ATOM    269 HG11 ILE P  52     -14.668   1.669  -4.194  0.00  0.00      PROA  
ATOM    270 HG12 ILE P  52     -15.360   1.100  -2.741  0.00  0.00      PROA  
ATOM    271  CD  ILE P  52     -16.102   0.116  -4.616  0.00  0.00      PROA  
ATOM    272  HD1 ILE P  52     -15.745   0.027  -5.664  0.00  0.00      PROA  
ATOM    273  HD2 ILE P  52     -17.009   0.741  -4.470  0.00  0.00      PROA  
ATOM    274  HD3 ILE P  52     -16.440  -0.920  -4.396  0.00  0.00      PROA  
ATOM    275  C   ILE P  52     -11.418  -0.399  -2.420  0.00  0.00      PROA  
ATOM    276  O   ILE P  52     -11.356  -0.734  -1.221  0.00  0.00      PROA  
ATOM    277  N   VAL P  53     -10.683  -0.986  -3.416  0.00  0.00      PROA  
ATOM    278  HN  VAL P  53     -10.992  -0.754  -4.335  0.00  0.00      PROA  
ATOM    279  CA  VAL P  53      -9.642  -1.960  -3.243  0.00  0.00      PROA  
ATOM    280  HA  VAL P  53     -10.028  -2.728  -2.589  0.00  0.00      PROA  
ATOM    281  CB  VAL P  53      -9.118  -2.455  -4.564  0.00  0.00      PROA  
ATOM    282  HB  VAL P  53      -9.030  -1.558  -5.215  0.00  0.00      PROA  
ATOM    283  CG1 VAL P  53      -7.784  -3.166  -4.542  0.00  0.00      PROA  
ATOM    284 HG11 VAL P  53      -6.972  -2.436  -4.333  0.00  0.00      PROA  
ATOM    285 HG12 VAL P  53      -7.557  -3.565  -5.554  0.00  0.00      PROA  
ATOM    286 HG13 VAL P  53      -7.823  -3.948  -3.753  0.00  0.00      PROA  
ATOM    287  CG2 VAL P  53     -10.151  -3.507  -5.084  0.00  0.00      PROA  
ATOM    288 HG21 VAL P  53     -10.540  -4.047  -4.195  0.00  0.00      PROA  
ATOM    289 HG22 VAL P  53      -9.732  -4.153  -5.885  0.00  0.00      PROA  
ATOM    290 HG23 VAL P  53     -10.991  -2.925  -5.520  0.00  0.00      PROA  
ATOM    291  C   VAL P  53      -8.463  -1.455  -2.316  0.00  0.00      PROA  
ATOM    292  O   VAL P  53      -8.054  -2.093  -1.334  0.00  0.00      PROA  
ATOM    293  N   TYR P  54      -7.888  -0.250  -2.626  0.00  0.00      PROA  
ATOM    294  HN  TYR P  54      -8.171   0.364  -3.359  0.00  0.00      PROA  
ATOM    295  CA  TYR P  54      -6.847   0.343  -1.830  0.00  0.00      PROA  
ATOM    296  HA  TYR P  54      -6.069  -0.397  -1.715  0.00  0.00      PROA  
ATOM    297  CB  TYR P  54      -6.261   1.687  -2.465  0.00  0.00      PROA  
ATOM    298  HB1 TYR P  54      -6.050   2.415  -1.652  0.00  0.00      PROA  
ATOM    299  HB2 TYR P  54      -7.067   2.127  -3.090  0.00  0.00      PROA  
ATOM    300  CG  TYR P  54      -5.049   1.207  -3.234  0.00  0.00      PROA  
ATOM    301  CD1 TYR P  54      -5.248   0.457  -4.439  0.00  0.00      PROA  
ATOM    302  HD1 TYR P  54      -6.224   0.151  -4.784  0.00  0.00      PROA  
ATOM    303  CE1 TYR P  54      -4.124   0.113  -5.226  0.00  0.00      PROA  
ATOM    304  HE1 TYR P  54      -4.233  -0.407  -6.166  0.00  0.00      PROA  
ATOM    305  CZ  TYR P  54      -2.820   0.374  -4.810  0.00  0.00      PROA  
ATOM    306  OH  TYR P  54      -1.746   0.051  -5.644  0.00  0.00      PROA  
ATOM    307  HH  TYR P  54      -2.179  -0.451  -6.338  0.00  0.00      PROA  
ATOM    308  CD2 TYR P  54      -3.735   1.433  -2.802  0.00  0.00      PROA  
ATOM    309  HD2 TYR P  54      -3.519   1.943  -1.875  0.00  0.00      PROA  
ATOM    310  CE2 TYR P  54      -2.653   0.921  -3.523  0.00  0.00      PROA  
ATOM    311  HE2 TYR P  54      -1.639   1.070  -3.182  0.00  0.00      PROA  
ATOM    312  C   TYR P  54      -7.323   0.617  -0.345  0.00  0.00      PROA  
ATOM    313  O   TYR P  54      -6.648   0.340   0.664  0.00  0.00      PROA  
ATOM    314  N   ALA P  55      -8.606   1.034  -0.201  0.00  0.00      PROA  
ATOM    315  HN  ALA P  55      -9.244   1.071  -0.966  0.00  0.00      PROA  
ATOM    316  CA  ALA P  55      -9.218   1.107   1.087  0.00  0.00      PROA  
ATOM    317  HA  ALA P  55      -8.652   1.811   1.679  0.00  0.00      PROA  
ATOM    318  CB  ALA P  55     -10.612   1.682   0.971  0.00  0.00      PROA  
ATOM    319  HB1 ALA P  55     -10.763   2.546   0.289  0.00  0.00      PROA  
ATOM    320  HB2 ALA P  55     -10.975   2.097   1.936  0.00  0.00      PROA  
ATOM    321  HB3 ALA P  55     -11.415   0.954   0.726  0.00  0.00      PROA  
ATOM    322  C   ALA P  55      -9.368  -0.080   1.944  0.00  0.00      PROA  
ATOM    323  O   ALA P  55      -9.242   0.023   3.171  0.00  0.00      PROA  
ATOM    324  N   LEU P  56      -9.689  -1.295   1.431  0.00  0.00      PROA  
ATOM    325  HN  LEU P  56      -9.972  -1.319   0.475  0.00  0.00      PROA  
ATOM    326  CA  LEU P  56      -9.629  -2.545   2.182  0.00  0.00      PROA  
ATOM    327  HA  LEU P  56     -10.399  -2.533   2.939  0.00  0.00      PROA  
ATOM    328  CB  LEU P  56     -10.027  -3.698   1.257  0.00  0.00      PROA  
ATOM    329  HB1 LEU P  56      -9.934  -4.643   1.833  0.00  0.00      PROA  
ATOM    330  HB2 LEU P  56      -9.423  -3.833   0.333  0.00  0.00      PROA  
ATOM    331  CG  LEU P  56     -11.416  -3.646   0.726  0.00  0.00      PROA  
ATOM    332  HG  LEU P  56     -11.569  -2.914  -0.096  0.00  0.00      PROA  
ATOM    333  CD1 LEU P  56     -11.863  -5.047   0.235  0.00  0.00      PROA  
ATOM    334 HD11 LEU P  56     -11.143  -5.380  -0.543  0.00  0.00      PROA  
ATOM    335 HD12 LEU P  56     -12.884  -5.012  -0.200  0.00  0.00      PROA  
ATOM    336 HD13 LEU P  56     -11.810  -5.838   1.013  0.00  0.00      PROA  
ATOM    337  CD2 LEU P  56     -12.405  -3.217   1.854  0.00  0.00      PROA  
ATOM    338 HD21 LEU P  56     -12.384  -2.124   2.052  0.00  0.00      PROA  
ATOM    339 HD22 LEU P  56     -12.331  -3.772   2.813  0.00  0.00      PROA  
ATOM    340 HD23 LEU P  56     -13.455  -3.228   1.490  0.00  0.00      PROA  
ATOM    341  C   LEU P  56      -8.273  -2.867   2.831  0.00  0.00      PROA  
ATOM    342  O   LEU P  56      -8.207  -3.182   3.995  0.00  0.00      PROA  
ATOM    343  N   ARG P  57      -7.113  -2.640   2.110  0.00  0.00      PROA  
ATOM    344  HN  ARG P  57      -7.130  -2.606   1.113  0.00  0.00      PROA  
ATOM    345  CA  ARG P  57      -5.695  -2.658   2.552  0.00  0.00      PROA  
ATOM    346  HA  ARG P  57      -5.618  -3.616   3.044  0.00  0.00      PROA  
ATOM    347  CB  ARG P  57      -4.859  -2.616   1.281  0.00  0.00      PROA  
ATOM    348  HB1 ARG P  57      -5.036  -1.683   0.704  0.00  0.00      PROA  
ATOM    349  HB2 ARG P  57      -5.191  -3.446   0.622  0.00  0.00      PROA  
ATOM    350  CG  ARG P  57      -3.314  -2.703   1.367  0.00  0.00      PROA  
ATOM    351  HG1 ARG P  57      -2.888  -3.627   1.811  0.00  0.00      PROA  
ATOM    352  HG2 ARG P  57      -2.987  -1.871   2.026  0.00  0.00      PROA  
ATOM    353  CD  ARG P  57      -2.642  -2.324   0.012  0.00  0.00      PROA  
ATOM    354  HD1 ARG P  57      -1.533  -2.281   0.048  0.00  0.00      PROA  
ATOM    355  HD2 ARG P  57      -3.018  -1.319  -0.278  0.00  0.00      PROA  
ATOM    356  NE  ARG P  57      -3.213  -3.365  -0.967  0.00  0.00      PROA  
ATOM    357  HE  ARG P  57      -4.168  -3.562  -0.743  0.00  0.00      PROA  
ATOM    358  CZ  ARG P  57      -2.859  -3.614  -2.178  0.00  0.00      PROA  
ATOM    359  NH1 ARG P  57      -1.718  -3.147  -2.704  0.00  0.00      PROA  
ATOM    360 HH11 ARG P  57      -1.234  -2.644  -1.988  0.00  0.00      PROA  
ATOM    361 HH12 ARG P  57      -1.382  -3.298  -3.634  0.00  0.00      PROA  
ATOM    362  NH2 ARG P  57      -3.763  -3.958  -3.082  0.00  0.00      PROA  
ATOM    363 HH21 ARG P  57      -4.649  -4.175  -2.672  0.00  0.00      PROA  
ATOM    364 HH22 ARG P  57      -3.610  -3.842  -4.064  0.00  0.00      PROA  
ATOM    365  C   ARG P  57      -5.259  -1.592   3.520  0.00  0.00      PROA  
ATOM    366  O   ARG P  57      -4.537  -1.864   4.487  0.00  0.00      PROA  
ATOM    367  N   VAL P  58      -5.765  -0.382   3.305  0.00  0.00      PROA  
ATOM    368  HN  VAL P  58      -6.236  -0.167   2.453  0.00  0.00      PROA  
ATOM    369  CA  VAL P  58      -5.636   0.780   4.221  0.00  0.00      PROA  
ATOM    370  HA  VAL P  58      -4.598   1.034   4.373  0.00  0.00      PROA  
ATOM    371  CB  VAL P  58      -6.089   2.108   3.544  0.00  0.00      PROA  
ATOM    372  HB  VAL P  58      -7.023   2.028   2.948  0.00  0.00      PROA  
ATOM    373  CG1 VAL P  58      -6.405   3.155   4.568  0.00  0.00      PROA  
ATOM    374 HG11 VAL P  58      -7.393   3.086   5.071  0.00  0.00      PROA  
ATOM    375 HG12 VAL P  58      -6.422   4.187   4.158  0.00  0.00      PROA  
ATOM    376 HG13 VAL P  58      -5.639   3.113   5.372  0.00  0.00      PROA  
ATOM    377  CG2 VAL P  58      -4.991   2.469   2.541  0.00  0.00      PROA  
ATOM    378 HG21 VAL P  58      -4.023   2.710   3.032  0.00  0.00      PROA  
ATOM    379 HG22 VAL P  58      -5.345   3.445   2.146  0.00  0.00      PROA  
ATOM    380 HG23 VAL P  58      -4.776   1.624   1.852  0.00  0.00      PROA  
ATOM    381  C   VAL P  58      -6.269   0.491   5.526  0.00  0.00      PROA  
ATOM    382  O   VAL P  58      -5.640   0.611   6.553  0.00  0.00      PROA  
ATOM    383  N   ASN P  59      -7.548   0.031   5.593  0.00  0.00      PROA  
ATOM    384  HN  ASN P  59      -8.049  -0.162   4.752  0.00  0.00      PROA  
ATOM    385  CA  ASN P  59      -8.275  -0.235   6.896  0.00  0.00      PROA  
ATOM    386  HA  ASN P  59      -8.386   0.743   7.340  0.00  0.00      PROA  
ATOM    387  CB  ASN P  59      -9.599  -0.819   6.468  0.00  0.00      PROA  
ATOM    388  HB1 ASN P  59      -9.307  -1.477   5.622  0.00  0.00      PROA  
ATOM    389  HB2 ASN P  59     -10.277  -0.001   6.140  0.00  0.00      PROA  
ATOM    390  CG  ASN P  59     -10.590  -1.635   7.422  0.00  0.00      PROA  
ATOM    391  OD1 ASN P  59     -10.403  -1.755   8.631  0.00  0.00      PROA  
ATOM    392  ND2 ASN P  59     -11.676  -2.186   6.828  0.00  0.00      PROA  
ATOM    393 HD21 ASN P  59     -12.198  -2.848   7.366  0.00  0.00      PROA  
ATOM    394 HD22 ASN P  59     -11.881  -1.930   5.883  0.00  0.00      PROA  
ATOM    395  C   ASN P  59      -7.445  -1.083   7.831  0.00  0.00      PROA  
ATOM    396  O   ASN P  59      -7.257  -0.634   8.986  0.00  0.00      PROA  
ATOM    397  N   LEU P  60      -6.747  -2.120   7.312  0.00  0.00      PROA  
ATOM    398  HN  LEU P  60      -6.757  -2.353   6.342  0.00  0.00      PROA  
ATOM    399  CA  LEU P  60      -5.954  -3.114   8.170  0.00  0.00      PROA  
ATOM    400  HA  LEU P  60      -6.735  -3.296   8.893  0.00  0.00      PROA  
ATOM    401  CB  LEU P  60      -5.576  -4.352   7.345  0.00  0.00      PROA  
ATOM    402  HB1 LEU P  60      -4.772  -4.031   6.649  0.00  0.00      PROA  
ATOM    403  HB2 LEU P  60      -6.407  -4.807   6.765  0.00  0.00      PROA  
ATOM    404  CG  LEU P  60      -5.021  -5.448   8.223  0.00  0.00      PROA  
ATOM    405  HG  LEU P  60      -4.105  -5.135   8.768  0.00  0.00      PROA  
ATOM    406  CD1 LEU P  60      -5.964  -5.950   9.359  0.00  0.00      PROA  
ATOM    407 HD11 LEU P  60      -5.682  -6.990   9.630  0.00  0.00      PROA  
ATOM    408 HD12 LEU P  60      -6.982  -5.929   8.915  0.00  0.00      PROA  
ATOM    409 HD13 LEU P  60      -5.942  -5.201  10.179  0.00  0.00      PROA  
ATOM    410  CD2 LEU P  60      -4.687  -6.573   7.221  0.00  0.00      PROA  
ATOM    411 HD21 LEU P  60      -5.610  -6.811   6.650  0.00  0.00      PROA  
ATOM    412 HD22 LEU P  60      -4.143  -7.460   7.611  0.00  0.00      PROA  
ATOM    413 HD23 LEU P  60      -4.022  -6.134   6.447  0.00  0.00      PROA  
ATOM    414  C   LEU P  60      -4.837  -2.453   8.974  0.00  0.00      PROA  
ATOM    415  O   LEU P  60      -4.580  -2.860  10.125  0.00  0.00      PROA  
ATOM    416  N   SER P  61      -4.139  -1.460   8.459  0.00  0.00      PROA  
ATOM    417  HN  SER P  61      -4.468  -1.102   7.589  0.00  0.00      PROA  
ATOM    418  CA  SER P  61      -3.094  -0.612   9.066  0.00  0.00      PROA  
ATOM    419  HA  SER P  61      -2.432  -1.307   9.562  0.00  0.00      PROA  
ATOM    420  CB  SER P  61      -2.440   0.280   8.040  0.00  0.00      PROA  
ATOM    421  HB1 SER P  61      -3.242   0.973   7.706  0.00  0.00      PROA  
ATOM    422  HB2 SER P  61      -2.042  -0.266   7.158  0.00  0.00      PROA  
ATOM    423  OG  SER P  61      -1.394   1.089   8.493  0.00  0.00      PROA  
ATOM    424  HG1 SER P  61      -0.948   1.474   7.735  0.00  0.00      PROA  
ATOM    425  C   SER P  61      -3.677   0.220  10.253  0.00  0.00      PROA  
ATOM    426  O   SER P  61      -3.208   0.215  11.394  0.00  0.00      PROA  
ATOM    427  N   VAL P  62      -4.813   0.867  10.016  0.00  0.00      PROA  
ATOM    428  HN  VAL P  62      -5.305   0.744   9.158  0.00  0.00      PROA  
ATOM    429  CA  VAL P  62      -5.351   1.827  10.960  0.00  0.00      PROA  
ATOM    430  HA  VAL P  62      -4.512   2.281  11.466  0.00  0.00      PROA  
ATOM    431  CB  VAL P  62      -6.313   2.855  10.395  0.00  0.00      PROA  
ATOM    432  HB  VAL P  62      -7.130   2.319   9.867  0.00  0.00      PROA  
ATOM    433  CG1 VAL P  62      -7.039   3.667  11.401  0.00  0.00      PROA  
ATOM    434 HG11 VAL P  62      -7.819   3.170  12.017  0.00  0.00      PROA  
ATOM    435 HG12 VAL P  62      -7.470   4.536  10.860  0.00  0.00      PROA  
ATOM    436 HG13 VAL P  62      -6.374   4.100  12.179  0.00  0.00      PROA  
ATOM    437  CG2 VAL P  62      -5.647   3.818   9.389  0.00  0.00      PROA  
ATOM    438 HG21 VAL P  62      -4.834   4.365   9.913  0.00  0.00      PROA  
ATOM    439 HG22 VAL P  62      -6.343   4.571   8.963  0.00  0.00      PROA  
ATOM    440 HG23 VAL P  62      -5.173   3.263   8.552  0.00  0.00      PROA  
ATOM    441  C   VAL P  62      -6.050   1.091  12.110  0.00  0.00      PROA  
ATOM    442  O   VAL P  62      -5.866   1.409  13.282  0.00  0.00      PROA  
ATOM    443  N   ALA P  63      -6.820   0.065  11.797  0.00  0.00      PROA  
ATOM    444  HN  ALA P  63      -7.092  -0.115  10.855  0.00  0.00      PROA  
ATOM    445  CA  ALA P  63      -7.529  -0.802  12.742  0.00  0.00      PROA  
ATOM    446  HA  ALA P  63      -8.213  -0.166  13.284  0.00  0.00      PROA  
ATOM    447  CB  ALA P  63      -8.362  -1.844  11.945  0.00  0.00      PROA  
ATOM    448  HB1 ALA P  63      -9.110  -2.350  12.593  0.00  0.00      PROA  
ATOM    449  HB2 ALA P  63      -7.725  -2.535  11.353  0.00  0.00      PROA  
ATOM    450  HB3 ALA P  63      -9.033  -1.293  11.251  0.00  0.00      PROA  
ATOM    451  C   ALA P  63      -6.584  -1.587  13.632  0.00  0.00      PROA  
ATOM    452  O   ALA P  63      -6.827  -1.693  14.830  0.00  0.00      PROA  
ATOM    453  N   LEU P  64      -5.456  -2.062  13.151  0.00  0.00      PROA  
ATOM    454  HN  LEU P  64      -5.255  -1.969  12.179  0.00  0.00      PROA  
ATOM    455  CA  LEU P  64      -4.489  -2.817  14.001  0.00  0.00      PROA  
ATOM    456  HA  LEU P  64      -5.029  -3.614  14.490  0.00  0.00      PROA  
ATOM    457  CB  LEU P  64      -3.343  -3.273  13.071  0.00  0.00      PROA  
ATOM    458  HB1 LEU P  64      -2.784  -2.485  12.523  0.00  0.00      PROA  
ATOM    459  HB2 LEU P  64      -3.861  -3.842  12.270  0.00  0.00      PROA  
ATOM    460  CG  LEU P  64      -2.312  -4.250  13.737  0.00  0.00      PROA  
ATOM    461  HG  LEU P  64      -1.782  -3.722  14.559  0.00  0.00      PROA  
ATOM    462  CD1 LEU P  64      -2.861  -5.594  14.224  0.00  0.00      PROA  
ATOM    463 HD11 LEU P  64      -3.681  -5.533  14.971  0.00  0.00      PROA  
ATOM    464 HD12 LEU P  64      -2.066  -6.313  14.518  0.00  0.00      PROA  
ATOM    465 HD13 LEU P  64      -3.488  -6.111  13.467  0.00  0.00      PROA  
ATOM    466  CD2 LEU P  64      -1.183  -4.412  12.696  0.00  0.00      PROA  
ATOM    467 HD21 LEU P  64      -0.408  -5.098  13.099  0.00  0.00      PROA  
ATOM    468 HD22 LEU P  64      -0.582  -3.515  12.436  0.00  0.00      PROA  
ATOM    469 HD23 LEU P  64      -1.573  -4.836  11.746  0.00  0.00      PROA  
ATOM    470  C   LEU P  64      -3.949  -2.008  15.135  0.00  0.00      PROA  
ATOM    471  O   LEU P  64      -3.627  -2.527  16.172  0.00  0.00      PROA  
ATOM    472  N   VAL P  65      -3.823  -0.659  14.935  0.00  0.00      PROA  
ATOM    473  HN  VAL P  65      -4.092  -0.331  14.033  0.00  0.00      PROA  
ATOM    474  CA  VAL P  65      -3.470   0.369  15.954  0.00  0.00      PROA  
ATOM    475  HA  VAL P  65      -2.506   0.088  16.350  0.00  0.00      PROA  
ATOM    476  CB  VAL P  65      -3.331   1.788  15.389  0.00  0.00      PROA  
ATOM    477  HB  VAL P  65      -4.228   2.113  14.820  0.00  0.00      PROA  
ATOM    478  CG1 VAL P  65      -3.197   2.864  16.468  0.00  0.00      PROA  
ATOM    479 HG11 VAL P  65      -2.338   2.544  17.096  0.00  0.00      PROA  
ATOM    480 HG12 VAL P  65      -4.150   2.955  17.031  0.00  0.00      PROA  
ATOM    481 HG13 VAL P  65      -2.965   3.862  16.038  0.00  0.00      PROA  
ATOM    482  CG2 VAL P  65      -2.120   1.891  14.417  0.00  0.00      PROA  
ATOM    483 HG21 VAL P  65      -2.093   1.049  13.692  0.00  0.00      PROA  
ATOM    484 HG22 VAL P  65      -1.267   1.839  15.127  0.00  0.00      PROA  
ATOM    485 HG23 VAL P  65      -2.102   2.864  13.880  0.00  0.00      PROA  
ATOM    486  C   VAL P  65      -4.501   0.307  17.102  0.00  0.00      PROA  
ATOM    487  O   VAL P  65      -4.136   0.335  18.272  0.00  0.00      PROA  
ATOM    488  N   ASP P  66      -5.779   0.088  16.735  0.00  0.00      PROA  
ATOM    489  HN  ASP P  66      -6.075  -0.150  15.813  0.00  0.00      PROA  
ATOM    490  CA  ASP P  66      -6.815   0.287  17.726  0.00  0.00      PROA  
ATOM    491  HA  ASP P  66      -6.438   0.804  18.597  0.00  0.00      PROA  
ATOM    492  CB  ASP P  66      -7.917   1.136  17.000  0.00  0.00      PROA  
ATOM    493  HB1 ASP P  66      -8.447   0.581  16.197  0.00  0.00      PROA  
ATOM    494  HB2 ASP P  66      -7.378   1.954  16.475  0.00  0.00      PROA  
ATOM    495  CG  ASP P  66      -8.820   1.847  17.993  0.00  0.00      PROA  
ATOM    496  OD1 ASP P  66      -9.988   2.162  17.616  0.00  0.00      PROA  
ATOM    497  OD2 ASP P  66      -8.280   2.205  19.120  0.00  0.00      PROA  
ATOM    498  C   ASP P  66      -7.530  -1.015  18.176  0.00  0.00      PROA  
ATOM    499  O   ASP P  66      -8.356  -0.970  19.105  0.00  0.00      PROA  
ATOM    500  N   MET P  67      -7.183  -2.206  17.517  0.00  0.00      PROA  
ATOM    501  HN  MET P  67      -6.500  -2.280  16.794  0.00  0.00      PROA  
ATOM    502  CA  MET P  67      -7.851  -3.423  17.903  0.00  0.00      PROA  
ATOM    503  HA  MET P  67      -8.820  -3.236  18.343  0.00  0.00      PROA  
ATOM    504  CB  MET P  67      -8.143  -4.322  16.679  0.00  0.00      PROA  
ATOM    505  HB1 MET P  67      -8.697  -3.758  15.899  0.00  0.00      PROA  
ATOM    506  HB2 MET P  67      -8.877  -5.123  16.913  0.00  0.00      PROA  
ATOM    507  CG  MET P  67      -6.910  -5.097  16.053  0.00  0.00      PROA  
ATOM    508  HG1 MET P  67      -6.707  -6.061  16.566  0.00  0.00      PROA  
ATOM    509  HG2 MET P  67      -6.048  -4.414  16.211  0.00  0.00      PROA  
ATOM    510  SD  MET P  67      -6.873  -5.482  14.241  0.00  0.00      PROA  
ATOM    511  CE  MET P  67      -8.416  -6.465  14.577  0.00  0.00      PROA  
ATOM    512  HE1 MET P  67      -8.653  -7.114  13.707  0.00  0.00      PROA  
ATOM    513  HE2 MET P  67      -9.338  -5.879  14.781  0.00  0.00      PROA  
ATOM    514  HE3 MET P  67      -8.190  -7.178  15.399  0.00  0.00      PROA  
ATOM    515  C   MET P  67      -7.008  -4.245  18.812  0.00  0.00      PROA  
ATOM    516  O   MET P  67      -7.341  -5.376  19.176  0.00  0.00      PROA  
ATOM    517  N   VAL P  68      -5.804  -3.783  19.178  0.00  0.00      PROA  
ATOM    518  HN  VAL P  68      -5.390  -2.966  18.785  0.00  0.00      PROA  
ATOM    519  CA  VAL P  68      -4.938  -4.474  20.145  0.00  0.00      PROA  
ATOM    520  HA  VAL P  68      -5.294  -5.467  20.375  0.00  0.00      PROA  
ATOM    521  CB  VAL P  68      -3.544  -4.747  19.625  0.00  0.00      PROA  
ATOM    522  HB  VAL P  68      -2.974  -5.358  20.358  0.00  0.00      PROA  
ATOM    523  CG1 VAL P  68      -3.563  -5.530  18.333  0.00  0.00      PROA  
ATOM    524 HG11 VAL P  68      -4.241  -5.152  17.538  0.00  0.00      PROA  
ATOM    525 HG12 VAL P  68      -3.832  -6.582  18.568  0.00  0.00      PROA  
ATOM    526 HG13 VAL P  68      -2.582  -5.436  17.818  0.00  0.00      PROA  
ATOM    527  CG2 VAL P  68      -2.744  -3.479  19.442  0.00  0.00      PROA  
ATOM    528 HG21 VAL P  68      -1.730  -3.768  19.092  0.00  0.00      PROA  
ATOM    529 HG22 VAL P  68      -2.627  -2.868  20.361  0.00  0.00      PROA  
ATOM    530 HG23 VAL P  68      -3.245  -2.958  18.598  0.00  0.00      PROA  
ATOM    531  C   VAL P  68      -4.864  -3.658  21.401  0.00  0.00      PROA  
ATOM    532  O   VAL P  68      -4.987  -2.433  21.402  0.00  0.00      PROA  
ATOM    533  N   ASP P  69      -4.691  -4.356  22.527  0.00  0.00      PROA  
ATOM    534  HN  ASP P  69      -4.547  -5.341  22.470  0.00  0.00      PROA  
ATOM    535  CA  ASP P  69      -4.608  -3.885  23.882  0.00  0.00      PROA  
ATOM    536  HA  ASP P  69      -5.340  -3.098  23.990  0.00  0.00      PROA  
ATOM    537  CB  ASP P  69      -4.914  -5.182  24.694  0.00  0.00      PROA  
ATOM    538  HB1 ASP P  69      -4.000  -5.795  24.541  0.00  0.00      PROA  
ATOM    539  HB2 ASP P  69      -5.916  -5.627  24.511  0.00  0.00      PROA  
ATOM    540  CG  ASP P  69      -4.813  -4.927  26.170  0.00  0.00      PROA  
ATOM    541  OD1 ASP P  69      -3.785  -5.207  26.819  0.00  0.00      PROA  
ATOM    542  OD2 ASP P  69      -5.776  -4.268  26.734  0.00  0.00      PROA  
ATOM    543  C   ASP P  69      -3.226  -3.308  24.128  0.00  0.00      PROA  
ATOM    544  O   ASP P  69      -2.187  -3.872  23.757  0.00  0.00      PROA  
ATOM    545  N   SER P  70      -3.096  -2.188  24.699  0.00  0.00      PROA  
ATOM    546  HN  SER P  70      -3.892  -1.721  25.077  0.00  0.00      PROA  
ATOM    547  CA  SER P  70      -1.881  -1.600  25.003  0.00  0.00      PROA  
ATOM    548  HA  SER P  70      -1.020  -1.951  24.453  0.00  0.00      PROA  
ATOM    549  CB  SER P  70      -1.939  -0.080  24.752  0.00  0.00      PROA  
ATOM    550  HB1 SER P  70      -2.102   0.050  23.661  0.00  0.00      PROA  
ATOM    551  HB2 SER P  70      -0.906   0.327  24.807  0.00  0.00      PROA  
ATOM    552  OG  SER P  70      -2.859   0.675  25.538  0.00  0.00      PROA  
ATOM    553  HG1 SER P  70      -2.259   1.260  26.007  0.00  0.00      PROA  
ATOM    554  C   SER P  70      -1.484  -1.731  26.474  0.00  0.00      PROA  
ATOM    555  O   SER P  70      -0.469  -1.314  26.966  0.00  0.00      PROA  
ATOM    556  N   ASN P  71      -2.392  -2.258  27.288  0.00  0.00      PROA  
ATOM    557  HN  ASN P  71      -3.228  -2.699  26.973  0.00  0.00      PROA  
ATOM    558  CA  ASN P  71      -2.386  -2.154  28.716  0.00  0.00      PROA  
ATOM    559  HA  ASN P  71      -1.742  -1.348  29.034  0.00  0.00      PROA  
ATOM    560  CB  ASN P  71      -3.919  -2.185  29.178  0.00  0.00      PROA  
ATOM    561  HB1 ASN P  71      -4.282  -3.201  28.915  0.00  0.00      PROA  
ATOM    562  HB2 ASN P  71      -4.440  -1.469  28.506  0.00  0.00      PROA  
ATOM    563  CG  ASN P  71      -4.203  -1.936  30.697  0.00  0.00      PROA  
ATOM    564  OD1 ASN P  71      -4.987  -2.666  31.308  0.00  0.00      PROA  
ATOM    565  ND2 ASN P  71      -3.495  -0.956  31.235  0.00  0.00      PROA  
ATOM    566 HD21 ASN P  71      -3.606  -0.811  32.218  0.00  0.00      PROA  
ATOM    567 HD22 ASN P  71      -3.054  -0.208  30.739  0.00  0.00      PROA  
ATOM    568  C   ASN P  71      -1.759  -3.379  29.417  0.00  0.00      PROA  
ATOM    569  O   ASN P  71      -0.934  -3.267  30.372  0.00  0.00      PROA  
ATOM    570  N   THR P  72      -2.106  -4.522  28.940  0.00  0.00      PROA  
ATOM    571  HN  THR P  72      -2.683  -4.705  28.148  0.00  0.00      PROA  
ATOM    572  CA  THR P  72      -1.734  -5.752  29.582  0.00  0.00      PROA  
ATOM    573  HA  THR P  72      -1.371  -5.589  30.586  0.00  0.00      PROA  
ATOM    574  CB  THR P  72      -2.831  -6.819  29.759  0.00  0.00      PROA  
ATOM    575  HB  THR P  72      -2.402  -7.720  30.247  0.00  0.00      PROA  
ATOM    576  OG1 THR P  72      -3.306  -7.252  28.451  0.00  0.00      PROA  
ATOM    577  HG1 THR P  72      -3.411  -6.417  27.988  0.00  0.00      PROA  
ATOM    578  CG2 THR P  72      -3.961  -6.253  30.499  0.00  0.00      PROA  
ATOM    579 HG21 THR P  72      -3.801  -5.662  31.426  0.00  0.00      PROA  
ATOM    580 HG22 THR P  72      -4.620  -7.063  30.877  0.00  0.00      PROA  
ATOM    581 HG23 THR P  72      -4.610  -5.533  29.957  0.00  0.00      PROA  
ATOM    582  C   THR P  72      -0.533  -6.364  28.839  0.00  0.00      PROA  
ATOM    583  O   THR P  72      -0.068  -7.508  29.030  0.00  0.00      PROA  
ATOM    584  N   THR P  73       0.212  -5.565  28.008  0.00  0.00      PROA  
ATOM    585  HN  THR P  73      -0.142  -4.654  27.810  0.00  0.00      PROA  
ATOM    586  CA  THR P  73       1.501  -5.917  27.334  0.00  0.00      PROA  
ATOM    587  HA  THR P  73       1.397  -6.885  26.865  0.00  0.00      PROA  
ATOM    588  CB  THR P  73       1.932  -4.932  26.321  0.00  0.00      PROA  
ATOM    589  HB  THR P  73       3.005  -5.084  26.079  0.00  0.00      PROA  
ATOM    590  OG1 THR P  73       1.549  -3.617  26.578  0.00  0.00      PROA  
ATOM    591  HG1 THR P  73       1.862  -3.376  27.453  0.00  0.00      PROA  
ATOM    592  CG2 THR P  73       1.165  -5.412  25.018  0.00  0.00      PROA  
ATOM    593 HG21 THR P  73       1.392  -6.466  24.752  0.00  0.00      PROA  
ATOM    594 HG22 THR P  73       1.596  -4.874  24.146  0.00  0.00      PROA  
ATOM    595 HG23 THR P  73       0.063  -5.291  25.079  0.00  0.00      PROA  
ATOM    596  C   THR P  73       2.612  -6.261  28.312  0.00  0.00      PROA  
ATOM    597  O   THR P  73       3.289  -7.294  28.236  0.00  0.00      PROA  
ATOM    598  N   LEU P  74       2.771  -5.456  29.336  0.00  0.00      PROA  
ATOM    599  HN  LEU P  74       2.396  -4.555  29.536  0.00  0.00      PROA  
ATOM    600  CA  LEU P  74       3.630  -5.878  30.351  0.00  0.00      PROA  
ATOM    601  HA  LEU P  74       3.526  -6.911  30.647  0.00  0.00      PROA  
ATOM    602  CB  LEU P  74       5.117  -5.573  30.163  0.00  0.00      PROA  
ATOM    603  HB1 LEU P  74       5.524  -6.083  29.263  0.00  0.00      PROA  
ATOM    604  HB2 LEU P  74       5.553  -5.999  31.091  0.00  0.00      PROA  
ATOM    605  CG  LEU P  74       5.479  -4.051  30.010  0.00  0.00      PROA  
ATOM    606  HG  LEU P  74       5.191  -3.397  30.860  0.00  0.00      PROA  
ATOM    607  CD1 LEU P  74       7.012  -3.946  30.139  0.00  0.00      PROA  
ATOM    608 HD11 LEU P  74       7.397  -4.494  29.253  0.00  0.00      PROA  
ATOM    609 HD12 LEU P  74       7.313  -4.418  31.098  0.00  0.00      PROA  
ATOM    610 HD13 LEU P  74       7.340  -2.885  30.145  0.00  0.00      PROA  
ATOM    611  CD2 LEU P  74       5.093  -3.384  28.619  0.00  0.00      PROA  
ATOM    612 HD21 LEU P  74       5.246  -2.285  28.563  0.00  0.00      PROA  
ATOM    613 HD22 LEU P  74       3.992  -3.502  28.528  0.00  0.00      PROA  
ATOM    614 HD23 LEU P  74       5.507  -3.859  27.704  0.00  0.00      PROA  
ATOM    615  C   LEU P  74       3.179  -5.098  31.574  0.00  0.00      PROA  
ATOM    616  O   LEU P  74       2.623  -4.000  31.493  0.00  0.00      PROA  
ATOM    617  N   GLU P  75       3.324  -5.622  32.770  0.00  0.00      PROA  
ATOM    618  HN  GLU P  75       3.568  -6.583  32.872  0.00  0.00      PROA  
ATOM    619  CA  GLU P  75       3.113  -4.832  33.984  0.00  0.00      PROA  
ATOM    620  HA  GLU P  75       2.128  -4.429  34.171  0.00  0.00      PROA  
ATOM    621  CB  GLU P  75       3.473  -5.742  35.230  0.00  0.00      PROA  
ATOM    622  HB1 GLU P  75       4.425  -6.291  35.070  0.00  0.00      PROA  
ATOM    623  HB2 GLU P  75       2.628  -6.447  35.382  0.00  0.00      PROA  
ATOM    624  CG  GLU P  75       3.553  -4.899  36.532  0.00  0.00      PROA  
ATOM    625  HG1 GLU P  75       2.750  -4.132  36.541  0.00  0.00      PROA  
ATOM    626  HG2 GLU P  75       4.511  -4.387  36.768  0.00  0.00      PROA  
ATOM    627  CD  GLU P  75       3.439  -5.763  37.770  0.00  0.00      PROA  
ATOM    628  OE1 GLU P  75       3.501  -6.996  37.586  0.00  0.00      PROA  
ATOM    629  OE2 GLU P  75       3.252  -5.346  38.910  0.00  0.00      PROA  
ATOM    630  C   GLU P  75       4.078  -3.652  34.108  0.00  0.00      PROA  
ATOM    631  O   GLU P  75       3.621  -2.575  34.428  0.00  0.00      PROA  
ATOM    632  N   ASP P  76       5.420  -3.885  33.856  0.00  0.00      PROA  
ATOM    633  HN  ASP P  76       5.742  -4.800  33.627  0.00  0.00      PROA  
ATOM    634  CA  ASP P  76       6.396  -2.864  34.056  0.00  0.00      PROA  
ATOM    635  HA  ASP P  76       6.211  -2.340  34.982  0.00  0.00      PROA  
ATOM    636  CB  ASP P  76       7.792  -3.479  34.143  0.00  0.00      PROA  
ATOM    637  HB1 ASP P  76       8.515  -2.638  34.076  0.00  0.00      PROA  
ATOM    638  HB2 ASP P  76       8.019  -4.180  33.311  0.00  0.00      PROA  
ATOM    639  CG  ASP P  76       8.060  -4.168  35.448  0.00  0.00      PROA  
ATOM    640  OD1 ASP P  76       9.215  -4.684  35.629  0.00  0.00      PROA  
ATOM    641  OD2 ASP P  76       7.118  -4.284  36.255  0.00  0.00      PROA  
ATOM    642  C   ASP P  76       6.461  -1.876  32.878  0.00  0.00      PROA  
ATOM    643  O   ASP P  76       7.475  -1.646  32.254  0.00  0.00      PROA  
ATOM    644  N   ASN P  77       5.294  -1.163  32.547  0.00  0.00      PROA  
ATOM    645  HN  ASN P  77       4.447  -1.435  32.997  0.00  0.00      PROA  
ATOM    646  CA  ASN P  77       5.300  -0.196  31.425  0.00  0.00      PROA  
ATOM    647  HA  ASN P  77       5.969  -0.565  30.663  0.00  0.00      PROA  
ATOM    648  CB  ASN P  77       3.896  -0.002  30.845  0.00  0.00      PROA  
ATOM    649  HB1 ASN P  77       3.653  -0.871  30.196  0.00  0.00      PROA  
ATOM    650  HB2 ASN P  77       3.784   0.838  30.127  0.00  0.00      PROA  
ATOM    651  CG  ASN P  77       2.784   0.017  31.947  0.00  0.00      PROA  
ATOM    652  OD1 ASN P  77       2.455   1.066  32.487  0.00  0.00      PROA  
ATOM    653  ND2 ASN P  77       2.172  -1.160  32.303  0.00  0.00      PROA  
ATOM    654 HD21 ASN P  77       1.688  -1.173  33.178  0.00  0.00      PROA  
ATOM    655 HD22 ASN P  77       2.415  -2.013  31.843  0.00  0.00      PROA  
ATOM    656  C   ASN P  77       5.846   1.113  31.941  0.00  0.00      PROA  
ATOM    657  O   ASN P  77       5.649   1.539  33.136  0.00  0.00      PROA  
ATOM    658  N   ARG P  78       6.623   1.812  31.137  0.00  0.00      PROA  
ATOM    659  HN  ARG P  78       6.682   1.558  30.175  0.00  0.00      PROA  
ATOM    660  CA  ARG P  78       7.381   2.946  31.631  0.00  0.00      PROA  
ATOM    661  HA  ARG P  78       6.642   3.558  32.127  0.00  0.00      PROA  
ATOM    662  CB  ARG P  78       8.569   2.329  32.530  0.00  0.00      PROA  
ATOM    663  HB1 ARG P  78       8.043   1.807  33.358  0.00  0.00      PROA  
ATOM    664  HB2 ARG P  78       9.084   3.167  33.046  0.00  0.00      PROA  
ATOM    665  CG  ARG P  78       9.550   1.409  31.746  0.00  0.00      PROA  
ATOM    666  HG1 ARG P  78      10.168   2.108  31.142  0.00  0.00      PROA  
ATOM    667  HG2 ARG P  78       8.916   0.743  31.122  0.00  0.00      PROA  
ATOM    668  CD  ARG P  78      10.263   0.437  32.639  0.00  0.00      PROA  
ATOM    669  HD1 ARG P  78       9.553  -0.356  32.957  0.00  0.00      PROA  
ATOM    670  HD2 ARG P  78      10.732   0.820  33.571  0.00  0.00      PROA  
ATOM    671  NE  ARG P  78      11.302  -0.137  31.777  0.00  0.00      PROA  
ATOM    672  HE  ARG P  78      12.197   0.304  31.700  0.00  0.00      PROA  
ATOM    673  CZ  ARG P  78      11.057  -1.172  30.897  0.00  0.00      PROA  
ATOM    674  NH1 ARG P  78      11.962  -1.438  30.052  0.00  0.00      PROA  
ATOM    675 HH11 ARG P  78      12.388  -0.558  29.843  0.00  0.00      PROA  
ATOM    676 HH12 ARG P  78      11.767  -2.028  29.269  0.00  0.00      PROA  
ATOM    677  NH2 ARG P  78       9.932  -1.854  30.877  0.00  0.00      PROA  
ATOM    678 HH21 ARG P  78       9.132  -1.611  31.426  0.00  0.00      PROA  
ATOM    679 HH22 ARG P  78       9.940  -2.706  30.353  0.00  0.00      PROA  
ATOM    680  C   ARG P  78       7.882   3.821  30.516  0.00  0.00      PROA  
ATOM    681  O   ARG P  78       9.016   4.342  30.630  0.00  0.00      PROA  
ATOM    682  N   THR P  79       7.149   3.996  29.423  0.00  0.00      PROA  
ATOM    683  HN  THR P  79       6.216   3.655  29.335  0.00  0.00      PROA  
ATOM    684  CA  THR P  79       7.577   4.534  28.126  0.00  0.00      PROA  
ATOM    685  HA  THR P  79       7.130   3.944  27.340  0.00  0.00      PROA  
ATOM    686  CB  THR P  79       7.041   5.922  27.918  0.00  0.00      PROA  
ATOM    687  HB  THR P  79       5.965   5.759  28.143  0.00  0.00      PROA  
ATOM    688  OG1 THR P  79       7.329   6.522  26.699  0.00  0.00      PROA  
ATOM    689  HG1 THR P  79       6.712   7.243  26.555  0.00  0.00      PROA  
ATOM    690  CG2 THR P  79       7.619   6.865  28.988  0.00  0.00      PROA  
ATOM    691 HG21 THR P  79       7.337   7.909  28.735  0.00  0.00      PROA  
ATOM    692 HG22 THR P  79       8.710   6.706  29.125  0.00  0.00      PROA  
ATOM    693 HG23 THR P  79       7.067   6.594  29.913  0.00  0.00      PROA  
ATOM    694  C   THR P  79       9.054   4.291  27.653  0.00  0.00      PROA  
ATOM    695  O   THR P  79       9.927   5.149  27.818  0.00  0.00      PROA  
ATOM    696  N   SER P  80       9.403   3.157  27.032  0.00  0.00      PROA  
ATOM    697  HN  SER P  80       8.793   2.372  26.960  0.00  0.00      PROA  
ATOM    698  CA  SER P  80      10.758   2.896  26.569  0.00  0.00      PROA  
ATOM    699  HA  SER P  80      11.387   2.718  27.428  0.00  0.00      PROA  
ATOM    700  CB  SER P  80      10.827   1.540  25.879  0.00  0.00      PROA  
ATOM    701  HB1 SER P  80      10.707   0.703  26.599  0.00  0.00      PROA  
ATOM    702  HB2 SER P  80      11.801   1.335  25.384  0.00  0.00      PROA  
ATOM    703  OG  SER P  80       9.750   1.446  24.969  0.00  0.00      PROA  
ATOM    704  HG1 SER P  80       9.808   0.556  24.614  0.00  0.00      PROA  
ATOM    705  C   SER P  80      11.437   3.888  25.688  0.00  0.00      PROA  
ATOM    706  O   SER P  80      12.635   4.144  25.919  0.00  0.00      PROA  
ATOM    707  N   LYS P  81      10.652   4.479  24.773  0.00  0.00      PROA  
ATOM    708  HN  LYS P  81       9.684   4.299  24.617  0.00  0.00      PROA  
ATOM    709  CA  LYS P  81      11.182   5.457  23.843  0.00  0.00      PROA  
ATOM    710  HA  LYS P  81      12.201   5.176  23.621  0.00  0.00      PROA  
ATOM    711  CB  LYS P  81      10.333   5.353  22.487  0.00  0.00      PROA  
ATOM    712  HB1 LYS P  81      10.376   4.306  22.119  0.00  0.00      PROA  
ATOM    713  HB2 LYS P  81      10.803   6.057  21.767  0.00  0.00      PROA  
ATOM    714  CG  LYS P  81       8.860   5.767  22.523  0.00  0.00      PROA  
ATOM    715  HG1 LYS P  81       8.506   5.956  21.487  0.00  0.00      PROA  
ATOM    716  HG2 LYS P  81       8.679   6.759  22.990  0.00  0.00      PROA  
ATOM    717  CD  LYS P  81       7.909   4.719  23.045  0.00  0.00      PROA  
ATOM    718  HD1 LYS P  81       8.151   4.245  24.020  0.00  0.00      PROA  
ATOM    719  HD2 LYS P  81       7.867   3.883  22.314  0.00  0.00      PROA  
ATOM    720  CE  LYS P  81       6.574   5.314  23.504  0.00  0.00      PROA  
ATOM    721  HE1 LYS P  81       6.200   6.065  22.776  0.00  0.00      PROA  
ATOM    722  HE2 LYS P  81       6.790   5.840  24.459  0.00  0.00      PROA  
ATOM    723  NZ  LYS P  81       5.506   4.321  23.771  0.00  0.00      PROA  
ATOM    724  HZ1 LYS P  81       5.932   3.456  24.161  0.00  0.00      PROA  
ATOM    725  HZ2 LYS P  81       4.966   4.138  22.901  0.00  0.00      PROA  
ATOM    726  HZ3 LYS P  81       4.879   4.746  24.483  0.00  0.00      PROA  
ATOM    727  C   LYS P  81      11.032   6.864  24.411  0.00  0.00      PROA  
ATOM    728  O   LYS P  81      11.602   7.777  23.904  0.00  0.00      PROA  
ATOM    729  N   ALA P  82      10.416   7.064  25.561  0.00  0.00      PROA  
ATOM    730  HN  ALA P  82       9.985   6.272  25.987  0.00  0.00      PROA  
ATOM    731  CA  ALA P  82      10.530   8.274  26.339  0.00  0.00      PROA  
ATOM    732  HA  ALA P  82       9.769   8.016  27.061  0.00  0.00      PROA  
ATOM    733  CB  ALA P  82      11.852   8.365  27.057  0.00  0.00      PROA  
ATOM    734  HB1 ALA P  82      12.667   8.556  26.326  0.00  0.00      PROA  
ATOM    735  HB2 ALA P  82      12.129   7.463  27.644  0.00  0.00      PROA  
ATOM    736  HB3 ALA P  82      11.821   9.296  27.663  0.00  0.00      PROA  
ATOM    737  C   ALA P  82      10.034   9.507  25.757  0.00  0.00      PROA  
ATOM    738  O   ALA P  82      10.540  10.638  26.011  0.00  0.00      PROA  
ATOM    739  N   CYS P  83       8.995   9.402  24.845  0.00  0.00      PROA  
ATOM    740  HN  CYS P  83       8.756   8.446  24.693  0.00  0.00      PROA  
ATOM    741  CA  CYS P  83       8.467  10.504  24.070  0.00  0.00      PROA  
ATOM    742  HA  CYS P  83       9.282  11.178  23.852  0.00  0.00      PROA  
ATOM    743  CB  CYS P  83       8.057   9.969  22.676  0.00  0.00      PROA  
ATOM    744  HB1 CYS P  83       7.508  10.835  22.250  0.00  0.00      PROA  
ATOM    745  HB2 CYS P  83       7.418   9.077  22.855  0.00  0.00      PROA  
ATOM    746  SG  CYS P  83       9.470   9.335  21.724  0.00  0.00      PROA  
ATOM    747  C   CYS P  83       7.385  11.199  24.866  0.00  0.00      PROA  
ATOM    748  O   CYS P  83       6.435  10.536  25.258  0.00  0.00      PROA  
ATOM    749  N   PRO P  84       7.452  12.480  25.155  0.00  0.00      PROA  
ATOM    750  CD  PRO P  84       8.630  13.344  24.867  0.00  0.00      PROA  
ATOM    751  HD1 PRO P  84       8.724  13.450  23.765  0.00  0.00      PROA  
ATOM    752  HD2 PRO P  84       9.581  12.901  25.235  0.00  0.00      PROA  
ATOM    753  CA  PRO P  84       6.350  13.258  25.703  0.00  0.00      PROA  
ATOM    754  HA  PRO P  84       6.205  13.040  26.750  0.00  0.00      PROA  
ATOM    755  CB  PRO P  84       6.663  14.675  25.339  0.00  0.00      PROA  
ATOM    756  HB1 PRO P  84       6.190  15.432  26.000  0.00  0.00      PROA  
ATOM    757  HB2 PRO P  84       6.456  15.004  24.298  0.00  0.00      PROA  
ATOM    758  CG  PRO P  84       8.231  14.749  25.367  0.00  0.00      PROA  
ATOM    759  HG1 PRO P  84       8.625  15.534  24.687  0.00  0.00      PROA  
ATOM    760  HG2 PRO P  84       8.495  14.808  26.445  0.00  0.00      PROA  
ATOM    761  C   PRO P  84       4.997  12.995  25.056  0.00  0.00      PROA  
ATOM    762  O   PRO P  84       4.841  12.893  23.816  0.00  0.00      PROA  
ATOM    763  N   GLU P  85       4.053  12.853  25.905  0.00  0.00      PROA  
ATOM    764  HN  GLU P  85       4.333  13.104  26.828  0.00  0.00      PROA  
ATOM    765  CA  GLU P  85       2.666  12.730  25.741  0.00  0.00      PROA  
ATOM    766  HA  GLU P  85       2.550  11.944  25.009  0.00  0.00      PROA  
ATOM    767  CB  GLU P  85       1.866  12.537  27.052  0.00  0.00      PROA  
ATOM    768  HB1 GLU P  85       0.767  12.549  26.892  0.00  0.00      PROA  
ATOM    769  HB2 GLU P  85       2.202  13.288  27.799  0.00  0.00      PROA  
ATOM    770  CG  GLU P  85       2.202  11.137  27.625  0.00  0.00      PROA  
ATOM    771  HG1 GLU P  85       1.744  11.157  28.637  0.00  0.00      PROA  
ATOM    772  HG2 GLU P  85       3.288  10.902  27.637  0.00  0.00      PROA  
ATOM    773  CD  GLU P  85       1.514  10.085  26.843  0.00  0.00      PROA  
ATOM    774  OE1 GLU P  85       0.471   9.515  27.203  0.00  0.00      PROA  
ATOM    775  OE2 GLU P  85       2.115   9.671  25.848  0.00  0.00      PROA  
ATOM    776  C   GLU P  85       2.139  13.957  25.024  0.00  0.00      PROA  
ATOM    777  O   GLU P  85       2.442  15.138  25.258  0.00  0.00      PROA  
ATOM    778  N   HSD P  86       1.237  13.674  24.016  0.00  0.00      PROA  
ATOM    779  HN  HSD P  86       0.877  12.745  23.971  0.00  0.00      PROA  
ATOM    780  CA  HSD P  86       0.681  14.739  23.187  0.00  0.00      PROA  
ATOM    781  HA  HSD P  86       1.461  15.417  22.871  0.00  0.00      PROA  
ATOM    782  CB  HSD P  86       0.050  14.105  21.902  0.00  0.00      PROA  
ATOM    783  HB1 HSD P  86      -0.344  13.107  22.188  0.00  0.00      PROA  
ATOM    784  HB2 HSD P  86       0.988  13.863  21.359  0.00  0.00      PROA  
ATOM    785  ND1 HSD P  86      -1.995  15.448  21.061  0.00  0.00      PROA  
ATOM    786  HD1 HSD P  86      -2.520  15.587  21.900  0.00  0.00      PROA  
ATOM    787  CG  HSD P  86      -0.693  14.899  20.883  0.00  0.00      PROA  
ATOM    788  CE1 HSD P  86      -2.394  15.964  19.850  0.00  0.00      PROA  
ATOM    789  HE1 HSD P  86      -3.280  16.592  19.758  0.00  0.00      PROA  
ATOM    790  NE2 HSD P  86      -1.571  15.701  18.870  0.00  0.00      PROA  
ATOM    791  CD2 HSD P  86      -0.496  15.070  19.542  0.00  0.00      PROA  
ATOM    792  HD2 HSD P  86       0.376  14.889  18.926  0.00  0.00      PROA  
ATOM    793  C   HSD P  86      -0.373  15.610  24.000  0.00  0.00      PROA  
ATOM    794  O   HSD P  86      -1.147  15.043  24.814  0.00  0.00      PROA  
ATOM    795  N   SER P  87      -0.524  16.958  23.628  0.00  0.00      PROA  
ATOM    796  HN  SER P  87       0.050  17.298  22.887  0.00  0.00      PROA  
ATOM    797  CA  SER P  87      -1.410  18.036  24.160  0.00  0.00      PROA  
ATOM    798  HA  SER P  87      -1.025  18.207  25.154  0.00  0.00      PROA  
ATOM    799  CB  SER P  87      -1.244  19.267  23.260  0.00  0.00      PROA  
ATOM    800  HB1 SER P  87      -0.233  19.707  23.395  0.00  0.00      PROA  
ATOM    801  HB2 SER P  87      -2.003  20.009  23.589  0.00  0.00      PROA  
ATOM    802  OG  SER P  87      -1.480  18.923  21.850  0.00  0.00      PROA  
ATOM    803  HG1 SER P  87      -2.368  18.559  21.828  0.00  0.00      PROA  
ATOM    804  C   SER P  87      -2.854  17.705  24.335  0.00  0.00      PROA  
ATOM    805  O   SER P  87      -3.428  16.949  23.585  0.00  0.00      PROA  
ATOM    806  N   ALA P  88      -3.451  18.234  25.414  0.00  0.00      PROA  
ATOM    807  HN  ALA P  88      -3.056  18.978  25.947  0.00  0.00      PROA  
ATOM    808  CA  ALA P  88      -4.835  18.037  25.818  0.00  0.00      PROA  
ATOM    809  HA  ALA P  88      -5.037  18.734  26.618  0.00  0.00      PROA  
ATOM    810  CB  ALA P  88      -5.813  18.444  24.732  0.00  0.00      PROA  
ATOM    811  HB1 ALA P  88      -6.789  18.537  25.256  0.00  0.00      PROA  
ATOM    812  HB2 ALA P  88      -5.929  17.850  23.800  0.00  0.00      PROA  
ATOM    813  HB3 ALA P  88      -5.601  19.473  24.370  0.00  0.00      PROA  
ATOM    814  C   ALA P  88      -5.078  16.636  26.244  0.00  0.00      PROA  
ATOM    815  O   ALA P  88      -5.668  15.822  25.482  0.00  0.00      PROA  
ATOM    816  N   PRO P  89      -4.646  16.166  27.508  0.00  0.00      PROA  
ATOM    817  CD  PRO P  89      -3.951  16.964  28.510  0.00  0.00      PROA  
ATOM    818  HD1 PRO P  89      -4.419  17.939  28.763  0.00  0.00      PROA  
ATOM    819  HD2 PRO P  89      -2.977  17.222  28.044  0.00  0.00      PROA  
ATOM    820  CA  PRO P  89      -4.500  14.713  27.696  0.00  0.00      PROA  
ATOM    821  HA  PRO P  89      -3.919  14.281  26.895  0.00  0.00      PROA  
ATOM    822  CB  PRO P  89      -3.715  14.724  28.980  0.00  0.00      PROA  
ATOM    823  HB1 PRO P  89      -2.693  14.494  28.612  0.00  0.00      PROA  
ATOM    824  HB2 PRO P  89      -3.878  13.808  29.587  0.00  0.00      PROA  
ATOM    825  CG  PRO P  89      -3.798  16.076  29.666  0.00  0.00      PROA  
ATOM    826  HG1 PRO P  89      -4.705  16.084  30.307  0.00  0.00      PROA  
ATOM    827  HG2 PRO P  89      -2.889  16.341  30.248  0.00  0.00      PROA  
ATOM    828  C   PRO P  89      -5.736  13.924  27.916  0.00  0.00      PROA  
ATOM    829  O   PRO P  89      -5.778  12.739  27.664  0.00  0.00      PROA  
ATOM    830  N   ILE P  90      -6.741  14.595  28.370  0.00  0.00      PROA  
ATOM    831  HN  ILE P  90      -6.599  15.554  28.604  0.00  0.00      PROA  
ATOM    832  CA  ILE P  90      -7.993  13.940  28.757  0.00  0.00      PROA  
ATOM    833  HA  ILE P  90      -7.700  12.956  29.094  0.00  0.00      PROA  
ATOM    834  CB  ILE P  90      -8.745  14.678  29.847  0.00  0.00      PROA  
ATOM    835  HB  ILE P  90      -9.028  15.712  29.556  0.00  0.00      PROA  
ATOM    836  CG2 ILE P  90      -9.983  14.000  30.430  0.00  0.00      PROA  
ATOM    837 HG21 ILE P  90     -10.821  14.085  29.705  0.00  0.00      PROA  
ATOM    838 HG22 ILE P  90     -10.409  14.538  31.304  0.00  0.00      PROA  
ATOM    839 HG23 ILE P  90      -9.841  12.901  30.516  0.00  0.00      PROA  
ATOM    840  CG1 ILE P  90      -7.729  14.941  31.048  0.00  0.00      PROA  
ATOM    841 HG11 ILE P  90      -8.243  15.506  31.855  0.00  0.00      PROA  
ATOM    842 HG12 ILE P  90      -6.850  15.575  30.805  0.00  0.00      PROA  
ATOM    843  CD  ILE P  90      -7.248  13.606  31.700  0.00  0.00      PROA  
ATOM    844  HD1 ILE P  90      -6.836  13.790  32.715  0.00  0.00      PROA  
ATOM    845  HD2 ILE P  90      -6.484  13.132  31.048  0.00  0.00      PROA  
ATOM    846  HD3 ILE P  90      -8.046  12.841  31.808  0.00  0.00      PROA  
ATOM    847  C   ILE P  90      -8.928  13.756  27.565  0.00  0.00      PROA  
ATOM    848  O   ILE P  90      -9.558  14.669  27.103  0.00  0.00      PROA  
ATOM    849  N   LYS P  91      -9.090  12.450  27.145  0.00  0.00      PROA  
ATOM    850  HN  LYS P  91      -8.709  11.640  27.583  0.00  0.00      PROA  
ATOM    851  CA  LYS P  91      -9.587  11.927  25.771  0.00  0.00      PROA  
ATOM    852  HA  LYS P  91      -9.438  12.588  24.931  0.00  0.00      PROA  
ATOM    853  CB  LYS P  91      -8.911  10.517  25.387  0.00  0.00      PROA  
ATOM    854  HB1 LYS P  91      -9.074  10.271  24.316  0.00  0.00      PROA  
ATOM    855  HB2 LYS P  91      -9.165   9.619  25.990  0.00  0.00      PROA  
ATOM    856  CG  LYS P  91      -7.342  10.522  25.532  0.00  0.00      PROA  
ATOM    857  HG1 LYS P  91      -7.001   9.484  25.332  0.00  0.00      PROA  
ATOM    858  HG2 LYS P  91      -7.060  10.681  26.595  0.00  0.00      PROA  
ATOM    859  CD  LYS P  91      -6.661  11.550  24.703  0.00  0.00      PROA  
ATOM    860  HD1 LYS P  91      -6.789  12.570  25.124  0.00  0.00      PROA  
ATOM    861  HD2 LYS P  91      -7.133  11.440  23.704  0.00  0.00      PROA  
ATOM    862  CE  LYS P  91      -5.146  11.331  24.534  0.00  0.00      PROA  
ATOM    863  HE1 LYS P  91      -4.778  11.578  25.553  0.00  0.00      PROA  
ATOM    864  HE2 LYS P  91      -4.726  11.998  23.751  0.00  0.00      PROA  
ATOM    865  NZ  LYS P  91      -4.801   9.950  24.238  0.00  0.00      PROA  
ATOM    866  HZ1 LYS P  91      -3.857   9.814  23.823  0.00  0.00      PROA  
ATOM    867  HZ2 LYS P  91      -5.461   9.525  23.556  0.00  0.00      PROA  
ATOM    868  HZ3 LYS P  91      -4.861   9.465  25.156  0.00  0.00      PROA  
ATOM    869  C   LYS P  91     -11.096  11.719  25.878  0.00  0.00      PROA  
ATOM    870  O   LYS P  91     -11.801  11.267  24.969  0.00  0.00      PROA  
ATOM    871  N   VAL P  92     -11.667  12.115  27.010  0.00  0.00      PROA  
ATOM    872  HN  VAL P  92     -10.976  12.403  27.668  0.00  0.00      PROA  
ATOM    873  CA  VAL P  92     -13.126  12.287  27.344  0.00  0.00      PROA  
ATOM    874  HA  VAL P  92     -13.108  12.577  28.384  0.00  0.00      PROA  
ATOM    875  CB  VAL P  92     -13.842  13.398  26.537  0.00  0.00      PROA  
ATOM    876  HB  VAL P  92     -13.805  13.021  25.492  0.00  0.00      PROA  
ATOM    877  CG1 VAL P  92     -15.295  13.704  26.885  0.00  0.00      PROA  
ATOM    878 HG11 VAL P  92     -15.932  14.130  26.080  0.00  0.00      PROA  
ATOM    879 HG12 VAL P  92     -15.365  14.417  27.734  0.00  0.00      PROA  
ATOM    880 HG13 VAL P  92     -15.781  12.821  27.351  0.00  0.00      PROA  
ATOM    881  CG2 VAL P  92     -12.981  14.650  26.627  0.00  0.00      PROA  
ATOM    882 HG21 VAL P  92     -12.696  14.659  27.701  0.00  0.00      PROA  
ATOM    883 HG22 VAL P  92     -13.541  15.592  26.443  0.00  0.00      PROA  
ATOM    884 HG23 VAL P  92     -12.163  14.611  25.875  0.00  0.00      PROA  
ATOM    885  C   VAL P  92     -13.735  10.953  27.516  0.00  0.00      PROA  
ATOM    886  O   VAL P  92     -14.434  10.478  26.607  0.00  0.00      PROA  
ATOM    887  N   HSD P  93     -13.471  10.297  28.624  0.00  0.00      PROA  
ATOM    888  HN  HSD P  93     -12.857  10.686  29.306  0.00  0.00      PROA  
ATOM    889  CA  HSD P  93     -13.737   8.874  28.865  0.00  0.00      PROA  
ATOM    890  HA  HSD P  93     -12.872   8.615  29.458  0.00  0.00      PROA  
ATOM    891  CB  HSD P  93     -15.047   8.591  29.744  0.00  0.00      PROA  
ATOM    892  HB1 HSD P  93     -14.990   9.337  30.565  0.00  0.00      PROA  
ATOM    893  HB2 HSD P  93     -14.958   7.580  30.195  0.00  0.00      PROA  
ATOM    894  ND1 HSD P  93     -17.287   7.674  29.028  0.00  0.00      PROA  
ATOM    895  HD1 HSD P  93     -17.089   6.707  29.188  0.00  0.00      PROA  
ATOM    896  CG  HSD P  93     -16.357   8.762  29.074  0.00  0.00      PROA  
ATOM    897  CE1 HSD P  93     -18.320   8.057  28.320  0.00  0.00      PROA  
ATOM    898  HE1 HSD P  93     -19.160   7.466  27.955  0.00  0.00      PROA  
ATOM    899  NE2 HSD P  93     -18.111   9.283  27.868  0.00  0.00      PROA  
ATOM    900  CD2 HSD P  93     -16.941   9.782  28.396  0.00  0.00      PROA  
ATOM    901  HD2 HSD P  93     -16.677  10.829  28.317  0.00  0.00      PROA  
ATOM    902  C   HSD P  93     -13.592   7.978  27.693  0.00  0.00      PROA  
ATOM    903  O   HSD P  93     -12.480   7.557  27.253  0.00  0.00      PROA  
ATOM    904  N   HSD P  94     -14.724   7.506  27.179  0.00  0.00      PROA  
ATOM    905  HN  HSD P  94     -15.620   7.702  27.570  0.00  0.00      PROA  
ATOM    906  CA  HSD P  94     -14.727   6.567  26.029  0.00  0.00      PROA  
ATOM    907  HA  HSD P  94     -13.814   6.587  25.452  0.00  0.00      PROA  
ATOM    908  CB  HSD P  94     -15.068   5.139  26.514  0.00  0.00      PROA  
ATOM    909  HB1 HSD P  94     -14.169   4.623  26.914  0.00  0.00      PROA  
ATOM    910  HB2 HSD P  94     -15.397   4.469  25.691  0.00  0.00      PROA  
ATOM    911  ND1 HSD P  94     -17.242   4.863  27.654  0.00  0.00      PROA  
ATOM    912  HD1 HSD P  94     -17.713   4.476  26.863  0.00  0.00      PROA  
ATOM    913  CG  HSD P  94     -15.912   5.069  27.749  0.00  0.00      PROA  
ATOM    914  CE1 HSD P  94     -17.739   4.709  28.945  0.00  0.00      PROA  
ATOM    915  HE1 HSD P  94     -18.761   4.401  29.165  0.00  0.00      PROA  
ATOM    916  NE2 HSD P  94     -16.832   4.972  29.854  0.00  0.00      PROA  
ATOM    917  CD2 HSD P  94     -15.660   5.164  29.102  0.00  0.00      PROA  
ATOM    918  HD2 HSD P  94     -14.774   5.428  29.667  0.00  0.00      PROA  
ATOM    919  C   HSD P  94     -15.723   6.929  24.927  0.00  0.00      PROA  
ATOM    920  O   HSD P  94     -16.785   7.479  25.286  0.00  0.00      PROA  
ATOM    921  N   ASN P  95     -15.357   6.786  23.695  0.00  0.00      PROA  
ATOM    922  HN  ASN P  95     -14.450   6.395  23.564  0.00  0.00      PROA  
ATOM    923  CA  ASN P  95     -16.057   7.277  22.612  0.00  0.00      PROA  
ATOM    924  HA  ASN P  95     -16.930   7.819  22.946  0.00  0.00      PROA  
ATOM    925  CB  ASN P  95     -15.217   8.322  21.813  0.00  0.00      PROA  
ATOM    926  HB1 ASN P  95     -15.828   8.830  21.037  0.00  0.00      PROA  
ATOM    927  HB2 ASN P  95     -14.446   7.665  21.357  0.00  0.00      PROA  
ATOM    928  CG  ASN P  95     -14.489   9.299  22.737  0.00  0.00      PROA  
ATOM    929  OD1 ASN P  95     -13.281   9.120  22.865  0.00  0.00      PROA  
ATOM    930  ND2 ASN P  95     -15.283  10.168  23.444  0.00  0.00      PROA  
ATOM    931 HD21 ASN P  95     -14.910  10.775  24.146  0.00  0.00      PROA  
ATOM    932 HD22 ASN P  95     -16.281  10.131  23.409  0.00  0.00      PROA  
ATOM    933  C   ASN P  95     -16.582   6.065  21.856  0.00  0.00      PROA  
ATOM    934  O   ASN P  95     -16.666   6.039  20.629  0.00  0.00      PROA  
ATOM    935  N   GLN P  96     -16.876   4.923  22.584  0.00  0.00      PROA  
ATOM    936  HN  GLN P  96     -16.648   4.903  23.554  0.00  0.00      PROA  
ATOM    937  CA  GLN P  96     -17.371   3.626  22.095  0.00  0.00      PROA  
ATOM    938  HA  GLN P  96     -17.753   3.142  22.981  0.00  0.00      PROA  
ATOM    939  CB  GLN P  96     -18.410   3.648  20.928  0.00  0.00      PROA  
ATOM    940  HB1 GLN P  96     -18.641   2.630  20.549  0.00  0.00      PROA  
ATOM    941  HB2 GLN P  96     -17.926   4.000  19.992  0.00  0.00      PROA  
ATOM    942  CG  GLN P  96     -19.774   4.390  21.233  0.00  0.00      PROA  
ATOM    943  HG1 GLN P  96     -20.582   3.949  20.612  0.00  0.00      PROA  
ATOM    944  HG2 GLN P  96     -19.712   5.448  20.899  0.00  0.00      PROA  
ATOM    945  CD  GLN P  96     -20.142   4.383  22.668  0.00  0.00      PROA  
ATOM    946  OE1 GLN P  96     -20.208   5.325  23.403  0.00  0.00      PROA  
ATOM    947  NE2 GLN P  96     -20.349   3.148  23.108  0.00  0.00      PROA  
ATOM    948 HE21 GLN P  96     -20.861   3.070  23.963  0.00  0.00      PROA  
ATOM    949 HE22 GLN P  96     -20.155   2.414  22.456  0.00  0.00      PROA  
ATOM    950  C   GLN P  96     -16.228   2.696  21.747  0.00  0.00      PROA  
ATOM    951  O   GLN P  96     -15.838   2.446  20.620  0.00  0.00      PROA  
ATOM    952  N   THR P  97     -15.506   2.313  22.833  0.00  0.00      PROA  
ATOM    953  HN  THR P  97     -15.841   2.420  23.766  0.00  0.00      PROA  
ATOM    954  CA  THR P  97     -14.147   1.792  22.642  0.00  0.00      PROA  
ATOM    955  HA  THR P  97     -13.631   2.422  21.933  0.00  0.00      PROA  
ATOM    956  CB  THR P  97     -13.249   1.809  23.937  0.00  0.00      PROA  
ATOM    957  HB  THR P  97     -13.585   1.164  24.777  0.00  0.00      PROA  
ATOM    958  OG1 THR P  97     -13.084   3.134  24.547  0.00  0.00      PROA  
ATOM    959  HG1 THR P  97     -12.578   2.992  25.351  0.00  0.00      PROA  
ATOM    960  CG2 THR P  97     -11.801   1.460  23.529  0.00  0.00      PROA  
ATOM    961 HG21 THR P  97     -11.092   1.780  24.323  0.00  0.00      PROA  
ATOM    962 HG22 THR P  97     -11.403   1.952  22.616  0.00  0.00      PROA  
ATOM    963 HG23 THR P  97     -11.774   0.353  23.442  0.00  0.00      PROA  
ATOM    964  C   THR P  97     -14.130   0.363  22.212  0.00  0.00      PROA  
ATOM    965  O   THR P  97     -14.564  -0.500  22.954  0.00  0.00      PROA  
ATOM    966  N   GLY P  98     -13.763   0.014  20.949  0.00  0.00      PROA  
ATOM    967  HN  GLY P  98     -13.414   0.717  20.335  0.00  0.00      PROA  
ATOM    968  CA  GLY P  98     -13.667  -1.272  20.306  0.00  0.00      PROA  
ATOM    969  HA1 GLY P  98     -13.238  -1.130  19.325  0.00  0.00      PROA  
ATOM    970  HA2 GLY P  98     -14.659  -1.692  20.377  0.00  0.00      PROA  
ATOM    971  C   GLY P  98     -12.823  -2.342  21.067  0.00  0.00      PROA  
ATOM    972  O   GLY P  98     -11.967  -2.026  21.847  0.00  0.00      PROA  
ATOM    973  N   LYS P  99     -13.198  -3.576  20.811  0.00  0.00      PROA  
ATOM    974  HN  LYS P  99     -13.722  -3.754  19.982  0.00  0.00      PROA  
ATOM    975  CA  LYS P  99     -12.565  -4.739  21.429  0.00  0.00      PROA  
ATOM    976  HA  LYS P  99     -12.854  -4.720  22.470  0.00  0.00      PROA  
ATOM    977  CB  LYS P  99     -13.195  -6.059  20.971  0.00  0.00      PROA  
ATOM    978  HB1 LYS P  99     -12.667  -6.955  21.362  0.00  0.00      PROA  
ATOM    979  HB2 LYS P  99     -13.062  -6.073  19.868  0.00  0.00      PROA  
ATOM    980  CG  LYS P  99     -14.720  -6.285  21.318  0.00  0.00      PROA  
ATOM    981  HG1 LYS P  99     -15.141  -7.076  20.662  0.00  0.00      PROA  
ATOM    982  HG2 LYS P  99     -15.271  -5.334  21.157  0.00  0.00      PROA  
ATOM    983  CD  LYS P  99     -14.892  -6.767  22.792  0.00  0.00      PROA  
ATOM    984  HD1 LYS P  99     -14.211  -6.015  23.245  0.00  0.00      PROA  
ATOM    985  HD2 LYS P  99     -14.527  -7.810  22.911  0.00  0.00      PROA  
ATOM    986  CE  LYS P  99     -16.217  -6.391  23.450  0.00  0.00      PROA  
ATOM    987  HE1 LYS P  99     -16.482  -5.337  23.220  0.00  0.00      PROA  
ATOM    988  HE2 LYS P  99     -16.094  -6.459  24.552  0.00  0.00      PROA  
ATOM    989  NZ  LYS P  99     -17.276  -7.302  23.007  0.00  0.00      PROA  
ATOM    990  HZ1 LYS P  99     -17.786  -7.069  22.132  0.00  0.00      PROA  
ATOM    991  HZ2 LYS P  99     -18.021  -7.340  23.732  0.00  0.00      PROA  
ATOM    992  HZ3 LYS P  99     -16.869  -8.242  22.826  0.00  0.00      PROA  
ATOM    993  C   LYS P  99     -11.033  -4.834  21.264  0.00  0.00      PROA  
ATOM    994  O   LYS P  99     -10.450  -4.543  20.194  0.00  0.00      PROA  
ATOM    995  N   LYS P 100     -10.287  -5.308  22.256  0.00  0.00      PROA  
ATOM    996  HN  LYS P 100     -10.623  -5.747  23.086  0.00  0.00      PROA  
ATOM    997  CA  LYS P 100      -8.851  -5.183  22.281  0.00  0.00      PROA  
ATOM    998  HA  LYS P 100      -8.414  -4.687  21.427  0.00  0.00      PROA  
ATOM    999  CB  LYS P 100      -8.516  -4.385  23.473  0.00  0.00      PROA  
ATOM   1000  HB1 LYS P 100      -7.428  -4.447  23.689  0.00  0.00      PROA  
ATOM   1001  HB2 LYS P 100      -9.057  -4.817  24.342  0.00  0.00      PROA  
ATOM   1002  CG  LYS P 100      -8.968  -2.965  23.486  0.00  0.00      PROA  
ATOM   1003  HG1 LYS P 100      -8.873  -2.551  24.513  0.00  0.00      PROA  
ATOM   1004  HG2 LYS P 100     -10.033  -2.823  23.200  0.00  0.00      PROA  
ATOM   1005  CD  LYS P 100      -8.181  -2.184  22.382  0.00  0.00      PROA  
ATOM   1006  HD1 LYS P 100      -8.669  -2.516  21.440  0.00  0.00      PROA  
ATOM   1007  HD2 LYS P 100      -7.131  -2.529  22.495  0.00  0.00      PROA  
ATOM   1008  CE  LYS P 100      -8.442  -0.715  22.557  0.00  0.00      PROA  
ATOM   1009  HE1 LYS P 100      -8.361  -0.456  23.634  0.00  0.00      PROA  
ATOM   1010  HE2 LYS P 100      -9.475  -0.577  22.173  0.00  0.00      PROA  
ATOM   1011  NZ  LYS P 100      -7.638   0.097  21.678  0.00  0.00      PROA  
ATOM   1012  HZ1 LYS P 100      -7.633   1.106  21.930  0.00  0.00      PROA  
ATOM   1013  HZ2 LYS P 100      -8.027   0.014  20.717  0.00  0.00      PROA  
ATOM   1014  HZ3 LYS P 100      -6.676  -0.295  21.628  0.00  0.00      PROA  
ATOM   1015  C   LYS P 100      -8.304  -6.598  22.357  0.00  0.00      PROA  
ATOM   1016  O   LYS P 100      -8.530  -7.238  23.402  0.00  0.00      PROA  
ATOM   1017  N   TYR P 101      -7.587  -7.066  21.268  0.00  0.00      PROA  
ATOM   1018  HN  TYR P 101      -7.653  -6.589  20.394  0.00  0.00      PROA  
ATOM   1019  CA  TYR P 101      -6.906  -8.378  21.375  0.00  0.00      PROA  
ATOM   1020  HA  TYR P 101      -7.492  -9.061  21.972  0.00  0.00      PROA  
ATOM   1021  CB  TYR P 101      -6.751  -9.030  19.907  0.00  0.00      PROA  
ATOM   1022  HB1 TYR P 101      -6.314 -10.045  20.024  0.00  0.00      PROA  
ATOM   1023  HB2 TYR P 101      -6.154  -8.363  19.250  0.00  0.00      PROA  
ATOM   1024  CG  TYR P 101      -8.105  -9.281  19.330  0.00  0.00      PROA  
ATOM   1025  CD1 TYR P 101      -8.490  -8.397  18.240  0.00  0.00      PROA  
ATOM   1026  HD1 TYR P 101      -7.830  -7.581  17.983  0.00  0.00      PROA  
ATOM   1027  CE1 TYR P 101      -9.680  -8.620  17.524  0.00  0.00      PROA  
ATOM   1028  HE1 TYR P 101     -10.019  -7.818  16.884  0.00  0.00      PROA  
ATOM   1029  CZ  TYR P 101     -10.525  -9.641  18.037  0.00  0.00      PROA  
ATOM   1030  OH  TYR P 101     -11.837  -9.733  17.481  0.00  0.00      PROA  
ATOM   1031  HH  TYR P 101     -12.371 -10.270  18.072  0.00  0.00      PROA  
ATOM   1032  CD2 TYR P 101      -9.001 -10.321  19.709  0.00  0.00      PROA  
ATOM   1033  HD2 TYR P 101      -8.665 -11.060  20.421  0.00  0.00      PROA  
ATOM   1034  CE2 TYR P 101     -10.173 -10.501  19.094  0.00  0.00      PROA  
ATOM   1035  HE2 TYR P 101     -10.861 -11.223  19.508  0.00  0.00      PROA  
ATOM   1036  C   TYR P 101      -5.533  -8.290  22.033  0.00  0.00      PROA  
ATOM   1037  O   TYR P 101      -4.828  -7.303  21.915  0.00  0.00      PROA  
ATOM   1038  N   GLN P 102      -5.053  -9.396  22.696  0.00  0.00      PROA  
ATOM   1039  HN  GLN P 102      -5.628 -10.201  22.572  0.00  0.00      PROA  
ATOM   1040  CA  GLN P 102      -3.752  -9.489  23.332  0.00  0.00      PROA  
ATOM   1041  HA  GLN P 102      -3.452  -8.543  23.757  0.00  0.00      PROA  
ATOM   1042  CB  GLN P 102      -3.745 -10.364  24.668  0.00  0.00      PROA  
ATOM   1043  HB1 GLN P 102      -2.719 -10.341  25.095  0.00  0.00      PROA  
ATOM   1044  HB2 GLN P 102      -4.066 -11.376  24.342  0.00  0.00      PROA  
ATOM   1045  CG  GLN P 102      -4.877  -9.911  25.741  0.00  0.00      PROA  
ATOM   1046  HG1 GLN P 102      -5.929  -9.937  25.386  0.00  0.00      PROA  
ATOM   1047  HG2 GLN P 102      -4.630  -8.873  26.050  0.00  0.00      PROA  
ATOM   1048  CD  GLN P 102      -4.967 -10.898  26.898  0.00  0.00      PROA  
ATOM   1049  OE1 GLN P 102      -5.433 -11.985  26.604  0.00  0.00      PROA  
ATOM   1050  NE2 GLN P 102      -4.829 -10.391  28.145  0.00  0.00      PROA  
ATOM   1051 HE21 GLN P 102      -5.192 -10.904  28.922  0.00  0.00      PROA  
ATOM   1052 HE22 GLN P 102      -4.414  -9.497  28.317  0.00  0.00      PROA  
ATOM   1053  C   GLN P 102      -2.729  -9.995  22.336  0.00  0.00      PROA  
ATOM   1054  O   GLN P 102      -1.760 -10.683  22.687  0.00  0.00      PROA  
ATOM   1055  N   TRP P 103      -2.925  -9.776  21.041  0.00  0.00      PROA  
ATOM   1056  HN  TRP P 103      -3.693  -9.269  20.659  0.00  0.00      PROA  
ATOM   1057  CA  TRP P 103      -2.024 -10.303  20.028  0.00  0.00      PROA  
ATOM   1058  HA  TRP P 103      -1.970 -11.373  20.169  0.00  0.00      PROA  
ATOM   1059  CB  TRP P 103      -2.508 -10.078  18.594  0.00  0.00      PROA  
ATOM   1060  HB1 TRP P 103      -1.852 -10.368  17.745  0.00  0.00      PROA  
ATOM   1061  HB2 TRP P 103      -2.440  -8.992  18.368  0.00  0.00      PROA  
ATOM   1062  CG  TRP P 103      -3.877 -10.610  18.373  0.00  0.00      PROA  
ATOM   1063  CD1 TRP P 103      -4.361 -11.812  18.818  0.00  0.00      PROA  
ATOM   1064  HD1 TRP P 103      -3.830 -12.502  19.457  0.00  0.00      PROA  
ATOM   1065  NE1 TRP P 103      -5.529 -12.107  18.217  0.00  0.00      PROA  
ATOM   1066  HE1 TRP P 103      -5.901 -13.009  18.240  0.00  0.00      PROA  
ATOM   1067  CE2 TRP P 103      -5.789 -11.146  17.271  0.00  0.00      PROA  
ATOM   1068  CD2 TRP P 103      -4.766 -10.134  17.386  0.00  0.00      PROA  
ATOM   1069  CE3 TRP P 103      -4.753  -9.038  16.566  0.00  0.00      PROA  
ATOM   1070  HE3 TRP P 103      -4.036  -8.230  16.576  0.00  0.00      PROA  
ATOM   1071  CZ3 TRP P 103      -5.860  -8.924  15.683  0.00  0.00      PROA  
ATOM   1072  HZ3 TRP P 103      -5.894  -8.023  15.088  0.00  0.00      PROA  
ATOM   1073  CZ2 TRP P 103      -6.849 -10.974  16.481  0.00  0.00      PROA  
ATOM   1074  HZ2 TRP P 103      -7.636 -11.711  16.544  0.00  0.00      PROA  
ATOM   1075  CH2 TRP P 103      -6.915  -9.879  15.639  0.00  0.00      PROA  
ATOM   1076  HH2 TRP P 103      -7.685  -9.744  14.893  0.00  0.00      PROA  
ATOM   1077  C   TRP P 103      -0.626  -9.738  20.136  0.00  0.00      PROA  
ATOM   1078  O   TRP P 103      -0.491  -8.566  20.118  0.00  0.00      PROA  
ATOM   1079  N   ASP P 104       0.449 -10.565  20.236  0.00  0.00      PROA  
ATOM   1080  HN  ASP P 104       0.403 -11.559  20.288  0.00  0.00      PROA  
ATOM   1081  CA  ASP P 104       1.835 -10.104  20.190  0.00  0.00      PROA  
ATOM   1082  HA  ASP P 104       1.909  -9.380  20.988  0.00  0.00      PROA  
ATOM   1083  CB  ASP P 104       2.882 -11.241  20.742  0.00  0.00      PROA  
ATOM   1084  HB1 ASP P 104       2.321 -11.934  21.405  0.00  0.00      PROA  
ATOM   1085  HB2 ASP P 104       3.641 -10.808  21.429  0.00  0.00      PROA  
ATOM   1086  CG  ASP P 104       3.475 -12.110  19.684  0.00  0.00      PROA  
ATOM   1087  OD1 ASP P 104       2.779 -12.586  18.722  0.00  0.00      PROA  
ATOM   1088  OD2 ASP P 104       4.683 -12.506  19.804  0.00  0.00      PROA  
ATOM   1089  C   ASP P 104       2.424  -9.478  18.919  0.00  0.00      PROA  
ATOM   1090  O   ASP P 104       1.752  -9.485  17.868  0.00  0.00      PROA  
ATOM   1091  N   ALA P 105       3.647  -8.880  18.930  0.00  0.00      PROA  
ATOM   1092  HN  ALA P 105       4.111  -8.832  19.811  0.00  0.00      PROA  
ATOM   1093  CA  ALA P 105       4.171  -8.176  17.783  0.00  0.00      PROA  
ATOM   1094  HA  ALA P 105       3.491  -7.406  17.448  0.00  0.00      PROA  
ATOM   1095  CB  ALA P 105       5.476  -7.503  18.189  0.00  0.00      PROA  
ATOM   1096  HB1 ALA P 105       6.042  -6.943  17.414  0.00  0.00      PROA  
ATOM   1097  HB2 ALA P 105       6.170  -8.265  18.602  0.00  0.00      PROA  
ATOM   1098  HB3 ALA P 105       5.293  -6.778  19.011  0.00  0.00      PROA  
ATOM   1099  C   ALA P 105       4.487  -8.947  16.499  0.00  0.00      PROA  
ATOM   1100  O   ALA P 105       4.140  -8.537  15.391  0.00  0.00      PROA  
ATOM   1101  N   GLU P 106       5.026 -10.149  16.646  0.00  0.00      PROA  
ATOM   1102  HN  GLU P 106       5.391 -10.296  17.561  0.00  0.00      PROA  
ATOM   1103  CA  GLU P 106       5.098 -11.139  15.558  0.00  0.00      PROA  
ATOM   1104  HA  GLU P 106       5.590 -10.622  14.747  0.00  0.00      PROA  
ATOM   1105  CB  GLU P 106       5.986 -12.304  15.957  0.00  0.00      PROA  
ATOM   1106  HB1 GLU P 106       5.565 -13.214  15.479  0.00  0.00      PROA  
ATOM   1107  HB2 GLU P 106       5.879 -12.491  17.047  0.00  0.00      PROA  
ATOM   1108  CG  GLU P 106       7.436 -11.968  15.639  0.00  0.00      PROA  
ATOM   1109  HG1 GLU P 106       7.517 -10.864  15.542  0.00  0.00      PROA  
ATOM   1110  HG2 GLU P 106       7.644 -12.336  14.611  0.00  0.00      PROA  
ATOM   1111  CD  GLU P 106       8.410 -12.447  16.643  0.00  0.00      PROA  
ATOM   1112  OE1 GLU P 106       9.625 -12.320  16.331  0.00  0.00      PROA  
ATOM   1113  OE2 GLU P 106       8.154 -12.761  17.843  0.00  0.00      PROA  
ATOM   1114  C   GLU P 106       3.710 -11.514  15.106  0.00  0.00      PROA  
ATOM   1115  O   GLU P 106       3.468 -11.740  13.936  0.00  0.00      PROA  
ATOM   1116  N   THR P 107       2.715 -11.651  16.022  0.00  0.00      PROA  
ATOM   1117  HN  THR P 107       2.776 -11.783  17.009  0.00  0.00      PROA  
ATOM   1118  CA  THR P 107       1.338 -11.853  15.544  0.00  0.00      PROA  
ATOM   1119  HA  THR P 107       1.405 -12.712  14.893  0.00  0.00      PROA  
ATOM   1120  CB  THR P 107       0.353 -12.254  16.648  0.00  0.00      PROA  
ATOM   1121  HB  THR P 107       0.116 -11.331  17.219  0.00  0.00      PROA  
ATOM   1122  OG1 THR P 107       0.772 -13.316  17.526  0.00  0.00      PROA  
ATOM   1123  HG1 THR P 107       1.613 -13.072  17.920  0.00  0.00      PROA  
ATOM   1124  CG2 THR P 107      -0.992 -12.620  16.040  0.00  0.00      PROA  
ATOM   1125 HG21 THR P 107      -0.828 -13.595  15.533  0.00  0.00      PROA  
ATOM   1126 HG22 THR P 107      -1.518 -11.996  15.286  0.00  0.00      PROA  
ATOM   1127 HG23 THR P 107      -1.814 -12.843  16.752  0.00  0.00      PROA  
ATOM   1128  C   THR P 107       0.751 -10.786  14.676  0.00  0.00      PROA  
ATOM   1129  O   THR P 107       0.179 -11.005  13.633  0.00  0.00      PROA  
ATOM   1130  N   GLN P 108       0.978  -9.542  15.086  0.00  0.00      PROA  
ATOM   1131  HN  GLN P 108       1.423  -9.355  15.959  0.00  0.00      PROA  
ATOM   1132  CA  GLN P 108       0.606  -8.421  14.324  0.00  0.00      PROA  
ATOM   1133  HA  GLN P 108      -0.454  -8.462  14.123  0.00  0.00      PROA  
ATOM   1134  CB  GLN P 108       0.820  -7.113  15.112  0.00  0.00      PROA  
ATOM   1135  HB1 GLN P 108       0.517  -6.249  14.483  0.00  0.00      PROA  
ATOM   1136  HB2 GLN P 108       1.865  -7.026  15.478  0.00  0.00      PROA  
ATOM   1137  CG  GLN P 108       0.096  -6.912  16.474  0.00  0.00      PROA  
ATOM   1138  HG1 GLN P 108       0.068  -7.785  17.160  0.00  0.00      PROA  
ATOM   1139  HG2 GLN P 108      -0.987  -6.734  16.299  0.00  0.00      PROA  
ATOM   1140  CD  GLN P 108       0.602  -5.763  17.299  0.00  0.00      PROA  
ATOM   1141  OE1 GLN P 108       1.317  -4.878  16.787  0.00  0.00      PROA  
ATOM   1142  NE2 GLN P 108       0.280  -5.673  18.614  0.00  0.00      PROA  
ATOM   1143 HE21 GLN P 108       0.500  -4.835  19.115  0.00  0.00      PROA  
ATOM   1144 HE22 GLN P 108       0.157  -6.471  19.204  0.00  0.00      PROA  
ATOM   1145  C   GLN P 108       1.354  -8.317  13.010  0.00  0.00      PROA  
ATOM   1146  O   GLN P 108       0.803  -7.946  11.961  0.00  0.00      PROA  
ATOM   1147  N   GLY P 109       2.715  -8.661  12.975  0.00  0.00      PROA  
ATOM   1148  HN  GLY P 109       3.167  -8.894  13.832  0.00  0.00      PROA  
ATOM   1149  CA  GLY P 109       3.426  -8.765  11.712  0.00  0.00      PROA  
ATOM   1150  HA1 GLY P 109       4.441  -9.117  11.824  0.00  0.00      PROA  
ATOM   1151  HA2 GLY P 109       3.315  -7.845  11.158  0.00  0.00      PROA  
ATOM   1152  C   GLY P 109       2.822  -9.833  10.800  0.00  0.00      PROA  
ATOM   1153  O   GLY P 109       2.769  -9.615   9.615  0.00  0.00      PROA  
ATOM   1154  N   TRP P 110       2.377 -11.035  11.268  0.00  0.00      PROA  
ATOM   1155  HN  TRP P 110       2.505 -11.145  12.250  0.00  0.00      PROA  
ATOM   1156  CA  TRP P 110       1.849 -12.123  10.517  0.00  0.00      PROA  
ATOM   1157  HA  TRP P 110       2.488 -12.330   9.671  0.00  0.00      PROA  
ATOM   1158  CB  TRP P 110       1.841 -13.504  11.157  0.00  0.00      PROA  
ATOM   1159  HB1 TRP P 110       1.279 -14.283  10.599  0.00  0.00      PROA  
ATOM   1160  HB2 TRP P 110       1.331 -13.409  12.139  0.00  0.00      PROA  
ATOM   1161  CG  TRP P 110       3.171 -14.152  11.289  0.00  0.00      PROA  
ATOM   1162  CD1 TRP P 110       3.799 -14.432  12.459  0.00  0.00      PROA  
ATOM   1163  HD1 TRP P 110       3.467 -14.296  13.478  0.00  0.00      PROA  
ATOM   1164  NE1 TRP P 110       5.049 -15.012  12.216  0.00  0.00      PROA  
ATOM   1165  HE1 TRP P 110       5.676 -15.232  12.930  0.00  0.00      PROA  
ATOM   1166  CE2 TRP P 110       5.200 -15.068  10.890  0.00  0.00      PROA  
ATOM   1167  CD2 TRP P 110       3.975 -14.623  10.261  0.00  0.00      PROA  
ATOM   1168  CE3 TRP P 110       3.947 -14.611   8.849  0.00  0.00      PROA  
ATOM   1169  HE3 TRP P 110       3.089 -14.197   8.339  0.00  0.00      PROA  
ATOM   1170  CZ3 TRP P 110       4.975 -15.179   8.157  0.00  0.00      PROA  
ATOM   1171  HZ3 TRP P 110       4.872 -15.269   7.086  0.00  0.00      PROA  
ATOM   1172  CZ2 TRP P 110       6.268 -15.556  10.144  0.00  0.00      PROA  
ATOM   1173  HZ2 TRP P 110       7.248 -15.881  10.461  0.00  0.00      PROA  
ATOM   1174  CH2 TRP P 110       6.090 -15.728   8.757  0.00  0.00      PROA  
ATOM   1175  HH2 TRP P 110       6.861 -16.075   8.086  0.00  0.00      PROA  
ATOM   1176  C   TRP P 110       0.502 -11.922   9.901  0.00  0.00      PROA  
ATOM   1177  O   TRP P 110       0.114 -12.445   8.886  0.00  0.00      PROA  
ATOM   1178  N   ILE P 111      -0.384 -11.067  10.453  0.00  0.00      PROA  
ATOM   1179  HN  ILE P 111      -0.066 -10.692  11.321  0.00  0.00      PROA  
ATOM   1180  CA  ILE P 111      -1.607 -10.576   9.898  0.00  0.00      PROA  
ATOM   1181  HA  ILE P 111      -2.184 -11.418   9.544  0.00  0.00      PROA  
ATOM   1182  CB  ILE P 111      -2.395  -9.888  10.983  0.00  0.00      PROA  
ATOM   1183  HB  ILE P 111      -1.753  -9.170  11.536  0.00  0.00      PROA  
ATOM   1184  CG2 ILE P 111      -3.645  -9.175  10.553  0.00  0.00      PROA  
ATOM   1185 HG21 ILE P 111      -3.870  -8.341  11.253  0.00  0.00      PROA  
ATOM   1186 HG22 ILE P 111      -4.507  -9.874  10.492  0.00  0.00      PROA  
ATOM   1187 HG23 ILE P 111      -3.497  -8.759   9.534  0.00  0.00      PROA  
ATOM   1188  CG1 ILE P 111      -2.818 -10.958  12.059  0.00  0.00      PROA  
ATOM   1189 HG11 ILE P 111      -1.928 -11.566  12.327  0.00  0.00      PROA  
ATOM   1190 HG12 ILE P 111      -3.493 -11.629  11.487  0.00  0.00      PROA  
ATOM   1191  CD  ILE P 111      -3.388 -10.430  13.391  0.00  0.00      PROA  
ATOM   1192  HD1 ILE P 111      -4.262  -9.786  13.154  0.00  0.00      PROA  
ATOM   1193  HD2 ILE P 111      -2.534  -9.840  13.789  0.00  0.00      PROA  
ATOM   1194  HD3 ILE P 111      -3.684 -11.331  13.969  0.00  0.00      PROA  
ATOM   1195  C   ILE P 111      -1.355  -9.704   8.660  0.00  0.00      PROA  
ATOM   1196  O   ILE P 111      -2.017  -9.850   7.620  0.00  0.00      PROA  
ATOM   1197  N   LEU P 112      -0.452  -8.695   8.759  0.00  0.00      PROA  
ATOM   1198  HN  LEU P 112       0.087  -8.483   9.571  0.00  0.00      PROA  
ATOM   1199  CA  LEU P 112      -0.011  -7.819   7.631  0.00  0.00      PROA  
ATOM   1200  HA  LEU P 112      -0.927  -7.513   7.147  0.00  0.00      PROA  
ATOM   1201  CB  LEU P 112       0.860  -6.711   8.258  0.00  0.00      PROA  
ATOM   1202  HB1 LEU P 112       1.213  -6.032   7.452  0.00  0.00      PROA  
ATOM   1203  HB2 LEU P 112       1.676  -7.247   8.789  0.00  0.00      PROA  
ATOM   1204  CG  LEU P 112       0.081  -5.817   9.231  0.00  0.00      PROA  
ATOM   1205  HG  LEU P 112      -0.500  -6.391   9.984  0.00  0.00      PROA  
ATOM   1206  CD1 LEU P 112       1.133  -4.989   9.976  0.00  0.00      PROA  
ATOM   1207 HD11 LEU P 112       1.647  -4.275   9.296  0.00  0.00      PROA  
ATOM   1208 HD12 LEU P 112       1.892  -5.667  10.422  0.00  0.00      PROA  
ATOM   1209 HD13 LEU P 112       0.738  -4.342  10.789  0.00  0.00      PROA  
ATOM   1210  CD2 LEU P 112      -1.136  -4.976   8.596  0.00  0.00      PROA  
ATOM   1211 HD21 LEU P 112      -1.943  -5.699   8.349  0.00  0.00      PROA  
ATOM   1212 HD22 LEU P 112      -0.757  -4.490   7.671  0.00  0.00      PROA  
ATOM   1213 HD23 LEU P 112      -1.468  -4.179   9.295  0.00  0.00      PROA  
ATOM   1214  C   LEU P 112       0.827  -8.556   6.616  0.00  0.00      PROA  
ATOM   1215  O   LEU P 112       0.845  -8.267   5.429  0.00  0.00      PROA  
ATOM   1216  N   GLY P 113       1.737  -9.537   7.023  0.00  0.00      PROA  
ATOM   1217  HN  GLY P 113       1.892  -9.693   7.996  0.00  0.00      PROA  
ATOM   1218  CA  GLY P 113       2.529 -10.245   5.984  0.00  0.00      PROA  
ATOM   1219  HA1 GLY P 113       3.123 -10.878   6.625  0.00  0.00      PROA  
ATOM   1220  HA2 GLY P 113       2.894  -9.534   5.257  0.00  0.00      PROA  
ATOM   1221  C   GLY P 113       1.709 -11.279   5.255  0.00  0.00      PROA  
ATOM   1222  O   GLY P 113       1.805 -11.393   4.061  0.00  0.00      PROA  
ATOM   1223  N   SER P 114       0.816 -11.954   5.967  0.00  0.00      PROA  
ATOM   1224  HN  SER P 114       0.532 -11.748   6.900  0.00  0.00      PROA  
ATOM   1225  CA  SER P 114       0.079 -13.159   5.416  0.00  0.00      PROA  
ATOM   1226  HA  SER P 114       0.894 -13.804   5.123  0.00  0.00      PROA  
ATOM   1227  CB  SER P 114      -0.799 -13.989   6.389  0.00  0.00      PROA  
ATOM   1228  HB1 SER P 114      -0.174 -14.450   7.184  0.00  0.00      PROA  
ATOM   1229  HB2 SER P 114      -1.363 -14.746   5.804  0.00  0.00      PROA  
ATOM   1230  OG  SER P 114      -1.817 -13.256   6.992  0.00  0.00      PROA  
ATOM   1231  HG1 SER P 114      -1.308 -12.667   7.553  0.00  0.00      PROA  
ATOM   1232  C   SER P 114      -0.739 -12.872   4.152  0.00  0.00      PROA  
ATOM   1233  O   SER P 114      -0.888 -13.690   3.271  0.00  0.00      PROA  
ATOM   1234  N   PHE P 115      -1.264 -11.615   4.111  0.00  0.00      PROA  
ATOM   1235  HN  PHE P 115      -1.178 -10.998   4.888  0.00  0.00      PROA  
ATOM   1236  CA  PHE P 115      -1.913 -11.041   2.953  0.00  0.00      PROA  
ATOM   1237  HA  PHE P 115      -2.791 -11.651   2.799  0.00  0.00      PROA  
ATOM   1238  CB  PHE P 115      -2.056  -9.492   3.363  0.00  0.00      PROA  
ATOM   1239  HB1 PHE P 115      -1.228  -9.036   3.947  0.00  0.00      PROA  
ATOM   1240  HB2 PHE P 115      -2.905  -9.408   4.075  0.00  0.00      PROA  
ATOM   1241  CG  PHE P 115      -2.448  -8.561   2.152  0.00  0.00      PROA  
ATOM   1242  CD1 PHE P 115      -3.470  -8.921   1.261  0.00  0.00      PROA  
ATOM   1243  HD1 PHE P 115      -3.911  -9.895   1.413  0.00  0.00      PROA  
ATOM   1244  CE1 PHE P 115      -3.857  -7.951   0.312  0.00  0.00      PROA  
ATOM   1245  HE1 PHE P 115      -4.720  -8.153  -0.305  0.00  0.00      PROA  
ATOM   1246  CZ  PHE P 115      -3.209  -6.721   0.179  0.00  0.00      PROA  
ATOM   1247  HZ  PHE P 115      -3.473  -5.976  -0.557  0.00  0.00      PROA  
ATOM   1248  CD2 PHE P 115      -1.755  -7.360   2.025  0.00  0.00      PROA  
ATOM   1249  HD2 PHE P 115      -0.981  -7.187   2.758  0.00  0.00      PROA  
ATOM   1250  CE2 PHE P 115      -2.128  -6.454   0.998  0.00  0.00      PROA  
ATOM   1251  HE2 PHE P 115      -1.551  -5.561   0.809  0.00  0.00      PROA  
ATOM   1252  C   PHE P 115      -1.045 -11.137   1.648  0.00  0.00      PROA  
ATOM   1253  O   PHE P 115      -1.521 -11.443   0.568  0.00  0.00      PROA  
ATOM   1254  N   PHE P 116       0.274 -10.977   1.760  0.00  0.00      PROA  
ATOM   1255  HN  PHE P 116       0.756 -10.647   2.568  0.00  0.00      PROA  
ATOM   1256  CA  PHE P 116       1.240 -10.967   0.676  0.00  0.00      PROA  
ATOM   1257  HA  PHE P 116       0.775 -10.424  -0.133  0.00  0.00      PROA  
ATOM   1258  CB  PHE P 116       2.464 -10.090   1.004  0.00  0.00      PROA  
ATOM   1259  HB1 PHE P 116       3.292 -10.124   0.264  0.00  0.00      PROA  
ATOM   1260  HB2 PHE P 116       2.973 -10.436   1.930  0.00  0.00      PROA  
ATOM   1261  CG  PHE P 116       2.074  -8.601   0.978  0.00  0.00      PROA  
ATOM   1262  CD1 PHE P 116       1.796  -7.899  -0.220  0.00  0.00      PROA  
ATOM   1263  HD1 PHE P 116       1.741  -8.417  -1.167  0.00  0.00      PROA  
ATOM   1264  CE1 PHE P 116       1.560  -6.563  -0.296  0.00  0.00      PROA  
ATOM   1265  HE1 PHE P 116       1.408  -6.089  -1.254  0.00  0.00      PROA  
ATOM   1266  CZ  PHE P 116       1.531  -5.832   0.864  0.00  0.00      PROA  
ATOM   1267  HZ  PHE P 116       1.343  -4.768   0.849  0.00  0.00      PROA  
ATOM   1268  CD2 PHE P 116       2.012  -7.833   2.159  0.00  0.00      PROA  
ATOM   1269  HD2 PHE P 116       2.108  -8.267   3.143  0.00  0.00      PROA  
ATOM   1270  CE2 PHE P 116       1.631  -6.477   2.135  0.00  0.00      PROA  
ATOM   1271  HE2 PHE P 116       1.439  -5.857   2.998  0.00  0.00      PROA  
ATOM   1272  C   PHE P 116       1.606 -12.317   0.122  0.00  0.00      PROA  
ATOM   1273  O   PHE P 116       1.995 -12.446  -1.029  0.00  0.00      PROA  
ATOM   1274  N   TYR P 117       1.296 -13.287   1.045  0.00  0.00      PROA  
ATOM   1275  HN  TYR P 117       0.856 -13.051   1.908  0.00  0.00      PROA  
ATOM   1276  CA  TYR P 117       1.403 -14.694   0.793  0.00  0.00      PROA  
ATOM   1277  HA  TYR P 117       2.324 -14.878   0.261  0.00  0.00      PROA  
ATOM   1278  CB  TYR P 117       1.559 -15.554   2.050  0.00  0.00      PROA  
ATOM   1279  HB1 TYR P 117       1.587 -16.638   1.808  0.00  0.00      PROA  
ATOM   1280  HB2 TYR P 117       0.706 -15.417   2.749  0.00  0.00      PROA  
ATOM   1281  CG  TYR P 117       2.944 -15.344   2.696  0.00  0.00      PROA  
ATOM   1282  CD1 TYR P 117       3.962 -16.323   2.838  0.00  0.00      PROA  
ATOM   1283  HD1 TYR P 117       3.745 -17.255   2.338  0.00  0.00      PROA  
ATOM   1284  CE1 TYR P 117       5.157 -16.050   3.571  0.00  0.00      PROA  
ATOM   1285  HE1 TYR P 117       5.925 -16.808   3.532  0.00  0.00      PROA  
ATOM   1286  CZ  TYR P 117       5.350 -14.860   4.173  0.00  0.00      PROA  
ATOM   1287  OH  TYR P 117       6.643 -14.594   4.741  0.00  0.00      PROA  
ATOM   1288  HH  TYR P 117       6.596 -13.708   5.107  0.00  0.00      PROA  
ATOM   1289  CD2 TYR P 117       3.097 -14.257   3.557  0.00  0.00      PROA  
ATOM   1290  HD2 TYR P 117       2.239 -13.606   3.631  0.00  0.00      PROA  
ATOM   1291  CE2 TYR P 117       4.335 -13.959   4.210  0.00  0.00      PROA  
ATOM   1292  HE2 TYR P 117       4.431 -13.171   4.942  0.00  0.00      PROA  
ATOM   1293  C   TYR P 117       0.324 -15.280  -0.096  0.00  0.00      PROA  
ATOM   1294  O   TYR P 117       0.592 -16.255  -0.815  0.00  0.00      PROA  
ATOM   1295  N   GLY P 118      -0.841 -14.627  -0.166  0.00  0.00      PROA  
ATOM   1296  HN  GLY P 118      -0.985 -13.847   0.438  0.00  0.00      PROA  
ATOM   1297  CA  GLY P 118      -1.751 -14.841  -1.264  0.00  0.00      PROA  
ATOM   1298  HA1 GLY P 118      -2.688 -14.450  -0.897  0.00  0.00      PROA  
ATOM   1299  HA2 GLY P 118      -1.811 -15.858  -1.622  0.00  0.00      PROA  
ATOM   1300  C   GLY P 118      -1.467 -14.054  -2.517  0.00  0.00      PROA  
ATOM   1301  O   GLY P 118      -1.621 -14.511  -3.645  0.00  0.00      PROA  
ATOM   1302  N   TYR P 119      -0.998 -12.835  -2.268  0.00  0.00      PROA  
ATOM   1303  HN  TYR P 119      -0.950 -12.528  -1.320  0.00  0.00      PROA  
ATOM   1304  CA  TYR P 119      -0.849 -11.789  -3.309  0.00  0.00      PROA  
ATOM   1305  HA  TYR P 119      -1.860 -11.647  -3.661  0.00  0.00      PROA  
ATOM   1306  CB  TYR P 119      -0.311 -10.558  -2.604  0.00  0.00      PROA  
ATOM   1307  HB1 TYR P 119       0.759 -10.531  -2.305  0.00  0.00      PROA  
ATOM   1308  HB2 TYR P 119      -0.952 -10.497  -1.700  0.00  0.00      PROA  
ATOM   1309  CG  TYR P 119      -0.657  -9.292  -3.388  0.00  0.00      PROA  
ATOM   1310  CD1 TYR P 119      -1.821  -8.565  -3.079  0.00  0.00      PROA  
ATOM   1311  HD1 TYR P 119      -2.575  -8.964  -2.417  0.00  0.00      PROA  
ATOM   1312  CE1 TYR P 119      -1.967  -7.290  -3.661  0.00  0.00      PROA  
ATOM   1313  HE1 TYR P 119      -2.890  -6.757  -3.489  0.00  0.00      PROA  
ATOM   1314  CZ  TYR P 119      -1.070  -6.781  -4.564  0.00  0.00      PROA  
ATOM   1315  OH  TYR P 119      -1.162  -5.493  -5.101  0.00  0.00      PROA  
ATOM   1316  HH  TYR P 119      -0.417  -5.392  -5.697  0.00  0.00      PROA  
ATOM   1317  CD2 TYR P 119       0.186  -8.844  -4.383  0.00  0.00      PROA  
ATOM   1318  HD2 TYR P 119       1.107  -9.403  -4.462  0.00  0.00      PROA  
ATOM   1319  CE2 TYR P 119      -0.035  -7.612  -5.020  0.00  0.00      PROA  
ATOM   1320  HE2 TYR P 119       0.679  -7.136  -5.676  0.00  0.00      PROA  
ATOM   1321  C   TYR P 119       0.058 -12.146  -4.449  0.00  0.00      PROA  
ATOM   1322  O   TYR P 119      -0.173 -11.817  -5.630  0.00  0.00      PROA  
ATOM   1323  N   ILE P 120       1.160 -12.786  -4.091  0.00  0.00      PROA  
ATOM   1324  HN  ILE P 120       1.410 -13.062  -3.166  0.00  0.00      PROA  
ATOM   1325  CA  ILE P 120       2.181 -13.326  -4.991  0.00  0.00      PROA  
ATOM   1326  HA  ILE P 120       2.512 -12.460  -5.545  0.00  0.00      PROA  
ATOM   1327  CB  ILE P 120       3.311 -13.898  -4.182  0.00  0.00      PROA  
ATOM   1328  HB  ILE P 120       3.861 -13.163  -3.555  0.00  0.00      PROA  
ATOM   1329  CG2 ILE P 120       2.799 -14.860  -3.083  0.00  0.00      PROA  
ATOM   1330 HG21 ILE P 120       3.581 -14.920  -2.296  0.00  0.00      PROA  
ATOM   1331 HG22 ILE P 120       2.740 -15.913  -3.433  0.00  0.00      PROA  
ATOM   1332 HG23 ILE P 120       1.956 -14.526  -2.442  0.00  0.00      PROA  
ATOM   1333  CG1 ILE P 120       4.460 -14.556  -4.999  0.00  0.00      PROA  
ATOM   1334 HG11 ILE P 120       4.809 -13.930  -5.848  0.00  0.00      PROA  
ATOM   1335 HG12 ILE P 120       3.958 -15.452  -5.423  0.00  0.00      PROA  
ATOM   1336  CD  ILE P 120       5.689 -14.887  -4.257  0.00  0.00      PROA  
ATOM   1337  HD1 ILE P 120       6.321 -15.613  -4.812  0.00  0.00      PROA  
ATOM   1338  HD2 ILE P 120       5.427 -15.454  -3.338  0.00  0.00      PROA  
ATOM   1339  HD3 ILE P 120       6.368 -14.028  -4.068  0.00  0.00      PROA  
ATOM   1340  C   ILE P 120       1.710 -14.388  -6.012  0.00  0.00      PROA  
ATOM   1341  O   ILE P 120       2.078 -14.382  -7.225  0.00  0.00      PROA  
ATOM   1342  N   ILE P 121       0.790 -15.319  -5.569  0.00  0.00      PROA  
ATOM   1343  HN  ILE P 121       0.602 -15.273  -4.591  0.00  0.00      PROA  
ATOM   1344  CA  ILE P 121       0.218 -16.517  -6.241  0.00  0.00      PROA  
ATOM   1345  HA  ILE P 121       0.843 -17.358  -6.502  0.00  0.00      PROA  
ATOM   1346  CB  ILE P 121      -0.750 -17.317  -5.362  0.00  0.00      PROA  
ATOM   1347  HB  ILE P 121      -1.662 -16.702  -5.205  0.00  0.00      PROA  
ATOM   1348  CG2 ILE P 121      -1.323 -18.511  -6.091  0.00  0.00      PROA  
ATOM   1349 HG21 ILE P 121      -1.962 -18.147  -6.924  0.00  0.00      PROA  
ATOM   1350 HG22 ILE P 121      -1.946 -19.207  -5.490  0.00  0.00      PROA  
ATOM   1351 HG23 ILE P 121      -0.541 -19.165  -6.533  0.00  0.00      PROA  
ATOM   1352  CG1 ILE P 121      -0.150 -17.610  -3.957  0.00  0.00      PROA  
ATOM   1353 HG11 ILE P 121      -0.286 -16.695  -3.343  0.00  0.00      PROA  
ATOM   1354 HG12 ILE P 121       0.925 -17.812  -4.151  0.00  0.00      PROA  
ATOM   1355  CD  ILE P 121      -0.725 -18.848  -3.130  0.00  0.00      PROA  
ATOM   1356  HD1 ILE P 121      -0.191 -18.889  -2.157  0.00  0.00      PROA  
ATOM   1357  HD2 ILE P 121      -0.498 -19.787  -3.679  0.00  0.00      PROA  
ATOM   1358  HD3 ILE P 121      -1.818 -18.717  -2.980  0.00  0.00      PROA  
ATOM   1359  C   ILE P 121      -0.398 -16.119  -7.532  0.00  0.00      PROA  
ATOM   1360  O   ILE P 121      -0.248 -16.711  -8.577  0.00  0.00      PROA  
ATOM   1361  N   THR P 122      -1.193 -15.054  -7.595  0.00  0.00      PROA  
ATOM   1362  HN  THR P 122      -1.277 -14.557  -6.735  0.00  0.00      PROA  
ATOM   1363  CA  THR P 122      -2.132 -14.803  -8.637  0.00  0.00      PROA  
ATOM   1364  HA  THR P 122      -2.232 -15.794  -9.054  0.00  0.00      PROA  
ATOM   1365  CB  THR P 122      -3.410 -14.210  -8.084  0.00  0.00      PROA  
ATOM   1366  HB  THR P 122      -3.748 -14.842  -7.234  0.00  0.00      PROA  
ATOM   1367  OG1 THR P 122      -4.486 -14.154  -9.060  0.00  0.00      PROA  
ATOM   1368  HG1 THR P 122      -4.112 -13.831  -9.883  0.00  0.00      PROA  
ATOM   1369  CG2 THR P 122      -3.157 -12.803  -7.533  0.00  0.00      PROA  
ATOM   1370 HG21 THR P 122      -4.039 -12.284  -7.101  0.00  0.00      PROA  
ATOM   1371 HG22 THR P 122      -2.733 -12.144  -8.320  0.00  0.00      PROA  
ATOM   1372 HG23 THR P 122      -2.453 -12.840  -6.674  0.00  0.00      PROA  
ATOM   1373  C   THR P 122      -1.563 -13.915  -9.791  0.00  0.00      PROA  
ATOM   1374  O   THR P 122      -2.308 -13.726 -10.753  0.00  0.00      PROA  
ATOM   1375  N   GLN P 123      -0.394 -13.293  -9.586  0.00  0.00      PROA  
ATOM   1376  HN  GLN P 123       0.033 -13.442  -8.698  0.00  0.00      PROA  
ATOM   1377  CA  GLN P 123       0.238 -12.322 -10.456  0.00  0.00      PROA  
ATOM   1378  HA  GLN P 123      -0.459 -11.499 -10.519  0.00  0.00      PROA  
ATOM   1379  CB  GLN P 123       1.585 -11.874  -9.762  0.00  0.00      PROA  
ATOM   1380  HB1 GLN P 123       2.149 -11.164 -10.404  0.00  0.00      PROA  
ATOM   1381  HB2 GLN P 123       2.178 -12.733  -9.382  0.00  0.00      PROA  
ATOM   1382  CG  GLN P 123       1.398 -11.119  -8.427  0.00  0.00      PROA  
ATOM   1383  HG1 GLN P 123       2.356 -10.591  -8.236  0.00  0.00      PROA  
ATOM   1384  HG2 GLN P 123       1.266 -11.853  -7.604  0.00  0.00      PROA  
ATOM   1385  CD  GLN P 123       0.339 -10.041  -8.600  0.00  0.00      PROA  
ATOM   1386  OE1 GLN P 123       0.268  -9.362  -9.606  0.00  0.00      PROA  
ATOM   1387  NE2 GLN P 123      -0.577  -9.968  -7.650  0.00  0.00      PROA  
ATOM   1388 HE21 GLN P 123      -1.459  -9.507  -7.741  0.00  0.00      PROA  
ATOM   1389 HE22 GLN P 123      -0.311 -10.442  -6.810  0.00  0.00      PROA  
ATOM   1390  C   GLN P 123       0.556 -12.837 -11.837  0.00  0.00      PROA  
ATOM   1391  O   GLN P 123       0.482 -12.084 -12.801  0.00  0.00      PROA  
ATOM   1392  N   ILE P 124       1.077 -14.110 -12.033  0.00  0.00      PROA  
ATOM   1393  HN  ILE P 124       1.229 -14.731 -11.268  0.00  0.00      PROA  
ATOM   1394  CA  ILE P 124       1.444 -14.703 -13.299  0.00  0.00      PROA  
ATOM   1395  HA  ILE P 124       1.718 -14.015 -14.085  0.00  0.00      PROA  
ATOM   1396  CB  ILE P 124       2.667 -15.588 -13.078  0.00  0.00      PROA  
ATOM   1397  HB  ILE P 124       2.702 -15.999 -12.047  0.00  0.00      PROA  
ATOM   1398  CG2 ILE P 124       2.884 -16.724 -14.120  0.00  0.00      PROA  
ATOM   1399 HG21 ILE P 124       3.696 -17.404 -13.783  0.00  0.00      PROA  
ATOM   1400 HG22 ILE P 124       3.041 -16.374 -15.162  0.00  0.00      PROA  
ATOM   1401 HG23 ILE P 124       1.982 -17.373 -14.142  0.00  0.00      PROA  
ATOM   1402  CG1 ILE P 124       3.892 -14.656 -13.025  0.00  0.00      PROA  
ATOM   1403 HG11 ILE P 124       3.918 -14.027 -12.110  0.00  0.00      PROA  
ATOM   1404 HG12 ILE P 124       3.919 -14.110 -13.993  0.00  0.00      PROA  
ATOM   1405  CD  ILE P 124       5.195 -15.485 -12.855  0.00  0.00      PROA  
ATOM   1406  HD1 ILE P 124       5.912 -14.642 -12.952  0.00  0.00      PROA  
ATOM   1407  HD2 ILE P 124       5.516 -16.320 -13.514  0.00  0.00      PROA  
ATOM   1408  HD3 ILE P 124       5.131 -15.826 -11.800  0.00  0.00      PROA  
ATOM   1409  C   ILE P 124       0.243 -15.500 -13.779  0.00  0.00      PROA  
ATOM   1410  O   ILE P 124       0.032 -15.283 -14.986  0.00  0.00      PROA  
ATOM   1411  N   PRO P 125      -0.617 -16.236 -13.073  0.00  0.00      PROA  
ATOM   1412  CD  PRO P 125      -0.106 -17.013 -11.919  0.00  0.00      PROA  
ATOM   1413  HD1 PRO P 125      -0.245 -16.423 -10.988  0.00  0.00      PROA  
ATOM   1414  HD2 PRO P 125       0.919 -17.436 -12.001  0.00  0.00      PROA  
ATOM   1415  CA  PRO P 125      -1.847 -16.816 -13.668  0.00  0.00      PROA  
ATOM   1416  HA  PRO P 125      -1.534 -17.295 -14.583  0.00  0.00      PROA  
ATOM   1417  CB  PRO P 125      -2.333 -17.812 -12.559  0.00  0.00      PROA  
ATOM   1418  HB1 PRO P 125      -2.922 -18.665 -12.957  0.00  0.00      PROA  
ATOM   1419  HB2 PRO P 125      -2.999 -17.364 -11.790  0.00  0.00      PROA  
ATOM   1420  CG  PRO P 125      -1.059 -18.219 -11.793  0.00  0.00      PROA  
ATOM   1421  HG1 PRO P 125      -1.027 -18.713 -10.798  0.00  0.00      PROA  
ATOM   1422  HG2 PRO P 125      -0.531 -18.884 -12.509  0.00  0.00      PROA  
ATOM   1423  C   PRO P 125      -2.924 -15.836 -14.039  0.00  0.00      PROA  
ATOM   1424  O   PRO P 125      -3.731 -16.209 -14.926  0.00  0.00      PROA  
ATOM   1425  N   GLY P 126      -3.037 -14.673 -13.416  0.00  0.00      PROA  
ATOM   1426  HN  GLY P 126      -2.420 -14.493 -12.654  0.00  0.00      PROA  
ATOM   1427  CA  GLY P 126      -4.212 -13.782 -13.573  0.00  0.00      PROA  
ATOM   1428  HA1 GLY P 126      -3.807 -12.887 -13.123  0.00  0.00      PROA  
ATOM   1429  HA2 GLY P 126      -5.121 -14.107 -13.090  0.00  0.00      PROA  
ATOM   1430  C   GLY P 126      -4.446 -13.402 -15.029  0.00  0.00      PROA  
ATOM   1431  O   GLY P 126      -5.577 -13.335 -15.381  0.00  0.00      PROA  
ATOM   1432  N   GLY P 127      -3.322 -13.187 -15.759  0.00  0.00      PROA  
ATOM   1433  HN  GLY P 127      -2.397 -13.190 -15.386  0.00  0.00      PROA  
ATOM   1434  CA  GLY P 127      -3.500 -12.800 -17.174  0.00  0.00      PROA  
ATOM   1435  HA1 GLY P 127      -2.557 -12.451 -17.569  0.00  0.00      PROA  
ATOM   1436  HA2 GLY P 127      -4.265 -12.038 -17.199  0.00  0.00      PROA  
ATOM   1437  C   GLY P 127      -3.973 -13.831 -18.058  0.00  0.00      PROA  
ATOM   1438  O   GLY P 127      -4.893 -13.581 -18.876  0.00  0.00      PROA  
ATOM   1439  N   TYR P 128      -3.509 -15.080 -17.873  0.00  0.00      PROA  
ATOM   1440  HN  TYR P 128      -2.918 -15.358 -17.120  0.00  0.00      PROA  
ATOM   1441  CA  TYR P 128      -3.985 -16.334 -18.512  0.00  0.00      PROA  
ATOM   1442  HA  TYR P 128      -4.123 -16.085 -19.554  0.00  0.00      PROA  
ATOM   1443  CB  TYR P 128      -3.120 -17.673 -18.184  0.00  0.00      PROA  
ATOM   1444  HB1 TYR P 128      -2.927 -17.647 -17.090  0.00  0.00      PROA  
ATOM   1445  HB2 TYR P 128      -2.213 -17.488 -18.797  0.00  0.00      PROA  
ATOM   1446  CG  TYR P 128      -3.797 -18.980 -18.580  0.00  0.00      PROA  
ATOM   1447  CD1 TYR P 128      -4.159 -19.139 -19.969  0.00  0.00      PROA  
ATOM   1448  HD1 TYR P 128      -3.888 -18.345 -20.649  0.00  0.00      PROA  
ATOM   1449  CE1 TYR P 128      -4.771 -20.305 -20.343  0.00  0.00      PROA  
ATOM   1450  HE1 TYR P 128      -5.104 -20.545 -21.342  0.00  0.00      PROA  
ATOM   1451  CZ  TYR P 128      -5.177 -21.262 -19.389  0.00  0.00      PROA  
ATOM   1452  OH  TYR P 128      -6.036 -22.327 -19.814  0.00  0.00      PROA  
ATOM   1453  HH  TYR P 128      -6.074 -22.949 -19.084  0.00  0.00      PROA  
ATOM   1454  CD2 TYR P 128      -4.109 -19.964 -17.670  0.00  0.00      PROA  
ATOM   1455  HD2 TYR P 128      -4.000 -19.726 -16.623  0.00  0.00      PROA  
ATOM   1456  CE2 TYR P 128      -4.858 -21.193 -18.044  0.00  0.00      PROA  
ATOM   1457  HE2 TYR P 128      -5.031 -21.829 -17.188  0.00  0.00      PROA  
ATOM   1458  C   TYR P 128      -5.464 -16.602 -18.053  0.00  0.00      PROA  
ATOM   1459  O   TYR P 128      -6.296 -16.965 -18.892  0.00  0.00      PROA  
ATOM   1460  N   VAL P 129      -5.840 -16.460 -16.774  0.00  0.00      PROA  
ATOM   1461  HN  VAL P 129      -5.205 -16.369 -16.011  0.00  0.00      PROA  
ATOM   1462  CA  VAL P 129      -7.264 -16.423 -16.596  0.00  0.00      PROA  
ATOM   1463  HA  VAL P 129      -7.708 -17.346 -16.938  0.00  0.00      PROA  
ATOM   1464  CB  VAL P 129      -7.544 -16.385 -15.108  0.00  0.00      PROA  
ATOM   1465  HB  VAL P 129      -7.269 -15.355 -14.795  0.00  0.00      PROA  
ATOM   1466  CG1 VAL P 129      -9.083 -16.514 -14.777  0.00  0.00      PROA  
ATOM   1467 HG11 VAL P 129      -9.484 -17.517 -15.037  0.00  0.00      PROA  
ATOM   1468 HG12 VAL P 129      -9.654 -15.788 -15.395  0.00  0.00      PROA  
ATOM   1469 HG13 VAL P 129      -9.237 -16.374 -13.686  0.00  0.00      PROA  
ATOM   1470  CG2 VAL P 129      -6.760 -17.501 -14.408  0.00  0.00      PROA  
ATOM   1471 HG21 VAL P 129      -5.670 -17.298 -14.468  0.00  0.00      PROA  
ATOM   1472 HG22 VAL P 129      -6.955 -18.494 -14.867  0.00  0.00      PROA  
ATOM   1473 HG23 VAL P 129      -7.163 -17.537 -13.373  0.00  0.00      PROA  
ATOM   1474  C   VAL P 129      -8.075 -15.337 -17.343  0.00  0.00      PROA  
ATOM   1475  O   VAL P 129      -9.071 -15.596 -17.971  0.00  0.00      PROA  
ATOM   1476  N   ALA P 130      -7.577 -14.052 -17.367  0.00  0.00      PROA  
ATOM   1477  HN  ALA P 130      -6.822 -13.793 -16.770  0.00  0.00      PROA  
ATOM   1478  CA  ALA P 130      -8.263 -12.950 -17.930  0.00  0.00      PROA  
ATOM   1479  HA  ALA P 130      -9.244 -12.944 -17.478  0.00  0.00      PROA  
ATOM   1480  CB  ALA P 130      -7.434 -11.643 -17.584  0.00  0.00      PROA  
ATOM   1481  HB1 ALA P 130      -8.004 -10.695 -17.693  0.00  0.00      PROA  
ATOM   1482  HB2 ALA P 130      -6.446 -11.669 -18.091  0.00  0.00      PROA  
ATOM   1483  HB3 ALA P 130      -7.108 -11.728 -16.525  0.00  0.00      PROA  
ATOM   1484  C   ALA P 130      -8.486 -12.982 -19.415  0.00  0.00      PROA  
ATOM   1485  O   ALA P 130      -9.572 -12.710 -19.956  0.00  0.00      PROA  
ATOM   1486  N   SER P 131      -7.420 -13.528 -20.043  0.00  0.00      PROA  
ATOM   1487  HN  SER P 131      -6.583 -13.789 -19.568  0.00  0.00      PROA  
ATOM   1488  CA  SER P 131      -7.518 -13.983 -21.418  0.00  0.00      PROA  
ATOM   1489  HA  SER P 131      -7.712 -13.168 -22.100  0.00  0.00      PROA  
ATOM   1490  CB  SER P 131      -6.260 -14.812 -21.765  0.00  0.00      PROA  
ATOM   1491  HB1 SER P 131      -6.274 -15.340 -22.742  0.00  0.00      PROA  
ATOM   1492  HB2 SER P 131      -6.099 -15.610 -21.010  0.00  0.00      PROA  
ATOM   1493  OG  SER P 131      -4.999 -14.096 -21.861  0.00  0.00      PROA  
ATOM   1494  HG1 SER P 131      -4.884 -13.682 -21.003  0.00  0.00      PROA  
ATOM   1495  C   SER P 131      -8.607 -14.933 -21.620  0.00  0.00      PROA  
ATOM   1496  O   SER P 131      -9.378 -14.833 -22.613  0.00  0.00      PROA  
ATOM   1497  N   LYS P 132      -8.723 -15.999 -20.821  0.00  0.00      PROA  
ATOM   1498  HN  LYS P 132      -8.183 -16.160 -19.998  0.00  0.00      PROA  
ATOM   1499  CA  LYS P 132      -9.639 -17.046 -21.143  0.00  0.00      PROA  
ATOM   1500  HA  LYS P 132      -9.500 -17.204 -22.203  0.00  0.00      PROA  
ATOM   1501  CB  LYS P 132      -9.246 -18.152 -20.176  0.00  0.00      PROA  
ATOM   1502  HB1 LYS P 132      -9.493 -17.925 -19.117  0.00  0.00      PROA  
ATOM   1503  HB2 LYS P 132      -8.138 -18.232 -20.162  0.00  0.00      PROA  
ATOM   1504  CG  LYS P 132      -9.770 -19.493 -20.535  0.00  0.00      PROA  
ATOM   1505  HG1 LYS P 132      -9.066 -19.846 -21.319  0.00  0.00      PROA  
ATOM   1506  HG2 LYS P 132     -10.742 -19.576 -21.066  0.00  0.00      PROA  
ATOM   1507  CD  LYS P 132      -9.683 -20.592 -19.455  0.00  0.00      PROA  
ATOM   1508  HD1 LYS P 132     -10.279 -20.174 -18.615  0.00  0.00      PROA  
ATOM   1509  HD2 LYS P 132      -8.699 -20.743 -18.963  0.00  0.00      PROA  
ATOM   1510  CE  LYS P 132     -10.105 -21.941 -19.973  0.00  0.00      PROA  
ATOM   1511  HE1 LYS P 132      -9.487 -22.245 -20.844  0.00  0.00      PROA  
ATOM   1512  HE2 LYS P 132     -11.131 -21.799 -20.376  0.00  0.00      PROA  
ATOM   1513  NZ  LYS P 132     -10.205 -22.896 -18.821  0.00  0.00      PROA  
ATOM   1514  HZ1 LYS P 132     -10.770 -22.432 -18.081  0.00  0.00      PROA  
ATOM   1515  HZ2 LYS P 132      -9.294 -22.931 -18.320  0.00  0.00      PROA  
ATOM   1516  HZ3 LYS P 132     -10.532 -23.868 -18.991  0.00  0.00      PROA  
ATOM   1517  C   LYS P 132     -11.113 -16.752 -20.916  0.00  0.00      PROA  
ATOM   1518  O   LYS P 132     -12.001 -16.995 -21.692  0.00  0.00      PROA  
ATOM   1519  N   ILE P 133     -11.468 -16.030 -19.826  0.00  0.00      PROA  
ATOM   1520  HN  ILE P 133     -10.782 -15.690 -19.189  0.00  0.00      PROA  
ATOM   1521  CA  ILE P 133     -12.833 -15.748 -19.464  0.00  0.00      PROA  
ATOM   1522  HA  ILE P 133     -13.511 -16.400 -19.994  0.00  0.00      PROA  
ATOM   1523  CB  ILE P 133     -13.040 -16.267 -18.010  0.00  0.00      PROA  
ATOM   1524  HB  ILE P 133     -14.067 -15.892 -17.812  0.00  0.00      PROA  
ATOM   1525  CG2 ILE P 133     -12.954 -17.779 -17.985  0.00  0.00      PROA  
ATOM   1526 HG21 ILE P 133     -13.582 -18.185 -18.807  0.00  0.00      PROA  
ATOM   1527 HG22 ILE P 133     -13.302 -18.366 -17.107  0.00  0.00      PROA  
ATOM   1528 HG23 ILE P 133     -11.920 -18.125 -18.196  0.00  0.00      PROA  
ATOM   1529  CG1 ILE P 133     -11.987 -15.693 -17.067  0.00  0.00      PROA  
ATOM   1530 HG11 ILE P 133     -11.621 -14.684 -17.356  0.00  0.00      PROA  
ATOM   1531 HG12 ILE P 133     -11.101 -16.356 -16.970  0.00  0.00      PROA  
ATOM   1532  CD  ILE P 133     -12.599 -15.640 -15.683  0.00  0.00      PROA  
ATOM   1533  HD1 ILE P 133     -12.676 -16.702 -15.367  0.00  0.00      PROA  
ATOM   1534  HD2 ILE P 133     -13.527 -15.029 -15.701  0.00  0.00      PROA  
ATOM   1535  HD3 ILE P 133     -11.878 -15.185 -14.971  0.00  0.00      PROA  
ATOM   1536  C   ILE P 133     -13.190 -14.254 -19.764  0.00  0.00      PROA  
ATOM   1537  O   ILE P 133     -14.319 -13.816 -19.488  0.00  0.00      PROA  
ATOM   1538  N   GLY P 134     -12.278 -13.326 -20.282  0.00  0.00      PROA  
ATOM   1539  HN  GLY P 134     -11.370 -13.631 -20.557  0.00  0.00      PROA  
ATOM   1540  CA  GLY P 134     -12.568 -11.877 -20.384  0.00  0.00      PROA  
ATOM   1541  HA1 GLY P 134     -13.578 -11.782 -20.756  0.00  0.00      PROA  
ATOM   1542  HA2 GLY P 134     -11.763 -11.503 -20.999  0.00  0.00      PROA  
ATOM   1543  C   GLY P 134     -12.258 -11.051 -19.104  0.00  0.00      PROA  
ATOM   1544  O   GLY P 134     -12.307 -11.524 -17.969  0.00  0.00      PROA  
ATOM   1545  N   GLY P 135     -11.951  -9.735 -19.338  0.00  0.00      PROA  
ATOM   1546  HN  GLY P 135     -11.975  -9.278 -20.224  0.00  0.00      PROA  
ATOM   1547  CA  GLY P 135     -11.707  -8.949 -18.175  0.00  0.00      PROA  
ATOM   1548  HA1 GLY P 135     -11.385  -7.930 -18.329  0.00  0.00      PROA  
ATOM   1549  HA2 GLY P 135     -10.944  -9.423 -17.575  0.00  0.00      PROA  
ATOM   1550  C   GLY P 135     -12.867  -8.701 -17.238  0.00  0.00      PROA  
ATOM   1551  O   GLY P 135     -12.576  -8.694 -15.990  0.00  0.00      PROA  
ATOM   1552  N   LYS P 136     -14.118  -8.639 -17.664  0.00  0.00      PROA  
ATOM   1553  HN  LYS P 136     -14.219  -8.637 -18.656  0.00  0.00      PROA  
ATOM   1554  CA  LYS P 136     -15.184  -8.214 -16.801  0.00  0.00      PROA  
ATOM   1555  HA  LYS P 136     -14.883  -7.246 -16.428  0.00  0.00      PROA  
ATOM   1556  CB  LYS P 136     -16.556  -8.176 -17.578  0.00  0.00      PROA  
ATOM   1557  HB1 LYS P 136     -16.541  -9.155 -18.102  0.00  0.00      PROA  
ATOM   1558  HB2 LYS P 136     -16.646  -7.286 -18.236  0.00  0.00      PROA  
ATOM   1559  CG  LYS P 136     -17.916  -8.010 -16.812  0.00  0.00      PROA  
ATOM   1560  HG1 LYS P 136     -18.050  -6.984 -16.409  0.00  0.00      PROA  
ATOM   1561  HG2 LYS P 136     -17.933  -8.755 -15.987  0.00  0.00      PROA  
ATOM   1562  CD  LYS P 136     -19.165  -8.284 -17.684  0.00  0.00      PROA  
ATOM   1563  HD1 LYS P 136     -19.173  -9.318 -18.092  0.00  0.00      PROA  
ATOM   1564  HD2 LYS P 136     -19.291  -7.529 -18.490  0.00  0.00      PROA  
ATOM   1565  CE  LYS P 136     -20.431  -8.299 -16.841  0.00  0.00      PROA  
ATOM   1566  HE1 LYS P 136     -20.608  -7.303 -16.383  0.00  0.00      PROA  
ATOM   1567  HE2 LYS P 136     -20.419  -9.157 -16.135  0.00  0.00      PROA  
ATOM   1568  NZ  LYS P 136     -21.630  -8.497 -17.687  0.00  0.00      PROA  
ATOM   1569  HZ1 LYS P 136     -21.418  -9.214 -18.409  0.00  0.00      PROA  
ATOM   1570  HZ2 LYS P 136     -21.938  -7.600 -18.112  0.00  0.00      PROA  
ATOM   1571  HZ3 LYS P 136     -22.407  -8.857 -17.096  0.00  0.00      PROA  
ATOM   1572  C   LYS P 136     -15.400  -9.108 -15.502  0.00  0.00      PROA  
ATOM   1573  O   LYS P 136     -15.510  -8.575 -14.368  0.00  0.00      PROA  
ATOM   1574  N   MET P 137     -15.457 -10.458 -15.623  0.00  0.00      PROA  
ATOM   1575  HN  MET P 137     -15.317 -10.784 -16.555  0.00  0.00      PROA  
ATOM   1576  CA  MET P 137     -15.602 -11.393 -14.483  0.00  0.00      PROA  
ATOM   1577  HA  MET P 137     -16.464 -11.065 -13.921  0.00  0.00      PROA  
ATOM   1578  CB  MET P 137     -15.990 -12.803 -15.025  0.00  0.00      PROA  
ATOM   1579  HB1 MET P 137     -16.217 -13.526 -14.212  0.00  0.00      PROA  
ATOM   1580  HB2 MET P 137     -15.165 -13.290 -15.587  0.00  0.00      PROA  
ATOM   1581  CG  MET P 137     -17.221 -12.798 -15.829  0.00  0.00      PROA  
ATOM   1582  HG1 MET P 137     -17.057 -13.666 -16.503  0.00  0.00      PROA  
ATOM   1583  HG2 MET P 137     -17.211 -12.045 -16.646  0.00  0.00      PROA  
ATOM   1584  SD  MET P 137     -18.737 -12.795 -14.920  0.00  0.00      PROA  
ATOM   1585  CE  MET P 137     -19.670 -13.093 -16.456  0.00  0.00      PROA  
ATOM   1586  HE1 MET P 137     -19.390 -12.486 -17.343  0.00  0.00      PROA  
ATOM   1587  HE2 MET P 137     -20.765 -13.066 -16.269  0.00  0.00      PROA  
ATOM   1588  HE3 MET P 137     -19.413 -14.149 -16.686  0.00  0.00      PROA  
ATOM   1589  C   MET P 137     -14.551 -11.395 -13.522  0.00  0.00      PROA  
ATOM   1590  O   MET P 137     -14.804 -11.689 -12.363  0.00  0.00      PROA  
ATOM   1591  N   LEU P 138     -13.232 -11.290 -13.988  0.00  0.00      PROA  
ATOM   1592  HN  LEU P 138     -12.964 -11.291 -14.948  0.00  0.00      PROA  
ATOM   1593  CA  LEU P 138     -12.087 -11.402 -13.140  0.00  0.00      PROA  
ATOM   1594  HA  LEU P 138     -12.405 -12.219 -12.510  0.00  0.00      PROA  
ATOM   1595  CB  LEU P 138     -10.824 -11.870 -13.961  0.00  0.00      PROA  
ATOM   1596  HB1 LEU P 138     -10.644 -10.987 -14.611  0.00  0.00      PROA  
ATOM   1597  HB2 LEU P 138     -11.065 -12.779 -14.553  0.00  0.00      PROA  
ATOM   1598  CG  LEU P 138      -9.506 -12.181 -13.193  0.00  0.00      PROA  
ATOM   1599  HG  LEU P 138      -9.344 -11.456 -12.367  0.00  0.00      PROA  
ATOM   1600  CD1 LEU P 138      -9.678 -13.572 -12.610  0.00  0.00      PROA  
ATOM   1601 HD11 LEU P 138     -10.083 -14.288 -13.358  0.00  0.00      PROA  
ATOM   1602 HD12 LEU P 138     -10.477 -13.570 -11.837  0.00  0.00      PROA  
ATOM   1603 HD13 LEU P 138      -8.680 -13.958 -12.314  0.00  0.00      PROA  
ATOM   1604  CD2 LEU P 138      -8.309 -12.130 -14.081  0.00  0.00      PROA  
ATOM   1605 HD21 LEU P 138      -8.212 -11.105 -14.499  0.00  0.00      PROA  
ATOM   1606 HD22 LEU P 138      -8.435 -12.892 -14.879  0.00  0.00      PROA  
ATOM   1607 HD23 LEU P 138      -7.370 -12.312 -13.516  0.00  0.00      PROA  
ATOM   1608  C   LEU P 138     -11.826 -10.267 -12.261  0.00  0.00      PROA  
ATOM   1609  O   LEU P 138     -11.661 -10.314 -11.056  0.00  0.00      PROA  
ATOM   1610  N   LEU P 139     -12.086  -9.079 -12.821  0.00  0.00      PROA  
ATOM   1611  HN  LEU P 139     -12.309  -8.894 -13.775  0.00  0.00      PROA  
ATOM   1612  CA  LEU P 139     -12.251  -7.910 -12.003  0.00  0.00      PROA  
ATOM   1613  HA  LEU P 139     -11.395  -7.817 -11.352  0.00  0.00      PROA  
ATOM   1614  CB  LEU P 139     -12.349  -6.676 -12.926  0.00  0.00      PROA  
ATOM   1615  HB1 LEU P 139     -13.374  -6.595 -13.346  0.00  0.00      PROA  
ATOM   1616  HB2 LEU P 139     -11.551  -6.709 -13.698  0.00  0.00      PROA  
ATOM   1617  CG  LEU P 139     -12.037  -5.295 -12.270  0.00  0.00      PROA  
ATOM   1618  HG  LEU P 139     -12.896  -4.999 -11.632  0.00  0.00      PROA  
ATOM   1619  CD1 LEU P 139     -10.750  -5.143 -11.481  0.00  0.00      PROA  
ATOM   1620 HD11 LEU P 139     -10.760  -5.794 -10.581  0.00  0.00      PROA  
ATOM   1621 HD12 LEU P 139     -10.638  -4.102 -11.109  0.00  0.00      PROA  
ATOM   1622 HD13 LEU P 139      -9.849  -5.437 -12.061  0.00  0.00      PROA  
ATOM   1623  CD2 LEU P 139     -11.878  -4.195 -13.379  0.00  0.00      PROA  
ATOM   1624 HD21 LEU P 139     -11.821  -3.178 -12.935  0.00  0.00      PROA  
ATOM   1625 HD22 LEU P 139     -12.797  -4.310 -13.993  0.00  0.00      PROA  
ATOM   1626 HD23 LEU P 139     -10.952  -4.409 -13.954  0.00  0.00      PROA  
ATOM   1627  C   LEU P 139     -13.500  -7.970 -11.129  0.00  0.00      PROA  
ATOM   1628  O   LEU P 139     -13.402  -7.758  -9.962  0.00  0.00      PROA  
ATOM   1629  N   GLY P 140     -14.701  -8.271 -11.648  0.00  0.00      PROA  
ATOM   1630  HN  GLY P 140     -14.795  -8.667 -12.558  0.00  0.00      PROA  
ATOM   1631  CA  GLY P 140     -15.931  -8.374 -10.793  0.00  0.00      PROA  
ATOM   1632  HA1 GLY P 140     -16.689  -8.839 -11.406  0.00  0.00      PROA  
ATOM   1633  HA2 GLY P 140     -16.276  -7.423 -10.415  0.00  0.00      PROA  
ATOM   1634  C   GLY P 140     -15.894  -9.284  -9.626  0.00  0.00      PROA  
ATOM   1635  O   GLY P 140     -16.398  -8.971  -8.572  0.00  0.00      PROA  
ATOM   1636  N   PHE P 141     -15.442 -10.537  -9.902  0.00  0.00      PROA  
ATOM   1637  HN  PHE P 141     -15.118 -10.850 -10.792  0.00  0.00      PROA  
ATOM   1638  CA  PHE P 141     -15.292 -11.510  -8.812  0.00  0.00      PROA  
ATOM   1639  HA  PHE P 141     -16.239 -11.555  -8.295  0.00  0.00      PROA  
ATOM   1640  CB  PHE P 141     -15.168 -12.878  -9.587  0.00  0.00      PROA  
ATOM   1641  HB1 PHE P 141     -14.948 -13.688  -8.860  0.00  0.00      PROA  
ATOM   1642  HB2 PHE P 141     -14.328 -12.952 -10.311  0.00  0.00      PROA  
ATOM   1643  CG  PHE P 141     -16.553 -13.288 -10.190  0.00  0.00      PROA  
ATOM   1644  CD1 PHE P 141     -16.595 -13.853 -11.474  0.00  0.00      PROA  
ATOM   1645  HD1 PHE P 141     -15.675 -14.080 -11.994  0.00  0.00      PROA  
ATOM   1646  CE1 PHE P 141     -17.853 -14.228 -11.947  0.00  0.00      PROA  
ATOM   1647  HE1 PHE P 141     -17.851 -14.765 -12.883  0.00  0.00      PROA  
ATOM   1648  CZ  PHE P 141     -19.089 -14.072 -11.205  0.00  0.00      PROA  
ATOM   1649  HZ  PHE P 141     -20.059 -14.360 -11.584  0.00  0.00      PROA  
ATOM   1650  CD2 PHE P 141     -17.676 -13.217  -9.400  0.00  0.00      PROA  
ATOM   1651  HD2 PHE P 141     -17.621 -13.077  -8.331  0.00  0.00      PROA  
ATOM   1652  CE2 PHE P 141     -18.964 -13.577  -9.891  0.00  0.00      PROA  
ATOM   1653  HE2 PHE P 141     -19.854 -13.584  -9.279  0.00  0.00      PROA  
ATOM   1654  C   PHE P 141     -14.134 -11.306  -7.841  0.00  0.00      PROA  
ATOM   1655  O   PHE P 141     -14.295 -11.776  -6.734  0.00  0.00      PROA  
ATOM   1656  N   GLY P 142     -12.974 -10.759  -8.335  0.00  0.00      PROA  
ATOM   1657  HN  GLY P 142     -12.899 -10.489  -9.292  0.00  0.00      PROA  
ATOM   1658  CA  GLY P 142     -11.844 -10.367  -7.485  0.00  0.00      PROA  
ATOM   1659  HA1 GLY P 142     -11.169  -9.900  -8.186  0.00  0.00      PROA  
ATOM   1660  HA2 GLY P 142     -11.391 -11.255  -7.068  0.00  0.00      PROA  
ATOM   1661  C   GLY P 142     -12.256  -9.274  -6.468  0.00  0.00      PROA  
ATOM   1662  O   GLY P 142     -12.116  -9.417  -5.265  0.00  0.00      PROA  
ATOM   1663  N   ILE P 143     -12.838  -8.056  -6.884  0.00  0.00      PROA  
ATOM   1664  HN  ILE P 143     -12.899  -7.760  -7.834  0.00  0.00      PROA  
ATOM   1665  CA  ILE P 143     -13.328  -7.045  -5.955  0.00  0.00      PROA  
ATOM   1666  HA  ILE P 143     -12.529  -6.826  -5.262  0.00  0.00      PROA  
ATOM   1667  CB  ILE P 143     -13.722  -5.754  -6.585  0.00  0.00      PROA  
ATOM   1668  HB  ILE P 143     -14.648  -5.829  -7.195  0.00  0.00      PROA  
ATOM   1669  CG2 ILE P 143     -14.070  -4.714  -5.580  0.00  0.00      PROA  
ATOM   1670 HG21 ILE P 143     -13.241  -4.164  -5.086  0.00  0.00      PROA  
ATOM   1671 HG22 ILE P 143     -14.853  -4.951  -4.828  0.00  0.00      PROA  
ATOM   1672 HG23 ILE P 143     -14.465  -3.769  -6.012  0.00  0.00      PROA  
ATOM   1673  CG1 ILE P 143     -12.590  -5.239  -7.520  0.00  0.00      PROA  
ATOM   1674 HG11 ILE P 143     -12.320  -5.866  -8.396  0.00  0.00      PROA  
ATOM   1675 HG12 ILE P 143     -11.645  -5.288  -6.937  0.00  0.00      PROA  
ATOM   1676  CD  ILE P 143     -12.882  -3.824  -8.060  0.00  0.00      PROA  
ATOM   1677  HD1 ILE P 143     -12.618  -3.080  -7.279  0.00  0.00      PROA  
ATOM   1678  HD2 ILE P 143     -13.992  -3.766  -8.081  0.00  0.00      PROA  
ATOM   1679  HD3 ILE P 143     -12.367  -3.497  -8.989  0.00  0.00      PROA  
ATOM   1680  C   ILE P 143     -14.427  -7.608  -5.022  0.00  0.00      PROA  
ATOM   1681  O   ILE P 143     -14.441  -7.462  -3.782  0.00  0.00      PROA  
ATOM   1682  N   LEU P 144     -15.354  -8.470  -5.516  0.00  0.00      PROA  
ATOM   1683  HN  LEU P 144     -15.362  -8.618  -6.501  0.00  0.00      PROA  
ATOM   1684  CA  LEU P 144     -16.430  -9.102  -4.774  0.00  0.00      PROA  
ATOM   1685  HA  LEU P 144     -16.885  -8.287  -4.230  0.00  0.00      PROA  
ATOM   1686  CB  LEU P 144     -17.692  -9.619  -5.588  0.00  0.00      PROA  
ATOM   1687  HB1 LEU P 144     -17.570 -10.400  -6.369  0.00  0.00      PROA  
ATOM   1688  HB2 LEU P 144     -18.122  -8.731  -6.099  0.00  0.00      PROA  
ATOM   1689  CG  LEU P 144     -18.808 -10.275  -4.584  0.00  0.00      PROA  
ATOM   1690  HG  LEU P 144     -18.348 -10.874  -3.769  0.00  0.00      PROA  
ATOM   1691  CD1 LEU P 144     -19.568  -9.103  -3.956  0.00  0.00      PROA  
ATOM   1692 HD11 LEU P 144     -20.611  -9.392  -3.705  0.00  0.00      PROA  
ATOM   1693 HD12 LEU P 144     -19.548  -8.213  -4.621  0.00  0.00      PROA  
ATOM   1694 HD13 LEU P 144     -19.104  -8.845  -2.980  0.00  0.00      PROA  
ATOM   1695  CD2 LEU P 144     -19.773 -11.215  -5.370  0.00  0.00      PROA  
ATOM   1696 HD21 LEU P 144     -20.458 -10.622  -6.012  0.00  0.00      PROA  
ATOM   1697 HD22 LEU P 144     -20.442 -11.635  -4.588  0.00  0.00      PROA  
ATOM   1698 HD23 LEU P 144     -19.234 -11.930  -6.028  0.00  0.00      PROA  
ATOM   1699  C   LEU P 144     -15.936 -10.095  -3.807  0.00  0.00      PROA  
ATOM   1700  O   LEU P 144     -16.320 -10.057  -2.668  0.00  0.00      PROA  
ATOM   1701  N   GLY P 145     -15.003 -11.004  -4.201  0.00  0.00      PROA  
ATOM   1702  HN  GLY P 145     -14.755 -11.099  -5.162  0.00  0.00      PROA  
ATOM   1703  CA  GLY P 145     -14.312 -11.930  -3.356  0.00  0.00      PROA  
ATOM   1704  HA1 GLY P 145     -13.490 -12.367  -3.905  0.00  0.00      PROA  
ATOM   1705  HA2 GLY P 145     -15.043 -12.576  -2.894  0.00  0.00      PROA  
ATOM   1706  C   GLY P 145     -13.660 -11.274  -2.170  0.00  0.00      PROA  
ATOM   1707  O   GLY P 145     -13.870 -11.621  -1.003  0.00  0.00      PROA  
ATOM   1708  N   THR P 146     -12.940 -10.166  -2.426  0.00  0.00      PROA  
ATOM   1709  HN  THR P 146     -12.748  -9.863  -3.357  0.00  0.00      PROA  
ATOM   1710  CA  THR P 146     -12.346  -9.326  -1.390  0.00  0.00      PROA  
ATOM   1711  HA  THR P 146     -11.709  -9.967  -0.798  0.00  0.00      PROA  
ATOM   1712  CB  THR P 146     -11.378  -8.346  -1.942  0.00  0.00      PROA  
ATOM   1713  HB  THR P 146     -11.909  -7.414  -2.233  0.00  0.00      PROA  
ATOM   1714  OG1 THR P 146     -10.602  -8.856  -3.016  0.00  0.00      PROA  
ATOM   1715  HG1 THR P 146     -11.142  -8.710  -3.796  0.00  0.00      PROA  
ATOM   1716  CG2 THR P 146     -10.329  -7.961  -0.952  0.00  0.00      PROA  
ATOM   1717 HG21 THR P 146      -9.440  -8.626  -0.914  0.00  0.00      PROA  
ATOM   1718 HG22 THR P 146     -10.737  -7.968   0.082  0.00  0.00      PROA  
ATOM   1719 HG23 THR P 146     -10.039  -6.897  -1.083  0.00  0.00      PROA  
ATOM   1720  C   THR P 146     -13.281  -8.640  -0.455  0.00  0.00      PROA  
ATOM   1721  O   THR P 146     -13.230  -8.699   0.777  0.00  0.00      PROA  
ATOM   1722  N   ALA P 147     -14.345  -8.016  -0.993  0.00  0.00      PROA  
ATOM   1723  HN  ALA P 147     -14.452  -7.918  -1.979  0.00  0.00      PROA  
ATOM   1724  CA  ALA P 147     -15.438  -7.376  -0.280  0.00  0.00      PROA  
ATOM   1725  HA  ALA P 147     -15.057  -6.597   0.364  0.00  0.00      PROA  
ATOM   1726  CB  ALA P 147     -16.393  -6.727  -1.277  0.00  0.00      PROA  
ATOM   1727  HB1 ALA P 147     -17.117  -7.480  -1.656  0.00  0.00      PROA  
ATOM   1728  HB2 ALA P 147     -15.814  -6.229  -2.084  0.00  0.00      PROA  
ATOM   1729  HB3 ALA P 147     -16.910  -5.860  -0.812  0.00  0.00      PROA  
ATOM   1730  C   ALA P 147     -16.215  -8.303   0.706  0.00  0.00      PROA  
ATOM   1731  O   ALA P 147     -16.444  -7.938   1.856  0.00  0.00      PROA  
ATOM   1732  N   VAL P 148     -16.529  -9.527   0.238  0.00  0.00      PROA  
ATOM   1733  HN  VAL P 148     -16.484  -9.793  -0.721  0.00  0.00      PROA  
ATOM   1734  CA  VAL P 148     -17.228 -10.502   1.059  0.00  0.00      PROA  
ATOM   1735  HA  VAL P 148     -18.008  -9.987   1.598  0.00  0.00      PROA  
ATOM   1736  CB  VAL P 148     -17.891 -11.601   0.166  0.00  0.00      PROA  
ATOM   1737  HB  VAL P 148     -17.155 -12.055  -0.531  0.00  0.00      PROA  
ATOM   1738  CG1 VAL P 148     -18.469 -12.739   1.012  0.00  0.00      PROA  
ATOM   1739 HG11 VAL P 148     -17.724 -13.274   1.640  0.00  0.00      PROA  
ATOM   1740 HG12 VAL P 148     -18.907 -13.615   0.488  0.00  0.00      PROA  
ATOM   1741 HG13 VAL P 148     -19.294 -12.421   1.685  0.00  0.00      PROA  
ATOM   1742  CG2 VAL P 148     -19.063 -11.042  -0.603  0.00  0.00      PROA  
ATOM   1743 HG21 VAL P 148     -19.902 -10.777   0.076  0.00  0.00      PROA  
ATOM   1744 HG22 VAL P 148     -19.510 -11.737  -1.346  0.00  0.00      PROA  
ATOM   1745 HG23 VAL P 148     -18.857 -10.098  -1.152  0.00  0.00      PROA  
ATOM   1746  C   VAL P 148     -16.323 -11.092   2.178  0.00  0.00      PROA  
ATOM   1747  O   VAL P 148     -16.809 -11.246   3.306  0.00  0.00      PROA  
ATOM   1748  N   LEU P 149     -14.964 -11.183   1.910  0.00  0.00      PROA  
ATOM   1749  HN  LEU P 149     -14.537 -10.875   1.063  0.00  0.00      PROA  
ATOM   1750  CA  LEU P 149     -13.958 -11.579   2.878  0.00  0.00      PROA  
ATOM   1751  HA  LEU P 149     -14.373 -12.400   3.445  0.00  0.00      PROA  
ATOM   1752  CB  LEU P 149     -12.696 -11.999   2.191  0.00  0.00      PROA  
ATOM   1753  HB1 LEU P 149     -11.808 -12.114   2.848  0.00  0.00      PROA  
ATOM   1754  HB2 LEU P 149     -12.532 -11.149   1.494  0.00  0.00      PROA  
ATOM   1755  CG  LEU P 149     -12.779 -13.227   1.303  0.00  0.00      PROA  
ATOM   1756  HG  LEU P 149     -13.739 -13.114   0.755  0.00  0.00      PROA  
ATOM   1757  CD1 LEU P 149     -11.622 -13.333   0.383  0.00  0.00      PROA  
ATOM   1758 HD11 LEU P 149     -11.493 -12.338  -0.095  0.00  0.00      PROA  
ATOM   1759 HD12 LEU P 149     -11.741 -14.129  -0.382  0.00  0.00      PROA  
ATOM   1760 HD13 LEU P 149     -10.749 -13.665   0.983  0.00  0.00      PROA  
ATOM   1761  CD2 LEU P 149     -12.944 -14.477   2.180  0.00  0.00      PROA  
ATOM   1762 HD21 LEU P 149     -12.085 -14.523   2.883  0.00  0.00      PROA  
ATOM   1763 HD22 LEU P 149     -13.053 -15.439   1.635  0.00  0.00      PROA  
ATOM   1764 HD23 LEU P 149     -13.956 -14.365   2.626  0.00  0.00      PROA  
ATOM   1765  C   LEU P 149     -13.671 -10.428   3.943  0.00  0.00      PROA  
ATOM   1766  O   LEU P 149     -13.599 -10.632   5.123  0.00  0.00      PROA  
ATOM   1767  N   THR P 150     -13.633  -9.187   3.414  0.00  0.00      PROA  
ATOM   1768  HN  THR P 150     -13.599  -9.070   2.424  0.00  0.00      PROA  
ATOM   1769  CA  THR P 150     -13.497  -8.055   4.301  0.00  0.00      PROA  
ATOM   1770  HA  THR P 150     -12.632  -8.201   4.931  0.00  0.00      PROA  
ATOM   1771  CB  THR P 150     -13.467  -6.705   3.564  0.00  0.00      PROA  
ATOM   1772  HB  THR P 150     -13.639  -6.888   2.482  0.00  0.00      PROA  
ATOM   1773  OG1 THR P 150     -12.106  -6.165   3.652  0.00  0.00      PROA  
ATOM   1774  HG1 THR P 150     -11.478  -6.762   3.240  0.00  0.00      PROA  
ATOM   1775  CG2 THR P 150     -14.511  -5.634   3.863  0.00  0.00      PROA  
ATOM   1776 HG21 THR P 150     -14.443  -5.365   4.939  0.00  0.00      PROA  
ATOM   1777 HG22 THR P 150     -15.521  -6.025   3.614  0.00  0.00      PROA  
ATOM   1778 HG23 THR P 150     -14.370  -4.700   3.278  0.00  0.00      PROA  
ATOM   1779  C   THR P 150     -14.667  -7.948   5.294  0.00  0.00      PROA  
ATOM   1780  O   THR P 150     -14.329  -7.668   6.472  0.00  0.00      PROA  
ATOM   1781  N   LEU P 151     -15.940  -8.267   4.992  0.00  0.00      PROA  
ATOM   1782  HN  LEU P 151     -16.097  -8.504   4.036  0.00  0.00      PROA  
ATOM   1783  CA  LEU P 151     -17.052  -8.401   5.986  0.00  0.00      PROA  
ATOM   1784  HA  LEU P 151     -16.999  -7.513   6.598  0.00  0.00      PROA  
ATOM   1785  CB  LEU P 151     -18.486  -8.616   5.371  0.00  0.00      PROA  
ATOM   1786  HB1 LEU P 151     -19.281  -8.658   6.147  0.00  0.00      PROA  
ATOM   1787  HB2 LEU P 151     -18.457  -9.619   4.895  0.00  0.00      PROA  
ATOM   1788  CG  LEU P 151     -18.999  -7.450   4.448  0.00  0.00      PROA  
ATOM   1789  HG  LEU P 151     -18.240  -7.460   3.636  0.00  0.00      PROA  
ATOM   1790  CD1 LEU P 151     -20.312  -7.771   3.722  0.00  0.00      PROA  
ATOM   1791 HD11 LEU P 151     -21.189  -7.635   4.390  0.00  0.00      PROA  
ATOM   1792 HD12 LEU P 151     -20.252  -8.764   3.226  0.00  0.00      PROA  
ATOM   1793 HD13 LEU P 151     -20.549  -7.078   2.887  0.00  0.00      PROA  
ATOM   1794  CD2 LEU P 151     -19.056  -6.149   5.221  0.00  0.00      PROA  
ATOM   1795 HD21 LEU P 151     -19.540  -6.375   6.196  0.00  0.00      PROA  
ATOM   1796 HD22 LEU P 151     -19.607  -5.352   4.678  0.00  0.00      PROA  
ATOM   1797 HD23 LEU P 151     -17.985  -5.946   5.437  0.00  0.00      PROA  
ATOM   1798  C   LEU P 151     -16.722  -9.538   7.022  0.00  0.00      PROA  
ATOM   1799  O   LEU P 151     -16.853  -9.336   8.238  0.00  0.00      PROA  
ATOM   1800  N   PHE P 152     -16.231 -10.640   6.546  0.00  0.00      PROA  
ATOM   1801  HN  PHE P 152     -16.278 -10.622   5.550  0.00  0.00      PROA  
ATOM   1802  CA  PHE P 152     -15.758 -11.788   7.319  0.00  0.00      PROA  
ATOM   1803  HA  PHE P 152     -16.344 -11.840   8.224  0.00  0.00      PROA  
ATOM   1804  CB  PHE P 152     -15.852 -13.111   6.595  0.00  0.00      PROA  
ATOM   1805  HB1 PHE P 152     -15.396 -13.974   7.124  0.00  0.00      PROA  
ATOM   1806  HB2 PHE P 152     -15.287 -13.006   5.644  0.00  0.00      PROA  
ATOM   1807  CG  PHE P 152     -17.216 -13.555   6.342  0.00  0.00      PROA  
ATOM   1808  CD1 PHE P 152     -18.146 -13.550   7.313  0.00  0.00      PROA  
ATOM   1809  HD1 PHE P 152     -17.945 -13.223   8.322  0.00  0.00      PROA  
ATOM   1810  CE1 PHE P 152     -19.439 -13.794   7.008  0.00  0.00      PROA  
ATOM   1811  HE1 PHE P 152     -20.242 -13.691   7.724  0.00  0.00      PROA  
ATOM   1812  CZ  PHE P 152     -19.871 -14.217   5.732  0.00  0.00      PROA  
ATOM   1813  HZ  PHE P 152     -20.887 -14.550   5.576  0.00  0.00      PROA  
ATOM   1814  CD2 PHE P 152     -17.667 -13.803   4.999  0.00  0.00      PROA  
ATOM   1815  HD2 PHE P 152     -16.982 -13.800   4.164  0.00  0.00      PROA  
ATOM   1816  CE2 PHE P 152     -18.925 -14.296   4.730  0.00  0.00      PROA  
ATOM   1817  HE2 PHE P 152     -19.170 -14.453   3.690  0.00  0.00      PROA  
ATOM   1818  C   PHE P 152     -14.441 -11.617   8.118  0.00  0.00      PROA  
ATOM   1819  O   PHE P 152     -14.216 -12.346   9.042  0.00  0.00      PROA  
ATOM   1820  N   THR P 153     -13.556 -10.609   7.861  0.00  0.00      PROA  
ATOM   1821  HN  THR P 153     -13.793 -10.085   7.046  0.00  0.00      PROA  
ATOM   1822  CA  THR P 153     -12.389 -10.325   8.641  0.00  0.00      PROA  
ATOM   1823  HA  THR P 153     -11.680 -11.122   8.475  0.00  0.00      PROA  
ATOM   1824  CB  THR P 153     -11.694  -9.062   8.185  0.00  0.00      PROA  
ATOM   1825  HB  THR P 153     -12.435  -8.283   7.906  0.00  0.00      PROA  
ATOM   1826  OG1 THR P 153     -11.038  -9.266   6.954  0.00  0.00      PROA  
ATOM   1827  HG1 THR P 153     -11.514  -9.960   6.493  0.00  0.00      PROA  
ATOM   1828  CG2 THR P 153     -10.681  -8.389   9.142  0.00  0.00      PROA  
ATOM   1829 HG21 THR P 153     -11.296  -7.886   9.918  0.00  0.00      PROA  
ATOM   1830 HG22 THR P 153     -10.198  -7.463   8.763  0.00  0.00      PROA  
ATOM   1831 HG23 THR P 153      -9.929  -9.011   9.673  0.00  0.00      PROA  
ATOM   1832  C   THR P 153     -12.556 -10.249  10.145  0.00  0.00      PROA  
ATOM   1833  O   THR P 153     -11.896 -10.998  10.891  0.00  0.00      PROA  
ATOM   1834  N   PRO P 154     -13.479  -9.453  10.753  0.00  0.00      PROA  
ATOM   1835  CD  PRO P 154     -14.222  -8.325  10.120  0.00  0.00      PROA  
ATOM   1836  HD1 PRO P 154     -14.687  -8.576   9.143  0.00  0.00      PROA  
ATOM   1837  HD2 PRO P 154     -13.454  -7.557   9.886  0.00  0.00      PROA  
ATOM   1838  CA  PRO P 154     -13.508  -9.283  12.214  0.00  0.00      PROA  
ATOM   1839  HA  PRO P 154     -12.477  -9.276  12.536  0.00  0.00      PROA  
ATOM   1840  CB  PRO P 154     -14.276  -7.953  12.463  0.00  0.00      PROA  
ATOM   1841  HB1 PRO P 154     -13.661  -7.028  12.463  0.00  0.00      PROA  
ATOM   1842  HB2 PRO P 154     -14.690  -7.984  13.494  0.00  0.00      PROA  
ATOM   1843  CG  PRO P 154     -15.238  -7.787  11.265  0.00  0.00      PROA  
ATOM   1844  HG1 PRO P 154     -16.092  -8.476  11.439  0.00  0.00      PROA  
ATOM   1845  HG2 PRO P 154     -15.705  -6.792  11.104  0.00  0.00      PROA  
ATOM   1846  C   PRO P 154     -14.249 -10.405  12.901  0.00  0.00      PROA  
ATOM   1847  O   PRO P 154     -14.194 -10.662  14.084  0.00  0.00      PROA  
ATOM   1848  N   ILE P 155     -14.885 -11.279  12.011  0.00  0.00      PROA  
ATOM   1849  HN  ILE P 155     -14.671 -11.168  11.043  0.00  0.00      PROA  
ATOM   1850  CA  ILE P 155     -15.574 -12.467  12.511  0.00  0.00      PROA  
ATOM   1851  HA  ILE P 155     -16.028 -12.345  13.484  0.00  0.00      PROA  
ATOM   1852  CB  ILE P 155     -16.680 -12.930  11.516  0.00  0.00      PROA  
ATOM   1853  HB  ILE P 155     -16.133 -13.098  10.563  0.00  0.00      PROA  
ATOM   1854  CG2 ILE P 155     -17.390 -14.263  11.893  0.00  0.00      PROA  
ATOM   1855 HG21 ILE P 155     -18.173 -14.462  11.130  0.00  0.00      PROA  
ATOM   1856 HG22 ILE P 155     -17.965 -14.152  12.836  0.00  0.00      PROA  
ATOM   1857 HG23 ILE P 155     -16.642 -15.076  12.006  0.00  0.00      PROA  
ATOM   1858  CG1 ILE P 155     -17.706 -11.870  11.215  0.00  0.00      PROA  
ATOM   1859 HG11 ILE P 155     -18.428 -12.216  10.445  0.00  0.00      PROA  
ATOM   1860 HG12 ILE P 155     -17.129 -11.140  10.608  0.00  0.00      PROA  
ATOM   1861  CD  ILE P 155     -18.457 -11.175  12.340  0.00  0.00      PROA  
ATOM   1862  HD1 ILE P 155     -18.995 -11.888  13.001  0.00  0.00      PROA  
ATOM   1863  HD2 ILE P 155     -19.152 -10.484  11.818  0.00  0.00      PROA  
ATOM   1864  HD3 ILE P 155     -17.696 -10.557  12.863  0.00  0.00      PROA  
ATOM   1865  C   ILE P 155     -14.637 -13.546  12.687  0.00  0.00      PROA  
ATOM   1866  O   ILE P 155     -14.737 -14.282  13.639  0.00  0.00      PROA  
ATOM   1867  N   ALA P 156     -13.669 -13.550  11.739  0.00  0.00      PROA  
ATOM   1868  HN  ALA P 156     -13.780 -13.005  10.912  0.00  0.00      PROA  
ATOM   1869  CA  ALA P 156     -12.492 -14.413  11.728  0.00  0.00      PROA  
ATOM   1870  HA  ALA P 156     -12.753 -15.458  11.808  0.00  0.00      PROA  
ATOM   1871  CB  ALA P 156     -11.757 -14.362  10.357  0.00  0.00      PROA  
ATOM   1872  HB1 ALA P 156     -12.433 -14.738   9.560  0.00  0.00      PROA  
ATOM   1873  HB2 ALA P 156     -10.849 -14.981  10.194  0.00  0.00      PROA  
ATOM   1874  HB3 ALA P 156     -11.453 -13.316  10.137  0.00  0.00      PROA  
ATOM   1875  C   ALA P 156     -11.519 -14.097  12.871  0.00  0.00      PROA  
ATOM   1876  O   ALA P 156     -10.990 -15.034  13.464  0.00  0.00      PROA  
ATOM   1877  N   ALA P 157     -11.275 -12.800  13.184  0.00  0.00      PROA  
ATOM   1878  HN  ALA P 157     -11.603 -12.131  12.523  0.00  0.00      PROA  
ATOM   1879  CA  ALA P 157     -10.355 -12.417  14.286  0.00  0.00      PROA  
ATOM   1880  HA  ALA P 157      -9.432 -12.908  14.014  0.00  0.00      PROA  
ATOM   1881  CB  ALA P 157     -10.226 -10.862  14.437  0.00  0.00      PROA  
ATOM   1882  HB1 ALA P 157      -9.748 -10.423  13.535  0.00  0.00      PROA  
ATOM   1883  HB2 ALA P 157      -9.531 -10.701  15.288  0.00  0.00      PROA  
ATOM   1884  HB3 ALA P 157     -11.157 -10.286  14.628  0.00  0.00      PROA  
ATOM   1885  C   ALA P 157     -10.817 -12.943  15.660  0.00  0.00      PROA  
ATOM   1886  O   ALA P 157     -10.015 -13.320  16.474  0.00  0.00      PROA  
ATOM   1887  N   ASP P 158     -12.134 -13.023  15.890  0.00  0.00      PROA  
ATOM   1888  HN  ASP P 158     -12.720 -12.824  15.109  0.00  0.00      PROA  
ATOM   1889  CA  ASP P 158     -12.933 -13.612  17.002  0.00  0.00      PROA  
ATOM   1890  HA  ASP P 158     -12.495 -13.370  17.959  0.00  0.00      PROA  
ATOM   1891  CB  ASP P 158     -14.430 -13.149  16.903  0.00  0.00      PROA  
ATOM   1892  HB1 ASP P 158     -15.134 -13.884  17.349  0.00  0.00      PROA  
ATOM   1893  HB2 ASP P 158     -14.825 -13.032  15.871  0.00  0.00      PROA  
ATOM   1894  CG  ASP P 158     -14.713 -11.877  17.568  0.00  0.00      PROA  
ATOM   1895  OD1 ASP P 158     -13.820 -11.331  18.248  0.00  0.00      PROA  
ATOM   1896  OD2 ASP P 158     -15.929 -11.460  17.454  0.00  0.00      PROA  
ATOM   1897  C   ASP P 158     -12.772 -15.163  17.058  0.00  0.00      PROA  
ATOM   1898  O   ASP P 158     -12.762 -15.884  18.075  0.00  0.00      PROA  
ATOM   1899  N   LEU P 159     -12.712 -15.906  15.926  0.00  0.00      PROA  
ATOM   1900  HN  LEU P 159     -12.946 -15.590  15.010  0.00  0.00      PROA  
ATOM   1901  CA  LEU P 159     -12.450 -17.358  15.893  0.00  0.00      PROA  
ATOM   1902  HA  LEU P 159     -13.177 -17.838  16.531  0.00  0.00      PROA  
ATOM   1903  CB  LEU P 159     -12.533 -17.954  14.452  0.00  0.00      PROA  
ATOM   1904  HB1 LEU P 159     -12.328 -19.045  14.513  0.00  0.00      PROA  
ATOM   1905  HB2 LEU P 159     -11.645 -17.529  13.937  0.00  0.00      PROA  
ATOM   1906  CG  LEU P 159     -13.879 -17.942  13.664  0.00  0.00      PROA  
ATOM   1907  HG  LEU P 159     -14.052 -16.890  13.351  0.00  0.00      PROA  
ATOM   1908  CD1 LEU P 159     -13.824 -18.877  12.384  0.00  0.00      PROA  
ATOM   1909 HD11 LEU P 159     -14.717 -18.941  11.726  0.00  0.00      PROA  
ATOM   1910 HD12 LEU P 159     -13.499 -19.877  12.743  0.00  0.00      PROA  
ATOM   1911 HD13 LEU P 159     -13.045 -18.471  11.704  0.00  0.00      PROA  
ATOM   1912  CD2 LEU P 159     -15.052 -18.251  14.592  0.00  0.00      PROA  
ATOM   1913 HD21 LEU P 159     -15.071 -19.332  14.844  0.00  0.00      PROA  
ATOM   1914 HD22 LEU P 159     -15.996 -18.103  14.025  0.00  0.00      PROA  
ATOM   1915 HD23 LEU P 159     -14.993 -17.683  15.545  0.00  0.00      PROA  
ATOM   1916  C   LEU P 159     -11.029 -17.763  16.404  0.00  0.00      PROA  
ATOM   1917  O   LEU P 159     -10.922 -18.642  17.251  0.00  0.00      PROA  
ATOM   1918  N   GLY P 160      -9.981 -16.999  16.035  0.00  0.00      PROA  
ATOM   1919  HN  GLY P 160     -10.187 -16.272  15.384  0.00  0.00      PROA  
ATOM   1920  CA  GLY P 160      -8.563 -17.387  16.315  0.00  0.00      PROA  
ATOM   1921  HA1 GLY P 160      -8.330 -18.441  16.284  0.00  0.00      PROA  
ATOM   1922  HA2 GLY P 160      -8.332 -16.986  17.291  0.00  0.00      PROA  
ATOM   1923  C   GLY P 160      -7.660 -16.819  15.244  0.00  0.00      PROA  
ATOM   1924  O   GLY P 160      -8.145 -16.430  14.161  0.00  0.00      PROA  
ATOM   1925  N   VAL P 161      -6.327 -16.695  15.436  0.00  0.00      PROA  
ATOM   1926  HN  VAL P 161      -5.969 -16.964  16.327  0.00  0.00      PROA  
ATOM   1927  CA  VAL P 161      -5.400 -16.110  14.413  0.00  0.00      PROA  
ATOM   1928  HA  VAL P 161      -5.788 -15.128  14.183  0.00  0.00      PROA  
ATOM   1929  CB  VAL P 161      -3.937 -15.900  14.948  0.00  0.00      PROA  
ATOM   1930  HB  VAL P 161      -3.532 -16.912  15.164  0.00  0.00      PROA  
ATOM   1931  CG1 VAL P 161      -2.987 -15.344  13.879  0.00  0.00      PROA  
ATOM   1932 HG11 VAL P 161      -3.270 -14.338  13.502  0.00  0.00      PROA  
ATOM   1933 HG12 VAL P 161      -2.959 -16.119  13.083  0.00  0.00      PROA  
ATOM   1934 HG13 VAL P 161      -1.952 -15.269  14.276  0.00  0.00      PROA  
ATOM   1935  CG2 VAL P 161      -4.129 -14.955  16.131  0.00  0.00      PROA  
ATOM   1936 HG21 VAL P 161      -4.775 -14.109  15.814  0.00  0.00      PROA  
ATOM   1937 HG22 VAL P 161      -3.141 -14.535  16.418  0.00  0.00      PROA  
ATOM   1938 HG23 VAL P 161      -4.614 -15.450  16.999  0.00  0.00      PROA  
ATOM   1939  C   VAL P 161      -5.408 -16.894  13.120  0.00  0.00      PROA  
ATOM   1940  O   VAL P 161      -5.353 -16.391  12.005  0.00  0.00      PROA  
ATOM   1941  N   GLY P 162      -5.414 -18.244  13.172  0.00  0.00      PROA  
ATOM   1942  HN  GLY P 162      -5.360 -18.707  14.054  0.00  0.00      PROA  
ATOM   1943  CA  GLY P 162      -5.435 -19.153  12.050  0.00  0.00      PROA  
ATOM   1944  HA1 GLY P 162      -5.576 -20.143  12.458  0.00  0.00      PROA  
ATOM   1945  HA2 GLY P 162      -4.548 -18.951  11.468  0.00  0.00      PROA  
ATOM   1946  C   GLY P 162      -6.528 -18.869  11.003  0.00  0.00      PROA  
ATOM   1947  O   GLY P 162      -6.186 -18.729   9.818  0.00  0.00      PROA  
ATOM   1948  N   PRO P 163      -7.794 -18.810  11.355  0.00  0.00      PROA  
ATOM   1949  CD  PRO P 163      -8.362 -19.485  12.494  0.00  0.00      PROA  
ATOM   1950  HD1 PRO P 163      -7.956 -19.079  13.445  0.00  0.00      PROA  
ATOM   1951  HD2 PRO P 163      -8.022 -20.542  12.534  0.00  0.00      PROA  
ATOM   1952  CA  PRO P 163      -8.837 -18.102  10.555  0.00  0.00      PROA  
ATOM   1953  HA  PRO P 163      -9.035 -18.776   9.735  0.00  0.00      PROA  
ATOM   1954  CB  PRO P 163     -10.014 -18.046  11.551  0.00  0.00      PROA  
ATOM   1955  HB1 PRO P 163     -10.918 -17.815  10.949  0.00  0.00      PROA  
ATOM   1956  HB2 PRO P 163      -9.940 -17.198  12.265  0.00  0.00      PROA  
ATOM   1957  CG  PRO P 163      -9.914 -19.347  12.355  0.00  0.00      PROA  
ATOM   1958  HG1 PRO P 163     -10.546 -19.444  13.264  0.00  0.00      PROA  
ATOM   1959  HG2 PRO P 163     -10.194 -20.135  11.623  0.00  0.00      PROA  
ATOM   1960  C   PRO P 163      -8.589 -16.839   9.891  0.00  0.00      PROA  
ATOM   1961  O   PRO P 163      -8.990 -16.647   8.781  0.00  0.00      PROA  
ATOM   1962  N   LEU P 164      -8.063 -15.880  10.690  0.00  0.00      PROA  
ATOM   1963  HN  LEU P 164      -7.811 -16.103  11.628  0.00  0.00      PROA  
ATOM   1964  CA  LEU P 164      -7.848 -14.554  10.149  0.00  0.00      PROA  
ATOM   1965  HA  LEU P 164      -8.717 -14.288   9.566  0.00  0.00      PROA  
ATOM   1966  CB  LEU P 164      -7.468 -13.597  11.356  0.00  0.00      PROA  
ATOM   1967  HB1 LEU P 164      -6.812 -14.040  12.135  0.00  0.00      PROA  
ATOM   1968  HB2 LEU P 164      -8.418 -13.412  11.901  0.00  0.00      PROA  
ATOM   1969  CG  LEU P 164      -6.938 -12.204  11.080  0.00  0.00      PROA  
ATOM   1970  HG  LEU P 164      -5.936 -12.335  10.618  0.00  0.00      PROA  
ATOM   1971  CD1 LEU P 164      -7.867 -11.238  10.312  0.00  0.00      PROA  
ATOM   1972 HD11 LEU P 164      -7.936 -11.705   9.306  0.00  0.00      PROA  
ATOM   1973 HD12 LEU P 164      -7.325 -10.272  10.228  0.00  0.00      PROA  
ATOM   1974 HD13 LEU P 164      -8.888 -11.194  10.747  0.00  0.00      PROA  
ATOM   1975  CD2 LEU P 164      -6.573 -11.458  12.339  0.00  0.00      PROA  
ATOM   1976 HD21 LEU P 164      -7.393 -11.290  13.069  0.00  0.00      PROA  
ATOM   1977 HD22 LEU P 164      -6.232 -10.426  12.110  0.00  0.00      PROA  
ATOM   1978 HD23 LEU P 164      -5.764 -12.018  12.854  0.00  0.00      PROA  
ATOM   1979  C   LEU P 164      -6.766 -14.399   9.080  0.00  0.00      PROA  
ATOM   1980  O   LEU P 164      -6.900 -13.726   8.072  0.00  0.00      PROA  
ATOM   1981  N   ILE P 165      -5.628 -15.137   9.319  0.00  0.00      PROA  
ATOM   1982  HN  ILE P 165      -5.406 -15.631  10.156  0.00  0.00      PROA  
ATOM   1983  CA  ILE P 165      -4.495 -15.063   8.452  0.00  0.00      PROA  
ATOM   1984  HA  ILE P 165      -4.374 -14.028   8.171  0.00  0.00      PROA  
ATOM   1985  CB  ILE P 165      -3.217 -15.446   9.188  0.00  0.00      PROA  
ATOM   1986  HB  ILE P 165      -2.416 -15.327   8.427  0.00  0.00      PROA  
ATOM   1987  CG2 ILE P 165      -2.974 -14.266  10.208  0.00  0.00      PROA  
ATOM   1988 HG21 ILE P 165      -1.961 -14.325  10.661  0.00  0.00      PROA  
ATOM   1989 HG22 ILE P 165      -3.701 -14.259  11.048  0.00  0.00      PROA  
ATOM   1990 HG23 ILE P 165      -3.153 -13.298   9.692  0.00  0.00      PROA  
ATOM   1991  CG1 ILE P 165      -3.087 -16.895   9.709  0.00  0.00      PROA  
ATOM   1992 HG11 ILE P 165      -3.210 -17.630   8.885  0.00  0.00      PROA  
ATOM   1993 HG12 ILE P 165      -4.016 -17.070  10.292  0.00  0.00      PROA  
ATOM   1994  CD  ILE P 165      -1.776 -17.189  10.440  0.00  0.00      PROA  
ATOM   1995  HD1 ILE P 165      -1.147 -17.827   9.784  0.00  0.00      PROA  
ATOM   1996  HD2 ILE P 165      -2.012 -17.770  11.357  0.00  0.00      PROA  
ATOM   1997  HD3 ILE P 165      -1.100 -16.370  10.769  0.00  0.00      PROA  
ATOM   1998  C   ILE P 165      -4.672 -15.828   7.136  0.00  0.00      PROA  
ATOM   1999  O   ILE P 165      -4.113 -15.542   6.142  0.00  0.00      PROA  
ATOM   2000  N   VAL P 166      -5.523 -16.941   7.262  0.00  0.00      PROA  
ATOM   2001  HN  VAL P 166      -5.913 -17.192   8.145  0.00  0.00      PROA  
ATOM   2002  CA  VAL P 166      -5.951 -17.529   6.004  0.00  0.00      PROA  
ATOM   2003  HA  VAL P 166      -5.048 -17.707   5.440  0.00  0.00      PROA  
ATOM   2004  CB  VAL P 166      -6.418 -18.959   6.231  0.00  0.00      PROA  
ATOM   2005  HB  VAL P 166      -7.223 -18.983   6.996  0.00  0.00      PROA  
ATOM   2006  CG1 VAL P 166      -6.836 -19.515   4.893  0.00  0.00      PROA  
ATOM   2007 HG11 VAL P 166      -6.032 -19.454   4.129  0.00  0.00      PROA  
ATOM   2008 HG12 VAL P 166      -7.736 -18.989   4.508  0.00  0.00      PROA  
ATOM   2009 HG13 VAL P 166      -7.211 -20.548   5.056  0.00  0.00      PROA  
ATOM   2010  CG2 VAL P 166      -5.261 -19.814   6.727  0.00  0.00      PROA  
ATOM   2011 HG21 VAL P 166      -4.338 -19.269   7.019  0.00  0.00      PROA  
ATOM   2012 HG22 VAL P 166      -4.915 -20.498   5.922  0.00  0.00      PROA  
ATOM   2013 HG23 VAL P 166      -5.631 -20.355   7.624  0.00  0.00      PROA  
ATOM   2014  C   VAL P 166      -6.936 -16.605   5.314  0.00  0.00      PROA  
ATOM   2015  O   VAL P 166      -6.903 -16.447   4.083  0.00  0.00      PROA  
ATOM   2016  N   LEU P 167      -7.938 -15.979   5.996  0.00  0.00      PROA  
ATOM   2017  HN  LEU P 167      -8.137 -16.187   6.950  0.00  0.00      PROA  
ATOM   2018  CA  LEU P 167      -8.847 -14.990   5.265  0.00  0.00      PROA  
ATOM   2019  HA  LEU P 167      -9.395 -15.573   4.540  0.00  0.00      PROA  
ATOM   2020  CB  LEU P 167      -9.787 -14.265   6.297  0.00  0.00      PROA  
ATOM   2021  HB1 LEU P 167      -9.209 -13.797   7.123  0.00  0.00      PROA  
ATOM   2022  HB2 LEU P 167     -10.292 -15.162   6.714  0.00  0.00      PROA  
ATOM   2023  CG  LEU P 167     -10.927 -13.386   5.758  0.00  0.00      PROA  
ATOM   2024  HG  LEU P 167     -11.308 -13.671   4.754  0.00  0.00      PROA  
ATOM   2025  CD1 LEU P 167     -12.146 -13.544   6.586  0.00  0.00      PROA  
ATOM   2026 HD11 LEU P 167     -13.035 -13.079   6.108  0.00  0.00      PROA  
ATOM   2027 HD12 LEU P 167     -12.083 -12.890   7.482  0.00  0.00      PROA  
ATOM   2028 HD13 LEU P 167     -12.393 -14.544   7.004  0.00  0.00      PROA  
ATOM   2029  CD2 LEU P 167     -10.447 -11.995   5.754  0.00  0.00      PROA  
ATOM   2030 HD21 LEU P 167      -9.774 -11.791   4.893  0.00  0.00      PROA  
ATOM   2031 HD22 LEU P 167      -9.786 -11.829   6.632  0.00  0.00      PROA  
ATOM   2032 HD23 LEU P 167     -11.223 -11.220   5.579  0.00  0.00      PROA  
ATOM   2033  C   LEU P 167      -8.099 -13.885   4.520  0.00  0.00      PROA  
ATOM   2034  O   LEU P 167      -8.360 -13.678   3.359  0.00  0.00      PROA  
ATOM   2035  N   ARG P 168      -7.163 -13.150   5.228  0.00  0.00      PROA  
ATOM   2036  HN  ARG P 168      -6.988 -13.284   6.200  0.00  0.00      PROA  
ATOM   2037  CA  ARG P 168      -6.443 -11.988   4.632  0.00  0.00      PROA  
ATOM   2038  HA  ARG P 168      -7.233 -11.368   4.235  0.00  0.00      PROA  
ATOM   2039  CB  ARG P 168      -5.752 -11.085   5.630  0.00  0.00      PROA  
ATOM   2040  HB1 ARG P 168      -4.642 -11.095   5.585  0.00  0.00      PROA  
ATOM   2041  HB2 ARG P 168      -6.090 -11.511   6.598  0.00  0.00      PROA  
ATOM   2042  CG  ARG P 168      -6.110  -9.580   5.648  0.00  0.00      PROA  
ATOM   2043  HG1 ARG P 168      -5.564  -9.040   6.451  0.00  0.00      PROA  
ATOM   2044  HG2 ARG P 168      -7.182  -9.426   5.895  0.00  0.00      PROA  
ATOM   2045  CD  ARG P 168      -5.737  -8.819   4.373  0.00  0.00      PROA  
ATOM   2046  HD1 ARG P 168      -5.618  -9.429   3.452  0.00  0.00      PROA  
ATOM   2047  HD2 ARG P 168      -4.803  -8.216   4.383  0.00  0.00      PROA  
ATOM   2048  NE  ARG P 168      -6.878  -7.881   4.092  0.00  0.00      PROA  
ATOM   2049  HE  ARG P 168      -7.780  -8.230   4.345  0.00  0.00      PROA  
ATOM   2050  CZ  ARG P 168      -6.911  -6.914   3.147  0.00  0.00      PROA  
ATOM   2051  NH1 ARG P 168      -8.130  -6.426   2.893  0.00  0.00      PROA  
ATOM   2052 HH11 ARG P 168      -8.890  -7.014   3.168  0.00  0.00      PROA  
ATOM   2053 HH12 ARG P 168      -8.168  -5.794   2.119  0.00  0.00      PROA  
ATOM   2054  NH2 ARG P 168      -5.946  -6.324   2.498  0.00  0.00      PROA  
ATOM   2055 HH21 ARG P 168      -6.242  -5.827   1.682  0.00  0.00      PROA  
ATOM   2056 HH22 ARG P 168      -5.009  -6.670   2.539  0.00  0.00      PROA  
ATOM   2057  C   ARG P 168      -5.494 -12.451   3.497  0.00  0.00      PROA  
ATOM   2058  O   ARG P 168      -5.347 -11.721   2.539  0.00  0.00      PROA  
ATOM   2059  N   ALA P 169      -4.880 -13.666   3.532  0.00  0.00      PROA  
ATOM   2060  HN  ALA P 169      -4.854 -14.109   4.425  0.00  0.00      PROA  
ATOM   2061  CA  ALA P 169      -4.250 -14.229   2.427  0.00  0.00      PROA  
ATOM   2062  HA  ALA P 169      -3.482 -13.527   2.136  0.00  0.00      PROA  
ATOM   2063  CB  ALA P 169      -3.554 -15.559   2.739  0.00  0.00      PROA  
ATOM   2064  HB1 ALA P 169      -3.057 -15.469   3.729  0.00  0.00      PROA  
ATOM   2065  HB2 ALA P 169      -2.740 -15.779   2.016  0.00  0.00      PROA  
ATOM   2066  HB3 ALA P 169      -4.300 -16.382   2.774  0.00  0.00      PROA  
ATOM   2067  C   ALA P 169      -5.161 -14.462   1.199  0.00  0.00      PROA  
ATOM   2068  O   ALA P 169      -4.806 -14.220   0.021  0.00  0.00      PROA  
ATOM   2069  N   LEU P 170      -6.468 -14.895   1.470  0.00  0.00      PROA  
ATOM   2070  HN  LEU P 170      -6.863 -15.257   2.311  0.00  0.00      PROA  
ATOM   2071  CA  LEU P 170      -7.453 -15.019   0.444  0.00  0.00      PROA  
ATOM   2072  HA  LEU P 170      -7.121 -15.568  -0.425  0.00  0.00      PROA  
ATOM   2073  CB  LEU P 170      -8.738 -15.796   0.876  0.00  0.00      PROA  
ATOM   2074  HB1 LEU P 170      -9.450 -15.757   0.024  0.00  0.00      PROA  
ATOM   2075  HB2 LEU P 170      -9.359 -15.358   1.686  0.00  0.00      PROA  
ATOM   2076  CG  LEU P 170      -8.498 -17.234   1.238  0.00  0.00      PROA  
ATOM   2077  HG  LEU P 170      -7.514 -17.380   1.732  0.00  0.00      PROA  
ATOM   2078  CD1 LEU P 170      -9.622 -17.603   2.267  0.00  0.00      PROA  
ATOM   2079 HD11 LEU P 170      -9.775 -16.885   3.101  0.00  0.00      PROA  
ATOM   2080 HD12 LEU P 170      -9.437 -18.545   2.827  0.00  0.00      PROA  
ATOM   2081 HD13 LEU P 170     -10.640 -17.606   1.823  0.00  0.00      PROA  
ATOM   2082  CD2 LEU P 170      -8.434 -18.210   0.091  0.00  0.00      PROA  
ATOM   2083 HD21 LEU P 170      -8.265 -19.187   0.593  0.00  0.00      PROA  
ATOM   2084 HD22 LEU P 170      -7.617 -18.011  -0.635  0.00  0.00      PROA  
ATOM   2085 HD23 LEU P 170      -9.391 -18.385  -0.445  0.00  0.00      PROA  
ATOM   2086  C   LEU P 170      -7.794 -13.669  -0.212  0.00  0.00      PROA  
ATOM   2087  O   LEU P 170      -7.952 -13.529  -1.441  0.00  0.00      PROA  
ATOM   2088  N   GLU P 171      -7.918 -12.640   0.600  0.00  0.00      PROA  
ATOM   2089  HN  GLU P 171      -7.877 -12.928   1.553  0.00  0.00      PROA  
ATOM   2090  CA  GLU P 171      -7.990 -11.284   0.177  0.00  0.00      PROA  
ATOM   2091  HA  GLU P 171      -8.790 -11.023  -0.500  0.00  0.00      PROA  
ATOM   2092  CB  GLU P 171      -8.099 -10.203   1.346  0.00  0.00      PROA  
ATOM   2093  HB1 GLU P 171      -7.943  -9.207   0.880  0.00  0.00      PROA  
ATOM   2094  HB2 GLU P 171      -7.304 -10.306   2.115  0.00  0.00      PROA  
ATOM   2095  CG  GLU P 171      -9.462 -10.333   2.022  0.00  0.00      PROA  
ATOM   2096  HG1 GLU P 171      -9.576 -11.303   2.550  0.00  0.00      PROA  
ATOM   2097  HG2 GLU P 171     -10.347 -10.445   1.359  0.00  0.00      PROA  
ATOM   2098  CD  GLU P 171      -9.767  -9.298   3.072  0.00  0.00      PROA  
ATOM   2099  OE1 GLU P 171      -9.294  -9.418   4.205  0.00  0.00      PROA  
ATOM   2100  OE2 GLU P 171     -10.455  -8.283   2.763  0.00  0.00      PROA  
ATOM   2101  C   GLU P 171      -6.793 -10.884  -0.699  0.00  0.00      PROA  
ATOM   2102  O   GLU P 171      -7.031 -10.188  -1.620  0.00  0.00      PROA  
ATOM   2103  N   GLY P 172      -5.586 -11.307  -0.384  0.00  0.00      PROA  
ATOM   2104  HN  GLY P 172      -5.501 -11.743   0.509  0.00  0.00      PROA  
ATOM   2105  CA  GLY P 172      -4.427 -11.164  -1.244  0.00  0.00      PROA  
ATOM   2106  HA1 GLY P 172      -3.584 -11.715  -0.854  0.00  0.00      PROA  
ATOM   2107  HA2 GLY P 172      -4.076 -10.143  -1.285  0.00  0.00      PROA  
ATOM   2108  C   GLY P 172      -4.525 -11.554  -2.705  0.00  0.00      PROA  
ATOM   2109  O   GLY P 172      -4.065 -10.832  -3.563  0.00  0.00      PROA  
ATOM   2110  N   LEU P 173      -5.116 -12.726  -2.973  0.00  0.00      PROA  
ATOM   2111  HN  LEU P 173      -5.362 -13.255  -2.165  0.00  0.00      PROA  
ATOM   2112  CA  LEU P 173      -5.568 -13.238  -4.245  0.00  0.00      PROA  
ATOM   2113  HA  LEU P 173      -4.776 -13.248  -4.979  0.00  0.00      PROA  
ATOM   2114  CB  LEU P 173      -6.295 -14.694  -4.017  0.00  0.00      PROA  
ATOM   2115  HB1 LEU P 173      -6.619 -14.998  -5.036  0.00  0.00      PROA  
ATOM   2116  HB2 LEU P 173      -7.277 -14.591  -3.508  0.00  0.00      PROA  
ATOM   2117  CG  LEU P 173      -5.397 -15.807  -3.412  0.00  0.00      PROA  
ATOM   2118  HG  LEU P 173      -4.767 -15.402  -2.591  0.00  0.00      PROA  
ATOM   2119  CD1 LEU P 173      -6.301 -16.963  -2.949  0.00  0.00      PROA  
ATOM   2120 HD11 LEU P 173      -5.703 -17.614  -2.277  0.00  0.00      PROA  
ATOM   2121 HD12 LEU P 173      -6.587 -17.709  -3.721  0.00  0.00      PROA  
ATOM   2122 HD13 LEU P 173      -7.170 -16.583  -2.372  0.00  0.00      PROA  
ATOM   2123  CD2 LEU P 173      -4.437 -16.346  -4.429  0.00  0.00      PROA  
ATOM   2124 HD21 LEU P 173      -3.642 -17.055  -4.114  0.00  0.00      PROA  
ATOM   2125 HD22 LEU P 173      -3.754 -15.533  -4.754  0.00  0.00      PROA  
ATOM   2126 HD23 LEU P 173      -5.047 -16.767  -5.256  0.00  0.00      PROA  
ATOM   2127  C   LEU P 173      -6.628 -12.371  -4.978  0.00  0.00      PROA  
ATOM   2128  O   LEU P 173      -6.529 -12.032  -6.124  0.00  0.00      PROA  
ATOM   2129  N   GLY P 174      -7.625 -11.897  -4.234  0.00  0.00      PROA  
ATOM   2130  HN  GLY P 174      -7.657 -12.169  -3.275  0.00  0.00      PROA  
ATOM   2131  CA  GLY P 174      -8.663 -10.857  -4.630  0.00  0.00      PROA  
ATOM   2132  HA1 GLY P 174      -9.431 -10.843  -3.871  0.00  0.00      PROA  
ATOM   2133  HA2 GLY P 174      -9.061 -11.158  -5.588  0.00  0.00      PROA  
ATOM   2134  C   GLY P 174      -8.136  -9.491  -4.952  0.00  0.00      PROA  
ATOM   2135  O   GLY P 174      -8.370  -8.900  -6.020  0.00  0.00      PROA  
ATOM   2136  N   GLU P 175      -7.366  -8.844  -4.101  0.00  0.00      PROA  
ATOM   2137  HN  GLU P 175      -7.199  -9.286  -3.224  0.00  0.00      PROA  
ATOM   2138  CA  GLU P 175      -6.930  -7.507  -4.250  0.00  0.00      PROA  
ATOM   2139  HA  GLU P 175      -7.703  -6.754  -4.289  0.00  0.00      PROA  
ATOM   2140  CB  GLU P 175      -6.131  -6.939  -3.096  0.00  0.00      PROA  
ATOM   2141  HB1 GLU P 175      -5.462  -6.086  -3.339  0.00  0.00      PROA  
ATOM   2142  HB2 GLU P 175      -5.489  -7.753  -2.696  0.00  0.00      PROA  
ATOM   2143  CG  GLU P 175      -7.158  -6.553  -2.012  0.00  0.00      PROA  
ATOM   2144  HG1 GLU P 175      -7.373  -7.447  -1.387  0.00  0.00      PROA  
ATOM   2145  HG2 GLU P 175      -8.159  -6.152  -2.281  0.00  0.00      PROA  
ATOM   2146  CD  GLU P 175      -6.576  -5.523  -1.098  0.00  0.00      PROA  
ATOM   2147  OE1 GLU P 175      -5.770  -4.725  -1.510  0.00  0.00      PROA  
ATOM   2148  OE2 GLU P 175      -7.079  -5.482   0.113  0.00  0.00      PROA  
ATOM   2149  C   GLU P 175      -6.016  -7.423  -5.519  0.00  0.00      PROA  
ATOM   2150  O   GLU P 175      -6.087  -6.401  -6.288  0.00  0.00      PROA  
ATOM   2151  N   GLY P 176      -5.116  -8.468  -5.758  0.00  0.00      PROA  
ATOM   2152  HN  GLY P 176      -5.074  -9.221  -5.106  0.00  0.00      PROA  
ATOM   2153  CA  GLY P 176      -3.983  -8.321  -6.594  0.00  0.00      PROA  
ATOM   2154  HA1 GLY P 176      -3.251  -8.928  -6.081  0.00  0.00      PROA  
ATOM   2155  HA2 GLY P 176      -3.722  -7.276  -6.678  0.00  0.00      PROA  
ATOM   2156  C   GLY P 176      -4.169  -8.913  -7.923  0.00  0.00      PROA  
ATOM   2157  O   GLY P 176      -3.234  -8.924  -8.740  0.00  0.00      PROA  
ATOM   2158  N   VAL P 177      -5.413  -9.489  -8.266  0.00  0.00      PROA  
ATOM   2159  HN  VAL P 177      -6.103  -9.578  -7.552  0.00  0.00      PROA  
ATOM   2160  CA  VAL P 177      -5.794 -10.059  -9.578  0.00  0.00      PROA  
ATOM   2161  HA  VAL P 177      -4.896 -10.272 -10.138  0.00  0.00      PROA  
ATOM   2162  CB  VAL P 177      -6.671 -11.381  -9.416  0.00  0.00      PROA  
ATOM   2163  HB  VAL P 177      -6.215 -11.936  -8.568  0.00  0.00      PROA  
ATOM   2164  CG1 VAL P 177      -8.139 -11.026  -8.965  0.00  0.00      PROA  
ATOM   2165 HG11 VAL P 177      -8.680 -11.986  -8.827  0.00  0.00      PROA  
ATOM   2166 HG12 VAL P 177      -8.614 -10.511  -9.827  0.00  0.00      PROA  
ATOM   2167 HG13 VAL P 177      -8.152 -10.383  -8.059  0.00  0.00      PROA  
ATOM   2168  CG2 VAL P 177      -6.638 -12.132 -10.789  0.00  0.00      PROA  
ATOM   2169 HG21 VAL P 177      -7.310 -11.682 -11.551  0.00  0.00      PROA  
ATOM   2170 HG22 VAL P 177      -7.042 -13.141 -10.563  0.00  0.00      PROA  
ATOM   2171 HG23 VAL P 177      -5.573 -12.159 -11.108  0.00  0.00      PROA  
ATOM   2172  C   VAL P 177      -6.534  -9.005 -10.362  0.00  0.00      PROA  
ATOM   2173  O   VAL P 177      -6.880  -9.233 -11.497  0.00  0.00      PROA  
ATOM   2174  N   THR P 178      -6.682  -7.828  -9.734  0.00  0.00      PROA  
ATOM   2175  HN  THR P 178      -6.201  -7.722  -8.867  0.00  0.00      PROA  
ATOM   2176  CA  THR P 178      -7.311  -6.701 -10.348  0.00  0.00      PROA  
ATOM   2177  HA  THR P 178      -8.302  -6.955 -10.692  0.00  0.00      PROA  
ATOM   2178  CB  THR P 178      -7.679  -5.520  -9.319  0.00  0.00      PROA  
ATOM   2179  HB  THR P 178      -8.069  -4.706  -9.968  0.00  0.00      PROA  
ATOM   2180  OG1 THR P 178      -6.517  -5.048  -8.652  0.00  0.00      PROA  
ATOM   2181  HG1 THR P 178      -6.384  -5.561  -7.851  0.00  0.00      PROA  
ATOM   2182  CG2 THR P 178      -8.752  -5.841  -8.196  0.00  0.00      PROA  
ATOM   2183 HG21 THR P 178      -8.245  -6.534  -7.491  0.00  0.00      PROA  
ATOM   2184 HG22 THR P 178      -9.641  -6.279  -8.700  0.00  0.00      PROA  
ATOM   2185 HG23 THR P 178      -9.028  -4.878  -7.716  0.00  0.00      PROA  
ATOM   2186  C   THR P 178      -6.620  -6.125 -11.509  0.00  0.00      PROA  
ATOM   2187  O   THR P 178      -7.243  -5.998 -12.533  0.00  0.00      PROA  
ATOM   2188  N   PHE P 179      -5.264  -5.998 -11.425  0.00  0.00      PROA  
ATOM   2189  HN  PHE P 179      -4.803  -6.239 -10.575  0.00  0.00      PROA  
ATOM   2190  CA  PHE P 179      -4.496  -5.560 -12.595  0.00  0.00      PROA  
ATOM   2191  HA  PHE P 179      -4.942  -4.609 -12.849  0.00  0.00      PROA  
ATOM   2192  CB  PHE P 179      -3.077  -5.290 -12.107  0.00  0.00      PROA  
ATOM   2193  HB1 PHE P 179      -2.854  -5.907 -11.210  0.00  0.00      PROA  
ATOM   2194  HB2 PHE P 179      -3.043  -4.230 -11.774  0.00  0.00      PROA  
ATOM   2195  CG  PHE P 179      -1.985  -5.291 -13.163  0.00  0.00      PROA  
ATOM   2196  CD1 PHE P 179      -1.928  -4.335 -14.195  0.00  0.00      PROA  
ATOM   2197  HD1 PHE P 179      -2.774  -3.665 -14.230  0.00  0.00      PROA  
ATOM   2198  CE1 PHE P 179      -1.013  -4.474 -15.229  0.00  0.00      PROA  
ATOM   2199  HE1 PHE P 179      -1.099  -3.780 -16.052  0.00  0.00      PROA  
ATOM   2200  CZ  PHE P 179      -0.173  -5.602 -15.214  0.00  0.00      PROA  
ATOM   2201  HZ  PHE P 179       0.443  -5.829 -16.072  0.00  0.00      PROA  
ATOM   2202  CD2 PHE P 179      -1.022  -6.316 -13.101  0.00  0.00      PROA  
ATOM   2203  HD2 PHE P 179      -0.984  -6.962 -12.236  0.00  0.00      PROA  
ATOM   2204  CE2 PHE P 179      -0.094  -6.452 -14.153  0.00  0.00      PROA  
ATOM   2205  HE2 PHE P 179       0.542  -7.325 -14.162  0.00  0.00      PROA  
ATOM   2206  C   PHE P 179      -4.632  -6.330 -13.944  0.00  0.00      PROA  
ATOM   2207  O   PHE P 179      -4.795  -5.724 -15.011  0.00  0.00      PROA  
ATOM   2208  N   PRO P 180      -4.630  -7.668 -13.993  0.00  0.00      PROA  
ATOM   2209  CD  PRO P 180      -4.021  -8.494 -12.927  0.00  0.00      PROA  
ATOM   2210  HD1 PRO P 180      -4.709  -8.876 -12.143  0.00  0.00      PROA  
ATOM   2211  HD2 PRO P 180      -3.132  -8.044 -12.435  0.00  0.00      PROA  
ATOM   2212  CA  PRO P 180      -4.619  -8.350 -15.296  0.00  0.00      PROA  
ATOM   2213  HA  PRO P 180      -3.913  -7.889 -15.971  0.00  0.00      PROA  
ATOM   2214  CB  PRO P 180      -4.210  -9.767 -15.061  0.00  0.00      PROA  
ATOM   2215  HB1 PRO P 180      -3.503 -10.078 -15.859  0.00  0.00      PROA  
ATOM   2216  HB2 PRO P 180      -4.973 -10.570 -14.974  0.00  0.00      PROA  
ATOM   2217  CG  PRO P 180      -3.415  -9.684 -13.751  0.00  0.00      PROA  
ATOM   2218  HG1 PRO P 180      -3.362 -10.559 -13.069  0.00  0.00      PROA  
ATOM   2219  HG2 PRO P 180      -2.350  -9.469 -13.984  0.00  0.00      PROA  
ATOM   2220  C   PRO P 180      -5.969  -8.211 -15.878  0.00  0.00      PROA  
ATOM   2221  O   PRO P 180      -6.099  -8.051 -17.075  0.00  0.00      PROA  
ATOM   2222  N   ALA P 181      -6.986  -8.286 -15.021  0.00  0.00      PROA  
ATOM   2223  HN  ALA P 181      -6.910  -8.623 -14.085  0.00  0.00      PROA  
ATOM   2224  CA  ALA P 181      -8.389  -8.095 -15.406  0.00  0.00      PROA  
ATOM   2225  HA  ALA P 181      -8.641  -8.758 -16.220  0.00  0.00      PROA  
ATOM   2226  CB  ALA P 181      -9.137  -8.281 -14.090  0.00  0.00      PROA  
ATOM   2227  HB1 ALA P 181      -9.069  -7.425 -13.385  0.00  0.00      PROA  
ATOM   2228  HB2 ALA P 181      -8.752  -9.178 -13.560  0.00  0.00      PROA  
ATOM   2229  HB3 ALA P 181     -10.192  -8.527 -14.341  0.00  0.00      PROA  
ATOM   2230  C   ALA P 181      -8.729  -6.748 -15.819  0.00  0.00      PROA  
ATOM   2231  O   ALA P 181      -9.491  -6.618 -16.801  0.00  0.00      PROA  
ATOM   2232  N   MET P 182      -8.221  -5.673 -15.256  0.00  0.00      PROA  
ATOM   2233  HN  MET P 182      -7.934  -5.799 -14.310  0.00  0.00      PROA  
ATOM   2234  CA  MET P 182      -8.279  -4.391 -15.797  0.00  0.00      PROA  
ATOM   2235  HA  MET P 182      -9.326  -4.129 -15.794  0.00  0.00      PROA  
ATOM   2236  CB  MET P 182      -7.749  -3.409 -14.753  0.00  0.00      PROA  
ATOM   2237  HB1 MET P 182      -6.691  -3.669 -14.535  0.00  0.00      PROA  
ATOM   2238  HB2 MET P 182      -8.324  -3.511 -13.808  0.00  0.00      PROA  
ATOM   2239  CG  MET P 182      -7.792  -1.930 -15.055  0.00  0.00      PROA  
ATOM   2240  HG1 MET P 182      -7.390  -1.663 -16.056  0.00  0.00      PROA  
ATOM   2241  HG2 MET P 182      -7.023  -1.554 -14.347  0.00  0.00      PROA  
ATOM   2242  SD  MET P 182      -9.357  -1.128 -14.770  0.00  0.00      PROA  
ATOM   2243  CE  MET P 182     -10.561  -1.750 -16.045  0.00  0.00      PROA  
ATOM   2244  HE1 MET P 182     -10.057  -1.905 -17.023  0.00  0.00      PROA  
ATOM   2245  HE2 MET P 182     -11.477  -1.142 -16.201  0.00  0.00      PROA  
ATOM   2246  HE3 MET P 182     -10.971  -2.720 -15.692  0.00  0.00      PROA  
ATOM   2247  C   MET P 182      -7.522  -4.233 -17.124  0.00  0.00      PROA  
ATOM   2248  O   MET P 182      -8.023  -3.686 -18.070  0.00  0.00      PROA  
ATOM   2249  N   HSD P 183      -6.333  -4.838 -17.248  0.00  0.00      PROA  
ATOM   2250  HN  HSD P 183      -5.905  -5.176 -16.413  0.00  0.00      PROA  
ATOM   2251  CA  HSD P 183      -5.591  -4.852 -18.505  0.00  0.00      PROA  
ATOM   2252  HA  HSD P 183      -5.520  -3.838 -18.869  0.00  0.00      PROA  
ATOM   2253  CB  HSD P 183      -4.128  -5.254 -18.178  0.00  0.00      PROA  
ATOM   2254  HB1 HSD P 183      -4.014  -6.293 -17.802  0.00  0.00      PROA  
ATOM   2255  HB2 HSD P 183      -3.784  -4.616 -17.336  0.00  0.00      PROA  
ATOM   2256  ND1 HSD P 183      -2.328  -4.165 -19.758  0.00  0.00      PROA  
ATOM   2257  HD1 HSD P 183      -2.281  -3.333 -19.204  0.00  0.00      PROA  
ATOM   2258  CG  HSD P 183      -3.212  -5.247 -19.426  0.00  0.00      PROA  
ATOM   2259  CE1 HSD P 183      -1.539  -4.655 -20.782  0.00  0.00      PROA  
ATOM   2260  HE1 HSD P 183      -0.695  -4.089 -21.176  0.00  0.00      PROA  
ATOM   2261  NE2 HSD P 183      -1.908  -5.905 -21.113  0.00  0.00      PROA  
ATOM   2262  CD2 HSD P 183      -2.875  -6.265 -20.247  0.00  0.00      PROA  
ATOM   2263  HD2 HSD P 183      -3.159  -7.310 -20.275  0.00  0.00      PROA  
ATOM   2264  C   HSD P 183      -6.276  -5.651 -19.650  0.00  0.00      PROA  
ATOM   2265  O   HSD P 183      -6.125  -5.251 -20.767  0.00  0.00      PROA  
ATOM   2266  N   ALA P 184      -6.895  -6.764 -19.405  0.00  0.00      PROA  
ATOM   2267  HN  ALA P 184      -6.899  -7.206 -18.511  0.00  0.00      PROA  
ATOM   2268  CA  ALA P 184      -7.851  -7.324 -20.369  0.00  0.00      PROA  
ATOM   2269  HA  ALA P 184      -7.231  -7.652 -21.190  0.00  0.00      PROA  
ATOM   2270  CB  ALA P 184      -8.430  -8.589 -19.691  0.00  0.00      PROA  
ATOM   2271  HB1 ALA P 184      -8.862  -9.118 -20.567  0.00  0.00      PROA  
ATOM   2272  HB2 ALA P 184      -9.187  -8.382 -18.904  0.00  0.00      PROA  
ATOM   2273  HB3 ALA P 184      -7.677  -9.284 -19.262  0.00  0.00      PROA  
ATOM   2274  C   ALA P 184      -9.050  -6.327 -20.708  0.00  0.00      PROA  
ATOM   2275  O   ALA P 184      -9.313  -6.172 -21.862  0.00  0.00      PROA  
ATOM   2276  N   MET P 185      -9.751  -5.658 -19.745  0.00  0.00      PROA  
ATOM   2277  HN  MET P 185      -9.519  -5.635 -18.775  0.00  0.00      PROA  
ATOM   2278  CA  MET P 185     -10.752  -4.604 -20.024  0.00  0.00      PROA  
ATOM   2279  HA  MET P 185     -11.515  -5.035 -20.655  0.00  0.00      PROA  
ATOM   2280  CB  MET P 185     -11.426  -4.042 -18.734  0.00  0.00      PROA  
ATOM   2281  HB1 MET P 185     -11.986  -3.132 -19.040  0.00  0.00      PROA  
ATOM   2282  HB2 MET P 185     -10.536  -3.733 -18.145  0.00  0.00      PROA  
ATOM   2283  CG  MET P 185     -12.288  -5.042 -17.991  0.00  0.00      PROA  
ATOM   2284  HG1 MET P 185     -11.838  -5.205 -16.988  0.00  0.00      PROA  
ATOM   2285  HG2 MET P 185     -12.135  -6.036 -18.462  0.00  0.00      PROA  
ATOM   2286  SD  MET P 185     -14.064  -4.770 -17.910  0.00  0.00      PROA  
ATOM   2287  CE  MET P 185     -14.491  -4.931 -19.654  0.00  0.00      PROA  
ATOM   2288  HE1 MET P 185     -14.058  -4.103 -20.256  0.00  0.00      PROA  
ATOM   2289  HE2 MET P 185     -15.602  -4.911 -19.647  0.00  0.00      PROA  
ATOM   2290  HE3 MET P 185     -14.038  -5.876 -20.023  0.00  0.00      PROA  
ATOM   2291  C   MET P 185     -10.258  -3.453 -20.892  0.00  0.00      PROA  
ATOM   2292  O   MET P 185     -10.845  -3.063 -21.862  0.00  0.00      PROA  
ATOM   2293  N   TRP P 186      -9.053  -2.922 -20.529  0.00  0.00      PROA  
ATOM   2294  HN  TRP P 186      -8.672  -3.152 -19.637  0.00  0.00      PROA  
ATOM   2295  CA  TRP P 186      -8.373  -1.937 -21.411  0.00  0.00      PROA  
ATOM   2296  HA  TRP P 186      -9.095  -1.169 -21.646  0.00  0.00      PROA  
ATOM   2297  CB  TRP P 186      -7.455  -0.924 -20.652  0.00  0.00      PROA  
ATOM   2298  HB1 TRP P 186      -6.788  -0.214 -21.186  0.00  0.00      PROA  
ATOM   2299  HB2 TRP P 186      -6.751  -1.620 -20.149  0.00  0.00      PROA  
ATOM   2300  CG  TRP P 186      -8.105  -0.048 -19.637  0.00  0.00      PROA  
ATOM   2301  CD1 TRP P 186      -7.852  -0.005 -18.305  0.00  0.00      PROA  
ATOM   2302  HD1 TRP P 186      -7.101  -0.550 -17.753  0.00  0.00      PROA  
ATOM   2303  NE1 TRP P 186      -8.812   0.829 -17.677  0.00  0.00      PROA  
ATOM   2304  HE1 TRP P 186      -8.732   1.313 -16.833  0.00  0.00      PROA  
ATOM   2305  CE2 TRP P 186      -9.732   1.187 -18.570  0.00  0.00      PROA  
ATOM   2306  CD2 TRP P 186      -9.283   0.729 -19.827  0.00  0.00      PROA  
ATOM   2307  CE3 TRP P 186     -10.057   1.086 -20.935  0.00  0.00      PROA  
ATOM   2308  HE3 TRP P 186      -9.869   0.730 -21.937  0.00  0.00      PROA  
ATOM   2309  CZ3 TRP P 186     -11.246   1.751 -20.695  0.00  0.00      PROA  
ATOM   2310  HZ3 TRP P 186     -11.936   1.909 -21.510  0.00  0.00      PROA  
ATOM   2311  CZ2 TRP P 186     -10.790   2.085 -18.468  0.00  0.00      PROA  
ATOM   2312  HZ2 TRP P 186     -10.956   2.486 -17.480  0.00  0.00      PROA  
ATOM   2313  CH2 TRP P 186     -11.577   2.294 -19.506  0.00  0.00      PROA  
ATOM   2314  HH2 TRP P 186     -12.517   2.809 -19.379  0.00  0.00      PROA  
ATOM   2315  C   TRP P 186      -7.902  -2.316 -22.777  0.00  0.00      PROA  
ATOM   2316  O   TRP P 186      -7.877  -1.536 -23.698  0.00  0.00      PROA  
ATOM   2317  N   SER P 187      -7.463  -3.546 -22.956  0.00  0.00      PROA  
ATOM   2318  HN  SER P 187      -7.195  -4.231 -22.282  0.00  0.00      PROA  
ATOM   2319  CA  SER P 187      -7.222  -4.134 -24.210  0.00  0.00      PROA  
ATOM   2320  HA  SER P 187      -6.499  -3.578 -24.789  0.00  0.00      PROA  
ATOM   2321  CB  SER P 187      -6.594  -5.564 -24.107  0.00  0.00      PROA  
ATOM   2322  HB1 SER P 187      -6.515  -6.045 -25.105  0.00  0.00      PROA  
ATOM   2323  HB2 SER P 187      -7.219  -6.242 -23.488  0.00  0.00      PROA  
ATOM   2324  OG  SER P 187      -5.370  -5.483 -23.436  0.00  0.00      PROA  
ATOM   2325  HG1 SER P 187      -5.610  -5.314 -22.522  0.00  0.00      PROA  
ATOM   2326  C   SER P 187      -8.505  -4.215 -25.045  0.00  0.00      PROA  
ATOM   2327  O   SER P 187      -8.494  -4.218 -26.268  0.00  0.00      PROA  
ATOM   2328  N   SER P 188      -9.640  -4.494 -24.427  0.00  0.00      PROA  
ATOM   2329  HN  SER P 188      -9.605  -4.536 -23.432  0.00  0.00      PROA  
ATOM   2330  CA  SER P 188     -10.897  -4.805 -25.054  0.00  0.00      PROA  
ATOM   2331  HA  SER P 188     -10.757  -5.279 -26.014  0.00  0.00      PROA  
ATOM   2332  CB  SER P 188     -11.791  -5.866 -24.315  0.00  0.00      PROA  
ATOM   2333  HB1 SER P 188     -12.670  -6.135 -24.940  0.00  0.00      PROA  
ATOM   2334  HB2 SER P 188     -12.073  -5.437 -23.330  0.00  0.00      PROA  
ATOM   2335  OG  SER P 188     -11.117  -7.142 -24.038  0.00  0.00      PROA  
ATOM   2336  HG1 SER P 188     -10.479  -6.925 -23.354  0.00  0.00      PROA  
ATOM   2337  C   SER P 188     -11.791  -3.592 -25.343  0.00  0.00      PROA  
ATOM   2338  O   SER P 188     -12.718  -3.761 -26.162  0.00  0.00      PROA  
ATOM   2339  N   TRP P 189     -11.406  -2.376 -24.912  0.00  0.00      PROA  
ATOM   2340  HN  TRP P 189     -10.617  -2.309 -24.307  0.00  0.00      PROA  
ATOM   2341  CA  TRP P 189     -12.303  -1.260 -24.938  0.00  0.00      PROA  
ATOM   2342  HA  TRP P 189     -13.014  -1.464 -25.725  0.00  0.00      PROA  
ATOM   2343  CB  TRP P 189     -13.128  -1.266 -23.631  0.00  0.00      PROA  
ATOM   2344  HB1 TRP P 189     -13.302  -0.233 -23.259  0.00  0.00      PROA  
ATOM   2345  HB2 TRP P 189     -12.548  -1.700 -22.789  0.00  0.00      PROA  
ATOM   2346  CG  TRP P 189     -14.554  -1.745 -23.598  0.00  0.00      PROA  
ATOM   2347  CD1 TRP P 189     -14.923  -2.884 -23.138  0.00  0.00      PROA  
ATOM   2348  HD1 TRP P 189     -14.336  -3.780 -23.005  0.00  0.00      PROA  
ATOM   2349  NE1 TRP P 189     -16.342  -2.988 -23.158  0.00  0.00      PROA  
ATOM   2350  HE1 TRP P 189     -16.864  -3.654 -22.671  0.00  0.00      PROA  
ATOM   2351  CE2 TRP P 189     -16.817  -1.763 -23.518  0.00  0.00      PROA  
ATOM   2352  CD2 TRP P 189     -15.726  -0.937 -23.813  0.00  0.00      PROA  
ATOM   2353  CE3 TRP P 189     -15.964   0.357 -24.144  0.00  0.00      PROA  
ATOM   2354  HE3 TRP P 189     -15.133   1.018 -24.343  0.00  0.00      PROA  
ATOM   2355  CZ3 TRP P 189     -17.254   0.850 -24.298  0.00  0.00      PROA  
ATOM   2356  HZ3 TRP P 189     -17.358   1.874 -24.625  0.00  0.00      PROA  
ATOM   2357  CZ2 TRP P 189     -18.104  -1.265 -23.649  0.00  0.00      PROA  
ATOM   2358  HZ2 TRP P 189     -18.951  -1.935 -23.671  0.00  0.00      PROA  
ATOM   2359  CH2 TRP P 189     -18.306   0.043 -24.053  0.00  0.00      PROA  
ATOM   2360  HH2 TRP P 189     -19.284   0.482 -24.189  0.00  0.00      PROA  
ATOM   2361  C   TRP P 189     -11.692   0.155 -25.179  0.00  0.00      PROA  
ATOM   2362  O   TRP P 189     -12.475   1.076 -25.390  0.00  0.00      PROA  
ATOM   2363  N   ALA P 190     -10.325   0.332 -25.090  0.00  0.00      PROA  
ATOM   2364  HN  ALA P 190      -9.639  -0.382 -24.970  0.00  0.00      PROA  
ATOM   2365  CA  ALA P 190      -9.683   1.577 -25.404  0.00  0.00      PROA  
ATOM   2366  HA  ALA P 190     -10.348   2.353 -25.054  0.00  0.00      PROA  
ATOM   2367  CB  ALA P 190      -8.485   1.731 -24.476  0.00  0.00      PROA  
ATOM   2368  HB1 ALA P 190      -7.829   2.610 -24.657  0.00  0.00      PROA  
ATOM   2369  HB2 ALA P 190      -7.898   0.787 -24.482  0.00  0.00      PROA  
ATOM   2370  HB3 ALA P 190      -8.978   2.045 -23.531  0.00  0.00      PROA  
ATOM   2371  C   ALA P 190      -9.313   1.689 -26.845  0.00  0.00      PROA  
ATOM   2372  O   ALA P 190      -8.761   0.821 -27.498  0.00  0.00      PROA  
ATOM   2373  N   PRO P 191      -9.647   2.811 -27.459  0.00  0.00      PROA  
ATOM   2374  CD  PRO P 191     -10.716   3.742 -27.114  0.00  0.00      PROA  
ATOM   2375  HD1 PRO P 191     -10.346   4.540 -26.434  0.00  0.00      PROA  
ATOM   2376  HD2 PRO P 191     -11.607   3.227 -26.697  0.00  0.00      PROA  
ATOM   2377  CA  PRO P 191      -8.724   3.377 -28.495  0.00  0.00      PROA  
ATOM   2378  HA  PRO P 191      -8.838   2.695 -29.325  0.00  0.00      PROA  
ATOM   2379  CB  PRO P 191      -9.356   4.743 -28.870  0.00  0.00      PROA  
ATOM   2380  HB1 PRO P 191      -9.205   4.885 -29.961  0.00  0.00      PROA  
ATOM   2381  HB2 PRO P 191      -8.855   5.435 -28.160  0.00  0.00      PROA  
ATOM   2382  CG  PRO P 191     -10.812   4.571 -28.508  0.00  0.00      PROA  
ATOM   2383  HG1 PRO P 191     -11.278   5.559 -28.305  0.00  0.00      PROA  
ATOM   2384  HG2 PRO P 191     -11.433   4.002 -29.232  0.00  0.00      PROA  
ATOM   2385  C   PRO P 191      -7.285   3.433 -28.207  0.00  0.00      PROA  
ATOM   2386  O   PRO P 191      -6.970   3.738 -27.055  0.00  0.00      PROA  
ATOM   2387  N   PRO P 192      -6.301   3.194 -29.112  0.00  0.00      PROA  
ATOM   2388  CD  PRO P 192      -6.422   2.705 -30.489  0.00  0.00      PROA  
ATOM   2389  HD1 PRO P 192      -6.658   3.523 -31.204  0.00  0.00      PROA  
ATOM   2390  HD2 PRO P 192      -7.259   1.977 -30.549  0.00  0.00      PROA  
ATOM   2391  CA  PRO P 192      -4.952   3.542 -28.805  0.00  0.00      PROA  
ATOM   2392  HA  PRO P 192      -4.540   3.070 -27.925  0.00  0.00      PROA  
ATOM   2393  CB  PRO P 192      -4.199   3.229 -30.076  0.00  0.00      PROA  
ATOM   2394  HB1 PRO P 192      -3.159   2.908 -29.854  0.00  0.00      PROA  
ATOM   2395  HB2 PRO P 192      -4.276   4.046 -30.825  0.00  0.00      PROA  
ATOM   2396  CG  PRO P 192      -5.022   2.154 -30.819  0.00  0.00      PROA  
ATOM   2397  HG1 PRO P 192      -4.890   2.136 -31.922  0.00  0.00      PROA  
ATOM   2398  HG2 PRO P 192      -5.048   1.148 -30.350  0.00  0.00      PROA  
ATOM   2399  C   PRO P 192      -4.650   5.021 -28.500  0.00  0.00      PROA  
ATOM   2400  O   PRO P 192      -3.705   5.254 -27.773  0.00  0.00      PROA  
ATOM   2401  N   LEU P 193      -5.450   5.990 -28.964  0.00  0.00      PROA  
ATOM   2402  HN  LEU P 193      -6.025   5.741 -29.739  0.00  0.00      PROA  
ATOM   2403  CA  LEU P 193      -5.312   7.474 -28.785  0.00  0.00      PROA  
ATOM   2404  HA  LEU P 193      -4.261   7.701 -28.890  0.00  0.00      PROA  
ATOM   2405  CB  LEU P 193      -5.995   8.176 -29.906  0.00  0.00      PROA  
ATOM   2406  HB1 LEU P 193      -5.854   9.257 -29.691  0.00  0.00      PROA  
ATOM   2407  HB2 LEU P 193      -7.097   8.039 -29.948  0.00  0.00      PROA  
ATOM   2408  CG  LEU P 193      -5.437   7.971 -31.374  0.00  0.00      PROA  
ATOM   2409  HG  LEU P 193      -4.379   7.634 -31.415  0.00  0.00      PROA  
ATOM   2410  CD1 LEU P 193      -6.440   7.061 -32.219  0.00  0.00      PROA  
ATOM   2411 HD11 LEU P 193      -5.993   6.832 -33.211  0.00  0.00      PROA  
ATOM   2412 HD12 LEU P 193      -7.443   7.491 -32.427  0.00  0.00      PROA  
ATOM   2413 HD13 LEU P 193      -6.483   6.060 -31.739  0.00  0.00      PROA  
ATOM   2414  CD2 LEU P 193      -5.315   9.349 -32.118  0.00  0.00      PROA  
ATOM   2415 HD21 LEU P 193      -6.118  10.037 -31.779  0.00  0.00      PROA  
ATOM   2416 HD22 LEU P 193      -5.418   9.168 -33.209  0.00  0.00      PROA  
ATOM   2417 HD23 LEU P 193      -4.370   9.882 -31.874  0.00  0.00      PROA  
ATOM   2418  C   LEU P 193      -5.769   8.002 -27.430  0.00  0.00      PROA  
ATOM   2419  O   LEU P 193      -5.293   9.005 -26.905  0.00  0.00      PROA  
ATOM   2420  N   GLU P 194      -6.744   7.306 -26.780  0.00  0.00      PROA  
ATOM   2421  HN  GLU P 194      -7.075   6.493 -27.251  0.00  0.00      PROA  
ATOM   2422  CA  GLU P 194      -7.169   7.583 -25.438  0.00  0.00      PROA  
ATOM   2423  HA  GLU P 194      -6.778   8.525 -25.082  0.00  0.00      PROA  
ATOM   2424  CB  GLU P 194      -8.789   7.634 -25.418  0.00  0.00      PROA  
ATOM   2425  HB1 GLU P 194      -9.312   7.818 -24.455  0.00  0.00      PROA  
ATOM   2426  HB2 GLU P 194      -9.116   6.679 -25.881  0.00  0.00      PROA  
ATOM   2427  CG  GLU P 194      -9.212   8.934 -26.201  0.00  0.00      PROA  
ATOM   2428  HG1 GLU P 194      -8.756   9.100 -27.201  0.00  0.00      PROA  
ATOM   2429  HG2 GLU P 194      -8.966   9.770 -25.512  0.00  0.00      PROA  
ATOM   2430  CD  GLU P 194     -10.730   9.014 -26.462  0.00  0.00      PROA  
ATOM   2431  OE1 GLU P 194     -11.152   8.208 -27.319  0.00  0.00      PROA  
ATOM   2432  OE2 GLU P 194     -11.417   9.853 -25.811  0.00  0.00      PROA  
ATOM   2433  C   GLU P 194      -6.794   6.547 -24.407  0.00  0.00      PROA  
ATOM   2434  O   GLU P 194      -7.178   6.659 -23.257  0.00  0.00      PROA  
ATOM   2435  N   ARG P 195      -6.006   5.588 -24.790  0.00  0.00      PROA  
ATOM   2436  HN  ARG P 195      -5.692   5.444 -25.725  0.00  0.00      PROA  
ATOM   2437  CA  ARG P 195      -5.550   4.578 -23.848  0.00  0.00      PROA  
ATOM   2438  HA  ARG P 195      -6.383   4.078 -23.377  0.00  0.00      PROA  
ATOM   2439  CB  ARG P 195      -4.695   3.523 -24.639  0.00  0.00      PROA  
ATOM   2440  HB1 ARG P 195      -4.104   4.122 -25.364  0.00  0.00      PROA  
ATOM   2441  HB2 ARG P 195      -5.352   2.868 -25.250  0.00  0.00      PROA  
ATOM   2442  CG  ARG P 195      -3.720   2.630 -23.855  0.00  0.00      PROA  
ATOM   2443  HG1 ARG P 195      -3.083   3.196 -23.143  0.00  0.00      PROA  
ATOM   2444  HG2 ARG P 195      -3.057   2.141 -24.601  0.00  0.00      PROA  
ATOM   2445  CD  ARG P 195      -4.462   1.631 -22.900  0.00  0.00      PROA  
ATOM   2446  HD1 ARG P 195      -5.321   2.077 -22.353  0.00  0.00      PROA  
ATOM   2447  HD2 ARG P 195      -3.721   1.360 -22.119  0.00  0.00      PROA  
ATOM   2448  NE  ARG P 195      -4.896   0.366 -23.636  0.00  0.00      PROA  
ATOM   2449  HE  ARG P 195      -5.707   0.227 -24.204  0.00  0.00      PROA  
ATOM   2450  CZ  ARG P 195      -4.213  -0.745 -23.655  0.00  0.00      PROA  
ATOM   2451  NH1 ARG P 195      -3.118  -0.977 -23.016  0.00  0.00      PROA  
ATOM   2452 HH11 ARG P 195      -2.802  -0.174 -22.510  0.00  0.00      PROA  
ATOM   2453 HH12 ARG P 195      -2.723  -1.893 -23.076  0.00  0.00      PROA  
ATOM   2454  NH2 ARG P 195      -4.680  -1.728 -24.401  0.00  0.00      PROA  
ATOM   2455 HH21 ARG P 195      -4.145  -2.573 -24.381  0.00  0.00      PROA  
ATOM   2456 HH22 ARG P 195      -5.187  -1.434 -25.211  0.00  0.00      PROA  
ATOM   2457  C   ARG P 195      -4.863   5.029 -22.526  0.00  0.00      PROA  
ATOM   2458  O   ARG P 195      -5.286   4.656 -21.434  0.00  0.00      PROA  
ATOM   2459  N   SER P 196      -3.878   5.958 -22.651  0.00  0.00      PROA  
ATOM   2460  HN  SER P 196      -3.641   6.257 -23.572  0.00  0.00      PROA  
ATOM   2461  CA  SER P 196      -3.303   6.702 -21.544  0.00  0.00      PROA  
ATOM   2462  HA  SER P 196      -2.832   5.962 -20.914  0.00  0.00      PROA  
ATOM   2463  CB  SER P 196      -2.280   7.776 -22.083  0.00  0.00      PROA  
ATOM   2464  HB1 SER P 196      -1.431   7.213 -22.528  0.00  0.00      PROA  
ATOM   2465  HB2 SER P 196      -1.882   8.248 -21.160  0.00  0.00      PROA  
ATOM   2466  OG  SER P 196      -2.852   8.684 -23.106  0.00  0.00      PROA  
ATOM   2467  HG1 SER P 196      -2.906   8.122 -23.882  0.00  0.00      PROA  
ATOM   2468  C   SER P 196      -4.324   7.389 -20.651  0.00  0.00      PROA  
ATOM   2469  O   SER P 196      -4.177   7.355 -19.425  0.00  0.00      PROA  
ATOM   2470  N   LYS P 197      -5.358   8.077 -21.205  0.00  0.00      PROA  
ATOM   2471  HN  LYS P 197      -5.385   8.296 -22.177  0.00  0.00      PROA  
ATOM   2472  CA  LYS P 197      -6.317   8.904 -20.402  0.00  0.00      PROA  
ATOM   2473  HA  LYS P 197      -5.791   9.474 -19.650  0.00  0.00      PROA  
ATOM   2474  CB  LYS P 197      -7.238   9.768 -21.240  0.00  0.00      PROA  
ATOM   2475  HB1 LYS P 197      -8.080  10.180 -20.645  0.00  0.00      PROA  
ATOM   2476  HB2 LYS P 197      -7.784   9.053 -21.891  0.00  0.00      PROA  
ATOM   2477  CG  LYS P 197      -6.580  10.731 -22.201  0.00  0.00      PROA  
ATOM   2478  HG1 LYS P 197      -7.316  11.324 -22.785  0.00  0.00      PROA  
ATOM   2479  HG2 LYS P 197      -5.891  10.164 -22.863  0.00  0.00      PROA  
ATOM   2480  CD  LYS P 197      -5.713  11.758 -21.384  0.00  0.00      PROA  
ATOM   2481  HD1 LYS P 197      -5.016  11.120 -20.800  0.00  0.00      PROA  
ATOM   2482  HD2 LYS P 197      -6.222  12.388 -20.624  0.00  0.00      PROA  
ATOM   2483  CE  LYS P 197      -4.890  12.697 -22.248  0.00  0.00      PROA  
ATOM   2484  HE1 LYS P 197      -5.409  13.366 -22.966  0.00  0.00      PROA  
ATOM   2485  HE2 LYS P 197      -4.209  12.051 -22.842  0.00  0.00      PROA  
ATOM   2486  NZ  LYS P 197      -3.960  13.450 -21.420  0.00  0.00      PROA  
ATOM   2487  HZ1 LYS P 197      -3.606  14.192 -22.057  0.00  0.00      PROA  
ATOM   2488  HZ2 LYS P 197      -3.118  12.911 -21.133  0.00  0.00      PROA  
ATOM   2489  HZ3 LYS P 197      -4.512  13.713 -20.578  0.00  0.00      PROA  
ATOM   2490  C   LYS P 197      -7.224   7.947 -19.644  0.00  0.00      PROA  
ATOM   2491  O   LYS P 197      -7.509   8.133 -18.519  0.00  0.00      PROA  
ATOM   2492  N   LEU P 198      -7.564   6.715 -20.174  0.00  0.00      PROA  
ATOM   2493  HN  LEU P 198      -7.155   6.413 -21.031  0.00  0.00      PROA  
ATOM   2494  CA  LEU P 198      -8.349   5.739 -19.496  0.00  0.00      PROA  
ATOM   2495  HA  LEU P 198      -9.185   6.233 -19.024  0.00  0.00      PROA  
ATOM   2496  CB  LEU P 198      -8.922   4.723 -20.547  0.00  0.00      PROA  
ATOM   2497  HB1 LEU P 198      -9.586   3.955 -20.096  0.00  0.00      PROA  
ATOM   2498  HB2 LEU P 198      -8.172   4.098 -21.078  0.00  0.00      PROA  
ATOM   2499  CG  LEU P 198      -9.902   5.457 -21.595  0.00  0.00      PROA  
ATOM   2500  HG  LEU P 198      -9.137   6.118 -22.056  0.00  0.00      PROA  
ATOM   2501  CD1 LEU P 198     -10.470   4.571 -22.731  0.00  0.00      PROA  
ATOM   2502 HD11 LEU P 198     -11.245   3.913 -22.284  0.00  0.00      PROA  
ATOM   2503 HD12 LEU P 198      -9.653   3.929 -23.125  0.00  0.00      PROA  
ATOM   2504 HD13 LEU P 198     -10.966   5.233 -23.473  0.00  0.00      PROA  
ATOM   2505  CD2 LEU P 198     -11.082   6.180 -20.914  0.00  0.00      PROA  
ATOM   2506 HD21 LEU P 198     -11.943   6.540 -21.516  0.00  0.00      PROA  
ATOM   2507 HD22 LEU P 198     -10.589   6.970 -20.307  0.00  0.00      PROA  
ATOM   2508 HD23 LEU P 198     -11.480   5.492 -20.137  0.00  0.00      PROA  
ATOM   2509  C   LEU P 198      -7.612   4.908 -18.481  0.00  0.00      PROA  
ATOM   2510  O   LEU P 198      -8.169   4.487 -17.492  0.00  0.00      PROA  
ATOM   2511  N   LEU P 199      -6.305   4.659 -18.712  0.00  0.00      PROA  
ATOM   2512  HN  LEU P 199      -5.839   4.874 -19.567  0.00  0.00      PROA  
ATOM   2513  CA  LEU P 199      -5.437   4.168 -17.578  0.00  0.00      PROA  
ATOM   2514  HA  LEU P 199      -5.943   3.319 -17.143  0.00  0.00      PROA  
ATOM   2515  CB  LEU P 199      -3.981   3.668 -17.994  0.00  0.00      PROA  
ATOM   2516  HB1 LEU P 199      -3.549   3.316 -17.033  0.00  0.00      PROA  
ATOM   2517  HB2 LEU P 199      -3.371   4.535 -18.325  0.00  0.00      PROA  
ATOM   2518  CG  LEU P 199      -3.959   2.570 -19.081  0.00  0.00      PROA  
ATOM   2519  HG  LEU P 199      -4.314   3.055 -20.015  0.00  0.00      PROA  
ATOM   2520  CD1 LEU P 199      -2.490   2.047 -19.212  0.00  0.00      PROA  
ATOM   2521 HD11 LEU P 199      -2.520   1.361 -20.085  0.00  0.00      PROA  
ATOM   2522 HD12 LEU P 199      -2.299   1.472 -18.280  0.00  0.00      PROA  
ATOM   2523 HD13 LEU P 199      -1.852   2.929 -19.435  0.00  0.00      PROA  
ATOM   2524  CD2 LEU P 199      -4.816   1.350 -18.830  0.00  0.00      PROA  
ATOM   2525 HD21 LEU P 199      -4.635   1.026 -17.782  0.00  0.00      PROA  
ATOM   2526 HD22 LEU P 199      -4.553   0.468 -19.453  0.00  0.00      PROA  
ATOM   2527 HD23 LEU P 199      -5.862   1.583 -19.122  0.00  0.00      PROA  
ATOM   2528  C   LEU P 199      -5.255   5.220 -16.507  0.00  0.00      PROA  
ATOM   2529  O   LEU P 199      -5.435   4.917 -15.362  0.00  0.00      PROA  
ATOM   2530  N   SER P 200      -4.964   6.474 -16.838  0.00  0.00      PROA  
ATOM   2531  HN  SER P 200      -4.812   6.531 -17.822  0.00  0.00      PROA  
ATOM   2532  CA  SER P 200      -4.727   7.552 -15.955  0.00  0.00      PROA  
ATOM   2533  HA  SER P 200      -3.963   7.207 -15.274  0.00  0.00      PROA  
ATOM   2534  CB  SER P 200      -4.156   8.818 -16.611  0.00  0.00      PROA  
ATOM   2535  HB1 SER P 200      -4.890   9.266 -17.314  0.00  0.00      PROA  
ATOM   2536  HB2 SER P 200      -3.299   8.464 -17.223  0.00  0.00      PROA  
ATOM   2537  OG  SER P 200      -3.663   9.820 -15.691  0.00  0.00      PROA  
ATOM   2538  HG1 SER P 200      -4.406  10.121 -15.163  0.00  0.00      PROA  
ATOM   2539  C   SER P 200      -5.848   7.971 -15.035  0.00  0.00      PROA  
ATOM   2540  O   SER P 200      -5.677   7.900 -13.790  0.00  0.00      PROA  
ATOM   2541  N   ILE P 201      -7.048   8.112 -15.571  0.00  0.00      PROA  
ATOM   2542  HN  ILE P 201      -7.138   8.179 -16.561  0.00  0.00      PROA  
ATOM   2543  CA  ILE P 201      -8.242   8.111 -14.766  0.00  0.00      PROA  
ATOM   2544  HA  ILE P 201      -8.105   8.977 -14.135  0.00  0.00      PROA  
ATOM   2545  CB  ILE P 201      -9.521   8.431 -15.653  0.00  0.00      PROA  
ATOM   2546  HB  ILE P 201      -9.532   7.862 -16.607  0.00  0.00      PROA  
ATOM   2547  CG2 ILE P 201     -10.785   8.275 -14.820  0.00  0.00      PROA  
ATOM   2548 HG21 ILE P 201     -11.704   8.660 -15.310  0.00  0.00      PROA  
ATOM   2549 HG22 ILE P 201     -10.713   8.881 -13.892  0.00  0.00      PROA  
ATOM   2550 HG23 ILE P 201     -11.025   7.207 -14.630  0.00  0.00      PROA  
ATOM   2551  CG1 ILE P 201      -9.437   9.936 -16.146  0.00  0.00      PROA  
ATOM   2552 HG11 ILE P 201      -8.408  10.230 -16.446  0.00  0.00      PROA  
ATOM   2553 HG12 ILE P 201      -9.672  10.572 -15.266  0.00  0.00      PROA  
ATOM   2554  CD  ILE P 201     -10.394  10.269 -17.339  0.00  0.00      PROA  
ATOM   2555  HD1 ILE P 201     -11.383   9.806 -17.132  0.00  0.00      PROA  
ATOM   2556  HD2 ILE P 201      -9.928   9.998 -18.310  0.00  0.00      PROA  
ATOM   2557  HD3 ILE P 201     -10.648  11.348 -17.418  0.00  0.00      PROA  
ATOM   2558  C   ILE P 201      -8.519   6.874 -13.843  0.00  0.00      PROA  
ATOM   2559  O   ILE P 201      -8.819   7.075 -12.683  0.00  0.00      PROA  
ATOM   2560  N   SER P 202      -8.394   5.608 -14.288  0.00  0.00      PROA  
ATOM   2561  HN  SER P 202      -8.293   5.494 -15.274  0.00  0.00      PROA  
ATOM   2562  CA  SER P 202      -8.681   4.343 -13.576  0.00  0.00      PROA  
ATOM   2563  HA  SER P 202      -9.716   4.234 -13.287  0.00  0.00      PROA  
ATOM   2564  CB  SER P 202      -8.499   3.008 -14.425  0.00  0.00      PROA  
ATOM   2565  HB1 SER P 202      -8.681   2.094 -13.821  0.00  0.00      PROA  
ATOM   2566  HB2 SER P 202      -7.455   2.881 -14.785  0.00  0.00      PROA  
ATOM   2567  OG  SER P 202      -9.347   3.001 -15.606  0.00  0.00      PROA  
ATOM   2568  HG1 SER P 202      -8.993   3.684 -16.180  0.00  0.00      PROA  
ATOM   2569  C   SER P 202      -7.767   4.202 -12.332  0.00  0.00      PROA  
ATOM   2570  O   SER P 202      -8.205   3.767 -11.268  0.00  0.00      PROA  
ATOM   2571  N   TYR P 203      -6.492   4.594 -12.566  0.00  0.00      PROA  
ATOM   2572  HN  TYR P 203      -6.194   4.929 -13.457  0.00  0.00      PROA  
ATOM   2573  CA  TYR P 203      -5.538   4.321 -11.525  0.00  0.00      PROA  
ATOM   2574  HA  TYR P 203      -5.851   3.541 -10.846  0.00  0.00      PROA  
ATOM   2575  CB  TYR P 203      -4.146   3.865 -12.076  0.00  0.00      PROA  
ATOM   2576  HB1 TYR P 203      -3.423   3.789 -11.236  0.00  0.00      PROA  
ATOM   2577  HB2 TYR P 203      -3.701   4.618 -12.761  0.00  0.00      PROA  
ATOM   2578  CG  TYR P 203      -4.204   2.485 -12.774  0.00  0.00      PROA  
ATOM   2579  CD1 TYR P 203      -4.573   1.225 -12.210  0.00  0.00      PROA  
ATOM   2580  HD1 TYR P 203      -4.979   1.242 -11.209  0.00  0.00      PROA  
ATOM   2581  CE1 TYR P 203      -4.364   0.101 -12.896  0.00  0.00      PROA  
ATOM   2582  HE1 TYR P 203      -4.626  -0.861 -12.479  0.00  0.00      PROA  
ATOM   2583  CZ  TYR P 203      -3.952   0.112 -14.255  0.00  0.00      PROA  
ATOM   2584  OH  TYR P 203      -3.871  -1.154 -14.821  0.00  0.00      PROA  
ATOM   2585  HH  TYR P 203      -3.278  -1.178 -15.576  0.00  0.00      PROA  
ATOM   2586  CD2 TYR P 203      -3.679   2.499 -14.112  0.00  0.00      PROA  
ATOM   2587  HD2 TYR P 203      -3.390   3.440 -14.557  0.00  0.00      PROA  
ATOM   2588  CE2 TYR P 203      -3.637   1.325 -14.870  0.00  0.00      PROA  
ATOM   2589  HE2 TYR P 203      -3.404   1.397 -15.922  0.00  0.00      PROA  
ATOM   2590  C   TYR P 203      -5.302   5.491 -10.564  0.00  0.00      PROA  
ATOM   2591  O   TYR P 203      -4.801   5.312  -9.427  0.00  0.00      PROA  
ATOM   2592  N   ALA P 204      -5.981   6.621 -10.882  0.00  0.00      PROA  
ATOM   2593  HN  ALA P 204      -6.332   6.822 -11.794  0.00  0.00      PROA  
ATOM   2594  CA  ALA P 204      -6.159   7.710  -9.864  0.00  0.00      PROA  
ATOM   2595  HA  ALA P 204      -5.182   7.842  -9.424  0.00  0.00      PROA  
ATOM   2596  CB  ALA P 204      -6.764   8.921 -10.587  0.00  0.00      PROA  
ATOM   2597  HB1 ALA P 204      -7.298   9.595  -9.884  0.00  0.00      PROA  
ATOM   2598  HB2 ALA P 204      -7.294   8.659 -11.528  0.00  0.00      PROA  
ATOM   2599  HB3 ALA P 204      -5.949   9.499 -11.073  0.00  0.00      PROA  
ATOM   2600  C   ALA P 204      -7.181   7.267  -8.814  0.00  0.00      PROA  
ATOM   2601  O   ALA P 204      -7.186   7.782  -7.738  0.00  0.00      PROA  
ATOM   2602  N   GLY P 205      -8.090   6.276  -9.055  0.00  0.00      PROA  
ATOM   2603  HN  GLY P 205      -8.247   5.884  -9.958  0.00  0.00      PROA  
ATOM   2604  CA  GLY P 205      -8.896   5.536  -8.064  0.00  0.00      PROA  
ATOM   2605  HA1 GLY P 205      -9.164   4.556  -8.430  0.00  0.00      PROA  
ATOM   2606  HA2 GLY P 205      -9.698   6.137  -7.660  0.00  0.00      PROA  
ATOM   2607  C   GLY P 205      -8.106   5.032  -6.888  0.00  0.00      PROA  
ATOM   2608  O   GLY P 205      -8.340   5.306  -5.705  0.00  0.00      PROA  
ATOM   2609  N   ALA P 206      -6.919   4.341  -7.189  0.00  0.00      PROA  
ATOM   2610  HN  ALA P 206      -6.878   3.984  -8.119  0.00  0.00      PROA  
ATOM   2611  CA  ALA P 206      -6.036   3.859  -6.168  0.00  0.00      PROA  
ATOM   2612  HA  ALA P 206      -6.638   3.422  -5.385  0.00  0.00      PROA  
ATOM   2613  CB  ALA P 206      -4.918   2.999  -6.784  0.00  0.00      PROA  
ATOM   2614  HB1 ALA P 206      -4.310   2.667  -5.915  0.00  0.00      PROA  
ATOM   2615  HB2 ALA P 206      -4.392   3.555  -7.589  0.00  0.00      PROA  
ATOM   2616  HB3 ALA P 206      -5.301   2.076  -7.270  0.00  0.00      PROA  
ATOM   2617  C   ALA P 206      -5.318   4.974  -5.454  0.00  0.00      PROA  
ATOM   2618  O   ALA P 206      -5.218   5.004  -4.253  0.00  0.00      PROA  
ATOM   2619  N   GLN P 207      -4.877   6.021  -6.142  0.00  0.00      PROA  
ATOM   2620  HN  GLN P 207      -5.065   5.972  -7.120  0.00  0.00      PROA  
ATOM   2621  CA  GLN P 207      -4.314   7.159  -5.566  0.00  0.00      PROA  
ATOM   2622  HA  GLN P 207      -3.548   6.963  -4.831  0.00  0.00      PROA  
ATOM   2623  CB  GLN P 207      -3.769   7.971  -6.812  0.00  0.00      PROA  
ATOM   2624  HB1 GLN P 207      -3.520   8.932  -6.314  0.00  0.00      PROA  
ATOM   2625  HB2 GLN P 207      -4.608   8.145  -7.519  0.00  0.00      PROA  
ATOM   2626  CG  GLN P 207      -2.394   7.531  -7.463  0.00  0.00      PROA  
ATOM   2627  HG1 GLN P 207      -1.855   8.478  -7.675  0.00  0.00      PROA  
ATOM   2628  HG2 GLN P 207      -2.550   6.939  -8.390  0.00  0.00      PROA  
ATOM   2629  CD  GLN P 207      -1.489   6.641  -6.583  0.00  0.00      PROA  
ATOM   2630  OE1 GLN P 207      -0.535   7.231  -6.139  0.00  0.00      PROA  
ATOM   2631  NE2 GLN P 207      -1.632   5.334  -6.379  0.00  0.00      PROA  
ATOM   2632 HE21 GLN P 207      -0.982   5.028  -5.683  0.00  0.00      PROA  
ATOM   2633 HE22 GLN P 207      -2.335   4.784  -6.832  0.00  0.00      PROA  
ATOM   2634  C   GLN P 207      -5.214   8.044  -4.711  0.00  0.00      PROA  
ATOM   2635  O   GLN P 207      -4.953   8.216  -3.568  0.00  0.00      PROA  
ATOM   2636  N   LEU P 208      -6.404   8.473  -5.192  0.00  0.00      PROA  
ATOM   2637  HN  LEU P 208      -6.684   8.220  -6.115  0.00  0.00      PROA  
ATOM   2638  CA  LEU P 208      -7.388   9.148  -4.395  0.00  0.00      PROA  
ATOM   2639  HA  LEU P 208      -6.824  10.007  -4.062  0.00  0.00      PROA  
ATOM   2640  CB  LEU P 208      -8.507   9.621  -5.374  0.00  0.00      PROA  
ATOM   2641  HB1 LEU P 208      -9.160   8.770  -5.664  0.00  0.00      PROA  
ATOM   2642  HB2 LEU P 208      -8.056  10.003  -6.315  0.00  0.00      PROA  
ATOM   2643  CG  LEU P 208      -9.338  10.842  -4.980  0.00  0.00      PROA  
ATOM   2644  HG  LEU P 208      -9.917  10.603  -4.062  0.00  0.00      PROA  
ATOM   2645  CD1 LEU P 208      -8.420  12.006  -4.506  0.00  0.00      PROA  
ATOM   2646 HD11 LEU P 208      -7.608  12.202  -5.239  0.00  0.00      PROA  
ATOM   2647 HD12 LEU P 208      -7.848  11.767  -3.585  0.00  0.00      PROA  
ATOM   2648 HD13 LEU P 208      -8.874  13.012  -4.379  0.00  0.00      PROA  
ATOM   2649  CD2 LEU P 208     -10.243  11.243  -6.100  0.00  0.00      PROA  
ATOM   2650 HD21 LEU P 208     -10.828  12.109  -5.722  0.00  0.00      PROA  
ATOM   2651 HD22 LEU P 208     -10.906  10.373  -6.295  0.00  0.00      PROA  
ATOM   2652 HD23 LEU P 208      -9.762  11.447  -7.080  0.00  0.00      PROA  
ATOM   2653  C   LEU P 208      -7.984   8.324  -3.251  0.00  0.00      PROA  
ATOM   2654  O   LEU P 208      -8.256   8.803  -2.153  0.00  0.00      PROA  
ATOM   2655  N   GLY P 209      -8.207   7.042  -3.491  0.00  0.00      PROA  
ATOM   2656  HN  GLY P 209      -8.147   6.721  -4.433  0.00  0.00      PROA  
ATOM   2657  CA  GLY P 209      -8.740   6.105  -2.545  0.00  0.00      PROA  
ATOM   2658  HA1 GLY P 209      -8.994   5.175  -3.032  0.00  0.00      PROA  
ATOM   2659  HA2 GLY P 209      -9.605   6.523  -2.053  0.00  0.00      PROA  
ATOM   2660  C   GLY P 209      -7.823   5.889  -1.386  0.00  0.00      PROA  
ATOM   2661  O   GLY P 209      -8.242   5.854  -0.194  0.00  0.00      PROA  
ATOM   2662  N   THR P 210      -6.474   5.743  -1.653  0.00  0.00      PROA  
ATOM   2663  HN  THR P 210      -6.276   5.654  -2.626  0.00  0.00      PROA  
ATOM   2664  CA  THR P 210      -5.402   5.752  -0.661  0.00  0.00      PROA  
ATOM   2665  HA  THR P 210      -5.561   4.902  -0.014  0.00  0.00      PROA  
ATOM   2666  CB  THR P 210      -4.001   5.753  -1.278  0.00  0.00      PROA  
ATOM   2667  HB  THR P 210      -3.692   6.556  -1.981  0.00  0.00      PROA  
ATOM   2668  OG1 THR P 210      -4.000   4.574  -2.016  0.00  0.00      PROA  
ATOM   2669  HG1 THR P 210      -4.503   4.721  -2.821  0.00  0.00      PROA  
ATOM   2670  CG2 THR P 210      -2.953   5.480  -0.221  0.00  0.00      PROA  
ATOM   2671 HG21 THR P 210      -2.938   6.361   0.455  0.00  0.00      PROA  
ATOM   2672 HG22 THR P 210      -1.958   5.199  -0.626  0.00  0.00      PROA  
ATOM   2673 HG23 THR P 210      -3.286   4.624   0.403  0.00  0.00      PROA  
ATOM   2674  C   THR P 210      -5.459   7.105   0.138  0.00  0.00      PROA  
ATOM   2675  O   THR P 210      -5.551   7.124   1.363  0.00  0.00      PROA  
ATOM   2676  N   VAL P 211      -5.459   8.265  -0.555  0.00  0.00      PROA  
ATOM   2677  HN  VAL P 211      -5.575   8.290  -1.545  0.00  0.00      PROA  
ATOM   2678  CA  VAL P 211      -5.575   9.610   0.068  0.00  0.00      PROA  
ATOM   2679  HA  VAL P 211      -4.804   9.764   0.808  0.00  0.00      PROA  
ATOM   2680  CB  VAL P 211      -5.415  10.694  -0.966  0.00  0.00      PROA  
ATOM   2681  HB  VAL P 211      -6.147  10.605  -1.796  0.00  0.00      PROA  
ATOM   2682  CG1 VAL P 211      -5.665  12.151  -0.373  0.00  0.00      PROA  
ATOM   2683 HG11 VAL P 211      -6.751  12.158  -0.139  0.00  0.00      PROA  
ATOM   2684 HG12 VAL P 211      -5.535  12.865  -1.215  0.00  0.00      PROA  
ATOM   2685 HG13 VAL P 211      -5.029  12.441   0.490  0.00  0.00      PROA  
ATOM   2686  CG2 VAL P 211      -3.959  10.660  -1.595  0.00  0.00      PROA  
ATOM   2687 HG21 VAL P 211      -3.886  11.320  -2.485  0.00  0.00      PROA  
ATOM   2688 HG22 VAL P 211      -3.503   9.660  -1.756  0.00  0.00      PROA  
ATOM   2689 HG23 VAL P 211      -3.204  11.106  -0.913  0.00  0.00      PROA  
ATOM   2690  C   VAL P 211      -6.808   9.726   0.991  0.00  0.00      PROA  
ATOM   2691  O   VAL P 211      -6.730  10.149   2.135  0.00  0.00      PROA  
ATOM   2692  N   ILE P 212      -8.021   9.327   0.609  0.00  0.00      PROA  
ATOM   2693  HN  ILE P 212      -8.148   8.927  -0.295  0.00  0.00      PROA  
ATOM   2694  CA  ILE P 212      -9.333   9.617   1.305  0.00  0.00      PROA  
ATOM   2695  HA  ILE P 212      -9.185  10.584   1.762  0.00  0.00      PROA  
ATOM   2696  CB  ILE P 212     -10.435   9.568   0.193  0.00  0.00      PROA  
ATOM   2697  HB  ILE P 212     -10.207   8.719  -0.486  0.00  0.00      PROA  
ATOM   2698  CG2 ILE P 212     -11.838   9.423   0.844  0.00  0.00      PROA  
ATOM   2699 HG21 ILE P 212     -12.073   8.411   1.238  0.00  0.00      PROA  
ATOM   2700 HG22 ILE P 212     -12.525   9.474  -0.028  0.00  0.00      PROA  
ATOM   2701 HG23 ILE P 212     -12.098  10.261   1.526  0.00  0.00      PROA  
ATOM   2702  CG1 ILE P 212     -10.278  10.907  -0.623  0.00  0.00      PROA  
ATOM   2703 HG11 ILE P 212     -11.115  10.743  -1.335  0.00  0.00      PROA  
ATOM   2704 HG12 ILE P 212      -9.357  10.874  -1.243  0.00  0.00      PROA  
ATOM   2705  CD  ILE P 212     -10.495  12.236   0.091  0.00  0.00      PROA  
ATOM   2706  HD1 ILE P 212      -9.534  12.713   0.380  0.00  0.00      PROA  
ATOM   2707  HD2 ILE P 212     -11.105  12.121   1.013  0.00  0.00      PROA  
ATOM   2708  HD3 ILE P 212     -11.156  12.839  -0.568  0.00  0.00      PROA  
ATOM   2709  C   ILE P 212      -9.547   8.553   2.430  0.00  0.00      PROA  
ATOM   2710  O   ILE P 212     -10.202   8.881   3.405  0.00  0.00      PROA  
ATOM   2711  N   SER P 213      -9.013   7.277   2.355  0.00  0.00      PROA  
ATOM   2712  HN  SER P 213      -8.435   7.037   1.579  0.00  0.00      PROA  
ATOM   2713  CA  SER P 213      -9.381   6.228   3.298  0.00  0.00      PROA  
ATOM   2714  HA  SER P 213     -10.406   6.452   3.553  0.00  0.00      PROA  
ATOM   2715  CB  SER P 213      -9.236   4.809   2.637  0.00  0.00      PROA  
ATOM   2716  HB1 SER P 213      -9.421   3.974   3.346  0.00  0.00      PROA  
ATOM   2717  HB2 SER P 213      -8.185   4.668   2.308  0.00  0.00      PROA  
ATOM   2718  OG  SER P 213     -10.160   4.752   1.505  0.00  0.00      PROA  
ATOM   2719  HG1 SER P 213      -9.616   4.958   0.741  0.00  0.00      PROA  
ATOM   2720  C   SER P 213      -8.628   6.141   4.538  0.00  0.00      PROA  
ATOM   2721  O   SER P 213      -9.008   5.494   5.457  0.00  0.00      PROA  
ATOM   2722  N   LEU P 214      -7.401   6.728   4.535  0.00  0.00      PROA  
ATOM   2723  HN  LEU P 214      -6.965   7.060   3.701  0.00  0.00      PROA  
ATOM   2724  CA  LEU P 214      -6.674   7.116   5.688  0.00  0.00      PROA  
ATOM   2725  HA  LEU P 214      -6.595   6.126   6.112  0.00  0.00      PROA  
ATOM   2726  CB  LEU P 214      -5.255   7.697   5.249  0.00  0.00      PROA  
ATOM   2727  HB1 LEU P 214      -4.670   8.217   6.038  0.00  0.00      PROA  
ATOM   2728  HB2 LEU P 214      -5.532   8.411   4.444  0.00  0.00      PROA  
ATOM   2729  CG  LEU P 214      -4.331   6.615   4.686  0.00  0.00      PROA  
ATOM   2730  HG  LEU P 214      -4.755   6.036   3.838  0.00  0.00      PROA  
ATOM   2731  CD1 LEU P 214      -3.109   7.199   4.018  0.00  0.00      PROA  
ATOM   2732 HD11 LEU P 214      -3.196   8.163   3.472  0.00  0.00      PROA  
ATOM   2733 HD12 LEU P 214      -2.644   6.471   3.319  0.00  0.00      PROA  
ATOM   2734 HD13 LEU P 214      -2.320   7.325   4.790  0.00  0.00      PROA  
ATOM   2735  CD2 LEU P 214      -3.840   5.498   5.627  0.00  0.00      PROA  
ATOM   2736 HD21 LEU P 214      -2.965   4.945   5.224  0.00  0.00      PROA  
ATOM   2737 HD22 LEU P 214      -4.618   4.785   5.977  0.00  0.00      PROA  
ATOM   2738 HD23 LEU P 214      -3.349   5.930   6.526  0.00  0.00      PROA  
ATOM   2739  C   LEU P 214      -7.493   8.083   6.574  0.00  0.00      PROA  
ATOM   2740  O   LEU P 214      -7.614   7.695   7.718  0.00  0.00      PROA  
ATOM   2741  N   PRO P 215      -8.179   9.232   6.281  0.00  0.00      PROA  
ATOM   2742  CD  PRO P 215      -7.783  10.108   5.223  0.00  0.00      PROA  
ATOM   2743  HD1 PRO P 215      -8.166   9.686   4.268  0.00  0.00      PROA  
ATOM   2744  HD2 PRO P 215      -6.683   9.965   5.160  0.00  0.00      PROA  
ATOM   2745  CA  PRO P 215      -9.073   9.911   7.224  0.00  0.00      PROA  
ATOM   2746  HA  PRO P 215      -8.556   9.994   8.168  0.00  0.00      PROA  
ATOM   2747  CB  PRO P 215      -9.349  11.287   6.559  0.00  0.00      PROA  
ATOM   2748  HB1 PRO P 215      -9.436  12.112   7.298  0.00  0.00      PROA  
ATOM   2749  HB2 PRO P 215     -10.252  11.283   5.912  0.00  0.00      PROA  
ATOM   2750  CG  PRO P 215      -8.164  11.486   5.682  0.00  0.00      PROA  
ATOM   2751  HG1 PRO P 215      -8.324  12.172   4.823  0.00  0.00      PROA  
ATOM   2752  HG2 PRO P 215      -7.368  11.910   6.331  0.00  0.00      PROA  
ATOM   2753  C   PRO P 215     -10.288   9.198   7.521  0.00  0.00      PROA  
ATOM   2754  O   PRO P 215     -10.790   9.199   8.640  0.00  0.00      PROA  
ATOM   2755  N   LEU P 216     -10.970   8.577   6.503  0.00  0.00      PROA  
ATOM   2756  HN  LEU P 216     -10.728   8.635   5.538  0.00  0.00      PROA  
ATOM   2757  CA  LEU P 216     -12.179   7.822   6.795  0.00  0.00      PROA  
ATOM   2758  HA  LEU P 216     -12.896   8.464   7.285  0.00  0.00      PROA  
ATOM   2759  CB  LEU P 216     -12.831   7.200   5.577  0.00  0.00      PROA  
ATOM   2760  HB1 LEU P 216     -13.745   6.663   5.913  0.00  0.00      PROA  
ATOM   2761  HB2 LEU P 216     -12.043   6.673   4.997  0.00  0.00      PROA  
ATOM   2762  CG  LEU P 216     -13.311   8.264   4.515  0.00  0.00      PROA  
ATOM   2763  HG  LEU P 216     -12.454   8.836   4.101  0.00  0.00      PROA  
ATOM   2764  CD1 LEU P 216     -13.955   7.493   3.354  0.00  0.00      PROA  
ATOM   2765 HD11 LEU P 216     -14.210   8.243   2.575  0.00  0.00      PROA  
ATOM   2766 HD12 LEU P 216     -14.841   6.913   3.692  0.00  0.00      PROA  
ATOM   2767 HD13 LEU P 216     -13.216   6.876   2.800  0.00  0.00      PROA  
ATOM   2768  CD2 LEU P 216     -14.341   9.212   5.056  0.00  0.00      PROA  
ATOM   2769 HD21 LEU P 216     -15.302   8.661   5.148  0.00  0.00      PROA  
ATOM   2770 HD22 LEU P 216     -14.366   9.963   4.238  0.00  0.00      PROA  
ATOM   2771 HD23 LEU P 216     -14.145   9.746   6.010  0.00  0.00      PROA  
ATOM   2772  C   LEU P 216     -12.030   6.658   7.765  0.00  0.00      PROA  
ATOM   2773  O   LEU P 216     -12.908   6.570   8.623  0.00  0.00      PROA  
ATOM   2774  N   SER P 217     -10.979   5.825   7.629  0.00  0.00      PROA  
ATOM   2775  HN  SER P 217     -10.265   6.000   6.955  0.00  0.00      PROA  
ATOM   2776  CA  SER P 217     -10.740   4.858   8.708  0.00  0.00      PROA  
ATOM   2777  HA  SER P 217     -11.567   4.164   8.667  0.00  0.00      PROA  
ATOM   2778  CB  SER P 217      -9.447   4.050   8.268  0.00  0.00      PROA  
ATOM   2779  HB1 SER P 217      -9.261   3.309   9.075  0.00  0.00      PROA  
ATOM   2780  HB2 SER P 217      -8.732   4.873   8.052  0.00  0.00      PROA  
ATOM   2781  OG  SER P 217      -9.677   3.404   7.054  0.00  0.00      PROA  
ATOM   2782  HG1 SER P 217      -9.620   4.010   6.311  0.00  0.00      PROA  
ATOM   2783  C   SER P 217     -10.399   5.365  10.072  0.00  0.00      PROA  
ATOM   2784  O   SER P 217     -10.839   4.750  11.027  0.00  0.00      PROA  
ATOM   2785  N   GLY P 218      -9.680   6.494  10.241  0.00  0.00      PROA  
ATOM   2786  HN  GLY P 218      -9.209   6.958   9.495  0.00  0.00      PROA  
ATOM   2787  CA  GLY P 218      -9.416   6.986  11.565  0.00  0.00      PROA  
ATOM   2788  HA1 GLY P 218      -8.585   7.665  11.443  0.00  0.00      PROA  
ATOM   2789  HA2 GLY P 218      -9.101   6.192  12.224  0.00  0.00      PROA  
ATOM   2790  C   GLY P 218     -10.551   7.703  12.146  0.00  0.00      PROA  
ATOM   2791  O   GLY P 218     -10.723   7.588  13.337  0.00  0.00      PROA  
ATOM   2792  N   ILE P 219     -11.393   8.443  11.369  0.00  0.00      PROA  
ATOM   2793  HN  ILE P 219     -11.163   8.653  10.422  0.00  0.00      PROA  
ATOM   2794  CA  ILE P 219     -12.708   8.994  11.762  0.00  0.00      PROA  
ATOM   2795  HA  ILE P 219     -12.475   9.503  12.685  0.00  0.00      PROA  
ATOM   2796  CB  ILE P 219     -13.270   9.840  10.654  0.00  0.00      PROA  
ATOM   2797  HB  ILE P 219     -13.016   9.392   9.669  0.00  0.00      PROA  
ATOM   2798  CG2 ILE P 219     -14.849   9.848  10.623  0.00  0.00      PROA  
ATOM   2799 HG21 ILE P 219     -15.237   8.823  10.440  0.00  0.00      PROA  
ATOM   2800 HG22 ILE P 219     -15.136  10.466   9.745  0.00  0.00      PROA  
ATOM   2801 HG23 ILE P 219     -15.207  10.238  11.600  0.00  0.00      PROA  
ATOM   2802  CG1 ILE P 219     -12.745  11.235  10.716  0.00  0.00      PROA  
ATOM   2803 HG11 ILE P 219     -11.725  11.122  11.142  0.00  0.00      PROA  
ATOM   2804 HG12 ILE P 219     -13.410  11.747  11.444  0.00  0.00      PROA  
ATOM   2805  CD  ILE P 219     -12.768  12.126   9.451  0.00  0.00      PROA  
ATOM   2806  HD1 ILE P 219     -13.774  12.117   8.980  0.00  0.00      PROA  
ATOM   2807  HD2 ILE P 219     -12.043  11.618   8.780  0.00  0.00      PROA  
ATOM   2808  HD3 ILE P 219     -12.399  13.150   9.677  0.00  0.00      PROA  
ATOM   2809  C   ILE P 219     -13.639   7.983  12.280  0.00  0.00      PROA  
ATOM   2810  O   ILE P 219     -14.269   8.247  13.277  0.00  0.00      PROA  
ATOM   2811  N   ILE P 220     -13.772   6.827  11.579  0.00  0.00      PROA  
ATOM   2812  HN  ILE P 220     -13.272   6.611  10.744  0.00  0.00      PROA  
ATOM   2813  CA  ILE P 220     -14.640   5.724  12.009  0.00  0.00      PROA  
ATOM   2814  HA  ILE P 220     -15.604   6.113  12.299  0.00  0.00      PROA  
ATOM   2815  CB  ILE P 220     -14.973   4.649  10.990  0.00  0.00      PROA  
ATOM   2816  HB  ILE P 220     -14.072   4.272  10.459  0.00  0.00      PROA  
ATOM   2817  CG2 ILE P 220     -15.756   3.413  11.660  0.00  0.00      PROA  
ATOM   2818 HG21 ILE P 220     -16.582   3.800  12.294  0.00  0.00      PROA  
ATOM   2819 HG22 ILE P 220     -15.003   2.909  12.303  0.00  0.00      PROA  
ATOM   2820 HG23 ILE P 220     -16.174   2.715  10.904  0.00  0.00      PROA  
ATOM   2821  CG1 ILE P 220     -15.794   5.373   9.911  0.00  0.00      PROA  
ATOM   2822 HG11 ILE P 220     -15.130   6.181   9.536  0.00  0.00      PROA  
ATOM   2823 HG12 ILE P 220     -16.611   5.974  10.365  0.00  0.00      PROA  
ATOM   2824  CD  ILE P 220     -16.395   4.478   8.756  0.00  0.00      PROA  
ATOM   2825  HD1 ILE P 220     -15.651   3.725   8.418  0.00  0.00      PROA  
ATOM   2826  HD2 ILE P 220     -16.851   5.084   7.944  0.00  0.00      PROA  
ATOM   2827  HD3 ILE P 220     -17.235   3.926   9.229  0.00  0.00      PROA  
ATOM   2828  C   ILE P 220     -14.115   5.189  13.347  0.00  0.00      PROA  
ATOM   2829  O   ILE P 220     -14.835   5.117  14.327  0.00  0.00      PROA  
ATOM   2830  N   CYS P 221     -12.763   4.914  13.400  0.00  0.00      PROA  
ATOM   2831  HN  CYS P 221     -12.187   4.914  12.586  0.00  0.00      PROA  
ATOM   2832  CA  CYS P 221     -12.163   4.489  14.628  0.00  0.00      PROA  
ATOM   2833  HA  CYS P 221     -12.753   3.730  15.121  0.00  0.00      PROA  
ATOM   2834  CB  CYS P 221     -10.761   3.909  14.503  0.00  0.00      PROA  
ATOM   2835  HB1 CYS P 221     -10.323   3.553  15.460  0.00  0.00      PROA  
ATOM   2836  HB2 CYS P 221      -9.999   4.684  14.272  0.00  0.00      PROA  
ATOM   2837  SG  CYS P 221     -10.730   2.593  13.148  0.00  0.00      PROA  
ATOM   2838  HG1 CYS P 221     -10.591   3.495  12.187  0.00  0.00      PROA  
ATOM   2839  C   CYS P 221     -12.145   5.546  15.754  0.00  0.00      PROA  
ATOM   2840  O   CYS P 221     -12.176   5.145  16.870  0.00  0.00      PROA  
ATOM   2841  N   TYR P 222     -12.169   6.896  15.444  0.00  0.00      PROA  
ATOM   2842  HN  TYR P 222     -11.954   7.168  14.510  0.00  0.00      PROA  
ATOM   2843  CA  TYR P 222     -12.306   7.993  16.355  0.00  0.00      PROA  
ATOM   2844  HA  TYR P 222     -11.558   7.817  17.113  0.00  0.00      PROA  
ATOM   2845  CB  TYR P 222     -11.770   9.303  15.678  0.00  0.00      PROA  
ATOM   2846  HB1 TYR P 222     -12.439   9.443  14.802  0.00  0.00      PROA  
ATOM   2847  HB2 TYR P 222     -10.757   9.113  15.262  0.00  0.00      PROA  
ATOM   2848  CG  TYR P 222     -11.808  10.541  16.598  0.00  0.00      PROA  
ATOM   2849  CD1 TYR P 222     -11.086  10.539  17.820  0.00  0.00      PROA  
ATOM   2850  HD1 TYR P 222     -10.521   9.663  18.100  0.00  0.00      PROA  
ATOM   2851  CE1 TYR P 222     -11.149  11.665  18.691  0.00  0.00      PROA  
ATOM   2852  HE1 TYR P 222     -10.489  11.753  19.542  0.00  0.00      PROA  
ATOM   2853  CZ  TYR P 222     -11.959  12.774  18.430  0.00  0.00      PROA  
ATOM   2854  OH  TYR P 222     -11.934  13.930  19.265  0.00  0.00      PROA  
ATOM   2855  HH  TYR P 222     -11.718  14.704  18.741  0.00  0.00      PROA  
ATOM   2856  CD2 TYR P 222     -12.659  11.619  16.365  0.00  0.00      PROA  
ATOM   2857  HD2 TYR P 222     -13.057  11.559  15.364  0.00  0.00      PROA  
ATOM   2858  CE2 TYR P 222     -12.627  12.752  17.204  0.00  0.00      PROA  
ATOM   2859  HE2 TYR P 222     -13.283  13.586  17.002  0.00  0.00      PROA  
ATOM   2860  C   TYR P 222     -13.659   8.045  17.033  0.00  0.00      PROA  
ATOM   2861  O   TYR P 222     -13.828   8.462  18.154  0.00  0.00      PROA  
ATOM   2862  N   TYR P 223     -14.729   7.690  16.306  0.00  0.00      PROA  
ATOM   2863  HN  TYR P 223     -14.657   7.239  15.420  0.00  0.00      PROA  
ATOM   2864  CA  TYR P 223     -16.127   7.785  16.844  0.00  0.00      PROA  
ATOM   2865  HA  TYR P 223     -16.170   8.333  17.773  0.00  0.00      PROA  
ATOM   2866  CB  TYR P 223     -17.037   8.547  15.869  0.00  0.00      PROA  
ATOM   2867  HB1 TYR P 223     -18.001   8.612  16.418  0.00  0.00      PROA  
ATOM   2868  HB2 TYR P 223     -17.252   8.071  14.889  0.00  0.00      PROA  
ATOM   2869  CG  TYR P 223     -16.486   9.997  15.619  0.00  0.00      PROA  
ATOM   2870  CD1 TYR P 223     -16.383  10.862  16.696  0.00  0.00      PROA  
ATOM   2871  HD1 TYR P 223     -16.659  10.607  17.708  0.00  0.00      PROA  
ATOM   2872  CE1 TYR P 223     -16.152  12.209  16.452  0.00  0.00      PROA  
ATOM   2873  HE1 TYR P 223     -16.281  12.810  17.340  0.00  0.00      PROA  
ATOM   2874  CZ  TYR P 223     -15.676  12.665  15.231  0.00  0.00      PROA  
ATOM   2875  OH  TYR P 223     -15.307  14.016  15.089  0.00  0.00      PROA  
ATOM   2876  HH  TYR P 223     -15.463  14.416  15.947  0.00  0.00      PROA  
ATOM   2877  CD2 TYR P 223     -16.111  10.421  14.314  0.00  0.00      PROA  
ATOM   2878  HD2 TYR P 223     -16.107   9.751  13.466  0.00  0.00      PROA  
ATOM   2879  CE2 TYR P 223     -15.712  11.789  14.123  0.00  0.00      PROA  
ATOM   2880  HE2 TYR P 223     -15.274  12.072  13.177  0.00  0.00      PROA  
ATOM   2881  C   TYR P 223     -16.922   6.451  17.048  0.00  0.00      PROA  
ATOM   2882  O   TYR P 223     -18.097   6.492  17.458  0.00  0.00      PROA  
ATOM   2883  N   MET P 224     -16.229   5.284  16.857  0.00  0.00      PROA  
ATOM   2884  HN  MET P 224     -15.267   5.229  16.604  0.00  0.00      PROA  
ATOM   2885  CA  MET P 224     -16.896   3.999  16.886  0.00  0.00      PROA  
ATOM   2886  HA  MET P 224     -17.517   4.026  17.770  0.00  0.00      PROA  
ATOM   2887  CB  MET P 224     -17.638   3.638  15.496  0.00  0.00      PROA  
ATOM   2888  HB1 MET P 224     -18.489   2.943  15.657  0.00  0.00      PROA  
ATOM   2889  HB2 MET P 224     -16.974   3.151  14.749  0.00  0.00      PROA  
ATOM   2890  CG  MET P 224     -18.379   4.710  14.676  0.00  0.00      PROA  
ATOM   2891  HG1 MET P 224     -17.609   5.100  13.976  0.00  0.00      PROA  
ATOM   2892  HG2 MET P 224     -18.739   5.572  15.276  0.00  0.00      PROA  
ATOM   2893  SD  MET P 224     -19.746   4.043  13.572  0.00  0.00      PROA  
ATOM   2894  CE  MET P 224     -20.392   5.737  13.406  0.00  0.00      PROA  
ATOM   2895  HE1 MET P 224     -20.237   6.378  14.300  0.00  0.00      PROA  
ATOM   2896  HE2 MET P 224     -21.495   5.736  13.279  0.00  0.00      PROA  
ATOM   2897  HE3 MET P 224     -19.859   6.265  12.586  0.00  0.00      PROA  
ATOM   2898  C   MET P 224     -15.897   2.864  17.138  0.00  0.00      PROA  
ATOM   2899  O   MET P 224     -14.714   3.116  17.218  0.00  0.00      PROA  
ATOM   2900  N   ASN P 225     -16.360   1.654  17.201  0.00  0.00      PROA  
ATOM   2901  HN  ASN P 225     -17.349   1.589  17.312  0.00  0.00      PROA  
ATOM   2902  CA  ASN P 225     -15.627   0.399  17.008  0.00  0.00      PROA  
ATOM   2903  HA  ASN P 225     -14.898   0.340  17.803  0.00  0.00      PROA  
ATOM   2904  CB  ASN P 225     -16.638  -0.779  17.175  0.00  0.00      PROA  
ATOM   2905  HB1 ASN P 225     -16.282  -1.767  16.815  0.00  0.00      PROA  
ATOM   2906  HB2 ASN P 225     -17.552  -0.538  16.590  0.00  0.00      PROA  
ATOM   2907  CG  ASN P 225     -17.127  -1.125  18.610  0.00  0.00      PROA  
ATOM   2908  OD1 ASN P 225     -17.553  -2.255  18.838  0.00  0.00      PROA  
ATOM   2909  ND2 ASN P 225     -16.984  -0.231  19.568  0.00  0.00      PROA  
ATOM   2910 HD21 ASN P 225     -17.284  -0.390  20.508  0.00  0.00      PROA  
ATOM   2911 HD22 ASN P 225     -16.571   0.666  19.410  0.00  0.00      PROA  
ATOM   2912  C   ASN P 225     -14.965   0.215  15.570  0.00  0.00      PROA  
ATOM   2913  O   ASN P 225     -15.448   0.635  14.526  0.00  0.00      PROA  
ATOM   2914  N   TRP P 226     -13.757  -0.423  15.576  0.00  0.00      PROA  
ATOM   2915  HN  TRP P 226     -13.265  -0.833  16.340  0.00  0.00      PROA  
ATOM   2916  CA  TRP P 226     -12.952  -0.614  14.389  0.00  0.00      PROA  
ATOM   2917  HA  TRP P 226     -12.912   0.351  13.907  0.00  0.00      PROA  
ATOM   2918  CB  TRP P 226     -11.576  -1.204  14.858  0.00  0.00      PROA  
ATOM   2919  HB1 TRP P 226     -11.090  -0.286  15.250  0.00  0.00      PROA  
ATOM   2920  HB2 TRP P 226     -11.012  -1.380  13.917  0.00  0.00      PROA  
ATOM   2921  CG  TRP P 226     -11.600  -2.374  15.825  0.00  0.00      PROA  
ATOM   2922  CD1 TRP P 226     -11.432  -2.279  17.164  0.00  0.00      PROA  
ATOM   2923  HD1 TRP P 226     -11.051  -1.368  17.602  0.00  0.00      PROA  
ATOM   2924  NE1 TRP P 226     -11.509  -3.563  17.674  0.00  0.00      PROA  
ATOM   2925  HE1 TRP P 226     -11.056  -3.913  18.464  0.00  0.00      PROA  
ATOM   2926  CE2 TRP P 226     -11.741  -4.492  16.751  0.00  0.00      PROA  
ATOM   2927  CD2 TRP P 226     -11.746  -3.803  15.526  0.00  0.00      PROA  
ATOM   2928  CE3 TRP P 226     -11.923  -4.545  14.398  0.00  0.00      PROA  
ATOM   2929  HE3 TRP P 226     -11.928  -4.025  13.452  0.00  0.00      PROA  
ATOM   2930  CZ3 TRP P 226     -11.879  -5.865  14.431  0.00  0.00      PROA  
ATOM   2931  HZ3 TRP P 226     -11.877  -6.386  13.486  0.00  0.00      PROA  
ATOM   2932  CZ2 TRP P 226     -11.890  -5.853  16.832  0.00  0.00      PROA  
ATOM   2933  HZ2 TRP P 226     -12.016  -6.397  17.756  0.00  0.00      PROA  
ATOM   2934  CH2 TRP P 226     -11.847  -6.557  15.701  0.00  0.00      PROA  
ATOM   2935  HH2 TRP P 226     -11.992  -7.627  15.739  0.00  0.00      PROA  
ATOM   2936  C   TRP P 226     -13.578  -1.559  13.301  0.00  0.00      PROA  
ATOM   2937  O   TRP P 226     -13.115  -1.614  12.152  0.00  0.00      PROA  
ATOM   2938  N   THR P 227     -14.610  -2.374  13.685  0.00  0.00      PROA  
ATOM   2939  HN  THR P 227     -15.040  -2.279  14.580  0.00  0.00      PROA  
ATOM   2940  CA  THR P 227     -15.300  -3.347  12.897  0.00  0.00      PROA  
ATOM   2941  HA  THR P 227     -14.488  -3.963  12.540  0.00  0.00      PROA  
ATOM   2942  CB  THR P 227     -16.232  -4.270  13.707  0.00  0.00      PROA  
ATOM   2943  HB  THR P 227     -16.872  -4.932  13.083  0.00  0.00      PROA  
ATOM   2944  OG1 THR P 227     -17.027  -3.555  14.624  0.00  0.00      PROA  
ATOM   2945  HG1 THR P 227     -17.745  -4.189  14.693  0.00  0.00      PROA  
ATOM   2946  CG2 THR P 227     -15.465  -5.318  14.476  0.00  0.00      PROA  
ATOM   2947 HG21 THR P 227     -16.112  -6.169  14.776  0.00  0.00      PROA  
ATOM   2948 HG22 THR P 227     -14.987  -5.041  15.441  0.00  0.00      PROA  
ATOM   2949 HG23 THR P 227     -14.659  -5.758  13.850  0.00  0.00      PROA  
ATOM   2950  C   THR P 227     -16.002  -2.753  11.766  0.00  0.00      PROA  
ATOM   2951  O   THR P 227     -16.199  -3.249  10.656  0.00  0.00      PROA  
ATOM   2952  N   TYR P 228     -16.450  -1.543  11.905  0.00  0.00      PROA  
ATOM   2953  HN  TYR P 228     -16.089  -0.989  12.651  0.00  0.00      PROA  
ATOM   2954  CA  TYR P 228     -17.304  -0.679  11.157  0.00  0.00      PROA  
ATOM   2955  HA  TYR P 228     -18.104  -1.295  10.774  0.00  0.00      PROA  
ATOM   2956  CB  TYR P 228     -18.000   0.396  11.938  0.00  0.00      PROA  
ATOM   2957  HB1 TYR P 228     -18.442   1.145  11.247  0.00  0.00      PROA  
ATOM   2958  HB2 TYR P 228     -17.246   0.963  12.526  0.00  0.00      PROA  
ATOM   2959  CG  TYR P 228     -19.174  -0.004  12.841  0.00  0.00      PROA  
ATOM   2960  CD1 TYR P 228     -20.428  -0.376  12.293  0.00  0.00      PROA  
ATOM   2961  HD1 TYR P 228     -20.542  -0.394  11.220  0.00  0.00      PROA  
ATOM   2962  CE1 TYR P 228     -21.461  -0.774  13.193  0.00  0.00      PROA  
ATOM   2963  HE1 TYR P 228     -22.279  -1.216  12.642  0.00  0.00      PROA  
ATOM   2964  CZ  TYR P 228     -21.245  -0.886  14.546  0.00  0.00      PROA  
ATOM   2965  OH  TYR P 228     -22.202  -1.491  15.382  0.00  0.00      PROA  
ATOM   2966  HH  TYR P 228     -22.778  -1.969  14.782  0.00  0.00      PROA  
ATOM   2967  CD2 TYR P 228     -18.989  -0.061  14.224  0.00  0.00      PROA  
ATOM   2968  HD2 TYR P 228     -17.967   0.212  14.444  0.00  0.00      PROA  
ATOM   2969  CE2 TYR P 228     -19.996  -0.500  15.075  0.00  0.00      PROA  
ATOM   2970  HE2 TYR P 228     -19.954  -0.619  16.148  0.00  0.00      PROA  
ATOM   2971  C   TYR P 228     -16.634  -0.128   9.988  0.00  0.00      PROA  
ATOM   2972  O   TYR P 228     -17.220   0.271   9.044  0.00  0.00      PROA  
ATOM   2973  N   VAL P 229     -15.283  -0.111  10.017  0.00  0.00      PROA  
ATOM   2974  HN  VAL P 229     -14.817  -0.297  10.878  0.00  0.00      PROA  
ATOM   2975  CA  VAL P 229     -14.518   0.311   8.897  0.00  0.00      PROA  
ATOM   2976  HA  VAL P 229     -14.823   1.280   8.530  0.00  0.00      PROA  
ATOM   2977  CB  VAL P 229     -13.010   0.445   9.240  0.00  0.00      PROA  
ATOM   2978  HB  VAL P 229     -12.501  -0.521   9.444  0.00  0.00      PROA  
ATOM   2979  CG1 VAL P 229     -12.214   1.138   8.128  0.00  0.00      PROA  
ATOM   2980 HG11 VAL P 229     -12.694   2.104   7.861  0.00  0.00      PROA  
ATOM   2981 HG12 VAL P 229     -12.145   0.535   7.197  0.00  0.00      PROA  
ATOM   2982 HG13 VAL P 229     -11.150   1.354   8.365  0.00  0.00      PROA  
ATOM   2983  CG2 VAL P 229     -12.848   1.233  10.578  0.00  0.00      PROA  
ATOM   2984 HG21 VAL P 229     -13.260   2.263  10.539  0.00  0.00      PROA  
ATOM   2985 HG22 VAL P 229     -11.773   1.116  10.834  0.00  0.00      PROA  
ATOM   2986 HG23 VAL P 229     -13.467   0.740  11.358  0.00  0.00      PROA  
ATOM   2987  C   VAL P 229     -14.624  -0.717   7.862  0.00  0.00      PROA  
ATOM   2988  O   VAL P 229     -14.855  -0.401   6.649  0.00  0.00      PROA  
ATOM   2989  N   PHE P 230     -14.613  -2.058   8.254  0.00  0.00      PROA  
ATOM   2990  HN  PHE P 230     -14.639  -2.360   9.204  0.00  0.00      PROA  
ATOM   2991  CA  PHE P 230     -14.764  -3.175   7.356  0.00  0.00      PROA  
ATOM   2992  HA  PHE P 230     -14.131  -3.048   6.491  0.00  0.00      PROA  
ATOM   2993  CB  PHE P 230     -14.429  -4.594   7.850  0.00  0.00      PROA  
ATOM   2994  HB1 PHE P 230     -14.703  -5.411   7.149  0.00  0.00      PROA  
ATOM   2995  HB2 PHE P 230     -15.115  -4.846   8.686  0.00  0.00      PROA  
ATOM   2996  CG  PHE P 230     -13.076  -4.773   8.204  0.00  0.00      PROA  
ATOM   2997  CD1 PHE P 230     -12.158  -5.290   7.256  0.00  0.00      PROA  
ATOM   2998  HD1 PHE P 230     -12.387  -5.595   6.245  0.00  0.00      PROA  
ATOM   2999  CE1 PHE P 230     -10.816  -5.312   7.571  0.00  0.00      PROA  
ATOM   3000  HE1 PHE P 230     -10.156  -5.700   6.809  0.00  0.00      PROA  
ATOM   3001  CZ  PHE P 230     -10.395  -5.032   8.861  0.00  0.00      PROA  
ATOM   3002  HZ  PHE P 230      -9.344  -4.981   9.106  0.00  0.00      PROA  
ATOM   3003  CD2 PHE P 230     -12.669  -4.588   9.511  0.00  0.00      PROA  
ATOM   3004  HD2 PHE P 230     -13.467  -4.405  10.215  0.00  0.00      PROA  
ATOM   3005  CE2 PHE P 230     -11.340  -4.578   9.858  0.00  0.00      PROA  
ATOM   3006  HE2 PHE P 230     -10.980  -4.473  10.871  0.00  0.00      PROA  
ATOM   3007  C   PHE P 230     -16.139  -3.318   6.750  0.00  0.00      PROA  
ATOM   3008  O   PHE P 230     -16.317  -3.438   5.542  0.00  0.00      PROA  
ATOM   3009  N   TYR P 231     -17.205  -3.209   7.612  0.00  0.00      PROA  
ATOM   3010  HN  TYR P 231     -17.017  -3.205   8.591  0.00  0.00      PROA  
ATOM   3011  CA  TYR P 231     -18.583  -3.205   7.229  0.00  0.00      PROA  
ATOM   3012  HA  TYR P 231     -18.718  -4.188   6.803  0.00  0.00      PROA  
ATOM   3013  CB  TYR P 231     -19.520  -3.092   8.506  0.00  0.00      PROA  
ATOM   3014  HB1 TYR P 231     -20.570  -3.002   8.155  0.00  0.00      PROA  
ATOM   3015  HB2 TYR P 231     -19.401  -2.115   9.023  0.00  0.00      PROA  
ATOM   3016  CG  TYR P 231     -19.471  -4.240   9.487  0.00  0.00      PROA  
ATOM   3017  CD1 TYR P 231     -18.783  -5.462   9.273  0.00  0.00      PROA  
ATOM   3018  HD1 TYR P 231     -18.192  -5.650   8.389  0.00  0.00      PROA  
ATOM   3019  CE1 TYR P 231     -18.893  -6.600  10.153  0.00  0.00      PROA  
ATOM   3020  HE1 TYR P 231     -18.366  -7.506   9.893  0.00  0.00      PROA  
ATOM   3021  CZ  TYR P 231     -19.641  -6.477  11.309  0.00  0.00      PROA  
ATOM   3022  OH  TYR P 231     -19.722  -7.664  12.094  0.00  0.00      PROA  
ATOM   3023  HH  TYR P 231     -20.347  -7.530  12.809  0.00  0.00      PROA  
ATOM   3024  CD2 TYR P 231     -20.089  -4.114  10.871  0.00  0.00      PROA  
ATOM   3025  HD2 TYR P 231     -20.528  -3.176  11.180  0.00  0.00      PROA  
ATOM   3026  CE2 TYR P 231     -20.200  -5.236  11.684  0.00  0.00      PROA  
ATOM   3027  HE2 TYR P 231     -20.586  -5.157  12.689  0.00  0.00      PROA  
ATOM   3028  C   TYR P 231     -18.941  -2.178   6.105  0.00  0.00      PROA  
ATOM   3029  O   TYR P 231     -19.528  -2.377   5.048  0.00  0.00      PROA  
ATOM   3030  N   PHE P 232     -18.372  -0.936   6.322  0.00  0.00      PROA  
ATOM   3031  HN  PHE P 232     -17.915  -0.881   7.206  0.00  0.00      PROA  
ATOM   3032  CA  PHE P 232     -18.480   0.291   5.549  0.00  0.00      PROA  
ATOM   3033  HA  PHE P 232     -19.523   0.525   5.397  0.00  0.00      PROA  
ATOM   3034  CB  PHE P 232     -17.913   1.521   6.417  0.00  0.00      PROA  
ATOM   3035  HB1 PHE P 232     -16.867   1.222   6.643  0.00  0.00      PROA  
ATOM   3036  HB2 PHE P 232     -18.561   1.706   7.300  0.00  0.00      PROA  
ATOM   3037  CG  PHE P 232     -17.941   2.794   5.552  0.00  0.00      PROA  
ATOM   3038  CD1 PHE P 232     -18.917   3.856   5.839  0.00  0.00      PROA  
ATOM   3039  HD1 PHE P 232     -19.719   3.560   6.499  0.00  0.00      PROA  
ATOM   3040  CE1 PHE P 232     -18.730   5.129   5.261  0.00  0.00      PROA  
ATOM   3041  HE1 PHE P 232     -19.370   5.925   5.612  0.00  0.00      PROA  
ATOM   3042  CZ  PHE P 232     -17.649   5.334   4.405  0.00  0.00      PROA  
ATOM   3043  HZ  PHE P 232     -17.579   6.311   3.949  0.00  0.00      PROA  
ATOM   3044  CD2 PHE P 232     -16.830   3.089   4.719  0.00  0.00      PROA  
ATOM   3045  HD2 PHE P 232     -16.046   2.350   4.630  0.00  0.00      PROA  
ATOM   3046  CE2 PHE P 232     -16.707   4.390   4.105  0.00  0.00      PROA  
ATOM   3047  HE2 PHE P 232     -15.866   4.709   3.508  0.00  0.00      PROA  
ATOM   3048  C   PHE P 232     -18.001   0.133   4.134  0.00  0.00      PROA  
ATOM   3049  O   PHE P 232     -18.755   0.209   3.156  0.00  0.00      PROA  
ATOM   3050  N   PHE P 233     -16.667  -0.190   3.999  0.00  0.00      PROA  
ATOM   3051  HN  PHE P 233     -15.996  -0.372   4.714  0.00  0.00      PROA  
ATOM   3052  CA  PHE P 233     -16.163  -0.396   2.658  0.00  0.00      PROA  
ATOM   3053  HA  PHE P 233     -16.446   0.513   2.148  0.00  0.00      PROA  
ATOM   3054  CB  PHE P 233     -14.572  -0.577   2.623  0.00  0.00      PROA  
ATOM   3055  HB1 PHE P 233     -14.137  -1.022   1.703  0.00  0.00      PROA  
ATOM   3056  HB2 PHE P 233     -14.338  -1.245   3.478  0.00  0.00      PROA  
ATOM   3057  CG  PHE P 233     -14.017   0.811   2.756  0.00  0.00      PROA  
ATOM   3058  CD1 PHE P 233     -14.268   1.790   1.783  0.00  0.00      PROA  
ATOM   3059  HD1 PHE P 233     -14.859   1.553   0.911  0.00  0.00      PROA  
ATOM   3060  CE1 PHE P 233     -13.745   3.155   1.975  0.00  0.00      PROA  
ATOM   3061  HE1 PHE P 233     -13.920   3.916   1.229  0.00  0.00      PROA  
ATOM   3062  CZ  PHE P 233     -13.023   3.419   3.126  0.00  0.00      PROA  
ATOM   3063  HZ  PHE P 233     -12.701   4.442   3.249  0.00  0.00      PROA  
ATOM   3064  CD2 PHE P 233     -13.366   1.237   3.938  0.00  0.00      PROA  
ATOM   3065  HD2 PHE P 233     -13.277   0.542   4.760  0.00  0.00      PROA  
ATOM   3066  CE2 PHE P 233     -12.860   2.515   4.166  0.00  0.00      PROA  
ATOM   3067  HE2 PHE P 233     -12.278   2.738   5.048  0.00  0.00      PROA  
ATOM   3068  C   PHE P 233     -16.834  -1.590   1.946  0.00  0.00      PROA  
ATOM   3069  O   PHE P 233     -17.165  -1.611   0.787  0.00  0.00      PROA  
ATOM   3070  N   GLY P 234     -17.102  -2.725   2.718  0.00  0.00      PROA  
ATOM   3071  HN  GLY P 234     -16.842  -2.653   3.678  0.00  0.00      PROA  
ATOM   3072  CA  GLY P 234     -17.537  -3.921   2.165  0.00  0.00      PROA  
ATOM   3073  HA1 GLY P 234     -17.558  -4.703   2.910  0.00  0.00      PROA  
ATOM   3074  HA2 GLY P 234     -16.858  -4.241   1.389  0.00  0.00      PROA  
ATOM   3075  C   GLY P 234     -19.004  -3.794   1.697  0.00  0.00      PROA  
ATOM   3076  O   GLY P 234     -19.341  -4.307   0.613  0.00  0.00      PROA  
ATOM   3077  N   THR P 235     -19.836  -3.042   2.393  0.00  0.00      PROA  
ATOM   3078  HN  THR P 235     -19.580  -2.645   3.271  0.00  0.00      PROA  
ATOM   3079  CA  THR P 235     -21.128  -2.537   1.827  0.00  0.00      PROA  
ATOM   3080  HA  THR P 235     -21.728  -3.419   1.661  0.00  0.00      PROA  
ATOM   3081  CB  THR P 235     -21.925  -1.898   2.926  0.00  0.00      PROA  
ATOM   3082  HB  THR P 235     -21.300  -1.071   3.327  0.00  0.00      PROA  
ATOM   3083  OG1 THR P 235     -22.145  -2.779   4.006  0.00  0.00      PROA  
ATOM   3084  HG1 THR P 235     -21.353  -2.791   4.549  0.00  0.00      PROA  
ATOM   3085  CG2 THR P 235     -23.298  -1.373   2.444  0.00  0.00      PROA  
ATOM   3086 HG21 THR P 235     -23.126  -0.505   1.773  0.00  0.00      PROA  
ATOM   3087 HG22 THR P 235     -23.839  -0.919   3.302  0.00  0.00      PROA  
ATOM   3088 HG23 THR P 235     -23.871  -2.235   2.038  0.00  0.00      PROA  
ATOM   3089  C   THR P 235     -21.135  -1.724   0.529  0.00  0.00      PROA  
ATOM   3090  O   THR P 235     -21.926  -1.905  -0.437  0.00  0.00      PROA  
ATOM   3091  N   ILE P 236     -20.160  -0.734   0.456  0.00  0.00      PROA  
ATOM   3092  HN  ILE P 236     -19.620  -0.548   1.273  0.00  0.00      PROA  
ATOM   3093  CA  ILE P 236     -19.900  -0.044  -0.801  0.00  0.00      PROA  
ATOM   3094  HA  ILE P 236     -20.872   0.274  -1.150  0.00  0.00      PROA  
ATOM   3095  CB  ILE P 236     -18.908   1.085  -0.578  0.00  0.00      PROA  
ATOM   3096  HB  ILE P 236     -18.000   0.738  -0.039  0.00  0.00      PROA  
ATOM   3097  CG2 ILE P 236     -18.463   1.737  -1.869  0.00  0.00      PROA  
ATOM   3098 HG21 ILE P 236     -17.902   1.035  -2.522  0.00  0.00      PROA  
ATOM   3099 HG22 ILE P 236     -17.874   2.651  -1.640  0.00  0.00      PROA  
ATOM   3100 HG23 ILE P 236     -19.371   2.014  -2.446  0.00  0.00      PROA  
ATOM   3101  CG1 ILE P 236     -19.503   2.124   0.464  0.00  0.00      PROA  
ATOM   3102 HG11 ILE P 236     -20.140   1.629   1.227  0.00  0.00      PROA  
ATOM   3103 HG12 ILE P 236     -20.252   2.659  -0.157  0.00  0.00      PROA  
ATOM   3104  CD  ILE P 236     -18.517   3.119   1.040  0.00  0.00      PROA  
ATOM   3105  HD1 ILE P 236     -19.132   3.901   1.534  0.00  0.00      PROA  
ATOM   3106  HD2 ILE P 236     -17.879   3.662   0.309  0.00  0.00      PROA  
ATOM   3107  HD3 ILE P 236     -17.879   2.825   1.900  0.00  0.00      PROA  
ATOM   3108  C   ILE P 236     -19.469  -0.982  -1.874  0.00  0.00      PROA  
ATOM   3109  O   ILE P 236     -19.948  -0.869  -3.000  0.00  0.00      PROA  
ATOM   3110  N   GLY P 237     -18.600  -1.965  -1.480  0.00  0.00      PROA  
ATOM   3111  HN  GLY P 237     -18.114  -1.776  -0.631  0.00  0.00      PROA  
ATOM   3112  CA  GLY P 237     -18.064  -3.056  -2.360  0.00  0.00      PROA  
ATOM   3113  HA1 GLY P 237     -17.471  -3.774  -1.814  0.00  0.00      PROA  
ATOM   3114  HA2 GLY P 237     -17.436  -2.585  -3.102  0.00  0.00      PROA  
ATOM   3115  C   GLY P 237     -19.122  -3.813  -3.029  0.00  0.00      PROA  
ATOM   3116  O   GLY P 237     -19.085  -4.008  -4.222  0.00  0.00      PROA  
ATOM   3117  N   ILE P 238     -20.167  -4.292  -2.301  0.00  0.00      PROA  
ATOM   3118  HN  ILE P 238     -20.215  -4.104  -1.324  0.00  0.00      PROA  
ATOM   3119  CA  ILE P 238     -21.368  -4.891  -2.816  0.00  0.00      PROA  
ATOM   3120  HA  ILE P 238     -21.047  -5.662  -3.501  0.00  0.00      PROA  
ATOM   3121  CB  ILE P 238     -22.376  -5.531  -1.860  0.00  0.00      PROA  
ATOM   3122  HB  ILE P 238     -22.957  -4.678  -1.449  0.00  0.00      PROA  
ATOM   3123  CG2 ILE P 238     -23.313  -6.503  -2.590  0.00  0.00      PROA  
ATOM   3124 HG21 ILE P 238     -22.852  -7.191  -3.331  0.00  0.00      PROA  
ATOM   3125 HG22 ILE P 238     -24.045  -5.836  -3.094  0.00  0.00      PROA  
ATOM   3126 HG23 ILE P 238     -23.954  -7.171  -1.976  0.00  0.00      PROA  
ATOM   3127  CG1 ILE P 238     -21.856  -6.351  -0.647  0.00  0.00      PROA  
ATOM   3128 HG11 ILE P 238     -22.758  -6.641  -0.066  0.00  0.00      PROA  
ATOM   3129 HG12 ILE P 238     -21.108  -5.685  -0.167  0.00  0.00      PROA  
ATOM   3130  CD  ILE P 238     -21.110  -7.563  -1.116  0.00  0.00      PROA  
ATOM   3131  HD1 ILE P 238     -20.182  -7.291  -1.662  0.00  0.00      PROA  
ATOM   3132  HD2 ILE P 238     -21.660  -8.225  -1.819  0.00  0.00      PROA  
ATOM   3133  HD3 ILE P 238     -20.825  -8.248  -0.290  0.00  0.00      PROA  
ATOM   3134  C   ILE P 238     -22.128  -3.943  -3.755  0.00  0.00      PROA  
ATOM   3135  O   ILE P 238     -22.592  -4.387  -4.788  0.00  0.00      PROA  
ATOM   3136  N   PHE P 239     -22.161  -2.585  -3.465  0.00  0.00      PROA  
ATOM   3137  HN  PHE P 239     -21.631  -2.455  -2.630  0.00  0.00      PROA  
ATOM   3138  CA  PHE P 239     -22.895  -1.593  -4.234  0.00  0.00      PROA  
ATOM   3139  HA  PHE P 239     -23.901  -1.984  -4.263  0.00  0.00      PROA  
ATOM   3140  CB  PHE P 239     -23.102  -0.218  -3.401  0.00  0.00      PROA  
ATOM   3141  HB1 PHE P 239     -22.064   0.038  -3.096  0.00  0.00      PROA  
ATOM   3142  HB2 PHE P 239     -23.712  -0.338  -2.480  0.00  0.00      PROA  
ATOM   3143  CG  PHE P 239     -23.643   0.971  -4.129  0.00  0.00      PROA  
ATOM   3144  CD1 PHE P 239     -24.765   0.844  -5.036  0.00  0.00      PROA  
ATOM   3145  HD1 PHE P 239     -25.128  -0.143  -5.286  0.00  0.00      PROA  
ATOM   3146  CE1 PHE P 239     -25.335   2.011  -5.612  0.00  0.00      PROA  
ATOM   3147  HE1 PHE P 239     -26.258   1.891  -6.160  0.00  0.00      PROA  
ATOM   3148  CZ  PHE P 239     -24.812   3.253  -5.313  0.00  0.00      PROA  
ATOM   3149  HZ  PHE P 239     -25.153   4.047  -5.960  0.00  0.00      PROA  
ATOM   3150  CD2 PHE P 239     -23.046   2.158  -4.061  0.00  0.00      PROA  
ATOM   3151  HD2 PHE P 239     -22.215   2.259  -3.380  0.00  0.00      PROA  
ATOM   3152  CE2 PHE P 239     -23.610   3.294  -4.630  0.00  0.00      PROA  
ATOM   3153  HE2 PHE P 239     -23.116   4.245  -4.497  0.00  0.00      PROA  
ATOM   3154  C   PHE P 239     -22.298  -1.393  -5.634  0.00  0.00      PROA  
ATOM   3155  O   PHE P 239     -23.041  -1.429  -6.655  0.00  0.00      PROA  
ATOM   3156  N   TRP P 240     -20.921  -1.374  -5.654  0.00  0.00      PROA  
ATOM   3157  HN  TRP P 240     -20.373  -1.365  -4.821  0.00  0.00      PROA  
ATOM   3158  CA  TRP P 240     -20.185  -1.387  -6.904  0.00  0.00      PROA  
ATOM   3159  HA  TRP P 240     -20.695  -0.643  -7.498  0.00  0.00      PROA  
ATOM   3160  CB  TRP P 240     -18.654  -1.033  -6.603  0.00  0.00      PROA  
ATOM   3161  HB1 TRP P 240     -18.242  -1.618  -5.753  0.00  0.00      PROA  
ATOM   3162  HB2 TRP P 240     -18.706   0.037  -6.307  0.00  0.00      PROA  
ATOM   3163  CG  TRP P 240     -17.681  -1.204  -7.783  0.00  0.00      PROA  
ATOM   3164  CD1 TRP P 240     -17.329  -0.169  -8.689  0.00  0.00      PROA  
ATOM   3165  HD1 TRP P 240     -17.536   0.866  -8.462  0.00  0.00      PROA  
ATOM   3166  NE1 TRP P 240     -16.493  -0.718  -9.623  0.00  0.00      PROA  
ATOM   3167  HE1 TRP P 240     -16.085  -0.304 -10.407  0.00  0.00      PROA  
ATOM   3168  CE2 TRP P 240     -16.473  -2.058  -9.534  0.00  0.00      PROA  
ATOM   3169  CD2 TRP P 240     -17.207  -2.433  -8.417  0.00  0.00      PROA  
ATOM   3170  CE3 TRP P 240     -17.225  -3.764  -7.979  0.00  0.00      PROA  
ATOM   3171  HE3 TRP P 240     -17.630  -4.149  -7.054  0.00  0.00      PROA  
ATOM   3172  CZ3 TRP P 240     -16.635  -4.719  -8.842  0.00  0.00      PROA  
ATOM   3173  HZ3 TRP P 240     -16.901  -5.760  -8.731  0.00  0.00      PROA  
ATOM   3174  CZ2 TRP P 240     -15.835  -3.037 -10.312  0.00  0.00      PROA  
ATOM   3175  HZ2 TRP P 240     -15.153  -2.681 -11.071  0.00  0.00      PROA  
ATOM   3176  CH2 TRP P 240     -15.917  -4.398  -9.934  0.00  0.00      PROA  
ATOM   3177  HH2 TRP P 240     -15.401  -5.179 -10.472  0.00  0.00      PROA  
ATOM   3178  C   TRP P 240     -20.370  -2.717  -7.742  0.00  0.00      PROA  
ATOM   3179  O   TRP P 240     -20.404  -2.619  -8.975  0.00  0.00      PROA  
ATOM   3180  N   PHE P 241     -20.467  -3.973  -7.088  0.00  0.00      PROA  
ATOM   3181  HN  PHE P 241     -20.339  -4.017  -6.100  0.00  0.00      PROA  
ATOM   3182  CA  PHE P 241     -20.661  -5.236  -7.724  0.00  0.00      PROA  
ATOM   3183  HA  PHE P 241     -19.839  -5.380  -8.409  0.00  0.00      PROA  
ATOM   3184  CB  PHE P 241     -20.708  -6.364  -6.692  0.00  0.00      PROA  
ATOM   3185  HB1 PHE P 241     -21.588  -6.179  -6.040  0.00  0.00      PROA  
ATOM   3186  HB2 PHE P 241     -19.733  -6.359  -6.159  0.00  0.00      PROA  
ATOM   3187  CG  PHE P 241     -20.877  -7.762  -7.285  0.00  0.00      PROA  
ATOM   3188  CD1 PHE P 241     -19.922  -8.348  -8.071  0.00  0.00      PROA  
ATOM   3189  HD1 PHE P 241     -18.946  -7.889  -8.116  0.00  0.00      PROA  
ATOM   3190  CE1 PHE P 241     -20.167  -9.639  -8.670  0.00  0.00      PROA  
ATOM   3191  HE1 PHE P 241     -19.342 -10.080  -9.209  0.00  0.00      PROA  
ATOM   3192  CZ  PHE P 241     -21.410 -10.295  -8.514  0.00  0.00      PROA  
ATOM   3193  HZ  PHE P 241     -21.772 -11.249  -8.866  0.00  0.00      PROA  
ATOM   3194  CD2 PHE P 241     -22.148  -8.398  -7.163  0.00  0.00      PROA  
ATOM   3195  HD2 PHE P 241     -23.068  -8.064  -6.706  0.00  0.00      PROA  
ATOM   3196  CE2 PHE P 241     -22.407  -9.666  -7.774  0.00  0.00      PROA  
ATOM   3197  HE2 PHE P 241     -23.308 -10.231  -7.586  0.00  0.00      PROA  
ATOM   3198  C   PHE P 241     -22.002  -5.229  -8.567  0.00  0.00      PROA  
ATOM   3199  O   PHE P 241     -22.059  -5.482  -9.778  0.00  0.00      PROA  
ATOM   3200  N   LEU P 242     -23.131  -4.781  -7.935  0.00  0.00      PROA  
ATOM   3201  HN  LEU P 242     -23.023  -4.456  -6.999  0.00  0.00      PROA  
ATOM   3202  CA  LEU P 242     -24.413  -4.640  -8.650  0.00  0.00      PROA  
ATOM   3203  HA  LEU P 242     -24.567  -5.614  -9.092  0.00  0.00      PROA  
ATOM   3204  CB  LEU P 242     -25.553  -4.141  -7.724  0.00  0.00      PROA  
ATOM   3205  HB1 LEU P 242     -26.534  -4.044  -8.235  0.00  0.00      PROA  
ATOM   3206  HB2 LEU P 242     -25.362  -3.090  -7.419  0.00  0.00      PROA  
ATOM   3207  CG  LEU P 242     -25.839  -5.006  -6.460  0.00  0.00      PROA  
ATOM   3208  HG  LEU P 242     -24.929  -4.855  -5.840  0.00  0.00      PROA  
ATOM   3209  CD1 LEU P 242     -26.900  -4.459  -5.542  0.00  0.00      PROA  
ATOM   3210 HD11 LEU P 242     -26.958  -5.036  -4.594  0.00  0.00      PROA  
ATOM   3211 HD12 LEU P 242     -27.892  -4.497  -6.040  0.00  0.00      PROA  
ATOM   3212 HD13 LEU P 242     -26.688  -3.392  -5.316  0.00  0.00      PROA  
ATOM   3213  CD2 LEU P 242     -26.117  -6.447  -6.790  0.00  0.00      PROA  
ATOM   3214 HD21 LEU P 242     -26.580  -6.925  -5.901  0.00  0.00      PROA  
ATOM   3215 HD22 LEU P 242     -25.263  -7.122  -7.010  0.00  0.00      PROA  
ATOM   3216 HD23 LEU P 242     -26.796  -6.587  -7.658  0.00  0.00      PROA  
ATOM   3217  C   LEU P 242     -24.313  -3.650  -9.840  0.00  0.00      PROA  
ATOM   3218  O   LEU P 242     -24.770  -4.026 -10.912  0.00  0.00      PROA  
ATOM   3219  N   LEU P 243     -23.720  -2.439  -9.684  0.00  0.00      PROA  
ATOM   3220  HN  LEU P 243     -23.304  -2.155  -8.823  0.00  0.00      PROA  
ATOM   3221  CA  LEU P 243     -23.393  -1.494 -10.740  0.00  0.00      PROA  
ATOM   3222  HA  LEU P 243     -24.277  -1.186 -11.279  0.00  0.00      PROA  
ATOM   3223  CB  LEU P 243     -22.792  -0.157 -10.161  0.00  0.00      PROA  
ATOM   3224  HB1 LEU P 243     -22.340   0.439 -10.983  0.00  0.00      PROA  
ATOM   3225  HB2 LEU P 243     -21.962  -0.427  -9.473  0.00  0.00      PROA  
ATOM   3226  CG  LEU P 243     -23.852   0.650  -9.362  0.00  0.00      PROA  
ATOM   3227  HG  LEU P 243     -24.229  -0.016  -8.557  0.00  0.00      PROA  
ATOM   3228  CD1 LEU P 243     -23.108   1.691  -8.477  0.00  0.00      PROA  
ATOM   3229 HD11 LEU P 243     -23.779   2.419  -7.973  0.00  0.00      PROA  
ATOM   3230 HD12 LEU P 243     -22.423   2.239  -9.158  0.00  0.00      PROA  
ATOM   3231 HD13 LEU P 243     -22.533   1.238  -7.641  0.00  0.00      PROA  
ATOM   3232  CD2 LEU P 243     -25.020   1.359 -10.124  0.00  0.00      PROA  
ATOM   3233 HD21 LEU P 243     -25.715   0.722 -10.713  0.00  0.00      PROA  
ATOM   3234 HD22 LEU P 243     -24.543   2.081 -10.820  0.00  0.00      PROA  
ATOM   3235 HD23 LEU P 243     -25.566   1.980  -9.382  0.00  0.00      PROA  
ATOM   3236  C   LEU P 243     -22.497  -2.093 -11.839  0.00  0.00      PROA  
ATOM   3237  O   LEU P 243     -22.703  -1.782 -12.984  0.00  0.00      PROA  
ATOM   3238  N   TRP P 244     -21.492  -2.923 -11.487  0.00  0.00      PROA  
ATOM   3239  HN  TRP P 244     -21.239  -2.923 -10.522  0.00  0.00      PROA  
ATOM   3240  CA  TRP P 244     -20.597  -3.469 -12.500  0.00  0.00      PROA  
ATOM   3241  HA  TRP P 244     -20.199  -2.666 -13.103  0.00  0.00      PROA  
ATOM   3242  CB  TRP P 244     -19.361  -4.111 -11.769  0.00  0.00      PROA  
ATOM   3243  HB1 TRP P 244     -19.629  -4.935 -11.073  0.00  0.00      PROA  
ATOM   3244  HB2 TRP P 244     -18.893  -3.230 -11.281  0.00  0.00      PROA  
ATOM   3245  CG  TRP P 244     -18.224  -4.662 -12.573  0.00  0.00      PROA  
ATOM   3246  CD1 TRP P 244     -18.067  -5.942 -12.835  0.00  0.00      PROA  
ATOM   3247  HD1 TRP P 244     -18.745  -6.753 -12.613  0.00  0.00      PROA  
ATOM   3248  NE1 TRP P 244     -16.924  -6.079 -13.513  0.00  0.00      PROA  
ATOM   3249  HE1 TRP P 244     -16.348  -6.868 -13.500  0.00  0.00      PROA  
ATOM   3250  CE2 TRP P 244     -16.378  -4.819 -13.757  0.00  0.00      PROA  
ATOM   3251  CD2 TRP P 244     -17.236  -3.897 -13.183  0.00  0.00      PROA  
ATOM   3252  CE3 TRP P 244     -16.918  -2.520 -13.249  0.00  0.00      PROA  
ATOM   3253  HE3 TRP P 244     -17.461  -1.790 -12.667  0.00  0.00      PROA  
ATOM   3254  CZ3 TRP P 244     -15.774  -2.165 -13.849  0.00  0.00      PROA  
ATOM   3255  HZ3 TRP P 244     -15.538  -1.124 -14.008  0.00  0.00      PROA  
ATOM   3256  CZ2 TRP P 244     -15.255  -4.492 -14.488  0.00  0.00      PROA  
ATOM   3257  HZ2 TRP P 244     -14.631  -5.231 -14.967  0.00  0.00      PROA  
ATOM   3258  CH2 TRP P 244     -14.961  -3.118 -14.560  0.00  0.00      PROA  
ATOM   3259  HH2 TRP P 244     -14.072  -2.762 -15.059  0.00  0.00      PROA  
ATOM   3260  C   TRP P 244     -21.199  -4.524 -13.419  0.00  0.00      PROA  
ATOM   3261  O   TRP P 244     -21.146  -4.472 -14.627  0.00  0.00      PROA  
ATOM   3262  N   ILE P 245     -21.805  -5.536 -12.782  0.00  0.00      PROA  
ATOM   3263  HN  ILE P 245     -21.952  -5.460 -11.799  0.00  0.00      PROA  
ATOM   3264  CA  ILE P 245     -22.609  -6.596 -13.438  0.00  0.00      PROA  
ATOM   3265  HA  ILE P 245     -22.022  -7.248 -14.068  0.00  0.00      PROA  
ATOM   3266  CB  ILE P 245     -23.257  -7.525 -12.434  0.00  0.00      PROA  
ATOM   3267  HB  ILE P 245     -23.863  -6.961 -11.693  0.00  0.00      PROA  
ATOM   3268  CG2 ILE P 245     -24.209  -8.490 -13.233  0.00  0.00      PROA  
ATOM   3269 HG21 ILE P 245     -25.142  -8.056 -13.651  0.00  0.00      PROA  
ATOM   3270 HG22 ILE P 245     -24.494  -9.387 -12.642  0.00  0.00      PROA  
ATOM   3271 HG23 ILE P 245     -23.656  -9.084 -13.992  0.00  0.00      PROA  
ATOM   3272  CG1 ILE P 245     -22.190  -8.340 -11.669  0.00  0.00      PROA  
ATOM   3273 HG11 ILE P 245     -22.779  -9.013 -11.010  0.00  0.00      PROA  
ATOM   3274 HG12 ILE P 245     -21.652  -7.650 -10.984  0.00  0.00      PROA  
ATOM   3275  CD  ILE P 245     -21.150  -9.134 -12.519  0.00  0.00      PROA  
ATOM   3276  HD1 ILE P 245     -21.699  -9.778 -13.239  0.00  0.00      PROA  
ATOM   3277  HD2 ILE P 245     -20.621  -9.826 -11.829  0.00  0.00      PROA  
ATOM   3278  HD3 ILE P 245     -20.492  -8.415 -13.052  0.00  0.00      PROA  
ATOM   3279  C   ILE P 245     -23.698  -6.042 -14.398  0.00  0.00      PROA  
ATOM   3280  O   ILE P 245     -23.928  -6.458 -15.492  0.00  0.00      PROA  
ATOM   3281  N   TRP P 246     -24.481  -5.040 -13.833  0.00  0.00      PROA  
ATOM   3282  HN  TRP P 246     -24.129  -4.766 -12.942  0.00  0.00      PROA  
ATOM   3283  CA  TRP P 246     -25.624  -4.427 -14.544  0.00  0.00      PROA  
ATOM   3284  HA  TRP P 246     -26.390  -5.170 -14.708  0.00  0.00      PROA  
ATOM   3285  CB  TRP P 246     -26.283  -3.415 -13.563  0.00  0.00      PROA  
ATOM   3286  HB1 TRP P 246     -25.589  -2.586 -13.307  0.00  0.00      PROA  
ATOM   3287  HB2 TRP P 246     -26.478  -3.885 -12.575  0.00  0.00      PROA  
ATOM   3288  CG  TRP P 246     -27.631  -2.831 -14.011  0.00  0.00      PROA  
ATOM   3289  CD1 TRP P 246     -28.419  -3.353 -14.971  0.00  0.00      PROA  
ATOM   3290  HD1 TRP P 246     -28.199  -4.256 -15.521  0.00  0.00      PROA  
ATOM   3291  NE1 TRP P 246     -29.530  -2.567 -15.134  0.00  0.00      PROA  
ATOM   3292  HE1 TRP P 246     -30.389  -2.906 -15.450  0.00  0.00      PROA  
ATOM   3293  CE2 TRP P 246     -29.365  -1.428 -14.417  0.00  0.00      PROA  
ATOM   3294  CD2 TRP P 246     -28.167  -1.528 -13.694  0.00  0.00      PROA  
ATOM   3295  CE3 TRP P 246     -27.605  -0.461 -12.929  0.00  0.00      PROA  
ATOM   3296  HE3 TRP P 246     -26.620  -0.572 -12.501  0.00  0.00      PROA  
ATOM   3297  CZ3 TRP P 246     -28.382   0.762 -12.876  0.00  0.00      PROA  
ATOM   3298  HZ3 TRP P 246     -27.906   1.613 -12.411  0.00  0.00      PROA  
ATOM   3299  CZ2 TRP P 246     -30.160  -0.283 -14.243  0.00  0.00      PROA  
ATOM   3300  HZ2 TRP P 246     -31.086  -0.179 -14.788  0.00  0.00      PROA  
ATOM   3301  CH2 TRP P 246     -29.601   0.857 -13.455  0.00  0.00      PROA  
ATOM   3302  HH2 TRP P 246     -30.038   1.843 -13.385  0.00  0.00      PROA  
ATOM   3303  C   TRP P 246     -25.132  -3.785 -15.873  0.00  0.00      PROA  
ATOM   3304  O   TRP P 246     -25.683  -3.907 -16.957  0.00  0.00      PROA  
ATOM   3305  N   LEU P 247     -24.024  -3.091 -15.674  0.00  0.00      PROA  
ATOM   3306  HN  LEU P 247     -23.515  -3.114 -14.818  0.00  0.00      PROA  
ATOM   3307  CA  LEU P 247     -23.628  -2.165 -16.734  0.00  0.00      PROA  
ATOM   3308  HA  LEU P 247     -24.534  -1.976 -17.290  0.00  0.00      PROA  
ATOM   3309  CB  LEU P 247     -23.217  -0.834 -16.175  0.00  0.00      PROA  
ATOM   3310  HB1 LEU P 247     -22.825  -0.228 -17.020  0.00  0.00      PROA  
ATOM   3311  HB2 LEU P 247     -22.333  -0.915 -15.508  0.00  0.00      PROA  
ATOM   3312  CG  LEU P 247     -24.285   0.005 -15.406  0.00  0.00      PROA  
ATOM   3313  HG  LEU P 247     -24.423  -0.380 -14.373  0.00  0.00      PROA  
ATOM   3314  CD1 LEU P 247     -23.801   1.474 -15.198  0.00  0.00      PROA  
ATOM   3315 HD11 LEU P 247     -24.427   2.028 -14.467  0.00  0.00      PROA  
ATOM   3316 HD12 LEU P 247     -23.981   2.080 -16.112  0.00  0.00      PROA  
ATOM   3317 HD13 LEU P 247     -22.751   1.507 -14.837  0.00  0.00      PROA  
ATOM   3318  CD2 LEU P 247     -25.629   0.024 -16.069  0.00  0.00      PROA  
ATOM   3319 HD21 LEU P 247     -25.928  -1.023 -16.293  0.00  0.00      PROA  
ATOM   3320 HD22 LEU P 247     -25.656   0.609 -17.012  0.00  0.00      PROA  
ATOM   3321 HD23 LEU P 247     -26.398   0.384 -15.352  0.00  0.00      PROA  
ATOM   3322  C   LEU P 247     -22.539  -2.637 -17.698  0.00  0.00      PROA  
ATOM   3323  O   LEU P 247     -22.597  -2.382 -18.903  0.00  0.00      PROA  
ATOM   3324  N   VAL P 248     -21.456  -3.258 -17.115  0.00  0.00      PROA  
ATOM   3325  HN  VAL P 248     -21.367  -3.329 -16.125  0.00  0.00      PROA  
ATOM   3326  CA  VAL P 248     -20.329  -3.706 -17.870  0.00  0.00      PROA  
ATOM   3327  HA  VAL P 248     -20.105  -2.804 -18.420  0.00  0.00      PROA  
ATOM   3328  CB  VAL P 248     -19.135  -4.035 -17.011  0.00  0.00      PROA  
ATOM   3329  HB  VAL P 248     -19.306  -4.902 -16.337  0.00  0.00      PROA  
ATOM   3330  CG1 VAL P 248     -17.943  -4.251 -17.885  0.00  0.00      PROA  
ATOM   3331 HG11 VAL P 248     -18.013  -5.229 -18.408  0.00  0.00      PROA  
ATOM   3332 HG12 VAL P 248     -16.989  -4.330 -17.321  0.00  0.00      PROA  
ATOM   3333 HG13 VAL P 248     -17.920  -3.462 -18.667  0.00  0.00      PROA  
ATOM   3334  CG2 VAL P 248     -18.818  -2.725 -16.193  0.00  0.00      PROA  
ATOM   3335 HG21 VAL P 248     -19.287  -2.602 -15.194  0.00  0.00      PROA  
ATOM   3336 HG22 VAL P 248     -18.893  -1.778 -16.769  0.00  0.00      PROA  
ATOM   3337 HG23 VAL P 248     -17.736  -2.880 -15.994  0.00  0.00      PROA  
ATOM   3338  C   VAL P 248     -20.566  -4.716 -19.019  0.00  0.00      PROA  
ATOM   3339  O   VAL P 248     -21.318  -5.708 -18.891  0.00  0.00      PROA  
ATOM   3340  N   SER P 249     -19.939  -4.546 -20.198  0.00  0.00      PROA  
ATOM   3341  HN  SER P 249     -19.333  -3.756 -20.243  0.00  0.00      PROA  
ATOM   3342  CA  SER P 249     -19.733  -5.708 -21.120  0.00  0.00      PROA  
ATOM   3343  HA  SER P 249     -19.897  -6.611 -20.551  0.00  0.00      PROA  
ATOM   3344  CB  SER P 249     -20.713  -5.680 -22.411  0.00  0.00      PROA  
ATOM   3345  HB1 SER P 249     -20.324  -4.897 -23.097  0.00  0.00      PROA  
ATOM   3346  HB2 SER P 249     -21.771  -5.519 -22.112  0.00  0.00      PROA  
ATOM   3347  OG  SER P 249     -20.555  -6.897 -23.170  0.00  0.00      PROA  
ATOM   3348  HG1 SER P 249     -21.431  -7.285 -23.114  0.00  0.00      PROA  
ATOM   3349  C   SER P 249     -18.304  -5.685 -21.629  0.00  0.00      PROA  
ATOM   3350  O   SER P 249     -17.582  -4.689 -21.527  0.00  0.00      PROA  
ATOM   3351  N   ASP P 250     -17.765  -6.850 -22.066  0.00  0.00      PROA  
ATOM   3352  HN  ASP P 250     -18.321  -7.674 -22.144  0.00  0.00      PROA  
ATOM   3353  CA  ASP P 250     -16.388  -7.033 -22.365  0.00  0.00      PROA  
ATOM   3354  HA  ASP P 250     -15.789  -6.446 -21.685  0.00  0.00      PROA  
ATOM   3355  CB  ASP P 250     -16.148  -8.577 -22.318  0.00  0.00      PROA  
ATOM   3356  HB1 ASP P 250     -15.196  -8.777 -22.856  0.00  0.00      PROA  
ATOM   3357  HB2 ASP P 250     -16.967  -9.220 -22.705  0.00  0.00      PROA  
ATOM   3358  CG  ASP P 250     -15.808  -9.066 -20.999  0.00  0.00      PROA  
ATOM   3359  OD1 ASP P 250     -15.027  -8.393 -20.285  0.00  0.00      PROA  
ATOM   3360  OD2 ASP P 250     -16.066 -10.305 -20.773  0.00  0.00      PROA  
ATOM   3361  C   ASP P 250     -16.050  -6.531 -23.734  0.00  0.00      PROA  
ATOM   3362  O   ASP P 250     -14.840  -6.424 -24.046  0.00  0.00      PROA  
ATOM   3363  N   THR P 251     -17.003  -6.190 -24.753  0.00  0.00      PROA  
ATOM   3364  HN  THR P 251     -17.932  -6.166 -24.392  0.00  0.00      PROA  
ATOM   3365  CA  THR P 251     -16.736  -5.624 -26.067  0.00  0.00      PROA  
ATOM   3366  HA  THR P 251     -15.906  -4.953 -25.901  0.00  0.00      PROA  
ATOM   3367  CB  THR P 251     -16.355  -6.546 -27.239  0.00  0.00      PROA  
ATOM   3368  HB  THR P 251     -15.306  -6.892 -27.126  0.00  0.00      PROA  
ATOM   3369  OG1 THR P 251     -16.446  -5.932 -28.510  0.00  0.00      PROA  
ATOM   3370  HG1 THR P 251     -15.934  -6.476 -29.112  0.00  0.00      PROA  
ATOM   3371  CG2 THR P 251     -17.330  -7.718 -27.263  0.00  0.00      PROA  
ATOM   3372 HG21 THR P 251     -17.108  -8.281 -26.331  0.00  0.00      PROA  
ATOM   3373 HG22 THR P 251     -17.023  -8.345 -28.127  0.00  0.00      PROA  
ATOM   3374 HG23 THR P 251     -18.343  -7.293 -27.426  0.00  0.00      PROA  
ATOM   3375  C   THR P 251     -17.905  -4.695 -26.374  0.00  0.00      PROA  
ATOM   3376  O   THR P 251     -18.985  -4.947 -25.927  0.00  0.00      PROA  
ATOM   3377  N   PRO P 252     -17.622  -3.583 -27.109  0.00  0.00      PROA  
ATOM   3378  CD  PRO P 252     -16.411  -2.818 -26.920  0.00  0.00      PROA  
ATOM   3379  HD1 PRO P 252     -15.538  -3.322 -27.387  0.00  0.00      PROA  
ATOM   3380  HD2 PRO P 252     -16.183  -2.679 -25.841  0.00  0.00      PROA  
ATOM   3381  CA  PRO P 252     -18.629  -2.720 -27.638  0.00  0.00      PROA  
ATOM   3382  HA  PRO P 252     -19.188  -2.340 -26.795  0.00  0.00      PROA  
ATOM   3383  CB  PRO P 252     -17.912  -1.583 -28.320  0.00  0.00      PROA  
ATOM   3384  HB1 PRO P 252     -18.321  -0.553 -28.245  0.00  0.00      PROA  
ATOM   3385  HB2 PRO P 252     -17.830  -1.756 -29.415  0.00  0.00      PROA  
ATOM   3386  CG  PRO P 252     -16.577  -1.428 -27.711  0.00  0.00      PROA  
ATOM   3387  HG1 PRO P 252     -15.803  -1.356 -28.504  0.00  0.00      PROA  
ATOM   3388  HG2 PRO P 252     -16.408  -0.616 -26.973  0.00  0.00      PROA  
ATOM   3389  C   PRO P 252     -19.556  -3.443 -28.602  0.00  0.00      PROA  
ATOM   3390  O   PRO P 252     -20.688  -3.011 -28.836  0.00  0.00      PROA  
ATOM   3391  N   GLN P 253     -19.122  -4.538 -29.266  0.00  0.00      PROA  
ATOM   3392  HN  GLN P 253     -18.146  -4.740 -29.224  0.00  0.00      PROA  
ATOM   3393  CA  GLN P 253     -19.960  -5.386 -30.056  0.00  0.00      PROA  
ATOM   3394  HA  GLN P 253     -20.390  -4.710 -30.781  0.00  0.00      PROA  
ATOM   3395  CB  GLN P 253     -19.152  -6.421 -30.921  0.00  0.00      PROA  
ATOM   3396  HB1 GLN P 253     -18.484  -6.889 -30.166  0.00  0.00      PROA  
ATOM   3397  HB2 GLN P 253     -18.561  -5.902 -31.706  0.00  0.00      PROA  
ATOM   3398  CG  GLN P 253     -19.918  -7.517 -31.623  0.00  0.00      PROA  
ATOM   3399  HG1 GLN P 253     -20.317  -8.128 -30.785  0.00  0.00      PROA  
ATOM   3400  HG2 GLN P 253     -19.182  -8.124 -32.194  0.00  0.00      PROA  
ATOM   3401  CD  GLN P 253     -20.956  -6.907 -32.520  0.00  0.00      PROA  
ATOM   3402  OE1 GLN P 253     -20.707  -6.079 -33.399  0.00  0.00      PROA  
ATOM   3403  NE2 GLN P 253     -22.242  -7.492 -32.437  0.00  0.00      PROA  
ATOM   3404 HE21 GLN P 253     -22.424  -8.187 -31.741  0.00  0.00      PROA  
ATOM   3405 HE22 GLN P 253     -22.818  -7.137 -33.173  0.00  0.00      PROA  
ATOM   3406  C   GLN P 253     -20.973  -6.064 -29.228  0.00  0.00      PROA  
ATOM   3407  O   GLN P 253     -22.069  -6.275 -29.787  0.00  0.00      PROA  
ATOM   3408  N   LYS P 254     -20.705  -6.319 -27.910  0.00  0.00      PROA  
ATOM   3409  HN  LYS P 254     -19.825  -6.096 -27.498  0.00  0.00      PROA  
ATOM   3410  CA  LYS P 254     -21.752  -6.922 -27.080  0.00  0.00      PROA  
ATOM   3411  HA  LYS P 254     -22.546  -7.284 -27.716  0.00  0.00      PROA  
ATOM   3412  CB  LYS P 254     -21.023  -8.097 -26.390  0.00  0.00      PROA  
ATOM   3413  HB1 LYS P 254     -21.702  -8.483 -25.601  0.00  0.00      PROA  
ATOM   3414  HB2 LYS P 254     -20.072  -7.739 -25.941  0.00  0.00      PROA  
ATOM   3415  CG  LYS P 254     -20.846  -9.368 -27.302  0.00  0.00      PROA  
ATOM   3416  HG1 LYS P 254     -20.254  -8.989 -28.162  0.00  0.00      PROA  
ATOM   3417  HG2 LYS P 254     -21.719  -9.779 -27.853  0.00  0.00      PROA  
ATOM   3418  CD  LYS P 254     -20.013 -10.492 -26.626  0.00  0.00      PROA  
ATOM   3419  HD1 LYS P 254     -18.995 -10.146 -26.349  0.00  0.00      PROA  
ATOM   3420  HD2 LYS P 254     -20.038 -11.381 -27.291  0.00  0.00      PROA  
ATOM   3421  CE  LYS P 254     -20.610 -11.008 -25.313  0.00  0.00      PROA  
ATOM   3422  HE1 LYS P 254     -21.680 -11.267 -25.465  0.00  0.00      PROA  
ATOM   3423  HE2 LYS P 254     -20.535 -10.413 -24.378  0.00  0.00      PROA  
ATOM   3424  NZ  LYS P 254     -20.025 -12.313 -24.964  0.00  0.00      PROA  
ATOM   3425  HZ1 LYS P 254     -18.999 -12.157 -24.898  0.00  0.00      PROA  
ATOM   3426  HZ2 LYS P 254     -20.121 -13.018 -25.722  0.00  0.00      PROA  
ATOM   3427  HZ3 LYS P 254     -20.441 -12.663 -24.077  0.00  0.00      PROA  
ATOM   3428  C   LYS P 254     -22.477  -5.978 -26.157  0.00  0.00      PROA  
ATOM   3429  O   LYS P 254     -23.283  -6.330 -25.326  0.00  0.00      PROA  
ATOM   3430  N   HSD P 255     -22.017  -4.667 -26.125  0.00  0.00      PROA  
ATOM   3431  HN  HSD P 255     -21.356  -4.314 -26.783  0.00  0.00      PROA  
ATOM   3432  CA  HSD P 255     -22.563  -3.685 -25.200  0.00  0.00      PROA  
ATOM   3433  HA  HSD P 255     -22.508  -4.152 -24.227  0.00  0.00      PROA  
ATOM   3434  CB  HSD P 255     -21.636  -2.439 -25.118  0.00  0.00      PROA  
ATOM   3435  HB1 HSD P 255     -21.815  -1.964 -26.107  0.00  0.00      PROA  
ATOM   3436  HB2 HSD P 255     -20.637  -2.922 -25.177  0.00  0.00      PROA  
ATOM   3437  ND1 HSD P 255     -21.275  -2.211 -22.632  0.00  0.00      PROA  
ATOM   3438  HD1 HSD P 255     -21.003  -3.157 -22.459  0.00  0.00      PROA  
ATOM   3439  CG  HSD P 255     -21.770  -1.721 -23.840  0.00  0.00      PROA  
ATOM   3440  CE1 HSD P 255     -21.557  -1.290 -21.693  0.00  0.00      PROA  
ATOM   3441  HE1 HSD P 255     -21.525  -1.473 -20.619  0.00  0.00      PROA  
ATOM   3442  NE2 HSD P 255     -22.206  -0.254 -22.219  0.00  0.00      PROA  
ATOM   3443  CD2 HSD P 255     -22.254  -0.509 -23.589  0.00  0.00      PROA  
ATOM   3444  HD2 HSD P 255     -22.609   0.311 -24.200  0.00  0.00      PROA  
ATOM   3445  C   HSD P 255     -23.984  -3.265 -25.436  0.00  0.00      PROA  
ATOM   3446  O   HSD P 255     -24.312  -2.944 -26.568  0.00  0.00      PROA  
ATOM   3447  N   LYS P 256     -24.758  -3.298 -24.326  0.00  0.00      PROA  
ATOM   3448  HN  LYS P 256     -24.399  -3.560 -23.434  0.00  0.00      PROA  
ATOM   3449  CA  LYS P 256     -26.208  -3.082 -24.380  0.00  0.00      PROA  
ATOM   3450  HA  LYS P 256     -26.642  -3.677 -25.170  0.00  0.00      PROA  
ATOM   3451  CB  LYS P 256     -26.730  -3.622 -23.000  0.00  0.00      PROA  
ATOM   3452  HB1 LYS P 256     -27.832  -3.639 -23.145  0.00  0.00      PROA  
ATOM   3453  HB2 LYS P 256     -26.368  -3.086 -22.097  0.00  0.00      PROA  
ATOM   3454  CG  LYS P 256     -26.503  -5.145 -22.878  0.00  0.00      PROA  
ATOM   3455  HG1 LYS P 256     -25.430  -5.428 -22.927  0.00  0.00      PROA  
ATOM   3456  HG2 LYS P 256     -27.044  -5.660 -23.702  0.00  0.00      PROA  
ATOM   3457  CD  LYS P 256     -27.000  -5.765 -21.518  0.00  0.00      PROA  
ATOM   3458  HD1 LYS P 256     -28.107  -5.677 -21.551  0.00  0.00      PROA  
ATOM   3459  HD2 LYS P 256     -26.691  -5.133 -20.658  0.00  0.00      PROA  
ATOM   3460  CE  LYS P 256     -26.544  -7.174 -21.347  0.00  0.00      PROA  
ATOM   3461  HE1 LYS P 256     -26.459  -7.395 -20.261  0.00  0.00      PROA  
ATOM   3462  HE2 LYS P 256     -25.524  -7.361 -21.745  0.00  0.00      PROA  
ATOM   3463  NZ  LYS P 256     -27.511  -8.080 -22.022  0.00  0.00      PROA  
ATOM   3464  HZ1 LYS P 256     -27.535  -7.822 -23.029  0.00  0.00      PROA  
ATOM   3465  HZ2 LYS P 256     -28.396  -7.941 -21.494  0.00  0.00      PROA  
ATOM   3466  HZ3 LYS P 256     -27.140  -9.042 -21.887  0.00  0.00      PROA  
ATOM   3467  C   LYS P 256     -26.613  -1.610 -24.606  0.00  0.00      PROA  
ATOM   3468  O   LYS P 256     -27.607  -1.253 -25.134  0.00  0.00      PROA  
ATOM   3469  N   ARG P 257     -25.693  -0.696 -24.312  0.00  0.00      PROA  
ATOM   3470  HN  ARG P 257     -24.801  -1.001 -23.985  0.00  0.00      PROA  
ATOM   3471  CA  ARG P 257     -26.004   0.684 -24.232  0.00  0.00      PROA  
ATOM   3472  HA  ARG P 257     -27.027   0.897 -24.506  0.00  0.00      PROA  
ATOM   3473  CB  ARG P 257     -25.997   1.173 -22.777  0.00  0.00      PROA  
ATOM   3474  HB1 ARG P 257     -26.461   2.172 -22.927  0.00  0.00      PROA  
ATOM   3475  HB2 ARG P 257     -24.982   1.357 -22.365  0.00  0.00      PROA  
ATOM   3476  CG  ARG P 257     -26.863   0.344 -21.857  0.00  0.00      PROA  
ATOM   3477  HG1 ARG P 257     -26.500  -0.679 -21.619  0.00  0.00      PROA  
ATOM   3478  HG2 ARG P 257     -27.870   0.145 -22.281  0.00  0.00      PROA  
ATOM   3479  CD  ARG P 257     -27.047   1.123 -20.509  0.00  0.00      PROA  
ATOM   3480  HD1 ARG P 257     -27.587   0.416 -19.844  0.00  0.00      PROA  
ATOM   3481  HD2 ARG P 257     -27.590   2.041 -20.822  0.00  0.00      PROA  
ATOM   3482  NE  ARG P 257     -25.805   1.641 -19.970  0.00  0.00      PROA  
ATOM   3483  HE  ARG P 257     -25.528   2.601 -19.927  0.00  0.00      PROA  
ATOM   3484  CZ  ARG P 257     -24.722   0.951 -19.652  0.00  0.00      PROA  
ATOM   3485  NH1 ARG P 257     -24.656  -0.401 -19.564  0.00  0.00      PROA  
ATOM   3486 HH11 ARG P 257     -25.459  -0.997 -19.577  0.00  0.00      PROA  
ATOM   3487 HH12 ARG P 257     -23.751  -0.825 -19.534  0.00  0.00      PROA  
ATOM   3488  NH2 ARG P 257     -23.585   1.662 -19.409  0.00  0.00      PROA  
ATOM   3489 HH21 ARG P 257     -23.674   2.643 -19.236  0.00  0.00      PROA  
ATOM   3490 HH22 ARG P 257     -22.822   1.222 -18.936  0.00  0.00      PROA  
ATOM   3491  C   ARG P 257     -25.063   1.548 -25.140  0.00  0.00      PROA  
ATOM   3492  O   ARG P 257     -25.165   2.773 -25.139  0.00  0.00      PROA  
ATOM   3493  N   ILE P 258     -24.288   0.897 -26.033  0.00  0.00      PROA  
ATOM   3494  HN  ILE P 258     -24.308  -0.080 -26.233  0.00  0.00      PROA  
ATOM   3495  CA  ILE P 258     -23.316   1.652 -26.933  0.00  0.00      PROA  
ATOM   3496  HA  ILE P 258     -22.739   2.286 -26.276  0.00  0.00      PROA  
ATOM   3497  CB  ILE P 258     -22.390   0.542 -27.501  0.00  0.00      PROA  
ATOM   3498  HB  ILE P 258     -22.073  -0.084 -26.639  0.00  0.00      PROA  
ATOM   3499  CG2 ILE P 258     -23.169  -0.250 -28.527  0.00  0.00      PROA  
ATOM   3500 HG21 ILE P 258     -23.323   0.422 -29.399  0.00  0.00      PROA  
ATOM   3501 HG22 ILE P 258     -24.171  -0.627 -28.230  0.00  0.00      PROA  
ATOM   3502 HG23 ILE P 258     -22.603  -1.183 -28.737  0.00  0.00      PROA  
ATOM   3503  CG1 ILE P 258     -21.037   1.022 -28.069  0.00  0.00      PROA  
ATOM   3504 HG11 ILE P 258     -21.065   1.638 -28.994  0.00  0.00      PROA  
ATOM   3505 HG12 ILE P 258     -20.414   0.135 -28.309  0.00  0.00      PROA  
ATOM   3506  CD  ILE P 258     -20.287   1.907 -27.059  0.00  0.00      PROA  
ATOM   3507  HD1 ILE P 258     -20.312   1.330 -26.110  0.00  0.00      PROA  
ATOM   3508  HD2 ILE P 258     -20.800   2.892 -27.041  0.00  0.00      PROA  
ATOM   3509  HD3 ILE P 258     -19.208   2.075 -27.260  0.00  0.00      PROA  
ATOM   3510  C   ILE P 258     -23.991   2.471 -28.034  0.00  0.00      PROA  
ATOM   3511  O   ILE P 258     -25.151   2.127 -28.354  0.00  0.00      PROA  
ATOM   3512  N   SER P 259     -23.451   3.611 -28.621  0.00  0.00      PROA  
ATOM   3513  HN  SER P 259     -22.562   4.007 -28.406  0.00  0.00      PROA  
ATOM   3514  CA  SER P 259     -23.983   4.212 -29.813  0.00  0.00      PROA  
ATOM   3515  HA  SER P 259     -25.036   3.975 -29.849  0.00  0.00      PROA  
ATOM   3516  CB  SER P 259     -23.850   5.780 -30.001  0.00  0.00      PROA  
ATOM   3517  HB1 SER P 259     -24.531   6.136 -29.199  0.00  0.00      PROA  
ATOM   3518  HB2 SER P 259     -24.183   6.197 -30.975  0.00  0.00      PROA  
ATOM   3519  OG  SER P 259     -22.518   6.201 -29.671  0.00  0.00      PROA  
ATOM   3520  HG1 SER P 259     -22.319   5.957 -28.764  0.00  0.00      PROA  
ATOM   3521  C   SER P 259     -23.196   3.573 -30.948  0.00  0.00      PROA  
ATOM   3522  O   SER P 259     -22.110   2.973 -30.766  0.00  0.00      PROA  
ATOM   3523  N   HSD P 260     -23.832   3.542 -32.122  0.00  0.00      PROA  
ATOM   3524  HN  HSD P 260     -24.767   3.867 -32.242  0.00  0.00      PROA  
ATOM   3525  CA  HSD P 260     -23.170   2.984 -33.283  0.00  0.00      PROA  
ATOM   3526  HA  HSD P 260     -22.957   1.934 -33.148  0.00  0.00      PROA  
ATOM   3527  CB  HSD P 260     -24.032   2.967 -34.571  0.00  0.00      PROA  
ATOM   3528  HB1 HSD P 260     -23.345   2.607 -35.367  0.00  0.00      PROA  
ATOM   3529  HB2 HSD P 260     -24.466   3.904 -34.982  0.00  0.00      PROA  
ATOM   3530  ND1 HSD P 260     -26.436   2.288 -33.958  0.00  0.00      PROA  
ATOM   3531  HD1 HSD P 260     -26.592   3.218 -33.625  0.00  0.00      PROA  
ATOM   3532  CG  HSD P 260     -25.193   2.004 -34.529  0.00  0.00      PROA  
ATOM   3533  CE1 HSD P 260     -27.177   1.193 -33.936  0.00  0.00      PROA  
ATOM   3534  HE1 HSD P 260     -28.227   1.083 -33.664  0.00  0.00      PROA  
ATOM   3535  NE2 HSD P 260     -26.511   0.155 -34.344  0.00  0.00      PROA  
ATOM   3536  CD2 HSD P 260     -25.272   0.675 -34.751  0.00  0.00      PROA  
ATOM   3537  HD2 HSD P 260     -24.503   0.003 -35.112  0.00  0.00      PROA  
ATOM   3538  C   HSD P 260     -21.834   3.624 -33.732  0.00  0.00      PROA  
ATOM   3539  O   HSD P 260     -20.946   2.979 -34.245  0.00  0.00      PROA  
ATOM   3540  N   TYR P 261     -21.771   4.970 -33.546  0.00  0.00      PROA  
ATOM   3541  HN  TYR P 261     -22.523   5.493 -33.152  0.00  0.00      PROA  
ATOM   3542  CA  TYR P 261     -20.569   5.726 -33.755  0.00  0.00      PROA  
ATOM   3543  HA  TYR P 261     -20.092   5.386 -34.663  0.00  0.00      PROA  
ATOM   3544  CB  TYR P 261     -20.838   7.243 -33.834  0.00  0.00      PROA  
ATOM   3545  HB1 TYR P 261     -21.353   7.479 -34.790  0.00  0.00      PROA  
ATOM   3546  HB2 TYR P 261     -19.858   7.761 -33.901  0.00  0.00      PROA  
ATOM   3547  CG  TYR P 261     -21.639   7.884 -32.785  0.00  0.00      PROA  
ATOM   3548  CD1 TYR P 261     -21.044   8.663 -31.747  0.00  0.00      PROA  
ATOM   3549  HD1 TYR P 261     -19.969   8.707 -31.651  0.00  0.00      PROA  
ATOM   3550  CE1 TYR P 261     -21.804   9.584 -30.967  0.00  0.00      PROA  
ATOM   3551  HE1 TYR P 261     -21.334  10.185 -30.202  0.00  0.00      PROA  
ATOM   3552  CZ  TYR P 261     -23.177   9.419 -30.923  0.00  0.00      PROA  
ATOM   3553  OH  TYR P 261     -23.934  10.018 -29.821  0.00  0.00      PROA  
ATOM   3554  HH  TYR P 261     -24.871  10.049 -30.028  0.00  0.00      PROA  
ATOM   3555  CD2 TYR P 261     -23.118   7.972 -32.888  0.00  0.00      PROA  
ATOM   3556  HD2 TYR P 261     -23.538   7.491 -33.759  0.00  0.00      PROA  
ATOM   3557  CE2 TYR P 261     -23.881   8.683 -31.923  0.00  0.00      PROA  
ATOM   3558  HE2 TYR P 261     -24.958   8.749 -31.867  0.00  0.00      PROA  
ATOM   3559  C   TYR P 261     -19.455   5.532 -32.800  0.00  0.00      PROA  
ATOM   3560  O   TYR P 261     -18.313   5.548 -33.221  0.00  0.00      PROA  
ATOM   3561  N   GLU P 262     -19.763   5.263 -31.497  0.00  0.00      PROA  
ATOM   3562  HN  GLU P 262     -20.738   5.288 -31.290  0.00  0.00      PROA  
ATOM   3563  CA  GLU P 262     -18.737   5.035 -30.523  0.00  0.00      PROA  
ATOM   3564  HA  GLU P 262     -17.893   5.661 -30.774  0.00  0.00      PROA  
ATOM   3565  CB  GLU P 262     -19.212   5.411 -29.071  0.00  0.00      PROA  
ATOM   3566  HB1 GLU P 262     -20.212   4.946 -28.929  0.00  0.00      PROA  
ATOM   3567  HB2 GLU P 262     -19.404   6.505 -29.054  0.00  0.00      PROA  
ATOM   3568  CG  GLU P 262     -18.203   5.033 -27.901  0.00  0.00      PROA  
ATOM   3569  HG1 GLU P 262     -17.220   5.337 -28.319  0.00  0.00      PROA  
ATOM   3570  HG2 GLU P 262     -18.209   3.928 -27.787  0.00  0.00      PROA  
ATOM   3571  CD  GLU P 262     -18.318   5.754 -26.632  0.00  0.00      PROA  
ATOM   3572  OE1 GLU P 262     -19.428   6.364 -26.248  0.00  0.00      PROA  
ATOM   3573  OE2 GLU P 262     -17.283   5.770 -25.914  0.00  0.00      PROA  
ATOM   3574  C   GLU P 262     -18.296   3.555 -30.647  0.00  0.00      PROA  
ATOM   3575  O   GLU P 262     -17.080   3.274 -30.572  0.00  0.00      PROA  
ATOM   3576  N   LYS P 263     -19.207   2.588 -30.988  0.00  0.00      PROA  
ATOM   3577  HN  LYS P 263     -20.158   2.886 -30.958  0.00  0.00      PROA  
ATOM   3578  CA  LYS P 263     -18.886   1.309 -31.644  0.00  0.00      PROA  
ATOM   3579  HA  LYS P 263     -18.421   0.824 -30.798  0.00  0.00      PROA  
ATOM   3580  CB  LYS P 263     -20.036   0.408 -31.928  0.00  0.00      PROA  
ATOM   3581  HB1 LYS P 263     -20.619   0.937 -32.712  0.00  0.00      PROA  
ATOM   3582  HB2 LYS P 263     -20.627   0.354 -30.989  0.00  0.00      PROA  
ATOM   3583  CG  LYS P 263     -19.852  -1.038 -32.369  0.00  0.00      PROA  
ATOM   3584  HG1 LYS P 263     -19.264  -1.628 -31.633  0.00  0.00      PROA  
ATOM   3585  HG2 LYS P 263     -19.318  -0.981 -33.342  0.00  0.00      PROA  
ATOM   3586  CD  LYS P 263     -21.136  -1.847 -32.561  0.00  0.00      PROA  
ATOM   3587  HD1 LYS P 263     -21.908  -1.093 -32.827  0.00  0.00      PROA  
ATOM   3588  HD2 LYS P 263     -21.371  -2.313 -31.581  0.00  0.00      PROA  
ATOM   3589  CE  LYS P 263     -21.158  -2.787 -33.805  0.00  0.00      PROA  
ATOM   3590  HE1 LYS P 263     -20.452  -3.644 -33.758  0.00  0.00      PROA  
ATOM   3591  HE2 LYS P 263     -21.015  -2.159 -34.710  0.00  0.00      PROA  
ATOM   3592  NZ  LYS P 263     -22.498  -3.342 -33.937  0.00  0.00      PROA  
ATOM   3593  HZ1 LYS P 263     -22.733  -3.799 -33.033  0.00  0.00      PROA  
ATOM   3594  HZ2 LYS P 263     -22.763  -3.910 -34.767  0.00  0.00      PROA  
ATOM   3595  HZ3 LYS P 263     -23.136  -2.525 -33.856  0.00  0.00      PROA  
ATOM   3596  C   LYS P 263     -17.873   1.235 -32.769  0.00  0.00      PROA  
ATOM   3597  O   LYS P 263     -16.783   0.660 -32.618  0.00  0.00      PROA  
ATOM   3598  N   GLU P 264     -18.072   2.004 -33.879  0.00  0.00      PROA  
ATOM   3599  HN  GLU P 264     -18.857   2.612 -33.980  0.00  0.00      PROA  
ATOM   3600  CA  GLU P 264     -17.090   2.067 -34.929  0.00  0.00      PROA  
ATOM   3601  HA  GLU P 264     -16.812   1.051 -35.170  0.00  0.00      PROA  
ATOM   3602  CB  GLU P 264     -17.675   2.754 -36.126  0.00  0.00      PROA  
ATOM   3603  HB1 GLU P 264     -16.972   2.788 -36.985  0.00  0.00      PROA  
ATOM   3604  HB2 GLU P 264     -18.067   3.770 -35.906  0.00  0.00      PROA  
ATOM   3605  CG  GLU P 264     -18.822   1.876 -36.755  0.00  0.00      PROA  
ATOM   3606  HG1 GLU P 264     -19.792   1.910 -36.213  0.00  0.00      PROA  
ATOM   3607  HG2 GLU P 264     -18.482   0.820 -36.808  0.00  0.00      PROA  
ATOM   3608  CD  GLU P 264     -18.973   2.315 -38.271  0.00  0.00      PROA  
ATOM   3609  OE1 GLU P 264     -20.021   2.898 -38.646  0.00  0.00      PROA  
ATOM   3610  OE2 GLU P 264     -18.038   2.074 -39.058  0.00  0.00      PROA  
ATOM   3611  C   GLU P 264     -15.774   2.618 -34.607  0.00  0.00      PROA  
ATOM   3612  O   GLU P 264     -14.739   2.118 -35.039  0.00  0.00      PROA  
ATOM   3613  N   TYR P 265     -15.784   3.767 -33.947  0.00  0.00      PROA  
ATOM   3614  HN  TYR P 265     -16.640   4.196 -33.669  0.00  0.00      PROA  
ATOM   3615  CA  TYR P 265     -14.621   4.439 -33.434  0.00  0.00      PROA  
ATOM   3616  HA  TYR P 265     -14.065   4.621 -34.342  0.00  0.00      PROA  
ATOM   3617  CB  TYR P 265     -15.020   5.703 -32.639  0.00  0.00      PROA  
ATOM   3618  HB1 TYR P 265     -15.702   5.285 -31.868  0.00  0.00      PROA  
ATOM   3619  HB2 TYR P 265     -15.574   6.497 -33.184  0.00  0.00      PROA  
ATOM   3620  CG  TYR P 265     -13.916   6.457 -31.973  0.00  0.00      PROA  
ATOM   3621  CD1 TYR P 265     -12.681   6.736 -32.620  0.00  0.00      PROA  
ATOM   3622  HD1 TYR P 265     -12.644   6.437 -33.657  0.00  0.00      PROA  
ATOM   3623  CE1 TYR P 265     -11.618   7.326 -31.928  0.00  0.00      PROA  
ATOM   3624  HE1 TYR P 265     -10.701   7.442 -32.487  0.00  0.00      PROA  
ATOM   3625  CZ  TYR P 265     -11.694   7.546 -30.552  0.00  0.00      PROA  
ATOM   3626  OH  TYR P 265     -10.446   7.947 -29.948  0.00  0.00      PROA  
ATOM   3627  HH  TYR P 265     -10.557   7.935 -28.994  0.00  0.00      PROA  
ATOM   3628  CD2 TYR P 265     -14.019   6.805 -30.640  0.00  0.00      PROA  
ATOM   3629  HD2 TYR P 265     -14.931   6.574 -30.110  0.00  0.00      PROA  
ATOM   3630  CE2 TYR P 265     -12.907   7.333 -29.918  0.00  0.00      PROA  
ATOM   3631  HE2 TYR P 265     -13.030   7.594 -28.877  0.00  0.00      PROA  
ATOM   3632  C   TYR P 265     -13.773   3.529 -32.586  0.00  0.00      PROA  
ATOM   3633  O   TYR P 265     -12.587   3.353 -32.844  0.00  0.00      PROA  
ATOM   3634  N   ILE P 266     -14.372   2.873 -31.586  0.00  0.00      PROA  
ATOM   3635  HN  ILE P 266     -15.351   2.914 -31.406  0.00  0.00      PROA  
ATOM   3636  CA  ILE P 266     -13.645   1.868 -30.772  0.00  0.00      PROA  
ATOM   3637  HA  ILE P 266     -12.749   2.367 -30.433  0.00  0.00      PROA  
ATOM   3638  CB  ILE P 266     -14.310   1.512 -29.416  0.00  0.00      PROA  
ATOM   3639  HB  ILE P 266     -15.293   1.066 -29.681  0.00  0.00      PROA  
ATOM   3640  CG2 ILE P 266     -13.423   0.455 -28.678  0.00  0.00      PROA  
ATOM   3641 HG21 ILE P 266     -12.361   0.735 -28.511  0.00  0.00      PROA  
ATOM   3642 HG22 ILE P 266     -13.314  -0.433 -29.337  0.00  0.00      PROA  
ATOM   3643 HG23 ILE P 266     -14.030   0.051 -27.840  0.00  0.00      PROA  
ATOM   3644  CG1 ILE P 266     -14.470   2.734 -28.483  0.00  0.00      PROA  
ATOM   3645 HG11 ILE P 266     -14.882   3.570 -29.087  0.00  0.00      PROA  
ATOM   3646 HG12 ILE P 266     -13.476   3.146 -28.209  0.00  0.00      PROA  
ATOM   3647  CD  ILE P 266     -15.383   2.489 -27.279  0.00  0.00      PROA  
ATOM   3648  HD1 ILE P 266     -16.433   2.188 -27.485  0.00  0.00      PROA  
ATOM   3649  HD2 ILE P 266     -15.316   3.336 -26.564  0.00  0.00      PROA  
ATOM   3650  HD3 ILE P 266     -14.989   1.686 -26.620  0.00  0.00      PROA  
ATOM   3651  C   ILE P 266     -13.153   0.662 -31.566  0.00  0.00      PROA  
ATOM   3652  O   ILE P 266     -11.983   0.239 -31.596  0.00  0.00      PROA  
ATOM   3653  N   LEU P 267     -13.998   0.043 -32.384  0.00  0.00      PROA  
ATOM   3654  HN  LEU P 267     -14.958   0.307 -32.435  0.00  0.00      PROA  
ATOM   3655  CA  LEU P 267     -13.581  -1.177 -33.098  0.00  0.00      PROA  
ATOM   3656  HA  LEU P 267     -13.107  -1.837 -32.386  0.00  0.00      PROA  
ATOM   3657  CB  LEU P 267     -14.811  -1.942 -33.627  0.00  0.00      PROA  
ATOM   3658  HB1 LEU P 267     -14.484  -2.854 -34.172  0.00  0.00      PROA  
ATOM   3659  HB2 LEU P 267     -15.435  -1.321 -34.304  0.00  0.00      PROA  
ATOM   3660  CG  LEU P 267     -15.868  -2.468 -32.593  0.00  0.00      PROA  
ATOM   3661  HG  LEU P 267     -16.131  -1.552 -32.022  0.00  0.00      PROA  
ATOM   3662  CD1 LEU P 267     -17.080  -3.169 -33.277  0.00  0.00      PROA  
ATOM   3663 HD11 LEU P 267     -17.775  -3.646 -32.553  0.00  0.00      PROA  
ATOM   3664 HD12 LEU P 267     -16.670  -4.006 -33.881  0.00  0.00      PROA  
ATOM   3665 HD13 LEU P 267     -17.697  -2.355 -33.714  0.00  0.00      PROA  
ATOM   3666  CD2 LEU P 267     -15.256  -3.470 -31.632  0.00  0.00      PROA  
ATOM   3667 HD21 LEU P 267     -14.725  -4.247 -32.223  0.00  0.00      PROA  
ATOM   3668 HD22 LEU P 267     -15.987  -3.786 -30.858  0.00  0.00      PROA  
ATOM   3669 HD23 LEU P 267     -14.481  -2.933 -31.044  0.00  0.00      PROA  
ATOM   3670  C   LEU P 267     -12.526  -0.952 -34.162  0.00  0.00      PROA  
ATOM   3671  O   LEU P 267     -11.510  -1.604 -34.104  0.00  0.00      PROA  
ATOM   3672  N   SER P 268     -12.652   0.044 -35.010  0.00  0.00      PROA  
ATOM   3673  HN  SER P 268     -13.453   0.637 -34.982  0.00  0.00      PROA  
ATOM   3674  CA  SER P 268     -11.739   0.337 -36.180  0.00  0.00      PROA  
ATOM   3675  HA  SER P 268     -11.674  -0.537 -36.812  0.00  0.00      PROA  
ATOM   3676  CB  SER P 268     -12.318   1.510 -37.032  0.00  0.00      PROA  
ATOM   3677  HB1 SER P 268     -13.324   1.154 -37.342  0.00  0.00      PROA  
ATOM   3678  HB2 SER P 268     -11.692   1.612 -37.944  0.00  0.00      PROA  
ATOM   3679  OG  SER P 268     -12.495   2.738 -36.317  0.00  0.00      PROA  
ATOM   3680  HG1 SER P 268     -13.219   2.565 -35.710  0.00  0.00      PROA  
ATOM   3681  C   SER P 268     -10.408   0.737 -35.825  0.00  0.00      PROA  
ATOM   3682  O   SER P 268      -9.430   0.359 -36.459  0.00  0.00      PROA  
ATOM   3683  N   SER P 269     -10.312   1.595 -34.750  0.00  0.00      PROA  
ATOM   3684  HN  SER P 269     -11.132   2.003 -34.357  0.00  0.00      PROA  
ATOM   3685  CA  SER P 269      -8.985   1.958 -34.185  0.00  0.00      PROA  
ATOM   3686  HA  SER P 269      -8.307   2.277 -34.963  0.00  0.00      PROA  
ATOM   3687  CB  SER P 269      -9.096   3.220 -33.251  0.00  0.00      PROA  
ATOM   3688  HB1 SER P 269      -9.516   4.019 -33.898  0.00  0.00      PROA  
ATOM   3689  HB2 SER P 269      -8.102   3.668 -33.035  0.00  0.00      PROA  
ATOM   3690  OG  SER P 269      -9.980   2.932 -32.208  0.00  0.00      PROA  
ATOM   3691  HG1 SER P 269     -10.860   3.143 -32.530  0.00  0.00      PROA  
ATOM   3692  C   SER P 269      -8.203   0.837 -33.446  0.00  0.00      PROA  
ATOM   3693  O   SER P 269      -7.001   0.609 -33.617  0.00  0.00      PROA  
ATOM   3694  N   LEU P 270      -8.905   0.024 -32.710  0.00  0.00      PROA  
ATOM   3695  HN  LEU P 270      -9.868   0.273 -32.641  0.00  0.00      PROA  
ATOM   3696  CA  LEU P 270      -8.372  -1.206 -32.189  0.00  0.00      PROA  
ATOM   3697  HA  LEU P 270      -7.451  -1.069 -31.642  0.00  0.00      PROA  
ATOM   3698  CB  LEU P 270      -9.311  -1.920 -31.255  0.00  0.00      PROA  
ATOM   3699  HB1 LEU P 270      -9.103  -3.010 -31.207  0.00  0.00      PROA  
ATOM   3700  HB2 LEU P 270     -10.351  -1.709 -31.584  0.00  0.00      PROA  
ATOM   3701  CG  LEU P 270      -9.115  -1.446 -29.766  0.00  0.00      PROA  
ATOM   3702  HG  LEU P 270      -9.011  -0.341 -29.789  0.00  0.00      PROA  
ATOM   3703  CD1 LEU P 270     -10.243  -1.805 -28.910  0.00  0.00      PROA  
ATOM   3704 HD11 LEU P 270     -10.064  -1.331 -27.921  0.00  0.00      PROA  
ATOM   3705 HD12 LEU P 270     -10.355  -2.908 -28.834  0.00  0.00      PROA  
ATOM   3706 HD13 LEU P 270     -11.232  -1.447 -29.267  0.00  0.00      PROA  
ATOM   3707  CD2 LEU P 270      -7.771  -2.066 -29.211  0.00  0.00      PROA  
ATOM   3708 HD21 LEU P 270      -7.698  -3.162 -29.042  0.00  0.00      PROA  
ATOM   3709 HD22 LEU P 270      -7.608  -1.676 -28.183  0.00  0.00      PROA  
ATOM   3710 HD23 LEU P 270      -6.914  -1.660 -29.790  0.00  0.00      PROA  
ATOM   3711  C   LEU P 270      -8.089  -2.158 -33.375  0.00  0.00      PROA  
ATOM   3712  O   LEU P 270      -6.970  -2.685 -33.395  0.00  0.00      PROA  
ATOM   3713  N   ARG P 271      -8.889  -2.319 -34.426  0.00  0.00      PROA  
ATOM   3714  HN  ARG P 271      -9.856  -2.083 -34.389  0.00  0.00      PROA  
ATOM   3715  CA  ARG P 271      -8.594  -3.111 -35.593  0.00  0.00      PROA  
ATOM   3716  HA  ARG P 271      -8.376  -4.141 -35.355  0.00  0.00      PROA  
ATOM   3717  CB  ARG P 271      -9.922  -3.250 -36.513  0.00  0.00      PROA  
ATOM   3718  HB1 ARG P 271     -10.263  -2.195 -36.583  0.00  0.00      PROA  
ATOM   3719  HB2 ARG P 271     -10.710  -3.801 -35.958  0.00  0.00      PROA  
ATOM   3720  CG  ARG P 271      -9.736  -3.745 -37.974  0.00  0.00      PROA  
ATOM   3721  HG1 ARG P 271      -9.229  -4.730 -37.896  0.00  0.00      PROA  
ATOM   3722  HG2 ARG P 271      -9.084  -3.035 -38.525  0.00  0.00      PROA  
ATOM   3723  CD  ARG P 271     -11.131  -3.888 -38.671  0.00  0.00      PROA  
ATOM   3724  HD1 ARG P 271     -11.441  -2.821 -38.676  0.00  0.00      PROA  
ATOM   3725  HD2 ARG P 271     -11.824  -4.474 -38.030  0.00  0.00      PROA  
ATOM   3726  NE  ARG P 271     -11.073  -4.448 -40.120  0.00  0.00      PROA  
ATOM   3727  HE  ARG P 271     -11.390  -5.382 -40.289  0.00  0.00      PROA  
ATOM   3728  CZ  ARG P 271     -10.913  -3.652 -41.141  0.00  0.00      PROA  
ATOM   3729  NH1 ARG P 271     -11.316  -4.070 -42.351  0.00  0.00      PROA  
ATOM   3730 HH11 ARG P 271     -11.958  -4.837 -42.333  0.00  0.00      PROA  
ATOM   3731 HH12 ARG P 271     -11.518  -3.311 -42.970  0.00  0.00      PROA  
ATOM   3732  NH2 ARG P 271     -10.391  -2.465 -41.042  0.00  0.00      PROA  
ATOM   3733 HH21 ARG P 271     -10.248  -2.011 -40.162  0.00  0.00      PROA  
ATOM   3734 HH22 ARG P 271     -10.427  -1.808 -41.794  0.00  0.00      PROA  
ATOM   3735  C   ARG P 271      -7.403  -2.672 -36.386  0.00  0.00      PROA  
ATOM   3736  O   ARG P 271      -6.743  -3.404 -37.057  0.00  0.00      PROA  
ATOM   3737  N   ASN P 272      -7.188  -1.389 -36.451  0.00  0.00      PROA  
ATOM   3738  HN  ASN P 272      -7.688  -0.845 -35.781  0.00  0.00      PROA  
ATOM   3739  CA  ASN P 272      -6.060  -0.681 -36.889  0.00  0.00      PROA  
ATOM   3740  HA  ASN P 272      -5.913  -0.921 -37.932  0.00  0.00      PROA  
ATOM   3741  CB  ASN P 272      -6.079   0.881 -36.794  0.00  0.00      PROA  
ATOM   3742  HB1 ASN P 272      -5.140   1.269 -37.242  0.00  0.00      PROA  
ATOM   3743  HB2 ASN P 272      -6.131   1.280 -35.758  0.00  0.00      PROA  
ATOM   3744  CG  ASN P 272      -7.163   1.634 -37.645  0.00  0.00      PROA  
ATOM   3745  OD1 ASN P 272      -7.727   2.623 -37.235  0.00  0.00      PROA  
ATOM   3746  ND2 ASN P 272      -7.441   1.125 -38.853  0.00  0.00      PROA  
ATOM   3747 HD21 ASN P 272      -8.099   1.537 -39.483  0.00  0.00      PROA  
ATOM   3748 HD22 ASN P 272      -6.752   0.465 -39.152  0.00  0.00      PROA  
ATOM   3749  C   ASN P 272      -4.795  -1.111 -36.114  0.00  0.00      PROA  
ATOM   3750  O   ASN P 272      -3.783  -1.521 -36.727  0.00  0.00      PROA  
ATOM   3751  N   GLN P 273      -4.807  -1.181 -34.799  0.00  0.00      PROA  
ATOM   3752  HN  GLN P 273      -5.645  -1.010 -34.287  0.00  0.00      PROA  
ATOM   3753  CA  GLN P 273      -3.696  -1.673 -34.118  0.00  0.00      PROA  
ATOM   3754  HA  GLN P 273      -2.816  -1.209 -34.539  0.00  0.00      PROA  
ATOM   3755  CB  GLN P 273      -3.713  -1.140 -32.593  0.00  0.00      PROA  
ATOM   3756  HB1 GLN P 273      -4.730  -1.374 -32.213  0.00  0.00      PROA  
ATOM   3757  HB2 GLN P 273      -3.664  -0.035 -32.495  0.00  0.00      PROA  
ATOM   3758  CG  GLN P 273      -2.612  -1.777 -31.687  0.00  0.00      PROA  
ATOM   3759  HG1 GLN P 273      -1.717  -1.881 -32.337  0.00  0.00      PROA  
ATOM   3760  HG2 GLN P 273      -2.765  -2.708 -31.100  0.00  0.00      PROA  
ATOM   3761  CD  GLN P 273      -2.149  -0.800 -30.635  0.00  0.00      PROA  
ATOM   3762  OE1 GLN P 273      -2.519  -0.800 -29.466  0.00  0.00      PROA  
ATOM   3763  NE2 GLN P 273      -1.291   0.185 -31.051  0.00  0.00      PROA  
ATOM   3764 HE21 GLN P 273      -1.048   0.857 -30.351  0.00  0.00      PROA  
ATOM   3765 HE22 GLN P 273      -1.067   0.388 -32.004  0.00  0.00      PROA  
ATOM   3766  C   GLN P 273      -3.503  -3.180 -34.095  0.00  0.00      PROA  
ATOM   3767  O   GLN P 273      -2.385  -3.634 -34.284  0.00  0.00      PROA  
ATOM   3768  N   LEU P 274      -4.547  -3.968 -33.956  0.00  0.00      PROA  
ATOM   3769  HN  LEU P 274      -5.396  -3.449 -33.893  0.00  0.00      PROA  
ATOM   3770  CA  LEU P 274      -4.446  -5.446 -33.976  0.00  0.00      PROA  
ATOM   3771  HA  LEU P 274      -3.759  -5.788 -33.216  0.00  0.00      PROA  
ATOM   3772  CB  LEU P 274      -5.828  -6.196 -33.631  0.00  0.00      PROA  
ATOM   3773  HB1 LEU P 274      -5.733  -7.299 -33.731  0.00  0.00      PROA  
ATOM   3774  HB2 LEU P 274      -6.581  -5.988 -34.421  0.00  0.00      PROA  
ATOM   3775  CG  LEU P 274      -6.469  -5.987 -32.255  0.00  0.00      PROA  
ATOM   3776  HG  LEU P 274      -6.824  -4.936 -32.189  0.00  0.00      PROA  
ATOM   3777  CD1 LEU P 274      -7.804  -6.904 -32.234  0.00  0.00      PROA  
ATOM   3778 HD11 LEU P 274      -8.390  -6.760 -31.302  0.00  0.00      PROA  
ATOM   3779 HD12 LEU P 274      -7.552  -7.981 -32.337  0.00  0.00      PROA  
ATOM   3780 HD13 LEU P 274      -8.424  -6.773 -33.147  0.00  0.00      PROA  
ATOM   3781  CD2 LEU P 274      -5.436  -6.283 -31.147  0.00  0.00      PROA  
ATOM   3782 HD21 LEU P 274      -4.896  -7.239 -31.313  0.00  0.00      PROA  
ATOM   3783 HD22 LEU P 274      -5.849  -6.386 -30.121  0.00  0.00      PROA  
ATOM   3784 HD23 LEU P 274      -4.699  -5.460 -31.027  0.00  0.00      PROA  
ATOM   3785  C   LEU P 274      -3.952  -5.948 -35.274  0.00  0.00      PROA  
ATOM   3786  O   LEU P 274      -3.208  -6.956 -35.299  0.00  0.00      PROA  
ATOM   3787  N   SER P 275      -4.285  -5.379 -36.447  0.00  0.00      PROA  
ATOM   3788  HN  SER P 275      -4.930  -4.620 -36.475  0.00  0.00      PROA  
ATOM   3789  CA  SER P 275      -3.745  -5.854 -37.710  0.00  0.00      PROA  
ATOM   3790  HA  SER P 275      -3.749  -6.926 -37.577  0.00  0.00      PROA  
ATOM   3791  CB  SER P 275      -4.498  -5.437 -38.962  0.00  0.00      PROA  
ATOM   3792  HB1 SER P 275      -5.367  -6.123 -39.052  0.00  0.00      PROA  
ATOM   3793  HB2 SER P 275      -3.869  -5.719 -39.834  0.00  0.00      PROA  
ATOM   3794  OG  SER P 275      -4.713  -4.030 -39.052  0.00  0.00      PROA  
ATOM   3795  HG1 SER P 275      -5.412  -3.843 -38.422  0.00  0.00      PROA  
ATOM   3796  C   SER P 275      -2.284  -5.483 -37.858  0.00  0.00      PROA  
ATOM   3797  O   SER P 275      -1.551  -6.138 -38.591  0.00  0.00      PROA  
ATOM   3798  N   SER P 276      -1.838  -4.487 -37.031  0.00  0.00      PROA  
ATOM   3799  HN  SER P 276      -2.514  -4.119 -36.397  0.00  0.00      PROA  
ATOM   3800  CA  SER P 276      -0.465  -3.944 -37.025  0.00  0.00      PROA  
ATOM   3801  HA  SER P 276      -0.056  -4.099 -38.013  0.00  0.00      PROA  
ATOM   3802  CB  SER P 276      -0.401  -2.421 -36.719  0.00  0.00      PROA  
ATOM   3803  HB1 SER P 276       0.638  -2.039 -36.819  0.00  0.00      PROA  
ATOM   3804  HB2 SER P 276      -0.758  -2.112 -35.713  0.00  0.00      PROA  
ATOM   3805  OG  SER P 276      -1.152  -1.675 -37.710  0.00  0.00      PROA  
ATOM   3806  HG1 SER P 276      -2.066  -1.689 -37.419  0.00  0.00      PROA  
ATOM   3807  C   SER P 276       0.434  -4.652 -36.037  0.00  0.00      PROA  
ATOM   3808  O   SER P 276       1.629  -4.585 -36.087  0.00  0.00      PROA  
ATOM   3809  N   GLN P 277      -0.181  -5.313 -35.005  0.00  0.00      PROA  
ATOM   3810  HN  GLN P 277      -1.171  -5.315 -34.891  0.00  0.00      PROA  
ATOM   3811  CA  GLN P 277       0.503  -6.284 -34.153  0.00  0.00      PROA  
ATOM   3812  HA  GLN P 277       1.313  -5.723 -33.710  0.00  0.00      PROA  
ATOM   3813  CB  GLN P 277      -0.443  -6.475 -32.930  0.00  0.00      PROA  
ATOM   3814  HB1 GLN P 277      -0.082  -7.332 -32.323  0.00  0.00      PROA  
ATOM   3815  HB2 GLN P 277      -1.439  -6.722 -33.357  0.00  0.00      PROA  
ATOM   3816  CG  GLN P 277      -0.434  -5.315 -31.935  0.00  0.00      PROA  
ATOM   3817  HG1 GLN P 277      -0.733  -4.404 -32.496  0.00  0.00      PROA  
ATOM   3818  HG2 GLN P 277       0.590  -5.103 -31.558  0.00  0.00      PROA  
ATOM   3819  CD  GLN P 277      -1.380  -5.536 -30.735  0.00  0.00      PROA  
ATOM   3820  OE1 GLN P 277      -2.131  -6.489 -30.656  0.00  0.00      PROA  
ATOM   3821  NE2 GLN P 277      -1.360  -4.532 -29.841  0.00  0.00      PROA  
ATOM   3822 HE21 GLN P 277      -1.845  -4.674 -28.978  0.00  0.00      PROA  
ATOM   3823 HE22 GLN P 277      -0.725  -3.805 -30.103  0.00  0.00      PROA  
ATOM   3824  C   GLN P 277       1.121  -7.519 -34.802  0.00  0.00      PROA  
ATOM   3825  O   GLN P 277       0.779  -7.852 -35.982  0.00  0.00      PROA  
ATOM   3826  N   LYS P 278       2.183  -8.043 -34.179  0.00  0.00      PROA  
ATOM   3827  HN  LYS P 278       2.648  -7.559 -33.441  0.00  0.00      PROA  
ATOM   3828  CA  LYS P 278       2.869  -9.154 -34.766  0.00  0.00      PROA  
ATOM   3829  HA  LYS P 278       2.255  -9.591 -35.539  0.00  0.00      PROA  
ATOM   3830  CB  LYS P 278       4.198  -8.707 -35.341  0.00  0.00      PROA  
ATOM   3831  HB1 LYS P 278       4.769  -8.116 -34.594  0.00  0.00      PROA  
ATOM   3832  HB2 LYS P 278       3.848  -8.066 -36.178  0.00  0.00      PROA  
ATOM   3833  CG  LYS P 278       5.224  -9.773 -35.906  0.00  0.00      PROA  
ATOM   3834  HG1 LYS P 278       5.539 -10.417 -35.057  0.00  0.00      PROA  
ATOM   3835  HG2 LYS P 278       6.155  -9.300 -36.283  0.00  0.00      PROA  
ATOM   3836  CD  LYS P 278       4.619 -10.617 -37.040  0.00  0.00      PROA  
ATOM   3837  HD1 LYS P 278       4.206  -9.886 -37.767  0.00  0.00      PROA  
ATOM   3838  HD2 LYS P 278       3.784 -11.269 -36.706  0.00  0.00      PROA  
ATOM   3839  CE  LYS P 278       5.593 -11.574 -37.768  0.00  0.00      PROA  
ATOM   3840  HE1 LYS P 278       4.973 -11.949 -38.610  0.00  0.00      PROA  
ATOM   3841  HE2 LYS P 278       5.938 -12.406 -37.118  0.00  0.00      PROA  
ATOM   3842  NZ  LYS P 278       6.720 -10.940 -38.401  0.00  0.00      PROA  
ATOM   3843  HZ1 LYS P 278       6.830  -9.927 -38.609  0.00  0.00      PROA  
ATOM   3844  HZ2 LYS P 278       6.981 -11.470 -39.258  0.00  0.00      PROA  
ATOM   3845  HZ3 LYS P 278       7.506 -11.119 -37.744  0.00  0.00      PROA  
ATOM   3846  C   LYS P 278       3.204 -10.315 -33.846  0.00  0.00      PROA  
ATOM   3847  O   LYS P 278       3.090 -11.442 -34.214  0.00  0.00      PROA  
ATOM   3848  N   SER P 279       3.575 -10.043 -32.591  0.00  0.00      PROA  
ATOM   3849  HN  SER P 279       3.833  -9.090 -32.446  0.00  0.00      PROA  
ATOM   3850  CA  SER P 279       4.204 -11.104 -31.728  0.00  0.00      PROA  
ATOM   3851  HA  SER P 279       4.384 -12.032 -32.252  0.00  0.00      PROA  
ATOM   3852  CB  SER P 279       5.474 -10.593 -31.145  0.00  0.00      PROA  
ATOM   3853  HB1 SER P 279       6.258 -10.646 -31.931  0.00  0.00      PROA  
ATOM   3854  HB2 SER P 279       5.955 -11.259 -30.396  0.00  0.00      PROA  
ATOM   3855  OG  SER P 279       5.368  -9.267 -30.627  0.00  0.00      PROA  
ATOM   3856  HG1 SER P 279       4.903  -9.443 -29.805  0.00  0.00      PROA  
ATOM   3857  C   SER P 279       3.368 -11.480 -30.570  0.00  0.00      PROA  
ATOM   3858  O   SER P 279       3.855 -12.162 -29.644  0.00  0.00      PROA  
ATOM   3859  N   VAL P 280       2.047 -11.036 -30.573  0.00  0.00      PROA  
ATOM   3860  HN  VAL P 280       1.703 -10.547 -31.371  0.00  0.00      PROA  
ATOM   3861  CA  VAL P 280       1.129 -11.219 -29.510  0.00  0.00      PROA  
ATOM   3862  HA  VAL P 280       1.616 -10.727 -28.680  0.00  0.00      PROA  
ATOM   3863  CB  VAL P 280      -0.101 -10.281 -29.748  0.00  0.00      PROA  
ATOM   3864  HB  VAL P 280      -0.537 -10.388 -30.764  0.00  0.00      PROA  
ATOM   3865  CG1 VAL P 280      -1.110 -10.574 -28.626  0.00  0.00      PROA  
ATOM   3866 HG11 VAL P 280      -1.678 -11.511 -28.811  0.00  0.00      PROA  
ATOM   3867 HG12 VAL P 280      -1.884  -9.778 -28.604  0.00  0.00      PROA  
ATOM   3868 HG13 VAL P 280      -0.659 -10.604 -27.611  0.00  0.00      PROA  
ATOM   3869  CG2 VAL P 280       0.335  -8.822 -29.712  0.00  0.00      PROA  
ATOM   3870 HG21 VAL P 280       0.916  -8.648 -28.782  0.00  0.00      PROA  
ATOM   3871 HG22 VAL P 280      -0.471  -8.057 -29.703  0.00  0.00      PROA  
ATOM   3872 HG23 VAL P 280       0.983  -8.498 -30.555  0.00  0.00      PROA  
ATOM   3873  C   VAL P 280       0.885 -12.634 -29.112  0.00  0.00      PROA  
ATOM   3874  O   VAL P 280       0.755 -12.805 -27.877  0.00  0.00      PROA  
ATOM   3875  N   PRO P 281       0.724 -13.660 -29.933  0.00  0.00      PROA  
ATOM   3876  CD  PRO P 281       0.750 -13.548 -31.387  0.00  0.00      PROA  
ATOM   3877  HD1 PRO P 281       1.799 -13.768 -31.678  0.00  0.00      PROA  
ATOM   3878  HD2 PRO P 281       0.472 -12.551 -31.792  0.00  0.00      PROA  
ATOM   3879  CA  PRO P 281       0.388 -14.970 -29.504  0.00  0.00      PROA  
ATOM   3880  HA  PRO P 281      -0.465 -14.805 -28.862  0.00  0.00      PROA  
ATOM   3881  CB  PRO P 281      -0.042 -15.702 -30.873  0.00  0.00      PROA  
ATOM   3882  HB1 PRO P 281      -0.931 -16.358 -30.753  0.00  0.00      PROA  
ATOM   3883  HB2 PRO P 281       0.890 -16.181 -31.245  0.00  0.00      PROA  
ATOM   3884  CG  PRO P 281      -0.329 -14.563 -31.893  0.00  0.00      PROA  
ATOM   3885  HG1 PRO P 281      -0.287 -14.776 -32.982  0.00  0.00      PROA  
ATOM   3886  HG2 PRO P 281      -1.242 -14.035 -31.545  0.00  0.00      PROA  
ATOM   3887  C   PRO P 281       1.523 -15.643 -28.692  0.00  0.00      PROA  
ATOM   3888  O   PRO P 281       1.072 -16.516 -28.010  0.00  0.00      PROA  
ATOM   3889  N   TRP P 282       2.840 -15.339 -28.756  0.00  0.00      PROA  
ATOM   3890  HN  TRP P 282       3.136 -14.529 -29.256  0.00  0.00      PROA  
ATOM   3891  CA  TRP P 282       3.907 -16.033 -28.121  0.00  0.00      PROA  
ATOM   3892  HA  TRP P 282       3.465 -16.817 -27.523  0.00  0.00      PROA  
ATOM   3893  CB  TRP P 282       4.806 -16.844 -29.222  0.00  0.00      PROA  
ATOM   3894  HB1 TRP P 282       4.187 -17.721 -29.509  0.00  0.00      PROA  
ATOM   3895  HB2 TRP P 282       5.809 -17.175 -28.879  0.00  0.00      PROA  
ATOM   3896  CG  TRP P 282       5.049 -15.951 -30.424  0.00  0.00      PROA  
ATOM   3897  CD1 TRP P 282       4.440 -16.142 -31.663  0.00  0.00      PROA  
ATOM   3898  HD1 TRP P 282       3.579 -16.779 -31.805  0.00  0.00      PROA  
ATOM   3899  NE1 TRP P 282       4.789 -15.165 -32.531  0.00  0.00      PROA  
ATOM   3900  HE1 TRP P 282       4.230 -14.739 -33.209  0.00  0.00      PROA  
ATOM   3901  CE2 TRP P 282       5.847 -14.469 -32.011  0.00  0.00      PROA  
ATOM   3902  CD2 TRP P 282       5.947 -14.893 -30.650  0.00  0.00      PROA  
ATOM   3903  CE3 TRP P 282       6.924 -14.310 -29.876  0.00  0.00      PROA  
ATOM   3904  HE3 TRP P 282       6.978 -14.673 -28.860  0.00  0.00      PROA  
ATOM   3905  CZ3 TRP P 282       7.949 -13.503 -30.444  0.00  0.00      PROA  
ATOM   3906  HZ3 TRP P 282       8.780 -13.147 -29.852  0.00  0.00      PROA  
ATOM   3907  CZ2 TRP P 282       6.713 -13.560 -32.543  0.00  0.00      PROA  
ATOM   3908  HZ2 TRP P 282       6.512 -13.218 -33.548  0.00  0.00      PROA  
ATOM   3909  CH2 TRP P 282       7.763 -13.122 -31.789  0.00  0.00      PROA  
ATOM   3910  HH2 TRP P 282       8.504 -12.466 -32.220  0.00  0.00      PROA  
ATOM   3911  C   TRP P 282       4.780 -15.181 -27.307  0.00  0.00      PROA  
ATOM   3912  O   TRP P 282       4.816 -13.980 -27.439  0.00  0.00      PROA  
ATOM   3913  N   VAL P 283       5.526 -15.722 -26.330  0.00  0.00      PROA  
ATOM   3914  HN  VAL P 283       5.527 -16.719 -26.365  0.00  0.00      PROA  
ATOM   3915  CA  VAL P 283       6.369 -14.977 -25.387  0.00  0.00      PROA  
ATOM   3916  HA  VAL P 283       6.363 -13.943 -25.699  0.00  0.00      PROA  
ATOM   3917  CB  VAL P 283       5.742 -15.208 -23.983  0.00  0.00      PROA  
ATOM   3918  HB  VAL P 283       5.749 -16.286 -23.715  0.00  0.00      PROA  
ATOM   3919  CG1 VAL P 283       6.450 -14.398 -22.878  0.00  0.00      PROA  
ATOM   3920 HG11 VAL P 283       6.481 -13.294 -22.997  0.00  0.00      PROA  
ATOM   3921 HG12 VAL P 283       7.495 -14.775 -22.900  0.00  0.00      PROA  
ATOM   3922 HG13 VAL P 283       5.956 -14.566 -21.897  0.00  0.00      PROA  
ATOM   3923  CG2 VAL P 283       4.318 -14.695 -24.071  0.00  0.00      PROA  
ATOM   3924 HG21 VAL P 283       3.956 -14.547 -23.031  0.00  0.00      PROA  
ATOM   3925 HG22 VAL P 283       3.685 -15.477 -24.544  0.00  0.00      PROA  
ATOM   3926 HG23 VAL P 283       4.182 -13.679 -24.498  0.00  0.00      PROA  
ATOM   3927  C   VAL P 283       7.801 -15.553 -25.493  0.00  0.00      PROA  
ATOM   3928  O   VAL P 283       7.950 -16.768 -25.431  0.00  0.00      PROA  
ATOM   3929  N   PRO P 284       8.889 -14.811 -25.842  0.00  0.00      PROA  
ATOM   3930  CD  PRO P 284       8.731 -13.444 -26.443  0.00  0.00      PROA  
ATOM   3931  HD1 PRO P 284       8.420 -12.687 -25.692  0.00  0.00      PROA  
ATOM   3932  HD2 PRO P 284       8.046 -13.482 -27.317  0.00  0.00      PROA  
ATOM   3933  CA  PRO P 284      10.320 -15.120 -25.638  0.00  0.00      PROA  
ATOM   3934  HA  PRO P 284      10.521 -15.970 -26.273  0.00  0.00      PROA  
ATOM   3935  CB  PRO P 284      11.064 -13.830 -25.995  0.00  0.00      PROA  
ATOM   3936  HB1 PRO P 284      12.011 -14.073 -26.523  0.00  0.00      PROA  
ATOM   3937  HB2 PRO P 284      11.369 -13.246 -25.101  0.00  0.00      PROA  
ATOM   3938  CG  PRO P 284      10.132 -12.996 -26.891  0.00  0.00      PROA  
ATOM   3939  HG1 PRO P 284      10.352 -11.911 -26.801  0.00  0.00      PROA  
ATOM   3940  HG2 PRO P 284      10.227 -13.236 -27.972  0.00  0.00      PROA  
ATOM   3941  C   PRO P 284      10.663 -15.506 -24.239  0.00  0.00      PROA  
ATOM   3942  O   PRO P 284       9.895 -15.208 -23.334  0.00  0.00      PROA  
ATOM   3943  N   ILE P 285      11.813 -16.090 -23.996  0.00  0.00      PROA  
ATOM   3944  HN  ILE P 285      12.436 -16.242 -24.760  0.00  0.00      PROA  
ATOM   3945  CA  ILE P 285      12.316 -16.135 -22.662  0.00  0.00      PROA  
ATOM   3946  HA  ILE P 285      11.480 -16.390 -22.027  0.00  0.00      PROA  
ATOM   3947  CB  ILE P 285      13.329 -17.278 -22.389  0.00  0.00      PROA  
ATOM   3948  HB  ILE P 285      13.603 -17.248 -21.313  0.00  0.00      PROA  
ATOM   3949  CG2 ILE P 285      12.712 -18.692 -22.581  0.00  0.00      PROA  
ATOM   3950 HG21 ILE P 285      12.621 -18.917 -23.665  0.00  0.00      PROA  
ATOM   3951 HG22 ILE P 285      11.773 -18.767 -21.991  0.00  0.00      PROA  
ATOM   3952 HG23 ILE P 285      13.429 -19.428 -22.160  0.00  0.00      PROA  
ATOM   3953  CG1 ILE P 285      14.583 -17.123 -23.265  0.00  0.00      PROA  
ATOM   3954 HG11 ILE P 285      14.792 -16.056 -23.492  0.00  0.00      PROA  
ATOM   3955 HG12 ILE P 285      14.345 -17.645 -24.217  0.00  0.00      PROA  
ATOM   3956  CD  ILE P 285      15.820 -17.643 -22.471  0.00  0.00      PROA  
ATOM   3957  HD1 ILE P 285      16.573 -18.049 -23.180  0.00  0.00      PROA  
ATOM   3958  HD2 ILE P 285      15.586 -18.416 -21.709  0.00  0.00      PROA  
ATOM   3959  HD3 ILE P 285      16.305 -16.814 -21.912  0.00  0.00      PROA  
ATOM   3960  C   ILE P 285      12.815 -14.740 -22.226  0.00  0.00      PROA  
ATOM   3961  O   ILE P 285      13.560 -14.006 -22.929  0.00  0.00      PROA  
ATOM   3962  N   LEU P 286      12.409 -14.261 -21.038  0.00  0.00      PROA  
ATOM   3963  HN  LEU P 286      11.867 -14.791 -20.391  0.00  0.00      PROA  
ATOM   3964  CA  LEU P 286      12.585 -12.829 -20.657  0.00  0.00      PROA  
ATOM   3965  HA  LEU P 286      12.515 -12.142 -21.488  0.00  0.00      PROA  
ATOM   3966  CB  LEU P 286      11.605 -12.491 -19.449  0.00  0.00      PROA  
ATOM   3967  HB1 LEU P 286      11.854 -11.516 -18.977  0.00  0.00      PROA  
ATOM   3968  HB2 LEU P 286      11.816 -13.283 -18.700  0.00  0.00      PROA  
ATOM   3969  CG  LEU P 286      10.098 -12.550 -19.794  0.00  0.00      PROA  
ATOM   3970  HG  LEU P 286       9.492 -12.181 -18.939  0.00  0.00      PROA  
ATOM   3971  CD1 LEU P 286       9.584 -11.847 -21.052  0.00  0.00      PROA  
ATOM   3972 HD11 LEU P 286       9.813 -12.435 -21.966  0.00  0.00      PROA  
ATOM   3973 HD12 LEU P 286      10.120 -10.874 -21.074  0.00  0.00      PROA  
ATOM   3974 HD13 LEU P 286       8.499 -11.624 -20.958  0.00  0.00      PROA  
ATOM   3975  CD2 LEU P 286       9.553 -13.949 -19.779  0.00  0.00      PROA  
ATOM   3976 HD21 LEU P 286       8.449 -13.852 -19.699  0.00  0.00      PROA  
ATOM   3977 HD22 LEU P 286      10.002 -14.611 -19.008  0.00  0.00      PROA  
ATOM   3978 HD23 LEU P 286       9.675 -14.456 -20.759  0.00  0.00      PROA  
ATOM   3979  C   LEU P 286      13.995 -12.484 -20.210  0.00  0.00      PROA  
ATOM   3980  O   LEU P 286      14.454 -11.359 -20.244  0.00  0.00      PROA  
ATOM   3981  N   LYS P 287      14.692 -13.538 -19.641  0.00  0.00      PROA  
ATOM   3982  HN  LYS P 287      14.208 -14.393 -19.468  0.00  0.00      PROA  
ATOM   3983  CA  LYS P 287      16.009 -13.486 -19.117  0.00  0.00      PROA  
ATOM   3984  HA  LYS P 287      15.939 -13.159 -18.090  0.00  0.00      PROA  
ATOM   3985  CB  LYS P 287      16.680 -14.893 -19.013  0.00  0.00      PROA  
ATOM   3986  HB1 LYS P 287      17.629 -14.907 -18.436  0.00  0.00      PROA  
ATOM   3987  HB2 LYS P 287      16.860 -15.252 -20.049  0.00  0.00      PROA  
ATOM   3988  CG  LYS P 287      15.697 -15.927 -18.275  0.00  0.00      PROA  
ATOM   3989  HG1 LYS P 287      16.080 -16.957 -18.440  0.00  0.00      PROA  
ATOM   3990  HG2 LYS P 287      14.700 -15.961 -18.763  0.00  0.00      PROA  
ATOM   3991  CD  LYS P 287      15.599 -15.694 -16.765  0.00  0.00      PROA  
ATOM   3992  HD1 LYS P 287      16.196 -14.805 -16.469  0.00  0.00      PROA  
ATOM   3993  HD2 LYS P 287      16.223 -16.477 -16.284  0.00  0.00      PROA  
ATOM   3994  CE  LYS P 287      14.180 -15.559 -16.205  0.00  0.00      PROA  
ATOM   3995  HE1 LYS P 287      13.543 -14.833 -16.754  0.00  0.00      PROA  
ATOM   3996  HE2 LYS P 287      14.170 -15.215 -15.149  0.00  0.00      PROA  
ATOM   3997  NZ  LYS P 287      13.469 -16.880 -16.158  0.00  0.00      PROA  
ATOM   3998  HZ1 LYS P 287      13.778 -17.434 -15.334  0.00  0.00      PROA  
ATOM   3999  HZ2 LYS P 287      13.727 -17.432 -17.001  0.00  0.00      PROA  
ATOM   4000  HZ3 LYS P 287      12.446 -16.694 -16.182  0.00  0.00      PROA  
ATOM   4001  C   LYS P 287      17.034 -12.580 -19.749  0.00  0.00      PROA  
ATOM   4002  O   LYS P 287      17.544 -12.787 -20.835  0.00  0.00      PROA  
ATOM   4003  N   SER P 288      17.343 -11.503 -19.040  0.00  0.00      PROA  
ATOM   4004  HN  SER P 288      16.925 -11.409 -18.140  0.00  0.00      PROA  
ATOM   4005  CA  SER P 288      18.295 -10.469 -19.384  0.00  0.00      PROA  
ATOM   4006  HA  SER P 288      19.135 -11.034 -19.761  0.00  0.00      PROA  
ATOM   4007  CB  SER P 288      17.838  -9.632 -20.581  0.00  0.00      PROA  
ATOM   4008  HB1 SER P 288      17.749 -10.302 -21.463  0.00  0.00      PROA  
ATOM   4009  HB2 SER P 288      18.618  -8.922 -20.929  0.00  0.00      PROA  
ATOM   4010  OG  SER P 288      16.587  -9.090 -20.306  0.00  0.00      PROA  
ATOM   4011  HG1 SER P 288      16.108  -9.916 -20.407  0.00  0.00      PROA  
ATOM   4012  C   SER P 288      18.731  -9.784 -18.161  0.00  0.00      PROA  
ATOM   4013  O   SER P 288      18.023  -9.654 -17.189  0.00  0.00      PROA  
ATOM   4014  N   LEU P 289      19.971  -9.250 -18.252  0.00  0.00      PROA  
ATOM   4015  HN  LEU P 289      20.563  -9.395 -19.041  0.00  0.00      PROA  
ATOM   4016  CA  LEU P 289      20.510  -8.367 -17.195  0.00  0.00      PROA  
ATOM   4017  HA  LEU P 289      20.325  -8.903 -16.276  0.00  0.00      PROA  
ATOM   4018  CB  LEU P 289      22.056  -8.122 -17.332  0.00  0.00      PROA  
ATOM   4019  HB1 LEU P 289      22.220  -7.669 -18.334  0.00  0.00      PROA  
ATOM   4020  HB2 LEU P 289      22.499  -9.119 -17.123  0.00  0.00      PROA  
ATOM   4021  CG  LEU P 289      22.646  -7.097 -16.425  0.00  0.00      PROA  
ATOM   4022  HG  LEU P 289      22.100  -6.131 -16.485  0.00  0.00      PROA  
ATOM   4023  CD1 LEU P 289      22.514  -7.546 -14.966  0.00  0.00      PROA  
ATOM   4024 HD11 LEU P 289      21.477  -7.808 -14.664  0.00  0.00      PROA  
ATOM   4025 HD12 LEU P 289      22.823  -6.723 -14.287  0.00  0.00      PROA  
ATOM   4026 HD13 LEU P 289      23.113  -8.455 -14.746  0.00  0.00      PROA  
ATOM   4027  CD2 LEU P 289      24.177  -6.783 -16.681  0.00  0.00      PROA  
ATOM   4028 HD21 LEU P 289      24.722  -7.740 -16.533  0.00  0.00      PROA  
ATOM   4029 HD22 LEU P 289      24.572  -5.951 -16.061  0.00  0.00      PROA  
ATOM   4030 HD23 LEU P 289      24.170  -6.658 -17.785  0.00  0.00      PROA  
ATOM   4031  C   LEU P 289      19.691  -7.061 -16.947  0.00  0.00      PROA  
ATOM   4032  O   LEU P 289      19.453  -6.815 -15.784  0.00  0.00      PROA  
ATOM   4033  N   PRO P 290      19.173  -6.315 -17.892  0.00  0.00      PROA  
ATOM   4034  CD  PRO P 290      19.652  -6.340 -19.330  0.00  0.00      PROA  
ATOM   4035  HD1 PRO P 290      18.823  -6.826 -19.888  0.00  0.00      PROA  
ATOM   4036  HD2 PRO P 290      20.662  -6.794 -19.424  0.00  0.00      PROA  
ATOM   4037  CA  PRO P 290      18.468  -5.061 -17.530  0.00  0.00      PROA  
ATOM   4038  HA  PRO P 290      18.955  -4.425 -16.806  0.00  0.00      PROA  
ATOM   4039  CB  PRO P 290      18.356  -4.315 -18.866  0.00  0.00      PROA  
ATOM   4040  HB1 PRO P 290      18.227  -3.212 -18.891  0.00  0.00      PROA  
ATOM   4041  HB2 PRO P 290      17.467  -4.633 -19.453  0.00  0.00      PROA  
ATOM   4042  CG  PRO P 290      19.582  -4.843 -19.694  0.00  0.00      PROA  
ATOM   4043  HG1 PRO P 290      19.481  -4.720 -20.793  0.00  0.00      PROA  
ATOM   4044  HG2 PRO P 290      20.493  -4.340 -19.307  0.00  0.00      PROA  
ATOM   4045  C   PRO P 290      17.046  -5.286 -17.002  0.00  0.00      PROA  
ATOM   4046  O   PRO P 290      16.640  -4.552 -16.170  0.00  0.00      PROA  
ATOM   4047  N   LEU P 291      16.295  -6.269 -17.452  0.00  0.00      PROA  
ATOM   4048  HN  LEU P 291      16.552  -6.759 -18.282  0.00  0.00      PROA  
ATOM   4049  CA  LEU P 291      15.181  -6.819 -16.889  0.00  0.00      PROA  
ATOM   4050  HA  LEU P 291      14.368  -6.108 -16.902  0.00  0.00      PROA  
ATOM   4051  CB  LEU P 291      14.753  -8.034 -17.681  0.00  0.00      PROA  
ATOM   4052  HB1 LEU P 291      15.471  -8.882 -17.671  0.00  0.00      PROA  
ATOM   4053  HB2 LEU P 291      14.734  -7.856 -18.778  0.00  0.00      PROA  
ATOM   4054  CG  LEU P 291      13.335  -8.567 -17.443  0.00  0.00      PROA  
ATOM   4055  HG  LEU P 291      12.782  -7.885 -16.762  0.00  0.00      PROA  
ATOM   4056  CD1 LEU P 291      12.572  -8.602 -18.767  0.00  0.00      PROA  
ATOM   4057 HD11 LEU P 291      12.435  -7.568 -19.150  0.00  0.00      PROA  
ATOM   4058 HD12 LEU P 291      11.579  -9.093 -18.682  0.00  0.00      PROA  
ATOM   4059 HD13 LEU P 291      13.218  -9.197 -19.448  0.00  0.00      PROA  
ATOM   4060  CD2 LEU P 291      13.328  -9.920 -16.737  0.00  0.00      PROA  
ATOM   4061 HD21 LEU P 291      14.004  -9.925 -15.855  0.00  0.00      PROA  
ATOM   4062 HD22 LEU P 291      13.677 -10.724 -17.419  0.00  0.00      PROA  
ATOM   4063 HD23 LEU P 291      12.327 -10.238 -16.377  0.00  0.00      PROA  
ATOM   4064  C   LEU P 291      15.343  -7.217 -15.407  0.00  0.00      PROA  
ATOM   4065  O   LEU P 291      14.462  -6.823 -14.661  0.00  0.00      PROA  
ATOM   4066  N   TRP P 292      16.411  -7.825 -14.929  0.00  0.00      PROA  
ATOM   4067  HN  TRP P 292      17.036  -8.138 -15.640  0.00  0.00      PROA  
ATOM   4068  CA  TRP P 292      16.780  -8.031 -13.515  0.00  0.00      PROA  
ATOM   4069  HA  TRP P 292      16.035  -8.656 -13.045  0.00  0.00      PROA  
ATOM   4070  CB  TRP P 292      17.980  -8.945 -13.231  0.00  0.00      PROA  
ATOM   4071  HB1 TRP P 292      18.366  -8.720 -12.214  0.00  0.00      PROA  
ATOM   4072  HB2 TRP P 292      18.656  -8.651 -14.062  0.00  0.00      PROA  
ATOM   4073  CG  TRP P 292      17.859 -10.446 -13.333  0.00  0.00      PROA  
ATOM   4074  CD1 TRP P 292      18.565 -11.127 -14.281  0.00  0.00      PROA  
ATOM   4075  HD1 TRP P 292      19.257 -10.715 -15.001  0.00  0.00      PROA  
ATOM   4076  NE1 TRP P 292      18.180 -12.503 -14.228  0.00  0.00      PROA  
ATOM   4077  HE1 TRP P 292      18.709 -13.294 -14.442  0.00  0.00      PROA  
ATOM   4078  CE2 TRP P 292      17.167 -12.629 -13.296  0.00  0.00      PROA  
ATOM   4079  CD2 TRP P 292      17.007 -11.332 -12.691  0.00  0.00      PROA  
ATOM   4080  CE3 TRP P 292      15.932 -11.155 -11.826  0.00  0.00      PROA  
ATOM   4081  HE3 TRP P 292      15.800 -10.157 -11.436  0.00  0.00      PROA  
ATOM   4082  CZ3 TRP P 292      15.134 -12.232 -11.446  0.00  0.00      PROA  
ATOM   4083  HZ3 TRP P 292      14.374 -12.167 -10.682  0.00  0.00      PROA  
ATOM   4084  CZ2 TRP P 292      16.356 -13.655 -12.993  0.00  0.00      PROA  
ATOM   4085  HZ2 TRP P 292      16.497 -14.651 -13.386  0.00  0.00      PROA  
ATOM   4086  CH2 TRP P 292      15.350 -13.472 -12.028  0.00  0.00      PROA  
ATOM   4087  HH2 TRP P 292      14.624 -14.251 -11.845  0.00  0.00      PROA  
ATOM   4088  C   TRP P 292      16.869  -6.708 -12.695  0.00  0.00      PROA  
ATOM   4089  O   TRP P 292      16.483  -6.611 -11.555  0.00  0.00      PROA  
ATOM   4090  N   ALA P 293      17.392  -5.626 -13.294  0.00  0.00      PROA  
ATOM   4091  HN  ALA P 293      17.842  -5.787 -14.169  0.00  0.00      PROA  
ATOM   4092  CA  ALA P 293      17.361  -4.237 -12.728  0.00  0.00      PROA  
ATOM   4093  HA  ALA P 293      17.749  -4.251 -11.721  0.00  0.00      PROA  
ATOM   4094  CB  ALA P 293      18.269  -3.359 -13.582  0.00  0.00      PROA  
ATOM   4095  HB1 ALA P 293      17.682  -2.887 -14.399  0.00  0.00      PROA  
ATOM   4096  HB2 ALA P 293      18.988  -3.954 -14.186  0.00  0.00      PROA  
ATOM   4097  HB3 ALA P 293      18.767  -2.548 -13.010  0.00  0.00      PROA  
ATOM   4098  C   ALA P 293      15.941  -3.741 -12.490  0.00  0.00      PROA  
ATOM   4099  O   ALA P 293      15.763  -3.081 -11.467  0.00  0.00      PROA  
ATOM   4100  N   ILE P 294      14.920  -3.969 -13.348  0.00  0.00      PROA  
ATOM   4101  HN  ILE P 294      15.086  -4.331 -14.262  0.00  0.00      PROA  
ATOM   4102  CA  ILE P 294      13.528  -3.637 -13.073  0.00  0.00      PROA  
ATOM   4103  HA  ILE P 294      13.424  -2.618 -12.729  0.00  0.00      PROA  
ATOM   4104  CB  ILE P 294      12.635  -4.054 -14.277  0.00  0.00      PROA  
ATOM   4105  HB  ILE P 294      12.595  -5.149 -14.461  0.00  0.00      PROA  
ATOM   4106  CG2 ILE P 294      11.165  -3.575 -13.914  0.00  0.00      PROA  
ATOM   4107 HG21 ILE P 294      11.066  -2.469 -13.904  0.00  0.00      PROA  
ATOM   4108 HG22 ILE P 294      10.834  -4.000 -12.942  0.00  0.00      PROA  
ATOM   4109 HG23 ILE P 294      10.531  -3.833 -14.789  0.00  0.00      PROA  
ATOM   4110  CG1 ILE P 294      13.322  -3.539 -15.626  0.00  0.00      PROA  
ATOM   4111 HG11 ILE P 294      12.712  -3.823 -16.511  0.00  0.00      PROA  
ATOM   4112 HG12 ILE P 294      14.318  -3.988 -15.826  0.00  0.00      PROA  
ATOM   4113  CD  ILE P 294      13.394  -2.003 -15.847  0.00  0.00      PROA  
ATOM   4114  HD1 ILE P 294      14.175  -1.687 -15.123  0.00  0.00      PROA  
ATOM   4115  HD2 ILE P 294      12.455  -1.503 -15.524  0.00  0.00      PROA  
ATOM   4116  HD3 ILE P 294      13.812  -1.750 -16.844  0.00  0.00      PROA  
ATOM   4117  C   ILE P 294      13.023  -4.372 -11.872  0.00  0.00      PROA  
ATOM   4118  O   ILE P 294      12.419  -3.713 -11.013  0.00  0.00      PROA  
ATOM   4119  N   VAL P 295      13.274  -5.678 -11.754  0.00  0.00      PROA  
ATOM   4120  HN  VAL P 295      13.743  -6.100 -12.526  0.00  0.00      PROA  
ATOM   4121  CA  VAL P 295      12.876  -6.610 -10.701  0.00  0.00      PROA  
ATOM   4122  HA  VAL P 295      11.799  -6.537 -10.660  0.00  0.00      PROA  
ATOM   4123  CB  VAL P 295      13.314  -8.119 -11.061  0.00  0.00      PROA  
ATOM   4124  HB  VAL P 295      14.276  -7.967 -11.597  0.00  0.00      PROA  
ATOM   4125  CG1 VAL P 295      13.353  -9.051  -9.932  0.00  0.00      PROA  
ATOM   4126 HG11 VAL P 295      13.481 -10.085 -10.320  0.00  0.00      PROA  
ATOM   4127 HG12 VAL P 295      12.456  -9.044  -9.278  0.00  0.00      PROA  
ATOM   4128 HG13 VAL P 295      14.193  -8.832  -9.238  0.00  0.00      PROA  
ATOM   4129  CG2 VAL P 295      12.237  -8.772 -11.966  0.00  0.00      PROA  
ATOM   4130 HG21 VAL P 295      11.185  -8.548 -11.686  0.00  0.00      PROA  
ATOM   4131 HG22 VAL P 295      12.396  -9.869 -11.891  0.00  0.00      PROA  
ATOM   4132 HG23 VAL P 295      12.330  -8.558 -13.052  0.00  0.00      PROA  
ATOM   4133  C   VAL P 295      13.370  -6.220  -9.339  0.00  0.00      PROA  
ATOM   4134  O   VAL P 295      12.604  -6.062  -8.347  0.00  0.00      PROA  
ATOM   4135  N   VAL P 296      14.631  -5.875  -9.338  0.00  0.00      PROA  
ATOM   4136  HN  VAL P 296      15.141  -6.029 -10.180  0.00  0.00      PROA  
ATOM   4137  CA  VAL P 296      15.298  -5.442  -8.098  0.00  0.00      PROA  
ATOM   4138  HA  VAL P 296      15.061  -6.267  -7.442  0.00  0.00      PROA  
ATOM   4139  CB  VAL P 296      16.808  -5.496  -8.174  0.00  0.00      PROA  
ATOM   4140  HB  VAL P 296      17.244  -4.811  -8.933  0.00  0.00      PROA  
ATOM   4141  CG1 VAL P 296      17.524  -5.101  -6.873  0.00  0.00      PROA  
ATOM   4142 HG11 VAL P 296      17.065  -5.635  -6.014  0.00  0.00      PROA  
ATOM   4143 HG12 VAL P 296      17.575  -3.998  -6.753  0.00  0.00      PROA  
ATOM   4144 HG13 VAL P 296      18.582  -5.438  -6.921  0.00  0.00      PROA  
ATOM   4145  CG2 VAL P 296      17.225  -6.911  -8.490  0.00  0.00      PROA  
ATOM   4146 HG21 VAL P 296      16.944  -7.273  -9.502  0.00  0.00      PROA  
ATOM   4147 HG22 VAL P 296      16.990  -7.568  -7.626  0.00  0.00      PROA  
ATOM   4148 HG23 VAL P 296      18.330  -7.010  -8.544  0.00  0.00      PROA  
ATOM   4149  C   VAL P 296      14.846  -4.094  -7.644  0.00  0.00      PROA  
ATOM   4150  O   VAL P 296      14.689  -3.786  -6.448  0.00  0.00      PROA  
ATOM   4151  N   ALA P 297      14.681  -3.180  -8.585  0.00  0.00      PROA  
ATOM   4152  HN  ALA P 297      14.784  -3.412  -9.550  0.00  0.00      PROA  
ATOM   4153  CA  ALA P 297      14.184  -1.822  -8.375  0.00  0.00      PROA  
ATOM   4154  HA  ALA P 297      14.772  -1.430  -7.559  0.00  0.00      PROA  
ATOM   4155  CB  ALA P 297      14.480  -0.853  -9.518  0.00  0.00      PROA  
ATOM   4156  HB1 ALA P 297      14.041  -1.160 -10.491  0.00  0.00      PROA  
ATOM   4157  HB2 ALA P 297      15.569  -0.734  -9.701  0.00  0.00      PROA  
ATOM   4158  HB3 ALA P 297      14.110   0.179  -9.340  0.00  0.00      PROA  
ATOM   4159  C   ALA P 297      12.738  -1.825  -7.808  0.00  0.00      PROA  
ATOM   4160  O   ALA P 297      12.444  -1.060  -6.844  0.00  0.00      PROA  
ATOM   4161  N   HSD P 298      11.832  -2.730  -8.277  0.00  0.00      PROA  
ATOM   4162  HN  HSD P 298      11.981  -3.353  -9.041  0.00  0.00      PROA  
ATOM   4163  CA  HSD P 298      10.490  -2.844  -7.728  0.00  0.00      PROA  
ATOM   4164  HA  HSD P 298      10.227  -1.797  -7.745  0.00  0.00      PROA  
ATOM   4165  CB  HSD P 298       9.573  -3.576  -8.791  0.00  0.00      PROA  
ATOM   4166  HB1 HSD P 298       9.854  -4.637  -8.963  0.00  0.00      PROA  
ATOM   4167  HB2 HSD P 298       9.731  -2.993  -9.723  0.00  0.00      PROA  
ATOM   4168  ND1 HSD P 298       7.491  -2.109  -7.983  0.00  0.00      PROA  
ATOM   4169  HD1 HSD P 298       7.849  -1.184  -7.854  0.00  0.00      PROA  
ATOM   4170  CG  HSD P 298       8.069  -3.281  -8.512  0.00  0.00      PROA  
ATOM   4171  CE1 HSD P 298       6.153  -2.394  -7.811  0.00  0.00      PROA  
ATOM   4172  HE1 HSD P 298       5.488  -1.749  -7.238  0.00  0.00      PROA  
ATOM   4173  NE2 HSD P 298       5.884  -3.691  -8.259  0.00  0.00      PROA  
ATOM   4174  CD2 HSD P 298       7.054  -4.188  -8.671  0.00  0.00      PROA  
ATOM   4175  HD2 HSD P 298       7.273  -5.189  -9.023  0.00  0.00      PROA  
ATOM   4176  C   HSD P 298      10.434  -3.471  -6.386  0.00  0.00      PROA  
ATOM   4177  O   HSD P 298       9.638  -2.953  -5.574  0.00  0.00      PROA  
ATOM   4178  N   PHE P 299      11.336  -4.363  -6.094  0.00  0.00      PROA  
ATOM   4179  HN  PHE P 299      11.897  -4.682  -6.854  0.00  0.00      PROA  
ATOM   4180  CA  PHE P 299      11.426  -5.002  -4.840  0.00  0.00      PROA  
ATOM   4181  HA  PHE P 299      10.455  -5.418  -4.614  0.00  0.00      PROA  
ATOM   4182  CB  PHE P 299      12.450  -6.102  -5.047  0.00  0.00      PROA  
ATOM   4183  HB1 PHE P 299      13.308  -5.850  -5.708  0.00  0.00      PROA  
ATOM   4184  HB2 PHE P 299      11.899  -6.898  -5.592  0.00  0.00      PROA  
ATOM   4185  CG  PHE P 299      13.049  -6.747  -3.802  0.00  0.00      PROA  
ATOM   4186  CD1 PHE P 299      13.905  -6.160  -2.934  0.00  0.00      PROA  
ATOM   4187  HD1 PHE P 299      14.193  -5.134  -3.112  0.00  0.00      PROA  
ATOM   4188  CE1 PHE P 299      14.406  -6.751  -1.728  0.00  0.00      PROA  
ATOM   4189  HE1 PHE P 299      15.116  -6.203  -1.126  0.00  0.00      PROA  
ATOM   4190  CZ  PHE P 299      14.150  -8.178  -1.498  0.00  0.00      PROA  
ATOM   4191  HZ  PHE P 299      14.583  -8.824  -0.748  0.00  0.00      PROA  
ATOM   4192  CD2 PHE P 299      12.668  -8.095  -3.468  0.00  0.00      PROA  
ATOM   4193  HD2 PHE P 299      12.079  -8.592  -4.226  0.00  0.00      PROA  
ATOM   4194  CE2 PHE P 299      13.203  -8.739  -2.345  0.00  0.00      PROA  
ATOM   4195  HE2 PHE P 299      13.046  -9.799  -2.206  0.00  0.00      PROA  
ATOM   4196  C   PHE P 299      11.860  -4.020  -3.758  0.00  0.00      PROA  
ATOM   4197  O   PHE P 299      11.143  -3.769  -2.776  0.00  0.00      PROA  
ATOM   4198  N   SER P 300      12.928  -3.308  -4.121  0.00  0.00      PROA  
ATOM   4199  HN  SER P 300      13.141  -3.539  -5.067  0.00  0.00      PROA  
ATOM   4200  CA  SER P 300      13.537  -2.248  -3.331  0.00  0.00      PROA  
ATOM   4201  HA  SER P 300      13.730  -2.548  -2.312  0.00  0.00      PROA  
ATOM   4202  CB  SER P 300      14.745  -1.650  -4.186  0.00  0.00      PROA  
ATOM   4203  HB1 SER P 300      14.374  -1.371  -5.195  0.00  0.00      PROA  
ATOM   4204  HB2 SER P 300      15.579  -2.370  -4.326  0.00  0.00      PROA  
ATOM   4205  OG  SER P 300      15.249  -0.444  -3.715  0.00  0.00      PROA  
ATOM   4206  HG1 SER P 300      15.913  -0.572  -3.033  0.00  0.00      PROA  
ATOM   4207  C   SER P 300      12.603  -1.095  -2.976  0.00  0.00      PROA  
ATOM   4208  O   SER P 300      12.493  -0.853  -1.787  0.00  0.00      PROA  
ATOM   4209  N   TYR P 301      11.895  -0.533  -3.957  0.00  0.00      PROA  
ATOM   4210  HN  TYR P 301      12.048  -0.797  -4.906  0.00  0.00      PROA  
ATOM   4211  CA  TYR P 301      10.848   0.456  -3.736  0.00  0.00      PROA  
ATOM   4212  HA  TYR P 301      11.466   1.192  -3.243  0.00  0.00      PROA  
ATOM   4213  CB  TYR P 301      10.124   0.971  -5.052  0.00  0.00      PROA  
ATOM   4214  HB1 TYR P 301       9.658   0.150  -5.638  0.00  0.00      PROA  
ATOM   4215  HB2 TYR P 301      10.902   1.350  -5.748  0.00  0.00      PROA  
ATOM   4216  CG  TYR P 301       9.099   1.975  -4.741  0.00  0.00      PROA  
ATOM   4217  CD1 TYR P 301       9.495   3.288  -4.299  0.00  0.00      PROA  
ATOM   4218  HD1 TYR P 301      10.524   3.504  -4.052  0.00  0.00      PROA  
ATOM   4219  CE1 TYR P 301       8.543   4.275  -4.098  0.00  0.00      PROA  
ATOM   4220  HE1 TYR P 301       8.916   5.226  -3.749  0.00  0.00      PROA  
ATOM   4221  CZ  TYR P 301       7.199   4.068  -4.503  0.00  0.00      PROA  
ATOM   4222  OH  TYR P 301       6.359   5.143  -4.215  0.00  0.00      PROA  
ATOM   4223  HH  TYR P 301       5.471   4.892  -4.480  0.00  0.00      PROA  
ATOM   4224  CD2 TYR P 301       7.713   1.777  -5.037  0.00  0.00      PROA  
ATOM   4225  HD2 TYR P 301       7.284   0.850  -5.388  0.00  0.00      PROA  
ATOM   4226  CE2 TYR P 301       6.803   2.853  -5.068  0.00  0.00      PROA  
ATOM   4227  HE2 TYR P 301       5.755   2.655  -5.236  0.00  0.00      PROA  
ATOM   4228  C   TYR P 301       9.754  -0.064  -2.792  0.00  0.00      PROA  
ATOM   4229  O   TYR P 301       9.539   0.522  -1.757  0.00  0.00      PROA  
ATOM   4230  N   ASN P 302       9.250  -1.281  -3.005  0.00  0.00      PROA  
ATOM   4231  HN  ASN P 302       9.502  -1.820  -3.805  0.00  0.00      PROA  
ATOM   4232  CA  ASN P 302       8.139  -1.830  -2.225  0.00  0.00      PROA  
ATOM   4233  HA  ASN P 302       7.549  -0.925  -2.221  0.00  0.00      PROA  
ATOM   4234  CB  ASN P 302       7.682  -3.085  -2.851  0.00  0.00      PROA  
ATOM   4235  HB1 ASN P 302       6.811  -3.581  -2.371  0.00  0.00      PROA  
ATOM   4236  HB2 ASN P 302       8.584  -3.717  -2.997  0.00  0.00      PROA  
ATOM   4237  CG  ASN P 302       7.016  -2.765  -4.237  0.00  0.00      PROA  
ATOM   4238  OD1 ASN P 302       6.784  -1.663  -4.686  0.00  0.00      PROA  
ATOM   4239  ND2 ASN P 302       6.562  -3.825  -4.908  0.00  0.00      PROA  
ATOM   4240 HD21 ASN P 302       6.795  -4.743  -4.588  0.00  0.00      PROA  
ATOM   4241 HD22 ASN P 302       5.916  -3.727  -5.666  0.00  0.00      PROA  
ATOM   4242  C   ASN P 302       8.468  -2.205  -0.780  0.00  0.00      PROA  
ATOM   4243  O   ASN P 302       7.595  -2.174   0.046  0.00  0.00      PROA  
ATOM   4244  N   TRP P 303       9.727  -2.409  -0.500  0.00  0.00      PROA  
ATOM   4245  HN  TRP P 303      10.371  -2.554  -1.247  0.00  0.00      PROA  
ATOM   4246  CA  TRP P 303      10.186  -2.602   0.825  0.00  0.00      PROA  
ATOM   4247  HA  TRP P 303       9.670  -3.429   1.290  0.00  0.00      PROA  
ATOM   4248  CB  TRP P 303      11.734  -3.004   0.944  0.00  0.00      PROA  
ATOM   4249  HB1 TRP P 303      12.230  -2.124   0.481  0.00  0.00      PROA  
ATOM   4250  HB2 TRP P 303      11.940  -3.862   0.269  0.00  0.00      PROA  
ATOM   4251  CG  TRP P 303      12.204  -3.306   2.275  0.00  0.00      PROA  
ATOM   4252  CD1 TRP P 303      12.649  -2.302   3.144  0.00  0.00      PROA  
ATOM   4253  HD1 TRP P 303      12.576  -1.240   2.959  0.00  0.00      PROA  
ATOM   4254  NE1 TRP P 303      12.966  -2.889   4.314  0.00  0.00      PROA  
ATOM   4255  HE1 TRP P 303      13.240  -2.461   5.147  0.00  0.00      PROA  
ATOM   4256  CE2 TRP P 303      12.865  -4.263   4.291  0.00  0.00      PROA  
ATOM   4257  CD2 TRP P 303      12.331  -4.601   3.008  0.00  0.00      PROA  
ATOM   4258  CE3 TRP P 303      12.084  -5.927   2.721  0.00  0.00      PROA  
ATOM   4259  HE3 TRP P 303      11.788  -6.177   1.713  0.00  0.00      PROA  
ATOM   4260  CZ3 TRP P 303      12.357  -6.921   3.685  0.00  0.00      PROA  
ATOM   4261  HZ3 TRP P 303      12.213  -7.949   3.390  0.00  0.00      PROA  
ATOM   4262  CZ2 TRP P 303      13.213  -5.257   5.161  0.00  0.00      PROA  
ATOM   4263  HZ2 TRP P 303      13.868  -5.113   6.008  0.00  0.00      PROA  
ATOM   4264  CH2 TRP P 303      12.875  -6.576   4.872  0.00  0.00      PROA  
ATOM   4265  HH2 TRP P 303      13.040  -7.332   5.626  0.00  0.00      PROA  
ATOM   4266  C   TRP P 303       9.923  -1.329   1.714  0.00  0.00      PROA  
ATOM   4267  O   TRP P 303       9.495  -1.522   2.876  0.00  0.00      PROA  
ATOM   4268  N   THR P 304      10.160  -0.139   1.144  0.00  0.00      PROA  
ATOM   4269  HN  THR P 304      10.407   0.079   0.203  0.00  0.00      PROA  
ATOM   4270  CA  THR P 304       9.917   0.988   1.965  0.00  0.00      PROA  
ATOM   4271  HA  THR P 304      10.280   0.792   2.962  0.00  0.00      PROA  
ATOM   4272  CB  THR P 304      10.808   2.136   1.476  0.00  0.00      PROA  
ATOM   4273  HB  THR P 304      10.654   2.338   0.395  0.00  0.00      PROA  
ATOM   4274  OG1 THR P 304      12.180   1.758   1.809  0.00  0.00      PROA  
ATOM   4275  HG1 THR P 304      12.697   2.526   1.554  0.00  0.00      PROA  
ATOM   4276  CG2 THR P 304      10.590   3.387   2.361  0.00  0.00      PROA  
ATOM   4277 HG21 THR P 304       9.679   3.954   2.074  0.00  0.00      PROA  
ATOM   4278 HG22 THR P 304      11.331   4.173   2.101  0.00  0.00      PROA  
ATOM   4279 HG23 THR P 304      10.619   3.123   3.440  0.00  0.00      PROA  
ATOM   4280  C   THR P 304       8.415   1.351   1.937  0.00  0.00      PROA  
ATOM   4281  O   THR P 304       7.816   1.725   2.958  0.00  0.00      PROA  
ATOM   4282  N   PHE P 305       7.785   1.301   0.777  0.00  0.00      PROA  
ATOM   4283  HN  PHE P 305       8.206   0.987  -0.071  0.00  0.00      PROA  
ATOM   4284  CA  PHE P 305       6.442   1.833   0.548  0.00  0.00      PROA  
ATOM   4285  HA  PHE P 305       6.316   2.794   1.025  0.00  0.00      PROA  
ATOM   4286  CB  PHE P 305       6.219   1.905  -1.007  0.00  0.00      PROA  
ATOM   4287  HB1 PHE P 305       6.145   0.874  -1.414  0.00  0.00      PROA  
ATOM   4288  HB2 PHE P 305       7.099   2.484  -1.361  0.00  0.00      PROA  
ATOM   4289  CG  PHE P 305       4.940   2.570  -1.293  0.00  0.00      PROA  
ATOM   4290  CD1 PHE P 305       4.969   3.968  -1.387  0.00  0.00      PROA  
ATOM   4291  HD1 PHE P 305       5.922   4.474  -1.432  0.00  0.00      PROA  
ATOM   4292  CE1 PHE P 305       3.688   4.570  -1.545  0.00  0.00      PROA  
ATOM   4293  HE1 PHE P 305       3.645   5.630  -1.748  0.00  0.00      PROA  
ATOM   4294  CZ  PHE P 305       2.443   3.932  -1.668  0.00  0.00      PROA  
ATOM   4295  HZ  PHE P 305       1.569   4.551  -1.810  0.00  0.00      PROA  
ATOM   4296  CD2 PHE P 305       3.755   1.901  -1.438  0.00  0.00      PROA  
ATOM   4297  HD2 PHE P 305       3.746   0.826  -1.335  0.00  0.00      PROA  
ATOM   4298  CE2 PHE P 305       2.515   2.525  -1.500  0.00  0.00      PROA  
ATOM   4299  HE2 PHE P 305       1.582   1.986  -1.571  0.00  0.00      PROA  
ATOM   4300  C   PHE P 305       5.465   0.954   1.214  0.00  0.00      PROA  
ATOM   4301  O   PHE P 305       4.530   1.496   1.842  0.00  0.00      PROA  
ATOM   4302  N   TYR P 306       5.554  -0.424   1.146  0.00  0.00      PROA  
ATOM   4303  HN  TYR P 306       6.150  -0.974   0.567  0.00  0.00      PROA  
ATOM   4304  CA  TYR P 306       4.546  -1.289   1.754  0.00  0.00      PROA  
ATOM   4305  HA  TYR P 306       3.598  -0.839   1.497  0.00  0.00      PROA  
ATOM   4306  CB  TYR P 306       4.609  -2.742   1.261  0.00  0.00      PROA  
ATOM   4307  HB1 TYR P 306       3.893  -3.410   1.786  0.00  0.00      PROA  
ATOM   4308  HB2 TYR P 306       5.580  -3.248   1.448  0.00  0.00      PROA  
ATOM   4309  CG  TYR P 306       4.385  -3.017  -0.239  0.00  0.00      PROA  
ATOM   4310  CD1 TYR P 306       3.495  -2.296  -0.966  0.00  0.00      PROA  
ATOM   4311  HD1 TYR P 306       2.997  -1.415  -0.588  0.00  0.00      PROA  
ATOM   4312  CE1 TYR P 306       3.254  -2.701  -2.256  0.00  0.00      PROA  
ATOM   4313  HE1 TYR P 306       2.551  -2.177  -2.886  0.00  0.00      PROA  
ATOM   4314  CZ  TYR P 306       3.804  -3.855  -2.788  0.00  0.00      PROA  
ATOM   4315  OH  TYR P 306       3.416  -4.311  -4.056  0.00  0.00      PROA  
ATOM   4316  HH  TYR P 306       3.791  -5.193  -4.123  0.00  0.00      PROA  
ATOM   4317  CD2 TYR P 306       4.953  -4.194  -0.732  0.00  0.00      PROA  
ATOM   4318  HD2 TYR P 306       5.650  -4.774  -0.146  0.00  0.00      PROA  
ATOM   4319  CE2 TYR P 306       4.650  -4.600  -2.005  0.00  0.00      PROA  
ATOM   4320  HE2 TYR P 306       5.013  -5.574  -2.298  0.00  0.00      PROA  
ATOM   4321  C   TYR P 306       4.661  -1.198   3.237  0.00  0.00      PROA  
ATOM   4322  O   TYR P 306       3.717  -1.000   3.985  0.00  0.00      PROA  
ATOM   4323  N   THR P 307       5.902  -1.139   3.727  0.00  0.00      PROA  
ATOM   4324  HN  THR P 307       6.755  -1.004   3.230  0.00  0.00      PROA  
ATOM   4325  CA  THR P 307       6.109  -1.148   5.201  0.00  0.00      PROA  
ATOM   4326  HA  THR P 307       5.466  -1.968   5.485  0.00  0.00      PROA  
ATOM   4327  CB  THR P 307       7.535  -1.437   5.702  0.00  0.00      PROA  
ATOM   4328  HB  THR P 307       8.215  -0.604   5.422  0.00  0.00      PROA  
ATOM   4329  OG1 THR P 307       8.045  -2.510   4.869  0.00  0.00      PROA  
ATOM   4330  HG1 THR P 307       8.484  -2.160   4.091  0.00  0.00      PROA  
ATOM   4331  CG2 THR P 307       7.617  -1.994   7.115  0.00  0.00      PROA  
ATOM   4332 HG21 THR P 307       6.885  -2.821   7.238  0.00  0.00      PROA  
ATOM   4333 HG22 THR P 307       7.472  -1.242   7.920  0.00  0.00      PROA  
ATOM   4334 HG23 THR P 307       8.608  -2.439   7.343  0.00  0.00      PROA  
ATOM   4335  C   THR P 307       5.643   0.095   5.842  0.00  0.00      PROA  
ATOM   4336  O   THR P 307       5.051   0.134   6.902  0.00  0.00      PROA  
ATOM   4337  N   LEU P 308       5.793   1.267   5.184  0.00  0.00      PROA  
ATOM   4338  HN  LEU P 308       6.305   1.332   4.331  0.00  0.00      PROA  
ATOM   4339  CA  LEU P 308       5.235   2.493   5.743  0.00  0.00      PROA  
ATOM   4340  HA  LEU P 308       5.452   2.467   6.800  0.00  0.00      PROA  
ATOM   4341  CB  LEU P 308       5.886   3.771   5.023  0.00  0.00      PROA  
ATOM   4342  HB1 LEU P 308       5.291   4.681   5.254  0.00  0.00      PROA  
ATOM   4343  HB2 LEU P 308       5.896   3.588   3.927  0.00  0.00      PROA  
ATOM   4344  CG  LEU P 308       7.309   3.958   5.567  0.00  0.00      PROA  
ATOM   4345  HG  LEU P 308       7.985   3.149   5.215  0.00  0.00      PROA  
ATOM   4346  CD1 LEU P 308       7.837   5.230   4.813  0.00  0.00      PROA  
ATOM   4347 HD11 LEU P 308       7.281   6.158   5.065  0.00  0.00      PROA  
ATOM   4348 HD12 LEU P 308       7.784   4.865   3.765  0.00  0.00      PROA  
ATOM   4349 HD13 LEU P 308       8.938   5.321   4.929  0.00  0.00      PROA  
ATOM   4350  CD2 LEU P 308       7.395   4.181   7.107  0.00  0.00      PROA  
ATOM   4351 HD21 LEU P 308       7.184   3.303   7.753  0.00  0.00      PROA  
ATOM   4352 HD22 LEU P 308       6.766   5.060   7.365  0.00  0.00      PROA  
ATOM   4353 HD23 LEU P 308       8.416   4.421   7.472  0.00  0.00      PROA  
ATOM   4354  C   LEU P 308       3.714   2.584   5.714  0.00  0.00      PROA  
ATOM   4355  O   LEU P 308       3.015   3.147   6.539  0.00  0.00      PROA  
ATOM   4356  N   LEU P 309       3.032   1.998   4.673  0.00  0.00      PROA  
ATOM   4357  HN  LEU P 309       3.587   1.749   3.883  0.00  0.00      PROA  
ATOM   4358  CA  LEU P 309       1.635   1.913   4.509  0.00  0.00      PROA  
ATOM   4359  HA  LEU P 309       1.161   2.881   4.436  0.00  0.00      PROA  
ATOM   4360  CB  LEU P 309       1.409   1.363   3.096  0.00  0.00      PROA  
ATOM   4361  HB1 LEU P 309       1.930   0.386   3.186  0.00  0.00      PROA  
ATOM   4362  HB2 LEU P 309       2.036   1.921   2.368  0.00  0.00      PROA  
ATOM   4363  CG  LEU P 309      -0.083   1.207   2.560  0.00  0.00      PROA  
ATOM   4364  HG  LEU P 309      -0.617   0.668   3.372  0.00  0.00      PROA  
ATOM   4365  CD1 LEU P 309      -0.747   2.623   2.321  0.00  0.00      PROA  
ATOM   4366 HD11 LEU P 309      -1.784   2.442   1.967  0.00  0.00      PROA  
ATOM   4367 HD12 LEU P 309      -0.211   2.935   1.399  0.00  0.00      PROA  
ATOM   4368 HD13 LEU P 309      -0.646   3.271   3.218  0.00  0.00      PROA  
ATOM   4369  CD2 LEU P 309      -0.256   0.378   1.249  0.00  0.00      PROA  
ATOM   4370 HD21 LEU P 309       0.242  -0.610   1.354  0.00  0.00      PROA  
ATOM   4371 HD22 LEU P 309       0.189   0.836   0.340  0.00  0.00      PROA  
ATOM   4372 HD23 LEU P 309      -1.301   0.219   0.908  0.00  0.00      PROA  
ATOM   4373  C   LEU P 309       1.069   1.006   5.629  0.00  0.00      PROA  
ATOM   4374  O   LEU P 309       0.120   1.393   6.302  0.00  0.00      PROA  
ATOM   4375  N   THR P 310       1.698  -0.185   5.935  0.00  0.00      PROA  
ATOM   4376  HN  THR P 310       2.444  -0.514   5.362  0.00  0.00      PROA  
ATOM   4377  CA  THR P 310       1.401  -1.127   6.940  0.00  0.00      PROA  
ATOM   4378  HA  THR P 310       0.328  -1.224   7.023  0.00  0.00      PROA  
ATOM   4379  CB  THR P 310       2.009  -2.523   6.764  0.00  0.00      PROA  
ATOM   4380  HB  THR P 310       1.934  -3.149   7.679  0.00  0.00      PROA  
ATOM   4381  OG1 THR P 310       3.376  -2.485   6.372  0.00  0.00      PROA  
ATOM   4382  HG1 THR P 310       3.491  -2.137   5.485  0.00  0.00      PROA  
ATOM   4383  CG2 THR P 310       1.241  -3.331   5.666  0.00  0.00      PROA  
ATOM   4384 HG21 THR P 310       1.775  -4.294   5.520  0.00  0.00      PROA  
ATOM   4385 HG22 THR P 310       1.260  -2.706   4.748  0.00  0.00      PROA  
ATOM   4386 HG23 THR P 310       0.222  -3.537   6.058  0.00  0.00      PROA  
ATOM   4387  C   THR P 310       1.622  -0.624   8.368  0.00  0.00      PROA  
ATOM   4388  O   THR P 310       0.802  -0.703   9.282  0.00  0.00      PROA  
ATOM   4389  N   LEU P 311       2.772  -0.014   8.524  0.00  0.00      PROA  
ATOM   4390  HN  LEU P 311       3.374   0.222   7.764  0.00  0.00      PROA  
ATOM   4391  CA  LEU P 311       3.246   0.391   9.863  0.00  0.00      PROA  
ATOM   4392  HA  LEU P 311       2.668  -0.112  10.624  0.00  0.00      PROA  
ATOM   4393  CB  LEU P 311       4.685  -0.265  10.087  0.00  0.00      PROA  
ATOM   4394  HB1 LEU P 311       5.090   0.069  11.066  0.00  0.00      PROA  
ATOM   4395  HB2 LEU P 311       5.429   0.157   9.377  0.00  0.00      PROA  
ATOM   4396  CG  LEU P 311       4.733  -1.816   9.957  0.00  0.00      PROA  
ATOM   4397  HG  LEU P 311       4.670  -2.118   8.890  0.00  0.00      PROA  
ATOM   4398  CD1 LEU P 311       6.005  -2.308  10.409  0.00  0.00      PROA  
ATOM   4399 HD11 LEU P 311       5.969  -3.384  10.682  0.00  0.00      PROA  
ATOM   4400 HD12 LEU P 311       6.250  -1.909  11.417  0.00  0.00      PROA  
ATOM   4401 HD13 LEU P 311       6.902  -2.240   9.757  0.00  0.00      PROA  
ATOM   4402  CD2 LEU P 311       3.645  -2.454  10.876  0.00  0.00      PROA  
ATOM   4403 HD21 LEU P 311       3.841  -2.153  11.927  0.00  0.00      PROA  
ATOM   4404 HD22 LEU P 311       3.757  -3.557  10.803  0.00  0.00      PROA  
ATOM   4405 HD23 LEU P 311       2.587  -2.216  10.632  0.00  0.00      PROA  
ATOM   4406  C   LEU P 311       3.331   1.863  10.230  0.00  0.00      PROA  
ATOM   4407  O   LEU P 311       3.566   2.200  11.393  0.00  0.00      PROA  
ATOM   4408  N   LEU P 312       3.045   2.799   9.292  0.00  0.00      PROA  
ATOM   4409  HN  LEU P 312       2.868   2.650   8.322  0.00  0.00      PROA  
ATOM   4410  CA  LEU P 312       2.950   4.261   9.557  0.00  0.00      PROA  
ATOM   4411  HA  LEU P 312       3.790   4.630  10.128  0.00  0.00      PROA  
ATOM   4412  CB  LEU P 312       2.964   5.198   8.314  0.00  0.00      PROA  
ATOM   4413  HB1 LEU P 312       2.086   5.003   7.661  0.00  0.00      PROA  
ATOM   4414  HB2 LEU P 312       3.823   4.904   7.673  0.00  0.00      PROA  
ATOM   4415  CG  LEU P 312       3.149   6.726   8.602  0.00  0.00      PROA  
ATOM   4416  HG  LEU P 312       2.322   7.061   9.264  0.00  0.00      PROA  
ATOM   4417  CD1 LEU P 312       4.543   6.953   9.255  0.00  0.00      PROA  
ATOM   4418 HD11 LEU P 312       4.531   7.258  10.323  0.00  0.00      PROA  
ATOM   4419 HD12 LEU P 312       4.915   7.873   8.755  0.00  0.00      PROA  
ATOM   4420 HD13 LEU P 312       5.159   6.044   9.087  0.00  0.00      PROA  
ATOM   4421  CD2 LEU P 312       3.167   7.456   7.264  0.00  0.00      PROA  
ATOM   4422 HD21 LEU P 312       3.344   8.553   7.246  0.00  0.00      PROA  
ATOM   4423 HD22 LEU P 312       2.113   7.298   6.948  0.00  0.00      PROA  
ATOM   4424 HD23 LEU P 312       3.842   7.030   6.491  0.00  0.00      PROA  
ATOM   4425  C   LEU P 312       1.869   4.689  10.513  0.00  0.00      PROA  
ATOM   4426  O   LEU P 312       2.235   5.434  11.415  0.00  0.00      PROA  
ATOM   4427  N   PRO P 313       0.592   4.282  10.445  0.00  0.00      PROA  
ATOM   4428  CD  PRO P 313      -0.187   4.092   9.250  0.00  0.00      PROA  
ATOM   4429  HD1 PRO P 313       0.241   3.204   8.739  0.00  0.00      PROA  
ATOM   4430  HD2 PRO P 313       0.013   4.970   8.598  0.00  0.00      PROA  
ATOM   4431  CA  PRO P 313      -0.315   4.307  11.559  0.00  0.00      PROA  
ATOM   4432  HA  PRO P 313      -0.661   5.301  11.803  0.00  0.00      PROA  
ATOM   4433  CB  PRO P 313      -1.567   3.537  11.086  0.00  0.00      PROA  
ATOM   4434  HB1 PRO P 313      -2.506   3.642  11.670  0.00  0.00      PROA  
ATOM   4435  HB2 PRO P 313      -1.355   2.446  11.087  0.00  0.00      PROA  
ATOM   4436  CG  PRO P 313      -1.694   4.024   9.708  0.00  0.00      PROA  
ATOM   4437  HG1 PRO P 313      -2.401   3.361   9.164  0.00  0.00      PROA  
ATOM   4438  HG2 PRO P 313      -2.076   5.049   9.511  0.00  0.00      PROA  
ATOM   4439  C   PRO P 313       0.350   3.872  12.872  0.00  0.00      PROA  
ATOM   4440  O   PRO P 313       0.321   4.660  13.849  0.00  0.00      PROA  
ATOM   4441  N   THR P 314       0.952   2.645  12.992  0.00  0.00      PROA  
ATOM   4442  HN  THR P 314       0.892   1.931  12.298  0.00  0.00      PROA  
ATOM   4443  CA  THR P 314       1.585   2.214  14.233  0.00  0.00      PROA  
ATOM   4444  HA  THR P 314       0.850   2.231  15.025  0.00  0.00      PROA  
ATOM   4445  CB  THR P 314       2.075   0.776  14.154  0.00  0.00      PROA  
ATOM   4446  HB  THR P 314       2.582   0.727  13.166  0.00  0.00      PROA  
ATOM   4447  OG1 THR P 314       1.087  -0.170  14.199  0.00  0.00      PROA  
ATOM   4448  HG1 THR P 314       0.480   0.064  13.494  0.00  0.00      PROA  
ATOM   4449  CG2 THR P 314       3.130   0.399  15.213  0.00  0.00      PROA  
ATOM   4450 HG21 THR P 314       3.409  -0.668  15.081  0.00  0.00      PROA  
ATOM   4451 HG22 THR P 314       2.725   0.666  16.213  0.00  0.00      PROA  
ATOM   4452 HG23 THR P 314       4.081   0.893  14.920  0.00  0.00      PROA  
ATOM   4453  C   THR P 314       2.628   3.126  14.727  0.00  0.00      PROA  
ATOM   4454  O   THR P 314       2.572   3.542  15.852  0.00  0.00      PROA  
ATOM   4455  N   TYR P 315       3.588   3.579  13.827  0.00  0.00      PROA  
ATOM   4456  HN  TYR P 315       3.514   3.188  12.913  0.00  0.00      PROA  
ATOM   4457  CA  TYR P 315       4.696   4.399  14.185  0.00  0.00      PROA  
ATOM   4458  HA  TYR P 315       5.269   3.845  14.914  0.00  0.00      PROA  
ATOM   4459  CB  TYR P 315       5.674   4.594  12.960  0.00  0.00      PROA  
ATOM   4460  HB1 TYR P 315       4.964   5.004  12.211  0.00  0.00      PROA  
ATOM   4461  HB2 TYR P 315       6.075   3.695  12.444  0.00  0.00      PROA  
ATOM   4462  CG  TYR P 315       6.781   5.654  13.212  0.00  0.00      PROA  
ATOM   4463  CD1 TYR P 315       7.893   5.337  13.959  0.00  0.00      PROA  
ATOM   4464  HD1 TYR P 315       7.762   4.392  14.466  0.00  0.00      PROA  
ATOM   4465  CE1 TYR P 315       8.997   6.169  14.234  0.00  0.00      PROA  
ATOM   4466  HE1 TYR P 315       9.854   5.823  14.791  0.00  0.00      PROA  
ATOM   4467  CZ  TYR P 315       8.913   7.480  13.708  0.00  0.00      PROA  
ATOM   4468  OH  TYR P 315       9.941   8.412  13.887  0.00  0.00      PROA  
ATOM   4469  HH  TYR P 315       9.981   9.077  13.197  0.00  0.00      PROA  
ATOM   4470  CD2 TYR P 315       6.734   6.916  12.592  0.00  0.00      PROA  
ATOM   4471  HD2 TYR P 315       5.910   7.260  11.984  0.00  0.00      PROA  
ATOM   4472  CE2 TYR P 315       7.777   7.849  12.924  0.00  0.00      PROA  
ATOM   4473  HE2 TYR P 315       7.764   8.859  12.541  0.00  0.00      PROA  
ATOM   4474  C   TYR P 315       4.276   5.716  14.782  0.00  0.00      PROA  
ATOM   4475  O   TYR P 315       4.749   6.217  15.833  0.00  0.00      PROA  
ATOM   4476  N   MET P 316       3.202   6.331  14.128  0.00  0.00      PROA  
ATOM   4477  HN  MET P 316       2.818   5.836  13.353  0.00  0.00      PROA  
ATOM   4478  CA  MET P 316       2.508   7.544  14.473  0.00  0.00      PROA  
ATOM   4479  HA  MET P 316       3.322   8.245  14.577  0.00  0.00      PROA  
ATOM   4480  CB  MET P 316       1.525   8.093  13.421  0.00  0.00      PROA  
ATOM   4481  HB1 MET P 316       0.784   8.867  13.713  0.00  0.00      PROA  
ATOM   4482  HB2 MET P 316       0.914   7.215  13.119  0.00  0.00      PROA  
ATOM   4483  CG  MET P 316       2.290   8.657  12.190  0.00  0.00      PROA  
ATOM   4484  HG1 MET P 316       2.818   7.780  11.758  0.00  0.00      PROA  
ATOM   4485  HG2 MET P 316       2.985   9.454  12.530  0.00  0.00      PROA  
ATOM   4486  SD  MET P 316       1.168   9.332  10.891  0.00  0.00      PROA  
ATOM   4487  CE  MET P 316       2.247  10.490  10.072  0.00  0.00      PROA  
ATOM   4488  HE1 MET P 316       1.894  10.555   9.020  0.00  0.00      PROA  
ATOM   4489  HE2 MET P 316       3.266  10.054   9.988  0.00  0.00      PROA  
ATOM   4490  HE3 MET P 316       2.266  11.503  10.528  0.00  0.00      PROA  
ATOM   4491  C   MET P 316       1.801   7.542  15.812  0.00  0.00      PROA  
ATOM   4492  O   MET P 316       2.130   8.400  16.624  0.00  0.00      PROA  
ATOM   4493  N   LYS P 317       1.032   6.468  16.119  0.00  0.00      PROA  
ATOM   4494  HN  LYS P 317       0.784   5.748  15.475  0.00  0.00      PROA  
ATOM   4495  CA  LYS P 317       0.466   6.285  17.431  0.00  0.00      PROA  
ATOM   4496  HA  LYS P 317       0.101   7.266  17.697  0.00  0.00      PROA  
ATOM   4497  CB  LYS P 317      -0.702   5.200  17.417  0.00  0.00      PROA  
ATOM   4498  HB1 LYS P 317      -0.303   4.253  16.995  0.00  0.00      PROA  
ATOM   4499  HB2 LYS P 317      -1.317   5.668  16.619  0.00  0.00      PROA  
ATOM   4500  CG  LYS P 317      -1.504   5.016  18.636  0.00  0.00      PROA  
ATOM   4501  HG1 LYS P 317      -2.426   4.429  18.438  0.00  0.00      PROA  
ATOM   4502  HG2 LYS P 317      -1.819   5.949  19.150  0.00  0.00      PROA  
ATOM   4503  CD  LYS P 317      -0.793   4.112  19.587  0.00  0.00      PROA  
ATOM   4504  HD1 LYS P 317      -0.202   4.571  20.409  0.00  0.00      PROA  
ATOM   4505  HD2 LYS P 317      -0.103   3.377  19.120  0.00  0.00      PROA  
ATOM   4506  CE  LYS P 317      -1.830   3.219  20.368  0.00  0.00      PROA  
ATOM   4507  HE1 LYS P 317      -2.285   2.492  19.662  0.00  0.00      PROA  
ATOM   4508  HE2 LYS P 317      -2.625   3.810  20.872  0.00  0.00      PROA  
ATOM   4509  NZ  LYS P 317      -1.139   2.514  21.523  0.00  0.00      PROA  
ATOM   4510  HZ1 LYS P 317      -1.164   2.922  22.479  0.00  0.00      PROA  
ATOM   4511  HZ2 LYS P 317      -0.152   2.396  21.216  0.00  0.00      PROA  
ATOM   4512  HZ3 LYS P 317      -1.556   1.562  21.566  0.00  0.00      PROA  
ATOM   4513  C   LYS P 317       1.536   5.949  18.534  0.00  0.00      PROA  
ATOM   4514  O   LYS P 317       1.727   6.687  19.515  0.00  0.00      PROA  
ATOM   4515  N   GLU P 318       2.334   4.880  18.325  0.00  0.00      PROA  
ATOM   4516  HN  GLU P 318       2.213   4.336  17.498  0.00  0.00      PROA  
ATOM   4517  CA  GLU P 318       3.243   4.366  19.279  0.00  0.00      PROA  
ATOM   4518  HA  GLU P 318       2.709   4.165  20.196  0.00  0.00      PROA  
ATOM   4519  CB  GLU P 318       3.793   2.972  18.799  0.00  0.00      PROA  
ATOM   4520  HB1 GLU P 318       4.707   2.702  19.370  0.00  0.00      PROA  
ATOM   4521  HB2 GLU P 318       4.071   3.077  17.728  0.00  0.00      PROA  
ATOM   4522  CG  GLU P 318       2.682   1.868  18.785  0.00  0.00      PROA  
ATOM   4523  HG1 GLU P 318       3.257   0.975  18.460  0.00  0.00      PROA  
ATOM   4524  HG2 GLU P 318       1.805   2.182  18.178  0.00  0.00      PROA  
ATOM   4525  CD  GLU P 318       2.066   1.489  20.101  0.00  0.00      PROA  
ATOM   4526  OE1 GLU P 318       1.516   2.360  20.851  0.00  0.00      PROA  
ATOM   4527  OE2 GLU P 318       2.074   0.254  20.487  0.00  0.00      PROA  
ATOM   4528  C   GLU P 318       4.407   5.250  19.651  0.00  0.00      PROA  
ATOM   4529  O   GLU P 318       4.680   5.457  20.852  0.00  0.00      PROA  
ATOM   4530  N   ILE P 319       5.020   5.998  18.715  0.00  0.00      PROA  
ATOM   4531  HN  ILE P 319       4.786   5.827  17.761  0.00  0.00      PROA  
ATOM   4532  CA  ILE P 319       6.183   6.796  18.959  0.00  0.00      PROA  
ATOM   4533  HA  ILE P 319       6.513   6.568  19.962  0.00  0.00      PROA  
ATOM   4534  CB  ILE P 319       7.248   6.606  17.821  0.00  0.00      PROA  
ATOM   4535  HB  ILE P 319       6.966   7.040  16.838  0.00  0.00      PROA  
ATOM   4536  CG2 ILE P 319       8.576   7.392  18.167  0.00  0.00      PROA  
ATOM   4537 HG21 ILE P 319       8.733   7.207  19.252  0.00  0.00      PROA  
ATOM   4538 HG22 ILE P 319       8.364   8.482  18.120  0.00  0.00      PROA  
ATOM   4539 HG23 ILE P 319       9.355   7.073  17.443  0.00  0.00      PROA  
ATOM   4540  CG1 ILE P 319       7.508   5.083  17.647  0.00  0.00      PROA  
ATOM   4541 HG11 ILE P 319       8.338   4.969  16.917  0.00  0.00      PROA  
ATOM   4542 HG12 ILE P 319       6.627   4.671  17.110  0.00  0.00      PROA  
ATOM   4543  CD  ILE P 319       7.851   4.298  18.864  0.00  0.00      PROA  
ATOM   4544  HD1 ILE P 319       8.007   3.287  18.430  0.00  0.00      PROA  
ATOM   4545  HD2 ILE P 319       7.018   4.221  19.594  0.00  0.00      PROA  
ATOM   4546  HD3 ILE P 319       8.794   4.441  19.434  0.00  0.00      PROA  
ATOM   4547  C   ILE P 319       5.906   8.314  19.126  0.00  0.00      PROA  
ATOM   4548  O   ILE P 319       6.244   9.019  20.074  0.00  0.00      PROA  
ATOM   4549  N   LEU P 320       5.234   8.855  18.102  0.00  0.00      PROA  
ATOM   4550  HN  LEU P 320       4.859   8.321  17.348  0.00  0.00      PROA  
ATOM   4551  CA  LEU P 320       4.829  10.277  17.972  0.00  0.00      PROA  
ATOM   4552  HA  LEU P 320       5.633  10.917  18.305  0.00  0.00      PROA  
ATOM   4553  CB  LEU P 320       4.717  10.688  16.443  0.00  0.00      PROA  
ATOM   4554  HB1 LEU P 320       4.434  11.757  16.328  0.00  0.00      PROA  
ATOM   4555  HB2 LEU P 320       3.926  10.010  16.059  0.00  0.00      PROA  
ATOM   4556  CG  LEU P 320       6.061  10.526  15.586  0.00  0.00      PROA  
ATOM   4557  HG  LEU P 320       6.367   9.459  15.622  0.00  0.00      PROA  
ATOM   4558  CD1 LEU P 320       5.766  10.990  14.110  0.00  0.00      PROA  
ATOM   4559 HD11 LEU P 320       4.864  10.601  13.591  0.00  0.00      PROA  
ATOM   4560 HD12 LEU P 320       6.614  10.912  13.397  0.00  0.00      PROA  
ATOM   4561 HD13 LEU P 320       5.489  12.058  13.980  0.00  0.00      PROA  
ATOM   4562  CD2 LEU P 320       7.238  11.368  16.014  0.00  0.00      PROA  
ATOM   4563 HD21 LEU P 320       8.214  11.195  15.512  0.00  0.00      PROA  
ATOM   4564 HD22 LEU P 320       7.413  11.169  17.093  0.00  0.00      PROA  
ATOM   4565 HD23 LEU P 320       7.064  12.463  15.947  0.00  0.00      PROA  
ATOM   4566  C   LEU P 320       3.569  10.754  18.728  0.00  0.00      PROA  
ATOM   4567  O   LEU P 320       3.351  11.920  18.968  0.00  0.00      PROA  
ATOM   4568  N   ARG P 321       2.776   9.760  19.110  0.00  0.00      PROA  
ATOM   4569  HN  ARG P 321       3.011   8.802  18.965  0.00  0.00      PROA  
ATOM   4570  CA  ARG P 321       1.644   9.919  20.087  0.00  0.00      PROA  
ATOM   4571  HA  ARG P 321       1.363   8.924  20.399  0.00  0.00      PROA  
ATOM   4572  CB  ARG P 321       2.101  10.674  21.351  0.00  0.00      PROA  
ATOM   4573  HB1 ARG P 321       1.330  10.705  22.151  0.00  0.00      PROA  
ATOM   4574  HB2 ARG P 321       2.210  11.745  21.075  0.00  0.00      PROA  
ATOM   4575  CG  ARG P 321       3.408  10.177  21.829  0.00  0.00      PROA  
ATOM   4576  HG1 ARG P 321       3.630  10.806  22.717  0.00  0.00      PROA  
ATOM   4577  HG2 ARG P 321       4.286  10.263  21.154  0.00  0.00      PROA  
ATOM   4578  CD  ARG P 321       3.525   8.694  22.224  0.00  0.00      PROA  
ATOM   4579  HD1 ARG P 321       4.519   8.511  22.686  0.00  0.00      PROA  
ATOM   4580  HD2 ARG P 321       3.384   7.903  21.457  0.00  0.00      PROA  
ATOM   4581  NE  ARG P 321       2.399   8.451  23.273  0.00  0.00      PROA  
ATOM   4582  HE  ARG P 321       2.395   8.907  24.163  0.00  0.00      PROA  
ATOM   4583  CZ  ARG P 321       1.316   7.689  23.245  0.00  0.00      PROA  
ATOM   4584  NH1 ARG P 321       0.943   7.001  22.243  0.00  0.00      PROA  
ATOM   4585 HH11 ARG P 321       0.027   6.605  22.184  0.00  0.00      PROA  
ATOM   4586 HH12 ARG P 321       1.427   7.092  21.372  0.00  0.00      PROA  
ATOM   4587  NH2 ARG P 321       0.625   7.760  24.414  0.00  0.00      PROA  
ATOM   4588 HH21 ARG P 321       0.776   8.550  25.009  0.00  0.00      PROA  
ATOM   4589 HH22 ARG P 321      -0.308   7.444  24.238  0.00  0.00      PROA  
ATOM   4590  C   ARG P 321       0.352  10.449  19.497  0.00  0.00      PROA  
ATOM   4591  O   ARG P 321      -0.501  10.863  20.282  0.00  0.00      PROA  
ATOM   4592  N   PHE P 322       0.294  10.502  18.157  0.00  0.00      PROA  
ATOM   4593  HN  PHE P 322       1.115  10.154  17.710  0.00  0.00      PROA  
ATOM   4594  CA  PHE P 322      -0.924  10.956  17.437  0.00  0.00      PROA  
ATOM   4595  HA  PHE P 322      -1.171  11.835  18.015  0.00  0.00      PROA  
ATOM   4596  CB  PHE P 322      -0.657  11.255  16.010  0.00  0.00      PROA  
ATOM   4597  HB1 PHE P 322      -1.556  11.563  15.434  0.00  0.00      PROA  
ATOM   4598  HB2 PHE P 322      -0.355  10.401  15.367  0.00  0.00      PROA  
ATOM   4599  CG  PHE P 322       0.358  12.368  15.740  0.00  0.00      PROA  
ATOM   4600  CD1 PHE P 322       0.183  13.661  16.267  0.00  0.00      PROA  
ATOM   4601  HD1 PHE P 322      -0.628  13.994  16.898  0.00  0.00      PROA  
ATOM   4602  CE1 PHE P 322       1.083  14.610  15.985  0.00  0.00      PROA  
ATOM   4603  HE1 PHE P 322       0.850  15.630  16.256  0.00  0.00      PROA  
ATOM   4604  CZ  PHE P 322       2.303  14.316  15.342  0.00  0.00      PROA  
ATOM   4605  HZ  PHE P 322       3.043  15.102  15.330  0.00  0.00      PROA  
ATOM   4606  CD2 PHE P 322       1.471  12.083  14.981  0.00  0.00      PROA  
ATOM   4607  HD2 PHE P 322       1.568  11.089  14.569  0.00  0.00      PROA  
ATOM   4608  CE2 PHE P 322       2.496  12.996  14.768  0.00  0.00      PROA  
ATOM   4609  HE2 PHE P 322       3.434  12.740  14.298  0.00  0.00      PROA  
ATOM   4610  C   PHE P 322      -2.105  10.032  17.622  0.00  0.00      PROA  
ATOM   4611  O   PHE P 322      -2.016   8.796  17.621  0.00  0.00      PROA  
ATOM   4612  N   ASN P 323      -3.303  10.566  17.846  0.00  0.00      PROA  
ATOM   4613  HN  ASN P 323      -3.512  11.520  17.650  0.00  0.00      PROA  
ATOM   4614  CA  ASN P 323      -4.490   9.814  17.982  0.00  0.00      PROA  
ATOM   4615  HA  ASN P 323      -4.299   8.846  18.420  0.00  0.00      PROA  
ATOM   4616  CB  ASN P 323      -5.540  10.491  18.853  0.00  0.00      PROA  
ATOM   4617  HB1 ASN P 323      -5.892  11.402  18.323  0.00  0.00      PROA  
ATOM   4618  HB2 ASN P 323      -5.090  10.856  19.800  0.00  0.00      PROA  
ATOM   4619  CG  ASN P 323      -6.698   9.639  19.217  0.00  0.00      PROA  
ATOM   4620  OD1 ASN P 323      -6.606   8.500  19.627  0.00  0.00      PROA  
ATOM   4621  ND2 ASN P 323      -7.870  10.266  19.131  0.00  0.00      PROA  
ATOM   4622 HD21 ASN P 323      -7.901  11.159  18.683  0.00  0.00      PROA  
ATOM   4623 HD22 ASN P 323      -8.645   9.745  19.489  0.00  0.00      PROA  
ATOM   4624  C   ASN P 323      -5.086   9.621  16.603  0.00  0.00      PROA  
ATOM   4625  O   ASN P 323      -4.801  10.323  15.649  0.00  0.00      PROA  
ATOM   4626  N   VAL P 324      -5.909   8.574  16.464  0.00  0.00      PROA  
ATOM   4627  HN  VAL P 324      -5.904   7.975  17.260  0.00  0.00      PROA  
ATOM   4628  CA  VAL P 324      -6.360   8.022  15.232  0.00  0.00      PROA  
ATOM   4629  HA  VAL P 324      -5.443   7.660  14.790  0.00  0.00      PROA  
ATOM   4630  CB  VAL P 324      -7.149   6.773  15.574  0.00  0.00      PROA  
ATOM   4631  HB  VAL P 324      -6.517   6.123  16.216  0.00  0.00      PROA  
ATOM   4632  CG1 VAL P 324      -8.548   6.998  16.158  0.00  0.00      PROA  
ATOM   4633 HG11 VAL P 324      -9.006   6.058  16.534  0.00  0.00      PROA  
ATOM   4634 HG12 VAL P 324      -9.254   7.393  15.396  0.00  0.00      PROA  
ATOM   4635 HG13 VAL P 324      -8.614   7.693  17.023  0.00  0.00      PROA  
ATOM   4636  CG2 VAL P 324      -7.261   5.819  14.357  0.00  0.00      PROA  
ATOM   4637 HG21 VAL P 324      -7.621   6.390  13.475  0.00  0.00      PROA  
ATOM   4638 HG22 VAL P 324      -7.798   4.866  14.551  0.00  0.00      PROA  
ATOM   4639 HG23 VAL P 324      -6.221   5.513  14.118  0.00  0.00      PROA  
ATOM   4640  C   VAL P 324      -7.055   8.817  14.098  0.00  0.00      PROA  
ATOM   4641  O   VAL P 324      -6.726   8.655  12.926  0.00  0.00      PROA  
ATOM   4642  N   GLN P 325      -7.891   9.790  14.434  0.00  0.00      PROA  
ATOM   4643  HN  GLN P 325      -8.132   9.882  15.397  0.00  0.00      PROA  
ATOM   4644  CA  GLN P 325      -8.352  10.764  13.415  0.00  0.00      PROA  
ATOM   4645  HA  GLN P 325      -8.689  10.153  12.591  0.00  0.00      PROA  
ATOM   4646  CB  GLN P 325      -9.557  11.597  14.026  0.00  0.00      PROA  
ATOM   4647  HB1 GLN P 325      -9.318  11.983  15.040  0.00  0.00      PROA  
ATOM   4648  HB2 GLN P 325     -10.389  10.863  14.079  0.00  0.00      PROA  
ATOM   4649  CG  GLN P 325      -9.908  12.820  13.163  0.00  0.00      PROA  
ATOM   4650  HG1 GLN P 325     -10.323  12.453  12.200  0.00  0.00      PROA  
ATOM   4651  HG2 GLN P 325      -9.005  13.425  12.931  0.00  0.00      PROA  
ATOM   4652  CD  GLN P 325     -10.969  13.701  13.825  0.00  0.00      PROA  
ATOM   4653  OE1 GLN P 325     -10.649  14.425  14.743  0.00  0.00      PROA  
ATOM   4654  NE2 GLN P 325     -12.211  13.638  13.275  0.00  0.00      PROA  
ATOM   4655 HE21 GLN P 325     -13.049  13.956  13.719  0.00  0.00      PROA  
ATOM   4656 HE22 GLN P 325     -12.444  13.075  12.482  0.00  0.00      PROA  
ATOM   4657  C   GLN P 325      -7.192  11.627  12.897  0.00  0.00      PROA  
ATOM   4658  O   GLN P 325      -7.026  11.857  11.702  0.00  0.00      PROA  
ATOM   4659  N   GLU P 326      -6.355  12.165  13.833  0.00  0.00      PROA  
ATOM   4660  HN  GLU P 326      -6.535  11.963  14.792  0.00  0.00      PROA  
ATOM   4661  CA  GLU P 326      -5.217  13.022  13.443  0.00  0.00      PROA  
ATOM   4662  HA  GLU P 326      -5.511  13.773  12.725  0.00  0.00      PROA  
ATOM   4663  CB  GLU P 326      -4.589  13.776  14.631  0.00  0.00      PROA  
ATOM   4664  HB1 GLU P 326      -3.613  14.256  14.407  0.00  0.00      PROA  
ATOM   4665  HB2 GLU P 326      -4.361  12.970  15.360  0.00  0.00      PROA  
ATOM   4666  CG  GLU P 326      -5.655  14.723  15.266  0.00  0.00      PROA  
ATOM   4667  HG1 GLU P 326      -6.646  14.222  15.300  0.00  0.00      PROA  
ATOM   4668  HG2 GLU P 326      -5.505  15.649  14.669  0.00  0.00      PROA  
ATOM   4669  CD  GLU P 326      -5.334  14.977  16.761  0.00  0.00      PROA  
ATOM   4670  OE1 GLU P 326      -4.954  16.142  17.174  0.00  0.00      PROA  
ATOM   4671  OE2 GLU P 326      -5.517  14.049  17.584  0.00  0.00      PROA  
ATOM   4672  C   GLU P 326      -4.186  12.218  12.674  0.00  0.00      PROA  
ATOM   4673  O   GLU P 326      -3.717  12.705  11.653  0.00  0.00      PROA  
ATOM   4674  N   ASN P 327      -3.966  11.014  13.080  0.00  0.00      PROA  
ATOM   4675  HN  ASN P 327      -4.451  10.691  13.889  0.00  0.00      PROA  
ATOM   4676  CA  ASN P 327      -2.997  10.075  12.426  0.00  0.00      PROA  
ATOM   4677  HA  ASN P 327      -2.048  10.591  12.418  0.00  0.00      PROA  
ATOM   4678  CB  ASN P 327      -2.991   8.838  13.406  0.00  0.00      PROA  
ATOM   4679  HB1 ASN P 327      -4.000   8.372  13.408  0.00  0.00      PROA  
ATOM   4680  HB2 ASN P 327      -2.705   9.251  14.397  0.00  0.00      PROA  
ATOM   4681  CG  ASN P 327      -2.047   7.643  13.044  0.00  0.00      PROA  
ATOM   4682  OD1 ASN P 327      -1.389   7.598  11.983  0.00  0.00      PROA  
ATOM   4683  ND2 ASN P 327      -1.968   6.665  13.977  0.00  0.00      PROA  
ATOM   4684 HD21 ASN P 327      -1.260   5.959  13.952  0.00  0.00      PROA  
ATOM   4685 HD22 ASN P 327      -2.409   6.860  14.853  0.00  0.00      PROA  
ATOM   4686  C   ASN P 327      -3.421   9.808  10.947  0.00  0.00      PROA  
ATOM   4687  O   ASN P 327      -2.640   9.956  10.009  0.00  0.00      PROA  
ATOM   4688  N   GLY P 328      -4.681   9.579  10.685  0.00  0.00      PROA  
ATOM   4689  HN  GLY P 328      -5.268   9.636  11.489  0.00  0.00      PROA  
ATOM   4690  CA  GLY P 328      -5.363   9.623   9.431  0.00  0.00      PROA  
ATOM   4691  HA1 GLY P 328      -6.408   9.696   9.694  0.00  0.00      PROA  
ATOM   4692  HA2 GLY P 328      -5.082   8.807   8.782  0.00  0.00      PROA  
ATOM   4693  C   GLY P 328      -5.177  10.894   8.535  0.00  0.00      PROA  
ATOM   4694  O   GLY P 328      -4.779  10.771   7.367  0.00  0.00      PROA  
ATOM   4695  N   PHE P 329      -5.492  12.070   9.078  0.00  0.00      PROA  
ATOM   4696  HN  PHE P 329      -5.905  12.118   9.984  0.00  0.00      PROA  
ATOM   4697  CA  PHE P 329      -5.089  13.310   8.390  0.00  0.00      PROA  
ATOM   4698  HA  PHE P 329      -5.555  13.352   7.416  0.00  0.00      PROA  
ATOM   4699  CB  PHE P 329      -5.351  14.605   9.171  0.00  0.00      PROA  
ATOM   4700  HB1 PHE P 329      -4.914  15.515   8.706  0.00  0.00      PROA  
ATOM   4701  HB2 PHE P 329      -4.751  14.473  10.097  0.00  0.00      PROA  
ATOM   4702  CG  PHE P 329      -6.819  14.877   9.394  0.00  0.00      PROA  
ATOM   4703  CD1 PHE P 329      -7.259  15.302  10.652  0.00  0.00      PROA  
ATOM   4704  HD1 PHE P 329      -6.556  15.567  11.428  0.00  0.00      PROA  
ATOM   4705  CE1 PHE P 329      -8.640  15.467  10.920  0.00  0.00      PROA  
ATOM   4706  HE1 PHE P 329      -8.919  15.892  11.872  0.00  0.00      PROA  
ATOM   4707  CZ  PHE P 329      -9.600  14.910  10.007  0.00  0.00      PROA  
ATOM   4708  HZ  PHE P 329     -10.641  14.825  10.281  0.00  0.00      PROA  
ATOM   4709  CD2 PHE P 329      -7.813  14.577   8.395  0.00  0.00      PROA  
ATOM   4710  HD2 PHE P 329      -7.562  14.352   7.369  0.00  0.00      PROA  
ATOM   4711  CE2 PHE P 329      -9.170  14.485   8.753  0.00  0.00      PROA  
ATOM   4712  HE2 PHE P 329      -9.935  14.125   8.080  0.00  0.00      PROA  
ATOM   4713  C   PHE P 329      -3.598  13.351   8.059  0.00  0.00      PROA  
ATOM   4714  O   PHE P 329      -3.255  13.689   6.921  0.00  0.00      PROA  
ATOM   4715  N   LEU P 330      -2.745  12.976   9.050  0.00  0.00      PROA  
ATOM   4716  HN  LEU P 330      -3.158  12.628   9.887  0.00  0.00      PROA  
ATOM   4717  CA  LEU P 330      -1.233  13.094   8.991  0.00  0.00      PROA  
ATOM   4718  HA  LEU P 330      -1.081  14.100   8.629  0.00  0.00      PROA  
ATOM   4719  CB  LEU P 330      -0.605  13.055  10.379  0.00  0.00      PROA  
ATOM   4720  HB1 LEU P 330       0.505  13.007  10.373  0.00  0.00      PROA  
ATOM   4721  HB2 LEU P 330      -1.013  12.190  10.944  0.00  0.00      PROA  
ATOM   4722  CG  LEU P 330      -0.932  14.307  11.349  0.00  0.00      PROA  
ATOM   4723  HG  LEU P 330      -2.014  14.510  11.205  0.00  0.00      PROA  
ATOM   4724  CD1 LEU P 330      -0.562  14.058  12.834  0.00  0.00      PROA  
ATOM   4725 HD11 LEU P 330      -0.770  14.982  13.415  0.00  0.00      PROA  
ATOM   4726 HD12 LEU P 330       0.537  13.899  12.824  0.00  0.00      PROA  
ATOM   4727 HD13 LEU P 330      -1.129  13.215  13.285  0.00  0.00      PROA  
ATOM   4728  CD2 LEU P 330      -0.150  15.421  10.756  0.00  0.00      PROA  
ATOM   4729 HD21 LEU P 330       0.925  15.152  10.680  0.00  0.00      PROA  
ATOM   4730 HD22 LEU P 330      -0.226  16.306  11.423  0.00  0.00      PROA  
ATOM   4731 HD23 LEU P 330      -0.530  15.701   9.750  0.00  0.00      PROA  
ATOM   4732  C   LEU P 330      -0.508  12.027   8.134  0.00  0.00      PROA  
ATOM   4733  O   LEU P 330       0.547  12.293   7.546  0.00  0.00      PROA  
ATOM   4734  N   SER P 331      -1.079  10.814   8.002  0.00  0.00      PROA  
ATOM   4735  HN  SER P 331      -1.778  10.519   8.649  0.00  0.00      PROA  
ATOM   4736  CA  SER P 331      -0.642   9.822   7.021  0.00  0.00      PROA  
ATOM   4737  HA  SER P 331       0.431   9.919   6.953  0.00  0.00      PROA  
ATOM   4738  CB  SER P 331      -1.046   8.303   7.505  0.00  0.00      PROA  
ATOM   4739  HB1 SER P 331      -0.516   7.902   8.395  0.00  0.00      PROA  
ATOM   4740  HB2 SER P 331      -0.883   7.623   6.642  0.00  0.00      PROA  
ATOM   4741  OG  SER P 331      -2.353   8.271   7.931  0.00  0.00      PROA  
ATOM   4742  HG1 SER P 331      -2.498   8.546   8.839  0.00  0.00      PROA  
ATOM   4743  C   SER P 331      -1.286  10.083   5.630  0.00  0.00      PROA  
ATOM   4744  O   SER P 331      -0.848   9.468   4.684  0.00  0.00      PROA  
ATOM   4745  N   SER P 332      -2.369  10.882   5.424  0.00  0.00      PROA  
ATOM   4746  HN  SER P 332      -2.950  11.070   6.212  0.00  0.00      PROA  
ATOM   4747  CA  SER P 332      -2.918  11.309   4.106  0.00  0.00      PROA  
ATOM   4748  HA  SER P 332      -3.083  10.411   3.528  0.00  0.00      PROA  
ATOM   4749  CB  SER P 332      -4.344  11.880   4.203  0.00  0.00      PROA  
ATOM   4750  HB1 SER P 332      -4.929  11.340   4.978  0.00  0.00      PROA  
ATOM   4751  HB2 SER P 332      -4.846  11.861   3.212  0.00  0.00      PROA  
ATOM   4752  OG  SER P 332      -4.373  13.264   4.611  0.00  0.00      PROA  
ATOM   4753  HG1 SER P 332      -3.945  13.229   5.469  0.00  0.00      PROA  
ATOM   4754  C   SER P 332      -1.858  12.180   3.286  0.00  0.00      PROA  
ATOM   4755  O   SER P 332      -1.658  12.064   2.086  0.00  0.00      PROA  
ATOM   4756  N   LEU P 333      -1.138  13.165   3.948  0.00  0.00      PROA  
ATOM   4757  HN  LEU P 333      -1.362  13.178   4.920  0.00  0.00      PROA  
ATOM   4758  CA  LEU P 333      -0.222  14.133   3.391  0.00  0.00      PROA  
ATOM   4759  HA  LEU P 333      -0.806  14.642   2.639  0.00  0.00      PROA  
ATOM   4760  CB  LEU P 333       0.138  15.128   4.461  0.00  0.00      PROA  
ATOM   4761  HB1 LEU P 333       1.202  15.445   4.473  0.00  0.00      PROA  
ATOM   4762  HB2 LEU P 333      -0.117  14.774   5.482  0.00  0.00      PROA  
ATOM   4763  CG  LEU P 333      -0.691  16.453   4.321  0.00  0.00      PROA  
ATOM   4764  HG  LEU P 333      -0.407  16.901   3.345  0.00  0.00      PROA  
ATOM   4765  CD1 LEU P 333      -2.252  16.380   4.337  0.00  0.00      PROA  
ATOM   4766 HD11 LEU P 333      -2.763  17.364   4.268  0.00  0.00      PROA  
ATOM   4767 HD12 LEU P 333      -2.430  15.884   5.315  0.00  0.00      PROA  
ATOM   4768 HD13 LEU P 333      -2.679  15.673   3.593  0.00  0.00      PROA  
ATOM   4769  CD2 LEU P 333      -0.224  17.452   5.447  0.00  0.00      PROA  
ATOM   4770 HD21 LEU P 333      -0.598  17.028   6.403  0.00  0.00      PROA  
ATOM   4771 HD22 LEU P 333      -0.633  18.443   5.154  0.00  0.00      PROA  
ATOM   4772 HD23 LEU P 333       0.886  17.433   5.495  0.00  0.00      PROA  
ATOM   4773  C   LEU P 333       0.987  13.521   2.575  0.00  0.00      PROA  
ATOM   4774  O   LEU P 333       1.375  14.081   1.544  0.00  0.00      PROA  
ATOM   4775  N   PRO P 334       1.611  12.442   2.991  0.00  0.00      PROA  
ATOM   4776  CD  PRO P 334       1.645  12.036   4.392  0.00  0.00      PROA  
ATOM   4777  HD1 PRO P 334       0.853  11.283   4.589  0.00  0.00      PROA  
ATOM   4778  HD2 PRO P 334       1.452  12.840   5.134  0.00  0.00      PROA  
ATOM   4779  CA  PRO P 334       2.785  11.875   2.267  0.00  0.00      PROA  
ATOM   4780  HA  PRO P 334       3.446  12.696   2.035  0.00  0.00      PROA  
ATOM   4781  CB  PRO P 334       3.300  10.801   3.211  0.00  0.00      PROA  
ATOM   4782  HB1 PRO P 334       4.343  10.422   3.155  0.00  0.00      PROA  
ATOM   4783  HB2 PRO P 334       2.706   9.873   3.064  0.00  0.00      PROA  
ATOM   4784  CG  PRO P 334       2.979  11.336   4.632  0.00  0.00      PROA  
ATOM   4785  HG1 PRO P 334       2.977  10.550   5.417  0.00  0.00      PROA  
ATOM   4786  HG2 PRO P 334       3.746  12.101   4.879  0.00  0.00      PROA  
ATOM   4787  C   PRO P 334       2.384  11.280   0.924  0.00  0.00      PROA  
ATOM   4788  O   PRO P 334       3.080  11.391  -0.122  0.00  0.00      PROA  
ATOM   4789  N   TYR P 335       1.292  10.492   0.934  0.00  0.00      PROA  
ATOM   4790  HN  TYR P 335       0.883  10.258   1.812  0.00  0.00      PROA  
ATOM   4791  CA  TYR P 335       0.647   9.896  -0.254  0.00  0.00      PROA  
ATOM   4792  HA  TYR P 335       1.401   9.421  -0.864  0.00  0.00      PROA  
ATOM   4793  CB  TYR P 335      -0.427   8.787   0.156  0.00  0.00      PROA  
ATOM   4794  HB1 TYR P 335      -0.954   8.253  -0.663  0.00  0.00      PROA  
ATOM   4795  HB2 TYR P 335      -1.159   9.291   0.824  0.00  0.00      PROA  
ATOM   4796  CG  TYR P 335       0.357   7.760   0.975  0.00  0.00      PROA  
ATOM   4797  CD1 TYR P 335       1.428   7.111   0.309  0.00  0.00      PROA  
ATOM   4798  HD1 TYR P 335       1.753   7.318  -0.699  0.00  0.00      PROA  
ATOM   4799  CE1 TYR P 335       2.178   6.303   1.210  0.00  0.00      PROA  
ATOM   4800  HE1 TYR P 335       2.960   5.671   0.816  0.00  0.00      PROA  
ATOM   4801  CZ  TYR P 335       1.880   6.100   2.587  0.00  0.00      PROA  
ATOM   4802  OH  TYR P 335       2.681   5.237   3.347  0.00  0.00      PROA  
ATOM   4803  HH  TYR P 335       3.277   4.775   2.753  0.00  0.00      PROA  
ATOM   4804  CD2 TYR P 335      -0.004   7.516   2.317  0.00  0.00      PROA  
ATOM   4805  HD2 TYR P 335      -0.820   8.057   2.773  0.00  0.00      PROA  
ATOM   4806  CE2 TYR P 335       0.830   6.732   3.155  0.00  0.00      PROA  
ATOM   4807  HE2 TYR P 335       0.558   6.510   4.177  0.00  0.00      PROA  
ATOM   4808  C   TYR P 335       0.052  10.937  -1.116  0.00  0.00      PROA  
ATOM   4809  O   TYR P 335       0.220  10.781  -2.314  0.00  0.00      PROA  
ATOM   4810  N   LEU P 336      -0.557  12.003  -0.526  0.00  0.00      PROA  
ATOM   4811  HN  LEU P 336      -0.810  11.918   0.435  0.00  0.00      PROA  
ATOM   4812  CA  LEU P 336      -1.115  13.077  -1.241  0.00  0.00      PROA  
ATOM   4813  HA  LEU P 336      -1.783  12.676  -1.989  0.00  0.00      PROA  
ATOM   4814  CB  LEU P 336      -1.948  13.970  -0.234  0.00  0.00      PROA  
ATOM   4815  HB1 LEU P 336      -1.208  14.057   0.590  0.00  0.00      PROA  
ATOM   4816  HB2 LEU P 336      -2.813  13.402   0.170  0.00  0.00      PROA  
ATOM   4817  CG  LEU P 336      -2.409  15.363  -0.772  0.00  0.00      PROA  
ATOM   4818  HG  LEU P 336      -1.539  15.855  -1.257  0.00  0.00      PROA  
ATOM   4819  CD1 LEU P 336      -3.399  15.212  -1.962  0.00  0.00      PROA  
ATOM   4820 HD11 LEU P 336      -4.218  14.556  -1.596  0.00  0.00      PROA  
ATOM   4821 HD12 LEU P 336      -2.973  14.697  -2.850  0.00  0.00      PROA  
ATOM   4822 HD13 LEU P 336      -3.799  16.198  -2.281  0.00  0.00      PROA  
ATOM   4823  CD2 LEU P 336      -3.005  16.246   0.298  0.00  0.00      PROA  
ATOM   4824 HD21 LEU P 336      -4.096  16.128   0.471  0.00  0.00      PROA  
ATOM   4825 HD22 LEU P 336      -2.774  17.331   0.240  0.00  0.00      PROA  
ATOM   4826 HD23 LEU P 336      -2.511  15.962   1.251  0.00  0.00      PROA  
ATOM   4827  C   LEU P 336      -0.049  13.977  -1.953  0.00  0.00      PROA  
ATOM   4828  O   LEU P 336      -0.301  14.239  -3.179  0.00  0.00      PROA  
ATOM   4829  N   GLY P 337       1.057  14.294  -1.250  0.00  0.00      PROA  
ATOM   4830  HN  GLY P 337       1.313  14.110  -0.304  0.00  0.00      PROA  
ATOM   4831  CA  GLY P 337       2.144  14.826  -2.021  0.00  0.00      PROA  
ATOM   4832  HA1 GLY P 337       2.939  14.946  -1.299  0.00  0.00      PROA  
ATOM   4833  HA2 GLY P 337       1.900  15.725  -2.568  0.00  0.00      PROA  
ATOM   4834  C   GLY P 337       2.638  13.931  -3.134  0.00  0.00      PROA  
ATOM   4835  O   GLY P 337       2.761  14.335  -4.240  0.00  0.00      PROA  
ATOM   4836  N   SER P 338       2.702  12.566  -2.817  0.00  0.00      PROA  
ATOM   4837  HN  SER P 338       2.411  12.177  -1.947  0.00  0.00      PROA  
ATOM   4838  CA  SER P 338       3.206  11.610  -3.730  0.00  0.00      PROA  
ATOM   4839  HA  SER P 338       4.195  11.929  -4.023  0.00  0.00      PROA  
ATOM   4840  CB  SER P 338       3.291  10.172  -3.152  0.00  0.00      PROA  
ATOM   4841  HB1 SER P 338       2.303   9.681  -3.015  0.00  0.00      PROA  
ATOM   4842  HB2 SER P 338       3.824  10.216  -2.178  0.00  0.00      PROA  
ATOM   4843  OG  SER P 338       4.056   9.297  -3.965  0.00  0.00      PROA  
ATOM   4844  HG1 SER P 338       4.963   9.368  -3.660  0.00  0.00      PROA  
ATOM   4845  C   SER P 338       2.319  11.560  -4.998  0.00  0.00      PROA  
ATOM   4846  O   SER P 338       2.893  11.424  -6.118  0.00  0.00      PROA  
ATOM   4847  N   TRP P 339       1.024  11.622  -4.824  0.00  0.00      PROA  
ATOM   4848  HN  TRP P 339       0.662  11.796  -3.912  0.00  0.00      PROA  
ATOM   4849  CA  TRP P 339       0.087  11.570  -5.945  0.00  0.00      PROA  
ATOM   4850  HA  TRP P 339       0.369  10.716  -6.542  0.00  0.00      PROA  
ATOM   4851  CB  TRP P 339      -1.337  11.423  -5.426  0.00  0.00      PROA  
ATOM   4852  HB1 TRP P 339      -1.451  12.166  -4.608  0.00  0.00      PROA  
ATOM   4853  HB2 TRP P 339      -1.600  10.444  -4.970  0.00  0.00      PROA  
ATOM   4854  CG  TRP P 339      -2.403  11.689  -6.466  0.00  0.00      PROA  
ATOM   4855  CD1 TRP P 339      -2.463  11.209  -7.784  0.00  0.00      PROA  
ATOM   4856  HD1 TRP P 339      -1.705  10.556  -8.191  0.00  0.00      PROA  
ATOM   4857  NE1 TRP P 339      -3.604  11.653  -8.359  0.00  0.00      PROA  
ATOM   4858  HE1 TRP P 339      -3.870  11.422  -9.269  0.00  0.00      PROA  
ATOM   4859  CE2 TRP P 339      -4.331  12.317  -7.424  0.00  0.00      PROA  
ATOM   4860  CD2 TRP P 339      -3.533  12.459  -6.255  0.00  0.00      PROA  
ATOM   4861  CE3 TRP P 339      -3.994  13.197  -5.151  0.00  0.00      PROA  
ATOM   4862  HE3 TRP P 339      -3.352  13.048  -4.296  0.00  0.00      PROA  
ATOM   4863  CZ3 TRP P 339      -5.017  14.086  -5.308  0.00  0.00      PROA  
ATOM   4864  HZ3 TRP P 339      -5.315  14.664  -4.447  0.00  0.00      PROA  
ATOM   4865  CZ2 TRP P 339      -5.406  13.109  -7.531  0.00  0.00      PROA  
ATOM   4866  HZ2 TRP P 339      -6.003  13.143  -8.431  0.00  0.00      PROA  
ATOM   4867  CH2 TRP P 339      -5.623  14.145  -6.579  0.00  0.00      PROA  
ATOM   4868  HH2 TRP P 339      -6.459  14.800  -6.779  0.00  0.00      PROA  
ATOM   4869  C   TRP P 339       0.237  12.770  -6.884  0.00  0.00      PROA  
ATOM   4870  O   TRP P 339       0.348  12.648  -8.122  0.00  0.00      PROA  
ATOM   4871  N   LEU P 340       0.411  13.914  -6.270  0.00  0.00      PROA  
ATOM   4872  HN  LEU P 340       0.247  14.046  -5.296  0.00  0.00      PROA  
ATOM   4873  CA  LEU P 340       0.563  15.211  -6.958  0.00  0.00      PROA  
ATOM   4874  HA  LEU P 340      -0.064  15.189  -7.837  0.00  0.00      PROA  
ATOM   4875  CB  LEU P 340       0.134  16.412  -6.136  0.00  0.00      PROA  
ATOM   4876  HB1 LEU P 340       0.189  17.357  -6.718  0.00  0.00      PROA  
ATOM   4877  HB2 LEU P 340       0.926  16.476  -5.360  0.00  0.00      PROA  
ATOM   4878  CG  LEU P 340      -1.278  16.262  -5.594  0.00  0.00      PROA  
ATOM   4879  HG  LEU P 340      -1.480  15.251  -5.182  0.00  0.00      PROA  
ATOM   4880  CD1 LEU P 340      -1.502  17.308  -4.522  0.00  0.00      PROA  
ATOM   4881 HD11 LEU P 340      -0.687  17.257  -3.769  0.00  0.00      PROA  
ATOM   4882 HD12 LEU P 340      -2.441  17.037  -3.994  0.00  0.00      PROA  
ATOM   4883 HD13 LEU P 340      -1.533  18.339  -4.935  0.00  0.00      PROA  
ATOM   4884  CD2 LEU P 340      -2.326  16.469  -6.695  0.00  0.00      PROA  
ATOM   4885 HD21 LEU P 340      -2.224  15.581  -7.355  0.00  0.00      PROA  
ATOM   4886 HD22 LEU P 340      -2.415  17.415  -7.272  0.00  0.00      PROA  
ATOM   4887 HD23 LEU P 340      -3.373  16.254  -6.390  0.00  0.00      PROA  
ATOM   4888  C   LEU P 340       1.962  15.331  -7.627  0.00  0.00      PROA  
ATOM   4889  O   LEU P 340       2.107  15.596  -8.841  0.00  0.00      PROA  
ATOM   4890  N   CYS P 341       3.044  14.896  -6.928  0.00  0.00      PROA  
ATOM   4891  HN  CYS P 341       2.800  14.617  -6.003  0.00  0.00      PROA  
ATOM   4892  CA  CYS P 341       4.349  14.680  -7.558  0.00  0.00      PROA  
ATOM   4893  HA  CYS P 341       4.621  15.640  -7.970  0.00  0.00      PROA  
ATOM   4894  CB  CYS P 341       5.462  14.223  -6.529  0.00  0.00      PROA  
ATOM   4895  HB1 CYS P 341       5.226  13.499  -5.720  0.00  0.00      PROA  
ATOM   4896  HB2 CYS P 341       5.427  15.130  -5.887  0.00  0.00      PROA  
ATOM   4897  SG  CYS P 341       7.124  13.897  -7.144  0.00  0.00      PROA  
ATOM   4898  HG1 CYS P 341       7.544  13.374  -6.001  0.00  0.00      PROA  
ATOM   4899  C   CYS P 341       4.282  13.755  -8.679  0.00  0.00      PROA  
ATOM   4900  O   CYS P 341       4.893  14.151  -9.697  0.00  0.00      PROA  
ATOM   4901  N   MET P 342       3.497  12.616  -8.580  0.00  0.00      PROA  
ATOM   4902  HN  MET P 342       3.099  12.324  -7.713  0.00  0.00      PROA  
ATOM   4903  CA  MET P 342       3.428  11.638  -9.700  0.00  0.00      PROA  
ATOM   4904  HA  MET P 342       4.418  11.230  -9.839  0.00  0.00      PROA  
ATOM   4905  CB  MET P 342       2.536  10.509  -9.293  0.00  0.00      PROA  
ATOM   4906  HB1 MET P 342       1.463  10.788  -9.236  0.00  0.00      PROA  
ATOM   4907  HB2 MET P 342       2.720  10.225  -8.235  0.00  0.00      PROA  
ATOM   4908  CG  MET P 342       2.702   9.282 -10.253  0.00  0.00      PROA  
ATOM   4909  HG1 MET P 342       3.734   8.874 -10.211  0.00  0.00      PROA  
ATOM   4910  HG2 MET P 342       2.626   9.756 -11.255  0.00  0.00      PROA  
ATOM   4911  SD  MET P 342       1.468   7.929  -9.997  0.00  0.00      PROA  
ATOM   4912  CE  MET P 342      -0.095   8.459 -10.801  0.00  0.00      PROA  
ATOM   4913  HE1 MET P 342      -0.830   7.626 -10.783  0.00  0.00      PROA  
ATOM   4914  HE2 MET P 342       0.096   8.900 -11.803  0.00  0.00      PROA  
ATOM   4915  HE3 MET P 342      -0.509   9.256 -10.147  0.00  0.00      PROA  
ATOM   4916  C   MET P 342       2.824  12.246 -11.006  0.00  0.00      PROA  
ATOM   4917  O   MET P 342       3.435  12.079 -12.034  0.00  0.00      PROA  
ATOM   4918  N   ILE P 343       1.700  13.001 -10.894  0.00  0.00      PROA  
ATOM   4919  HN  ILE P 343       1.314  13.213  -9.999  0.00  0.00      PROA  
ATOM   4920  CA  ILE P 343       1.100  13.849 -11.857  0.00  0.00      PROA  
ATOM   4921  HA  ILE P 343       0.752  13.197 -12.644  0.00  0.00      PROA  
ATOM   4922  CB  ILE P 343      -0.138  14.578 -11.231  0.00  0.00      PROA  
ATOM   4923  HB  ILE P 343       0.109  14.855 -10.184  0.00  0.00      PROA  
ATOM   4924  CG2 ILE P 343      -0.660  15.677 -12.169  0.00  0.00      PROA  
ATOM   4925 HG21 ILE P 343       0.149  16.420 -12.341  0.00  0.00      PROA  
ATOM   4926 HG22 ILE P 343      -1.609  16.169 -11.865  0.00  0.00      PROA  
ATOM   4927 HG23 ILE P 343      -0.973  15.270 -13.154  0.00  0.00      PROA  
ATOM   4928  CG1 ILE P 343      -1.271  13.472 -10.918  0.00  0.00      PROA  
ATOM   4929 HG11 ILE P 343      -0.918  12.588 -10.346  0.00  0.00      PROA  
ATOM   4930 HG12 ILE P 343      -1.564  13.015 -11.887  0.00  0.00      PROA  
ATOM   4931  CD  ILE P 343      -2.464  14.083 -10.207  0.00  0.00      PROA  
ATOM   4932  HD1 ILE P 343      -2.590  15.154 -10.472  0.00  0.00      PROA  
ATOM   4933  HD2 ILE P 343      -2.351  14.069  -9.102  0.00  0.00      PROA  
ATOM   4934  HD3 ILE P 343      -3.419  13.638 -10.559  0.00  0.00      PROA  
ATOM   4935  C   ILE P 343       2.149  14.816 -12.524  0.00  0.00      PROA  
ATOM   4936  O   ILE P 343       2.250  14.877 -13.760  0.00  0.00      PROA  
ATOM   4937  N   LEU P 344       2.880  15.581 -11.699  0.00  0.00      PROA  
ATOM   4938  HN  LEU P 344       2.776  15.563 -10.708  0.00  0.00      PROA  
ATOM   4939  CA  LEU P 344       3.826  16.519 -12.193  0.00  0.00      PROA  
ATOM   4940  HA  LEU P 344       3.438  17.146 -12.981  0.00  0.00      PROA  
ATOM   4941  CB  LEU P 344       4.200  17.484 -10.998  0.00  0.00      PROA  
ATOM   4942  HB1 LEU P 344       5.200  17.924 -11.199  0.00  0.00      PROA  
ATOM   4943  HB2 LEU P 344       4.112  16.916 -10.048  0.00  0.00      PROA  
ATOM   4944  CG  LEU P 344       3.325  18.739 -10.777  0.00  0.00      PROA  
ATOM   4945  HG  LEU P 344       3.494  19.489 -11.579  0.00  0.00      PROA  
ATOM   4946  CD1 LEU P 344       1.836  18.536 -10.745  0.00  0.00      PROA  
ATOM   4947 HD11 LEU P 344       1.336  19.324 -10.141  0.00  0.00      PROA  
ATOM   4948 HD12 LEU P 344       1.597  17.617 -10.168  0.00  0.00      PROA  
ATOM   4949 HD13 LEU P 344       1.357  18.387 -11.737  0.00  0.00      PROA  
ATOM   4950  CD2 LEU P 344       3.882  19.434  -9.474  0.00  0.00      PROA  
ATOM   4951 HD21 LEU P 344       3.850  18.704  -8.637  0.00  0.00      PROA  
ATOM   4952 HD22 LEU P 344       3.274  20.330  -9.224  0.00  0.00      PROA  
ATOM   4953 HD23 LEU P 344       4.843  19.968  -9.635  0.00  0.00      PROA  
ATOM   4954  C   LEU P 344       5.039  15.817 -12.809  0.00  0.00      PROA  
ATOM   4955  O   LEU P 344       5.517  16.358 -13.744  0.00  0.00      PROA  
ATOM   4956  N   SER P 345       5.443  14.677 -12.295  0.00  0.00      PROA  
ATOM   4957  HN  SER P 345       4.997  14.320 -11.478  0.00  0.00      PROA  
ATOM   4958  CA  SER P 345       6.577  13.863 -12.825  0.00  0.00      PROA  
ATOM   4959  HA  SER P 345       7.415  14.536 -12.935  0.00  0.00      PROA  
ATOM   4960  CB  SER P 345       6.945  12.733 -11.834  0.00  0.00      PROA  
ATOM   4961  HB1 SER P 345       6.086  12.086 -11.557  0.00  0.00      PROA  
ATOM   4962  HB2 SER P 345       7.217  13.222 -10.874  0.00  0.00      PROA  
ATOM   4963  OG  SER P 345       7.869  11.738 -12.250  0.00  0.00      PROA  
ATOM   4964  HG1 SER P 345       7.477  11.008 -12.735  0.00  0.00      PROA  
ATOM   4965  C   SER P 345       6.332  13.322 -14.227  0.00  0.00      PROA  
ATOM   4966  O   SER P 345       7.217  13.306 -15.060  0.00  0.00      PROA  
ATOM   4967  N   GLY P 346       5.066  13.016 -14.626  0.00  0.00      PROA  
ATOM   4968  HN  GLY P 346       4.600  12.836 -13.763  0.00  0.00      PROA  
ATOM   4969  CA  GLY P 346       4.677  12.653 -15.936  0.00  0.00      PROA  
ATOM   4970  HA1 GLY P 346       3.629  12.416 -15.832  0.00  0.00      PROA  
ATOM   4971  HA2 GLY P 346       5.321  11.874 -16.315  0.00  0.00      PROA  
ATOM   4972  C   GLY P 346       4.590  13.773 -16.795  0.00  0.00      PROA  
ATOM   4973  O   GLY P 346       4.758  13.590 -17.995  0.00  0.00      PROA  
ATOM   4974  N   GLN P 347       4.317  15.060 -16.396  0.00  0.00      PROA  
ATOM   4975  HN  GLN P 347       4.115  15.286 -15.446  0.00  0.00      PROA  
ATOM   4976  CA  GLN P 347       4.427  16.161 -17.313  0.00  0.00      PROA  
ATOM   4977  HA  GLN P 347       4.070  15.947 -18.310  0.00  0.00      PROA  
ATOM   4978  CB  GLN P 347       3.816  17.361 -16.575  0.00  0.00      PROA  
ATOM   4979  HB1 GLN P 347       4.075  18.306 -17.097  0.00  0.00      PROA  
ATOM   4980  HB2 GLN P 347       4.259  17.312 -15.557  0.00  0.00      PROA  
ATOM   4981  CG  GLN P 347       2.265  17.310 -16.367  0.00  0.00      PROA  
ATOM   4982  HG1 GLN P 347       1.880  18.181 -15.795  0.00  0.00      PROA  
ATOM   4983  HG2 GLN P 347       2.102  16.360 -15.814  0.00  0.00      PROA  
ATOM   4984  CD  GLN P 347       1.619  17.045 -17.695  0.00  0.00      PROA  
ATOM   4985  OE1 GLN P 347       1.643  15.980 -18.282  0.00  0.00      PROA  
ATOM   4986  NE2 GLN P 347       1.352  18.155 -18.392  0.00  0.00      PROA  
ATOM   4987 HE21 GLN P 347       1.203  18.039 -19.374  0.00  0.00      PROA  
ATOM   4988 HE22 GLN P 347       1.667  18.990 -17.940  0.00  0.00      PROA  
ATOM   4989  C   GLN P 347       5.838  16.516 -17.550  0.00  0.00      PROA  
ATOM   4990  O   GLN P 347       6.159  16.925 -18.652  0.00  0.00      PROA  
ATOM   4991  N   ALA P 348       6.762  16.402 -16.476  0.00  0.00      PROA  
ATOM   4992  HN  ALA P 348       6.444  16.217 -15.549  0.00  0.00      PROA  
ATOM   4993  CA  ALA P 348       8.162  16.689 -16.434  0.00  0.00      PROA  
ATOM   4994  HA  ALA P 348       8.317  17.695 -16.797  0.00  0.00      PROA  
ATOM   4995  CB  ALA P 348       8.830  16.773 -14.969  0.00  0.00      PROA  
ATOM   4996  HB1 ALA P 348       9.913  17.005 -15.051  0.00  0.00      PROA  
ATOM   4997  HB2 ALA P 348       8.721  15.826 -14.400  0.00  0.00      PROA  
ATOM   4998  HB3 ALA P 348       8.407  17.645 -14.425  0.00  0.00      PROA  
ATOM   4999  C   ALA P 348       8.918  15.829 -17.388  0.00  0.00      PROA  
ATOM   5000  O   ALA P 348       9.646  16.351 -18.192  0.00  0.00      PROA  
ATOM   5001  N   ALA P 349       8.784  14.480 -17.284  0.00  0.00      PROA  
ATOM   5002  HN  ALA P 349       8.162  14.054 -16.631  0.00  0.00      PROA  
ATOM   5003  CA  ALA P 349       9.409  13.535 -18.153  0.00  0.00      PROA  
ATOM   5004  HA  ALA P 349      10.466  13.758 -18.135  0.00  0.00      PROA  
ATOM   5005  CB  ALA P 349       9.116  12.115 -17.705  0.00  0.00      PROA  
ATOM   5006  HB1 ALA P 349       8.018  11.971 -17.796  0.00  0.00      PROA  
ATOM   5007  HB2 ALA P 349       9.340  11.888 -16.640  0.00  0.00      PROA  
ATOM   5008  HB3 ALA P 349       9.631  11.417 -18.400  0.00  0.00      PROA  
ATOM   5009  C   ALA P 349       9.053  13.734 -19.657  0.00  0.00      PROA  
ATOM   5010  O   ALA P 349       9.861  13.638 -20.596  0.00  0.00      PROA  
ATOM   5011  N   ASP P 350       7.752  14.095 -19.832  0.00  0.00      PROA  
ATOM   5012  HN  ASP P 350       7.177  14.070 -19.018  0.00  0.00      PROA  
ATOM   5013  CA  ASP P 350       7.174  14.417 -21.131  0.00  0.00      PROA  
ATOM   5014  HA  ASP P 350       7.421  13.597 -21.788  0.00  0.00      PROA  
ATOM   5015  CB  ASP P 350       5.572  14.514 -21.067  0.00  0.00      PROA  
ATOM   5016  HB1 ASP P 350       5.263  15.415 -20.495  0.00  0.00      PROA  
ATOM   5017  HB2 ASP P 350       5.301  13.582 -20.525  0.00  0.00      PROA  
ATOM   5018  CG  ASP P 350       4.725  14.591 -22.349  0.00  0.00      PROA  
ATOM   5019  OD1 ASP P 350       3.515  14.634 -22.275  0.00  0.00      PROA  
ATOM   5020  OD2 ASP P 350       5.355  14.524 -23.433  0.00  0.00      PROA  
ATOM   5021  C   ASP P 350       7.809  15.683 -21.693  0.00  0.00      PROA  
ATOM   5022  O   ASP P 350       8.404  15.714 -22.793  0.00  0.00      PROA  
ATOM   5023  N   ASN P 351       7.798  16.781 -20.948  0.00  0.00      PROA  
ATOM   5024  HN  ASN P 351       7.265  16.750 -20.106  0.00  0.00      PROA  
ATOM   5025  CA  ASN P 351       8.389  18.048 -21.340  0.00  0.00      PROA  
ATOM   5026  HA  ASN P 351       8.114  18.273 -22.359  0.00  0.00      PROA  
ATOM   5027  CB  ASN P 351       7.840  19.202 -20.442  0.00  0.00      PROA  
ATOM   5028  HB1 ASN P 351       8.239  19.073 -19.413  0.00  0.00      PROA  
ATOM   5029  HB2 ASN P 351       6.731  19.173 -20.388  0.00  0.00      PROA  
ATOM   5030  CG  ASN P 351       8.146  20.582 -21.082  0.00  0.00      PROA  
ATOM   5031  OD1 ASN P 351       8.918  21.317 -20.495  0.00  0.00      PROA  
ATOM   5032  ND2 ASN P 351       7.417  20.929 -22.204  0.00  0.00      PROA  
ATOM   5033 HD21 ASN P 351       7.353  21.889 -22.475  0.00  0.00      PROA  
ATOM   5034 HD22 ASN P 351       6.783  20.292 -22.642  0.00  0.00      PROA  
ATOM   5035  C   ASN P 351       9.929  18.048 -21.478  0.00  0.00      PROA  
ATOM   5036  O   ASN P 351      10.428  18.556 -22.457  0.00  0.00      PROA  
ATOM   5037  N   LEU P 352      10.680  17.547 -20.510  0.00  0.00      PROA  
ATOM   5038  HN  LEU P 352      10.244  17.091 -19.738  0.00  0.00      PROA  
ATOM   5039  CA  LEU P 352      12.110  17.474 -20.543  0.00  0.00      PROA  
ATOM   5040  HA  LEU P 352      12.657  18.403 -20.599  0.00  0.00      PROA  
ATOM   5041  CB  LEU P 352      12.569  16.564 -19.331  0.00  0.00      PROA  
ATOM   5042  HB1 LEU P 352      13.619  16.204 -19.378  0.00  0.00      PROA  
ATOM   5043  HB2 LEU P 352      11.879  15.725 -19.100  0.00  0.00      PROA  
ATOM   5044  CG  LEU P 352      12.670  17.321 -17.946  0.00  0.00      PROA  
ATOM   5045  HG  LEU P 352      11.703  17.846 -17.794  0.00  0.00      PROA  
ATOM   5046  CD1 LEU P 352      12.688  16.304 -16.865  0.00  0.00      PROA  
ATOM   5047 HD11 LEU P 352      11.769  15.683 -16.930  0.00  0.00      PROA  
ATOM   5048 HD12 LEU P 352      12.775  16.864 -15.909  0.00  0.00      PROA  
ATOM   5049 HD13 LEU P 352      13.543  15.600 -16.952  0.00  0.00      PROA  
ATOM   5050  CD2 LEU P 352      13.724  18.399 -17.944  0.00  0.00      PROA  
ATOM   5051 HD21 LEU P 352      14.733  18.069 -18.274  0.00  0.00      PROA  
ATOM   5052 HD22 LEU P 352      13.895  18.857 -16.947  0.00  0.00      PROA  
ATOM   5053 HD23 LEU P 352      13.211  19.158 -18.572  0.00  0.00      PROA  
ATOM   5054  C   LEU P 352      12.626  16.778 -21.806  0.00  0.00      PROA  
ATOM   5055  O   LEU P 352      13.728  17.157 -22.301  0.00  0.00      PROA  
ATOM   5056  N   ARG P 353      12.030  15.712 -22.194  0.00  0.00      PROA  
ATOM   5057  HN  ARG P 353      11.423  15.125 -21.662  0.00  0.00      PROA  
ATOM   5058  CA  ARG P 353      12.187  15.024 -23.530  0.00  0.00      PROA  
ATOM   5059  HA  ARG P 353      13.244  14.815 -23.605  0.00  0.00      PROA  
ATOM   5060  CB  ARG P 353      11.536  13.596 -23.511  0.00  0.00      PROA  
ATOM   5061  HB1 ARG P 353      10.446  13.728 -23.339  0.00  0.00      PROA  
ATOM   5062  HB2 ARG P 353      11.953  12.916 -22.738  0.00  0.00      PROA
[truncated: 164,167 more chars]
