# Supplementary material for: Structure and inhibition of the human lysosomal transporter Sialin
Source: Nat Commun. 2024 May 23;15:4386. doi: 10.1038/s41467-024-48535-3 (PMC11116495; doi:10.1038/s41467-024-48535-3)
Supplement: Supplementary file 9 — Source data [file 41467_2024_48535_MOESM9_ESM.zip › MovieS3_t100ns.txt]

CRYST1    0.000    0.000    0.000  90.00  90.00  90.00 P 1           1
ATOM      1  N   CYS P  36       5.085  38.108 -16.309  0.00  0.00      PROA  
ATOM      2  HT1 CYS P  36       5.503  38.357 -17.227  0.00  0.00      PROA  
ATOM      3  HT2 CYS P  36       5.044  38.972 -15.732  0.00  0.00      PROA  
ATOM      4  HT3 CYS P  36       4.120  37.745 -16.449  0.00  0.00      PROA  
ATOM      5  CA  CYS P  36       5.978  37.029 -15.729  0.00  0.00      PROA  
ATOM      6  HA  CYS P  36       7.000  37.377 -15.753  0.00  0.00      PROA  
ATOM      7  CB  CYS P  36       5.596  36.762 -14.220  0.00  0.00      PROA  
ATOM      8  HB1 CYS P  36       6.231  35.951 -13.802  0.00  0.00      PROA  
ATOM      9  HB2 CYS P  36       4.514  36.539 -14.098  0.00  0.00      PROA  
ATOM     10  SG  CYS P  36       5.798  38.229 -13.147  0.00  0.00      PROA  
ATOM     11  HG1 CYS P  36       6.924  37.887 -12.538  0.00  0.00      PROA  
ATOM     12  C   CYS P  36       5.879  35.753 -16.520  0.00  0.00      PROA  
ATOM     13  O   CYS P  36       5.184  35.569 -17.528  0.00  0.00      PROA  
ATOM     14  N   SER P  37       6.580  34.726 -16.101  0.00  0.00      PROA  
ATOM     15  HN  SER P  37       7.158  34.849 -15.298  0.00  0.00      PROA  
ATOM     16  CA  SER P  37       6.708  33.426 -16.784  0.00  0.00      PROA  
ATOM     17  HA  SER P  37       6.243  33.450 -17.758  0.00  0.00      PROA  
ATOM     18  CB  SER P  37       8.168  33.137 -16.840  0.00  0.00      PROA  
ATOM     19  HB1 SER P  37       8.652  33.260 -15.848  0.00  0.00      PROA  
ATOM     20  HB2 SER P  37       8.547  33.968 -17.473  0.00  0.00      PROA  
ATOM     21  OG  SER P  37       8.499  31.829 -17.390  0.00  0.00      PROA  
ATOM     22  HG1 SER P  37       7.919  31.775 -18.153  0.00  0.00      PROA  
ATOM     23  C   SER P  37       6.063  32.398 -15.769  0.00  0.00      PROA  
ATOM     24  O   SER P  37       6.211  32.586 -14.584  0.00  0.00      PROA  
ATOM     25  N   ALA P  38       5.381  31.384 -16.365  0.00  0.00      PROA  
ATOM     26  HN  ALA P  38       5.350  31.473 -17.357  0.00  0.00      PROA  
ATOM     27  CA  ALA P  38       4.419  30.495 -15.795  0.00  0.00      PROA  
ATOM     28  HA  ALA P  38       3.658  31.060 -15.276  0.00  0.00      PROA  
ATOM     29  CB  ALA P  38       3.689  29.746 -16.823  0.00  0.00      PROA  
ATOM     30  HB1 ALA P  38       2.775  29.268 -16.410  0.00  0.00      PROA  
ATOM     31  HB2 ALA P  38       4.284  28.919 -17.266  0.00  0.00      PROA  
ATOM     32  HB3 ALA P  38       3.342  30.436 -17.622  0.00  0.00      PROA  
ATOM     33  C   ALA P  38       5.016  29.553 -14.777  0.00  0.00      PROA  
ATOM     34  O   ALA P  38       4.439  29.275 -13.732  0.00  0.00      PROA  
ATOM     35  N   ARG P  39       6.236  29.006 -15.133  0.00  0.00      PROA  
ATOM     36  HN  ARG P  39       6.757  29.082 -15.979  0.00  0.00      PROA  
ATOM     37  CA  ARG P  39       6.982  28.138 -14.225  0.00  0.00      PROA  
ATOM     38  HA  ARG P  39       6.282  27.435 -13.798  0.00  0.00      PROA  
ATOM     39  CB  ARG P  39       8.130  27.259 -14.874  0.00  0.00      PROA  
ATOM     40  HB1 ARG P  39       7.669  26.655 -15.684  0.00  0.00      PROA  
ATOM     41  HB2 ARG P  39       8.665  26.484 -14.284  0.00  0.00      PROA  
ATOM     42  CG  ARG P  39       9.176  28.067 -15.640  0.00  0.00      PROA  
ATOM     43  HG1 ARG P  39       9.935  28.328 -14.872  0.00  0.00      PROA  
ATOM     44  HG2 ARG P  39       8.712  29.015 -15.987  0.00  0.00      PROA  
ATOM     45  CD  ARG P  39       9.904  27.296 -16.741  0.00  0.00      PROA  
ATOM     46  HD1 ARG P  39       9.223  26.963 -17.553  0.00  0.00      PROA  
ATOM     47  HD2 ARG P  39      10.392  26.379 -16.346  0.00  0.00      PROA  
ATOM     48  NE  ARG P  39      10.927  28.192 -17.333  0.00  0.00      PROA  
ATOM     49  HE  ARG P  39      11.910  28.086 -17.181  0.00  0.00      PROA  
ATOM     50  CZ  ARG P  39      10.795  29.037 -18.356  0.00  0.00      PROA  
ATOM     51  NH1 ARG P  39       9.665  29.441 -18.875  0.00  0.00      PROA  
ATOM     52 HH11 ARG P  39       8.834  29.341 -18.328  0.00  0.00      PROA  
ATOM     53 HH12 ARG P  39       9.835  30.003 -19.684  0.00  0.00      PROA  
ATOM     54  NH2 ARG P  39      11.906  29.492 -18.912  0.00  0.00      PROA  
ATOM     55 HH21 ARG P  39      12.768  29.375 -18.419  0.00  0.00      PROA  
ATOM     56 HH22 ARG P  39      11.703  30.278 -19.496  0.00  0.00      PROA  
ATOM     57  C   ARG P  39       7.500  28.877 -12.941  0.00  0.00      PROA  
ATOM     58  O   ARG P  39       7.485  28.446 -11.817  0.00  0.00      PROA  
ATOM     59  N   TYR P  40       7.956  30.112 -13.160  0.00  0.00      PROA  
ATOM     60  HN  TYR P  40       8.049  30.548 -14.052  0.00  0.00      PROA  
ATOM     61  CA  TYR P  40       8.402  30.924 -12.050  0.00  0.00      PROA  
ATOM     62  HA  TYR P  40       9.088  30.302 -11.494  0.00  0.00      PROA  
ATOM     63  CB  TYR P  40       9.158  32.198 -12.595  0.00  0.00      PROA  
ATOM     64  HB1 TYR P  40       9.328  32.989 -11.834  0.00  0.00      PROA  
ATOM     65  HB2 TYR P  40       8.621  32.711 -13.421  0.00  0.00      PROA  
ATOM     66  CG  TYR P  40      10.505  31.745 -13.139  0.00  0.00      PROA  
ATOM     67  CD1 TYR P  40      11.655  31.817 -12.333  0.00  0.00      PROA  
ATOM     68  HD1 TYR P  40      11.534  32.216 -11.337  0.00  0.00      PROA  
ATOM     69  CE1 TYR P  40      12.864  31.286 -12.782  0.00  0.00      PROA  
ATOM     70  HE1 TYR P  40      13.770  31.380 -12.201  0.00  0.00      PROA  
ATOM     71  CZ  TYR P  40      12.946  30.719 -14.121  0.00  0.00      PROA  
ATOM     72  OH  TYR P  40      14.120  30.154 -14.613  0.00  0.00      PROA  
ATOM     73  HH  TYR P  40      13.821  29.560 -15.306  0.00  0.00      PROA  
ATOM     74  CD2 TYR P  40      10.640  31.400 -14.511  0.00  0.00      PROA  
ATOM     75  HD2 TYR P  40       9.734  31.508 -15.090  0.00  0.00      PROA  
ATOM     76  CE2 TYR P  40      11.855  30.804 -14.951  0.00  0.00      PROA  
ATOM     77  HE2 TYR P  40      11.859  30.474 -15.979  0.00  0.00      PROA  
ATOM     78  C   TYR P  40       7.364  31.372 -11.012  0.00  0.00      PROA  
ATOM     79  O   TYR P  40       7.548  31.315  -9.810  0.00  0.00      PROA  
ATOM     80  N   ASN P  41       6.208  31.763 -11.563  0.00  0.00      PROA  
ATOM     81  HN  ASN P  41       6.111  31.828 -12.553  0.00  0.00      PROA  
ATOM     82  CA  ASN P  41       4.965  31.906 -10.851  0.00  0.00      PROA  
ATOM     83  HA  ASN P  41       5.201  32.640 -10.094  0.00  0.00      PROA  
ATOM     84  CB  ASN P  41       3.762  32.263 -11.783  0.00  0.00      PROA  
ATOM     85  HB1 ASN P  41       2.877  32.240 -11.111  0.00  0.00      PROA  
ATOM     86  HB2 ASN P  41       3.689  31.518 -12.604  0.00  0.00      PROA  
ATOM     87  CG  ASN P  41       3.810  33.742 -12.144  0.00  0.00      PROA  
ATOM     88  OD1 ASN P  41       4.454  34.617 -11.578  0.00  0.00      PROA  
ATOM     89  ND2 ASN P  41       2.917  34.023 -13.187  0.00  0.00      PROA  
ATOM     90 HD21 ASN P  41       2.444  33.432 -13.840  0.00  0.00      PROA  
ATOM     91 HD22 ASN P  41       2.903  34.994 -13.428  0.00  0.00      PROA  
ATOM     92  C   ASN P  41       4.503  30.618 -10.126  0.00  0.00      PROA  
ATOM     93  O   ASN P  41       3.988  30.621  -9.007  0.00  0.00      PROA  
ATOM     94  N   LEU P  42       4.606  29.406 -10.753  0.00  0.00      PROA  
ATOM     95  HN  LEU P  42       4.964  29.268 -11.673  0.00  0.00      PROA  
ATOM     96  CA  LEU P  42       4.316  28.181 -10.130  0.00  0.00      PROA  
ATOM     97  HA  LEU P  42       3.375  28.223  -9.600  0.00  0.00      PROA  
ATOM     98  CB  LEU P  42       4.423  27.062 -11.237  0.00  0.00      PROA  
ATOM     99  HB1 LEU P  42       5.390  27.212 -11.764  0.00  0.00      PROA  
ATOM    100  HB2 LEU P  42       3.511  27.159 -11.864  0.00  0.00      PROA  
ATOM    101  CG  LEU P  42       4.233  25.581 -10.649  0.00  0.00      PROA  
ATOM    102  HG  LEU P  42       5.159  25.277 -10.116  0.00  0.00      PROA  
ATOM    103  CD1 LEU P  42       3.002  25.345  -9.730  0.00  0.00      PROA  
ATOM    104 HD11 LEU P  42       2.819  24.249  -9.722  0.00  0.00      PROA  
ATOM    105 HD12 LEU P  42       2.079  25.860 -10.071  0.00  0.00      PROA  
ATOM    106 HD13 LEU P  42       3.236  25.699  -8.704  0.00  0.00      PROA  
ATOM    107  CD2 LEU P  42       4.116  24.605 -11.868  0.00  0.00      PROA  
ATOM    108 HD21 LEU P  42       3.946  23.549 -11.569  0.00  0.00      PROA  
ATOM    109 HD22 LEU P  42       5.042  24.644 -12.481  0.00  0.00      PROA  
ATOM    110 HD23 LEU P  42       3.308  24.867 -12.585  0.00  0.00      PROA  
ATOM    111  C   LEU P  42       5.217  27.841  -8.955  0.00  0.00      PROA  
ATOM    112  O   LEU P  42       4.874  27.266  -7.927  0.00  0.00      PROA  
ATOM    113  N   ALA P  43       6.498  28.211  -9.164  0.00  0.00      PROA  
ATOM    114  HN  ALA P  43       6.745  28.506 -10.084  0.00  0.00      PROA  
ATOM    115  CA  ALA P  43       7.663  27.901  -8.245  0.00  0.00      PROA  
ATOM    116  HA  ALA P  43       7.684  26.824  -8.174  0.00  0.00      PROA  
ATOM    117  CB  ALA P  43       9.024  28.538  -8.818  0.00  0.00      PROA  
ATOM    118  HB1 ALA P  43       9.895  28.590  -8.130  0.00  0.00      PROA  
ATOM    119  HB2 ALA P  43       8.812  29.600  -9.067  0.00  0.00      PROA  
ATOM    120  HB3 ALA P  43       9.292  28.153  -9.825  0.00  0.00      PROA  
ATOM    121  C   ALA P  43       7.482  28.373  -6.853  0.00  0.00      PROA  
ATOM    122  O   ALA P  43       8.019  27.822  -5.859  0.00  0.00      PROA  
ATOM    123  N   LEU P  44       6.665  29.384  -6.662  0.00  0.00      PROA  
ATOM    124  HN  LEU P  44       6.401  29.792  -7.532  0.00  0.00      PROA  
ATOM    125  CA  LEU P  44       6.243  29.929  -5.409  0.00  0.00      PROA  
ATOM    126  HA  LEU P  44       7.118  30.081  -4.793  0.00  0.00      PROA  
ATOM    127  CB  LEU P  44       5.400  31.185  -5.745  0.00  0.00      PROA  
ATOM    128  HB1 LEU P  44       5.040  31.701  -4.829  0.00  0.00      PROA  
ATOM    129  HB2 LEU P  44       4.467  30.800  -6.209  0.00  0.00      PROA  
ATOM    130  CG  LEU P  44       6.112  32.320  -6.540  0.00  0.00      PROA  
ATOM    131  HG  LEU P  44       6.507  31.878  -7.480  0.00  0.00      PROA  
ATOM    132  CD1 LEU P  44       5.039  33.343  -6.912  0.00  0.00      PROA  
ATOM    133 HD11 LEU P  44       5.533  34.037  -7.626  0.00  0.00      PROA  
ATOM    134 HD12 LEU P  44       4.580  33.779  -5.999  0.00  0.00      PROA  
ATOM    135 HD13 LEU P  44       4.312  32.759  -7.515  0.00  0.00      PROA  
ATOM    136  CD2 LEU P  44       7.166  33.034  -5.693  0.00  0.00      PROA  
ATOM    137 HD21 LEU P  44       6.724  33.301  -4.709  0.00  0.00      PROA  
ATOM    138 HD22 LEU P  44       7.527  33.984  -6.142  0.00  0.00      PROA  
ATOM    139 HD23 LEU P  44       8.008  32.414  -5.319  0.00  0.00      PROA  
ATOM    140  C   LEU P  44       5.416  28.967  -4.560  0.00  0.00      PROA  
ATOM    141  O   LEU P  44       5.609  28.882  -3.357  0.00  0.00      PROA  
ATOM    142  N   LEU P  45       4.520  28.077  -5.144  0.00  0.00      PROA  
ATOM    143  HN  LEU P  45       4.237  28.209  -6.091  0.00  0.00      PROA  
ATOM    144  CA  LEU P  45       3.785  27.110  -4.481  0.00  0.00      PROA  
ATOM    145  HA  LEU P  45       3.437  27.533  -3.550  0.00  0.00      PROA  
ATOM    146  CB  LEU P  45       2.526  26.782  -5.367  0.00  0.00      PROA  
ATOM    147  HB1 LEU P  45       2.863  26.455  -6.374  0.00  0.00      PROA  
ATOM    148  HB2 LEU P  45       1.843  27.633  -5.577  0.00  0.00      PROA  
ATOM    149  CG  LEU P  45       1.538  25.790  -4.768  0.00  0.00      PROA  
ATOM    150  HG  LEU P  45       2.085  24.846  -4.558  0.00  0.00      PROA  
ATOM    151  CD1 LEU P  45       0.875  26.113  -3.433  0.00  0.00      PROA  
ATOM    152 HD11 LEU P  45       0.467  25.210  -2.930  0.00  0.00      PROA  
ATOM    153 HD12 LEU P  45       0.047  26.827  -3.633  0.00  0.00      PROA  
ATOM    154 HD13 LEU P  45       1.599  26.604  -2.748  0.00  0.00      PROA  
ATOM    155  CD2 LEU P  45       0.429  25.369  -5.741  0.00  0.00      PROA  
ATOM    156 HD21 LEU P  45      -0.239  26.217  -6.005  0.00  0.00      PROA  
ATOM    157 HD22 LEU P  45      -0.211  24.603  -5.255  0.00  0.00      PROA  
ATOM    158 HD23 LEU P  45       0.874  25.067  -6.713  0.00  0.00      PROA  
ATOM    159  C   LEU P  45       4.644  25.864  -4.027  0.00  0.00      PROA  
ATOM    160  O   LEU P  45       4.591  25.246  -2.935  0.00  0.00      PROA  
ATOM    161  N   ALA P  46       5.559  25.504  -4.906  0.00  0.00      PROA  
ATOM    162  HN  ALA P  46       5.724  25.991  -5.760  0.00  0.00      PROA  
ATOM    163  CA  ALA P  46       6.531  24.512  -4.577  0.00  0.00      PROA  
ATOM    164  HA  ALA P  46       5.986  23.734  -4.064  0.00  0.00      PROA  
ATOM    165  CB  ALA P  46       7.219  23.913  -5.833  0.00  0.00      PROA  
ATOM    166  HB1 ALA P  46       7.663  24.716  -6.458  0.00  0.00      PROA  
ATOM    167  HB2 ALA P  46       6.345  23.585  -6.436  0.00  0.00      PROA  
ATOM    168  HB3 ALA P  46       7.912  23.054  -5.707  0.00  0.00      PROA  
ATOM    169  C   ALA P  46       7.647  24.936  -3.610  0.00  0.00      PROA  
ATOM    170  O   ALA P  46       8.266  24.179  -2.906  0.00  0.00      PROA  
ATOM    171  N   PHE P  47       7.955  26.287  -3.605  0.00  0.00      PROA  
ATOM    172  HN  PHE P  47       7.530  26.814  -4.337  0.00  0.00      PROA  
ATOM    173  CA  PHE P  47       8.772  26.967  -2.568  0.00  0.00      PROA  
ATOM    174  HA  PHE P  47       9.686  26.391  -2.585  0.00  0.00      PROA  
ATOM    175  CB  PHE P  47       9.160  28.389  -3.105  0.00  0.00      PROA  
ATOM    176  HB1 PHE P  47       8.246  28.844  -3.542  0.00  0.00      PROA  
ATOM    177  HB2 PHE P  47       9.934  28.310  -3.898  0.00  0.00      PROA  
ATOM    178  CG  PHE P  47       9.779  29.326  -2.074  0.00  0.00      PROA  
ATOM    179  CD1 PHE P  47       8.898  30.027  -1.240  0.00  0.00      PROA  
ATOM    180  HD1 PHE P  47       7.842  29.827  -1.130  0.00  0.00      PROA  
ATOM    181  CE1 PHE P  47       9.436  30.938  -0.303  0.00  0.00      PROA  
ATOM    182  HE1 PHE P  47       8.747  31.407   0.384  0.00  0.00      PROA  
ATOM    183  CZ  PHE P  47      10.829  31.288  -0.291  0.00  0.00      PROA  
ATOM    184  HZ  PHE P  47      11.317  31.948   0.410  0.00  0.00      PROA  
ATOM    185  CD2 PHE P  47      11.163  29.706  -2.111  0.00  0.00      PROA  
ATOM    186  HD2 PHE P  47      11.826  29.256  -2.835  0.00  0.00      PROA  
ATOM    187  CE2 PHE P  47      11.682  30.606  -1.204  0.00  0.00      PROA  
ATOM    188  HE2 PHE P  47      12.734  30.854  -1.189  0.00  0.00      PROA  
ATOM    189  C   PHE P  47       8.214  26.885  -1.186  0.00  0.00      PROA  
ATOM    190  O   PHE P  47       8.836  26.461  -0.235  0.00  0.00      PROA  
ATOM    191  N   PHE P  48       6.913  27.294  -1.047  0.00  0.00      PROA  
ATOM    192  HN  PHE P  48       6.457  27.856  -1.732  0.00  0.00      PROA  
ATOM    193  CA  PHE P  48       6.152  27.132   0.182  0.00  0.00      PROA  
ATOM    194  HA  PHE P  48       6.785  27.597   0.924  0.00  0.00      PROA  
ATOM    195  CB  PHE P  48       4.855  27.944  -0.091  0.00  0.00      PROA  
ATOM    196  HB1 PHE P  48       4.619  27.530  -1.095  0.00  0.00      PROA  
ATOM    197  HB2 PHE P  48       5.126  29.021  -0.102  0.00  0.00      PROA  
ATOM    198  CG  PHE P  48       3.802  27.782   0.878  0.00  0.00      PROA  
ATOM    199  CD1 PHE P  48       3.995  27.760   2.295  0.00  0.00      PROA  
ATOM    200  HD1 PHE P  48       4.991  27.601   2.681  0.00  0.00      PROA  
ATOM    201  CE1 PHE P  48       2.903  27.593   3.225  0.00  0.00      PROA  
ATOM    202  HE1 PHE P  48       3.074  27.499   4.287  0.00  0.00      PROA  
ATOM    203  CZ  PHE P  48       1.647  27.384   2.637  0.00  0.00      PROA  
ATOM    204  HZ  PHE P  48       0.862  27.098   3.322  0.00  0.00      PROA  
ATOM    205  CD2 PHE P  48       2.479  27.787   0.430  0.00  0.00      PROA  
ATOM    206  HD2 PHE P  48       2.276  27.980  -0.613  0.00  0.00      PROA  
ATOM    207  CE2 PHE P  48       1.432  27.560   1.283  0.00  0.00      PROA  
ATOM    208  HE2 PHE P  48       0.446  27.341   0.900  0.00  0.00      PROA  
ATOM    209  C   PHE P  48       5.923  25.737   0.660  0.00  0.00      PROA  
ATOM    210  O   PHE P  48       5.962  25.396   1.842  0.00  0.00      PROA  
ATOM    211  N   GLY P  49       5.827  24.775  -0.283  0.00  0.00      PROA  
ATOM    212  HN  GLY P  49       5.690  24.932  -1.258  0.00  0.00      PROA  
ATOM    213  CA  GLY P  49       5.741  23.390   0.037  0.00  0.00      PROA  
ATOM    214  HA1 GLY P  49       5.482  22.940  -0.910  0.00  0.00      PROA  
ATOM    215  HA2 GLY P  49       4.952  23.236   0.758  0.00  0.00      PROA  
ATOM    216  C   GLY P  49       7.027  22.757   0.470  0.00  0.00      PROA  
ATOM    217  O   GLY P  49       7.143  21.932   1.396  0.00  0.00      PROA  
ATOM    218  N   PHE P  50       8.133  23.206  -0.211  0.00  0.00      PROA  
ATOM    219  HN  PHE P  50       8.145  23.625  -1.116  0.00  0.00      PROA  
ATOM    220  CA  PHE P  50       9.409  22.911   0.233  0.00  0.00      PROA  
ATOM    221  HA  PHE P  50       9.469  21.845   0.395  0.00  0.00      PROA  
ATOM    222  CB  PHE P  50      10.522  23.243  -0.756  0.00  0.00      PROA  
ATOM    223  HB1 PHE P  50      11.419  23.681  -0.269  0.00  0.00      PROA  
ATOM    224  HB2 PHE P  50      10.156  24.034  -1.445  0.00  0.00      PROA  
ATOM    225  CG  PHE P  50      11.050  22.122  -1.565  0.00  0.00      PROA  
ATOM    226  CD1 PHE P  50      12.430  21.975  -1.770  0.00  0.00      PROA  
ATOM    227  HD1 PHE P  50      13.154  22.695  -1.419  0.00  0.00      PROA  
ATOM    228  CE1 PHE P  50      12.903  21.111  -2.770  0.00  0.00      PROA  
ATOM    229  HE1 PHE P  50      13.936  21.231  -3.058  0.00  0.00      PROA  
ATOM    230  CZ  PHE P  50      12.059  20.077  -3.341  0.00  0.00      PROA  
ATOM    231  HZ  PHE P  50      12.409  19.254  -3.946  0.00  0.00      PROA  
ATOM    232  CD2 PHE P  50      10.178  21.222  -2.197  0.00  0.00      PROA  
ATOM    233  HD2 PHE P  50       9.118  21.392  -2.076  0.00  0.00      PROA  
ATOM    234  CE2 PHE P  50      10.709  20.221  -2.966  0.00  0.00      PROA  
ATOM    235  HE2 PHE P  50       9.954  19.590  -3.411  0.00  0.00      PROA  
ATOM    236  C   PHE P  50       9.789  23.466   1.633  0.00  0.00      PROA  
ATOM    237  O   PHE P  50      10.484  22.813   2.473  0.00  0.00      PROA  
ATOM    238  N   PHE P  51       9.255  24.665   1.927  0.00  0.00      PROA  
ATOM    239  HN  PHE P  51       8.825  25.177   1.188  0.00  0.00      PROA  
ATOM    240  CA  PHE P  51       9.385  25.226   3.227  0.00  0.00      PROA  
ATOM    241  HA  PHE P  51      10.403  25.428   3.525  0.00  0.00      PROA  
ATOM    242  CB  PHE P  51       8.754  26.656   3.209  0.00  0.00      PROA  
ATOM    243  HB1 PHE P  51       7.784  26.730   2.673  0.00  0.00      PROA  
ATOM    244  HB2 PHE P  51       9.402  27.433   2.751  0.00  0.00      PROA  
ATOM    245  CG  PHE P  51       8.547  27.298   4.595  0.00  0.00      PROA  
ATOM    246  CD1 PHE P  51       9.559  28.101   5.215  0.00  0.00      PROA  
ATOM    247  HD1 PHE P  51      10.508  28.215   4.712  0.00  0.00      PROA  
ATOM    248  CE1 PHE P  51       9.417  28.473   6.527  0.00  0.00      PROA  
ATOM    249  HE1 PHE P  51      10.248  28.922   7.051  0.00  0.00      PROA  
ATOM    250  CZ  PHE P  51       8.153  28.368   7.181  0.00  0.00      PROA  
ATOM    251  HZ  PHE P  51       8.107  28.767   8.184  0.00  0.00      PROA  
ATOM    252  CD2 PHE P  51       7.274  27.161   5.229  0.00  0.00      PROA  
ATOM    253  HD2 PHE P  51       6.488  26.641   4.701  0.00  0.00      PROA  
ATOM    254  CE2 PHE P  51       7.087  27.628   6.527  0.00  0.00      PROA  
ATOM    255  HE2 PHE P  51       6.102  27.500   6.952  0.00  0.00      PROA  
ATOM    256  C   PHE P  51       8.783  24.390   4.446  0.00  0.00      PROA  
ATOM    257  O   PHE P  51       9.437  24.287   5.493  0.00  0.00      PROA  
ATOM    258  N   ILE P  52       7.581  23.871   4.262  0.00  0.00      PROA  
ATOM    259  HN  ILE P  52       7.042  23.912   3.424  0.00  0.00      PROA  
ATOM    260  CA  ILE P  52       6.920  23.024   5.223  0.00  0.00      PROA  
ATOM    261  HA  ILE P  52       6.982  23.618   6.123  0.00  0.00      PROA  
ATOM    262  CB  ILE P  52       5.450  22.625   4.871  0.00  0.00      PROA  
ATOM    263  HB  ILE P  52       5.515  22.124   3.881  0.00  0.00      PROA  
ATOM    264  CG2 ILE P  52       4.639  21.779   5.850  0.00  0.00      PROA  
ATOM    265 HG21 ILE P  52       3.579  21.664   5.538  0.00  0.00      PROA  
ATOM    266 HG22 ILE P  52       4.469  22.317   6.807  0.00  0.00      PROA  
ATOM    267 HG23 ILE P  52       5.269  20.908   6.129  0.00  0.00      PROA  
ATOM    268  CG1 ILE P  52       4.678  24.035   4.670  0.00  0.00      PROA  
ATOM    269 HG11 ILE P  52       5.229  24.841   4.139  0.00  0.00      PROA  
ATOM    270 HG12 ILE P  52       4.460  24.561   5.624  0.00  0.00      PROA  
ATOM    271  CD  ILE P  52       3.382  23.822   3.909  0.00  0.00      PROA  
ATOM    272  HD1 ILE P  52       3.582  23.149   3.047  0.00  0.00      PROA  
ATOM    273  HD2 ILE P  52       3.013  24.827   3.611  0.00  0.00      PROA  
ATOM    274  HD3 ILE P  52       2.705  23.222   4.554  0.00  0.00      PROA  
ATOM    275  C   ILE P  52       7.651  21.743   5.486  0.00  0.00      PROA  
ATOM    276  O   ILE P  52       7.742  21.161   6.580  0.00  0.00      PROA  
ATOM    277  N   VAL P  53       8.203  21.121   4.453  0.00  0.00      PROA  
ATOM    278  HN  VAL P  53       8.193  21.540   3.548  0.00  0.00      PROA  
ATOM    279  CA  VAL P  53       8.511  19.686   4.398  0.00  0.00      PROA  
ATOM    280  HA  VAL P  53       8.011  19.100   5.155  0.00  0.00      PROA  
ATOM    281  CB  VAL P  53       8.053  19.127   3.054  0.00  0.00      PROA  
ATOM    282  HB  VAL P  53       7.088  19.614   2.795  0.00  0.00      PROA  
ATOM    283  CG1 VAL P  53       8.959  19.420   1.769  0.00  0.00      PROA  
ATOM    284 HG11 VAL P  53       9.097  20.516   1.657  0.00  0.00      PROA  
ATOM    285 HG12 VAL P  53       8.347  19.031   0.927  0.00  0.00      PROA  
ATOM    286 HG13 VAL P  53       9.906  18.840   1.785  0.00  0.00      PROA  
ATOM    287  CG2 VAL P  53       7.785  17.618   3.175  0.00  0.00      PROA  
ATOM    288 HG21 VAL P  53       6.873  17.456   3.788  0.00  0.00      PROA  
ATOM    289 HG22 VAL P  53       8.606  16.965   3.539  0.00  0.00      PROA  
ATOM    290 HG23 VAL P  53       7.562  17.254   2.149  0.00  0.00      PROA  
ATOM    291  C   VAL P  53       9.961  19.368   4.479  0.00  0.00      PROA  
ATOM    292  O   VAL P  53      10.456  18.259   4.503  0.00  0.00      PROA  
ATOM    293  N   TYR P  54      10.746  20.474   4.635  0.00  0.00      PROA  
ATOM    294  HN  TYR P  54      10.306  21.353   4.467  0.00  0.00      PROA  
ATOM    295  CA  TYR P  54      12.108  20.485   5.144  0.00  0.00      PROA  
ATOM    296  HA  TYR P  54      12.474  19.476   5.255  0.00  0.00      PROA  
ATOM    297  CB  TYR P  54      13.057  21.188   4.128  0.00  0.00      PROA  
ATOM    298  HB1 TYR P  54      13.885  21.653   4.705  0.00  0.00      PROA  
ATOM    299  HB2 TYR P  54      12.492  22.013   3.644  0.00  0.00      PROA  
ATOM    300  CG  TYR P  54      13.607  20.138   3.093  0.00  0.00      PROA  
ATOM    301  CD1 TYR P  54      13.001  19.962   1.849  0.00  0.00      PROA  
ATOM    302  HD1 TYR P  54      12.126  20.543   1.600  0.00  0.00      PROA  
ATOM    303  CE1 TYR P  54      13.627  19.204   0.818  0.00  0.00      PROA  
ATOM    304  HE1 TYR P  54      13.180  19.081  -0.158  0.00  0.00      PROA  
ATOM    305  CZ  TYR P  54      14.781  18.567   1.040  0.00  0.00      PROA  
ATOM    306  OH  TYR P  54      15.314  17.814  -0.031  0.00  0.00      PROA  
ATOM    307  HH  TYR P  54      16.169  17.491   0.262  0.00  0.00      PROA  
ATOM    308  CD2 TYR P  54      14.786  19.449   3.267  0.00  0.00      PROA  
ATOM    309  HD2 TYR P  54      15.300  19.531   4.213  0.00  0.00      PROA  
ATOM    310  CE2 TYR P  54      15.413  18.612   2.295  0.00  0.00      PROA  
ATOM    311  HE2 TYR P  54      16.275  18.018   2.561  0.00  0.00      PROA  
ATOM    312  C   TYR P  54      12.180  21.055   6.569  0.00  0.00      PROA  
ATOM    313  O   TYR P  54      13.213  20.881   7.154  0.00  0.00      PROA  
ATOM    314  N   ALA P  55      11.155  21.673   7.164  0.00  0.00      PROA  
ATOM    315  HN  ALA P  55      10.264  21.798   6.735  0.00  0.00      PROA  
ATOM    316  CA  ALA P  55      11.288  22.095   8.539  0.00  0.00      PROA  
ATOM    317  HA  ALA P  55      12.256  22.555   8.674  0.00  0.00      PROA  
ATOM    318  CB  ALA P  55      10.342  23.216   8.796  0.00  0.00      PROA  
ATOM    319  HB1 ALA P  55       9.281  22.897   8.707  0.00  0.00      PROA  
ATOM    320  HB2 ALA P  55      10.489  23.998   8.021  0.00  0.00      PROA  
ATOM    321  HB3 ALA P  55      10.501  23.844   9.699  0.00  0.00      PROA  
ATOM    322  C   ALA P  55      11.063  20.992   9.618  0.00  0.00      PROA  
ATOM    323  O   ALA P  55      11.621  20.952  10.676  0.00  0.00      PROA  
ATOM    324  N   LEU P  56      10.258  19.999   9.208  0.00  0.00      PROA  
ATOM    325  HN  LEU P  56       9.846  20.120   8.308  0.00  0.00      PROA  
ATOM    326  CA  LEU P  56       9.953  18.845   9.927  0.00  0.00      PROA  
ATOM    327  HA  LEU P  56       9.389  19.239  10.759  0.00  0.00      PROA  
ATOM    328  CB  LEU P  56       9.103  17.749   9.148  0.00  0.00      PROA  
ATOM    329  HB1 LEU P  56       8.764  16.939   9.829  0.00  0.00      PROA  
ATOM    330  HB2 LEU P  56       9.841  17.400   8.395  0.00  0.00      PROA  
ATOM    331  CG  LEU P  56       7.961  18.304   8.215  0.00  0.00      PROA  
ATOM    332  HG  LEU P  56       8.363  19.190   7.678  0.00  0.00      PROA  
ATOM    333  CD1 LEU P  56       7.364  17.465   7.123  0.00  0.00      PROA  
ATOM    334 HD11 LEU P  56       6.712  18.008   6.406  0.00  0.00      PROA  
ATOM    335 HD12 LEU P  56       6.727  16.654   7.535  0.00  0.00      PROA  
ATOM    336 HD13 LEU P  56       8.161  17.027   6.485  0.00  0.00      PROA  
ATOM    337  CD2 LEU P  56       6.788  19.028   8.980  0.00  0.00      PROA  
ATOM    338 HD21 LEU P  56       7.126  19.809   9.693  0.00  0.00      PROA  
ATOM    339 HD22 LEU P  56       6.296  18.301   9.662  0.00  0.00      PROA  
ATOM    340 HD23 LEU P  56       6.001  19.505   8.358  0.00  0.00      PROA  
ATOM    341  C   LEU P  56      11.054  18.011  10.567  0.00  0.00      PROA  
ATOM    342  O   LEU P  56      10.848  17.673  11.698  0.00  0.00      PROA  
ATOM    343  N   ARG P  57      12.163  17.791   9.908  0.00  0.00      PROA  
ATOM    344  HN  ARG P  57      12.203  17.893   8.917  0.00  0.00      PROA  
ATOM    345  CA  ARG P  57      13.294  17.242  10.649  0.00  0.00      PROA  
ATOM    346  HA  ARG P  57      13.071  16.305  11.138  0.00  0.00      PROA  
ATOM    347  CB  ARG P  57      14.214  16.769   9.523  0.00  0.00      PROA  
ATOM    348  HB1 ARG P  57      13.666  16.149   8.782  0.00  0.00      PROA  
ATOM    349  HB2 ARG P  57      14.984  16.161  10.045  0.00  0.00      PROA  
ATOM    350  CG  ARG P  57      14.883  17.883   8.628  0.00  0.00      PROA  
ATOM    351  HG1 ARG P  57      15.530  18.468   9.317  0.00  0.00      PROA  
ATOM    352  HG2 ARG P  57      14.118  18.552   8.179  0.00  0.00      PROA  
ATOM    353  CD  ARG P  57      15.851  17.398   7.550  0.00  0.00      PROA  
ATOM    354  HD1 ARG P  57      16.501  16.707   8.128  0.00  0.00      PROA  
ATOM    355  HD2 ARG P  57      16.355  18.253   7.050  0.00  0.00      PROA  
ATOM    356  NE  ARG P  57      15.071  16.584   6.616  0.00  0.00      PROA  
ATOM    357  HE  ARG P  57      14.107  16.434   6.834  0.00  0.00      PROA  
ATOM    358  CZ  ARG P  57      15.478  16.003   5.529  0.00  0.00      PROA  
ATOM    359  NH1 ARG P  57      16.622  16.262   4.933  0.00  0.00      PROA  
ATOM    360 HH11 ARG P  57      17.365  16.695   5.444  0.00  0.00      PROA  
ATOM    361 HH12 ARG P  57      16.818  15.808   4.065  0.00  0.00      PROA  
ATOM    362  NH2 ARG P  57      14.652  15.186   4.918  0.00  0.00      PROA  
ATOM    363 HH21 ARG P  57      13.687  15.241   5.177  0.00  0.00      PROA  
ATOM    364 HH22 ARG P  57      14.834  14.795   4.016  0.00  0.00      PROA  
ATOM    365  C   ARG P  57      14.022  18.176  11.556  0.00  0.00      PROA  
ATOM    366  O   ARG P  57      14.503  17.722  12.563  0.00  0.00      PROA  
ATOM    367  N   VAL P  58      13.862  19.458  11.375  0.00  0.00      PROA  
ATOM    368  HN  VAL P  58      13.302  19.797  10.623  0.00  0.00      PROA  
ATOM    369  CA  VAL P  58      14.566  20.480  12.191  0.00  0.00      PROA  
ATOM    370  HA  VAL P  58      15.537  20.093  12.464  0.00  0.00      PROA  
ATOM    371  CB  VAL P  58      14.778  21.729  11.331  0.00  0.00      PROA  
ATOM    372  HB  VAL P  58      13.769  22.136  11.104  0.00  0.00      PROA  
ATOM    373  CG1 VAL P  58      15.501  22.824  12.054  0.00  0.00      PROA  
ATOM    374 HG11 VAL P  58      15.389  23.828  11.592  0.00  0.00      PROA  
ATOM    375 HG12 VAL P  58      16.597  22.665  12.142  0.00  0.00      PROA  
ATOM    376 HG13 VAL P  58      15.178  23.011  13.101  0.00  0.00      PROA  
ATOM    377  CG2 VAL P  58      15.508  21.400  10.022  0.00  0.00      PROA  
ATOM    378 HG21 VAL P  58      16.549  21.105  10.271  0.00  0.00      PROA  
ATOM    379 HG22 VAL P  58      15.587  22.276   9.343  0.00  0.00      PROA  
ATOM    380 HG23 VAL P  58      15.006  20.663   9.360  0.00  0.00      PROA  
ATOM    381  C   VAL P  58      13.736  20.688  13.528  0.00  0.00      PROA  
ATOM    382  O   VAL P  58      14.244  20.683  14.636  0.00  0.00      PROA  
ATOM    383  N   ASN P  59      12.438  20.641  13.427  0.00  0.00      PROA  
ATOM    384  HN  ASN P  59      12.047  20.808  12.526  0.00  0.00      PROA  
ATOM    385  CA  ASN P  59      11.467  20.712  14.526  0.00  0.00      PROA  
ATOM    386  HA  ASN P  59      11.588  21.612  15.111  0.00  0.00      PROA  
ATOM    387  CB  ASN P  59      10.022  20.606  13.968  0.00  0.00      PROA  
ATOM    388  HB1 ASN P  59       9.360  20.572  14.859  0.00  0.00      PROA  
ATOM    389  HB2 ASN P  59       9.945  19.682  13.356  0.00  0.00      PROA  
ATOM    390  CG  ASN P  59       9.531  21.707  13.070  0.00  0.00      PROA  
ATOM    391  OD1 ASN P  59      10.269  22.693  12.895  0.00  0.00      PROA  
ATOM    392  ND2 ASN P  59       8.320  21.571  12.506  0.00  0.00      PROA  
ATOM    393 HD21 ASN P  59       7.777  20.760  12.723  0.00  0.00      PROA  
ATOM    394 HD22 ASN P  59       7.778  22.261  12.026  0.00  0.00      PROA  
ATOM    395  C   ASN P  59      11.599  19.598  15.559  0.00  0.00      PROA  
ATOM    396  O   ASN P  59      11.413  19.652  16.743  0.00  0.00      PROA  
ATOM    397  N   LEU P  60      11.911  18.362  15.111  0.00  0.00      PROA  
ATOM    398  HN  LEU P  60      12.214  18.331  14.161  0.00  0.00      PROA  
ATOM    399  CA  LEU P  60      12.033  17.234  16.012  0.00  0.00      PROA  
ATOM    400  HA  LEU P  60      11.277  17.297  16.780  0.00  0.00      PROA  
ATOM    401  CB  LEU P  60      11.992  15.972  15.225  0.00  0.00      PROA  
ATOM    402  HB1 LEU P  60      12.874  15.961  14.550  0.00  0.00      PROA  
ATOM    403  HB2 LEU P  60      11.091  15.981  14.576  0.00  0.00      PROA  
ATOM    404  CG  LEU P  60      12.018  14.619  15.924  0.00  0.00      PROA  
ATOM    405  HG  LEU P  60      12.670  14.709  16.819  0.00  0.00      PROA  
ATOM    406  CD1 LEU P  60      10.680  14.143  16.364  0.00  0.00      PROA  
ATOM    407 HD11 LEU P  60      10.317  14.632  17.293  0.00  0.00      PROA  
ATOM    408 HD12 LEU P  60      10.789  13.065  16.611  0.00  0.00      PROA  
ATOM    409 HD13 LEU P  60       9.852  14.163  15.624  0.00  0.00      PROA  
ATOM    410  CD2 LEU P  60      12.646  13.620  15.001  0.00  0.00      PROA  
ATOM    411 HD21 LEU P  60      13.720  13.839  14.818  0.00  0.00      PROA  
ATOM    412 HD22 LEU P  60      12.157  13.569  14.005  0.00  0.00      PROA  
ATOM    413 HD23 LEU P  60      12.624  12.572  15.369  0.00  0.00      PROA  
ATOM    414  C   LEU P  60      13.398  17.303  16.767  0.00  0.00      PROA  
ATOM    415  O   LEU P  60      13.475  16.621  17.840  0.00  0.00      PROA  
ATOM    416  N   SER P  61      14.425  17.995  16.219  0.00  0.00      PROA  
ATOM    417  HN  SER P  61      14.333  18.556  15.400  0.00  0.00      PROA  
ATOM    418  CA  SER P  61      15.635  18.171  17.043  0.00  0.00      PROA  
ATOM    419  HA  SER P  61      15.979  17.235  17.458  0.00  0.00      PROA  
ATOM    420  CB  SER P  61      16.884  18.710  16.340  0.00  0.00      PROA  
ATOM    421  HB1 SER P  61      17.709  18.595  17.074  0.00  0.00      PROA  
ATOM    422  HB2 SER P  61      16.729  19.764  16.025  0.00  0.00      PROA  
ATOM    423  OG  SER P  61      17.078  17.890  15.179  0.00  0.00      PROA  
ATOM    424  HG1 SER P  61      17.888  18.235  14.796  0.00  0.00      PROA  
ATOM    425  C   SER P  61      15.336  19.085  18.251  0.00  0.00      PROA  
ATOM    426  O   SER P  61      15.843  18.847  19.338  0.00  0.00      PROA  
ATOM    427  N   VAL P  62      14.540  20.204  18.064  0.00  0.00      PROA  
ATOM    428  HN  VAL P  62      14.252  20.500  17.157  0.00  0.00      PROA  
ATOM    429  CA  VAL P  62      14.073  21.009  19.213  0.00  0.00      PROA  
ATOM    430  HA  VAL P  62      14.923  21.323  19.800  0.00  0.00      PROA  
ATOM    431  CB  VAL P  62      13.397  22.199  18.563  0.00  0.00      PROA  
ATOM    432  HB  VAL P  62      12.551  21.855  17.931  0.00  0.00      PROA  
ATOM    433  CG1 VAL P  62      12.848  23.183  19.556  0.00  0.00      PROA  
ATOM    434 HG11 VAL P  62      11.900  22.797  19.987  0.00  0.00      PROA  
ATOM    435 HG12 VAL P  62      12.831  24.162  19.030  0.00  0.00      PROA  
ATOM    436 HG13 VAL P  62      13.528  23.315  20.424  0.00  0.00      PROA  
ATOM    437  CG2 VAL P  62      14.357  22.954  17.646  0.00  0.00      PROA  
ATOM    438 HG21 VAL P  62      13.973  23.902  17.212  0.00  0.00      PROA  
ATOM    439 HG22 VAL P  62      14.689  22.300  16.812  0.00  0.00      PROA  
ATOM    440 HG23 VAL P  62      15.250  23.291  18.214  0.00  0.00      PROA  
ATOM    441  C   VAL P  62      13.220  20.164  20.129  0.00  0.00      PROA  
ATOM    442  O   VAL P  62      13.449  20.161  21.338  0.00  0.00      PROA  
ATOM    443  N   ALA P  63      12.289  19.398  19.559  0.00  0.00      PROA  
ATOM    444  HN  ALA P  63      12.181  19.514  18.574  0.00  0.00      PROA  
ATOM    445  CA  ALA P  63      11.505  18.449  20.311  0.00  0.00      PROA  
ATOM    446  HA  ALA P  63      11.012  19.044  21.066  0.00  0.00      PROA  
ATOM    447  CB  ALA P  63      10.471  17.732  19.404  0.00  0.00      PROA  
ATOM    448  HB1 ALA P  63       9.885  18.452  18.795  0.00  0.00      PROA  
ATOM    449  HB2 ALA P  63       9.680  17.256  20.021  0.00  0.00      PROA  
ATOM    450  HB3 ALA P  63      10.949  16.958  18.766  0.00  0.00      PROA  
ATOM    451  C   ALA P  63      12.173  17.368  21.093  0.00  0.00      PROA  
ATOM    452  O   ALA P  63      11.794  17.075  22.207  0.00  0.00      PROA  
ATOM    453  N   LEU P  64      13.255  16.697  20.623  0.00  0.00      PROA  
ATOM    454  HN  LEU P  64      13.497  16.880  19.673  0.00  0.00      PROA  
ATOM    455  CA  LEU P  64      13.983  15.729  21.417  0.00  0.00      PROA  
ATOM    456  HA  LEU P  64      13.355  14.866  21.583  0.00  0.00      PROA  
ATOM    457  CB  LEU P  64      15.165  15.178  20.572  0.00  0.00      PROA  
ATOM    458  HB1 LEU P  64      15.835  16.057  20.464  0.00  0.00      PROA  
ATOM    459  HB2 LEU P  64      14.748  14.898  19.581  0.00  0.00      PROA  
ATOM    460  CG  LEU P  64      15.838  13.915  21.118  0.00  0.00      PROA  
ATOM    461  HG  LEU P  64      16.358  14.134  22.074  0.00  0.00      PROA  
ATOM    462  CD1 LEU P  64      14.967  12.650  21.189  0.00  0.00      PROA  
ATOM    463 HD11 LEU P  64      14.399  12.406  20.267  0.00  0.00      PROA  
ATOM    464 HD12 LEU P  64      14.237  12.635  22.027  0.00  0.00      PROA  
ATOM    465 HD13 LEU P  64      15.687  11.814  21.319  0.00  0.00      PROA  
ATOM    466  CD2 LEU P  64      16.959  13.600  20.095  0.00  0.00      PROA  
ATOM    467 HD21 LEU P  64      16.738  13.239  19.068  0.00  0.00      PROA  
ATOM    468 HD22 LEU P  64      17.633  12.840  20.547  0.00  0.00      PROA  
ATOM    469 HD23 LEU P  64      17.473  14.576  19.959  0.00  0.00      PROA  
ATOM    470  C   LEU P  64      14.444  16.190  22.799  0.00  0.00      PROA  
ATOM    471  O   LEU P  64      14.512  15.363  23.712  0.00  0.00      PROA  
ATOM    472  N   VAL P  65      14.782  17.504  23.026  0.00  0.00      PROA  
ATOM    473  HN  VAL P  65      14.853  18.118  22.244  0.00  0.00      PROA  
ATOM    474  CA  VAL P  65      15.083  18.061  24.363  0.00  0.00      PROA  
ATOM    475  HA  VAL P  65      15.924  17.486  24.721  0.00  0.00      PROA  
ATOM    476  CB  VAL P  65      15.557  19.518  24.347  0.00  0.00      PROA  
ATOM    477  HB  VAL P  65      14.789  20.190  23.908  0.00  0.00      PROA  
ATOM    478  CG1 VAL P  65      15.848  20.074  25.778  0.00  0.00      PROA  
ATOM    479 HG11 VAL P  65      16.684  19.471  26.193  0.00  0.00      PROA  
ATOM    480 HG12 VAL P  65      14.929  20.138  26.399  0.00  0.00      PROA  
ATOM    481 HG13 VAL P  65      16.294  21.089  25.856  0.00  0.00      PROA  
ATOM    482  CG2 VAL P  65      16.790  19.598  23.465  0.00  0.00      PROA  
ATOM    483 HG21 VAL P  65      17.364  20.537  23.617  0.00  0.00      PROA  
ATOM    484 HG22 VAL P  65      16.494  19.543  22.395  0.00  0.00      PROA  
ATOM    485 HG23 VAL P  65      17.533  18.812  23.717  0.00  0.00      PROA  
ATOM    486  C   VAL P  65      13.934  17.916  25.386  0.00  0.00      PROA  
ATOM    487  O   VAL P  65      13.998  17.319  26.413  0.00  0.00      PROA  
ATOM    488  N   ASP P  66      12.675  18.272  24.948  0.00  0.00      PROA  
ATOM    489  HN  ASP P  66      12.579  18.585  24.006  0.00  0.00      PROA  
ATOM    490  CA  ASP P  66      11.527  18.219  25.802  0.00  0.00      PROA  
ATOM    491  HA  ASP P  66      11.832  18.344  26.831  0.00  0.00      PROA  
ATOM    492  CB  ASP P  66      10.513  19.337  25.264  0.00  0.00      PROA  
ATOM    493  HB1 ASP P  66       9.641  19.392  25.951  0.00  0.00      PROA  
ATOM    494  HB2 ASP P  66      10.234  19.103  24.214  0.00  0.00      PROA  
ATOM    495  CG  ASP P  66      11.009  20.794  25.354  0.00  0.00      PROA  
ATOM    496  OD1 ASP P  66      10.429  21.637  24.629  0.00  0.00      PROA  
ATOM    497  OD2 ASP P  66      11.782  21.146  26.330  0.00  0.00      PROA  
ATOM    498  C   ASP P  66      10.840  16.906  25.884  0.00  0.00      PROA  
ATOM    499  O   ASP P  66      10.037  16.718  26.791  0.00  0.00      PROA  
ATOM    500  N   MET P  67      11.133  16.020  24.922  0.00  0.00      PROA  
ATOM    501  HN  MET P  67      11.771  16.294  24.208  0.00  0.00      PROA  
ATOM    502  CA  MET P  67      10.803  14.600  24.973  0.00  0.00      PROA  
ATOM    503  HA  MET P  67       9.736  14.550  25.131  0.00  0.00      PROA  
ATOM    504  CB  MET P  67      11.183  13.909  23.670  0.00  0.00      PROA  
ATOM    505  HB1 MET P  67      11.292  12.824  23.879  0.00  0.00      PROA  
ATOM    506  HB2 MET P  67      12.231  14.238  23.497  0.00  0.00      PROA  
ATOM    507  CG  MET P  67      10.262  14.094  22.498  0.00  0.00      PROA  
ATOM    508  HG1 MET P  67       9.949  15.153  22.384  0.00  0.00      PROA  
ATOM    509  HG2 MET P  67       9.341  13.532  22.761  0.00  0.00      PROA  
ATOM    510  SD  MET P  67      10.907  13.540  20.884  0.00  0.00      PROA  
ATOM    511  CE  MET P  67       9.351  13.468  19.986  0.00  0.00      PROA  
ATOM    512  HE1 MET P  67       8.648  14.254  20.333  0.00  0.00      PROA  
ATOM    513  HE2 MET P  67       8.831  12.496  20.127  0.00  0.00      PROA  
ATOM    514  HE3 MET P  67       9.568  13.520  18.898  0.00  0.00      PROA  
ATOM    515  C   MET P  67      11.287  13.806  26.160  0.00  0.00      PROA  
ATOM    516  O   MET P  67      10.629  12.876  26.690  0.00  0.00      PROA  
ATOM    517  N   VAL P  68      12.559  14.049  26.596  0.00  0.00      PROA  
ATOM    518  HN  VAL P  68      13.154  14.668  26.090  0.00  0.00      PROA  
ATOM    519  CA  VAL P  68      13.192  13.077  27.524  0.00  0.00      PROA  
ATOM    520  HA  VAL P  68      12.511  12.263  27.726  0.00  0.00      PROA  
ATOM    521  CB  VAL P  68      14.540  12.567  27.012  0.00  0.00      PROA  
ATOM    522  HB  VAL P  68      15.018  11.784  27.639  0.00  0.00      PROA  
ATOM    523  CG1 VAL P  68      14.254  11.676  25.748  0.00  0.00      PROA  
ATOM    524 HG11 VAL P  68      13.739  12.204  24.917  0.00  0.00      PROA  
ATOM    525 HG12 VAL P  68      13.516  10.891  26.019  0.00  0.00      PROA  
ATOM    526 HG13 VAL P  68      15.163  11.338  25.206  0.00  0.00      PROA  
ATOM    527  CG2 VAL P  68      15.501  13.701  26.696  0.00  0.00      PROA  
ATOM    528 HG21 VAL P  68      15.420  14.035  25.640  0.00  0.00      PROA  
ATOM    529 HG22 VAL P  68      16.475  13.166  26.699  0.00  0.00      PROA  
ATOM    530 HG23 VAL P  68      15.368  14.524  27.430  0.00  0.00      PROA  
ATOM    531  C   VAL P  68      13.514  13.695  28.936  0.00  0.00      PROA  
ATOM    532  O   VAL P  68      14.062  13.137  29.877  0.00  0.00      PROA  
ATOM    533  N   ASP P  69      13.005  14.934  29.133  0.00  0.00      PROA  
ATOM    534  HN  ASP P  69      12.351  15.207  28.433  0.00  0.00      PROA  
ATOM    535  CA  ASP P  69      13.089  15.669  30.368  0.00  0.00      PROA  
ATOM    536  HA  ASP P  69      14.137  15.903  30.484  0.00  0.00      PROA  
ATOM    537  CB  ASP P  69      12.513  17.085  30.079  0.00  0.00      PROA  
ATOM    538  HB1 ASP P  69      11.458  17.210  29.753  0.00  0.00      PROA  
ATOM    539  HB2 ASP P  69      13.055  17.602  29.259  0.00  0.00      PROA  
ATOM    540  CG  ASP P  69      12.841  18.024  31.215  0.00  0.00      PROA  
ATOM    541  OD1 ASP P  69      14.061  18.382  31.391  0.00  0.00      PROA  
ATOM    542  OD2 ASP P  69      11.931  18.395  31.996  0.00  0.00      PROA  
ATOM    543  C   ASP P  69      12.607  14.980  31.628  0.00  0.00      PROA  
ATOM    544  O   ASP P  69      11.592  14.246  31.605  0.00  0.00      PROA  
ATOM    545  N   SER P  70      13.219  15.227  32.807  0.00  0.00      PROA  
ATOM    546  HN  SER P  70      13.975  15.862  32.943  0.00  0.00      PROA  
ATOM    547  CA  SER P  70      12.755  14.634  34.116  0.00  0.00      PROA  
ATOM    548  HA  SER P  70      12.498  13.591  34.002  0.00  0.00      PROA  
ATOM    549  CB  SER P  70      13.911  14.870  35.124  0.00  0.00      PROA  
ATOM    550  HB1 SER P  70      14.786  14.224  34.899  0.00  0.00      PROA  
ATOM    551  HB2 SER P  70      13.555  14.561  36.131  0.00  0.00      PROA  
ATOM    552  OG  SER P  70      14.424  16.185  35.236  0.00  0.00      PROA  
ATOM    553  HG1 SER P  70      14.191  16.392  36.144  0.00  0.00      PROA  
ATOM    554  C   SER P  70      11.493  15.263  34.716  0.00  0.00      PROA  
ATOM    555  O   SER P  70      11.179  16.487  34.645  0.00  0.00      PROA  
ATOM    556  N   ASN P  71      10.632  14.420  35.374  0.00  0.00      PROA  
ATOM    557  HN  ASN P  71      10.671  13.423  35.391  0.00  0.00      PROA  
ATOM    558  CA  ASN P  71       9.460  14.847  36.102  0.00  0.00      PROA  
ATOM    559  HA  ASN P  71       8.791  15.405  35.464  0.00  0.00      PROA  
ATOM    560  CB  ASN P  71       8.816  13.584  36.658  0.00  0.00      PROA  
ATOM    561  HB1 ASN P  71       7.958  13.829  37.319  0.00  0.00      PROA  
ATOM    562  HB2 ASN P  71       9.540  12.886  37.131  0.00  0.00      PROA  
ATOM    563  CG  ASN P  71       8.335  12.775  35.453  0.00  0.00      PROA  
ATOM    564  OD1 ASN P  71       8.924  11.760  35.279  0.00  0.00      PROA  
ATOM    565  ND2 ASN P  71       7.267  13.242  34.726  0.00  0.00      PROA  
ATOM    566 HD21 ASN P  71       7.082  12.808  33.844  0.00  0.00      PROA  
ATOM    567 HD22 ASN P  71       6.790  14.106  34.887  0.00  0.00      PROA  
ATOM    568  C   ASN P  71       9.807  15.758  37.339  0.00  0.00      PROA  
ATOM    569  O   ASN P  71       9.154  16.765  37.480  0.00  0.00      PROA  
ATOM    570  N   THR P  72      10.877  15.394  38.105  0.00  0.00      PROA  
ATOM    571  HN  THR P  72      11.191  14.458  37.966  0.00  0.00      PROA  
ATOM    572  CA  THR P  72      11.592  16.083  39.169  0.00  0.00      PROA  
ATOM    573  HA  THR P  72      10.811  16.598  39.709  0.00  0.00      PROA  
ATOM    574  CB  THR P  72      12.327  15.159  40.155  0.00  0.00      PROA  
ATOM    575  HB  THR P  72      12.845  15.750  40.940  0.00  0.00      PROA  
ATOM    576  OG1 THR P  72      13.270  14.250  39.458  0.00  0.00      PROA  
ATOM    577  HG1 THR P  72      14.030  14.745  39.143  0.00  0.00      PROA  
ATOM    578  CG2 THR P  72      11.261  14.306  40.861  0.00  0.00      PROA  
ATOM    579 HG21 THR P  72      10.544  13.832  40.157  0.00  0.00      PROA  
ATOM    580 HG22 THR P  72      10.705  15.012  41.514  0.00  0.00      PROA  
ATOM    581 HG23 THR P  72      11.709  13.524  41.510  0.00  0.00      PROA  
ATOM    582  C   THR P  72      12.538  17.120  38.602  0.00  0.00      PROA  
ATOM    583  O   THR P  72      13.501  16.779  37.881  0.00  0.00      PROA  
ATOM    584  N   THR P  73      12.267  18.399  38.924  0.00  0.00      PROA  
ATOM    585  HN  THR P  73      11.479  18.599  39.500  0.00  0.00      PROA  
ATOM    586  CA  THR P  73      12.933  19.510  38.216  0.00  0.00      PROA  
ATOM    587  HA  THR P  73      12.749  19.325  37.168  0.00  0.00      PROA  
ATOM    588  CB  THR P  73      12.366  20.884  38.540  0.00  0.00      PROA  
ATOM    589  HB  THR P  73      12.929  21.708  38.052  0.00  0.00      PROA  
ATOM    590  OG1 THR P  73      12.141  21.067  39.924  0.00  0.00      PROA  
ATOM    591  HG1 THR P  73      11.751  21.938  40.032  0.00  0.00      PROA  
ATOM    592  CG2 THR P  73      10.945  20.845  37.820  0.00  0.00      PROA  
ATOM    593 HG21 THR P  73      10.225  20.163  38.321  0.00  0.00      PROA  
ATOM    594 HG22 THR P  73      10.937  20.626  36.731  0.00  0.00      PROA  
ATOM    595 HG23 THR P  73      10.320  21.748  37.991  0.00  0.00      PROA  
ATOM    596  C   THR P  73      14.454  19.682  38.231  0.00  0.00      PROA  
ATOM    597  O   THR P  73      15.061  20.000  37.219  0.00  0.00      PROA  
ATOM    598  N   LEU P  74      15.079  19.368  39.368  0.00  0.00      PROA  
ATOM    599  HN  LEU P  74      14.578  19.043  40.166  0.00  0.00      PROA  
ATOM    600  CA  LEU P  74      16.549  19.372  39.580  0.00  0.00      PROA  
ATOM    601  HA  LEU P  74      16.740  20.391  39.277  0.00  0.00      PROA  
ATOM    602  CB  LEU P  74      16.986  19.190  41.045  0.00  0.00      PROA  
ATOM    603  HB1 LEU P  74      18.084  19.051  41.132  0.00  0.00      PROA  
ATOM    604  HB2 LEU P  74      16.484  18.243  41.338  0.00  0.00      PROA  
ATOM    605  CG  LEU P  74      16.722  20.376  42.030  0.00  0.00      PROA  
ATOM    606  HG  LEU P  74      15.627  20.351  42.220  0.00  0.00      PROA  
ATOM    607  CD1 LEU P  74      17.518  20.145  43.347  0.00  0.00      PROA  
ATOM    608 HD11 LEU P  74      17.312  20.884  44.150  0.00  0.00      PROA  
ATOM    609 HD12 LEU P  74      18.575  20.207  43.011  0.00  0.00      PROA  
ATOM    610 HD13 LEU P  74      17.392  19.099  43.698  0.00  0.00      PROA  
ATOM    611  CD2 LEU P  74      16.983  21.773  41.467  0.00  0.00      PROA  
ATOM    612 HD21 LEU P  74      17.975  21.799  40.967  0.00  0.00      PROA  
ATOM    613 HD22 LEU P  74      17.170  22.538  42.250  0.00  0.00      PROA  
ATOM    614 HD23 LEU P  74      16.130  21.990  40.788  0.00  0.00      PROA  
ATOM    615  C   LEU P  74      17.321  18.396  38.648  0.00  0.00      PROA  
ATOM    616  O   LEU P  74      17.211  17.227  38.812  0.00  0.00      PROA  
ATOM    617  N   GLU P  75      18.261  18.834  37.773  0.00  0.00      PROA  
ATOM    618  HN  GLU P  75      18.365  19.824  37.715  0.00  0.00      PROA  
ATOM    619  CA  GLU P  75      19.062  18.043  36.824  0.00  0.00      PROA  
ATOM    620  HA  GLU P  75      18.475  17.137  36.827  0.00  0.00      PROA  
ATOM    621  CB  GLU P  75      19.069  18.608  35.401  0.00  0.00      PROA  
ATOM    622  HB1 GLU P  75      19.441  17.802  34.733  0.00  0.00      PROA  
ATOM    623  HB2 GLU P  75      19.764  19.469  35.300  0.00  0.00      PROA  
ATOM    624  CG  GLU P  75      17.703  19.158  34.913  0.00  0.00      PROA  
ATOM    625  HG1 GLU P  75      17.334  19.936  35.615  0.00  0.00      PROA  
ATOM    626  HG2 GLU P  75      16.908  18.386  34.835  0.00  0.00      PROA  
ATOM    627  CD  GLU P  75      17.904  19.561  33.445  0.00  0.00      PROA  
ATOM    628  OE1 GLU P  75      17.540  20.686  33.085  0.00  0.00      PROA  
ATOM    629  OE2 GLU P  75      18.344  18.745  32.622  0.00  0.00      PROA  
ATOM    630  C   GLU P  75      20.458  17.638  37.284  0.00  0.00      PROA  
ATOM    631  O   GLU P  75      20.855  18.142  38.318  0.00  0.00      PROA  
ATOM    632  N   ASP P  76      21.188  16.766  36.591  0.00  0.00      PROA  
ATOM    633  HN  ASP P  76      20.758  16.272  35.839  0.00  0.00      PROA  
ATOM    634  CA  ASP P  76      22.570  16.551  36.894  0.00  0.00      PROA  
ATOM    635  HA  ASP P  76      22.700  16.370  37.951  0.00  0.00      PROA  
ATOM    636  CB  ASP P  76      23.042  15.357  36.041  0.00  0.00      PROA  
ATOM    637  HB1 ASP P  76      23.064  15.672  34.976  0.00  0.00      PROA  
ATOM    638  HB2 ASP P  76      22.332  14.505  36.110  0.00  0.00      PROA  
ATOM    639  CG  ASP P  76      24.308  14.670  36.492  0.00  0.00      PROA  
ATOM    640  OD1 ASP P  76      24.641  14.894  37.675  0.00  0.00      PROA  
ATOM    641  OD2 ASP P  76      24.878  13.838  35.759  0.00  0.00      PROA  
ATOM    642  C   ASP P  76      23.459  17.763  36.590  0.00  0.00      PROA  
ATOM    643  O   ASP P  76      23.335  18.364  35.530  0.00  0.00      PROA  
ATOM    644  N   ASN P  77      24.403  18.126  37.475  0.00  0.00      PROA  
ATOM    645  HN  ASN P  77      24.402  17.657  38.355  0.00  0.00      PROA  
ATOM    646  CA  ASN P  77      25.283  19.171  37.355  0.00  0.00      PROA  
ATOM    647  HA  ASN P  77      24.679  20.042  37.146  0.00  0.00      PROA  
ATOM    648  CB  ASN P  77      25.981  19.616  38.679  0.00  0.00      PROA  
ATOM    649  HB1 ASN P  77      26.154  18.756  39.360  0.00  0.00      PROA  
ATOM    650  HB2 ASN P  77      25.308  20.268  39.276  0.00  0.00      PROA  
ATOM    651  CG  ASN P  77      27.279  20.419  38.534  0.00  0.00      PROA  
ATOM    652  OD1 ASN P  77      28.396  20.080  38.994  0.00  0.00      PROA  
ATOM    653  ND2 ASN P  77      27.148  21.565  37.872  0.00  0.00      PROA  
ATOM    654 HD21 ASN P  77      26.260  21.747  37.450  0.00  0.00      PROA  
ATOM    655 HD22 ASN P  77      27.981  22.103  37.744  0.00  0.00      PROA  
ATOM    656  C   ASN P  77      26.276  18.963  36.178  0.00  0.00      PROA  
ATOM    657  O   ASN P  77      27.323  18.321  36.316  0.00  0.00      PROA  
ATOM    658  N   ARG P  78      25.964  19.541  34.990  0.00  0.00      PROA  
ATOM    659  HN  ARG P  78      25.059  19.956  34.931  0.00  0.00      PROA  
ATOM    660  CA  ARG P  78      26.883  19.465  33.901  0.00  0.00      PROA  
ATOM    661  HA  ARG P  78      27.252  18.460  33.756  0.00  0.00      PROA  
ATOM    662  CB  ARG P  78      26.167  19.851  32.562  0.00  0.00      PROA  
ATOM    663  HB1 ARG P  78      26.876  19.704  31.719  0.00  0.00      PROA  
ATOM    664  HB2 ARG P  78      25.847  20.913  32.634  0.00  0.00      PROA  
ATOM    665  CG  ARG P  78      24.798  19.142  32.435  0.00  0.00      PROA  
ATOM    666  HG1 ARG P  78      24.428  19.413  31.423  0.00  0.00      PROA  
ATOM    667  HG2 ARG P  78      24.005  19.593  33.069  0.00  0.00      PROA  
ATOM    668  CD  ARG P  78      24.925  17.614  32.718  0.00  0.00      PROA  
ATOM    669  HD1 ARG P  78      24.848  17.320  33.786  0.00  0.00      PROA  
ATOM    670  HD2 ARG P  78      25.814  17.269  32.146  0.00  0.00      PROA  
ATOM    671  NE  ARG P  78      23.715  16.909  32.058  0.00  0.00      PROA  
ATOM    672  HE  ARG P  78      23.175  17.345  31.339  0.00  0.00      PROA  
ATOM    673  CZ  ARG P  78      23.524  15.586  32.159  0.00  0.00      PROA  
ATOM    674  NH1 ARG P  78      22.469  15.164  31.579  0.00  0.00      PROA  
ATOM    675 HH11 ARG P  78      21.792  15.800  31.208  0.00  0.00      PROA  
ATOM    676 HH12 ARG P  78      22.485  14.166  31.505  0.00  0.00      PROA  
ATOM    677  NH2 ARG P  78      24.383  14.759  32.671  0.00  0.00      PROA  
ATOM    678 HH21 ARG P  78      25.116  15.214  33.176  0.00  0.00      PROA  
ATOM    679 HH22 ARG P  78      24.349  13.761  32.728  0.00  0.00      PROA  
ATOM    680  C   ARG P  78      28.118  20.353  34.005  0.00  0.00      PROA  
ATOM    681  O   ARG P  78      29.132  20.058  33.343  0.00  0.00      PROA  
ATOM    682  N   THR P  79      28.027  21.557  34.643  0.00  0.00      PROA  
ATOM    683  HN  THR P  79      27.198  21.807  35.137  0.00  0.00      PROA  
ATOM    684  CA  THR P  79      29.034  22.554  34.311  0.00  0.00      PROA  
ATOM    685  HA  THR P  79      29.065  22.571  33.232  0.00  0.00      PROA  
ATOM    686  CB  THR P  79      28.584  24.030  34.573  0.00  0.00      PROA  
ATOM    687  HB  THR P  79      29.420  24.759  34.499  0.00  0.00      PROA  
ATOM    688  OG1 THR P  79      27.895  24.072  35.798  0.00  0.00      PROA  
ATOM    689  HG1 THR P  79      28.502  24.185  36.532  0.00  0.00      PROA  
ATOM    690  CG2 THR P  79      27.502  24.272  33.450  0.00  0.00      PROA  
ATOM    691 HG21 THR P  79      26.962  25.236  33.565  0.00  0.00      PROA  
ATOM    692 HG22 THR P  79      26.708  23.498  33.514  0.00  0.00      PROA  
ATOM    693 HG23 THR P  79      28.096  24.377  32.517  0.00  0.00      PROA  
ATOM    694  C   THR P  79      30.354  22.393  34.981  0.00  0.00      PROA  
ATOM    695  O   THR P  79      30.385  21.905  36.091  0.00  0.00      PROA  
ATOM    696  N   SER P  80      31.485  22.681  34.357  0.00  0.00      PROA  
ATOM    697  HN  SER P  80      31.435  23.043  33.429  0.00  0.00      PROA  
ATOM    698  CA  SER P  80      32.752  22.744  34.949  0.00  0.00      PROA  
ATOM    699  HA  SER P  80      33.036  21.754  35.272  0.00  0.00      PROA  
ATOM    700  CB  SER P  80      33.717  23.142  33.827  0.00  0.00      PROA  
ATOM    701  HB1 SER P  80      33.366  24.107  33.404  0.00  0.00      PROA  
ATOM    702  HB2 SER P  80      33.657  22.331  33.070  0.00  0.00      PROA  
ATOM    703  OG  SER P  80      35.057  23.310  34.355  0.00  0.00      PROA  
ATOM    704  HG1 SER P  80      35.150  24.167  34.776  0.00  0.00      PROA  
ATOM    705  C   SER P  80      32.922  23.703  36.146  0.00  0.00      PROA  
ATOM    706  O   SER P  80      32.232  24.728  36.253  0.00  0.00      PROA  
ATOM    707  N   LYS P  81      33.734  23.288  37.185  0.00  0.00      PROA  
ATOM    708  HN  LYS P  81      34.263  22.443  37.147  0.00  0.00      PROA  
ATOM    709  CA  LYS P  81      33.737  23.966  38.486  0.00  0.00      PROA  
ATOM    710  HA  LYS P  81      32.689  24.101  38.709  0.00  0.00      PROA  
ATOM    711  CB  LYS P  81      34.560  23.173  39.607  0.00  0.00      PROA  
ATOM    712  HB1 LYS P  81      33.934  22.286  39.843  0.00  0.00      PROA  
ATOM    713  HB2 LYS P  81      34.554  23.826  40.506  0.00  0.00      PROA  
ATOM    714  CG  LYS P  81      36.039  22.954  39.376  0.00  0.00      PROA  
ATOM    715  HG1 LYS P  81      36.624  23.846  39.688  0.00  0.00      PROA  
ATOM    716  HG2 LYS P  81      36.192  22.746  38.296  0.00  0.00      PROA  
ATOM    717  CD  LYS P  81      36.700  21.889  40.352  0.00  0.00      PROA  
ATOM    718  HD1 LYS P  81      36.308  20.868  40.154  0.00  0.00      PROA  
ATOM    719  HD2 LYS P  81      36.379  22.304  41.331  0.00  0.00      PROA  
ATOM    720  CE  LYS P  81      38.239  21.857  40.340  0.00  0.00      PROA  
ATOM    721  HE1 LYS P  81      38.646  20.868  40.641  0.00  0.00      PROA  
ATOM    722  HE2 LYS P  81      38.659  22.657  40.987  0.00  0.00      PROA  
ATOM    723  NZ  LYS P  81      38.786  21.995  39.048  0.00  0.00      PROA  
ATOM    724  HZ1 LYS P  81      38.369  22.826  38.582  0.00  0.00      PROA  
ATOM    725  HZ2 LYS P  81      38.622  21.200  38.398  0.00  0.00      PROA  
ATOM    726  HZ3 LYS P  81      39.821  22.101  39.060  0.00  0.00      PROA  
ATOM    727  C   LYS P  81      34.287  25.285  38.404  0.00  0.00      PROA  
ATOM    728  O   LYS P  81      35.077  25.542  37.484  0.00  0.00      PROA  
ATOM    729  N   ALA P  82      33.725  26.203  39.209  0.00  0.00      PROA  
ATOM    730  HN  ALA P  82      33.079  25.861  39.887  0.00  0.00      PROA  
ATOM    731  CA  ALA P  82      33.971  27.564  39.293  0.00  0.00      PROA  
ATOM    732  HA  ALA P  82      33.182  27.840  39.976  0.00  0.00      PROA  
ATOM    733  CB  ALA P  82      35.278  27.887  40.017  0.00  0.00      PROA  
ATOM    734  HB1 ALA P  82      36.168  27.420  39.544  0.00  0.00      PROA  
ATOM    735  HB2 ALA P  82      35.257  27.472  41.048  0.00  0.00      PROA  
ATOM    736  HB3 ALA P  82      35.525  28.966  40.105  0.00  0.00      PROA  
ATOM    737  C   ALA P  82      33.867  28.431  37.975  0.00  0.00      PROA  
ATOM    738  O   ALA P  82      34.394  29.554  37.861  0.00  0.00      PROA  
ATOM    739  N   CYS P  83      33.132  28.012  36.926  0.00  0.00      PROA  
ATOM    740  HN  CYS P  83      32.738  27.097  36.898  0.00  0.00      PROA  
ATOM    741  CA  CYS P  83      32.644  28.920  35.823  0.00  0.00      PROA  
ATOM    742  HA  CYS P  83      33.497  29.214  35.230  0.00  0.00      PROA  
ATOM    743  CB  CYS P  83      31.625  28.302  34.740  0.00  0.00      PROA  
ATOM    744  HB1 CYS P  83      31.481  29.010  33.896  0.00  0.00      PROA  
ATOM    745  HB2 CYS P  83      30.682  28.029  35.262  0.00  0.00      PROA  
ATOM    746  SG  CYS P  83      32.282  26.823  33.925  0.00  0.00      PROA  
ATOM    747  C   CYS P  83      31.990  30.154  36.369  0.00  0.00      PROA  
ATOM    748  O   CYS P  83      31.315  30.088  37.391  0.00  0.00      PROA  
ATOM    749  N   PRO P  84      31.947  31.254  35.535  0.00  0.00      PROA  
ATOM    750  CD  PRO P  84      32.758  31.458  34.338  0.00  0.00      PROA  
ATOM    751  HD1 PRO P  84      32.677  30.758  33.479  0.00  0.00      PROA  
ATOM    752  HD2 PRO P  84      33.835  31.330  34.579  0.00  0.00      PROA  
ATOM    753  CA  PRO P  84      31.116  32.416  35.797  0.00  0.00      PROA  
ATOM    754  HA  PRO P  84      31.694  32.967  36.524  0.00  0.00      PROA  
ATOM    755  CB  PRO P  84      31.173  33.224  34.516  0.00  0.00      PROA  
ATOM    756  HB1 PRO P  84      30.999  34.298  34.740  0.00  0.00      PROA  
ATOM    757  HB2 PRO P  84      30.354  32.700  33.978  0.00  0.00      PROA  
ATOM    758  CG  PRO P  84      32.525  32.918  33.951  0.00  0.00      PROA  
ATOM    759  HG1 PRO P  84      32.572  33.082  32.853  0.00  0.00      PROA  
ATOM    760  HG2 PRO P  84      33.305  33.546  34.433  0.00  0.00      PROA  
ATOM    761  C   PRO P  84      29.745  32.271  36.378  0.00  0.00      PROA  
ATOM    762  O   PRO P  84      28.977  31.373  35.988  0.00  0.00      PROA  
ATOM    763  N   GLU P  85      29.380  33.091  37.339  0.00  0.00      PROA  
ATOM    764  HN  GLU P  85      29.952  33.837  37.673  0.00  0.00      PROA  
ATOM    765  CA  GLU P  85      27.996  33.054  37.839  0.00  0.00      PROA  
ATOM    766  HA  GLU P  85      27.897  32.014  38.116  0.00  0.00      PROA  
ATOM    767  CB  GLU P  85      27.848  33.940  39.071  0.00  0.00      PROA  
ATOM    768  HB1 GLU P  85      26.899  33.854  39.643  0.00  0.00      PROA  
ATOM    769  HB2 GLU P  85      27.972  34.994  38.742  0.00  0.00      PROA  
ATOM    770  CG  GLU P  85      28.976  33.705  40.080  0.00  0.00      PROA  
ATOM    771  HG1 GLU P  85      29.919  34.103  39.646  0.00  0.00      PROA  
ATOM    772  HG2 GLU P  85      29.127  32.617  40.249  0.00  0.00      PROA  
ATOM    773  CD  GLU P  85      28.674  34.313  41.481  0.00  0.00      PROA  
ATOM    774  OE1 GLU P  85      28.372  33.522  42.457  0.00  0.00      PROA  
ATOM    775  OE2 GLU P  85      28.841  35.510  41.702  0.00  0.00      PROA  
ATOM    776  C   GLU P  85      26.914  33.333  36.814  0.00  0.00      PROA  
ATOM    777  O   GLU P  85      27.018  34.307  36.069  0.00  0.00      PROA  
ATOM    778  N   HSD P  86      25.845  32.504  36.688  0.00  0.00      PROA  
ATOM    779  HN  HSD P  86      25.798  31.718  37.299  0.00  0.00      PROA  
ATOM    780  CA  HSD P  86      24.962  32.600  35.561  0.00  0.00      PROA  
ATOM    781  HA  HSD P  86      24.800  33.628  35.273  0.00  0.00      PROA  
ATOM    782  CB  HSD P  86      25.580  31.930  34.279  0.00  0.00      PROA  
ATOM    783  HB1 HSD P  86      26.655  32.180  34.145  0.00  0.00      PROA  
ATOM    784  HB2 HSD P  86      25.042  32.282  33.374  0.00  0.00      PROA  
ATOM    785  ND1 HSD P  86      25.665  29.654  35.434  0.00  0.00      PROA  
ATOM    786  HD1 HSD P  86      25.733  29.974  36.379  0.00  0.00      PROA  
ATOM    787  CG  HSD P  86      25.524  30.424  34.330  0.00  0.00      PROA  
ATOM    788  CE1 HSD P  86      25.642  28.377  34.999  0.00  0.00      PROA  
ATOM    789  HE1 HSD P  86      25.714  27.598  35.757  0.00  0.00      PROA  
ATOM    790  NE2 HSD P  86      25.355  28.298  33.733  0.00  0.00      PROA  
ATOM    791  CD2 HSD P  86      25.309  29.558  33.296  0.00  0.00      PROA  
ATOM    792  HD2 HSD P  86      25.037  29.725  32.262  0.00  0.00      PROA  
ATOM    793  C   HSD P  86      23.603  31.975  35.850  0.00  0.00      PROA  
ATOM    794  O   HSD P  86      23.393  31.231  36.830  0.00  0.00      PROA  
ATOM    795  N   SER P  87      22.578  32.265  34.971  0.00  0.00      PROA  
ATOM    796  HN  SER P  87      22.634  32.990  34.289  0.00  0.00      PROA  
ATOM    797  CA  SER P  87      21.296  31.607  34.964  0.00  0.00      PROA  
ATOM    798  HA  SER P  87      20.880  31.592  35.961  0.00  0.00      PROA  
ATOM    799  CB  SER P  87      20.127  32.335  34.291  0.00  0.00      PROA  
ATOM    800  HB1 SER P  87      19.319  31.614  34.046  0.00  0.00      PROA  
ATOM    801  HB2 SER P  87      20.617  32.625  33.338  0.00  0.00      PROA  
ATOM    802  OG  SER P  87      19.680  33.487  35.026  0.00  0.00      PROA  
ATOM    803  HG1 SER P  87      20.147  34.248  34.673  0.00  0.00      PROA  
ATOM    804  C   SER P  87      21.311  30.205  34.517  0.00  0.00      PROA  
ATOM    805  O   SER P  87      22.182  29.803  33.691  0.00  0.00      PROA  
ATOM    806  N   ALA P  88      20.472  29.323  35.109  0.00  0.00      PROA  
ATOM    807  HN  ALA P  88      19.803  29.797  35.676  0.00  0.00      PROA  
ATOM    808  CA  ALA P  88      20.232  27.964  34.673  0.00  0.00      PROA  
ATOM    809  HA  ALA P  88      21.117  27.542  34.221  0.00  0.00      PROA  
ATOM    810  CB  ALA P  88      19.918  27.051  35.892  0.00  0.00      PROA  
ATOM    811  HB1 ALA P  88      19.953  25.999  35.537  0.00  0.00      PROA  
ATOM    812  HB2 ALA P  88      18.960  27.206  36.433  0.00  0.00      PROA  
ATOM    813  HB3 ALA P  88      20.744  27.203  36.620  0.00  0.00      PROA  
ATOM    814  C   ALA P  88      19.025  27.964  33.646  0.00  0.00      PROA  
ATOM    815  O   ALA P  88      18.193  28.865  33.608  0.00  0.00      PROA  
ATOM    816  N   PRO P  89      18.877  26.868  32.872  0.00  0.00      PROA  
ATOM    817  CD  PRO P  89      20.015  26.079  32.476  0.00  0.00      PROA  
ATOM    818  HD1 PRO P  89      20.025  25.258  33.225  0.00  0.00      PROA  
ATOM    819  HD2 PRO P  89      20.948  26.677  32.396  0.00  0.00      PROA  
ATOM    820  CA  PRO P  89      17.753  26.680  32.001  0.00  0.00      PROA  
ATOM    821  HA  PRO P  89      17.706  27.561  31.378  0.00  0.00      PROA  
ATOM    822  CB  PRO P  89      18.136  25.443  31.167  0.00  0.00      PROA  
ATOM    823  HB1 PRO P  89      17.600  25.450  30.193  0.00  0.00      PROA  
ATOM    824  HB2 PRO P  89      17.921  24.465  31.648  0.00  0.00      PROA  
ATOM    825  CG  PRO P  89      19.662  25.617  31.101  0.00  0.00      PROA  
ATOM    826  HG1 PRO P  89      20.293  24.768  30.762  0.00  0.00      PROA  
ATOM    827  HG2 PRO P  89      19.986  26.454  30.446  0.00  0.00      PROA  
ATOM    828  C   PRO P  89      16.360  26.651  32.757  0.00  0.00      PROA  
ATOM    829  O   PRO P  89      16.291  25.948  33.764  0.00  0.00      PROA  
ATOM    830  N   ILE P  90      15.355  27.445  32.386  0.00  0.00      PROA  
ATOM    831  HN  ILE P  90      15.500  27.975  31.555  0.00  0.00      PROA  
ATOM    832  CA  ILE P  90      14.150  27.652  33.129  0.00  0.00      PROA  
ATOM    833  HA  ILE P  90      14.348  27.904  34.160  0.00  0.00      PROA  
ATOM    834  CB  ILE P  90      13.355  28.829  32.603  0.00  0.00      PROA  
ATOM    835  HB  ILE P  90      14.179  29.568  32.511  0.00  0.00      PROA  
ATOM    836  CG2 ILE P  90      12.736  28.365  31.282  0.00  0.00      PROA  
ATOM    837 HG21 ILE P  90      13.506  27.963  30.588  0.00  0.00      PROA  
ATOM    838 HG22 ILE P  90      12.355  29.217  30.678  0.00  0.00      PROA  
ATOM    839 HG23 ILE P  90      11.892  27.656  31.415  0.00  0.00      PROA  
ATOM    840  CG1 ILE P  90      12.274  29.420  33.453  0.00  0.00      PROA  
ATOM    841 HG11 ILE P  90      11.539  28.646  33.760  0.00  0.00      PROA  
ATOM    842 HG12 ILE P  90      11.743  30.169  32.827  0.00  0.00      PROA  
ATOM    843  CD  ILE P  90      12.773  30.033  34.720  0.00  0.00      PROA  
ATOM    844  HD1 ILE P  90      13.064  29.210  35.408  0.00  0.00      PROA  
ATOM    845  HD2 ILE P  90      12.038  30.694  35.226  0.00  0.00      PROA  
ATOM    846  HD3 ILE P  90      13.683  30.670  34.687  0.00  0.00      PROA  
ATOM    847  C   ILE P  90      13.259  26.372  33.296  0.00  0.00      PROA  
ATOM    848  O   ILE P  90      13.177  25.527  32.409  0.00  0.00      PROA  
ATOM    849  N   LYS P  91      12.617  26.121  34.479  0.00  0.00      PROA  
ATOM    850  HN  LYS P  91      12.732  26.755  35.241  0.00  0.00      PROA  
ATOM    851  CA  LYS P  91      11.744  25.039  34.713  0.00  0.00      PROA  
ATOM    852  HA  LYS P  91      11.614  24.387  33.862  0.00  0.00      PROA  
ATOM    853  CB  LYS P  91      12.160  24.142  35.877  0.00  0.00      PROA  
ATOM    854  HB1 LYS P  91      11.381  23.361  36.011  0.00  0.00      PROA  
ATOM    855  HB2 LYS P  91      12.187  24.696  36.839  0.00  0.00      PROA  
ATOM    856  CG  LYS P  91      13.481  23.507  35.660  0.00  0.00      PROA  
ATOM    857  HG1 LYS P  91      13.795  23.035  36.615  0.00  0.00      PROA  
ATOM    858  HG2 LYS P  91      14.253  24.284  35.473  0.00  0.00      PROA  
ATOM    859  CD  LYS P  91      13.608  22.346  34.586  0.00  0.00      PROA  
ATOM    860  HD1 LYS P  91      13.259  22.832  33.651  0.00  0.00      PROA  
ATOM    861  HD2 LYS P  91      12.899  21.542  34.878  0.00  0.00      PROA  
ATOM    862  CE  LYS P  91      14.967  21.780  34.226  0.00  0.00      PROA  
ATOM    863  HE1 LYS P  91      15.327  20.957  34.879  0.00  0.00      PROA  
ATOM    864  HE2 LYS P  91      15.777  22.535  34.321  0.00  0.00      PROA  
ATOM    865  NZ  LYS P  91      15.020  21.227  32.819  0.00  0.00      PROA  
ATOM    866  HZ1 LYS P  91      14.628  21.963  32.198  0.00  0.00      PROA  
ATOM    867  HZ2 LYS P  91      14.550  20.299  32.836  0.00  0.00      PROA  
ATOM    868  HZ3 LYS P  91      16.015  21.053  32.570  0.00  0.00      PROA  
ATOM    869  C   LYS P  91      10.411  25.736  34.851  0.00  0.00      PROA  
ATOM    870  O   LYS P  91      10.165  26.664  35.585  0.00  0.00      PROA  
ATOM    871  N   VAL P  92       9.512  25.272  33.999  0.00  0.00      PROA  
ATOM    872  HN  VAL P  92       9.818  24.768  33.195  0.00  0.00      PROA  
ATOM    873  CA  VAL P  92       8.164  25.857  33.874  0.00  0.00      PROA  
ATOM    874  HA  VAL P  92       8.012  26.394  34.799  0.00  0.00      PROA  
ATOM    875  CB  VAL P  92       8.011  26.838  32.652  0.00  0.00      PROA  
ATOM    876  HB  VAL P  92       6.954  27.174  32.716  0.00  0.00      PROA  
ATOM    877  CG1 VAL P  92       8.880  28.085  32.762  0.00  0.00      PROA  
ATOM    878 HG11 VAL P  92       8.625  28.534  33.746  0.00  0.00      PROA  
ATOM    879 HG12 VAL P  92       8.622  28.813  31.963  0.00  0.00      PROA  
ATOM    880 HG13 VAL P  92       9.916  27.681  32.766  0.00  0.00      PROA  
ATOM    881  CG2 VAL P  92       8.235  26.089  31.336  0.00  0.00      PROA  
ATOM    882 HG21 VAL P  92       9.301  25.785  31.267  0.00  0.00      PROA  
ATOM    883 HG22 VAL P  92       7.928  26.764  30.509  0.00  0.00      PROA  
ATOM    884 HG23 VAL P  92       7.641  25.152  31.257  0.00  0.00      PROA  
ATOM    885  C   VAL P  92       7.146  24.692  33.838  0.00  0.00      PROA  
ATOM    886  O   VAL P  92       7.452  23.491  33.715  0.00  0.00      PROA  
ATOM    887  N   HSD P  93       5.872  25.081  33.991  0.00  0.00      PROA  
ATOM    888  HN  HSD P  93       5.677  26.038  34.192  0.00  0.00      PROA  
ATOM    889  CA  HSD P  93       4.720  24.150  34.126  0.00  0.00      PROA  
ATOM    890  HA  HSD P  93       5.050  23.265  34.648  0.00  0.00      PROA  
ATOM    891  CB  HSD P  93       3.489  24.949  34.745  0.00  0.00      PROA  
ATOM    892  HB1 HSD P  93       3.421  25.859  34.111  0.00  0.00      PROA  
ATOM    893  HB2 HSD P  93       3.725  25.307  35.770  0.00  0.00      PROA  
ATOM    894  ND1 HSD P  93       1.313  24.069  33.806  0.00  0.00      PROA  
ATOM    895  HD1 HSD P  93       1.331  24.398  32.861  0.00  0.00      PROA  
ATOM    896  CG  HSD P  93       2.289  24.089  34.757  0.00  0.00      PROA  
ATOM    897  CE1 HSD P  93       0.341  23.295  34.298  0.00  0.00      PROA  
ATOM    898  HE1 HSD P  93      -0.522  23.006  33.697  0.00  0.00      PROA  
ATOM    899  NE2 HSD P  93       0.623  22.834  35.511  0.00  0.00      PROA  
ATOM    900  CD2 HSD P  93       1.827  23.405  35.825  0.00  0.00      PROA  
ATOM    901  HD2 HSD P  93       2.204  23.233  36.825  0.00  0.00      PROA  
ATOM    902  C   HSD P  93       4.301  23.603  32.719  0.00  0.00      PROA  
ATOM    903  O   HSD P  93       4.257  24.483  31.833  0.00  0.00      PROA  
ATOM    904  N   HSD P  94       4.067  22.278  32.545  0.00  0.00      PROA  
ATOM    905  HN  HSD P  94       4.286  21.684  33.315  0.00  0.00      PROA  
ATOM    906  CA  HSD P  94       3.595  21.692  31.386  0.00  0.00      PROA  
ATOM    907  HA  HSD P  94       3.756  22.418  30.603  0.00  0.00      PROA  
ATOM    908  CB  HSD P  94       4.364  20.448  30.961  0.00  0.00      PROA  
ATOM    909  HB1 HSD P  94       4.249  20.318  29.864  0.00  0.00      PROA  
ATOM    910  HB2 HSD P  94       4.042  19.535  31.505  0.00  0.00      PROA  
ATOM    911  ND1 HSD P  94       6.791  20.967  30.354  0.00  0.00      PROA  
ATOM    912  HD1 HSD P  94       6.616  21.436  29.488  0.00  0.00      PROA  
ATOM    913  CG  HSD P  94       5.827  20.544  31.229  0.00  0.00      PROA  
ATOM    914  CE1 HSD P  94       7.972  20.723  30.931  0.00  0.00      PROA  
ATOM    915  HE1 HSD P  94       8.952  21.030  30.564  0.00  0.00      PROA  
ATOM    916  NE2 HSD P  94       7.813  20.198  32.126  0.00  0.00      PROA  
ATOM    917  CD2 HSD P  94       6.477  20.054  32.376  0.00  0.00      PROA  
ATOM    918  HD2 HSD P  94       5.937  19.590  33.192  0.00  0.00      PROA  
ATOM    919  C   HSD P  94       2.108  21.526  31.416  0.00  0.00      PROA  
ATOM    920  O   HSD P  94       1.637  20.569  32.123  0.00  0.00      PROA  
ATOM    921  N   ASN P  95       1.294  22.348  30.733  0.00  0.00      PROA  
ATOM    922  HN  ASN P  95       1.631  23.181  30.300  0.00  0.00      PROA  
ATOM    923  CA  ASN P  95      -0.210  22.185  30.674  0.00  0.00      PROA  
ATOM    924  HA  ASN P  95      -0.576  21.949  31.662  0.00  0.00      PROA  
ATOM    925  CB  ASN P  95      -0.874  23.433  29.907  0.00  0.00      PROA  
ATOM    926  HB1 ASN P  95      -1.964  23.235  29.815  0.00  0.00      PROA  
ATOM    927  HB2 ASN P  95      -0.453  23.416  28.879  0.00  0.00      PROA  
ATOM    928  CG  ASN P  95      -0.681  24.777  30.518  0.00  0.00      PROA  
ATOM    929  OD1 ASN P  95      -0.116  24.980  31.605  0.00  0.00      PROA  
ATOM    930  ND2 ASN P  95      -1.355  25.815  29.897  0.00  0.00      PROA  
ATOM    931 HD21 ASN P  95      -1.352  26.722  30.317  0.00  0.00      PROA  
ATOM    932 HD22 ASN P  95      -1.943  25.615  29.113  0.00  0.00      PROA  
ATOM    933  C   ASN P  95      -0.703  20.885  29.918  0.00  0.00      PROA  
ATOM    934  O   ASN P  95      -1.676  20.249  30.267  0.00  0.00      PROA  
ATOM    935  N   GLN P  96       0.104  20.475  28.918  0.00  0.00      PROA  
ATOM    936  HN  GLN P  96       0.811  21.058  28.526  0.00  0.00      PROA  
ATOM    937  CA  GLN P  96       0.131  19.150  28.397  0.00  0.00      PROA  
ATOM    938  HA  GLN P  96      -0.895  18.816  28.341  0.00  0.00      PROA  
ATOM    939  CB  GLN P  96       0.758  19.008  26.980  0.00  0.00      PROA  
ATOM    940  HB1 GLN P  96       0.897  17.933  26.737  0.00  0.00      PROA  
ATOM    941  HB2 GLN P  96       1.796  19.334  27.205  0.00  0.00      PROA  
ATOM    942  CG  GLN P  96       0.124  19.790  25.821  0.00  0.00      PROA  
ATOM    943  HG1 GLN P  96       0.706  19.644  24.887  0.00  0.00      PROA  
ATOM    944  HG2 GLN P  96      -0.099  20.831  26.142  0.00  0.00      PROA  
ATOM    945  CD  GLN P  96      -1.185  19.081  25.616  0.00  0.00      PROA  
ATOM    946  OE1 GLN P  96      -1.294  18.149  24.799  0.00  0.00      PROA  
ATOM    947  NE2 GLN P  96      -2.255  19.517  26.423  0.00  0.00      PROA  
ATOM    948 HE21 GLN P  96      -3.053  18.930  26.561  0.00  0.00      PROA  
ATOM    949 HE22 GLN P  96      -2.137  20.366  26.939  0.00  0.00      PROA  
ATOM    950  C   GLN P  96       0.846  18.143  29.354  0.00  0.00      PROA  
ATOM    951  O   GLN P  96       2.044  18.255  29.634  0.00  0.00      PROA  
ATOM    952  N   THR P  97      -0.026  17.206  29.851  0.00  0.00      PROA  
ATOM    953  HN  THR P  97      -0.998  17.131  29.642  0.00  0.00      PROA  
ATOM    954  CA  THR P  97       0.386  16.410  31.004  0.00  0.00      PROA  
ATOM    955  HA  THR P  97       0.906  17.039  31.711  0.00  0.00      PROA  
ATOM    956  CB  THR P  97      -0.803  16.059  31.909  0.00  0.00      PROA  
ATOM    957  HB  THR P  97      -0.477  15.322  32.674  0.00  0.00      PROA  
ATOM    958  OG1 THR P  97      -1.892  15.409  31.188  0.00  0.00      PROA  
ATOM    959  HG1 THR P  97      -2.251  15.961  30.490  0.00  0.00      PROA  
ATOM    960  CG2 THR P  97      -1.176  17.369  32.665  0.00  0.00      PROA  
ATOM    961 HG21 THR P  97      -1.383  18.120  31.873  0.00  0.00      PROA  
ATOM    962 HG22 THR P  97      -0.347  17.701  33.326  0.00  0.00      PROA  
ATOM    963 HG23 THR P  97      -2.091  17.157  33.259  0.00  0.00      PROA  
ATOM    964  C   THR P  97       1.106  15.116  30.729  0.00  0.00      PROA  
ATOM    965  O   THR P  97       0.694  14.204  30.005  0.00  0.00      PROA  
ATOM    966  N   GLY P  98       2.302  14.985  31.278  0.00  0.00      PROA  
ATOM    967  HN  GLY P  98       2.755  15.723  31.772  0.00  0.00      PROA  
ATOM    968  CA  GLY P  98       2.968  13.665  31.260  0.00  0.00      PROA  
ATOM    969  HA1 GLY P  98       2.271  12.874  31.497  0.00  0.00      PROA  
ATOM    970  HA2 GLY P  98       3.851  13.714  31.880  0.00  0.00      PROA  
ATOM    971  C   GLY P  98       3.423  13.295  29.846  0.00  0.00      PROA  
ATOM    972  O   GLY P  98       3.338  12.170  29.373  0.00  0.00      PROA  
ATOM    973  N   LYS P  99       3.897  14.266  29.114  0.00  0.00      PROA  
ATOM    974  HN  LYS P  99       3.965  15.210  29.428  0.00  0.00      PROA  
ATOM    975  CA  LYS P  99       4.400  14.139  27.782  0.00  0.00      PROA  
ATOM    976  HA  LYS P  99       3.846  13.403  27.219  0.00  0.00      PROA  
ATOM    977  CB  LYS P  99       4.327  15.494  27.025  0.00  0.00      PROA  
ATOM    978  HB1 LYS P  99       4.924  15.492  26.088  0.00  0.00      PROA  
ATOM    979  HB2 LYS P  99       4.787  16.332  27.591  0.00  0.00      PROA  
ATOM    980  CG  LYS P  99       2.902  15.941  26.750  0.00  0.00      PROA  
ATOM    981  HG1 LYS P  99       3.104  16.865  26.168  0.00  0.00      PROA  
ATOM    982  HG2 LYS P  99       2.420  16.135  27.732  0.00  0.00      PROA  
ATOM    983  CD  LYS P  99       2.054  15.004  25.857  0.00  0.00      PROA  
ATOM    984  HD1 LYS P  99       1.251  15.630  25.411  0.00  0.00      PROA  
ATOM    985  HD2 LYS P  99       1.449  14.235  26.383  0.00  0.00      PROA  
ATOM    986  CE  LYS P  99       2.902  14.238  24.748  0.00  0.00      PROA  
ATOM    987  HE1 LYS P  99       3.825  13.768  25.151  0.00  0.00      PROA  
ATOM    988  HE2 LYS P  99       3.341  14.932  23.999  0.00  0.00      PROA  
ATOM    989  NZ  LYS P  99       2.010  13.296  23.982  0.00  0.00      PROA  
ATOM    990  HZ1 LYS P  99       2.428  12.740  23.209  0.00  0.00      PROA  
ATOM    991  HZ2 LYS P  99       1.133  13.736  23.635  0.00  0.00      PROA  
ATOM    992  HZ3 LYS P  99       1.621  12.582  24.630  0.00  0.00      PROA  
ATOM    993  C   LYS P  99       5.898  13.766  27.861  0.00  0.00      PROA  
ATOM    994  O   LYS P  99       6.642  13.936  26.905  0.00  0.00      PROA  
ATOM    995  N   LYS P 100       6.369  13.380  29.013  0.00  0.00      PROA  
ATOM    996  HN  LYS P 100       5.701  13.203  29.732  0.00  0.00      PROA  
ATOM    997  CA  LYS P 100       7.791  13.201  29.288  0.00  0.00      PROA  
ATOM    998  HA  LYS P 100       8.329  13.547  28.418  0.00  0.00      PROA  
ATOM    999  CB  LYS P 100       8.176  13.954  30.571  0.00  0.00      PROA  
ATOM   1000  HB1 LYS P 100       9.275  13.961  30.734  0.00  0.00      PROA  
ATOM   1001  HB2 LYS P 100       7.809  13.457  31.494  0.00  0.00      PROA  
ATOM   1002  CG  LYS P 100       7.672  15.398  30.611  0.00  0.00      PROA  
ATOM   1003  HG1 LYS P 100       6.626  15.474  30.244  0.00  0.00      PROA  
ATOM   1004  HG2 LYS P 100       8.342  15.887  29.872  0.00  0.00      PROA  
ATOM   1005  CD  LYS P 100       7.733  15.984  32.035  0.00  0.00      PROA  
ATOM   1006  HD1 LYS P 100       7.298  15.269  32.765  0.00  0.00      PROA  
ATOM   1007  HD2 LYS P 100       6.991  16.806  31.943  0.00  0.00      PROA  
ATOM   1008  CE  LYS P 100       9.031  16.486  32.528  0.00  0.00      PROA  
ATOM   1009  HE1 LYS P 100       9.784  15.694  32.329  0.00  0.00      PROA  
ATOM   1010  HE2 LYS P 100       8.973  16.739  33.609  0.00  0.00      PROA  
ATOM   1011  NZ  LYS P 100       9.337  17.692  31.852  0.00  0.00      PROA  
ATOM   1012  HZ1 LYS P 100       8.785  18.531  32.121  0.00  0.00      PROA  
ATOM   1013  HZ2 LYS P 100       9.168  17.642  30.827  0.00  0.00      PROA  
ATOM   1014  HZ3 LYS P 100      10.279  18.082  32.055  0.00  0.00      PROA  
ATOM   1015  C   LYS P 100       8.095  11.688  29.316  0.00  0.00      PROA  
ATOM   1016  O   LYS P 100       7.304  10.789  29.691  0.00  0.00      PROA  
ATOM   1017  N   TYR P 101       9.263  11.306  28.703  0.00  0.00      PROA  
ATOM   1018  HN  TYR P 101       9.887  12.009  28.371  0.00  0.00      PROA  
ATOM   1019  CA  TYR P 101       9.570   9.949  28.334  0.00  0.00      PROA  
ATOM   1020  HA  TYR P 101       8.777   9.354  28.763  0.00  0.00      PROA  
ATOM   1021  CB  TYR P 101       9.716   9.616  26.833  0.00  0.00      PROA  
ATOM   1022  HB1 TYR P 101       9.871   8.522  26.715  0.00  0.00      PROA  
ATOM   1023  HB2 TYR P 101      10.523  10.166  26.304  0.00  0.00      PROA  
ATOM   1024  CG  TYR P 101       8.403  10.096  26.174  0.00  0.00      PROA  
ATOM   1025  CD1 TYR P 101       8.371  11.186  25.265  0.00  0.00      PROA  
ATOM   1026  HD1 TYR P 101       9.343  11.526  24.939  0.00  0.00      PROA  
ATOM   1027  CE1 TYR P 101       7.179  11.669  24.841  0.00  0.00      PROA  
ATOM   1028  HE1 TYR P 101       7.128  12.382  24.031  0.00  0.00      PROA  
ATOM   1029  CZ  TYR P 101       5.957  11.145  25.188  0.00  0.00      PROA  
ATOM   1030  OH  TYR P 101       4.766  11.760  24.801  0.00  0.00      PROA  
ATOM   1031  HH  TYR P 101       4.056  11.289  25.243  0.00  0.00      PROA  
ATOM   1032  CD2 TYR P 101       7.183   9.416  26.437  0.00  0.00      PROA  
ATOM   1033  HD2 TYR P 101       7.043   8.511  27.010  0.00  0.00      PROA  
ATOM   1034  CE2 TYR P 101       5.991   9.964  25.966  0.00  0.00      PROA  
ATOM   1035  HE2 TYR P 101       4.975   9.638  26.137  0.00  0.00      PROA  
ATOM   1036  C   TYR P 101      10.733   9.478  29.058  0.00  0.00      PROA  
ATOM   1037  O   TYR P 101      11.497  10.318  29.569  0.00  0.00      PROA  
ATOM   1038  N   GLN P 102      10.917   8.176  29.198  0.00  0.00      PROA  
ATOM   1039  HN  GLN P 102      10.184   7.599  28.847  0.00  0.00      PROA  
ATOM   1040  CA  GLN P 102      11.974   7.491  29.932  0.00  0.00      PROA  
ATOM   1041  HA  GLN P 102      12.531   8.288  30.403  0.00  0.00      PROA  
ATOM   1042  CB  GLN P 102      11.412   6.419  30.898  0.00  0.00      PROA  
ATOM   1043  HB1 GLN P 102      12.170   5.676  31.225  0.00  0.00      PROA  
ATOM   1044  HB2 GLN P 102      10.686   5.876  30.255  0.00  0.00      PROA  
ATOM   1045  CG  GLN P 102      10.918   7.030  32.264  0.00  0.00      PROA  
ATOM   1046  HG1 GLN P 102      11.683   7.755  32.616  0.00  0.00      PROA  
ATOM   1047  HG2 GLN P 102      10.853   6.152  32.942  0.00  0.00      PROA  
ATOM   1048  CD  GLN P 102       9.514   7.621  32.205  0.00  0.00      PROA  
ATOM   1049  OE1 GLN P 102       9.269   8.819  32.321  0.00  0.00      PROA  
ATOM   1050  NE2 GLN P 102       8.493   6.830  31.857  0.00  0.00      PROA  
ATOM   1051 HE21 GLN P 102       7.675   7.281  31.501  0.00  0.00      PROA  
ATOM   1052 HE22 GLN P 102       8.683   5.849  31.903  0.00  0.00      PROA  
ATOM   1053  C   GLN P 102      12.946   6.922  29.020  0.00  0.00      PROA  
ATOM   1054  O   GLN P 102      13.823   6.148  29.407  0.00  0.00      PROA  
ATOM   1055  N   TRP P 103      12.805   7.208  27.725  0.00  0.00      PROA  
ATOM   1056  HN  TRP P 103      12.097   7.869  27.487  0.00  0.00      PROA  
ATOM   1057  CA  TRP P 103      13.620   6.643  26.669  0.00  0.00      PROA  
ATOM   1058  HA  TRP P 103      13.416   5.584  26.609  0.00  0.00      PROA  
ATOM   1059  CB  TRP P 103      13.280   7.223  25.287  0.00  0.00      PROA  
ATOM   1060  HB1 TRP P 103      13.790   6.656  24.479  0.00  0.00      PROA  
ATOM   1061  HB2 TRP P 103      13.692   8.246  25.153  0.00  0.00      PROA  
ATOM   1062  CG  TRP P 103      11.833   7.300  24.866  0.00  0.00      PROA  
ATOM   1063  CD1 TRP P 103      10.866   6.372  25.159  0.00  0.00      PROA  
ATOM   1064  HD1 TRP P 103      11.081   5.569  25.849  0.00  0.00      PROA  
ATOM   1065  NE1 TRP P 103       9.654   6.765  24.691  0.00  0.00      PROA  
ATOM   1066  HE1 TRP P 103       8.868   6.190  24.622  0.00  0.00      PROA  
ATOM   1067  CE2 TRP P 103       9.853   7.862  23.865  0.00  0.00      PROA  
ATOM   1068  CD2 TRP P 103      11.264   8.280  23.987  0.00  0.00      PROA  
ATOM   1069  CE3 TRP P 103      11.831   9.403  23.298  0.00  0.00      PROA  
ATOM   1070  HE3 TRP P 103      12.868   9.695  23.228  0.00  0.00      PROA  
ATOM   1071  CZ3 TRP P 103      10.862  10.095  22.558  0.00  0.00      PROA  
ATOM   1072  HZ3 TRP P 103      11.074  10.880  21.847  0.00  0.00      PROA  
ATOM   1073  CZ2 TRP P 103       9.069   8.614  23.032  0.00  0.00      PROA  
ATOM   1074  HZ2 TRP P 103       8.051   8.260  22.963  0.00  0.00      PROA  
ATOM   1075  CH2 TRP P 103       9.552   9.722  22.398  0.00  0.00      PROA  
ATOM   1076  HH2 TRP P 103       8.980  10.366  21.747  0.00  0.00      PROA  
ATOM   1077  C   TRP P 103      15.141   6.744  26.931  0.00  0.00      PROA  
ATOM   1078  O   TRP P 103      15.617   7.852  27.213  0.00  0.00      PROA  
ATOM   1079  N   ASP P 104      15.887   5.673  26.920  0.00  0.00      PROA  
ATOM   1080  HN  ASP P 104      15.512   4.786  26.661  0.00  0.00      PROA  
ATOM   1081  CA  ASP P 104      17.335   5.698  27.094  0.00  0.00      PROA  
ATOM   1082  HA  ASP P 104      17.447   6.487  27.823  0.00  0.00      PROA  
ATOM   1083  CB  ASP P 104      17.900   4.451  27.721  0.00  0.00      PROA  
ATOM   1084  HB1 ASP P 104      17.304   4.167  28.615  0.00  0.00      PROA  
ATOM   1085  HB2 ASP P 104      18.836   4.772  28.227  0.00  0.00      PROA  
ATOM   1086  CG  ASP P 104      18.147   3.307  26.873  0.00  0.00      PROA  
ATOM   1087  OD1 ASP P 104      18.913   2.425  27.301  0.00  0.00      PROA  
ATOM   1088  OD2 ASP P 104      17.537   3.193  25.763  0.00  0.00      PROA  
ATOM   1089  C   ASP P 104      18.039   6.274  25.888  0.00  0.00      PROA  
ATOM   1090  O   ASP P 104      17.443   6.467  24.793  0.00  0.00      PROA  
ATOM   1091  N   ALA P 105      19.395   6.448  25.986  0.00  0.00      PROA  
ATOM   1092  HN  ALA P 105      19.833   6.441  26.882  0.00  0.00      PROA  
ATOM   1093  CA  ALA P 105      20.170   6.910  24.746  0.00  0.00      PROA  
ATOM   1094  HA  ALA P 105      19.691   7.757  24.277  0.00  0.00      PROA  
ATOM   1095  CB  ALA P 105      21.611   7.237  25.150  0.00  0.00      PROA  
ATOM   1096  HB1 ALA P 105      21.526   8.001  25.953  0.00  0.00      PROA  
ATOM   1097  HB2 ALA P 105      22.236   7.645  24.327  0.00  0.00      PROA  
ATOM   1098  HB3 ALA P 105      22.169   6.414  25.645  0.00  0.00      PROA  
ATOM   1099  C   ALA P 105      20.130   5.904  23.601  0.00  0.00      PROA  
ATOM   1100  O   ALA P 105      19.959   6.309  22.452  0.00  0.00      PROA  
ATOM   1101  N   GLU P 106      20.128   4.633  23.878  0.00  0.00      PROA  
ATOM   1102  HN  GLU P 106      20.219   4.440  24.852  0.00  0.00      PROA  
ATOM   1103  CA  GLU P 106      19.973   3.554  22.918  0.00  0.00      PROA  
ATOM   1104  HA  GLU P 106      20.658   3.779  22.113  0.00  0.00      PROA  
ATOM   1105  CB  GLU P 106      20.344   2.226  23.623  0.00  0.00      PROA  
ATOM   1106  HB1 GLU P 106      19.688   2.228  24.520  0.00  0.00      PROA  
ATOM   1107  HB2 GLU P 106      21.429   2.329  23.839  0.00  0.00      PROA  
ATOM   1108  CG  GLU P 106      20.000   1.009  22.812  0.00  0.00      PROA  
ATOM   1109  HG1 GLU P 106      20.439   1.025  21.792  0.00  0.00      PROA  
ATOM   1110  HG2 GLU P 106      18.912   0.944  22.597  0.00  0.00      PROA  
ATOM   1111  CD  GLU P 106      20.465  -0.219  23.542  0.00  0.00      PROA  
ATOM   1112  OE1 GLU P 106      20.188  -0.365  24.739  0.00  0.00      PROA  
ATOM   1113  OE2 GLU P 106      21.140  -1.056  22.947  0.00  0.00      PROA  
ATOM   1114  C   GLU P 106      18.617   3.598  22.308  0.00  0.00      PROA  
ATOM   1115  O   GLU P 106      18.513   3.458  21.100  0.00  0.00      PROA  
ATOM   1116  N   THR P 107      17.549   3.754  23.074  0.00  0.00      PROA  
ATOM   1117  HN  THR P 107      17.660   3.719  24.064  0.00  0.00      PROA  
ATOM   1118  CA  THR P 107      16.212   4.002  22.521  0.00  0.00      PROA  
ATOM   1119  HA  THR P 107      15.765   3.247  21.891  0.00  0.00      PROA  
ATOM   1120  CB  THR P 107      15.150   3.988  23.627  0.00  0.00      PROA  
ATOM   1121  HB  THR P 107      15.458   4.823  24.291  0.00  0.00      PROA  
ATOM   1122  OG1 THR P 107      15.189   2.730  24.331  0.00  0.00      PROA  
ATOM   1123  HG1 THR P 107      16.133   2.684  24.498  0.00  0.00      PROA  
ATOM   1124  CG2 THR P 107      13.682   4.272  23.179  0.00  0.00      PROA  
ATOM   1125 HG21 THR P 107      13.007   4.448  24.044  0.00  0.00      PROA  
ATOM   1126 HG22 THR P 107      13.307   3.488  22.487  0.00  0.00      PROA  
ATOM   1127 HG23 THR P 107      13.630   5.226  22.612  0.00  0.00      PROA  
ATOM   1128  C   THR P 107      16.105   5.296  21.712  0.00  0.00      PROA  
ATOM   1129  O   THR P 107      15.487   5.301  20.664  0.00  0.00      PROA  
ATOM   1130  N   GLN P 108      16.721   6.415  22.183  0.00  0.00      PROA  
ATOM   1131  HN  GLN P 108      17.096   6.331  23.102  0.00  0.00      PROA  
ATOM   1132  CA  GLN P 108      16.864   7.564  21.366  0.00  0.00      PROA  
ATOM   1133  HA  GLN P 108      15.897   7.951  21.080  0.00  0.00      PROA  
ATOM   1134  CB  GLN P 108      17.521   8.753  22.173  0.00  0.00      PROA  
ATOM   1135  HB1 GLN P 108      17.825   9.510  21.420  0.00  0.00      PROA  
ATOM   1136  HB2 GLN P 108      18.474   8.302  22.522  0.00  0.00      PROA  
ATOM   1137  CG  GLN P 108      16.694   9.224  23.393  0.00  0.00      PROA  
ATOM   1138  HG1 GLN P 108      16.151   8.355  23.824  0.00  0.00      PROA  
ATOM   1139  HG2 GLN P 108      15.922   9.972  23.112  0.00  0.00      PROA  
ATOM   1140  CD  GLN P 108      17.591   9.846  24.488  0.00  0.00      PROA  
ATOM   1141  OE1 GLN P 108      18.480  10.624  24.267  0.00  0.00      PROA  
ATOM   1142  NE2 GLN P 108      17.238   9.567  25.809  0.00  0.00      PROA  
ATOM   1143 HE21 GLN P 108      17.924   9.775  26.507  0.00  0.00      PROA  
ATOM   1144 HE22 GLN P 108      16.561   8.838  25.904  0.00  0.00      PROA  
ATOM   1145  C   GLN P 108      17.569   7.247  20.012  0.00  0.00      PROA  
ATOM   1146  O   GLN P 108      17.020   7.626  19.011  0.00  0.00      PROA  
ATOM   1147  N   GLY P 109      18.686   6.480  19.965  0.00  0.00      PROA  
ATOM   1148  HN  GLY P 109      19.144   6.179  20.798  0.00  0.00      PROA  
ATOM   1149  CA  GLY P 109      19.257   5.985  18.698  0.00  0.00      PROA  
ATOM   1150  HA1 GLY P 109      20.150   5.470  19.018  0.00  0.00      PROA  
ATOM   1151  HA2 GLY P 109      19.604   6.887  18.218  0.00  0.00      PROA  
ATOM   1152  C   GLY P 109      18.429   5.120  17.768  0.00  0.00      PROA  
ATOM   1153  O   GLY P 109      18.349   5.347  16.601  0.00  0.00      PROA  
ATOM   1154  N   TRP P 110      17.650   4.112  18.337  0.00  0.00      PROA  
ATOM   1155  HN  TRP P 110      17.762   3.828  19.287  0.00  0.00      PROA  
ATOM   1156  CA  TRP P 110      16.675   3.418  17.481  0.00  0.00      PROA  
ATOM   1157  HA  TRP P 110      17.161   3.162  16.551  0.00  0.00      PROA  
ATOM   1158  CB  TRP P 110      16.154   2.105  18.049  0.00  0.00      PROA  
ATOM   1159  HB1 TRP P 110      15.399   1.684  17.351  0.00  0.00      PROA  
ATOM   1160  HB2 TRP P 110      15.489   2.318  18.914  0.00  0.00      PROA  
ATOM   1161  CG  TRP P 110      17.150   1.048  18.408  0.00  0.00      PROA  
ATOM   1162  CD1 TRP P 110      17.527   0.627  19.659  0.00  0.00      PROA  
ATOM   1163  HD1 TRP P 110      17.030   0.874  20.586  0.00  0.00      PROA  
ATOM   1164  NE1 TRP P 110      18.664  -0.132  19.595  0.00  0.00      PROA  
ATOM   1165  HE1 TRP P 110      19.111  -0.563  20.348  0.00  0.00      PROA  
ATOM   1166  CE2 TRP P 110      18.918  -0.503  18.320  0.00  0.00      PROA  
ATOM   1167  CD2 TRP P 110      18.061   0.377  17.504  0.00  0.00      PROA  
ATOM   1168  CE3 TRP P 110      18.201   0.370  16.118  0.00  0.00      PROA  
ATOM   1169  HE3 TRP P 110      17.428   0.872  15.556  0.00  0.00      PROA  
ATOM   1170  CZ3 TRP P 110      19.069  -0.551  15.587  0.00  0.00      PROA  
ATOM   1171  HZ3 TRP P 110      19.112  -0.644  14.512  0.00  0.00      PROA  
ATOM   1172  CZ2 TRP P 110      19.950  -1.173  17.664  0.00  0.00      PROA  
ATOM   1173  HZ2 TRP P 110      20.565  -1.796  18.296  0.00  0.00      PROA  
ATOM   1174  CH2 TRP P 110      20.016  -1.277  16.236  0.00  0.00      PROA  
ATOM   1175  HH2 TRP P 110      20.773  -1.882  15.760  0.00  0.00      PROA  
ATOM   1176  C   TRP P 110      15.564   4.361  16.936  0.00  0.00      PROA  
ATOM   1177  O   TRP P 110      15.094   4.284  15.807  0.00  0.00      PROA  
ATOM   1178  N   ILE P 111      15.068   5.340  17.791  0.00  0.00      PROA  
ATOM   1179  HN  ILE P 111      15.434   5.402  18.716  0.00  0.00      PROA  
ATOM   1180  CA  ILE P 111      14.055   6.253  17.287  0.00  0.00      PROA  
ATOM   1181  HA  ILE P 111      13.199   5.760  16.851  0.00  0.00      PROA  
ATOM   1182  CB  ILE P 111      13.491   7.105  18.421  0.00  0.00      PROA  
ATOM   1183  HB  ILE P 111      14.305   7.549  19.033  0.00  0.00      PROA  
ATOM   1184  CG2 ILE P 111      12.582   8.259  17.864  0.00  0.00      PROA  
ATOM   1185 HG21 ILE P 111      13.147   9.059  17.340  0.00  0.00      PROA  
ATOM   1186 HG22 ILE P 111      12.031   8.765  18.686  0.00  0.00      PROA  
ATOM   1187 HG23 ILE P 111      11.781   7.919  17.174  0.00  0.00      PROA  
ATOM   1188  CG1 ILE P 111      12.703   6.232  19.483  0.00  0.00      PROA  
ATOM   1189 HG11 ILE P 111      13.298   5.294  19.527  0.00  0.00      PROA  
ATOM   1190 HG12 ILE P 111      11.843   5.824  18.910  0.00  0.00      PROA  
ATOM   1191  CD  ILE P 111      12.336   6.989  20.768  0.00  0.00      PROA  
ATOM   1192  HD1 ILE P 111      11.966   8.023  20.600  0.00  0.00      PROA  
ATOM   1193  HD2 ILE P 111      13.168   7.030  21.504  0.00  0.00      PROA  
ATOM   1194  HD3 ILE P 111      11.534   6.434  21.300  0.00  0.00      PROA  
ATOM   1195  C   ILE P 111      14.543   7.173  16.160  0.00  0.00      PROA  
ATOM   1196  O   ILE P 111      13.838   7.536  15.257  0.00  0.00      PROA  
ATOM   1197  N   LEU P 112      15.745   7.669  16.391  0.00  0.00      PROA  
ATOM   1198  HN  LEU P 112      16.318   7.423  17.169  0.00  0.00      PROA  
ATOM   1199  CA  LEU P 112      16.278   8.803  15.633  0.00  0.00      PROA  
ATOM   1200  HA  LEU P 112      15.482   9.519  15.491  0.00  0.00      PROA  
ATOM   1201  CB  LEU P 112      17.429   9.398  16.587  0.00  0.00      PROA  
ATOM   1202  HB1 LEU P 112      18.102   8.543  16.812  0.00  0.00      PROA  
ATOM   1203  HB2 LEU P 112      16.911   9.785  17.490  0.00  0.00      PROA  
ATOM   1204  CG  LEU P 112      18.171  10.617  16.002  0.00  0.00      PROA  
ATOM   1205  HG  LEU P 112      18.565  10.315  15.007  0.00  0.00      PROA  
ATOM   1206  CD1 LEU P 112      17.234  11.833  15.903  0.00  0.00      PROA  
ATOM   1207 HD11 LEU P 112      16.728  12.114  16.851  0.00  0.00      PROA  
ATOM   1208 HD12 LEU P 112      16.524  11.691  15.061  0.00  0.00      PROA  
ATOM   1209 HD13 LEU P 112      17.919  12.670  15.646  0.00  0.00      PROA  
ATOM   1210  CD2 LEU P 112      19.408  10.788  16.894  0.00  0.00      PROA  
ATOM   1211 HD21 LEU P 112      19.826  11.817  16.858  0.00  0.00      PROA  
ATOM   1212 HD22 LEU P 112      20.192  10.082  16.546  0.00  0.00      PROA  
ATOM   1213 HD23 LEU P 112      19.194  10.629  17.972  0.00  0.00      PROA  
ATOM   1214  C   LEU P 112      16.694   8.223  14.325  0.00  0.00      PROA  
ATOM   1215  O   LEU P 112      16.661   8.751  13.263  0.00  0.00      PROA  
ATOM   1216  N   GLY P 113      17.313   6.998  14.358  0.00  0.00      PROA  
ATOM   1217  HN  GLY P 113      17.362   6.543  15.244  0.00  0.00      PROA  
ATOM   1218  CA  GLY P 113      17.870   6.133  13.308  0.00  0.00      PROA  
ATOM   1219  HA1 GLY P 113      18.427   5.355  13.808  0.00  0.00      PROA  
ATOM   1220  HA2 GLY P 113      18.458   6.809  12.705  0.00  0.00      PROA  
ATOM   1221  C   GLY P 113      16.844   5.592  12.388  0.00  0.00      PROA  
ATOM   1222  O   GLY P 113      17.064   5.478  11.179  0.00  0.00      PROA  
ATOM   1223  N   SER P 114      15.649   5.217  12.790  0.00  0.00      PROA  
ATOM   1224  HN  SER P 114      15.369   5.220  13.747  0.00  0.00      PROA  
ATOM   1225  CA  SER P 114      14.621   4.696  11.993  0.00  0.00      PROA  
ATOM   1226  HA  SER P 114      15.038   3.817  11.524  0.00  0.00      PROA  
ATOM   1227  CB  SER P 114      13.366   4.202  12.784  0.00  0.00      PROA  
ATOM   1228  HB1 SER P 114      12.606   3.849  12.055  0.00  0.00      PROA  
ATOM   1229  HB2 SER P 114      12.986   5.020  13.433  0.00  0.00      PROA  
ATOM   1230  OG  SER P 114      13.672   3.078  13.608  0.00  0.00      PROA  
ATOM   1231  HG1 SER P 114      13.995   3.404  14.451  0.00  0.00      PROA  
ATOM   1232  C   SER P 114      14.176   5.541  10.794  0.00  0.00      PROA  
ATOM   1233  O   SER P 114      13.855   5.113   9.640  0.00  0.00      PROA  
ATOM   1234  N   PHE P 115      14.206   6.918  10.956  0.00  0.00      PROA  
ATOM   1235  HN  PHE P 115      14.389   7.255  11.876  0.00  0.00      PROA  
ATOM   1236  CA  PHE P 115      14.136   7.798   9.837  0.00  0.00      PROA  
ATOM   1237  HA  PHE P 115      13.197   7.553   9.363  0.00  0.00      PROA  
ATOM   1238  CB  PHE P 115      14.141   9.246  10.422  0.00  0.00      PROA  
ATOM   1239  HB1 PHE P 115      15.063   9.450  11.007  0.00  0.00      PROA  
ATOM   1240  HB2 PHE P 115      13.307   9.340  11.150  0.00  0.00      PROA  
ATOM   1241  CG  PHE P 115      14.043  10.373   9.443  0.00  0.00      PROA  
ATOM   1242  CD1 PHE P 115      12.799  10.664   8.852  0.00  0.00      PROA  
ATOM   1243  HD1 PHE P 115      11.933  10.036   9.003  0.00  0.00      PROA  
ATOM   1244  CE1 PHE P 115      12.594  11.689   7.927  0.00  0.00      PROA  
ATOM   1245  HE1 PHE P 115      11.647  11.781   7.415  0.00  0.00      PROA  
ATOM   1246  CZ  PHE P 115      13.700  12.488   7.577  0.00  0.00      PROA  
ATOM   1247  HZ  PHE P 115      13.546  13.268   6.847  0.00  0.00      PROA  
ATOM   1248  CD2 PHE P 115      15.094  11.170   8.959  0.00  0.00      PROA  
ATOM   1249  HD2 PHE P 115      16.024  10.906   9.441  0.00  0.00      PROA  
ATOM   1250  CE2 PHE P 115      14.953  12.328   8.113  0.00  0.00      PROA  
ATOM   1251  HE2 PHE P 115      15.768  12.982   7.840  0.00  0.00      PROA  
ATOM   1252  C   PHE P 115      15.264   7.703   8.811  0.00  0.00      PROA  
ATOM   1253  O   PHE P 115      14.967   7.490   7.648  0.00  0.00      PROA  
ATOM   1254  N   PHE P 116      16.493   7.703   9.254  0.00  0.00      PROA  
ATOM   1255  HN  PHE P 116      16.767   7.919  10.188  0.00  0.00      PROA  
ATOM   1256  CA  PHE P 116      17.638   7.387   8.413  0.00  0.00      PROA  
ATOM   1257  HA  PHE P 116      17.558   8.131   7.635  0.00  0.00      PROA  
ATOM   1258  CB  PHE P 116      19.013   7.726   9.209  0.00  0.00      PROA  
ATOM   1259  HB1 PHE P 116      19.913   7.327   8.694  0.00  0.00      PROA  
ATOM   1260  HB2 PHE P 116      18.874   7.346  10.243  0.00  0.00      PROA  
ATOM   1261  CG  PHE P 116      18.996   9.216   9.401  0.00  0.00      PROA  
ATOM   1262  CD1 PHE P 116      19.342  10.055   8.331  0.00  0.00      PROA  
ATOM   1263  HD1 PHE P 116      19.626   9.685   7.358  0.00  0.00      PROA  
ATOM   1264  CE1 PHE P 116      19.207  11.461   8.564  0.00  0.00      PROA  
ATOM   1265  HE1 PHE P 116      19.468  12.180   7.802  0.00  0.00      PROA  
ATOM   1266  CZ  PHE P 116      18.819  12.009   9.817  0.00  0.00      PROA  
ATOM   1267  HZ  PHE P 116      18.633  13.072   9.837  0.00  0.00      PROA  
ATOM   1268  CD2 PHE P 116      18.783   9.816  10.676  0.00  0.00      PROA  
ATOM   1269  HD2 PHE P 116      18.559   9.068  11.422  0.00  0.00      PROA  
ATOM   1270  CE2 PHE P 116      18.565  11.166  10.838  0.00  0.00      PROA  
ATOM   1271  HE2 PHE P 116      18.092  11.428  11.772  0.00  0.00      PROA  
ATOM   1272  C   PHE P 116      17.652   6.031   7.706  0.00  0.00      PROA  
ATOM   1273  O   PHE P 116      17.911   5.998   6.547  0.00  0.00      PROA  
ATOM   1274  N   TYR P 117      17.212   5.015   8.433  0.00  0.00      PROA  
ATOM   1275  HN  TYR P 117      16.935   5.180   9.377  0.00  0.00      PROA  
ATOM   1276  CA  TYR P 117      16.949   3.764   7.904  0.00  0.00      PROA  
ATOM   1277  HA  TYR P 117      17.815   3.485   7.322  0.00  0.00      PROA  
ATOM   1278  CB  TYR P 117      16.604   2.632   9.004  0.00  0.00      PROA  
ATOM   1279  HB1 TYR P 117      16.664   1.658   8.472  0.00  0.00      PROA  
ATOM   1280  HB2 TYR P 117      15.600   2.915   9.387  0.00  0.00      PROA  
ATOM   1281  CG  TYR P 117      17.629   2.605  10.219  0.00  0.00      PROA  
ATOM   1282  CD1 TYR P 117      18.985   3.044  10.188  0.00  0.00      PROA  
ATOM   1283  HD1 TYR P 117      19.312   3.540   9.286  0.00  0.00      PROA  
ATOM   1284  CE1 TYR P 117      19.870   2.758  11.244  0.00  0.00      PROA  
ATOM   1285  HE1 TYR P 117      20.849   3.209  11.312  0.00  0.00      PROA  
ATOM   1286  CZ  TYR P 117      19.353   2.043  12.341  0.00  0.00      PROA  
ATOM   1287  OH  TYR P 117      20.326   1.641  13.319  0.00  0.00      PROA  
ATOM   1288  HH  TYR P 117      21.142   2.100  13.107  0.00  0.00      PROA  
ATOM   1289  CD2 TYR P 117      17.207   1.813  11.326  0.00  0.00      PROA  
ATOM   1290  HD2 TYR P 117      16.242   1.335  11.406  0.00  0.00      PROA  
ATOM   1291  CE2 TYR P 117      18.087   1.489  12.336  0.00  0.00      PROA  
ATOM   1292  HE2 TYR P 117      17.711   0.934  13.182  0.00  0.00      PROA  
ATOM   1293  C   TYR P 117      15.920   3.720   6.766  0.00  0.00      PROA  
ATOM   1294  O   TYR P 117      15.979   2.946   5.807  0.00  0.00      PROA  
ATOM   1295  N   GLY P 118      14.856   4.561   6.867  0.00  0.00      PROA  
ATOM   1296  HN  GLY P 118      14.749   5.145   7.668  0.00  0.00      PROA  
ATOM   1297  CA  GLY P 118      13.855   4.593   5.796  0.00  0.00      PROA  
ATOM   1298  HA1 GLY P 118      12.941   5.025   6.176  0.00  0.00      PROA  
ATOM   1299  HA2 GLY P 118      13.690   3.575   5.476  0.00  0.00      PROA  
ATOM   1300  C   GLY P 118      14.294   5.404   4.597  0.00  0.00      PROA  
ATOM   1301  O   GLY P 118      13.861   5.010   3.465  0.00  0.00      PROA  
ATOM   1302  N   TYR P 119      15.015   6.507   4.856  0.00  0.00      PROA  
ATOM   1303  HN  TYR P 119      15.334   6.733   5.774  0.00  0.00      PROA  
ATOM   1304  CA  TYR P 119      15.524   7.486   3.819  0.00  0.00      PROA  
ATOM   1305  HA  TYR P 119      14.657   7.894   3.322  0.00  0.00      PROA  
ATOM   1306  CB  TYR P 119      16.252   8.665   4.703  0.00  0.00      PROA  
ATOM   1307  HB1 TYR P 119      17.080   8.120   5.204  0.00  0.00      PROA  
ATOM   1308  HB2 TYR P 119      15.588   9.085   5.489  0.00  0.00      PROA  
ATOM   1309  CG  TYR P 119      16.779   9.757   3.808  0.00  0.00      PROA  
ATOM   1310  CD1 TYR P 119      18.157  10.020   3.812  0.00  0.00      PROA  
ATOM   1311  HD1 TYR P 119      18.720   9.510   4.580  0.00  0.00      PROA  
ATOM   1312  CE1 TYR P 119      18.654  11.137   3.155  0.00  0.00      PROA  
ATOM   1313  HE1 TYR P 119      19.723  11.260   3.246  0.00  0.00      PROA  
ATOM   1314  CZ  TYR P 119      17.840  11.995   2.383  0.00  0.00      PROA  
ATOM   1315  OH  TYR P 119      18.452  12.992   1.639  0.00  0.00      PROA  
ATOM   1316  HH  TYR P 119      17.694  13.398   1.212  0.00  0.00      PROA  
ATOM   1317  CD2 TYR P 119      15.911  10.624   3.117  0.00  0.00      PROA  
ATOM   1318  HD2 TYR P 119      14.858  10.475   3.308  0.00  0.00      PROA  
ATOM   1319  CE2 TYR P 119      16.416  11.796   2.474  0.00  0.00      PROA  
ATOM   1320  HE2 TYR P 119      15.802  12.567   2.034  0.00  0.00      PROA  
ATOM   1321  C   TYR P 119      16.381   6.904   2.716  0.00  0.00      PROA  
ATOM   1322  O   TYR P 119      16.102   7.120   1.542  0.00  0.00      PROA  
ATOM   1323  N   ILE P 120      17.345   6.038   2.999  0.00  0.00      PROA  
ATOM   1324  HN  ILE P 120      17.585   5.777   3.931  0.00  0.00      PROA  
ATOM   1325  CA  ILE P 120      18.143   5.465   1.926  0.00  0.00      PROA  
ATOM   1326  HA  ILE P 120      18.503   6.312   1.361  0.00  0.00      PROA  
ATOM   1327  CB  ILE P 120      19.403   4.789   2.466  0.00  0.00      PROA  
ATOM   1328  HB  ILE P 120      19.959   5.577   3.017  0.00  0.00      PROA  
ATOM   1329  CG2 ILE P 120      19.004   3.589   3.315  0.00  0.00      PROA  
ATOM   1330 HG21 ILE P 120      19.815   3.068   3.867  0.00  0.00      PROA  
ATOM   1331 HG22 ILE P 120      18.591   2.800   2.650  0.00  0.00      PROA  
ATOM   1332 HG23 ILE P 120      18.359   3.946   4.146  0.00  0.00      PROA  
ATOM   1333  CG1 ILE P 120      20.414   4.346   1.445  0.00  0.00      PROA  
ATOM   1334 HG11 ILE P 120      19.929   3.699   0.684  0.00  0.00      PROA  
ATOM   1335 HG12 ILE P 120      21.154   3.703   1.968  0.00  0.00      PROA  
ATOM   1336  CD  ILE P 120      21.154   5.467   0.678  0.00  0.00      PROA  
ATOM   1337  HD1 ILE P 120      20.460   6.068   0.053  0.00  0.00      PROA  
ATOM   1338  HD2 ILE P 120      21.930   5.036   0.009  0.00  0.00      PROA  
ATOM   1339  HD3 ILE P 120      21.742   6.124   1.354  0.00  0.00      PROA  
ATOM   1340  C   ILE P 120      17.274   4.508   1.076  0.00  0.00      PROA  
ATOM   1341  O   ILE P 120      17.526   4.441  -0.109  0.00  0.00      PROA  
ATOM   1342  N   ILE P 121      16.314   3.784   1.647  0.00  0.00      PROA  
ATOM   1343  HN  ILE P 121      16.169   3.743   2.632  0.00  0.00      PROA  
ATOM   1344  CA  ILE P 121      15.572   2.760   0.974  0.00  0.00      PROA  
ATOM   1345  HA  ILE P 121      16.215   2.005   0.546  0.00  0.00      PROA  
ATOM   1346  CB  ILE P 121      14.691   1.889   1.892  0.00  0.00      PROA  
ATOM   1347  HB  ILE P 121      14.099   2.648   2.446  0.00  0.00      PROA  
ATOM   1348  CG2 ILE P 121      13.625   0.959   1.239  0.00  0.00      PROA  
ATOM   1349 HG21 ILE P 121      14.050   0.162   0.593  0.00  0.00      PROA  
ATOM   1350 HG22 ILE P 121      12.892   1.580   0.682  0.00  0.00      PROA  
ATOM   1351 HG23 ILE P 121      13.061   0.416   2.028  0.00  0.00      PROA  
ATOM   1352  CG1 ILE P 121      15.535   1.148   3.039  0.00  0.00      PROA  
ATOM   1353 HG11 ILE P 121      14.785   0.619   3.665  0.00  0.00      PROA  
ATOM   1354 HG12 ILE P 121      16.039   1.950   3.619  0.00  0.00      PROA  
ATOM   1355  CD  ILE P 121      16.533   0.038   2.516  0.00  0.00      PROA  
ATOM   1356  HD1 ILE P 121      16.948  -0.291   3.492  0.00  0.00      PROA  
ATOM   1357  HD2 ILE P 121      17.313   0.331   1.780  0.00  0.00      PROA  
ATOM   1358  HD3 ILE P 121      16.052  -0.883   2.123  0.00  0.00      PROA  
ATOM   1359  C   ILE P 121      14.776   3.255  -0.290  0.00  0.00      PROA  
ATOM   1360  O   ILE P 121      14.781   2.669  -1.366  0.00  0.00      PROA  
ATOM   1361  N   THR P 122      14.133   4.402  -0.210  0.00  0.00      PROA  
ATOM   1362  HN  THR P 122      13.923   4.897   0.629  0.00  0.00      PROA  
ATOM   1363  CA  THR P 122      13.453   4.980  -1.364  0.00  0.00      PROA  
ATOM   1364  HA  THR P 122      13.029   4.265  -2.053  0.00  0.00      PROA  
ATOM   1365  CB  THR P 122      12.319   5.925  -1.066  0.00  0.00      PROA  
ATOM   1366  HB  THR P 122      12.059   6.705  -1.813  0.00  0.00      PROA  
ATOM   1367  OG1 THR P 122      12.513   6.535   0.161  0.00  0.00      PROA  
ATOM   1368  HG1 THR P 122      11.855   7.235   0.173  0.00  0.00      PROA  
ATOM   1369  CG2 THR P 122      11.074   5.037  -0.950  0.00  0.00      PROA  
ATOM   1370 HG21 THR P 122      10.788   4.564  -1.913  0.00  0.00      PROA  
ATOM   1371 HG22 THR P 122      10.135   5.492  -0.570  0.00  0.00      PROA  
ATOM   1372 HG23 THR P 122      11.333   4.145  -0.341  0.00  0.00      PROA  
ATOM   1373  C   THR P 122      14.394   5.890  -2.217  0.00  0.00      PROA  
ATOM   1374  O   THR P 122      14.038   6.341  -3.282  0.00  0.00      PROA  
ATOM   1375  N   GLN P 123      15.605   6.118  -1.739  0.00  0.00      PROA  
ATOM   1376  HN  GLN P 123      15.942   5.630  -0.938  0.00  0.00      PROA  
ATOM   1377  CA  GLN P 123      16.532   7.102  -2.365  0.00  0.00      PROA  
ATOM   1378  HA  GLN P 123      15.933   7.891  -2.795  0.00  0.00      PROA  
ATOM   1379  CB  GLN P 123      17.544   7.563  -1.262  0.00  0.00      PROA  
ATOM   1380  HB1 GLN P 123      17.891   6.649  -0.734  0.00  0.00      PROA  
ATOM   1381  HB2 GLN P 123      16.912   8.131  -0.546  0.00  0.00      PROA  
ATOM   1382  CG  GLN P 123      18.804   8.336  -1.598  0.00  0.00      PROA  
ATOM   1383  HG1 GLN P 123      18.728   9.101  -2.400  0.00  0.00      PROA  
ATOM   1384  HG2 GLN P 123      19.522   7.549  -1.912  0.00  0.00      PROA  
ATOM   1385  CD  GLN P 123      19.394   9.038  -0.373  0.00  0.00      PROA  
ATOM   1386  OE1 GLN P 123      20.547   8.855   0.114  0.00  0.00      PROA  
ATOM   1387  NE2 GLN P 123      18.747  10.139  -0.080  0.00  0.00      PROA  
ATOM   1388 HE21 GLN P 123      18.905  10.518   0.832  0.00  0.00      PROA  
ATOM   1389 HE22 GLN P 123      18.032  10.582  -0.621  0.00  0.00      PROA  
ATOM   1390  C   GLN P 123      17.398   6.439  -3.402  0.00  0.00      PROA  
ATOM   1391  O   GLN P 123      17.876   7.022  -4.331  0.00  0.00      PROA  
ATOM   1392  N   ILE P 124      17.535   5.092  -3.246  0.00  0.00      PROA  
ATOM   1393  HN  ILE P 124      16.950   4.653  -2.569  0.00  0.00      PROA  
ATOM   1394  CA  ILE P 124      18.317   4.269  -4.222  0.00  0.00      PROA  
ATOM   1395  HA  ILE P 124      19.330   4.620  -4.351  0.00  0.00      PROA  
ATOM   1396  CB  ILE P 124      18.563   2.944  -3.608  0.00  0.00      PROA  
ATOM   1397  HB  ILE P 124      17.710   2.544  -3.019  0.00  0.00      PROA  
ATOM   1398  CG2 ILE P 124      19.109   1.921  -4.632  0.00  0.00      PROA  
ATOM   1399 HG21 ILE P 124      19.275   0.930  -4.158  0.00  0.00      PROA  
ATOM   1400 HG22 ILE P 124      20.037   2.206  -5.172  0.00  0.00      PROA  
ATOM   1401 HG23 ILE P 124      18.351   1.694  -5.412  0.00  0.00      PROA  
ATOM   1402  CG1 ILE P 124      19.650   3.165  -2.496  0.00  0.00      PROA  
ATOM   1403 HG11 ILE P 124      19.254   3.920  -1.784  0.00  0.00      PROA  
ATOM   1404 HG12 ILE P 124      20.558   3.553  -3.005  0.00  0.00      PROA  
ATOM   1405  CD  ILE P 124      19.883   1.978  -1.573  0.00  0.00      PROA  
ATOM   1406  HD1 ILE P 124      20.630   2.356  -0.843  0.00  0.00      PROA  
ATOM   1407  HD2 ILE P 124      20.388   1.112  -2.052  0.00  0.00      PROA  
ATOM   1408  HD3 ILE P 124      18.957   1.668  -1.042  0.00  0.00      PROA  
ATOM   1409  C   ILE P 124      17.644   4.193  -5.581  0.00  0.00      PROA  
ATOM   1410  O   ILE P 124      18.298   4.619  -6.545  0.00  0.00      PROA  
ATOM   1411  N   PRO P 125      16.368   3.843  -5.774  0.00  0.00      PROA  
ATOM   1412  CD  PRO P 125      15.603   2.897  -4.898  0.00  0.00      PROA  
ATOM   1413  HD1 PRO P 125      15.455   3.502  -3.979  0.00  0.00      PROA  
ATOM   1414  HD2 PRO P 125      16.238   2.024  -4.636  0.00  0.00      PROA  
ATOM   1415  CA  PRO P 125      15.736   4.007  -7.023  0.00  0.00      PROA  
ATOM   1416  HA  PRO P 125      16.484   4.191  -7.780  0.00  0.00      PROA  
ATOM   1417  CB  PRO P 125      14.937   2.668  -7.160  0.00  0.00      PROA  
ATOM   1418  HB1 PRO P 125      15.667   1.860  -7.381  0.00  0.00      PROA  
ATOM   1419  HB2 PRO P 125      14.075   2.792  -7.850  0.00  0.00      PROA  
ATOM   1420  CG  PRO P 125      14.384   2.462  -5.756  0.00  0.00      PROA  
ATOM   1421  HG1 PRO P 125      13.517   3.139  -5.606  0.00  0.00      PROA  
ATOM   1422  HG2 PRO P 125      14.018   1.444  -5.502  0.00  0.00      PROA  
ATOM   1423  C   PRO P 125      14.764   5.230  -7.005  0.00  0.00      PROA  
ATOM   1424  O   PRO P 125      13.714   5.250  -7.662  0.00  0.00      PROA  
ATOM   1425  N   GLY P 126      15.170   6.324  -6.423  0.00  0.00      PROA  
ATOM   1426  HN  GLY P 126      16.099   6.260  -6.067  0.00  0.00      PROA  
ATOM   1427  CA  GLY P 126      14.586   7.668  -6.419  0.00  0.00      PROA  
ATOM   1428  HA1 GLY P 126      15.340   8.240  -5.899  0.00  0.00      PROA  
ATOM   1429  HA2 GLY P 126      13.656   7.503  -5.896  0.00  0.00      PROA  
ATOM   1430  C   GLY P 126      14.100   8.257  -7.741  0.00  0.00      PROA  
ATOM   1431  O   GLY P 126      12.899   8.524  -7.836  0.00  0.00      PROA  
ATOM   1432  N   GLY P 127      15.010   8.338  -8.733  0.00  0.00      PROA  
ATOM   1433  HN  GLY P 127      15.936   8.008  -8.571  0.00  0.00      PROA  
ATOM   1434  CA  GLY P 127      14.738   8.652 -10.167  0.00  0.00      PROA  
ATOM   1435  HA1 GLY P 127      15.617   8.409 -10.744  0.00  0.00      PROA  
ATOM   1436  HA2 GLY P 127      14.597   9.709 -10.335  0.00  0.00      PROA  
ATOM   1437  C   GLY P 127      13.675   7.848 -10.798  0.00  0.00      PROA  
ATOM   1438  O   GLY P 127      12.753   8.419 -11.405  0.00  0.00      PROA  
ATOM   1439  N   TYR P 128      13.766   6.520 -10.646  0.00  0.00      PROA  
ATOM   1440  HN  TYR P 128      14.512   6.274 -10.032  0.00  0.00      PROA  
ATOM   1441  CA  TYR P 128      12.793   5.539 -11.088  0.00  0.00      PROA  
ATOM   1442  HA  TYR P 128      12.706   5.679 -12.155  0.00  0.00      PROA  
ATOM   1443  CB  TYR P 128      13.368   4.170 -10.836  0.00  0.00      PROA  
ATOM   1444  HB1 TYR P 128      13.748   4.170  -9.793  0.00  0.00      PROA  
ATOM   1445  HB2 TYR P 128      14.237   4.015 -11.510  0.00  0.00      PROA  
ATOM   1446  CG  TYR P 128      12.424   3.019 -10.923  0.00  0.00      PROA  
ATOM   1447  CD1 TYR P 128      12.235   2.492 -12.237  0.00  0.00      PROA  
ATOM   1448  HD1 TYR P 128      12.816   2.824 -13.085  0.00  0.00      PROA  
ATOM   1449  CE1 TYR P 128      11.343   1.411 -12.436  0.00  0.00      PROA  
ATOM   1450  HE1 TYR P 128      11.179   0.947 -13.397  0.00  0.00      PROA  
ATOM   1451  CZ  TYR P 128      10.616   0.972 -11.354  0.00  0.00      PROA  
ATOM   1452  OH  TYR P 128       9.803  -0.115 -11.610  0.00  0.00      PROA  
ATOM   1453  HH  TYR P 128       9.396  -0.281 -10.756  0.00  0.00      PROA  
ATOM   1454  CD2 TYR P 128      11.676   2.555  -9.805  0.00  0.00      PROA  
ATOM   1455  HD2 TYR P 128      11.809   2.990  -8.825  0.00  0.00      PROA  
ATOM   1456  CE2 TYR P 128      10.662   1.607 -10.106  0.00  0.00      PROA  
ATOM   1457  HE2 TYR P 128      10.025   1.201  -9.335  0.00  0.00      PROA  
ATOM   1458  C   TYR P 128      11.425   5.845 -10.545  0.00  0.00      PROA  
ATOM   1459  O   TYR P 128      10.488   5.758 -11.294  0.00  0.00      PROA  
ATOM   1460  N   VAL P 129      11.323   6.160  -9.279  0.00  0.00      PROA  
ATOM   1461  HN  VAL P 129      12.112   6.325  -8.692  0.00  0.00      PROA  
ATOM   1462  CA  VAL P 129      10.043   6.312  -8.588  0.00  0.00      PROA  
ATOM   1463  HA  VAL P 129       9.436   5.486  -8.928  0.00  0.00      PROA  
ATOM   1464  CB  VAL P 129      10.185   6.205  -7.070  0.00  0.00      PROA  
ATOM   1465  HB  VAL P 129      11.021   6.915  -6.895  0.00  0.00      PROA  
ATOM   1466  CG1 VAL P 129       8.935   6.678  -6.257  0.00  0.00      PROA  
ATOM   1467 HG11 VAL P 129       9.132   6.437  -5.190  0.00  0.00      PROA  
ATOM   1468 HG12 VAL P 129       8.052   6.144  -6.670  0.00  0.00      PROA  
ATOM   1469 HG13 VAL P 129       8.819   7.781  -6.318  0.00  0.00      PROA  
ATOM   1470  CG2 VAL P 129      10.551   4.747  -6.690  0.00  0.00      PROA  
ATOM   1471 HG21 VAL P 129       9.943   4.021  -7.272  0.00  0.00      PROA  
ATOM   1472 HG22 VAL P 129      10.233   4.529  -5.648  0.00  0.00      PROA  
ATOM   1473 HG23 VAL P 129      11.638   4.549  -6.803  0.00  0.00      PROA  
ATOM   1474  C   VAL P 129       9.365   7.595  -9.128  0.00  0.00      PROA  
ATOM   1475  O   VAL P 129       8.170   7.765  -9.400  0.00  0.00      PROA  
ATOM   1476  N   ALA P 130      10.176   8.633  -9.229  0.00  0.00      PROA  
ATOM   1477  HN  ALA P 130      11.148   8.561  -9.019  0.00  0.00      PROA  
ATOM   1478  CA  ALA P 130       9.795   9.997  -9.733  0.00  0.00      PROA  
ATOM   1479  HA  ALA P 130       8.940  10.396  -9.207  0.00  0.00      PROA  
ATOM   1480  CB  ALA P 130      11.087  10.824  -9.706  0.00  0.00      PROA  
ATOM   1481  HB1 ALA P 130      10.672  11.787 -10.074  0.00  0.00      PROA  
ATOM   1482  HB2 ALA P 130      11.944  10.409 -10.278  0.00  0.00      PROA  
ATOM   1483  HB3 ALA P 130      11.448  10.818  -8.655  0.00  0.00      PROA  
ATOM   1484  C   ALA P 130       9.329   9.916 -11.214  0.00  0.00      PROA  
ATOM   1485  O   ALA P 130       8.474  10.705 -11.719  0.00  0.00      PROA  
ATOM   1486  N   SER P 131       9.886   8.947 -11.995  0.00  0.00      PROA  
ATOM   1487  HN  SER P 131      10.692   8.448 -11.686  0.00  0.00      PROA  
ATOM   1488  CA  SER P 131       9.358   8.635 -13.313  0.00  0.00      PROA  
ATOM   1489  HA  SER P 131       8.933   9.535 -13.732  0.00  0.00      PROA  
ATOM   1490  CB  SER P 131      10.500   8.150 -14.337  0.00  0.00      PROA  
ATOM   1491  HB1 SER P 131      10.201   7.797 -15.348  0.00  0.00      PROA  
ATOM   1492  HB2 SER P 131      11.078   7.299 -13.919  0.00  0.00      PROA  
ATOM   1493  OG  SER P 131      11.416   9.167 -14.607  0.00  0.00      PROA  
ATOM   1494  HG1 SER P 131      11.880   9.313 -13.779  0.00  0.00      PROA  
ATOM   1495  C   SER P 131       8.162   7.625 -13.335  0.00  0.00      PROA  
ATOM   1496  O   SER P 131       7.309   7.710 -14.209  0.00  0.00      PROA  
ATOM   1497  N   LYS P 132       8.054   6.679 -12.411  0.00  0.00      PROA  
ATOM   1498  HN  LYS P 132       8.711   6.597 -11.666  0.00  0.00      PROA  
ATOM   1499  CA  LYS P 132       6.910   5.770 -12.314  0.00  0.00      PROA  
ATOM   1500  HA  LYS P 132       6.589   5.582 -13.328  0.00  0.00      PROA  
ATOM   1501  CB  LYS P 132       7.137   4.427 -11.480  0.00  0.00      PROA  
ATOM   1502  HB1 LYS P 132       6.173   3.962 -11.182  0.00  0.00      PROA  
ATOM   1503  HB2 LYS P 132       7.677   4.485 -10.511  0.00  0.00      PROA  
ATOM   1504  CG  LYS P 132       7.826   3.360 -12.315  0.00  0.00      PROA  
ATOM   1505  HG1 LYS P 132       7.842   2.468 -11.653  0.00  0.00      PROA  
ATOM   1506  HG2 LYS P 132       8.876   3.691 -12.460  0.00  0.00      PROA  
ATOM   1507  CD  LYS P 132       7.183   2.970 -13.601  0.00  0.00      PROA  
ATOM   1508  HD1 LYS P 132       7.158   3.774 -14.368  0.00  0.00      PROA  
ATOM   1509  HD2 LYS P 132       6.112   2.910 -13.312  0.00  0.00      PROA  
ATOM   1510  CE  LYS P 132       7.736   1.723 -14.262  0.00  0.00      PROA  
ATOM   1511  HE1 LYS P 132       7.292   0.833 -13.767  0.00  0.00      PROA  
ATOM   1512  HE2 LYS P 132       8.834   1.560 -14.234  0.00  0.00      PROA  
ATOM   1513  NZ  LYS P 132       7.176   1.569 -15.626  0.00  0.00      PROA  
ATOM   1514  HZ1 LYS P 132       6.290   2.111 -15.664  0.00  0.00      PROA  
ATOM   1515  HZ2 LYS P 132       7.007   0.554 -15.780  0.00  0.00      PROA  
ATOM   1516  HZ3 LYS P 132       7.920   1.898 -16.274  0.00  0.00      PROA  
ATOM   1517  C   LYS P 132       5.632   6.476 -11.710  0.00  0.00      PROA  
ATOM   1518  O   LYS P 132       4.518   6.386 -12.255  0.00  0.00      PROA  
ATOM   1519  N   ILE P 133       5.675   7.238 -10.620  0.00  0.00      PROA  
ATOM   1520  HN  ILE P 133       6.525   7.264 -10.101  0.00  0.00      PROA  
ATOM   1521  CA  ILE P 133       4.472   7.879 -10.033  0.00  0.00      PROA  
ATOM   1522  HA  ILE P 133       3.632   7.217 -10.182  0.00  0.00      PROA  
ATOM   1523  CB  ILE P 133       4.804   8.062  -8.530  0.00  0.00      PROA  
ATOM   1524  HB  ILE P 133       5.679   8.735  -8.407  0.00  0.00      PROA  
ATOM   1525  CG2 ILE P 133       3.676   8.692  -7.765  0.00  0.00      PROA  
ATOM   1526 HG21 ILE P 133       3.459   9.747  -8.037  0.00  0.00      PROA  
ATOM   1527 HG22 ILE P 133       4.030   8.809  -6.718  0.00  0.00      PROA  
ATOM   1528 HG23 ILE P 133       2.735   8.105  -7.702  0.00  0.00      PROA  
ATOM   1529  CG1 ILE P 133       5.221   6.713  -7.852  0.00  0.00      PROA  
ATOM   1530 HG11 ILE P 133       5.466   6.925  -6.790  0.00  0.00      PROA  
ATOM   1531 HG12 ILE P 133       6.114   6.210  -8.281  0.00  0.00      PROA  
ATOM   1532  CD  ILE P 133       4.110   5.687  -7.844  0.00  0.00      PROA  
ATOM   1533  HD1 ILE P 133       3.223   5.887  -7.206  0.00  0.00      PROA  
ATOM   1534  HD2 ILE P 133       4.505   4.763  -7.369  0.00  0.00      PROA  
ATOM   1535  HD3 ILE P 133       3.701   5.539  -8.867  0.00  0.00      PROA  
ATOM   1536  C   ILE P 133       4.156   9.158 -10.712  0.00  0.00      PROA  
ATOM   1537  O   ILE P 133       3.037   9.598 -10.684  0.00  0.00      PROA  
ATOM   1538  N   GLY P 134       5.182   9.741 -11.262  0.00  0.00      PROA  
ATOM   1539  HN  GLY P 134       6.087   9.345 -11.129  0.00  0.00      PROA  
ATOM   1540  CA  GLY P 134       5.288  11.111 -11.818  0.00  0.00      PROA  
ATOM   1541  HA1 GLY P 134       4.368  11.420 -12.291  0.00  0.00      PROA  
ATOM   1542  HA2 GLY P 134       6.176  11.183 -12.428  0.00  0.00      PROA  
ATOM   1543  C   GLY P 134       5.460  12.196 -10.707  0.00  0.00      PROA  
ATOM   1544  O   GLY P 134       4.813  12.302  -9.710  0.00  0.00      PROA  
ATOM   1545  N   GLY P 135       6.497  13.010 -10.912  0.00  0.00      PROA  
ATOM   1546  HN  GLY P 135       7.073  12.935 -11.722  0.00  0.00      PROA  
ATOM   1547  CA  GLY P 135       6.935  14.047  -9.925  0.00  0.00      PROA  
ATOM   1548  HA1 GLY P 135       7.687  14.708 -10.330  0.00  0.00      PROA  
ATOM   1549  HA2 GLY P 135       7.357  13.521  -9.082  0.00  0.00      PROA  
ATOM   1550  C   GLY P 135       5.945  14.940  -9.214  0.00  0.00      PROA  
ATOM   1551  O   GLY P 135       6.038  14.997  -7.986  0.00  0.00      PROA  
ATOM   1552  N   LYS P 136       5.057  15.691  -9.934  0.00  0.00      PROA  
ATOM   1553  HN  LYS P 136       4.969  15.618 -10.924  0.00  0.00      PROA  
ATOM   1554  CA  LYS P 136       4.158  16.683  -9.433  0.00  0.00      PROA  
ATOM   1555  HA  LYS P 136       4.688  17.353  -8.772  0.00  0.00      PROA  
ATOM   1556  CB  LYS P 136       3.414  17.387 -10.601  0.00  0.00      PROA  
ATOM   1557  HB1 LYS P 136       2.907  16.620 -11.225  0.00  0.00      PROA  
ATOM   1558  HB2 LYS P 136       4.232  17.776 -11.243  0.00  0.00      PROA  
ATOM   1559  CG  LYS P 136       2.437  18.492 -10.175  0.00  0.00      PROA  
ATOM   1560  HG1 LYS P 136       2.235  19.093 -11.087  0.00  0.00      PROA  
ATOM   1561  HG2 LYS P 136       2.922  19.199  -9.468  0.00  0.00      PROA  
ATOM   1562  CD  LYS P 136       0.998  18.040  -9.722  0.00  0.00      PROA  
ATOM   1563  HD1 LYS P 136       1.001  17.420  -8.800  0.00  0.00      PROA  
ATOM   1564  HD2 LYS P 136       0.485  17.349 -10.423  0.00  0.00      PROA  
ATOM   1565  CE  LYS P 136       0.036  19.257  -9.452  0.00  0.00      PROA  
ATOM   1566  HE1 LYS P 136      -0.182  19.858 -10.361  0.00  0.00      PROA  
ATOM   1567  HE2 LYS P 136       0.525  19.856  -8.654  0.00  0.00      PROA  
ATOM   1568  NZ  LYS P 136      -1.268  18.795  -8.904  0.00  0.00      PROA  
ATOM   1569  HZ1 LYS P 136      -1.225  18.200  -8.052  0.00  0.00      PROA  
ATOM   1570  HZ2 LYS P 136      -1.883  18.459  -9.673  0.00  0.00      PROA  
ATOM   1571  HZ3 LYS P 136      -1.774  19.657  -8.617  0.00  0.00      PROA  
ATOM   1572  C   LYS P 136       3.127  15.993  -8.469  0.00  0.00      PROA  
ATOM   1573  O   LYS P 136       2.759  16.394  -7.355  0.00  0.00      PROA  
ATOM   1574  N   MET P 137       2.644  14.858  -8.981  0.00  0.00      PROA  
ATOM   1575  HN  MET P 137       2.985  14.463  -9.831  0.00  0.00      PROA  
ATOM   1576  CA  MET P 137       1.836  13.926  -8.196  0.00  0.00      PROA  
ATOM   1577  HA  MET P 137       0.959  14.394  -7.773  0.00  0.00      PROA  
ATOM   1578  CB  MET P 137       1.348  12.754  -9.169  0.00  0.00      PROA  
ATOM   1579  HB1 MET P 137       0.972  11.870  -8.611  0.00  0.00      PROA  
ATOM   1580  HB2 MET P 137       2.289  12.337  -9.588  0.00  0.00      PROA  
ATOM   1581  CG  MET P 137       0.451  13.274 -10.344  0.00  0.00      PROA  
ATOM   1582  HG1 MET P 137      -0.379  13.889  -9.936  0.00  0.00      PROA  
ATOM   1583  HG2 MET P 137       0.063  12.342 -10.807  0.00  0.00      PROA  
ATOM   1584  SD  MET P 137       1.259  14.244 -11.737  0.00  0.00      PROA  
ATOM   1585  CE  MET P 137       1.656  12.782 -12.762  0.00  0.00      PROA  
ATOM   1586  HE1 MET P 137       2.160  11.996 -12.159  0.00  0.00      PROA  
ATOM   1587  HE2 MET P 137       2.403  13.111 -13.516  0.00  0.00      PROA  
ATOM   1588  HE3 MET P 137       0.774  12.258 -13.187  0.00  0.00      PROA  
ATOM   1589  C   MET P 137       2.521  13.272  -6.993  0.00  0.00      PROA  
ATOM   1590  O   MET P 137       1.994  13.230  -5.884  0.00  0.00      PROA  
ATOM   1591  N   LEU P 138       3.828  12.897  -7.184  0.00  0.00      PROA  
ATOM   1592  HN  LEU P 138       4.254  12.834  -8.083  0.00  0.00      PROA  
ATOM   1593  CA  LEU P 138       4.628  12.292  -6.169  0.00  0.00      PROA  
ATOM   1594  HA  LEU P 138       4.001  11.525  -5.740  0.00  0.00      PROA  
ATOM   1595  CB  LEU P 138       5.920  11.676  -6.751  0.00  0.00      PROA  
ATOM   1596  HB1 LEU P 138       6.437  12.475  -7.325  0.00  0.00      PROA  
ATOM   1597  HB2 LEU P 138       5.605  10.907  -7.488  0.00  0.00      PROA  
ATOM   1598  CG  LEU P 138       6.901  10.968  -5.803  0.00  0.00      PROA  
ATOM   1599  HG  LEU P 138       7.126  11.705  -5.002  0.00  0.00      PROA  
ATOM   1600  CD1 LEU P 138       6.320   9.852  -4.947  0.00  0.00      PROA  
ATOM   1601 HD11 LEU P 138       7.093   9.670  -4.170  0.00  0.00      PROA  
ATOM   1602 HD12 LEU P 138       6.141   8.820  -5.317  0.00  0.00      PROA  
ATOM   1603 HD13 LEU P 138       5.362  10.209  -4.513  0.00  0.00      PROA  
ATOM   1604  CD2 LEU P 138       8.114  10.420  -6.568  0.00  0.00      PROA  
ATOM   1605 HD21 LEU P 138       7.914   9.612  -7.303  0.00  0.00      PROA  
ATOM   1606 HD22 LEU P 138       8.873  10.025  -5.858  0.00  0.00      PROA  
ATOM   1607 HD23 LEU P 138       8.589  11.276  -7.094  0.00  0.00      PROA  
ATOM   1608  C   LEU P 138       4.961  13.233  -5.009  0.00  0.00      PROA  
ATOM   1609  O   LEU P 138       4.848  12.788  -3.842  0.00  0.00      PROA  
ATOM   1610  N   LEU P 139       5.391  14.473  -5.298  0.00  0.00      PROA  
ATOM   1611  HN  LEU P 139       5.447  14.701  -6.267  0.00  0.00      PROA  
ATOM   1612  CA  LEU P 139       5.749  15.510  -4.367  0.00  0.00      PROA  
ATOM   1613  HA  LEU P 139       6.477  15.098  -3.685  0.00  0.00      PROA  
ATOM   1614  CB  LEU P 139       6.328  16.736  -5.187  0.00  0.00      PROA  
ATOM   1615  HB1 LEU P 139       5.692  16.997  -6.060  0.00  0.00      PROA  
ATOM   1616  HB2 LEU P 139       7.293  16.374  -5.600  0.00  0.00      PROA  
ATOM   1617  CG  LEU P 139       6.568  18.048  -4.405  0.00  0.00      PROA  
ATOM   1618  HG  LEU P 139       5.638  18.414  -3.920  0.00  0.00      PROA  
ATOM   1619  CD1 LEU P 139       7.602  17.903  -3.271  0.00  0.00      PROA  
ATOM   1620 HD11 LEU P 139       8.606  17.610  -3.646  0.00  0.00      PROA  
ATOM   1621 HD12 LEU P 139       7.271  17.099  -2.580  0.00  0.00      PROA  
ATOM   1622 HD13 LEU P 139       7.692  18.868  -2.730  0.00  0.00      PROA  
ATOM   1623  CD2 LEU P 139       7.057  19.278  -5.193  0.00  0.00      PROA  
ATOM   1624 HD21 LEU P 139       6.337  19.472  -6.017  0.00  0.00      PROA  
ATOM   1625 HD22 LEU P 139       8.057  19.018  -5.600  0.00  0.00      PROA  
ATOM   1626 HD23 LEU P 139       7.063  20.163  -4.521  0.00  0.00      PROA  
ATOM   1627  C   LEU P 139       4.524  15.963  -3.566  0.00  0.00      PROA  
ATOM   1628  O   LEU P 139       4.550  16.068  -2.336  0.00  0.00      PROA  
ATOM   1629  N   GLY P 140       3.426  16.072  -4.282  0.00  0.00      PROA  
ATOM   1630  HN  GLY P 140       3.630  15.990  -5.254  0.00  0.00      PROA  
ATOM   1631  CA  GLY P 140       2.093  16.132  -3.776  0.00  0.00      PROA  
ATOM   1632  HA1 GLY P 140       1.530  16.015  -4.690  0.00  0.00      PROA  
ATOM   1633  HA2 GLY P 140       1.761  17.042  -3.298  0.00  0.00      PROA  
ATOM   1634  C   GLY P 140       1.755  15.082  -2.659  0.00  0.00      PROA  
ATOM   1635  O   GLY P 140       1.444  15.488  -1.524  0.00  0.00      PROA  
ATOM   1636  N   PHE P 141       1.888  13.788  -2.978  0.00  0.00      PROA  
ATOM   1637  HN  PHE P 141       2.146  13.649  -3.931  0.00  0.00      PROA  
ATOM   1638  CA  PHE P 141       1.623  12.775  -2.095  0.00  0.00      PROA  
ATOM   1639  HA  PHE P 141       0.679  13.134  -1.712  0.00  0.00      PROA  
ATOM   1640  CB  PHE P 141       1.569  11.343  -2.684  0.00  0.00      PROA  
ATOM   1641  HB1 PHE P 141       1.209  10.660  -1.886  0.00  0.00      PROA  
ATOM   1642  HB2 PHE P 141       2.496  10.910  -3.117  0.00  0.00      PROA  
ATOM   1643  CG  PHE P 141       0.544  11.211  -3.858  0.00  0.00      PROA  
ATOM   1644  CD1 PHE P 141      -0.846  11.625  -3.593  0.00  0.00      PROA  
ATOM   1645  HD1 PHE P 141      -1.050  12.025  -2.611  0.00  0.00      PROA  
ATOM   1646  CE1 PHE P 141      -1.876  11.377  -4.475  0.00  0.00      PROA  
ATOM   1647  HE1 PHE P 141      -2.884  11.661  -4.212  0.00  0.00      PROA  
ATOM   1648  CZ  PHE P 141      -1.595  10.826  -5.774  0.00  0.00      PROA  
ATOM   1649  HZ  PHE P 141      -2.386  10.681  -6.495  0.00  0.00      PROA  
ATOM   1650  CD2 PHE P 141       0.794  10.654  -5.152  0.00  0.00      PROA  
ATOM   1651  HD2 PHE P 141       1.817  10.335  -5.286  0.00  0.00      PROA  
ATOM   1652  CE2 PHE P 141      -0.239  10.460  -6.067  0.00  0.00      PROA  
ATOM   1653  HE2 PHE P 141      -0.171  10.043  -7.061  0.00  0.00      PROA  
ATOM   1654  C   PHE P 141       2.524  12.804  -0.892  0.00  0.00      PROA  
ATOM   1655  O   PHE P 141       2.092  12.562   0.223  0.00  0.00      PROA  
ATOM   1656  N   GLY P 142       3.827  13.020  -1.110  0.00  0.00      PROA  
ATOM   1657  HN  GLY P 142       4.124  13.256  -2.032  0.00  0.00      PROA  
ATOM   1658  CA  GLY P 142       4.980  13.151  -0.202  0.00  0.00      PROA  
ATOM   1659  HA1 GLY P 142       5.699  13.824  -0.646  0.00  0.00      PROA  
ATOM   1660  HA2 GLY P 142       5.268  12.191   0.199  0.00  0.00      PROA  
ATOM   1661  C   GLY P 142       4.581  13.934   1.000  0.00  0.00      PROA  
ATOM   1662  O   GLY P 142       4.697  13.397   2.135  0.00  0.00      PROA  
ATOM   1663  N   ILE P 143       4.187  15.199   0.853  0.00  0.00      PROA  
ATOM   1664  HN  ILE P 143       4.057  15.357  -0.122  0.00  0.00      PROA  
ATOM   1665  CA  ILE P 143       3.793  16.166   1.890  0.00  0.00      PROA  
ATOM   1666  HA  ILE P 143       4.484  16.183   2.720  0.00  0.00      PROA  
ATOM   1667  CB  ILE P 143       3.721  17.543   1.144  0.00  0.00      PROA  
ATOM   1668  HB  ILE P 143       3.134  17.412   0.209  0.00  0.00      PROA  
ATOM   1669  CG2 ILE P 143       3.066  18.544   2.040  0.00  0.00      PROA  
ATOM   1670 HG21 ILE P 143       3.124  19.584   1.653  0.00  0.00      PROA  
ATOM   1671 HG22 ILE P 143       3.509  18.606   3.057  0.00  0.00      PROA  
ATOM   1672 HG23 ILE P 143       1.999  18.376   2.297  0.00  0.00      PROA  
ATOM   1673  CG1 ILE P 143       5.104  18.159   0.775  0.00  0.00      PROA  
ATOM   1674 HG11 ILE P 143       5.723  17.315   0.403  0.00  0.00      PROA  
ATOM   1675 HG12 ILE P 143       5.503  18.582   1.721  0.00  0.00      PROA  
ATOM   1676  CD  ILE P 143       5.104  19.273  -0.331  0.00  0.00      PROA  
ATOM   1677  HD1 ILE P 143       4.710  18.883  -1.294  0.00  0.00      PROA  
ATOM   1678  HD2 ILE P 143       6.129  19.662  -0.507  0.00  0.00      PROA  
ATOM   1679  HD3 ILE P 143       4.537  20.137   0.078  0.00  0.00      PROA  
ATOM   1680  C   ILE P 143       2.555  15.836   2.707  0.00  0.00      PROA  
ATOM   1681  O   ILE P 143       2.560  15.940   3.889  0.00  0.00      PROA  
ATOM   1682  N   LEU P 144       1.469  15.342   2.080  0.00  0.00      PROA  
ATOM   1683  HN  LEU P 144       1.623  15.375   1.096  0.00  0.00      PROA  
ATOM   1684  CA  LEU P 144       0.204  14.916   2.630  0.00  0.00      PROA  
ATOM   1685  HA  LEU P 144      -0.093  15.673   3.340  0.00  0.00      PROA  
ATOM   1686  CB  LEU P 144      -0.735  14.445   1.475  0.00  0.00      PROA  
ATOM   1687  HB1 LEU P 144      -0.122  13.864   0.753  0.00  0.00      PROA  
ATOM   1688  HB2 LEU P 144      -1.104  15.343   0.935  0.00  0.00      PROA  
ATOM   1689  CG  LEU P 144      -1.872  13.565   2.078  0.00  0.00      PROA  
ATOM   1690  HG  LEU P 144      -1.425  12.747   2.682  0.00  0.00      PROA  
ATOM   1691  CD1 LEU P 144      -2.911  14.410   2.906  0.00  0.00      PROA  
ATOM   1692 HD11 LEU P 144      -2.397  15.155   3.550  0.00  0.00      PROA  
ATOM   1693 HD12 LEU P 144      -3.547  13.624   3.366  0.00  0.00      PROA  
ATOM   1694 HD13 LEU P 144      -3.613  14.964   2.246  0.00  0.00      PROA  
ATOM   1695  CD2 LEU P 144      -2.576  12.768   0.919  0.00  0.00      PROA  
ATOM   1696 HD21 LEU P 144      -2.969  13.519   0.200  0.00  0.00      PROA  
ATOM   1697 HD22 LEU P 144      -3.377  12.147   1.373  0.00  0.00      PROA  
ATOM   1698 HD23 LEU P 144      -1.752  12.141   0.516  0.00  0.00      PROA  
ATOM   1699  C   LEU P 144       0.466  13.774   3.546  0.00  0.00      PROA  
ATOM   1700  O   LEU P 144       0.048  13.770   4.712  0.00  0.00      PROA  
ATOM   1701  N   GLY P 145       1.274  12.839   3.033  0.00  0.00      PROA  
ATOM   1702  HN  GLY P 145       1.553  12.988   2.087  0.00  0.00      PROA  
ATOM   1703  CA  GLY P 145       1.692  11.685   3.806  0.00  0.00      PROA  
ATOM   1704  HA1 GLY P 145       2.430  11.226   3.166  0.00  0.00      PROA  
ATOM   1705  HA2 GLY P 145       0.870  11.150   4.258  0.00  0.00      PROA  
ATOM   1706  C   GLY P 145       2.562  12.056   5.012  0.00  0.00      PROA  
ATOM   1707  O   GLY P 145       2.236  11.568   6.080  0.00  0.00      PROA  
ATOM   1708  N   THR P 146       3.574  12.969   4.807  0.00  0.00      PROA  
ATOM   1709  HN  THR P 146       3.848  13.358   3.931  0.00  0.00      PROA  
ATOM   1710  CA  THR P 146       4.384  13.366   5.970  0.00  0.00      PROA  
ATOM   1711  HA  THR P 146       4.572  12.444   6.499  0.00  0.00      PROA  
ATOM   1712  CB  THR P 146       5.733  14.030   5.658  0.00  0.00      PROA  
ATOM   1713  HB  THR P 146       6.053  14.634   6.533  0.00  0.00      PROA  
ATOM   1714  OG1 THR P 146       5.719  14.807   4.474  0.00  0.00      PROA  
ATOM   1715  HG1 THR P 146       5.406  14.306   3.717  0.00  0.00      PROA  
ATOM   1716  CG2 THR P 146       6.772  12.920   5.416  0.00  0.00      PROA  
ATOM   1717 HG21 THR P 146       6.550  12.468   4.425  0.00  0.00      PROA  
ATOM   1718 HG22 THR P 146       6.710  12.032   6.082  0.00  0.00      PROA  
ATOM   1719 HG23 THR P 146       7.830  13.242   5.315  0.00  0.00      PROA  
ATOM   1720  C   THR P 146       3.668  14.240   6.916  0.00  0.00      PROA  
ATOM   1721  O   THR P 146       3.832  13.989   8.089  0.00  0.00      PROA  
ATOM   1722  N   ALA P 147       2.713  15.045   6.485  0.00  0.00      PROA  
ATOM   1723  HN  ALA P 147       2.490  15.062   5.514  0.00  0.00      PROA  
ATOM   1724  CA  ALA P 147       1.854  15.788   7.315  0.00  0.00      PROA  
ATOM   1725  HA  ALA P 147       2.435  16.385   8.004  0.00  0.00      PROA  
ATOM   1726  CB  ALA P 147       0.996  16.712   6.386  0.00  0.00      PROA  
ATOM   1727  HB1 ALA P 147       0.622  15.999   5.620  0.00  0.00      PROA  
ATOM   1728  HB2 ALA P 147       1.543  17.521   5.856  0.00  0.00      PROA  
ATOM   1729  HB3 ALA P 147       0.072  17.050   6.901  0.00  0.00      PROA  
ATOM   1730  C   ALA P 147       0.927  14.969   8.343  0.00  0.00      PROA  
ATOM   1731  O   ALA P 147       0.914  15.173   9.560  0.00  0.00      PROA  
ATOM   1732  N   VAL P 148       0.250  13.954   7.747  0.00  0.00      PROA  
ATOM   1733  HN  VAL P 148       0.403  13.850   6.768  0.00  0.00      PROA  
ATOM   1734  CA  VAL P 148      -0.562  12.957   8.454  0.00  0.00      PROA  
ATOM   1735  HA  VAL P 148      -1.341  13.523   8.942  0.00  0.00      PROA  
ATOM   1736  CB  VAL P 148      -1.224  11.967   7.433  0.00  0.00      PROA  
ATOM   1737  HB  VAL P 148      -0.437  11.689   6.700  0.00  0.00      PROA  
ATOM   1738  CG1 VAL P 148      -1.759  10.680   8.112  0.00  0.00      PROA  
ATOM   1739 HG11 VAL P 148      -2.405  10.070   7.445  0.00  0.00      PROA  
ATOM   1740 HG12 VAL P 148      -2.294  10.949   9.048  0.00  0.00      PROA  
ATOM   1741 HG13 VAL P 148      -0.939  10.037   8.498  0.00  0.00      PROA  
ATOM   1742  CG2 VAL P 148      -2.354  12.717   6.709  0.00  0.00      PROA  
ATOM   1743 HG21 VAL P 148      -3.025  13.162   7.473  0.00  0.00      PROA  
ATOM   1744 HG22 VAL P 148      -3.022  11.949   6.263  0.00  0.00      PROA  
ATOM   1745 HG23 VAL P 148      -2.008  13.489   5.989  0.00  0.00      PROA  
ATOM   1746  C   VAL P 148       0.267  12.216   9.463  0.00  0.00      PROA  
ATOM   1747  O   VAL P 148      -0.158  12.070  10.614  0.00  0.00      PROA  
ATOM   1748  N   LEU P 149       1.478  11.738   9.079  0.00  0.00      PROA  
ATOM   1749  HN  LEU P 149       1.607  11.805   8.093  0.00  0.00      PROA  
ATOM   1750  CA  LEU P 149       2.501  11.126   9.947  0.00  0.00      PROA  
ATOM   1751  HA  LEU P 149       1.981  10.289  10.389  0.00  0.00      PROA  
ATOM   1752  CB  LEU P 149       3.747  10.618   9.148  0.00  0.00      PROA  
ATOM   1753  HB1 LEU P 149       4.417  10.120   9.881  0.00  0.00      PROA  
ATOM   1754  HB2 LEU P 149       4.121  11.537   8.647  0.00  0.00      PROA  
ATOM   1755  CG  LEU P 149       3.335   9.509   8.169  0.00  0.00      PROA  
ATOM   1756  HG  LEU P 149       2.482   9.690   7.481  0.00  0.00      PROA  
ATOM   1757  CD1 LEU P 149       4.455   9.291   7.069  0.00  0.00      PROA  
ATOM   1758 HD11 LEU P 149       5.401   8.969   7.555  0.00  0.00      PROA  
ATOM   1759 HD12 LEU P 149       4.778  10.218   6.548  0.00  0.00      PROA  
ATOM   1760 HD13 LEU P 149       4.070   8.540   6.347  0.00  0.00      PROA  
ATOM   1761  CD2 LEU P 149       3.065   8.160   8.782  0.00  0.00      PROA  
ATOM   1762 HD21 LEU P 149       2.009   8.134   9.126  0.00  0.00      PROA  
ATOM   1763 HD22 LEU P 149       3.715   7.939   9.655  0.00  0.00      PROA  
ATOM   1764 HD23 LEU P 149       3.143   7.317   8.062  0.00  0.00      PROA  
ATOM   1765  C   LEU P 149       2.977  12.008  11.058  0.00  0.00      PROA  
ATOM   1766  O   LEU P 149       3.193  11.555  12.206  0.00  0.00      PROA  
ATOM   1767  N   THR P 150       3.192  13.256  10.693  0.00  0.00      PROA  
ATOM   1768  HN  THR P 150       2.975  13.593   9.781  0.00  0.00      PROA  
ATOM   1769  CA  THR P 150       3.597  14.373  11.592  0.00  0.00      PROA  
ATOM   1770  HA  THR P 150       4.504  14.100  12.111  0.00  0.00      PROA  
ATOM   1771  CB  THR P 150       3.970  15.605  10.782  0.00  0.00      PROA  
ATOM   1772  HB  THR P 150       3.299  15.824   9.924  0.00  0.00      PROA  
ATOM   1773  OG1 THR P 150       5.261  15.439  10.188  0.00  0.00      PROA  
ATOM   1774  HG1 THR P 150       5.038  14.677   9.647  0.00  0.00      PROA  
ATOM   1775  CG2 THR P 150       4.007  16.911  11.523  0.00  0.00      PROA  
ATOM   1776 HG21 THR P 150       4.786  16.863  12.314  0.00  0.00      PROA  
ATOM   1777 HG22 THR P 150       3.069  17.183  12.051  0.00  0.00      PROA  
ATOM   1778 HG23 THR P 150       4.359  17.744  10.879  0.00  0.00      PROA  
ATOM   1779  C   THR P 150       2.554  14.583  12.580  0.00  0.00      PROA  
ATOM   1780  O   THR P 150       2.816  14.975  13.708  0.00  0.00      PROA  
ATOM   1781  N   LEU P 151       1.270  14.482  12.194  0.00  0.00      PROA  
ATOM   1782  HN  LEU P 151       1.116  14.219  11.245  0.00  0.00      PROA  
ATOM   1783  CA  LEU P 151       0.082  14.727  12.966  0.00  0.00      PROA  
ATOM   1784  HA  LEU P 151       0.215  15.657  13.498  0.00  0.00      PROA  
ATOM   1785  CB  LEU P 151      -1.104  15.071  11.967  0.00  0.00      PROA  
ATOM   1786  HB1 LEU P 151      -1.980  15.028  12.649  0.00  0.00      PROA  
ATOM   1787  HB2 LEU P 151      -1.165  14.240  11.231  0.00  0.00      PROA  
ATOM   1788  CG  LEU P 151      -1.098  16.473  11.286  0.00  0.00      PROA  
ATOM   1789  HG  LEU P 151      -0.018  16.730  11.242  0.00  0.00      PROA  
ATOM   1790  CD1 LEU P 151      -1.879  16.465   9.992  0.00  0.00      PROA  
ATOM   1791 HD11 LEU P 151      -2.940  16.716  10.205  0.00  0.00      PROA  
ATOM   1792 HD12 LEU P 151      -1.822  15.477   9.485  0.00  0.00      PROA  
ATOM   1793 HD13 LEU P 151      -1.546  17.263   9.295  0.00  0.00      PROA  
ATOM   1794  CD2 LEU P 151      -1.660  17.483  12.229  0.00  0.00      PROA  
ATOM   1795 HD21 LEU P 151      -2.624  17.003  12.504  0.00  0.00      PROA  
ATOM   1796 HD22 LEU P 151      -1.881  18.485  11.804  0.00  0.00      PROA  
ATOM   1797 HD23 LEU P 151      -1.073  17.584  13.167  0.00  0.00      PROA  
ATOM   1798  C   LEU P 151      -0.203  13.614  13.951  0.00  0.00      PROA  
ATOM   1799  O   LEU P 151      -0.629  13.868  15.073  0.00  0.00      PROA  
ATOM   1800  N   PHE P 152       0.084  12.411  13.498  0.00  0.00      PROA  
ATOM   1801  HN  PHE P 152       0.412  12.261  12.568  0.00  0.00      PROA  
ATOM   1802  CA  PHE P 152      -0.019  11.371  14.470  0.00  0.00      PROA  
ATOM   1803  HA  PHE P 152      -0.917  11.503  15.056  0.00  0.00      PROA  
ATOM   1804  CB  PHE P 152      -0.371   9.964  13.776  0.00  0.00      PROA  
ATOM   1805  HB1 PHE P 152       0.488   9.845  13.082  0.00  0.00      PROA  
ATOM   1806  HB2 PHE P 152      -1.263  10.154  13.142  0.00  0.00      PROA  
ATOM   1807  CG  PHE P 152      -0.527   8.725  14.657  0.00  0.00      PROA  
ATOM   1808  CD1 PHE P 152      -0.214   7.499  14.185  0.00  0.00      PROA  
ATOM   1809  HD1 PHE P 152       0.245   7.423  13.211  0.00  0.00      PROA  
ATOM   1810  CE1 PHE P 152      -0.521   6.375  14.949  0.00  0.00      PROA  
ATOM   1811  HE1 PHE P 152      -0.334   5.380  14.573  0.00  0.00      PROA  
ATOM   1812  CZ  PHE P 152      -1.213   6.434  16.145  0.00  0.00      PROA  
ATOM   1813  HZ  PHE P 152      -1.530   5.517  16.620  0.00  0.00      PROA  
ATOM   1814  CD2 PHE P 152      -1.122   8.887  15.946  0.00  0.00      PROA  
ATOM   1815  HD2 PHE P 152      -1.514   9.859  16.206  0.00  0.00      PROA  
ATOM   1816  CE2 PHE P 152      -1.444   7.693  16.671  0.00  0.00      PROA  
ATOM   1817  HE2 PHE P 152      -1.961   7.757  17.616  0.00  0.00      PROA  
ATOM   1818  C   PHE P 152       1.172  11.309  15.435  0.00  0.00      PROA  
ATOM   1819  O   PHE P 152       0.965  10.939  16.574  0.00  0.00      PROA  
ATOM   1820  N   THR P 153       2.436  11.722  15.064  0.00  0.00      PROA  
ATOM   1821  HN  THR P 153       2.502  11.956  14.098  0.00  0.00      PROA  
ATOM   1822  CA  THR P 153       3.758  11.595  15.740  0.00  0.00      PROA  
ATOM   1823  HA  THR P 153       4.045  10.553  15.749  0.00  0.00      PROA  
ATOM   1824  CB  THR P 153       4.891  12.422  15.070  0.00  0.00      PROA  
ATOM   1825  HB  THR P 153       4.723  13.517  14.990  0.00  0.00      PROA  
ATOM   1826  OG1 THR P 153       5.289  11.797  13.801  0.00  0.00      PROA  
ATOM   1827  HG1 THR P 153       4.493  11.959  13.289  0.00  0.00      PROA  
ATOM   1828  CG2 THR P 153       6.112  12.306  15.823  0.00  0.00      PROA  
ATOM   1829 HG21 THR P 153       7.007  12.596  15.233  0.00  0.00      PROA  
ATOM   1830 HG22 THR P 153       6.528  11.298  16.031  0.00  0.00      PROA  
ATOM   1831 HG23 THR P 153       6.138  12.980  16.707  0.00  0.00      PROA  
ATOM   1832  C   THR P 153       3.565  11.927  17.210  0.00  0.00      PROA  
ATOM   1833  O   THR P 153       3.983  11.035  17.998  0.00  0.00      PROA  
ATOM   1834  N   PRO P 154       2.946  13.032  17.686  0.00  0.00      PROA  
ATOM   1835  CD  PRO P 154       2.735  14.290  16.934  0.00  0.00      PROA  
ATOM   1836  HD1 PRO P 154       2.062  14.157  16.060  0.00  0.00      PROA  
ATOM   1837  HD2 PRO P 154       3.687  14.803  16.681  0.00  0.00      PROA  
ATOM   1838  CA  PRO P 154       3.093  13.328  19.080  0.00  0.00      PROA  
ATOM   1839  HA  PRO P 154       4.147  13.244  19.298  0.00  0.00      PROA  
ATOM   1840  CB  PRO P 154       2.783  14.895  19.142  0.00  0.00      PROA  
ATOM   1841  HB1 PRO P 154       3.724  15.484  19.077  0.00  0.00      PROA  
ATOM   1842  HB2 PRO P 154       2.289  15.044  20.125  0.00  0.00      PROA  
ATOM   1843  CG  PRO P 154       2.002  15.129  17.864  0.00  0.00      PROA  
ATOM   1844  HG1 PRO P 154       0.963  14.783  18.047  0.00  0.00      PROA  
ATOM   1845  HG2 PRO P 154       1.999  16.218  17.641  0.00  0.00      PROA  
ATOM   1846  C   PRO P 154       2.327  12.421  20.101  0.00  0.00      PROA  
ATOM   1847  O   PRO P 154       2.816  12.164  21.215  0.00  0.00      PROA  
ATOM   1848  N   ILE P 155       1.080  12.014  19.798  0.00  0.00      PROA  
ATOM   1849  HN  ILE P 155       0.926  12.137  18.821  0.00  0.00      PROA  
ATOM   1850  CA  ILE P 155       0.214  11.183  20.593  0.00  0.00      PROA  
ATOM   1851  HA  ILE P 155       0.120  11.569  21.597  0.00  0.00      PROA  
ATOM   1852  CB  ILE P 155      -1.163  11.048  19.895  0.00  0.00      PROA  
ATOM   1853  HB  ILE P 155      -1.072  10.506  18.929  0.00  0.00      PROA  
ATOM   1854  CG2 ILE P 155      -2.209  10.254  20.666  0.00  0.00      PROA  
ATOM   1855 HG21 ILE P 155      -3.153  10.152  20.089  0.00  0.00      PROA  
ATOM   1856 HG22 ILE P 155      -2.465  10.705  21.648  0.00  0.00      PROA  
ATOM   1857 HG23 ILE P 155      -1.829   9.233  20.881  0.00  0.00      PROA  
ATOM   1858  CG1 ILE P 155      -1.718  12.490  19.404  0.00  0.00      PROA  
ATOM   1859 HG11 ILE P 155      -1.411  13.306  20.092  0.00  0.00      PROA  
ATOM   1860 HG12 ILE P 155      -2.825  12.474  19.499  0.00  0.00      PROA  
ATOM   1861  CD  ILE P 155      -1.349  12.644  17.959  0.00  0.00      PROA  
ATOM   1862  HD1 ILE P 155      -0.268  12.898  17.947  0.00  0.00      PROA  
ATOM   1863  HD2 ILE P 155      -1.853  13.582  17.641  0.00  0.00      PROA  
ATOM   1864  HD3 ILE P 155      -1.705  11.814  17.312  0.00  0.00      PROA  
ATOM   1865  C   ILE P 155       0.826   9.780  20.623  0.00  0.00      PROA  
ATOM   1866  O   ILE P 155       0.775   9.010  21.574  0.00  0.00      PROA  
ATOM   1867  N   ALA P 156       1.463   9.379  19.528  0.00  0.00      PROA  
ATOM   1868  HN  ALA P 156       1.474   9.947  18.708  0.00  0.00      PROA  
ATOM   1869  CA  ALA P 156       1.942   8.003  19.327  0.00  0.00      PROA  
ATOM   1870  HA  ALA P 156       1.097   7.366  19.544  0.00  0.00      PROA  
ATOM   1871  CB  ALA P 156       2.222   7.897  17.823  0.00  0.00      PROA  
ATOM   1872  HB1 ALA P 156       2.706   6.904  17.700  0.00  0.00      PROA  
ATOM   1873  HB2 ALA P 156       2.991   8.662  17.585  0.00  0.00      PROA  
ATOM   1874  HB3 ALA P 156       1.378   8.124  17.137  0.00  0.00      PROA  
ATOM   1875  C   ALA P 156       3.175   7.624  20.148  0.00  0.00      PROA  
ATOM   1876  O   ALA P 156       3.430   6.526  20.485  0.00  0.00      PROA  
ATOM   1877  N   ALA P 157       3.961   8.651  20.503  0.00  0.00      PROA  
ATOM   1878  HN  ALA P 157       3.752   9.498  20.021  0.00  0.00      PROA  
ATOM   1879  CA  ALA P 157       4.985   8.647  21.476  0.00  0.00      PROA  
ATOM   1880  HA  ALA P 157       5.639   7.825  21.225  0.00  0.00      PROA  
ATOM   1881  CB  ALA P 157       5.813  10.013  21.438  0.00  0.00      PROA  
ATOM   1882  HB1 ALA P 157       5.129  10.788  21.845  0.00  0.00      PROA  
ATOM   1883  HB2 ALA P 157       6.171  10.315  20.430  0.00  0.00      PROA  
ATOM   1884  HB3 ALA P 157       6.713   9.865  22.072  0.00  0.00      PROA  
ATOM   1885  C   ALA P 157       4.423   8.244  22.835  0.00  0.00      PROA  
ATOM   1886  O   ALA P 157       4.989   7.436  23.523  0.00  0.00      PROA  
ATOM   1887  N   ASP P 158       3.248   8.743  23.262  0.00  0.00      PROA  
ATOM   1888  HN  ASP P 158       2.796   9.329  22.594  0.00  0.00      PROA  
ATOM   1889  CA  ASP P 158       2.676   8.204  24.497  0.00  0.00      PROA  
ATOM   1890  HA  ASP P 158       3.387   8.325  25.301  0.00  0.00      PROA  
ATOM   1891  CB  ASP P 158       1.388   9.038  24.848  0.00  0.00      PROA  
ATOM   1892  HB1 ASP P 158       0.923   8.499  25.701  0.00  0.00      PROA  
ATOM   1893  HB2 ASP P 158       0.776   9.003  23.921  0.00  0.00      PROA  
ATOM   1894  CG  ASP P 158       1.690  10.408  25.412  0.00  0.00      PROA  
ATOM   1895  OD1 ASP P 158       0.870  11.355  25.234  0.00  0.00      PROA  
ATOM   1896  OD2 ASP P 158       2.750  10.544  26.123  0.00  0.00      PROA  
ATOM   1897  C   ASP P 158       2.301   6.699  24.370  0.00  0.00      PROA  
ATOM   1898  O   ASP P 158       2.487   5.977  25.375  0.00  0.00      PROA  
ATOM   1899  N   LEU P 159       1.764   6.221  23.232  0.00  0.00      PROA  
ATOM   1900  HN  LEU P 159       1.543   6.947  22.585  0.00  0.00      PROA  
ATOM   1901  CA  LEU P 159       1.520   4.814  22.899  0.00  0.00      PROA  
ATOM   1902  HA  LEU P 159       0.812   4.350  23.570  0.00  0.00      PROA  
ATOM   1903  CB  LEU P 159       0.767   4.654  21.570  0.00  0.00      PROA  
ATOM   1904  HB1 LEU P 159       0.396   3.611  21.480  0.00  0.00      PROA  
ATOM   1905  HB2 LEU P 159       1.464   4.648  20.706  0.00  0.00      PROA  
ATOM   1906  CG  LEU P 159      -0.462   5.627  21.327  0.00  0.00      PROA  
ATOM   1907  HG  LEU P 159      -0.061   6.663  21.340  0.00  0.00      PROA  
ATOM   1908  CD1 LEU P 159      -0.898   5.290  19.909  0.00  0.00      PROA  
ATOM   1909 HD11 LEU P 159      -1.351   4.279  19.815  0.00  0.00      PROA  
ATOM   1910 HD12 LEU P 159       0.008   5.401  19.275  0.00  0.00      PROA  
ATOM   1911 HD13 LEU P 159      -1.587   6.085  19.550  0.00  0.00      PROA  
ATOM   1912  CD2 LEU P 159      -1.588   5.463  22.275  0.00  0.00      PROA  
ATOM   1913 HD21 LEU P 159      -1.314   5.864  23.274  0.00  0.00      PROA  
ATOM   1914 HD22 LEU P 159      -1.735   4.361  22.256  0.00  0.00      PROA  
ATOM   1915 HD23 LEU P 159      -2.416   6.064  21.843  0.00  0.00      PROA  
ATOM   1916  C   LEU P 159       2.762   3.879  22.930  0.00  0.00      PROA  
ATOM   1917  O   LEU P 159       2.699   2.744  23.407  0.00  0.00      PROA  
ATOM   1918  N   GLY P 160       3.962   4.314  22.463  0.00  0.00      PROA  
ATOM   1919  HN  GLY P 160       3.935   5.232  22.076  0.00  0.00      PROA  
ATOM   1920  CA  GLY P 160       5.295   3.583  22.817  0.00  0.00      PROA  
ATOM   1921  HA1 GLY P 160       5.110   2.520  22.857  0.00  0.00      PROA  
ATOM   1922  HA2 GLY P 160       5.810   3.921  23.704  0.00  0.00      PROA  
ATOM   1923  C   GLY P 160       6.258   3.845  21.694  0.00  0.00      PROA  
ATOM   1924  O   GLY P 160       5.971   4.422  20.624  0.00  0.00      PROA  
ATOM   1925  N   VAL P 161       7.462   3.318  21.894  0.00  0.00      PROA  
ATOM   1926  HN  VAL P 161       7.578   2.800  22.737  0.00  0.00      PROA  
ATOM   1927  CA  VAL P 161       8.587   3.326  20.929  0.00  0.00      PROA  
ATOM   1928  HA  VAL P 161       8.709   4.374  20.700  0.00  0.00      PROA  
ATOM   1929  CB  VAL P 161       9.876   2.794  21.616  0.00  0.00      PROA  
ATOM   1930  HB  VAL P 161       9.737   1.743  21.948  0.00  0.00      PROA  
ATOM   1931  CG1 VAL P 161      11.004   2.787  20.618  0.00  0.00      PROA  
ATOM   1932 HG11 VAL P 161      10.945   1.987  19.849  0.00  0.00      PROA  
ATOM   1933 HG12 VAL P 161      11.959   2.686  21.175  0.00  0.00      PROA  
ATOM   1934 HG13 VAL P 161      10.973   3.736  20.041  0.00  0.00      PROA  
ATOM   1935  CG2 VAL P 161      10.161   3.649  22.888  0.00  0.00      PROA  
ATOM   1936 HG21 VAL P 161      10.471   4.679  22.607  0.00  0.00      PROA  
ATOM   1937 HG22 VAL P 161      11.005   3.169  23.429  0.00  0.00      PROA  
ATOM   1938 HG23 VAL P 161       9.282   3.694  23.566  0.00  0.00      PROA  
ATOM   1939  C   VAL P 161       8.348   2.545  19.667  0.00  0.00      PROA  
ATOM   1940  O   VAL P 161       8.573   2.951  18.528  0.00  0.00      PROA  
ATOM   1941  N   GLY P 162       7.680   1.350  19.820  0.00  0.00      PROA  
ATOM   1942  HN  GLY P 162       7.732   0.910  20.713  0.00  0.00      PROA  
ATOM   1943  CA  GLY P 162       7.204   0.496  18.687  0.00  0.00      PROA  
ATOM   1944  HA1 GLY P 162       6.550  -0.244  19.124  0.00  0.00      PROA  
ATOM   1945  HA2 GLY P 162       8.123   0.025  18.370  0.00  0.00      PROA  
ATOM   1946  C   GLY P 162       6.511   1.201  17.564  0.00  0.00      PROA  
ATOM   1947  O   GLY P 162       6.868   1.046  16.384  0.00  0.00      PROA  
ATOM   1948  N   PRO P 163       5.439   1.951  17.846  0.00  0.00      PROA  
ATOM   1949  CD  PRO P 163       4.557   1.757  19.008  0.00  0.00      PROA  
ATOM   1950  HD1 PRO P 163       5.252   1.942  19.855  0.00  0.00      PROA  
ATOM   1951  HD2 PRO P 163       4.055   0.769  19.095  0.00  0.00      PROA  
ATOM   1952  CA  PRO P 163       4.789   2.657  16.736  0.00  0.00      PROA  
ATOM   1953  HA  PRO P 163       4.582   1.961  15.936  0.00  0.00      PROA  
ATOM   1954  CB  PRO P 163       3.470   3.308  17.355  0.00  0.00      PROA  
ATOM   1955  HB1 PRO P 163       2.647   2.851  16.765  0.00  0.00      PROA  
ATOM   1956  HB2 PRO P 163       3.437   4.417  17.294  0.00  0.00      PROA  
ATOM   1957  CG  PRO P 163       3.565   2.880  18.834  0.00  0.00      PROA  
ATOM   1958  HG1 PRO P 163       3.932   3.772  19.385  0.00  0.00      PROA  
ATOM   1959  HG2 PRO P 163       2.529   2.641  19.158  0.00  0.00      PROA  
ATOM   1960  C   PRO P 163       5.655   3.830  16.286  0.00  0.00      PROA  
ATOM   1961  O   PRO P 163       5.825   4.014  15.076  0.00  0.00      PROA  
ATOM   1962  N   LEU P 164       6.370   4.512  17.154  0.00  0.00      PROA  
ATOM   1963  HN  LEU P 164       6.503   4.312  18.121  0.00  0.00      PROA  
ATOM   1964  CA  LEU P 164       7.218   5.624  16.802  0.00  0.00      PROA  
ATOM   1965  HA  LEU P 164       6.635   6.370  16.283  0.00  0.00      PROA  
ATOM   1966  CB  LEU P 164       7.621   6.391  18.103  0.00  0.00      PROA  
ATOM   1967  HB1 LEU P 164       8.387   5.849  18.698  0.00  0.00      PROA  
ATOM   1968  HB2 LEU P 164       6.777   6.544  18.809  0.00  0.00      PROA  
ATOM   1969  CG  LEU P 164       8.215   7.773  17.778  0.00  0.00      PROA  
ATOM   1970  HG  LEU P 164       9.100   7.719  17.110  0.00  0.00      PROA  
ATOM   1971  CD1 LEU P 164       7.133   8.785  17.342  0.00  0.00      PROA  
ATOM   1972 HD11 LEU P 164       6.316   8.950  18.076  0.00  0.00      PROA  
ATOM   1973 HD12 LEU P 164       6.735   8.427  16.369  0.00  0.00      PROA  
ATOM   1974 HD13 LEU P 164       7.601   9.763  17.098  0.00  0.00      PROA  
ATOM   1975  CD2 LEU P 164       8.851   8.367  19.054  0.00  0.00      PROA  
ATOM   1976 HD21 LEU P 164       8.133   8.510  19.890  0.00  0.00      PROA  
ATOM   1977 HD22 LEU P 164       9.341   9.344  18.856  0.00  0.00      PROA  
ATOM   1978 HD23 LEU P 164       9.651   7.662  19.365  0.00  0.00      PROA  
ATOM   1979  C   LEU P 164       8.375   5.321  15.903  0.00  0.00      PROA  
ATOM   1980  O   LEU P 164       8.693   6.126  15.052  0.00  0.00      PROA  
ATOM   1981  N   ILE P 165       9.066   4.194  16.097  0.00  0.00      PROA  
ATOM   1982  HN  ILE P 165       8.827   3.586  16.851  0.00  0.00      PROA  
ATOM   1983  CA  ILE P 165      10.093   3.777  15.087  0.00  0.00      PROA  
ATOM   1984  HA  ILE P 165      10.753   4.608  14.886  0.00  0.00      PROA  
ATOM   1985  CB  ILE P 165      10.900   2.467  15.499  0.00  0.00      PROA  
ATOM   1986  HB  ILE P 165      11.609   2.185  14.691  0.00  0.00      PROA  
ATOM   1987  CG2 ILE P 165      11.963   2.739  16.608  0.00  0.00      PROA  
ATOM   1988 HG21 ILE P 165      12.392   3.761  16.545  0.00  0.00      PROA  
ATOM   1989 HG22 ILE P 165      12.809   2.020  16.577  0.00  0.00      PROA  
ATOM   1990 HG23 ILE P 165      11.447   2.625  17.585  0.00  0.00      PROA  
ATOM   1991  CG1 ILE P 165       9.981   1.194  15.652  0.00  0.00      PROA  
ATOM   1992 HG11 ILE P 165       9.334   1.113  14.753  0.00  0.00      PROA  
ATOM   1993 HG12 ILE P 165       9.341   1.427  16.530  0.00  0.00      PROA  
ATOM   1994  CD  ILE P 165      10.709  -0.158  15.879  0.00  0.00      PROA  
ATOM   1995  HD1 ILE P 165      11.553  -0.286  15.167  0.00  0.00      PROA  
ATOM   1996  HD2 ILE P 165      10.064  -1.059  15.961  0.00  0.00      PROA  
ATOM   1997  HD3 ILE P 165      11.265  -0.179  16.840  0.00  0.00      PROA  
ATOM   1998  C   ILE P 165       9.415   3.488  13.715  0.00  0.00      PROA  
ATOM   1999  O   ILE P 165       9.966   3.861  12.676  0.00  0.00      PROA  
ATOM   2000  N   VAL P 166       8.194   2.890  13.689  0.00  0.00      PROA  
ATOM   2001  HN  VAL P 166       7.787   2.412  14.463  0.00  0.00      PROA  
ATOM   2002  CA  VAL P 166       7.484   2.588  12.437  0.00  0.00      PROA  
ATOM   2003  HA  VAL P 166       8.214   2.102  11.808  0.00  0.00      PROA  
ATOM   2004  CB  VAL P 166       6.241   1.781  12.405  0.00  0.00      PROA  
ATOM   2005  HB  VAL P 166       5.418   2.201  13.021  0.00  0.00      PROA  
ATOM   2006  CG1 VAL P 166       5.658   1.521  11.025  0.00  0.00      PROA  
ATOM   2007 HG11 VAL P 166       4.772   0.873  11.195  0.00  0.00      PROA  
ATOM   2008 HG12 VAL P 166       6.302   0.912  10.354  0.00  0.00      PROA  
ATOM   2009 HG13 VAL P 166       5.442   2.405  10.387  0.00  0.00      PROA  
ATOM   2010  CG2 VAL P 166       6.464   0.386  13.040  0.00  0.00      PROA  
ATOM   2011 HG21 VAL P 166       5.475  -0.105  13.162  0.00  0.00      PROA  
ATOM   2012 HG22 VAL P 166       7.064   0.425  13.974  0.00  0.00      PROA  
ATOM   2013 HG23 VAL P 166       7.139  -0.197  12.377  0.00  0.00      PROA  
ATOM   2014  C   VAL P 166       7.189   3.903  11.696  0.00  0.00      PROA  
ATOM   2015  O   VAL P 166       7.568   4.023  10.550  0.00  0.00      PROA  
ATOM   2016  N   LEU P 167       6.656   4.921  12.385  0.00  0.00      PROA  
ATOM   2017  HN  LEU P 167       6.431   4.869  13.355  0.00  0.00      PROA  
ATOM   2018  CA  LEU P 167       6.327   6.251  11.832  0.00  0.00      PROA  
ATOM   2019  HA  LEU P 167       5.762   6.034  10.937  0.00  0.00      PROA  
ATOM   2020  CB  LEU P 167       5.601   7.207  12.923  0.00  0.00      PROA  
ATOM   2021  HB1 LEU P 167       5.373   8.174  12.426  0.00  0.00      PROA  
ATOM   2022  HB2 LEU P 167       6.262   7.256  13.815  0.00  0.00      PROA  
ATOM   2023  CG  LEU P 167       4.168   6.730  13.407  0.00  0.00      PROA  
ATOM   2024  HG  LEU P 167       4.384   5.750  13.884  0.00  0.00      PROA  
ATOM   2025  CD1 LEU P 167       3.492   7.668  14.391  0.00  0.00      PROA  
ATOM   2026 HD11 LEU P 167       3.252   8.626  13.882  0.00  0.00      PROA  
ATOM   2027 HD12 LEU P 167       4.135   7.969  15.245  0.00  0.00      PROA  
ATOM   2028 HD13 LEU P 167       2.610   7.181  14.860  0.00  0.00      PROA  
ATOM   2029  CD2 LEU P 167       3.177   6.506  12.224  0.00  0.00      PROA  
ATOM   2030 HD21 LEU P 167       2.151   6.321  12.609  0.00  0.00      PROA  
ATOM   2031 HD22 LEU P 167       3.535   5.704  11.544  0.00  0.00      PROA  
ATOM   2032 HD23 LEU P 167       3.164   7.461  11.657  0.00  0.00      PROA  
ATOM   2033  C   LEU P 167       7.475   7.053  11.211  0.00  0.00      PROA  
ATOM   2034  O   LEU P 167       7.459   7.503  10.050  0.00  0.00      PROA  
ATOM   2035  N   ARG P 168       8.564   7.058  11.970  0.00  0.00      PROA  
ATOM   2036  HN  ARG P 168       8.502   6.633  12.870  0.00  0.00      PROA  
ATOM   2037  CA  ARG P 168       9.839   7.596  11.580  0.00  0.00      PROA  
ATOM   2038  HA  ARG P 168       9.808   8.635  11.285  0.00  0.00      PROA  
ATOM   2039  CB  ARG P 168      10.917   7.533  12.756  0.00  0.00      PROA  
ATOM   2040  HB1 ARG P 168      11.959   7.720  12.419  0.00  0.00      PROA  
ATOM   2041  HB2 ARG P 168      10.888   6.457  13.030  0.00  0.00      PROA  
ATOM   2042  CG  ARG P 168      10.597   8.427  13.978  0.00  0.00      PROA  
ATOM   2043  HG1 ARG P 168      11.000   7.999  14.920  0.00  0.00      PROA  
ATOM   2044  HG2 ARG P 168       9.497   8.348  14.109  0.00  0.00      PROA  
ATOM   2045  CD  ARG P 168      11.128   9.871  14.109  0.00  0.00      PROA  
ATOM   2046  HD1 ARG P 168      12.224   9.801  13.940  0.00  0.00      PROA  
ATOM   2047  HD2 ARG P 168      10.930  10.449  15.037  0.00  0.00      PROA  
ATOM   2048  NE  ARG P 168      10.456  10.602  13.000  0.00  0.00      PROA  
ATOM   2049  HE  ARG P 168       9.546  10.330  12.687  0.00  0.00      PROA  
ATOM   2050  CZ  ARG P 168      11.018  11.537  12.255  0.00  0.00      PROA  
ATOM   2051  NH1 ARG P 168      10.322  12.266  11.465  0.00  0.00      PROA  
ATOM   2052 HH11 ARG P 168       9.326  12.202  11.406  0.00  0.00      PROA  
ATOM   2053 HH12 ARG P 168      10.608  13.051  10.915  0.00  0.00      PROA  
ATOM   2054  NH2 ARG P 168      12.338  11.665  12.254  0.00  0.00      PROA  
ATOM   2055 HH21 ARG P 168      12.824  12.411  11.799  0.00  0.00      PROA  
ATOM   2056 HH22 ARG P 168      12.863  11.040  12.831  0.00  0.00      PROA  
ATOM   2057  C   ARG P 168      10.366   6.873  10.357  0.00  0.00      PROA  
ATOM   2058  O   ARG P 168      10.798   7.512   9.399  0.00  0.00      PROA  
ATOM   2059  N   ALA P 169      10.303   5.539  10.273  0.00  0.00      PROA  
ATOM   2060  HN  ALA P 169       9.836   5.036  10.996  0.00  0.00      PROA  
ATOM   2061  CA  ALA P 169      10.660   4.797   9.055  0.00  0.00      PROA  
ATOM   2062  HA  ALA P 169      11.646   5.037   8.685  0.00  0.00      PROA  
ATOM   2063  CB  ALA P 169      10.700   3.196   9.180  0.00  0.00      PROA  
ATOM   2064  HB1 ALA P 169       9.744   2.680   9.415  0.00  0.00      PROA  
ATOM   2065  HB2 ALA P 169      11.486   2.972   9.932  0.00  0.00      PROA  
ATOM   2066  HB3 ALA P 169      10.997   2.765   8.200  0.00  0.00      PROA  
ATOM   2067  C   ALA P 169       9.764   5.224   7.873  0.00  0.00      PROA  
ATOM   2068  O   ALA P 169      10.273   5.479   6.783  0.00  0.00      PROA  
ATOM   2069  N   LEU P 170       8.494   5.346   8.091  0.00  0.00      PROA  
ATOM   2070  HN  LEU P 170       8.162   5.232   9.024  0.00  0.00      PROA  
ATOM   2071  CA  LEU P 170       7.538   5.865   7.064  0.00  0.00      PROA  
ATOM   2072  HA  LEU P 170       7.747   5.215   6.227  0.00  0.00      PROA  
ATOM   2073  CB  LEU P 170       6.089   5.873   7.515  0.00  0.00      PROA  
ATOM   2074  HB1 LEU P 170       5.367   6.304   6.789  0.00  0.00      PROA  
ATOM   2075  HB2 LEU P 170       5.913   6.305   8.524  0.00  0.00      PROA  
ATOM   2076  CG  LEU P 170       5.522   4.364   7.615  0.00  0.00      PROA  
ATOM   2077  HG  LEU P 170       6.274   3.710   8.105  0.00  0.00      PROA  
ATOM   2078  CD1 LEU P 170       4.266   4.256   8.580  0.00  0.00      PROA  
ATOM   2079 HD11 LEU P 170       4.596   4.215   9.640  0.00  0.00      PROA  
ATOM   2080 HD12 LEU P 170       3.672   3.365   8.284  0.00  0.00      PROA  
ATOM   2081 HD13 LEU P 170       3.587   5.114   8.389  0.00  0.00      PROA  
ATOM   2082  CD2 LEU P 170       5.231   3.753   6.271  0.00  0.00      PROA  
ATOM   2083 HD21 LEU P 170       6.026   3.798   5.497  0.00  0.00      PROA  
ATOM   2084 HD22 LEU P 170       4.298   4.069   5.756  0.00  0.00      PROA  
ATOM   2085 HD23 LEU P 170       5.046   2.698   6.567  0.00  0.00      PROA  
ATOM   2086  C   LEU P 170       7.831   7.342   6.571  0.00  0.00      PROA  
ATOM   2087  O   LEU P 170       7.767   7.604   5.380  0.00  0.00      PROA  
ATOM   2088  N   GLU P 171       8.158   8.194   7.498  0.00  0.00      PROA  
ATOM   2089  HN  GLU P 171       8.252   7.787   8.403  0.00  0.00      PROA  
ATOM   2090  CA  GLU P 171       8.583   9.603   7.189  0.00  0.00      PROA  
ATOM   2091  HA  GLU P 171       7.788  10.011   6.582  0.00  0.00      PROA  
ATOM   2092  CB  GLU P 171       8.725  10.426   8.563  0.00  0.00      PROA  
ATOM   2093  HB1 GLU P 171       9.158  11.442   8.442  0.00  0.00      PROA  
ATOM   2094  HB2 GLU P 171       9.396   9.891   9.268  0.00  0.00      PROA  
ATOM   2095  CG  GLU P 171       7.293  10.705   9.207  0.00  0.00      PROA  
ATOM   2096  HG1 GLU P 171       6.760   9.731   9.169  0.00  0.00      PROA  
ATOM   2097  HG2 GLU P 171       6.629  11.443   8.709  0.00  0.00      PROA  
ATOM   2098  CD  GLU P 171       7.540  11.322  10.517  0.00  0.00      PROA  
ATOM   2099  OE1 GLU P 171       7.630  12.581  10.552  0.00  0.00      PROA  
ATOM   2100  OE2 GLU P 171       7.739  10.631  11.513  0.00  0.00      PROA  
ATOM   2101  C   GLU P 171       9.798   9.753   6.235  0.00  0.00      PROA  
ATOM   2102  O   GLU P 171       9.716  10.573   5.305  0.00  0.00      PROA  
ATOM   2103  N   GLY P 172      10.833   8.912   6.562  0.00  0.00      PROA  
ATOM   2104  HN  GLY P 172      10.671   8.253   7.292  0.00  0.00      PROA  
ATOM   2105  CA  GLY P 172      12.159   8.825   5.930  0.00  0.00      PROA  
ATOM   2106  HA1 GLY P 172      12.849   8.258   6.537  0.00  0.00      PROA  
ATOM   2107  HA2 GLY P 172      12.463   9.862   5.920  0.00  0.00      PROA  
ATOM   2108  C   GLY P 172      12.031   8.416   4.505  0.00  0.00      PROA  
ATOM   2109  O   GLY P 172      12.433   9.102   3.563  0.00  0.00      PROA  
ATOM   2110  N   LEU P 173      11.270   7.241   4.346  0.00  0.00      PROA  
ATOM   2111  HN  LEU P 173      10.951   6.774   5.167  0.00  0.00      PROA  
ATOM   2112  CA  LEU P 173      10.777   6.814   3.040  0.00  0.00      PROA  
ATOM   2113  HA  LEU P 173      11.639   6.362   2.571  0.00  0.00      PROA  
ATOM   2114  CB  LEU P 173       9.807   5.678   3.071  0.00  0.00      PROA  
ATOM   2115  HB1 LEU P 173       9.355   5.595   2.060  0.00  0.00      PROA  
ATOM   2116  HB2 LEU P 173       8.981   5.942   3.766  0.00  0.00      PROA  
ATOM   2117  CG  LEU P 173      10.424   4.375   3.643  0.00  0.00      PROA  
ATOM   2118  HG  LEU P 173      11.086   4.783   4.436  0.00  0.00      PROA  
ATOM   2119  CD1 LEU P 173       9.345   3.526   4.260  0.00  0.00      PROA  
ATOM   2120 HD11 LEU P 173       8.675   3.047   3.513  0.00  0.00      PROA  
ATOM   2121 HD12 LEU P 173       8.767   4.105   5.011  0.00  0.00      PROA  
ATOM   2122 HD13 LEU P 173       9.754   2.632   4.778  0.00  0.00      PROA  
ATOM   2123  CD2 LEU P 173      11.240   3.640   2.524  0.00  0.00      PROA  
ATOM   2124 HD21 LEU P 173      11.735   4.194   1.698  0.00  0.00      PROA  
ATOM   2125 HD22 LEU P 173      10.512   2.952   2.042  0.00  0.00      PROA  
ATOM   2126 HD23 LEU P 173      12.077   3.111   3.027  0.00  0.00      PROA  
ATOM   2127  C   LEU P 173      10.101   7.885   2.168  0.00  0.00      PROA  
ATOM   2128  O   LEU P 173      10.419   8.075   0.984  0.00  0.00      PROA  
ATOM   2129  N   GLY P 174       9.188   8.712   2.789  0.00  0.00      PROA  
ATOM   2130  HN  GLY P 174       8.931   8.504   3.729  0.00  0.00      PROA  
ATOM   2131  CA  GLY P 174       8.437   9.876   2.251  0.00  0.00      PROA  
ATOM   2132  HA1 GLY P 174       7.893  10.127   3.150  0.00  0.00      PROA  
ATOM   2133  HA2 GLY P 174       7.794   9.700   1.401  0.00  0.00      PROA  
ATOM   2134  C   GLY P 174       9.381  11.040   1.927  0.00  0.00      PROA  
ATOM   2135  O   GLY P 174       9.504  11.461   0.779  0.00  0.00      PROA  
ATOM   2136  N   GLU P 175      10.226  11.511   2.851  0.00  0.00      PROA  
ATOM   2137  HN  GLU P 175      10.179  11.217   3.803  0.00  0.00      PROA  
ATOM   2138  CA  GLU P 175      11.197  12.587   2.735  0.00  0.00      PROA  
ATOM   2139  HA  GLU P 175      10.718  13.346   2.134  0.00  0.00      PROA  
ATOM   2140  CB  GLU P 175      11.808  12.875   4.128  0.00  0.00      PROA  
ATOM   2141  HB1 GLU P 175      12.748  13.458   4.021  0.00  0.00      PROA  
ATOM   2142  HB2 GLU P 175      12.009  11.881   4.581  0.00  0.00      PROA  
ATOM   2143  CG  GLU P 175      10.715  13.717   4.851  0.00  0.00      PROA  
ATOM   2144  HG1 GLU P 175       9.970  13.007   5.268  0.00  0.00      PROA  
ATOM   2145  HG2 GLU P 175      10.154  14.409   4.187  0.00  0.00      PROA  
ATOM   2146  CD  GLU P 175      11.171  14.565   6.073  0.00  0.00      PROA  
ATOM   2147  OE1 GLU P 175      10.556  14.405   7.187  0.00  0.00      PROA  
ATOM   2148  OE2 GLU P 175      12.019  15.408   5.845  0.00  0.00      PROA  
ATOM   2149  C   GLU P 175      12.321  12.139   1.855  0.00  0.00      PROA  
ATOM   2150  O   GLU P 175      13.185  12.962   1.523  0.00  0.00      PROA  
ATOM   2151  N   GLY P 176      12.351  10.825   1.506  0.00  0.00      PROA  
ATOM   2152  HN  GLY P 176      11.930  10.098   2.044  0.00  0.00      PROA  
ATOM   2153  CA  GLY P 176      13.339  10.323   0.563  0.00  0.00      PROA  
ATOM   2154  HA1 GLY P 176      13.210   9.267   0.376  0.00  0.00      PROA  
ATOM   2155  HA2 GLY P 176      14.308  10.594   0.956  0.00  0.00      PROA  
ATOM   2156  C   GLY P 176      13.139  10.846  -0.834  0.00  0.00      PROA  
ATOM   2157  O   GLY P 176      14.072  10.873  -1.637  0.00  0.00      PROA  
ATOM   2158  N   VAL P 177      11.913  11.223  -1.177  0.00  0.00      PROA  
ATOM   2159  HN  VAL P 177      11.168  11.074  -0.532  0.00  0.00      PROA  
ATOM   2160  CA  VAL P 177      11.517  11.440  -2.553  0.00  0.00      PROA  
ATOM   2161  HA  VAL P 177      12.379  11.208  -3.160  0.00  0.00      PROA  
ATOM   2162  CB  VAL P 177      10.359  10.498  -2.949  0.00  0.00      PROA  
ATOM   2163  HB  VAL P 177       9.990  10.730  -3.971  0.00  0.00      PROA  
ATOM   2164  CG1 VAL P 177      10.987   9.084  -3.007  0.00  0.00      PROA  
ATOM   2165 HG11 VAL P 177      11.108   8.713  -1.967  0.00  0.00      PROA  
ATOM   2166 HG12 VAL P 177      11.900   9.035  -3.638  0.00  0.00      PROA  
ATOM   2167 HG13 VAL P 177      10.312   8.381  -3.540  0.00  0.00      PROA  
ATOM   2168  CG2 VAL P 177       9.179  10.720  -2.015  0.00  0.00      PROA  
ATOM   2169 HG21 VAL P 177       9.197  10.047  -1.131  0.00  0.00      PROA  
ATOM   2170 HG22 VAL P 177       8.250  10.545  -2.598  0.00  0.00      PROA  
ATOM   2171 HG23 VAL P 177       9.058  11.762  -1.650  0.00  0.00      PROA  
ATOM   2172  C   VAL P 177      11.210  12.889  -2.809  0.00  0.00      PROA  
ATOM   2173  O   VAL P 177      10.758  13.216  -3.951  0.00  0.00      PROA  
ATOM   2174  N   THR P 178      11.336  13.736  -1.812  0.00  0.00      PROA  
ATOM   2175  HN  THR P 178      11.817  13.485  -0.976  0.00  0.00      PROA  
ATOM   2176  CA  THR P 178      11.153  15.182  -1.992  0.00  0.00      PROA  
ATOM   2177  HA  THR P 178      10.134  15.275  -2.339  0.00  0.00      PROA  
ATOM   2178  CB  THR P 178      11.172  16.073  -0.747  0.00  0.00      PROA  
ATOM   2179  HB  THR P 178      11.428  17.142  -0.906  0.00  0.00      PROA  
ATOM   2180  OG1 THR P 178      12.137  15.606   0.176  0.00  0.00      PROA  
ATOM   2181  HG1 THR P 178      11.915  16.083   0.979  0.00  0.00      PROA  
ATOM   2182  CG2 THR P 178       9.817  15.961  -0.013  0.00  0.00      PROA  
ATOM   2183 HG21 THR P 178       9.525  14.935   0.297  0.00  0.00      PROA  
ATOM   2184 HG22 THR P 178       9.014  16.265  -0.718  0.00  0.00      PROA  
ATOM   2185 HG23 THR P 178       9.827  16.522   0.946  0.00  0.00      PROA  
ATOM   2186  C   THR P 178      11.964  15.840  -3.117  0.00  0.00      PROA  
ATOM   2187  O   THR P 178      11.354  16.434  -3.993  0.00  0.00      PROA  
ATOM   2188  N   PHE P 179      13.345  15.789  -3.079  0.00  0.00      PROA  
ATOM   2189  HN  PHE P 179      13.794  15.230  -2.386  0.00  0.00      PROA  
ATOM   2190  CA  PHE P 179      14.273  16.215  -4.094  0.00  0.00      PROA  
ATOM   2191  HA  PHE P 179      14.074  17.257  -4.300  0.00  0.00      PROA  
ATOM   2192  CB  PHE P 179      15.695  16.247  -3.420  0.00  0.00      PROA  
ATOM   2193  HB1 PHE P 179      16.263  15.296  -3.506  0.00  0.00      PROA  
ATOM   2194  HB2 PHE P 179      15.566  16.454  -2.336  0.00  0.00      PROA  
ATOM   2195  CG  PHE P 179      16.580  17.377  -3.985  0.00  0.00      PROA  
ATOM   2196  CD1 PHE P 179      17.677  17.139  -4.827  0.00  0.00      PROA  
ATOM   2197  HD1 PHE P 179      17.827  16.152  -5.239  0.00  0.00      PROA  
ATOM   2198  CE1 PHE P 179      18.603  18.096  -5.150  0.00  0.00      PROA  
ATOM   2199  HE1 PHE P 179      19.324  17.941  -5.939  0.00  0.00      PROA  
ATOM   2200  CZ  PHE P 179      18.590  19.346  -4.413  0.00  0.00      PROA  
ATOM   2201  HZ  PHE P 179      19.348  20.092  -4.598  0.00  0.00      PROA  
ATOM   2202  CD2 PHE P 179      16.619  18.616  -3.258  0.00  0.00      PROA  
ATOM   2203  HD2 PHE P 179      15.889  18.852  -2.498  0.00  0.00      PROA  
ATOM   2204  CE2 PHE P 179      17.491  19.673  -3.521  0.00  0.00      PROA  
ATOM   2205  HE2 PHE P 179      17.432  20.629  -3.023  0.00  0.00      PROA  
ATOM   2206  C   PHE P 179      14.193  15.393  -5.421  0.00  0.00      PROA  
ATOM   2207  O   PHE P 179      14.139  16.004  -6.450  0.00  0.00      PROA  
ATOM   2208  N   PRO P 180      14.152  14.062  -5.442  0.00  0.00      PROA  
ATOM   2209  CD  PRO P 180      14.602  13.195  -4.429  0.00  0.00      PROA  
ATOM   2210  HD1 PRO P 180      13.770  13.143  -3.695  0.00  0.00      PROA  
ATOM   2211  HD2 PRO P 180      15.570  13.525  -3.996  0.00  0.00      PROA  
ATOM   2212  CA  PRO P 180      13.730  13.294  -6.615  0.00  0.00      PROA  
ATOM   2213  HA  PRO P 180      14.614  13.250  -7.234  0.00  0.00      PROA  
ATOM   2214  CB  PRO P 180      13.415  11.901  -6.022  0.00  0.00      PROA  
ATOM   2215  HB1 PRO P 180      13.366  11.146  -6.836  0.00  0.00      PROA  
ATOM   2216  HB2 PRO P 180      12.437  11.939  -5.496  0.00  0.00      PROA  
ATOM   2217  CG  PRO P 180      14.606  11.782  -5.004  0.00  0.00      PROA  
ATOM   2218  HG1 PRO P 180      14.451  10.980  -4.251  0.00  0.00      PROA  
ATOM   2219  HG2 PRO P 180      15.611  11.649  -5.457  0.00  0.00      PROA  
ATOM   2220  C   PRO P 180      12.557  13.712  -7.409  0.00  0.00      PROA  
ATOM   2221  O   PRO P 180      12.669  13.967  -8.586  0.00  0.00      PROA  
ATOM   2222  N   ALA P 181      11.409  13.901  -6.787  0.00  0.00      PROA  
ATOM   2223  HN  ALA P 181      11.329  13.890  -5.793  0.00  0.00      PROA  
ATOM   2224  CA  ALA P 181      10.172  14.313  -7.391  0.00  0.00      PROA  
ATOM   2225  HA  ALA P 181       9.949  13.814  -8.323  0.00  0.00      PROA  
ATOM   2226  CB  ALA P 181       9.021  13.981  -6.423  0.00  0.00      PROA  
ATOM   2227  HB1 ALA P 181       9.223  12.958  -6.040  0.00  0.00      PROA  
ATOM   2228  HB2 ALA P 181       8.056  14.048  -6.970  0.00  0.00      PROA  
ATOM   2229  HB3 ALA P 181       8.951  14.737  -5.612  0.00  0.00      PROA  
ATOM   2230  C   ALA P 181      10.109  15.728  -7.789  0.00  0.00      PROA  
ATOM   2231  O   ALA P 181       9.596  16.028  -8.842  0.00  0.00      PROA  
ATOM   2232  N   MET P 182      10.704  16.672  -7.046  0.00  0.00      PROA  
ATOM   2233  HN  MET P 182      10.948  16.500  -6.095  0.00  0.00      PROA  
ATOM   2234  CA  MET P 182      10.934  18.044  -7.491  0.00  0.00      PROA  
ATOM   2235  HA  MET P 182      10.007  18.411  -7.907  0.00  0.00      PROA  
ATOM   2236  CB  MET P 182      11.375  18.879  -6.276  0.00  0.00      PROA  
ATOM   2237  HB1 MET P 182      12.304  18.462  -5.833  0.00  0.00      PROA  
ATOM   2238  HB2 MET P 182      10.576  18.738  -5.517  0.00  0.00      PROA  
ATOM   2239  CG  MET P 182      11.666  20.397  -6.586  0.00  0.00      PROA  
ATOM   2240  HG1 MET P 182      12.121  20.636  -7.570  0.00  0.00      PROA  
ATOM   2241  HG2 MET P 182      12.361  20.739  -5.790  0.00  0.00      PROA  
ATOM   2242  SD  MET P 182      10.137  21.426  -6.358  0.00  0.00      PROA  
ATOM   2243  CE  MET P 182       9.296  21.044  -7.866  0.00  0.00      PROA  
ATOM   2244  HE1 MET P 182       9.867  20.602  -8.710  0.00  0.00      PROA  
ATOM   2245  HE2 MET P 182       8.935  22.009  -8.281  0.00  0.00      PROA  
ATOM   2246  HE3 MET P 182       8.330  20.509  -7.749  0.00  0.00      PROA  
ATOM   2247  C   MET P 182      11.903  18.150  -8.645  0.00  0.00      PROA  
ATOM   2248  O   MET P 182      11.550  18.843  -9.573  0.00  0.00      PROA  
ATOM   2249  N   HSD P 183      13.037  17.488  -8.742  0.00  0.00      PROA  
ATOM   2250  HN  HSD P 183      13.341  16.938  -7.967  0.00  0.00      PROA  
ATOM   2251  CA  HSD P 183      13.944  17.416  -9.886  0.00  0.00      PROA  
ATOM   2252  HA  HSD P 183      14.212  18.438 -10.112  0.00  0.00      PROA  
ATOM   2253  CB  HSD P 183      15.220  16.616  -9.412  0.00  0.00      PROA  
ATOM   2254  HB1 HSD P 183      15.005  15.681  -8.852  0.00  0.00      PROA  
ATOM   2255  HB2 HSD P 183      15.689  17.325  -8.696  0.00  0.00      PROA  
ATOM   2256  ND1 HSD P 183      16.095  15.407 -11.579  0.00  0.00      PROA  
ATOM   2257  HD1 HSD P 183      15.319  14.803 -11.762  0.00  0.00      PROA  
ATOM   2258  CG  HSD P 183      16.256  16.278 -10.492  0.00  0.00      PROA  
ATOM   2259  CE1 HSD P 183      17.190  15.529 -12.395  0.00  0.00      PROA  
ATOM   2260  HE1 HSD P 183      17.364  14.809 -13.194  0.00  0.00      PROA  
ATOM   2261  NE2 HSD P 183      18.060  16.395 -11.909  0.00  0.00      PROA  
ATOM   2262  CD2 HSD P 183      17.498  16.856 -10.757  0.00  0.00      PROA  
ATOM   2263  HD2 HSD P 183      18.043  17.592 -10.179  0.00  0.00      PROA  
ATOM   2264  C   HSD P 183      13.314  16.908 -11.142  0.00  0.00      PROA  
ATOM   2265  O   HSD P 183      13.429  17.478 -12.250  0.00  0.00      PROA  
ATOM   2266  N   ALA P 184      12.575  15.738 -11.136  0.00  0.00      PROA  
ATOM   2267  HN  ALA P 184      12.452  15.166 -10.329  0.00  0.00      PROA  
ATOM   2268  CA  ALA P 184      11.765  15.224 -12.284  0.00  0.00      PROA  
ATOM   2269  HA  ALA P 184      12.345  15.015 -13.172  0.00  0.00      PROA  
ATOM   2270  CB  ALA P 184      11.175  13.839 -11.827  0.00  0.00      PROA  
ATOM   2271  HB1 ALA P 184      10.421  13.895 -11.014  0.00  0.00      PROA  
ATOM   2272  HB2 ALA P 184      11.977  13.319 -11.260  0.00  0.00      PROA  
ATOM   2273  HB3 ALA P 184      10.766  13.228 -12.660  0.00  0.00      PROA  
ATOM   2274  C   ALA P 184      10.639  16.179 -12.595  0.00  0.00      PROA  
ATOM   2275  O   ALA P 184      10.390  16.611 -13.676  0.00  0.00      PROA  
ATOM   2276  N   MET P 185       9.845  16.661 -11.584  0.00  0.00      PROA  
ATOM   2277  HN  MET P 185       9.810  16.321 -10.648  0.00  0.00      PROA  
ATOM   2278  CA  MET P 185       8.770  17.579 -11.780  0.00  0.00      PROA  
ATOM   2279  HA  MET P 185       7.933  17.160 -12.318  0.00  0.00      PROA  
ATOM   2280  CB  MET P 185       8.085  17.996 -10.483  0.00  0.00      PROA  
ATOM   2281  HB1 MET P 185       8.736  18.349  -9.655  0.00  0.00      PROA  
ATOM   2282  HB2 MET P 185       7.708  17.026 -10.095  0.00  0.00      PROA  
ATOM   2283  CG  MET P 185       6.900  19.062 -10.707  0.00  0.00      PROA  
ATOM   2284  HG1 MET P 185       6.248  18.794  -9.849  0.00  0.00      PROA  
ATOM   2285  HG2 MET P 185       6.350  18.942 -11.665  0.00  0.00      PROA  
ATOM   2286  SD  MET P 185       7.400  20.849 -10.619  0.00  0.00      PROA  
ATOM   2287  CE  MET P 185       5.741  21.503 -10.867  0.00  0.00      PROA  
ATOM   2288  HE1 MET P 185       5.332  21.527 -11.900  0.00  0.00      PROA  
ATOM   2289  HE2 MET P 185       5.785  22.518 -10.417  0.00  0.00      PROA  
ATOM   2290  HE3 MET P 185       5.009  20.954 -10.237  0.00  0.00      PROA  
ATOM   2291  C   MET P 185       9.229  18.902 -12.529  0.00  0.00      PROA  
ATOM   2292  O   MET P 185       8.704  19.279 -13.565  0.00  0.00      PROA  
ATOM   2293  N   TRP P 186      10.272  19.592 -12.121  0.00  0.00      PROA  
ATOM   2294  HN  TRP P 186      10.768  19.487 -11.263  0.00  0.00      PROA  
ATOM   2295  CA  TRP P 186      10.829  20.714 -12.896  0.00  0.00      PROA  
ATOM   2296  HA  TRP P 186      10.010  21.338 -13.223  0.00  0.00      PROA  
ATOM   2297  CB  TRP P 186      11.791  21.611 -12.126  0.00  0.00      PROA  
ATOM   2298  HB1 TRP P 186      12.298  22.253 -12.877  0.00  0.00      PROA  
ATOM   2299  HB2 TRP P 186      12.613  20.961 -11.757  0.00  0.00      PROA  
ATOM   2300  CG  TRP P 186      11.274  22.373 -11.037  0.00  0.00      PROA  
ATOM   2301  CD1 TRP P 186      11.881  22.571  -9.807  0.00  0.00      PROA  
ATOM   2302  HD1 TRP P 186      12.764  22.022  -9.514  0.00  0.00      PROA  
ATOM   2303  NE1 TRP P 186      11.128  23.495  -9.071  0.00  0.00      PROA  
ATOM   2304  HE1 TRP P 186      10.987  23.489  -8.106  0.00  0.00      PROA  
ATOM   2305  CE2 TRP P 186      10.156  24.040  -9.839  0.00  0.00      PROA  
ATOM   2306  CD2 TRP P 186      10.150  23.296 -11.041  0.00  0.00      PROA  
ATOM   2307  CE3 TRP P 186       9.192  23.582 -12.007  0.00  0.00      PROA  
ATOM   2308  HE3 TRP P 186       9.257  23.093 -12.968  0.00  0.00      PROA  
ATOM   2309  CZ3 TRP P 186       8.120  24.484 -11.745  0.00  0.00      PROA  
ATOM   2310  HZ3 TRP P 186       7.435  24.768 -12.531  0.00  0.00      PROA  
ATOM   2311  CZ2 TRP P 186       9.191  24.972  -9.558  0.00  0.00      PROA  
ATOM   2312  HZ2 TRP P 186       9.275  25.622  -8.700  0.00  0.00      PROA  
ATOM   2313  CH2 TRP P 186       8.155  25.129 -10.505  0.00  0.00      PROA  
ATOM   2314  HH2 TRP P 186       7.337  25.807 -10.308  0.00  0.00      PROA  
ATOM   2315  C   TRP P 186      11.425  20.254 -14.235  0.00  0.00      PROA  
ATOM   2316  O   TRP P 186      11.465  21.059 -15.142  0.00  0.00      PROA  
ATOM   2317  N   SER P 187      11.880  18.947 -14.400  0.00  0.00      PROA  
ATOM   2318  HN  SER P 187      11.965  18.272 -13.671  0.00  0.00      PROA  
ATOM   2319  CA  SER P 187      12.362  18.290 -15.611  0.00  0.00      PROA  
ATOM   2320  HA  SER P 187      13.163  18.931 -15.947  0.00  0.00      PROA  
ATOM   2321  CB  SER P 187      12.993  16.852 -15.547  0.00  0.00      PROA  
ATOM   2322  HB1 SER P 187      13.257  16.594 -16.596  0.00  0.00      PROA  
ATOM   2323  HB2 SER P 187      12.216  16.102 -15.290  0.00  0.00      PROA  
ATOM   2324  OG  SER P 187      14.155  16.855 -14.755  0.00  0.00      PROA  
ATOM   2325  HG1 SER P 187      13.887  17.062 -13.856  0.00  0.00      PROA  
ATOM   2326  C   SER P 187      11.320  18.322 -16.691  0.00  0.00      PROA  
ATOM   2327  O   SER P 187      11.676  18.448 -17.815  0.00  0.00      PROA  
ATOM   2328  N   SER P 188       9.994  18.224 -16.408  0.00  0.00      PROA  
ATOM   2329  HN  SER P 188       9.723  17.933 -15.494  0.00  0.00      PROA  
ATOM   2330  CA  SER P 188       8.911  18.414 -17.416  0.00  0.00      PROA  
ATOM   2331  HA  SER P 188       9.176  17.975 -18.367  0.00  0.00      PROA  
ATOM   2332  CB  SER P 188       7.789  17.579 -16.757  0.00  0.00      PROA  
ATOM   2333  HB1 SER P 188       6.830  18.012 -17.114  0.00  0.00      PROA  
ATOM   2334  HB2 SER P 188       7.728  17.673 -15.652  0.00  0.00      PROA  
ATOM   2335  OG  SER P 188       7.805  16.202 -17.105  0.00  0.00      PROA  
ATOM   2336  HG1 SER P 188       8.748  16.029 -17.154  0.00  0.00      PROA  
ATOM   2337  C   SER P 188       8.513  19.817 -17.603  0.00  0.00      PROA  
ATOM   2338  O   SER P 188       8.077  20.194 -18.694  0.00  0.00      PROA  
ATOM   2339  N   TRP P 189       8.648  20.639 -16.548  0.00  0.00      PROA  
ATOM   2340  HN  TRP P 189       9.093  20.268 -15.737  0.00  0.00      PROA  
ATOM   2341  CA  TRP P 189       8.026  22.029 -16.468  0.00  0.00      PROA  
ATOM   2342  HA  TRP P 189       7.263  22.076 -17.231  0.00  0.00      PROA  
ATOM   2343  CB  TRP P 189       7.443  22.263 -15.091  0.00  0.00      PROA  
ATOM   2344  HB1 TRP P 189       7.500  23.362 -14.945  0.00  0.00      PROA  
ATOM   2345  HB2 TRP P 189       7.988  21.761 -14.264  0.00  0.00      PROA  
ATOM   2346  CG  TRP P 189       6.001  21.941 -14.958  0.00  0.00      PROA  
ATOM   2347  CD1 TRP P 189       5.477  20.713 -14.727  0.00  0.00      PROA  
ATOM   2348  HD1 TRP P 189       6.075  19.822 -14.601  0.00  0.00      PROA  
ATOM   2349  NE1 TRP P 189       4.100  20.822 -14.542  0.00  0.00      PROA  
ATOM   2350  HE1 TRP P 189       3.462  20.087 -14.468  0.00  0.00      PROA  
ATOM   2351  CE2 TRP P 189       3.682  22.089 -14.776  0.00  0.00      PROA  
ATOM   2352  CD2 TRP P 189       4.829  22.866 -15.073  0.00  0.00      PROA  
ATOM   2353  CE3 TRP P 189       4.603  24.266 -15.229  0.00  0.00      PROA  
ATOM   2354  HE3 TRP P 189       5.452  24.905 -15.422  0.00  0.00      PROA  
ATOM   2355  CZ3 TRP P 189       3.278  24.732 -15.283  0.00  0.00      PROA  
ATOM   2356  HZ3 TRP P 189       3.198  25.788 -15.496  0.00  0.00      PROA  
ATOM   2357  CZ2 TRP P 189       2.418  22.579 -14.722  0.00  0.00      PROA  
ATOM   2358  HZ2 TRP P 189       1.637  21.866 -14.506  0.00  0.00      PROA  
ATOM   2359  CH2 TRP P 189       2.235  23.920 -15.021  0.00  0.00      PROA  
ATOM   2360  HH2 TRP P 189       1.269  24.384 -14.888  0.00  0.00      PROA  
ATOM   2361  C   TRP P 189       9.005  23.186 -16.889  0.00  0.00      PROA  
ATOM   2362  O   TRP P 189       8.640  24.379 -17.018  0.00  0.00      PROA  
ATOM   2363  N   ALA P 190      10.310  22.850 -17.098  0.00  0.00      PROA  
ATOM   2364  HN  ALA P 190      10.638  21.984 -16.728  0.00  0.00      PROA  
ATOM   2365  CA  ALA P 190      11.221  23.851 -17.278  0.00  0.00      PROA  
ATOM   2366  HA  ALA P 190      10.716  24.726 -17.660  0.00  0.00      PROA  
ATOM   2367  CB  ALA P 190      12.052  24.068 -16.090  0.00  0.00      PROA  
ATOM   2368  HB1 ALA P 190      12.350  25.138 -16.075  0.00  0.00      PROA  
ATOM   2369  HB2 ALA P 190      13.007  23.515 -15.968  0.00  0.00      PROA  
ATOM   2370  HB3 ALA P 190      11.515  23.943 -15.125  0.00  0.00      PROA  
ATOM   2371  C   ALA P 190      12.142  23.327 -18.419  0.00  0.00      PROA  
ATOM   2372  O   ALA P 190      12.111  22.159 -18.868  0.00  0.00      PROA  
ATOM   2373  N   PRO P 191      12.960  24.205 -19.118  0.00  0.00      PROA  
ATOM   2374  CD  PRO P 191      12.824  25.653 -18.984  0.00  0.00      PROA  
ATOM   2375  HD1 PRO P 191      13.279  26.011 -18.035  0.00  0.00      PROA  
ATOM   2376  HD2 PRO P 191      11.751  25.939 -19.002  0.00  0.00      PROA  
ATOM   2377  CA  PRO P 191      14.073  23.864 -20.011  0.00  0.00      PROA  
ATOM   2378  HA  PRO P 191      13.599  23.279 -20.785  0.00  0.00      PROA  
ATOM   2379  CB  PRO P 191      14.646  25.170 -20.546  0.00  0.00      PROA  
ATOM   2380  HB1 PRO P 191      14.789  25.187 -21.648  0.00  0.00      PROA  
ATOM   2381  HB2 PRO P 191      15.636  25.511 -20.173  0.00  0.00      PROA  
ATOM   2382  CG  PRO P 191      13.553  26.225 -20.191  0.00  0.00      PROA  
ATOM   2383  HG1 PRO P 191      14.067  27.192 -20.000  0.00  0.00      PROA  
ATOM   2384  HG2 PRO P 191      12.828  26.341 -21.025  0.00  0.00      PROA  
ATOM   2385  C   PRO P 191      15.076  22.992 -19.357  0.00  0.00      PROA  
ATOM   2386  O   PRO P 191      15.065  22.939 -18.137  0.00  0.00      PROA  
ATOM   2387  N   PRO P 192      16.035  22.332 -20.034  0.00  0.00      PROA  
ATOM   2388  CD  PRO P 192      15.871  21.918 -21.461  0.00  0.00      PROA  
ATOM   2389  HD1 PRO P 192      15.499  22.734 -22.116  0.00  0.00      PROA  
ATOM   2390  HD2 PRO P 192      15.154  21.070 -21.423  0.00  0.00      PROA  
ATOM   2391  CA  PRO P 192      17.176  21.637 -19.366  0.00  0.00      PROA  
ATOM   2392  HA  PRO P 192      16.830  20.952 -18.607  0.00  0.00      PROA  
ATOM   2393  CB  PRO P 192      17.975  20.990 -20.584  0.00  0.00      PROA  
ATOM   2394  HB1 PRO P 192      17.828  19.902 -20.413  0.00  0.00      PROA  
ATOM   2395  HB2 PRO P 192      19.073  21.143 -20.508  0.00  0.00      PROA  
ATOM   2396  CG  PRO P 192      17.274  21.429 -21.875  0.00  0.00      PROA  
ATOM   2397  HG1 PRO P 192      17.831  22.290 -22.301  0.00  0.00      PROA  
ATOM   2398  HG2 PRO P 192      17.235  20.735 -22.742  0.00  0.00      PROA  
ATOM   2399  C   PRO P 192      18.030  22.575 -18.638  0.00  0.00      PROA  
ATOM   2400  O   PRO P 192      18.442  22.202 -17.532  0.00  0.00      PROA  
ATOM   2401  N   LEU P 193      18.283  23.803 -19.137  0.00  0.00      PROA  
ATOM   2402  HN  LEU P 193      17.944  24.140 -20.012  0.00  0.00      PROA  
ATOM   2403  CA  LEU P 193      18.958  24.833 -18.438  0.00  0.00      PROA  
ATOM   2404  HA  LEU P 193      19.983  24.527 -18.285  0.00  0.00      PROA  
ATOM   2405  CB  LEU P 193      18.987  26.146 -19.267  0.00  0.00      PROA  
ATOM   2406  HB1 LEU P 193      17.927  26.465 -19.357  0.00  0.00      PROA  
ATOM   2407  HB2 LEU P 193      19.405  25.960 -20.279  0.00  0.00      PROA  
ATOM   2408  CG  LEU P 193      19.940  27.253 -18.705  0.00  0.00      PROA  
ATOM   2409  HG  LEU P 193      19.508  27.531 -17.719  0.00  0.00      PROA  
ATOM   2410  CD1 LEU P 193      21.383  26.697 -18.528  0.00  0.00      PROA  
ATOM   2411 HD11 LEU P 193      21.400  26.135 -17.570  0.00  0.00      PROA  
ATOM   2412 HD12 LEU P 193      22.110  27.524 -18.380  0.00  0.00      PROA  
ATOM   2413 HD13 LEU P 193      21.751  26.044 -19.348  0.00  0.00      PROA  
ATOM   2414  CD2 LEU P 193      20.071  28.348 -19.787  0.00  0.00      PROA  
ATOM   2415 HD21 LEU P 193      20.954  28.114 -20.418  0.00  0.00      PROA  
ATOM   2416 HD22 LEU P 193      20.565  29.141 -19.186  0.00  0.00      PROA  
ATOM   2417 HD23 LEU P 193      19.175  28.689 -20.348  0.00  0.00      PROA  
ATOM   2418  C   LEU P 193      18.390  25.173 -17.042  0.00  0.00      PROA  
ATOM   2419  O   LEU P 193      19.125  25.267 -16.049  0.00  0.00      PROA  
ATOM   2420  N   GLU P 194      17.085  25.402 -16.916  0.00  0.00      PROA  
ATOM   2421  HN  GLU P 194      16.411  25.358 -17.650  0.00  0.00      PROA  
ATOM   2422  CA  GLU P 194      16.517  25.884 -15.666  0.00  0.00      PROA  
ATOM   2423  HA  GLU P 194      17.177  26.492 -15.065  0.00  0.00      PROA  
ATOM   2424  CB  GLU P 194      15.340  26.834 -16.133  0.00  0.00      PROA  
ATOM   2425  HB1 GLU P 194      14.866  27.283 -15.234  0.00  0.00      PROA  
ATOM   2426  HB2 GLU P 194      14.556  26.264 -16.677  0.00  0.00      PROA  
ATOM   2427  CG  GLU P 194      15.942  27.982 -17.045  0.00  0.00      PROA  
ATOM   2428  HG1 GLU P 194      16.463  27.562 -17.932  0.00  0.00      PROA  
ATOM   2429  HG2 GLU P 194      16.618  28.587 -16.404  0.00  0.00      PROA  
ATOM   2430  CD  GLU P 194      14.756  28.848 -17.404  0.00  0.00      PROA  
ATOM   2431  OE1 GLU P 194      14.990  29.802 -18.218  0.00  0.00      PROA  
ATOM   2432  OE2 GLU P 194      13.586  28.580 -16.962  0.00  0.00      PROA  
ATOM   2433  C   GLU P 194      16.104  24.781 -14.758  0.00  0.00      PROA  
ATOM   2434  O   GLU P 194      15.703  25.034 -13.649  0.00  0.00      PROA  
ATOM   2435  N   ARG P 195      16.085  23.489 -15.188  0.00  0.00      PROA  
ATOM   2436  HN  ARG P 195      16.168  23.300 -16.164  0.00  0.00      PROA  
ATOM   2437  CA  ARG P 195      15.902  22.329 -14.316  0.00  0.00      PROA  
ATOM   2438  HA  ARG P 195      14.858  22.065 -14.231  0.00  0.00      PROA  
ATOM   2439  CB  ARG P 195      16.498  20.998 -15.073  0.00  0.00      PROA  
ATOM   2440  HB1 ARG P 195      17.558  21.219 -15.322  0.00  0.00      PROA  
ATOM   2441  HB2 ARG P 195      15.995  20.884 -16.058  0.00  0.00      PROA  
ATOM   2442  CG  ARG P 195      16.348  19.632 -14.308  0.00  0.00      PROA  
ATOM   2443  HG1 ARG P 195      15.280  19.443 -14.066  0.00  0.00      PROA  
ATOM   2444  HG2 ARG P 195      16.925  19.710 -13.362  0.00  0.00      PROA  
ATOM   2445  CD  ARG P 195      16.893  18.534 -15.283  0.00  0.00      PROA  
ATOM   2446  HD1 ARG P 195      16.282  18.501 -16.210  0.00  0.00      PROA  
ATOM   2447  HD2 ARG P 195      16.799  17.527 -14.822  0.00  0.00      PROA  
ATOM   2448  NE  ARG P 195      18.347  18.609 -15.575  0.00  0.00      PROA  
ATOM   2449  HE  ARG P 195      18.922  18.642 -14.757  0.00  0.00      PROA  
ATOM   2450  CZ  ARG P 195      18.908  18.628 -16.768  0.00  0.00      PROA  
ATOM   2451  NH1 ARG P 195      18.247  18.405 -17.877  0.00  0.00      PROA  
ATOM   2452 HH11 ARG P 195      18.805  18.302 -18.701  0.00  0.00      PROA  
ATOM   2453 HH12 ARG P 195      17.250  18.388 -17.800  0.00  0.00      PROA  
ATOM   2454  NH2 ARG P 195      20.182  18.530 -16.898  0.00  0.00      PROA  
ATOM   2455 HH21 ARG P 195      20.456  18.468 -17.857  0.00  0.00      PROA  
ATOM   2456 HH22 ARG P 195      20.743  18.731 -16.095  0.00  0.00      PROA  
ATOM   2457  C   ARG P 195      16.481  22.450 -12.950  0.00  0.00      PROA  
ATOM   2458  O   ARG P 195      15.761  22.607 -11.951  0.00  0.00      PROA  
ATOM   2459  N   SER P 196      17.767  22.456 -12.752  0.00  0.00      PROA  
ATOM   2460  HN  SER P 196      18.329  22.307 -13.561  0.00  0.00      PROA  
ATOM   2461  CA  SER P 196      18.432  22.653 -11.484  0.00  0.00      PROA  
ATOM   2462  HA  SER P 196      17.963  21.932 -10.831  0.00  0.00      PROA  
ATOM   2463  CB  SER P 196      19.953  22.240 -11.672  0.00  0.00      PROA  
ATOM   2464  HB1 SER P 196      20.048  21.218 -12.098  0.00  0.00      PROA  
ATOM   2465  HB2 SER P 196      20.393  22.233 -10.652  0.00  0.00      PROA  
ATOM   2466  OG  SER P 196      20.598  23.240 -12.444  0.00  0.00      PROA  
ATOM   2467  HG1 SER P 196      20.342  22.974 -13.330  0.00  0.00      PROA  
ATOM   2468  C   SER P 196      18.227  24.080 -10.853  0.00  0.00      PROA  
ATOM   2469  O   SER P 196      18.429  24.204  -9.684  0.00  0.00      PROA  
ATOM   2470  N   LYS P 197      17.926  25.188 -11.518  0.00  0.00      PROA  
ATOM   2471  HN  LYS P 197      17.746  25.103 -12.495  0.00  0.00      PROA  
ATOM   2472  CA  LYS P 197      17.780  26.584 -10.964  0.00  0.00      PROA  
ATOM   2473  HA  LYS P 197      18.656  26.867 -10.400  0.00  0.00      PROA  
ATOM   2474  CB  LYS P 197      17.649  27.494 -12.184  0.00  0.00      PROA  
ATOM   2475  HB1 LYS P 197      16.893  27.141 -12.918  0.00  0.00      PROA  
ATOM   2476  HB2 LYS P 197      18.631  27.401 -12.695  0.00  0.00      PROA  
ATOM   2477  CG  LYS P 197      17.410  28.993 -11.860  0.00  0.00      PROA  
ATOM   2478  HG1 LYS P 197      18.278  29.224 -11.205  0.00  0.00      PROA  
ATOM   2479  HG2 LYS P 197      16.428  29.079 -11.347  0.00  0.00      PROA  
ATOM   2480  CD  LYS P 197      17.475  29.831 -13.120  0.00  0.00      PROA  
ATOM   2481  HD1 LYS P 197      16.604  29.661 -13.788  0.00  0.00      PROA  
ATOM   2482  HD2 LYS P 197      18.337  29.579 -13.774  0.00  0.00      PROA  
ATOM   2483  CE  LYS P 197      17.497  31.343 -12.855  0.00  0.00      PROA  
ATOM   2484  HE1 LYS P 197      16.564  31.628 -12.323  0.00  0.00      PROA  
ATOM   2485  HE2 LYS P 197      17.512  31.834 -13.851  0.00  0.00      PROA  
ATOM   2486  NZ  LYS P 197      18.637  31.843 -12.159  0.00  0.00      PROA  
ATOM   2487  HZ1 LYS P 197      18.416  31.655 -11.160  0.00  0.00      PROA  
ATOM   2488  HZ2 LYS P 197      18.815  32.864 -12.244  0.00  0.00      PROA  
ATOM   2489  HZ3 LYS P 197      19.523  31.363 -12.417  0.00  0.00      PROA  
ATOM   2490  C   LYS P 197      16.538  26.731 -10.148  0.00  0.00      PROA  
ATOM   2491  O   LYS P 197      16.491  27.076  -8.954  0.00  0.00      PROA  
ATOM   2492  N   LEU P 198      15.358  26.203 -10.703  0.00  0.00      PROA  
ATOM   2493  HN  LEU P 198      15.482  25.751 -11.583  0.00  0.00      PROA  
ATOM   2494  CA  LEU P 198      14.067  26.185 -10.044  0.00  0.00      PROA  
ATOM   2495  HA  LEU P 198      13.883  27.184  -9.677  0.00  0.00      PROA  
ATOM   2496  CB  LEU P 198      12.958  25.780 -11.024  0.00  0.00      PROA  
ATOM   2497  HB1 LEU P 198      12.025  25.780 -10.422  0.00  0.00      PROA  
ATOM   2498  HB2 LEU P 198      13.169  24.744 -11.368  0.00  0.00      PROA  
ATOM   2499  CG  LEU P 198      12.763  26.659 -12.202  0.00  0.00      PROA  
ATOM   2500  HG  LEU P 198      13.716  26.778 -12.761  0.00  0.00      PROA  
ATOM   2501  CD1 LEU P 198      11.640  26.096 -13.036  0.00  0.00      PROA  
ATOM   2502 HD11 LEU P 198      11.493  26.689 -13.964  0.00  0.00      PROA  
ATOM   2503 HD12 LEU P 198      10.656  26.204 -12.532  0.00  0.00      PROA  
ATOM   2504 HD13 LEU P 198      11.849  25.020 -13.218  0.00  0.00      PROA  
ATOM   2505  CD2 LEU P 198      12.380  28.092 -11.756  0.00  0.00      PROA  
ATOM   2506 HD21 LEU P 198      11.666  28.074 -10.905  0.00  0.00      PROA  
ATOM   2507 HD22 LEU P 198      11.913  28.713 -12.550  0.00  0.00      PROA  
ATOM   2508 HD23 LEU P 198      13.296  28.626 -11.425  0.00  0.00      PROA  
ATOM   2509  C   LEU P 198      14.117  25.325  -8.848  0.00  0.00      PROA  
ATOM   2510  O   LEU P 198      13.554  25.611  -7.807  0.00  0.00      PROA  
ATOM   2511  N   LEU P 199      14.914  24.255  -8.875  0.00  0.00      PROA  
ATOM   2512  HN  LEU P 199      15.281  23.823  -9.695  0.00  0.00      PROA  
ATOM   2513  CA  LEU P 199      15.060  23.305  -7.783  0.00  0.00      PROA  
ATOM   2514  HA  LEU P 199      14.065  23.135  -7.398  0.00  0.00      PROA  
ATOM   2515  CB  LEU P 199      15.800  21.954  -8.289  0.00  0.00      PROA  
ATOM   2516  HB1 LEU P 199      16.637  22.394  -8.872  0.00  0.00      PROA  
ATOM   2517  HB2 LEU P 199      15.198  21.500  -9.105  0.00  0.00      PROA  
ATOM   2518  CG  LEU P 199      16.319  20.902  -7.198  0.00  0.00      PROA  
ATOM   2519  HG  LEU P 199      16.890  21.415  -6.395  0.00  0.00      PROA  
ATOM   2520  CD1 LEU P 199      15.082  20.104  -6.578  0.00  0.00      PROA  
ATOM   2521 HD11 LEU P 199      15.376  19.576  -5.646  0.00  0.00      PROA  
ATOM   2522 HD12 LEU P 199      14.449  19.530  -7.289  0.00  0.00      PROA  
ATOM   2523 HD13 LEU P 199      14.378  20.875  -6.198  0.00  0.00      PROA  
ATOM   2524  CD2 LEU P 199      17.228  19.927  -7.985  0.00  0.00      PROA  
ATOM   2525 HD21 LEU P 199      17.921  20.494  -8.642  0.00  0.00      PROA  
ATOM   2526 HD22 LEU P 199      16.658  19.336  -8.734  0.00  0.00      PROA  
ATOM   2527 HD23 LEU P 199      17.799  19.167  -7.411  0.00  0.00      PROA  
ATOM   2528  C   LEU P 199      15.805  24.039  -6.690  0.00  0.00      PROA  
ATOM   2529  O   LEU P 199      15.523  24.069  -5.485  0.00  0.00      PROA  
ATOM   2530  N   SER P 200      16.883  24.800  -7.048  0.00  0.00      PROA  
ATOM   2531  HN  SER P 200      17.128  24.818  -8.014  0.00  0.00      PROA  
ATOM   2532  CA  SER P 200      17.708  25.588  -6.147  0.00  0.00      PROA  
ATOM   2533  HA  SER P 200      17.974  24.883  -5.373  0.00  0.00      PROA  
ATOM   2534  CB  SER P 200      19.063  25.997  -6.828  0.00  0.00      PROA  
ATOM   2535  HB1 SER P 200      18.788  26.558  -7.746  0.00  0.00      PROA  
ATOM   2536  HB2 SER P 200      19.616  25.074  -7.105  0.00  0.00      PROA  
ATOM   2537  OG  SER P 200      19.894  26.903  -6.079  0.00  0.00      PROA  
ATOM   2538  HG1 SER P 200      19.868  26.458  -5.229  0.00  0.00      PROA  
ATOM   2539  C   SER P 200      16.980  26.756  -5.539  0.00  0.00      PROA  
ATOM   2540  O   SER P 200      17.200  27.056  -4.362  0.00  0.00      PROA  
ATOM   2541  N   ILE P 201      16.010  27.423  -6.259  0.00  0.00      PROA  
ATOM   2542  HN  ILE P 201      15.941  27.282  -7.243  0.00  0.00      PROA  
ATOM   2543  CA  ILE P 201      15.172  28.456  -5.578  0.00  0.00      PROA  
ATOM   2544  HA  ILE P 201      15.860  29.073  -5.018  0.00  0.00      PROA  
ATOM   2545  CB  ILE P 201      14.314  29.111  -6.602  0.00  0.00      PROA  
ATOM   2546  HB  ILE P 201      13.937  28.381  -7.350  0.00  0.00      PROA  
ATOM   2547  CG2 ILE P 201      13.141  29.889  -6.006  0.00  0.00      PROA  
ATOM   2548 HG21 ILE P 201      12.264  29.248  -5.772  0.00  0.00      PROA  
ATOM   2549 HG22 ILE P 201      12.717  30.615  -6.731  0.00  0.00      PROA  
ATOM   2550 HG23 ILE P 201      13.472  30.450  -5.106  0.00  0.00      PROA  
ATOM   2551  CG1 ILE P 201      15.180  30.059  -7.474  0.00  0.00      PROA  
ATOM   2552 HG11 ILE P 201      16.054  29.427  -7.742  0.00  0.00      PROA  
ATOM   2553 HG12 ILE P 201      15.602  30.929  -6.928  0.00  0.00      PROA  
ATOM   2554  CD  ILE P 201      14.542  30.475  -8.817  0.00  0.00      PROA  
ATOM   2555  HD1 ILE P 201      15.205  31.065  -9.486  0.00  0.00      PROA  
ATOM   2556  HD2 ILE P 201      13.716  31.170  -8.553  0.00  0.00      PROA  
ATOM   2557  HD3 ILE P 201      14.161  29.608  -9.397  0.00  0.00      PROA  
ATOM   2558  C   ILE P 201      14.180  27.711  -4.605  0.00  0.00      PROA  
ATOM   2559  O   ILE P 201      13.951  28.114  -3.480  0.00  0.00      PROA  
ATOM   2560  N   SER P 202      13.726  26.473  -5.013  0.00  0.00      PROA  
ATOM   2561  HN  SER P 202      13.898  26.066  -5.906  0.00  0.00      PROA  
ATOM   2562  CA  SER P 202      12.835  25.608  -4.164  0.00  0.00      PROA  
ATOM   2563  HA  SER P 202      11.932  26.163  -3.960  0.00  0.00      PROA  
ATOM   2564  CB  SER P 202      12.315  24.339  -4.874  0.00  0.00      PROA  
ATOM   2565  HB1 SER P 202      11.478  24.022  -4.216  0.00  0.00      PROA  
ATOM   2566  HB2 SER P 202      13.068  23.523  -4.905  0.00  0.00      PROA  
ATOM   2567  OG  SER P 202      11.730  24.608  -6.171  0.00  0.00      PROA  
ATOM   2568  HG1 SER P 202      12.439  24.972  -6.706  0.00  0.00      PROA  
ATOM   2569  C   SER P 202      13.501  25.211  -2.874  0.00  0.00      PROA  
ATOM   2570  O   SER P 202      12.953  25.332  -1.774  0.00  0.00      PROA  
ATOM   2571  N   TYR P 203      14.734  24.701  -2.950  0.00  0.00      PROA  
ATOM   2572  HN  TYR P 203      15.166  24.616  -3.845  0.00  0.00      PROA  
ATOM   2573  CA  TYR P 203      15.631  24.329  -1.803  0.00  0.00      PROA  
ATOM   2574  HA  TYR P 203      15.033  23.709  -1.152  0.00  0.00      PROA  
ATOM   2575  CB  TYR P 203      16.866  23.541  -2.350  0.00  0.00      PROA  
ATOM   2576  HB1 TYR P 203      17.441  24.177  -3.056  0.00  0.00      PROA  
ATOM   2577  HB2 TYR P 203      16.379  22.672  -2.843  0.00  0.00      PROA  
ATOM   2578  CG  TYR P 203      17.760  22.871  -1.413  0.00  0.00      PROA  
ATOM   2579  CD1 TYR P 203      17.317  21.851  -0.575  0.00  0.00      PROA  
ATOM   2580  HD1 TYR P 203      16.275  21.573  -0.513  0.00  0.00      PROA  
ATOM   2581  CE1 TYR P 203      18.321  21.206   0.112  0.00  0.00      PROA  
ATOM   2582  HE1 TYR P 203      18.096  20.216   0.482  0.00  0.00      PROA  
ATOM   2583  CZ  TYR P 203      19.680  21.543   0.089  0.00  0.00      PROA  
ATOM   2584  OH  TYR P 203      20.668  20.754   0.648  0.00  0.00      PROA  
ATOM   2585  HH  TYR P 203      21.487  21.253   0.599  0.00  0.00      PROA  
ATOM   2586  CD2 TYR P 203      19.093  23.362  -1.321  0.00  0.00      PROA  
ATOM   2587  HD2 TYR P 203      19.406  24.083  -2.061  0.00  0.00      PROA  
ATOM   2588  CE2 TYR P 203      19.978  22.684  -0.533  0.00  0.00      PROA  
ATOM   2589  HE2 TYR P 203      21.022  22.938  -0.638  0.00  0.00      PROA  
ATOM   2590  C   TYR P 203      15.991  25.493  -0.957  0.00  0.00      PROA  
ATOM   2591  O   TYR P 203      16.336  25.444   0.251  0.00  0.00      PROA  
ATOM   2592  N   ALA P 204      16.001  26.724  -1.587  0.00  0.00      PROA  
ATOM   2593  HN  ALA P 204      15.629  26.839  -2.505  0.00  0.00      PROA  
ATOM   2594  CA  ALA P 204      16.282  28.004  -0.891  0.00  0.00      PROA  
ATOM   2595  HA  ALA P 204      17.178  27.929  -0.294  0.00  0.00      PROA  
ATOM   2596  CB  ALA P 204      16.567  29.162  -1.865  0.00  0.00      PROA  
ATOM   2597  HB1 ALA P 204      17.280  28.740  -2.606  0.00  0.00      PROA  
ATOM   2598  HB2 ALA P 204      16.999  30.033  -1.328  0.00  0.00      PROA  
ATOM   2599  HB3 ALA P 204      15.688  29.507  -2.450  0.00  0.00      PROA  
ATOM   2600  C   ALA P 204      15.085  28.264   0.110  0.00  0.00      PROA  
ATOM   2601  O   ALA P 204      15.229  28.590   1.285  0.00  0.00      PROA  
ATOM   2602  N   GLY P 205      13.825  27.856  -0.344  0.00  0.00      PROA  
ATOM   2603  HN  GLY P 205      13.770  27.381  -1.219  0.00  0.00      PROA  
ATOM   2604  CA  GLY P 205      12.632  27.756   0.563  0.00  0.00      PROA  
ATOM   2605  HA1 GLY P 205      11.867  27.384  -0.103  0.00  0.00      PROA  
ATOM   2606  HA2 GLY P 205      12.348  28.709   0.985  0.00  0.00      PROA  
ATOM   2607  C   GLY P 205      12.867  26.810   1.719  0.00  0.00      PROA  
ATOM   2608  O   GLY P 205      12.426  27.067   2.873  0.00  0.00      PROA  
ATOM   2609  N   ALA P 206      13.524  25.591   1.482  0.00  0.00      PROA  
ATOM   2610  HN  ALA P 206      13.881  25.487   0.557  0.00  0.00      PROA  
ATOM   2611  CA  ALA P 206      13.942  24.637   2.494  0.00  0.00      PROA  
ATOM   2612  HA  ALA P 206      13.156  24.226   3.110  0.00  0.00      PROA  
ATOM   2613  CB  ALA P 206      14.435  23.418   1.785  0.00  0.00      PROA  
ATOM   2614  HB1 ALA P 206      15.201  23.592   0.999  0.00  0.00      PROA  
ATOM   2615  HB2 ALA P 206      13.566  22.982   1.247  0.00  0.00      PROA  
ATOM   2616  HB3 ALA P 206      14.760  22.642   2.510  0.00  0.00      PROA  
ATOM   2617  C   ALA P 206      14.945  25.268   3.428  0.00  0.00      PROA  
ATOM   2618  O   ALA P 206      14.996  25.000   4.656  0.00  0.00      PROA  
ATOM   2619  N   GLN P 207      15.810  26.195   2.957  0.00  0.00      PROA  
ATOM   2620  HN  GLN P 207      15.851  26.431   1.989  0.00  0.00      PROA  
ATOM   2621  CA  GLN P 207      16.821  26.770   3.774  0.00  0.00      PROA  
ATOM   2622  HA  GLN P 207      17.293  25.949   4.293  0.00  0.00      PROA  
ATOM   2623  CB  GLN P 207      17.969  27.457   3.017  0.00  0.00      PROA  
ATOM   2624  HB1 GLN P 207      18.706  27.787   3.780  0.00  0.00      PROA  
ATOM   2625  HB2 GLN P 207      17.811  28.429   2.503  0.00  0.00      PROA  
ATOM   2626  CG  GLN P 207      18.961  26.671   2.059  0.00  0.00      PROA  
ATOM   2627  HG1 GLN P 207      19.929  27.208   2.157  0.00  0.00      PROA  
ATOM   2628  HG2 GLN P 207      18.649  26.717   0.993  0.00  0.00      PROA  
ATOM   2629  CD  GLN P 207      19.113  25.149   2.399  0.00  0.00      PROA  
ATOM   2630  OE1 GLN P 207      20.165  24.792   2.950  0.00  0.00      PROA  
ATOM   2631  NE2 GLN P 207      18.182  24.187   2.154  0.00  0.00      PROA  
ATOM   2632 HE21 GLN P 207      18.472  23.310   2.537  0.00  0.00      PROA  
ATOM   2633 HE22 GLN P 207      17.303  24.257   1.683  0.00  0.00      PROA  
ATOM   2634  C   GLN P 207      16.364  27.786   4.751  0.00  0.00      PROA  
ATOM   2635  O   GLN P 207      16.713  27.863   5.911  0.00  0.00      PROA  
ATOM   2636  N   LEU P 208      15.394  28.599   4.217  0.00  0.00      PROA  
ATOM   2637  HN  LEU P 208      15.145  28.642   3.252  0.00  0.00      PROA  
ATOM   2638  CA  LEU P 208      14.562  29.433   5.020  0.00  0.00      PROA  
ATOM   2639  HA  LEU P 208      15.096  30.215   5.540  0.00  0.00      PROA  
ATOM   2640  CB  LEU P 208      13.558  30.211   4.040  0.00  0.00      PROA  
ATOM   2641  HB1 LEU P 208      13.042  29.427   3.445  0.00  0.00      PROA  
ATOM   2642  HB2 LEU P 208      14.147  30.875   3.371  0.00  0.00      PROA  
ATOM   2643  CG  LEU P 208      12.548  31.249   4.753  0.00  0.00      PROA  
ATOM   2644  HG  LEU P 208      11.865  30.648   5.391  0.00  0.00      PROA  
ATOM   2645  CD1 LEU P 208      13.247  32.250   5.664  0.00  0.00      PROA  
ATOM   2646 HD11 LEU P 208      13.886  32.933   5.064  0.00  0.00      PROA  
ATOM   2647 HD12 LEU P 208      13.945  31.740   6.362  0.00  0.00      PROA  
ATOM   2648 HD13 LEU P 208      12.502  32.865   6.213  0.00  0.00      PROA  
ATOM   2649  CD2 LEU P 208      11.556  31.735   3.764  0.00  0.00      PROA  
ATOM   2650 HD21 LEU P 208      10.635  32.122   4.251  0.00  0.00      PROA  
ATOM   2651 HD22 LEU P 208      11.263  30.932   3.054  0.00  0.00      PROA  
ATOM   2652 HD23 LEU P 208      11.997  32.476   3.064  0.00  0.00      PROA  
ATOM   2653  C   LEU P 208      13.667  28.584   5.986  0.00  0.00      PROA  
ATOM   2654  O   LEU P 208      13.513  28.908   7.107  0.00  0.00      PROA  
ATOM   2655  N   GLY P 209      13.111  27.372   5.583  0.00  0.00      PROA  
ATOM   2656  HN  GLY P 209      13.226  27.175   4.612  0.00  0.00      PROA  
ATOM   2657  CA  GLY P 209      12.419  26.370   6.412  0.00  0.00      PROA  
ATOM   2658  HA1 GLY P 209      12.230  25.432   5.913  0.00  0.00      PROA  
ATOM   2659  HA2 GLY P 209      11.506  26.862   6.712  0.00  0.00      PROA  
ATOM   2660  C   GLY P 209      13.220  26.012   7.695  0.00  0.00      PROA  
ATOM   2661  O   GLY P 209      12.747  26.159   8.816  0.00  0.00      PROA  
ATOM   2662  N   THR P 210      14.571  25.688   7.465  0.00  0.00      PROA  
ATOM   2663  HN  THR P 210      14.780  25.523   6.505  0.00  0.00      PROA  
ATOM   2664  CA  THR P 210      15.471  25.383   8.587  0.00  0.00      PROA  
ATOM   2665  HA  THR P 210      15.142  24.528   9.158  0.00  0.00      PROA  
ATOM   2666  CB  THR P 210      16.938  25.101   8.142  0.00  0.00      PROA  
ATOM   2667  HB  THR P 210      17.344  26.031   7.690  0.00  0.00      PROA  
ATOM   2668  OG1 THR P 210      17.048  24.008   7.206  0.00  0.00      PROA  
ATOM   2669  HG1 THR P 210      17.962  23.919   6.927  0.00  0.00      PROA  
ATOM   2670  CG2 THR P 210      17.805  24.645   9.352  0.00  0.00      PROA  
ATOM   2671 HG21 THR P 210      17.662  25.264  10.264  0.00  0.00      PROA  
ATOM   2672 HG22 THR P 210      18.858  24.526   9.020  0.00  0.00      PROA  
ATOM   2673 HG23 THR P 210      17.359  23.695   9.716  0.00  0.00      PROA  
ATOM   2674  C   THR P 210      15.583  26.555   9.606  0.00  0.00      PROA  
ATOM   2675  O   THR P 210      15.516  26.436  10.845  0.00  0.00      PROA  
ATOM   2676  N   VAL P 211      15.781  27.760   9.052  0.00  0.00      PROA  
ATOM   2677  HN  VAL P 211      15.731  27.841   8.059  0.00  0.00      PROA  
ATOM   2678  CA  VAL P 211      16.116  28.980   9.758  0.00  0.00      PROA  
ATOM   2679  HA  VAL P 211      16.742  28.691  10.589  0.00  0.00      PROA  
ATOM   2680  CB  VAL P 211      16.843  29.967   8.824  0.00  0.00      PROA  
ATOM   2681  HB  VAL P 211      16.095  30.287   8.067  0.00  0.00      PROA  
ATOM   2682  CG1 VAL P 211      17.285  31.278   9.482  0.00  0.00      PROA  
ATOM   2683 HG11 VAL P 211      16.481  31.875   9.962  0.00  0.00      PROA  
ATOM   2684 HG12 VAL P 211      17.580  31.923   8.626  0.00  0.00      PROA  
ATOM   2685 HG13 VAL P 211      18.161  31.089  10.138  0.00  0.00      PROA  
ATOM   2686  CG2 VAL P 211      18.047  29.304   8.068  0.00  0.00      PROA  
ATOM   2687 HG21 VAL P 211      19.049  29.231   8.543  0.00  0.00      PROA  
ATOM   2688 HG22 VAL P 211      18.284  29.858   7.135  0.00  0.00      PROA  
ATOM   2689 HG23 VAL P 211      17.829  28.256   7.771  0.00  0.00      PROA  
ATOM   2690  C   VAL P 211      14.913  29.648  10.424  0.00  0.00      PROA  
ATOM   2691  O   VAL P 211      15.018  30.386  11.388  0.00  0.00      PROA  
ATOM   2692  N   ILE P 212      13.696  29.362   9.942  0.00  0.00      PROA  
ATOM   2693  HN  ILE P 212      13.665  28.916   9.051  0.00  0.00      PROA  
ATOM   2694  CA  ILE P 212      12.476  29.731  10.528  0.00  0.00      PROA  
ATOM   2695  HA  ILE P 212      12.512  30.690  11.022  0.00  0.00      PROA  
ATOM   2696  CB  ILE P 212      11.396  29.641   9.467  0.00  0.00      PROA  
ATOM   2697  HB  ILE P 212      11.565  28.649   8.997  0.00  0.00      PROA  
ATOM   2698  CG2 ILE P 212       9.999  29.799  10.067  0.00  0.00      PROA  
ATOM   2699 HG21 ILE P 212       9.227  30.041   9.306  0.00  0.00      PROA  
ATOM   2700 HG22 ILE P 212       9.930  30.585  10.849  0.00  0.00      PROA  
ATOM   2701 HG23 ILE P 212       9.722  28.843  10.561  0.00  0.00      PROA  
ATOM   2702  CG1 ILE P 212      11.519  30.841   8.436  0.00  0.00      PROA  
ATOM   2703 HG11 ILE P 212      10.853  30.671   7.563  0.00  0.00      PROA  
ATOM   2704 HG12 ILE P 212      12.589  30.893   8.142  0.00  0.00      PROA  
ATOM   2705  CD  ILE P 212      11.139  32.215   9.060  0.00  0.00      PROA  
ATOM   2706  HD1 ILE P 212      11.526  32.949   8.321  0.00  0.00      PROA  
ATOM   2707  HD2 ILE P 212      11.604  32.418  10.048  0.00  0.00      PROA  
ATOM   2708  HD3 ILE P 212      10.031  32.148   9.096  0.00  0.00      PROA  
ATOM   2709  C   ILE P 212      12.165  28.711  11.615  0.00  0.00      PROA  
ATOM   2710  O   ILE P 212      11.847  29.182  12.734  0.00  0.00      PROA  
ATOM   2711  N   SER P 213      12.411  27.378  11.358  0.00  0.00      PROA  
ATOM   2712  HN  SER P 213      12.737  26.998  10.496  0.00  0.00      PROA  
ATOM   2713  CA  SER P 213      12.206  26.401  12.442  0.00  0.00      PROA  
ATOM   2714  HA  SER P 213      11.131  26.300  12.492  0.00  0.00      PROA  
ATOM   2715  CB  SER P 213      12.716  24.963  12.052  0.00  0.00      PROA  
ATOM   2716  HB1 SER P 213      13.794  24.994  11.782  0.00  0.00      PROA  
ATOM   2717  HB2 SER P 213      12.140  24.696  11.140  0.00  0.00      PROA  
ATOM   2718  OG  SER P 213      12.558  23.854  13.016  0.00  0.00      PROA  
ATOM   2719  HG1 SER P 213      11.720  23.396  12.915  0.00  0.00      PROA  
ATOM   2720  C   SER P 213      12.641  26.705  13.820  0.00  0.00      PROA  
ATOM   2721  O   SER P 213      11.778  26.788  14.689  0.00  0.00      PROA  
ATOM   2722  N   LEU P 214      13.947  26.805  14.054  0.00  0.00      PROA  
ATOM   2723  HN  LEU P 214      14.639  26.710  13.342  0.00  0.00      PROA  
ATOM   2724  CA  LEU P 214      14.579  26.821  15.330  0.00  0.00      PROA  
ATOM   2725  HA  LEU P 214      14.257  25.908  15.809  0.00  0.00      PROA  
ATOM   2726  CB  LEU P 214      16.154  26.808  15.168  0.00  0.00      PROA  
ATOM   2727  HB1 LEU P 214      16.581  26.926  16.187  0.00  0.00      PROA  
ATOM   2728  HB2 LEU P 214      16.416  27.738  14.619  0.00  0.00      PROA  
ATOM   2729  CG  LEU P 214      16.671  25.527  14.518  0.00  0.00      PROA  
ATOM   2730  HG  LEU P 214      16.043  25.240  13.647  0.00  0.00      PROA  
ATOM   2731  CD1 LEU P 214      18.047  25.801  13.825  0.00  0.00      PROA  
ATOM   2732 HD11 LEU P 214      18.064  26.459  12.930  0.00  0.00      PROA  
ATOM   2733 HD12 LEU P 214      18.492  24.843  13.480  0.00  0.00      PROA  
ATOM   2734 HD13 LEU P 214      18.681  26.218  14.636  0.00  0.00      PROA  
ATOM   2735  CD2 LEU P 214      16.666  24.388  15.546  0.00  0.00      PROA  
ATOM   2736 HD21 LEU P 214      17.003  23.412  15.136  0.00  0.00      PROA  
ATOM   2737 HD22 LEU P 214      15.593  24.326  15.828  0.00  0.00      PROA  
ATOM   2738 HD23 LEU P 214      17.296  24.682  16.412  0.00  0.00      PROA  
ATOM   2739  C   LEU P 214      14.072  28.008  16.274  0.00  0.00      PROA  
ATOM   2740  O   LEU P 214      13.701  27.747  17.395  0.00  0.00      PROA  
ATOM   2741  N   PRO P 215      14.028  29.306  15.910  0.00  0.00      PROA  
ATOM   2742  CD  PRO P 215      14.705  29.962  14.827  0.00  0.00      PROA  
ATOM   2743  HD1 PRO P 215      14.538  29.529  13.818  0.00  0.00      PROA  
ATOM   2744  HD2 PRO P 215      15.770  29.936  15.144  0.00  0.00      PROA  
ATOM   2745  CA  PRO P 215      13.517  30.355  16.841  0.00  0.00      PROA  
ATOM   2746  HA  PRO P 215      13.812  30.271  17.877  0.00  0.00      PROA  
ATOM   2747  CB  PRO P 215      13.935  31.714  16.282  0.00  0.00      PROA  
ATOM   2748  HB1 PRO P 215      14.816  32.093  16.842  0.00  0.00      PROA  
ATOM   2749  HB2 PRO P 215      13.151  32.499  16.354  0.00  0.00      PROA  
ATOM   2750  CG  PRO P 215      14.309  31.405  14.849  0.00  0.00      PROA  
ATOM   2751  HG1 PRO P 215      13.395  31.436  14.218  0.00  0.00      PROA  
ATOM   2752  HG2 PRO P 215      15.017  32.086  14.329  0.00  0.00      PROA  
ATOM   2753  C   PRO P 215      11.971  30.199  16.951  0.00  0.00      PROA  
ATOM   2754  O   PRO P 215      11.615  30.527  18.063  0.00  0.00      PROA  
ATOM   2755  N   LEU P 216      11.180  29.785  15.933  0.00  0.00      PROA  
ATOM   2756  HN  LEU P 216      11.544  29.598  15.024  0.00  0.00      PROA  
ATOM   2757  CA  LEU P 216       9.783  29.685  16.105  0.00  0.00      PROA  
ATOM   2758  HA  LEU P 216       9.361  30.543  16.607  0.00  0.00      PROA  
ATOM   2759  CB  LEU P 216       9.112  29.504  14.664  0.00  0.00      PROA  
ATOM   2760  HB1 LEU P 216       9.544  28.658  14.088  0.00  0.00      PROA  
ATOM   2761  HB2 LEU P 216       9.395  30.469  14.192  0.00  0.00      PROA  
ATOM   2762  CG  LEU P 216       7.585  29.250  14.763  0.00  0.00      PROA  
ATOM   2763  HG  LEU P 216       7.375  28.260  15.222  0.00  0.00      PROA  
ATOM   2764  CD1 LEU P 216       6.911  30.368  15.596  0.00  0.00      PROA  
ATOM   2765 HD11 LEU P 216       5.823  30.261  15.399  0.00  0.00      PROA  
ATOM   2766 HD12 LEU P 216       7.108  31.322  15.061  0.00  0.00      PROA  
ATOM   2767 HD13 LEU P 216       7.164  30.493  16.670  0.00  0.00      PROA  
ATOM   2768  CD2 LEU P 216       7.010  29.130  13.284  0.00  0.00      PROA  
ATOM   2769 HD21 LEU P 216       6.046  28.598  13.435  0.00  0.00      PROA  
ATOM   2770 HD22 LEU P 216       7.591  28.501  12.577  0.00  0.00      PROA  
ATOM   2771 HD23 LEU P 216       6.873  30.128  12.815  0.00  0.00      PROA  
ATOM   2772  C   LEU P 216       9.280  28.491  16.990  0.00  0.00      PROA  
ATOM   2773  O   LEU P 216       8.485  28.621  17.911  0.00  0.00      PROA  
ATOM   2774  N   SER P 217       9.870  27.266  16.687  0.00  0.00      PROA  
ATOM   2775  HN  SER P 217      10.546  27.234  15.955  0.00  0.00      PROA  
ATOM   2776  CA  SER P 217       9.729  26.037  17.476  0.00  0.00      PROA  
ATOM   2777  HA  SER P 217       8.681  25.789  17.550  0.00  0.00      PROA  
ATOM   2778  CB  SER P 217      10.408  24.910  16.691  0.00  0.00      PROA  
ATOM   2779  HB1 SER P 217      10.372  24.071  17.419  0.00  0.00      PROA  
ATOM   2780  HB2 SER P 217      11.476  25.185  16.556  0.00  0.00      PROA  
ATOM   2781  OG  SER P 217       9.754  24.593  15.448  0.00  0.00      PROA  
ATOM   2782  HG1 SER P 217       9.663  25.433  14.992  0.00  0.00      PROA  
ATOM   2783  C   SER P 217      10.141  26.196  18.905  0.00  0.00      PROA  
ATOM   2784  O   SER P 217       9.422  25.787  19.772  0.00  0.00      PROA  
ATOM   2785  N   GLY P 218      11.286  26.950  19.218  0.00  0.00      PROA  
ATOM   2786  HN  GLY P 218      11.780  27.483  18.535  0.00  0.00      PROA  
ATOM   2787  CA  GLY P 218      11.553  27.273  20.540  0.00  0.00      PROA  
ATOM   2788  HA1 GLY P 218      12.483  27.817  20.610  0.00  0.00      PROA  
ATOM   2789  HA2 GLY P 218      11.661  26.345  21.081  0.00  0.00      PROA  
ATOM   2790  C   GLY P 218      10.528  28.132  21.334  0.00  0.00      PROA  
ATOM   2791  O   GLY P 218      10.399  28.035  22.545  0.00  0.00      PROA  
ATOM   2792  N   ILE P 219       9.856  29.140  20.662  0.00  0.00      PROA  
ATOM   2793  HN  ILE P 219      10.056  29.276  19.694  0.00  0.00      PROA  
ATOM   2794  CA  ILE P 219       8.915  29.948  21.443  0.00  0.00      PROA  
ATOM   2795  HA  ILE P 219       9.391  29.915  22.412  0.00  0.00      PROA  
ATOM   2796  CB  ILE P 219       8.839  31.425  21.013  0.00  0.00      PROA  
ATOM   2797  HB  ILE P 219       7.880  31.837  21.393  0.00  0.00      PROA  
ATOM   2798  CG2 ILE P 219      10.010  32.247  21.630  0.00  0.00      PROA  
ATOM   2799 HG21 ILE P 219      11.014  32.029  21.206  0.00  0.00      PROA  
ATOM   2800 HG22 ILE P 219      10.047  31.927  22.693  0.00  0.00      PROA  
ATOM   2801 HG23 ILE P 219       9.793  33.335  21.564  0.00  0.00      PROA  
ATOM   2802  CG1 ILE P 219       8.853  31.612  19.506  0.00  0.00      PROA  
ATOM   2803 HG11 ILE P 219       8.229  30.850  18.991  0.00  0.00      PROA  
ATOM   2804 HG12 ILE P 219       9.894  31.533  19.126  0.00  0.00      PROA  
ATOM   2805  CD  ILE P 219       8.261  33.027  19.094  0.00  0.00      PROA  
ATOM   2806  HD1 ILE P 219       8.302  33.186  17.996  0.00  0.00      PROA  
ATOM   2807  HD2 ILE P 219       8.804  33.837  19.626  0.00  0.00      PROA  
ATOM   2808  HD3 ILE P 219       7.229  33.018  19.506  0.00  0.00      PROA  
ATOM   2809  C   ILE P 219       7.620  29.311  21.555  0.00  0.00      PROA  
ATOM   2810  O   ILE P 219       6.813  29.441  22.508  0.00  0.00      PROA  
ATOM   2811  N   ILE P 220       7.310  28.346  20.673  0.00  0.00      PROA  
ATOM   2812  HN  ILE P 220       7.967  28.160  19.946  0.00  0.00      PROA  
ATOM   2813  CA  ILE P 220       6.123  27.499  20.773  0.00  0.00      PROA  
ATOM   2814  HA  ILE P 220       5.344  28.187  21.068  0.00  0.00      PROA  
ATOM   2815  CB  ILE P 220       5.759  26.801  19.496  0.00  0.00      PROA  
ATOM   2816  HB  ILE P 220       6.630  26.215  19.132  0.00  0.00      PROA  
ATOM   2817  CG2 ILE P 220       4.554  25.733  19.671  0.00  0.00      PROA  
ATOM   2818 HG21 ILE P 220       3.743  26.101  20.336  0.00  0.00      PROA  
ATOM   2819 HG22 ILE P 220       5.052  24.848  20.122  0.00  0.00      PROA  
ATOM   2820 HG23 ILE P 220       4.160  25.532  18.652  0.00  0.00      PROA  
ATOM   2821  CG1 ILE P 220       5.352  27.821  18.423  0.00  0.00      PROA  
ATOM   2822 HG11 ILE P 220       6.043  28.690  18.474  0.00  0.00      PROA  
ATOM   2823 HG12 ILE P 220       4.294  28.079  18.645  0.00  0.00      PROA  
ATOM   2824  CD  ILE P 220       5.353  27.254  17.014  0.00  0.00      PROA  
ATOM   2825  HD1 ILE P 220       4.761  26.346  16.769  0.00  0.00      PROA  
ATOM   2826  HD2 ILE P 220       6.387  26.866  16.892  0.00  0.00      PROA  
ATOM   2827  HD3 ILE P 220       5.161  28.047  16.260  0.00  0.00      PROA  
ATOM   2828  C   ILE P 220       6.187  26.457  21.902  0.00  0.00      PROA  
ATOM   2829  O   ILE P 220       5.317  26.389  22.736  0.00  0.00      PROA  
ATOM   2830  N   CYS P 221       7.413  25.851  22.045  0.00  0.00      PROA  
ATOM   2831  HN  CYS P 221       8.110  25.727  21.343  0.00  0.00      PROA  
ATOM   2832  CA  CYS P 221       7.909  25.001  23.146  0.00  0.00      PROA  
ATOM   2833  HA  CYS P 221       7.236  24.156  23.172  0.00  0.00      PROA  
ATOM   2834  CB  CYS P 221       9.299  24.506  22.757  0.00  0.00      PROA  
ATOM   2835  HB1 CYS P 221       9.778  24.098  23.673  0.00  0.00      PROA  
ATOM   2836  HB2 CYS P 221       9.928  25.388  22.512  0.00  0.00      PROA  
ATOM   2837  SG  CYS P 221       9.320  23.301  21.460  0.00  0.00      PROA  
ATOM   2838  HG1 CYS P 221       9.140  24.126  20.439  0.00  0.00      PROA  
ATOM   2839  C   CYS P 221       7.794  25.821  24.445  0.00  0.00      PROA  
ATOM   2840  O   CYS P 221       7.142  25.342  25.379  0.00  0.00      PROA  
ATOM   2841  N   TYR P 222       8.387  27.073  24.462  0.00  0.00      PROA  
ATOM   2842  HN  TYR P 222       8.913  27.457  23.707  0.00  0.00      PROA  
ATOM   2843  CA  TYR P 222       8.478  27.918  25.663  0.00  0.00      PROA  
ATOM   2844  HA  TYR P 222       8.950  27.328  26.435  0.00  0.00      PROA  
ATOM   2845  CB  TYR P 222       9.388  29.257  25.505  0.00  0.00      PROA  
ATOM   2846  HB1 TYR P 222       9.052  29.876  24.645  0.00  0.00      PROA  
ATOM   2847  HB2 TYR P 222      10.386  28.801  25.330  0.00  0.00      PROA  
ATOM   2848  CG  TYR P 222       9.340  30.109  26.796  0.00  0.00      PROA  
ATOM   2849  CD1 TYR P 222       9.694  29.600  28.121  0.00  0.00      PROA  
ATOM   2850  HD1 TYR P 222       9.866  28.534  28.152  0.00  0.00      PROA  
ATOM   2851  CE1 TYR P 222       9.677  30.404  29.272  0.00  0.00      PROA  
ATOM   2852  HE1 TYR P 222       9.915  29.913  30.204  0.00  0.00      PROA  
ATOM   2853  CZ  TYR P 222       9.384  31.748  29.123  0.00  0.00      PROA  
ATOM   2854  OH  TYR P 222       9.660  32.636  30.191  0.00  0.00      PROA  
ATOM   2855  HH  TYR P 222       9.766  33.462  29.712  0.00  0.00      PROA  
ATOM   2856  CD2 TYR P 222       8.869  31.458  26.797  0.00  0.00      PROA  
ATOM   2857  HD2 TYR P 222       8.566  32.015  25.923  0.00  0.00      PROA  
ATOM   2858  CE2 TYR P 222       8.927  32.229  27.947  0.00  0.00      PROA  
ATOM   2859  HE2 TYR P 222       8.638  33.269  27.912  0.00  0.00      PROA  
ATOM   2860  C   TYR P 222       7.062  28.262  26.175  0.00  0.00      PROA  
ATOM   2861  O   TYR P 222       6.738  28.305  27.394  0.00  0.00      PROA  
ATOM   2862  N   TYR P 223       6.218  28.633  25.250  0.00  0.00      PROA  
ATOM   2863  HN  TYR P 223       6.400  28.589  24.270  0.00  0.00      PROA  
ATOM   2864  CA  TYR P 223       4.883  29.196  25.716  0.00  0.00      PROA  
ATOM   2865  HA  TYR P 223       4.944  29.597  26.717  0.00  0.00      PROA  
ATOM   2866  CB  TYR P 223       4.292  30.428  24.942  0.00  0.00      PROA  
ATOM   2867  HB1 TYR P 223       3.246  30.731  25.161  0.00  0.00      PROA  
ATOM   2868  HB2 TYR P 223       4.317  30.285  23.840  0.00  0.00      PROA  
ATOM   2869  CG  TYR P 223       5.261  31.565  24.959  0.00  0.00      PROA  
ATOM   2870  CD1 TYR P 223       5.412  32.271  26.175  0.00  0.00      PROA  
ATOM   2871  HD1 TYR P 223       4.881  31.867  27.024  0.00  0.00      PROA  
ATOM   2872  CE1 TYR P 223       6.172  33.458  26.293  0.00  0.00      PROA  
ATOM   2873  HE1 TYR P 223       6.306  34.012  27.211  0.00  0.00      PROA  
ATOM   2874  CZ  TYR P 223       6.735  33.997  25.142  0.00  0.00      PROA  
ATOM   2875  OH  TYR P 223       7.537  35.154  25.154  0.00  0.00      PROA  
ATOM   2876  HH  TYR P 223       8.245  35.041  24.516  0.00  0.00      PROA  
ATOM   2877  CD2 TYR P 223       5.971  32.053  23.839  0.00  0.00      PROA  
ATOM   2878  HD2 TYR P 223       5.853  31.756  22.808  0.00  0.00      PROA  
ATOM   2879  CE2 TYR P 223       6.753  33.249  24.000  0.00  0.00      PROA  
ATOM   2880  HE2 TYR P 223       7.234  33.611  23.104  0.00  0.00      PROA  
ATOM   2881  C   TYR P 223       3.757  28.220  25.763  0.00  0.00      PROA  
ATOM   2882  O   TYR P 223       2.895  28.257  26.649  0.00  0.00      PROA  
ATOM   2883  N   MET P 224       3.783  27.282  24.811  0.00  0.00      PROA  
ATOM   2884  HN  MET P 224       4.587  27.114  24.246  0.00  0.00      PROA  
ATOM   2885  CA  MET P 224       2.675  26.370  24.570  0.00  0.00      PROA  
ATOM   2886  HA  MET P 224       1.922  26.597  25.310  0.00  0.00      PROA  
ATOM   2887  CB  MET P 224       2.004  26.426  23.216  0.00  0.00      PROA  
ATOM   2888  HB1 MET P 224       1.099  25.782  23.261  0.00  0.00      PROA  
ATOM   2889  HB2 MET P 224       2.657  26.189  22.349  0.00  0.00      PROA  
ATOM   2890  CG  MET P 224       1.351  27.849  22.863  0.00  0.00      PROA  
ATOM   2891  HG1 MET P 224       0.891  28.339  23.748  0.00  0.00      PROA  
ATOM   2892  HG2 MET P 224       0.566  27.661  22.099  0.00  0.00      PROA  
ATOM   2893  SD  MET P 224       2.521  29.057  22.228  0.00  0.00      PROA  
ATOM   2894  CE  MET P 224       1.590  30.495  22.556  0.00  0.00      PROA  
ATOM   2895  HE1 MET P 224       2.213  31.414  22.528  0.00  0.00      PROA  
ATOM   2896  HE2 MET P 224       1.204  30.496  23.598  0.00  0.00      PROA  
ATOM   2897  HE3 MET P 224       0.675  30.604  21.935  0.00  0.00      PROA  
ATOM   2898  C   MET P 224       3.033  24.901  24.857  0.00  0.00      PROA  
ATOM   2899  O   MET P 224       2.436  24.322  25.749  0.00  0.00      PROA  
ATOM   2900  N   ASN P 225       4.075  24.353  24.144  0.00  0.00      PROA  
ATOM   2901  HN  ASN P 225       4.521  24.927  23.462  0.00  0.00      PROA  
ATOM   2902  CA  ASN P 225       4.589  23.036  24.280  0.00  0.00      PROA  
ATOM   2903  HA  ASN P 225       5.479  23.282  24.840  0.00  0.00      PROA  
ATOM   2904  CB  ASN P 225       3.660  21.995  25.050  0.00  0.00      PROA  
ATOM   2905  HB1 ASN P 225       2.609  22.068  24.696  0.00  0.00      PROA  
ATOM   2906  HB2 ASN P 225       3.712  22.315  26.112  0.00  0.00      PROA  
ATOM   2907  CG  ASN P 225       3.996  20.485  24.913  0.00  0.00      PROA  
ATOM   2908  OD1 ASN P 225       3.586  19.842  23.967  0.00  0.00      PROA  
ATOM   2909  ND2 ASN P 225       4.657  19.948  25.977  0.00  0.00      PROA  
ATOM   2910 HD21 ASN P 225       5.058  19.063  25.739  0.00  0.00      PROA  
ATOM   2911 HD22 ASN P 225       4.725  20.474  26.824  0.00  0.00      PROA  
ATOM   2912  C   ASN P 225       4.987  22.412  22.841  0.00  0.00      PROA  
ATOM   2913  O   ASN P 225       4.491  22.845  21.770  0.00  0.00      PROA  
ATOM   2914  N   TRP P 226       5.989  21.541  22.887  0.00  0.00      PROA  
ATOM   2915  HN  TRP P 226       6.376  21.274  23.766  0.00  0.00      PROA  
ATOM   2916  CA  TRP P 226       6.604  20.920  21.730  0.00  0.00      PROA  
ATOM   2917  HA  TRP P 226       7.158  21.676  21.193  0.00  0.00      PROA  
ATOM   2918  CB  TRP P 226       7.713  19.891  22.102  0.00  0.00      PROA  
ATOM   2919  HB1 TRP P 226       8.437  20.446  22.737  0.00  0.00      PROA  
ATOM   2920  HB2 TRP P 226       8.258  19.443  21.244  0.00  0.00      PROA  
ATOM   2921  CG  TRP P 226       7.332  18.695  22.887  0.00  0.00      PROA  
ATOM   2922  CD1 TRP P 226       7.304  18.640  24.257  0.00  0.00      PROA  
ATOM   2923  HD1 TRP P 226       7.668  19.480  24.830  0.00  0.00      PROA  
ATOM   2924  NE1 TRP P 226       6.911  17.401  24.576  0.00  0.00      PROA  
ATOM   2925  HE1 TRP P 226       7.017  17.072  25.489  0.00  0.00      PROA  
ATOM   2926  CE2 TRP P 226       6.769  16.538  23.457  0.00  0.00      PROA  
ATOM   2927  CD2 TRP P 226       7.028  17.392  22.396  0.00  0.00      PROA  
ATOM   2928  CE3 TRP P 226       6.726  16.892  21.143  0.00  0.00      PROA  
ATOM   2929  HE3 TRP P 226       6.914  17.537  20.298  0.00  0.00      PROA  
ATOM   2930  CZ3 TRP P 226       6.426  15.588  20.943  0.00  0.00      PROA  
ATOM   2931  HZ3 TRP P 226       6.337  15.215  19.933  0.00  0.00      PROA  
ATOM   2932  CZ2 TRP P 226       6.347  15.202  23.351  0.00  0.00      PROA  
ATOM   2933  HZ2 TRP P 226       6.076  14.661  24.246  0.00  0.00      PROA  
ATOM   2934  CH2 TRP P 226       6.231  14.728  22.039  0.00  0.00      PROA  
ATOM   2935  HH2 TRP P 226       5.918  13.724  21.795  0.00  0.00      PROA  
ATOM   2936  C   TRP P 226       5.646  20.261  20.755  0.00  0.00      PROA  
ATOM   2937  O   TRP P 226       5.858  20.367  19.576  0.00  0.00      PROA  
ATOM   2938  N   THR P 227       4.591  19.564  21.202  0.00  0.00      PROA  
ATOM   2939  HN  THR P 227       4.560  19.546  22.199  0.00  0.00      PROA  
ATOM   2940  CA  THR P 227       3.541  18.832  20.456  0.00  0.00      PROA  
ATOM   2941  HA  THR P 227       4.069  18.035  19.955  0.00  0.00      PROA  
ATOM   2942  CB  THR P 227       2.495  18.272  21.362  0.00  0.00      PROA  
ATOM   2943  HB  THR P 227       1.722  17.852  20.683  0.00  0.00      PROA  
ATOM   2944  OG1 THR P 227       1.755  19.251  22.127  0.00  0.00      PROA  
ATOM   2945  HG1 THR P 227       2.498  19.702  22.534  0.00  0.00      PROA  
ATOM   2946  CG2 THR P 227       3.062  17.173  22.262  0.00  0.00      PROA  
ATOM   2947 HG21 THR P 227       3.978  17.584  22.737  0.00  0.00      PROA  
ATOM   2948 HG22 THR P 227       3.275  16.285  21.629  0.00  0.00      PROA  
ATOM   2949 HG23 THR P 227       2.297  16.775  22.962  0.00  0.00      PROA  
ATOM   2950  C   THR P 227       2.911  19.761  19.386  0.00  0.00      PROA  
ATOM   2951  O   THR P 227       2.779  19.344  18.198  0.00  0.00      PROA  
ATOM   2952  N   TYR P 228       2.493  20.971  19.797  0.00  0.00      PROA  
ATOM   2953  HN  TYR P 228       2.609  21.129  20.775  0.00  0.00      PROA  
ATOM   2954  CA  TYR P 228       1.929  22.031  18.977  0.00  0.00      PROA  
ATOM   2955  HA  TYR P 228       0.978  21.691  18.594  0.00  0.00      PROA  
ATOM   2956  CB  TYR P 228       1.604  23.369  19.842  0.00  0.00      PROA  
ATOM   2957  HB1 TYR P 228       1.187  24.067  19.084  0.00  0.00      PROA  
ATOM   2958  HB2 TYR P 228       2.492  23.772  20.373  0.00  0.00      PROA  
ATOM   2959  CG  TYR P 228       0.534  23.084  20.870  0.00  0.00      PROA  
ATOM   2960  CD1 TYR P 228      -0.725  22.718  20.548  0.00  0.00      PROA  
ATOM   2961  HD1 TYR P 228      -1.078  22.575  19.537  0.00  0.00      PROA  
ATOM   2962  CE1 TYR P 228      -1.653  22.324  21.473  0.00  0.00      PROA  
ATOM   2963  HE1 TYR P 228      -2.625  22.027  21.108  0.00  0.00      PROA  
ATOM   2964  CZ  TYR P 228      -1.391  22.443  22.830  0.00  0.00      PROA  
ATOM   2965  OH  TYR P 228      -2.387  22.136  23.833  0.00  0.00      PROA  
ATOM   2966  HH  TYR P 228      -1.950  22.181  24.687  0.00  0.00      PROA  
ATOM   2967  CD2 TYR P 228       0.811  23.268  22.304  0.00  0.00      PROA  
ATOM   2968  HD2 TYR P 228       1.764  23.745  22.480  0.00  0.00      PROA  
ATOM   2969  CE2 TYR P 228      -0.141  22.877  23.251  0.00  0.00      PROA  
ATOM   2970  HE2 TYR P 228       0.175  23.047  24.270  0.00  0.00      PROA  
ATOM   2971  C   TYR P 228       2.741  22.321  17.782  0.00  0.00      PROA  
ATOM   2972  O   TYR P 228       2.143  22.655  16.786  0.00  0.00      PROA  
ATOM   2973  N   VAL P 229       4.119  22.113  17.757  0.00  0.00      PROA  
ATOM   2974  HN  VAL P 229       4.619  21.870  18.585  0.00  0.00      PROA  
ATOM   2975  CA  VAL P 229       4.884  22.351  16.485  0.00  0.00      PROA  
ATOM   2976  HA  VAL P 229       4.724  23.364  16.149  0.00  0.00      PROA  
ATOM   2977  CB  VAL P 229       6.347  22.291  16.802  0.00  0.00      PROA  
ATOM   2978  HB  VAL P 229       6.587  21.244  17.088  0.00  0.00      PROA  
ATOM   2979  CG1 VAL P 229       7.179  22.578  15.556  0.00  0.00      PROA  
ATOM   2980 HG11 VAL P 229       8.258  22.513  15.811  0.00  0.00      PROA  
ATOM   2981 HG12 VAL P 229       6.997  23.605  15.175  0.00  0.00      PROA  
ATOM   2982 HG13 VAL P 229       7.096  21.877  14.698  0.00  0.00      PROA  
ATOM   2983  CG2 VAL P 229       6.786  23.227  17.948  0.00  0.00      PROA  
ATOM   2984 HG21 VAL P 229       6.194  23.060  18.873  0.00  0.00      PROA  
ATOM   2985 HG22 VAL P 229       6.596  24.260  17.586  0.00  0.00      PROA  
ATOM   2986 HG23 VAL P 229       7.877  23.161  18.146  0.00  0.00      PROA  
ATOM   2987  C   VAL P 229       4.536  21.392  15.368  0.00  0.00      PROA  
ATOM   2988  O   VAL P 229       4.356  21.748  14.200  0.00  0.00      PROA  
ATOM   2989  N   PHE P 230       4.397  20.141  15.778  0.00  0.00      PROA  
ATOM   2990  HN  PHE P 230       4.514  19.823  16.715  0.00  0.00      PROA  
ATOM   2991  CA  PHE P 230       4.014  19.129  14.857  0.00  0.00      PROA  
ATOM   2992  HA  PHE P 230       4.776  19.153  14.092  0.00  0.00      PROA  
ATOM   2993  CB  PHE P 230       4.002  17.670  15.544  0.00  0.00      PROA  
ATOM   2994  HB1 PHE P 230       3.543  16.974  14.810  0.00  0.00      PROA  
ATOM   2995  HB2 PHE P 230       3.414  17.728  16.485  0.00  0.00      PROA  
ATOM   2996  CG  PHE P 230       5.441  17.227  15.945  0.00  0.00      PROA  
ATOM   2997  CD1 PHE P 230       6.064  16.105  15.392  0.00  0.00      PROA  
ATOM   2998  HD1 PHE P 230       5.500  15.667  14.581  0.00  0.00      PROA  
ATOM   2999  CE1 PHE P 230       7.395  15.784  15.750  0.00  0.00      PROA  
ATOM   3000  HE1 PHE P 230       8.013  15.055  15.248  0.00  0.00      PROA  
ATOM   3001  CZ  PHE P 230       8.053  16.540  16.701  0.00  0.00      PROA  
ATOM   3002  HZ  PHE P 230       9.088  16.351  16.943  0.00  0.00      PROA  
ATOM   3003  CD2 PHE P 230       6.094  17.894  17.024  0.00  0.00      PROA  
ATOM   3004  HD2 PHE P 230       5.634  18.702  17.572  0.00  0.00      PROA  
ATOM   3005  CE2 PHE P 230       7.406  17.580  17.390  0.00  0.00      PROA  
ATOM   3006  HE2 PHE P 230       7.913  18.263  18.055  0.00  0.00      PROA  
ATOM   3007  C   PHE P 230       2.552  19.382  14.223  0.00  0.00      PROA  
ATOM   3008  O   PHE P 230       2.355  19.145  13.026  0.00  0.00      PROA  
ATOM   3009  N   TYR P 231       1.586  19.905  14.985  0.00  0.00      PROA  
ATOM   3010  HN  TYR P 231       1.802  20.330  15.861  0.00  0.00      PROA  
ATOM   3011  CA  TYR P 231       0.224  20.111  14.612  0.00  0.00      PROA  
ATOM   3012  HA  TYR P 231      -0.111  19.256  14.044  0.00  0.00      PROA  
ATOM   3013  CB  TYR P 231      -0.732  20.437  15.773  0.00  0.00      PROA  
ATOM   3014  HB1 TYR P 231      -1.752  20.438  15.334  0.00  0.00      PROA  
ATOM   3015  HB2 TYR P 231      -0.652  21.445  16.232  0.00  0.00      PROA  
ATOM   3016  CG  TYR P 231      -0.751  19.390  16.877  0.00  0.00      PROA  
ATOM   3017  CD1 TYR P 231      -1.085  19.746  18.181  0.00  0.00      PROA  
ATOM   3018  HD1 TYR P 231      -1.038  20.783  18.477  0.00  0.00      PROA  
ATOM   3019  CE1 TYR P 231      -0.990  18.785  19.224  0.00  0.00      PROA  
ATOM   3020  HE1 TYR P 231      -1.076  19.164  20.232  0.00  0.00      PROA  
ATOM   3021  CZ  TYR P 231      -0.921  17.417  18.921  0.00  0.00      PROA  
ATOM   3022  OH  TYR P 231      -1.060  16.453  19.996  0.00  0.00      PROA  
ATOM   3023  HH  TYR P 231      -1.178  16.864  20.856  0.00  0.00      PROA  
ATOM   3024  CD2 TYR P 231      -0.644  18.021  16.551  0.00  0.00      PROA  
ATOM   3025  HD2 TYR P 231      -0.440  17.751  15.526  0.00  0.00      PROA  
ATOM   3026  CE2 TYR P 231      -0.703  17.105  17.593  0.00  0.00      PROA  
ATOM   3027  HE2 TYR P 231      -0.715  16.045  17.388  0.00  0.00      PROA  
ATOM   3028  C   TYR P 231       0.146  21.322  13.679  0.00  0.00      PROA  
ATOM   3029  O   TYR P 231      -0.627  21.265  12.674  0.00  0.00      PROA  
ATOM   3030  N   PHE P 232       0.951  22.359  13.987  0.00  0.00      PROA  
ATOM   3031  HN  PHE P 232       1.559  22.263  14.772  0.00  0.00      PROA  
ATOM   3032  CA  PHE P 232       1.217  23.451  13.103  0.00  0.00      PROA  
ATOM   3033  HA  PHE P 232       0.260  23.945  13.023  0.00  0.00      PROA  
ATOM   3034  CB  PHE P 232       2.137  24.509  13.749  0.00  0.00      PROA  
ATOM   3035  HB1 PHE P 232       3.074  24.023  14.097  0.00  0.00      PROA  
ATOM   3036  HB2 PHE P 232       1.742  24.953  14.687  0.00  0.00      PROA  
ATOM   3037  CG  PHE P 232       2.474  25.665  12.928  0.00  0.00      PROA  
ATOM   3038  CD1 PHE P 232       1.545  26.410  12.261  0.00  0.00      PROA  
ATOM   3039  HD1 PHE P 232       0.511  26.116  12.359  0.00  0.00      PROA  
ATOM   3040  CE1 PHE P 232       1.980  27.501  11.409  0.00  0.00      PROA  
ATOM   3041  HE1 PHE P 232       1.172  28.028  10.922  0.00  0.00      PROA  
ATOM   3042  CZ  PHE P 232       3.285  27.765  11.290  0.00  0.00      PROA  
ATOM   3043  HZ  PHE P 232       3.548  28.570  10.621  0.00  0.00      PROA  
ATOM   3044  CD2 PHE P 232       3.827  25.928  12.763  0.00  0.00      PROA  
ATOM   3045  HD2 PHE P 232       4.503  25.340  13.365  0.00  0.00      PROA  
ATOM   3046  CE2 PHE P 232       4.229  27.033  11.911  0.00  0.00      PROA  
ATOM   3047  HE2 PHE P 232       5.275  27.299  11.858  0.00  0.00      PROA  
ATOM   3048  C   PHE P 232       1.637  23.077  11.643  0.00  0.00      PROA  
ATOM   3049  O   PHE P 232       0.935  23.096  10.657  0.00  0.00      PROA  
ATOM   3050  N   PHE P 233       2.864  22.456  11.648  0.00  0.00      PROA  
ATOM   3051  HN  PHE P 233       3.401  22.319  12.476  0.00  0.00      PROA  
ATOM   3052  CA  PHE P 233       3.504  22.039  10.430  0.00  0.00      PROA  
ATOM   3053  HA  PHE P 233       3.554  22.919   9.806  0.00  0.00      PROA  
ATOM   3054  CB  PHE P 233       5.083  21.683  10.686  0.00  0.00      PROA  
ATOM   3055  HB1 PHE P 233       5.475  21.130   9.805  0.00  0.00      PROA  
ATOM   3056  HB2 PHE P 233       5.157  21.068  11.608  0.00  0.00      PROA  
ATOM   3057  CG  PHE P 233       5.920  22.919  10.734  0.00  0.00      PROA  
ATOM   3058  CD1 PHE P 233       6.184  23.575  11.944  0.00  0.00      PROA  
ATOM   3059  HD1 PHE P 233       5.755  23.064  12.794  0.00  0.00      PROA  
ATOM   3060  CE1 PHE P 233       6.995  24.749  12.050  0.00  0.00      PROA  
ATOM   3061  HE1 PHE P 233       7.311  25.096  13.023  0.00  0.00      PROA  
ATOM   3062  CZ  PHE P 233       7.569  25.234  10.931  0.00  0.00      PROA  
ATOM   3063  HZ  PHE P 233       8.234  26.063  11.122  0.00  0.00      PROA  
ATOM   3064  CD2 PHE P 233       6.529  23.396   9.595  0.00  0.00      PROA  
ATOM   3065  HD2 PHE P 233       6.546  22.873   8.650  0.00  0.00      PROA  
ATOM   3066  CE2 PHE P 233       7.467  24.492   9.703  0.00  0.00      PROA  
ATOM   3067  HE2 PHE P 233       7.945  24.836   8.798  0.00  0.00      PROA  
ATOM   3068  C   PHE P 233       2.810  21.032   9.621  0.00  0.00      PROA  
ATOM   3069  O   PHE P 233       2.528  21.229   8.450  0.00  0.00      PROA  
ATOM   3070  N   GLY P 234       2.261  19.925  10.247  0.00  0.00      PROA  
ATOM   3071  HN  GLY P 234       2.421  19.828  11.227  0.00  0.00      PROA  
ATOM   3072  CA  GLY P 234       1.377  19.015   9.518  0.00  0.00      PROA  
ATOM   3073  HA1 GLY P 234       0.975  18.270  10.188  0.00  0.00      PROA  
ATOM   3074  HA2 GLY P 234       1.841  18.624   8.624  0.00  0.00      PROA  
ATOM   3075  C   GLY P 234       0.050  19.702   9.047  0.00  0.00      PROA  
ATOM   3076  O   GLY P 234      -0.395  19.393   7.960  0.00  0.00      PROA  
ATOM   3077  N   THR P 235      -0.647  20.727   9.851  0.00  0.00      PROA  
ATOM   3078  HN  THR P 235      -0.330  20.946  10.771  0.00  0.00      PROA  
ATOM   3079  CA  THR P 235      -1.921  21.390   9.399  0.00  0.00      PROA  
ATOM   3080  HA  THR P 235      -2.574  20.557   9.186  0.00  0.00      PROA  
ATOM   3081  CB  THR P 235      -2.709  22.150  10.377  0.00  0.00      PROA  
ATOM   3082  HB  THR P 235      -2.077  22.954  10.813  0.00  0.00      PROA  
ATOM   3083  OG1 THR P 235      -3.103  21.339  11.428  0.00  0.00      PROA  
ATOM   3084  HG1 THR P 235      -2.386  21.292  12.066  0.00  0.00      PROA  
ATOM   3085  CG2 THR P 235      -3.970  22.851   9.858  0.00  0.00      PROA  
ATOM   3086 HG21 THR P 235      -4.616  22.089   9.371  0.00  0.00      PROA  
ATOM   3087 HG22 THR P 235      -3.764  23.581   9.047  0.00  0.00      PROA  
ATOM   3088 HG23 THR P 235      -4.474  23.480  10.622  0.00  0.00      PROA  
ATOM   3089  C   THR P 235      -1.723  22.095   8.111  0.00  0.00      PROA  
ATOM   3090  O   THR P 235      -2.638  22.125   7.237  0.00  0.00      PROA  
ATOM   3091  N   ILE P 236      -0.629  22.825   7.903  0.00  0.00      PROA  
ATOM   3092  HN  ILE P 236      -0.014  22.903   8.684  0.00  0.00      PROA  
ATOM   3093  CA  ILE P 236      -0.234  23.642   6.771  0.00  0.00      PROA  
ATOM   3094  HA  ILE P 236      -1.219  24.025   6.543  0.00  0.00      PROA  
ATOM   3095  CB  ILE P 236       0.817  24.824   7.004  0.00  0.00      PROA  
ATOM   3096  HB  ILE P 236       1.068  25.378   6.074  0.00  0.00      PROA  
ATOM   3097  CG2 ILE P 236       0.171  25.948   7.847  0.00  0.00      PROA  
ATOM   3098 HG21 ILE P 236       0.137  25.603   8.903  0.00  0.00      PROA  
ATOM   3099 HG22 ILE P 236      -0.848  26.237   7.509  0.00  0.00      PROA  
ATOM   3100 HG23 ILE P 236       0.798  26.861   7.933  0.00  0.00      PROA  
ATOM   3101  CG1 ILE P 236       2.123  24.290   7.596  0.00  0.00      PROA  
ATOM   3102 HG11 ILE P 236       2.607  23.520   6.958  0.00  0.00      PROA  
ATOM   3103 HG12 ILE P 236       1.868  23.712   8.510  0.00  0.00      PROA  
ATOM   3104  CD  ILE P 236       3.182  25.363   7.948  0.00  0.00      PROA  
ATOM   3105  HD1 ILE P 236       3.495  25.961   7.065  0.00  0.00      PROA  
ATOM   3106  HD2 ILE P 236       4.081  24.981   8.478  0.00  0.00      PROA  
ATOM   3107  HD3 ILE P 236       2.790  26.090   8.691  0.00  0.00      PROA  
ATOM   3108  C   ILE P 236       0.231  22.702   5.664  0.00  0.00      PROA  
ATOM   3109  O   ILE P 236       0.025  23.009   4.512  0.00  0.00      PROA  
ATOM   3110  N   GLY P 237       0.707  21.473   5.920  0.00  0.00      PROA  
ATOM   3111  HN  GLY P 237       0.904  21.234   6.867  0.00  0.00      PROA  
ATOM   3112  CA  GLY P 237       0.967  20.385   4.945  0.00  0.00      PROA  
ATOM   3113  HA1 GLY P 237       1.448  19.495   5.324  0.00  0.00      PROA  
ATOM   3114  HA2 GLY P 237       1.715  20.742   4.253  0.00  0.00      PROA  
ATOM   3115  C   GLY P 237      -0.337  19.948   4.276  0.00  0.00      PROA  
ATOM   3116  O   GLY P 237      -0.423  19.749   3.060  0.00  0.00      PROA  
ATOM   3117  N   ILE P 238      -1.422  19.798   5.093  0.00  0.00      PROA  
ATOM   3118  HN  ILE P 238      -1.359  19.877   6.085  0.00  0.00      PROA  
ATOM   3119  CA  ILE P 238      -2.761  19.520   4.598  0.00  0.00      PROA  
ATOM   3120  HA  ILE P 238      -2.611  18.626   4.011  0.00  0.00      PROA  
ATOM   3121  CB  ILE P 238      -3.806  19.217   5.762  0.00  0.00      PROA  
ATOM   3122  HB  ILE P 238      -3.855  20.103   6.430  0.00  0.00      PROA  
ATOM   3123  CG2 ILE P 238      -5.269  19.025   5.249  0.00  0.00      PROA  
ATOM   3124 HG21 ILE P 238      -5.964  18.937   6.111  0.00  0.00      PROA  
ATOM   3125 HG22 ILE P 238      -5.328  18.114   4.615  0.00  0.00      PROA  
ATOM   3126 HG23 ILE P 238      -5.598  19.898   4.645  0.00  0.00      PROA  
ATOM   3127  CG1 ILE P 238      -3.413  18.065   6.727  0.00  0.00      PROA  
ATOM   3128 HG11 ILE P 238      -4.259  17.830   7.409  0.00  0.00      PROA  
ATOM   3129 HG12 ILE P 238      -2.545  18.413   7.327  0.00  0.00      PROA  
ATOM   3130  CD  ILE P 238      -3.087  16.780   5.968  0.00  0.00      PROA  
ATOM   3131  HD1 ILE P 238      -2.189  17.020   5.359  0.00  0.00      PROA  
ATOM   3132  HD2 ILE P 238      -3.877  16.421   5.275  0.00  0.00      PROA  
ATOM   3133  HD3 ILE P 238      -2.818  15.926   6.627  0.00  0.00      PROA  
ATOM   3134  C   ILE P 238      -3.236  20.673   3.764  0.00  0.00      PROA  
ATOM   3135  O   ILE P 238      -3.732  20.390   2.677  0.00  0.00      PROA  
ATOM   3136  N   PHE P 239      -3.010  21.934   4.227  0.00  0.00      PROA  
ATOM   3137  HN  PHE P 239      -2.682  22.141   5.145  0.00  0.00      PROA  
ATOM   3138  CA  PHE P 239      -3.512  23.127   3.550  0.00  0.00      PROA  
ATOM   3139  HA  PHE P 239      -4.551  22.987   3.288  0.00  0.00      PROA  
ATOM   3140  CB  PHE P 239      -3.108  24.358   4.466  0.00  0.00      PROA  
ATOM   3141  HB1 PHE P 239      -2.012  24.382   4.652  0.00  0.00      PROA  
ATOM   3142  HB2 PHE P 239      -3.720  24.295   5.391  0.00  0.00      PROA  
ATOM   3143  CG  PHE P 239      -3.336  25.709   3.883  0.00  0.00      PROA  
ATOM   3144  CD1 PHE P 239      -4.565  26.349   3.776  0.00  0.00      PROA  
ATOM   3145  HD1 PHE P 239      -5.445  25.904   4.217  0.00  0.00      PROA  
ATOM   3146  CE1 PHE P 239      -4.710  27.611   3.196  0.00  0.00      PROA  
ATOM   3147  HE1 PHE P 239      -5.683  28.043   3.016  0.00  0.00      PROA  
ATOM   3148  CZ  PHE P 239      -3.579  28.276   2.737  0.00  0.00      PROA  
ATOM   3149  HZ  PHE P 239      -3.732  29.265   2.332  0.00  0.00      PROA  
ATOM   3150  CD2 PHE P 239      -2.190  26.399   3.438  0.00  0.00      PROA  
ATOM   3151  HD2 PHE P 239      -1.177  26.034   3.518  0.00  0.00      PROA  
ATOM   3152  CE2 PHE P 239      -2.301  27.749   2.890  0.00  0.00      PROA  
ATOM   3153  HE2 PHE P 239      -1.369  28.230   2.634  0.00  0.00      PROA  
ATOM   3154  C   PHE P 239      -2.888  23.285   2.123  0.00  0.00      PROA  
ATOM   3155  O   PHE P 239      -3.517  23.687   1.158  0.00  0.00      PROA  
ATOM   3156  N   TRP P 240      -1.603  22.968   2.156  0.00  0.00      PROA  
ATOM   3157  HN  TRP P 240      -1.187  22.610   2.988  0.00  0.00      PROA  
ATOM   3158  CA  TRP P 240      -0.771  22.962   0.935  0.00  0.00      PROA  
ATOM   3159  HA  TRP P 240      -1.023  23.931   0.529  0.00  0.00      PROA  
ATOM   3160  CB  TRP P 240       0.728  22.844   1.324  0.00  0.00      PROA  
ATOM   3161  HB1 TRP P 240       0.886  21.823   1.732  0.00  0.00      PROA  
ATOM   3162  HB2 TRP P 240       1.065  23.556   2.108  0.00  0.00      PROA  
ATOM   3163  CG  TRP P 240       1.646  22.905   0.170  0.00  0.00      PROA  
ATOM   3164  CD1 TRP P 240       2.178  24.100  -0.330  0.00  0.00      PROA  
ATOM   3165  HD1 TRP P 240       2.117  25.040   0.197  0.00  0.00      PROA  
ATOM   3166  NE1 TRP P 240       2.796  23.813  -1.528  0.00  0.00      PROA  
ATOM   3167  HE1 TRP P 240       3.522  24.312  -1.947  0.00  0.00      PROA  
ATOM   3168  CE2 TRP P 240       2.662  22.530  -1.835  0.00  0.00      PROA  
ATOM   3169  CD2 TRP P 240       1.942  21.881  -0.808  0.00  0.00      PROA  
ATOM   3170  CE3 TRP P 240       1.696  20.469  -0.833  0.00  0.00      PROA  
ATOM   3171  HE3 TRP P 240       1.159  19.995  -0.025  0.00  0.00      PROA  
ATOM   3172  CZ3 TRP P 240       2.218  19.706  -1.898  0.00  0.00      PROA  
ATOM   3173  HZ3 TRP P 240       2.156  18.634  -1.784  0.00  0.00      PROA  
ATOM   3174  CZ2 TRP P 240       3.199  21.766  -2.864  0.00  0.00      PROA  
ATOM   3175  HZ2 TRP P 240       3.869  22.275  -3.541  0.00  0.00      PROA  
ATOM   3176  CH2 TRP P 240       2.926  20.380  -2.945  0.00  0.00      PROA  
ATOM   3177  HH2 TRP P 240       3.546  19.774  -3.588  0.00  0.00      PROA  
ATOM   3178  C   TRP P 240      -1.197  21.911  -0.077  0.00  0.00      PROA  
ATOM   3179  O   TRP P 240      -1.230  22.127  -1.300  0.00  0.00      PROA  
ATOM   3180  N   PHE P 241      -1.499  20.668   0.440  0.00  0.00      PROA  
ATOM   3181  HN  PHE P 241      -1.436  20.539   1.426  0.00  0.00      PROA  
ATOM   3182  CA  PHE P 241      -2.067  19.643  -0.416  0.00  0.00      PROA  
ATOM   3183  HA  PHE P 241      -1.323  19.315  -1.128  0.00  0.00      PROA  
ATOM   3184  CB  PHE P 241      -2.361  18.290   0.344  0.00  0.00      PROA  
ATOM   3185  HB1 PHE P 241      -3.219  18.530   1.008  0.00  0.00      PROA  
ATOM   3186  HB2 PHE P 241      -1.445  18.166   0.961  0.00  0.00      PROA  
ATOM   3187  CG  PHE P 241      -2.665  17.318  -0.623  0.00  0.00      PROA  
ATOM   3188  CD1 PHE P 241      -1.735  16.656  -1.451  0.00  0.00      PROA  
ATOM   3189  HD1 PHE P 241      -0.678  16.878  -1.459  0.00  0.00      PROA  
ATOM   3190  CE1 PHE P 241      -2.201  15.836  -2.502  0.00  0.00      PROA  
ATOM   3191  HE1 PHE P 241      -1.511  15.308  -3.143  0.00  0.00      PROA  
ATOM   3192  CZ  PHE P 241      -3.557  15.479  -2.617  0.00  0.00      PROA  
ATOM   3193  HZ  PHE P 241      -3.851  14.729  -3.336  0.00  0.00      PROA  
ATOM   3194  CD2 PHE P 241      -4.042  16.999  -0.783  0.00  0.00      PROA  
ATOM   3195  HD2 PHE P 241      -4.789  17.474  -0.164  0.00  0.00      PROA  
ATOM   3196  CE2 PHE P 241      -4.439  16.009  -1.648  0.00  0.00      PROA  
ATOM   3197  HE2 PHE P 241      -5.504  15.919  -1.802  0.00  0.00      PROA  
ATOM   3198  C   PHE P 241      -3.326  20.082  -1.255  0.00  0.00      PROA  
ATOM   3199  O   PHE P 241      -3.383  19.898  -2.480  0.00  0.00      PROA  
ATOM   3200  N   LEU P 242      -4.371  20.742  -0.702  0.00  0.00      PROA  
ATOM   3201  HN  LEU P 242      -4.390  20.887   0.285  0.00  0.00      PROA  
ATOM   3202  CA  LEU P 242      -5.526  21.223  -1.398  0.00  0.00      PROA  
ATOM   3203  HA  LEU P 242      -5.982  20.346  -1.835  0.00  0.00      PROA  
ATOM   3204  CB  LEU P 242      -6.499  21.817  -0.487  0.00  0.00      PROA  
ATOM   3205  HB1 LEU P 242      -7.361  22.231  -1.053  0.00  0.00      PROA  
ATOM   3206  HB2 LEU P 242      -6.103  22.677   0.094  0.00  0.00      PROA  
ATOM   3207  CG  LEU P 242      -7.048  20.817   0.612  0.00  0.00      PROA  
ATOM   3208  HG  LEU P 242      -6.220  20.251   1.090  0.00  0.00      PROA  
ATOM   3209  CD1 LEU P 242      -7.802  21.565   1.699  0.00  0.00      PROA  
ATOM   3210 HD11 LEU P 242      -8.246  20.971   2.526  0.00  0.00      PROA  
ATOM   3211 HD12 LEU P 242      -8.680  22.126   1.315  0.00  0.00      PROA  
ATOM   3212 HD13 LEU P 242      -7.003  22.216   2.117  0.00  0.00      PROA  
ATOM   3213  CD2 LEU P 242      -7.870  19.700  -0.005  0.00  0.00      PROA  
ATOM   3214 HD21 LEU P 242      -8.826  20.043  -0.455  0.00  0.00      PROA  
ATOM   3215 HD22 LEU P 242      -8.270  19.119   0.853  0.00  0.00      PROA  
ATOM   3216 HD23 LEU P 242      -7.174  19.186  -0.702  0.00  0.00      PROA  
ATOM   3217  C   LEU P 242      -5.191  22.226  -2.469  0.00  0.00      PROA  
ATOM   3218  O   LEU P 242      -5.688  22.157  -3.575  0.00  0.00      PROA  
ATOM   3219  N   LEU P 243      -4.315  23.184  -2.222  0.00  0.00      PROA  
ATOM   3220  HN  LEU P 243      -3.895  23.241  -1.320  0.00  0.00      PROA  
ATOM   3221  CA  LEU P 243      -3.843  24.133  -3.211  0.00  0.00      PROA  
ATOM   3222  HA  LEU P 243      -4.769  24.483  -3.644  0.00  0.00      PROA  
ATOM   3223  CB  LEU P 243      -3.008  25.322  -2.647  0.00  0.00      PROA  
ATOM   3224  HB1 LEU P 243      -2.883  26.099  -3.432  0.00  0.00      PROA  
ATOM   3225  HB2 LEU P 243      -1.990  24.952  -2.401  0.00  0.00      PROA  
ATOM   3226  CG  LEU P 243      -3.600  25.979  -1.396  0.00  0.00      PROA  
ATOM   3227  HG  LEU P 243      -3.435  25.361  -0.488  0.00  0.00      PROA  
ATOM   3228  CD1 LEU P 243      -2.942  27.347  -1.190  0.00  0.00      PROA  
ATOM   3229 HD11 LEU P 243      -1.846  27.173  -1.243  0.00  0.00      PROA  
ATOM   3230 HD12 LEU P 243      -3.138  27.900  -0.246  0.00  0.00      PROA  
ATOM   3231 HD13 LEU P 243      -3.133  28.047  -2.031  0.00  0.00      PROA  
ATOM   3232  CD2 LEU P 243      -5.108  26.193  -1.401  0.00  0.00      PROA  
ATOM   3233 HD21 LEU P 243      -5.699  25.260  -1.280  0.00  0.00      PROA  
ATOM   3234 HD22 LEU P 243      -5.342  26.667  -2.378  0.00  0.00      PROA  
ATOM   3235 HD23 LEU P 243      -5.287  26.902  -0.565  0.00  0.00      PROA  
ATOM   3236  C   LEU P 243      -3.116  23.455  -4.299  0.00  0.00      PROA  
ATOM   3237  O   LEU P 243      -3.232  23.806  -5.489  0.00  0.00      PROA  
ATOM   3238  N   TRP P 244      -2.312  22.409  -3.944  0.00  0.00      PROA  
ATOM   3239  HN  TRP P 244      -2.100  22.157  -3.003  0.00  0.00      PROA  
ATOM   3240  CA  TRP P 244      -1.532  21.746  -4.960  0.00  0.00      PROA  
ATOM   3241  HA  TRP P 244      -1.176  22.578  -5.549  0.00  0.00      PROA  
ATOM   3242  CB  TRP P 244      -0.325  21.096  -4.245  0.00  0.00      PROA  
ATOM   3243  HB1 TRP P 244      -0.593  20.351  -3.465  0.00  0.00      PROA  
ATOM   3244  HB2 TRP P 244       0.162  21.938  -3.708  0.00  0.00      PROA  
ATOM   3245  CG  TRP P 244       0.642  20.351  -5.163  0.00  0.00      PROA  
ATOM   3246  CD1 TRP P 244       0.717  18.965  -5.249  0.00  0.00      PROA  
ATOM   3247  HD1 TRP P 244       0.040  18.261  -4.789  0.00  0.00      PROA  
ATOM   3248  NE1 TRP P 244       1.678  18.599  -6.178  0.00  0.00      PROA  
ATOM   3249  HE1 TRP P 244       1.984  17.703  -6.416  0.00  0.00      PROA  
ATOM   3250  CE2 TRP P 244       2.343  19.690  -6.573  0.00  0.00      PROA  
ATOM   3251  CD2 TRP P 244       1.790  20.804  -5.900  0.00  0.00      PROA  
ATOM   3252  CE3 TRP P 244       2.253  22.080  -6.135  0.00  0.00      PROA  
ATOM   3253  HE3 TRP P 244       1.790  22.972  -5.740  0.00  0.00      PROA  
ATOM   3254  CZ3 TRP P 244       3.469  22.193  -6.819  0.00  0.00      PROA  
ATOM   3255  HZ3 TRP P 244       3.931  23.159  -6.963  0.00  0.00      PROA  
ATOM   3256  CZ2 TRP P 244       3.567  19.787  -7.129  0.00  0.00      PROA  
ATOM   3257  HZ2 TRP P 244       4.069  18.913  -7.517  0.00  0.00      PROA  
ATOM   3258  CH2 TRP P 244       4.169  21.080  -7.299  0.00  0.00      PROA  
ATOM   3259  HH2 TRP P 244       5.049  21.087  -7.925  0.00  0.00      PROA  
ATOM   3260  C   TRP P 244      -2.306  20.857  -5.960  0.00  0.00      PROA  
ATOM   3261  O   TRP P 244      -1.919  20.841  -7.165  0.00  0.00      PROA  
ATOM   3262  N   ILE P 245      -3.347  20.084  -5.463  0.00  0.00      PROA  
ATOM   3263  HN  ILE P 245      -3.567  20.055  -4.491  0.00  0.00      PROA  
ATOM   3264  CA  ILE P 245      -4.149  19.366  -6.421  0.00  0.00      PROA  
ATOM   3265  HA  ILE P 245      -3.583  18.927  -7.229  0.00  0.00      PROA  
ATOM   3266  CB  ILE P 245      -4.870  18.294  -5.621  0.00  0.00      PROA  
ATOM   3267  HB  ILE P 245      -4.223  17.703  -4.939  0.00  0.00      PROA  
ATOM   3268  CG2 ILE P 245      -5.875  18.917  -4.668  0.00  0.00      PROA  
ATOM   3269 HG21 ILE P 245      -6.291  18.184  -3.945  0.00  0.00      PROA  
ATOM   3270 HG22 ILE P 245      -6.737  19.375  -5.198  0.00  0.00      PROA  
ATOM   3271 HG23 ILE P 245      -5.466  19.753  -4.061  0.00  0.00      PROA  
ATOM   3272  CG1 ILE P 245      -5.584  17.225  -6.487  0.00  0.00      PROA  
ATOM   3273 HG11 ILE P 245      -4.963  16.832  -7.320  0.00  0.00      PROA  
ATOM   3274 HG12 ILE P 245      -6.443  17.708  -6.999  0.00  0.00      PROA  
ATOM   3275  CD  ILE P 245      -6.062  16.025  -5.668  0.00  0.00      PROA  
ATOM   3276  HD1 ILE P 245      -5.226  15.578  -5.089  0.00  0.00      PROA  
ATOM   3277  HD2 ILE P 245      -6.394  15.179  -6.306  0.00  0.00      PROA  
ATOM   3278  HD3 ILE P 245      -6.783  16.276  -4.861  0.00  0.00      PROA  
ATOM   3279  C   ILE P 245      -5.144  20.290  -7.132  0.00  0.00      PROA  
ATOM   3280  O   ILE P 245      -5.434  19.986  -8.273  0.00  0.00      PROA  
ATOM   3281  N   TRP P 246      -5.533  21.457  -6.622  0.00  0.00      PROA  
ATOM   3282  HN  TRP P 246      -5.273  21.594  -5.669  0.00  0.00      PROA  
ATOM   3283  CA  TRP P 246      -6.431  22.354  -7.234  0.00  0.00      PROA  
ATOM   3284  HA  TRP P 246      -7.167  21.868  -7.857  0.00  0.00      PROA  
ATOM   3285  CB  TRP P 246      -7.318  23.069  -6.093  0.00  0.00      PROA  
ATOM   3286  HB1 TRP P 246      -6.617  23.386  -5.291  0.00  0.00      PROA  
ATOM   3287  HB2 TRP P 246      -7.845  22.287  -5.505  0.00  0.00      PROA  
ATOM   3288  CG  TRP P 246      -8.351  24.105  -6.396  0.00  0.00      PROA  
ATOM   3289  CD1 TRP P 246      -8.993  24.065  -7.551  0.00  0.00      PROA  
ATOM   3290  HD1 TRP P 246      -9.163  23.197  -8.171  0.00  0.00      PROA  
ATOM   3291  NE1 TRP P 246      -9.654  25.388  -7.668  0.00  0.00      PROA  
ATOM   3292  HE1 TRP P 246     -10.209  25.735  -8.392  0.00  0.00      PROA  
ATOM   3293  CE2 TRP P 246      -9.227  26.193  -6.600  0.00  0.00      PROA  
ATOM   3294  CD2 TRP P 246      -8.518  25.365  -5.723  0.00  0.00      PROA  
ATOM   3295  CE3 TRP P 246      -8.015  25.904  -4.518  0.00  0.00      PROA  
ATOM   3296  HE3 TRP P 246      -7.580  25.232  -3.793  0.00  0.00      PROA  
ATOM   3297  CZ3 TRP P 246      -8.532  27.130  -4.073  0.00  0.00      PROA  
ATOM   3298  HZ3 TRP P 246      -8.251  27.484  -3.093  0.00  0.00      PROA  
ATOM   3299  CZ2 TRP P 246      -9.588  27.479  -6.266  0.00  0.00      PROA  
ATOM   3300  HZ2 TRP P 246     -10.234  27.974  -6.976  0.00  0.00      PROA  
ATOM   3301  CH2 TRP P 246      -9.222  27.933  -4.993  0.00  0.00      PROA  
ATOM   3302  HH2 TRP P 246      -9.516  28.951  -4.787  0.00  0.00      PROA  
ATOM   3303  C   TRP P 246      -5.788  23.312  -8.147  0.00  0.00      PROA  
ATOM   3304  O   TRP P 246      -6.192  23.454  -9.267  0.00  0.00      PROA  
ATOM   3305  N   LEU P 247      -4.695  24.015  -7.874  0.00  0.00      PROA  
ATOM   3306  HN  LEU P 247      -4.170  24.044  -7.027  0.00  0.00      PROA  
ATOM   3307  CA  LEU P 247      -4.313  25.136  -8.699  0.00  0.00      PROA  
ATOM   3308  HA  LEU P 247      -5.146  25.603  -9.202  0.00  0.00      PROA  
ATOM   3309  CB  LEU P 247      -3.651  26.261  -7.840  0.00  0.00      PROA  
ATOM   3310  HB1 LEU P 247      -3.138  27.098  -8.361  0.00  0.00      PROA  
ATOM   3311  HB2 LEU P 247      -2.799  25.813  -7.286  0.00  0.00      PROA  
ATOM   3312  CG  LEU P 247      -4.480  26.765  -6.647  0.00  0.00      PROA  
ATOM   3313  HG  LEU P 247      -4.909  25.867  -6.154  0.00  0.00      PROA  
ATOM   3314  CD1 LEU P 247      -3.580  27.612  -5.716  0.00  0.00      PROA  
ATOM   3315 HD11 LEU P 247      -2.608  27.162  -5.419  0.00  0.00      PROA  
ATOM   3316 HD12 LEU P 247      -4.234  27.581  -4.819  0.00  0.00      PROA  
ATOM   3317 HD13 LEU P 247      -3.558  28.684  -6.009  0.00  0.00      PROA  
ATOM   3318  CD2 LEU P 247      -5.729  27.565  -7.001  0.00  0.00      PROA  
ATOM   3319 HD21 LEU P 247      -5.457  28.392  -7.691  0.00  0.00      PROA  
ATOM   3320 HD22 LEU P 247      -6.351  27.930  -6.155  0.00  0.00      PROA  
ATOM   3321 HD23 LEU P 247      -6.468  26.953  -7.561  0.00  0.00      PROA  
ATOM   3322  C   LEU P 247      -3.357  24.848  -9.862  0.00  0.00      PROA  
ATOM   3323  O   LEU P 247      -3.095  25.731 -10.694  0.00  0.00      PROA  
ATOM   3324  N   VAL P 248      -2.940  23.607  -9.998  0.00  0.00      PROA  
ATOM   3325  HN  VAL P 248      -3.146  22.955  -9.272  0.00  0.00      PROA  
ATOM   3326  CA  VAL P 248      -1.908  23.241 -10.957  0.00  0.00      PROA  
ATOM   3327  HA  VAL P 248      -2.135  23.837 -11.829  0.00  0.00      PROA  
ATOM   3328  CB  VAL P 248      -0.524  23.565 -10.511  0.00  0.00      PROA  
ATOM   3329  HB  VAL P 248      -0.427  24.671 -10.554  0.00  0.00      PROA  
ATOM   3330  CG1 VAL P 248      -0.321  23.169  -9.033  0.00  0.00      PROA  
ATOM   3331 HG11 VAL P 248       0.630  23.635  -8.695  0.00  0.00      PROA  
ATOM   3332 HG12 VAL P 248      -0.063  22.104  -8.850  0.00  0.00      PROA  
ATOM   3333 HG13 VAL P 248      -1.064  23.476  -8.266  0.00  0.00      PROA  
ATOM   3334  CG2 VAL P 248       0.484  23.027 -11.487  0.00  0.00      PROA  
ATOM   3335 HG21 VAL P 248       0.544  21.920 -11.556  0.00  0.00      PROA  
ATOM   3336 HG22 VAL P 248       1.476  23.351 -11.105  0.00  0.00      PROA  
ATOM   3337 HG23 VAL P 248       0.271  23.381 -12.518  0.00  0.00      PROA  
ATOM   3338  C   VAL P 248      -2.104  21.859 -11.505  0.00  0.00      PROA  
ATOM   3339  O   VAL P 248      -2.309  20.921 -10.709  0.00  0.00      PROA  
ATOM   3340  N   SER P 249      -2.138  21.714 -12.857  0.00  0.00      PROA  
ATOM   3341  HN  SER P 249      -2.054  22.456 -13.518  0.00  0.00      PROA  
ATOM   3342  CA  SER P 249      -2.263  20.423 -13.514  0.00  0.00      PROA  
ATOM   3343  HA  SER P 249      -3.041  19.869 -13.009  0.00  0.00      PROA  
ATOM   3344  CB  SER P 249      -2.793  20.562 -15.044  0.00  0.00      PROA  
ATOM   3345  HB1 SER P 249      -2.808  19.582 -15.567  0.00  0.00      PROA  
ATOM   3346  HB2 SER P 249      -2.082  21.251 -15.549  0.00  0.00      PROA  
ATOM   3347  OG  SER P 249      -4.092  21.103 -15.090  0.00  0.00      PROA  
ATOM   3348  HG1 SER P 249      -4.659  20.342 -14.950  0.00  0.00      PROA  
ATOM   3349  C   SER P 249      -1.006  19.622 -13.426  0.00  0.00      PROA  
ATOM   3350  O   SER P 249       0.086  20.117 -12.986  0.00  0.00      PROA  
ATOM   3351  N   ASP P 250      -1.047  18.351 -13.938  0.00  0.00      PROA  
ATOM   3352  HN  ASP P 250      -1.952  17.963 -14.092  0.00  0.00      PROA  
ATOM   3353  CA  ASP P 250       0.152  17.575 -14.232  0.00  0.00      PROA  
ATOM   3354  HA  ASP P 250       0.692  17.507 -13.299  0.00  0.00      PROA  
ATOM   3355  CB  ASP P 250      -0.130  16.118 -14.625  0.00  0.00      PROA  
ATOM   3356  HB1 ASP P 250      -0.434  15.559 -13.714  0.00  0.00      PROA  
ATOM   3357  HB2 ASP P 250       0.786  15.577 -14.943  0.00  0.00      PROA  
ATOM   3358  CG  ASP P 250      -1.288  15.901 -15.629  0.00  0.00      PROA  
ATOM   3359  OD1 ASP P 250      -1.956  14.829 -15.535  0.00  0.00      PROA  
ATOM   3360  OD2 ASP P 250      -1.424  16.719 -16.563  0.00  0.00      PROA  
ATOM   3361  C   ASP P 250       1.156  18.181 -15.134  0.00  0.00      PROA  
ATOM   3362  O   ASP P 250       2.324  18.280 -14.794  0.00  0.00      PROA  
ATOM   3363  N   THR P 251       0.682  18.577 -16.360  0.00  0.00      PROA  
ATOM   3364  HN  THR P 251      -0.266  18.419 -16.627  0.00  0.00      PROA  
ATOM   3365  CA  THR P 251       1.541  19.201 -17.386  0.00  0.00      PROA  
ATOM   3366  HA  THR P 251       2.568  19.162 -17.054  0.00  0.00      PROA  
ATOM   3367  CB  THR P 251       1.312  18.422 -18.730  0.00  0.00      PROA  
ATOM   3368  HB  THR P 251       1.568  17.462 -18.233  0.00  0.00      PROA  
ATOM   3369  OG1 THR P 251       2.184  18.605 -19.863  0.00  0.00      PROA  
ATOM   3370  HG1 THR P 251       1.861  17.978 -20.513  0.00  0.00      PROA  
ATOM   3371  CG2 THR P 251      -0.165  18.509 -19.199  0.00  0.00      PROA  
ATOM   3372 HG21 THR P 251      -0.296  19.448 -19.779  0.00  0.00      PROA  
ATOM   3373 HG22 THR P 251      -0.861  18.562 -18.335  0.00  0.00      PROA  
ATOM   3374 HG23 THR P 251      -0.518  17.717 -19.894  0.00  0.00      PROA  
ATOM   3375  C   THR P 251       1.067  20.638 -17.709  0.00  0.00      PROA  
ATOM   3376  O   THR P 251      -0.081  21.042 -17.354  0.00  0.00      PROA  
ATOM   3377  N   PRO P 252       1.917  21.479 -18.361  0.00  0.00      PROA  
ATOM   3378  CD  PRO P 252       3.303  21.277 -18.586  0.00  0.00      PROA  
ATOM   3379  HD1 PRO P 252       3.574  20.319 -19.081  0.00  0.00      PROA  
ATOM   3380  HD2 PRO P 252       3.723  21.291 -17.558  0.00  0.00      PROA  
ATOM   3381  CA  PRO P 252       1.493  22.947 -18.603  0.00  0.00      PROA  
ATOM   3382  HA  PRO P 252       1.093  23.346 -17.682  0.00  0.00      PROA  
ATOM   3383  CB  PRO P 252       2.811  23.621 -19.117  0.00  0.00      PROA  
ATOM   3384  HB1 PRO P 252       3.264  24.073 -18.209  0.00  0.00      PROA  
ATOM   3385  HB2 PRO P 252       2.523  24.311 -19.938  0.00  0.00      PROA  
ATOM   3386  CG  PRO P 252       3.623  22.423 -19.511  0.00  0.00      PROA  
ATOM   3387  HG1 PRO P 252       3.332  22.076 -20.526  0.00  0.00      PROA  
ATOM   3388  HG2 PRO P 252       4.706  22.652 -19.606  0.00  0.00      PROA  
ATOM   3389  C   PRO P 252       0.394  22.938 -19.657  0.00  0.00      PROA  
ATOM   3390  O   PRO P 252      -0.389  23.824 -19.509  0.00  0.00      PROA  
ATOM   3391  N   GLN P 253       0.368  21.989 -20.550  0.00  0.00      PROA  
ATOM   3392  HN  GLN P 253       1.129  21.344 -20.568  0.00  0.00      PROA  
ATOM   3393  CA  GLN P 253      -0.498  21.941 -21.723  0.00  0.00      PROA  
ATOM   3394  HA  GLN P 253      -0.278  22.779 -22.368  0.00  0.00      PROA  
ATOM   3395  CB  GLN P 253      -0.245  20.643 -22.640  0.00  0.00      PROA  
ATOM   3396  HB1 GLN P 253      -0.741  20.805 -23.621  0.00  0.00      PROA  
ATOM   3397  HB2 GLN P 253      -0.618  19.715 -22.156  0.00  0.00      PROA  
ATOM   3398  CG  GLN P 253       1.255  20.442 -23.071  0.00  0.00      PROA  
ATOM   3399  HG1 GLN P 253       1.209  19.696 -23.892  0.00  0.00      PROA  
ATOM   3400  HG2 GLN P 253       1.527  20.026 -22.077  0.00  0.00      PROA  
ATOM   3401  CD  GLN P 253       2.034  21.653 -23.537  0.00  0.00      PROA  
ATOM   3402  OE1 GLN P 253       1.396  22.438 -24.226  0.00  0.00      PROA  
ATOM   3403  NE2 GLN P 253       3.340  21.720 -23.135  0.00  0.00      PROA  
ATOM   3404 HE21 GLN P 253       3.819  20.886 -22.859  0.00  0.00      PROA  
ATOM   3405 HE22 GLN P 253       3.930  22.267 -23.729  0.00  0.00      PROA  
ATOM   3406  C   GLN P 253      -1.983  22.023 -21.438  0.00  0.00      PROA  
ATOM   3407  O   GLN P 253      -2.757  22.413 -22.274  0.00  0.00      PROA  
ATOM   3408  N   LYS P 254      -2.419  21.837 -20.248  0.00  0.00      PROA  
ATOM   3409  HN  LYS P 254      -1.817  21.764 -19.457  0.00  0.00      PROA  
ATOM   3410  CA  LYS P 254      -3.813  21.657 -19.890  0.00  0.00      PROA  
ATOM   3411  HA  LYS P 254      -4.344  21.390 -20.792  0.00  0.00      PROA  
ATOM   3412  CB  LYS P 254      -4.143  20.448 -18.967  0.00  0.00      PROA  
ATOM   3413  HB1 LYS P 254      -5.241  20.618 -18.939  0.00  0.00      PROA  
ATOM   3414  HB2 LYS P 254      -3.801  20.509 -17.912  0.00  0.00      PROA  
ATOM   3415  CG  LYS P 254      -3.922  19.084 -19.533  0.00  0.00      PROA  
ATOM   3416  HG1 LYS P 254      -2.986  18.967 -20.119  0.00  0.00      PROA  
ATOM   3417  HG2 LYS P 254      -4.758  18.779 -20.199  0.00  0.00      PROA  
ATOM   3418  CD  LYS P 254      -3.958  18.106 -18.323  0.00  0.00      PROA  
ATOM   3419  HD1 LYS P 254      -4.880  18.232 -17.717  0.00  0.00      PROA  
ATOM   3420  HD2 LYS P 254      -3.117  18.426 -17.672  0.00  0.00      PROA  
ATOM   3421  CE  LYS P 254      -3.917  16.611 -18.565  0.00  0.00      PROA  
ATOM   3422  HE1 LYS P 254      -3.175  16.318 -19.338  0.00  0.00      PROA  
ATOM   3423  HE2 LYS P 254      -4.918  16.391 -18.994  0.00  0.00      PROA  
ATOM   3424  NZ  LYS P 254      -3.783  15.816 -17.321  0.00  0.00      PROA  
ATOM   3425  HZ1 LYS P 254      -4.385  16.029 -16.500  0.00  0.00      PROA  
ATOM   3426  HZ2 LYS P 254      -2.836  15.875 -16.896  0.00  0.00      PROA  
ATOM   3427  HZ3 LYS P 254      -4.005  14.850 -17.637  0.00  0.00      PROA  
ATOM   3428  C   LYS P 254      -4.351  22.936 -19.301  0.00  0.00      PROA  
ATOM   3429  O   LYS P 254      -5.526  23.180 -19.015  0.00  0.00      PROA  
ATOM   3430  N   HSD P 255      -3.509  23.968 -18.961  0.00  0.00      PROA  
ATOM   3431  HN  HSD P 255      -2.528  23.915 -19.130  0.00  0.00      PROA  
ATOM   3432  CA  HSD P 255      -3.935  25.238 -18.361  0.00  0.00      PROA  
ATOM   3433  HA  HSD P 255      -4.839  25.190 -17.771  0.00  0.00      PROA  
ATOM   3434  CB  HSD P 255      -2.691  25.852 -17.538  0.00  0.00      PROA  
ATOM   3435  HB1 HSD P 255      -2.818  26.931 -17.307  0.00  0.00      PROA  
ATOM   3436  HB2 HSD P 255      -1.833  25.661 -18.217  0.00  0.00      PROA  
ATOM   3437  ND1 HSD P 255      -2.581  25.958 -15.018  0.00  0.00      PROA  
ATOM   3438  HD1 HSD P 255      -2.680  26.943 -14.875  0.00  0.00      PROA  
ATOM   3439  CG  HSD P 255      -2.464  25.229 -16.198  0.00  0.00      PROA  
ATOM   3440  CE1 HSD P 255      -2.273  25.096 -14.015  0.00  0.00      PROA  
ATOM   3441  HE1 HSD P 255      -2.170  25.462 -12.994  0.00  0.00      PROA  
ATOM   3442  NE2 HSD P 255      -1.893  23.921 -14.493  0.00  0.00      PROA  
ATOM   3443  CD2 HSD P 255      -1.989  23.979 -15.876  0.00  0.00      PROA  
ATOM   3444  HD2 HSD P 255      -1.685  23.145 -16.497  0.00  0.00      PROA  
ATOM   3445  C   HSD P 255      -4.155  26.275 -19.439  0.00  0.00      PROA  
ATOM   3446  O   HSD P 255      -3.536  26.205 -20.475  0.00  0.00      PROA  
ATOM   3447  N   LYS P 256      -4.972  27.338 -19.133  0.00  0.00      PROA  
ATOM   3448  HN  LYS P 256      -5.445  27.314 -18.255  0.00  0.00      PROA  
ATOM   3449  CA  LYS P 256      -5.173  28.403 -20.159  0.00  0.00      PROA  
ATOM   3450  HA  LYS P 256      -4.830  28.072 -21.128  0.00  0.00      PROA  
ATOM   3451  CB  LYS P 256      -6.613  28.783 -20.008  0.00  0.00      PROA  
ATOM   3452  HB1 LYS P 256      -6.816  29.529 -20.806  0.00  0.00      PROA  
ATOM   3453  HB2 LYS P 256      -6.859  29.307 -19.060  0.00  0.00      PROA  
ATOM   3454  CG  LYS P 256      -7.635  27.712 -20.428  0.00  0.00      PROA  
ATOM   3455  HG1 LYS P 256      -7.536  26.945 -19.631  0.00  0.00      PROA  
ATOM   3456  HG2 LYS P 256      -7.269  27.281 -21.384  0.00  0.00      PROA  
ATOM   3457  CD  LYS P 256      -9.116  28.105 -20.486  0.00  0.00      PROA  
ATOM   3458  HD1 LYS P 256      -9.386  28.593 -19.525  0.00  0.00      PROA  
ATOM   3459  HD2 LYS P 256      -9.625  27.125 -20.607  0.00  0.00      PROA  
ATOM   3460  CE  LYS P 256      -9.386  29.151 -21.556  0.00  0.00      PROA  
ATOM   3461  HE1 LYS P 256      -9.005  28.784 -22.532  0.00  0.00      PROA  
ATOM   3462  HE2 LYS P 256      -8.987  30.153 -21.290  0.00  0.00      PROA  
ATOM   3463  NZ  LYS P 256     -10.840  29.373 -21.695  0.00  0.00      PROA  
ATOM   3464  HZ1 LYS P 256     -11.278  28.683 -22.339  0.00  0.00      PROA  
ATOM   3465  HZ2 LYS P 256     -11.093  30.327 -22.022  0.00  0.00      PROA  
ATOM   3466  HZ3 LYS P 256     -11.163  29.242 -20.715  0.00  0.00      PROA  
ATOM   3467  C   LYS P 256      -4.288  29.596 -19.844  0.00  0.00      PROA  
ATOM   3468  O   LYS P 256      -4.109  30.422 -20.718  0.00  0.00      PROA  
ATOM   3469  N   ARG P 257      -3.703  29.736 -18.634  0.00  0.00      PROA  
ATOM   3470  HN  ARG P 257      -3.810  29.121 -17.856  0.00  0.00      PROA  
ATOM   3471  CA  ARG P 257      -2.948  30.877 -18.149  0.00  0.00      PROA  
ATOM   3472  HA  ARG P 257      -3.371  31.848 -18.361  0.00  0.00      PROA  
ATOM   3473  CB  ARG P 257      -2.865  30.641 -16.705  0.00  0.00      PROA  
ATOM   3474  HB1 ARG P 257      -2.225  31.393 -16.196  0.00  0.00      PROA  
ATOM   3475  HB2 ARG P 257      -2.536  29.605 -16.475  0.00  0.00      PROA  
ATOM   3476  CG  ARG P 257      -4.214  30.703 -15.931  0.00  0.00      PROA  
ATOM   3477  HG1 ARG P 257      -4.115  30.224 -14.933  0.00  0.00      PROA  
ATOM   3478  HG2 ARG P 257      -4.990  30.051 -16.384  0.00  0.00      PROA  
ATOM   3479  CD  ARG P 257      -4.687  32.111 -15.707  0.00  0.00      PROA  
ATOM   3480  HD1 ARG P 257      -4.761  32.474 -16.755  0.00  0.00      PROA  
ATOM   3481  HD2 ARG P 257      -3.881  32.593 -15.113  0.00  0.00      PROA  
ATOM   3482  NE  ARG P 257      -5.952  32.011 -15.004  0.00  0.00      PROA  
ATOM   3483  HE  ARG P 257      -6.408  31.174 -14.702  0.00  0.00      PROA  
ATOM   3484  CZ  ARG P 257      -6.836  33.002 -14.976  0.00  0.00      PROA  
ATOM   3485  NH1 ARG P 257      -6.580  34.174 -15.480  0.00  0.00      PROA  
ATOM   3486 HH11 ARG P 257      -5.845  34.300 -16.146  0.00  0.00      PROA  
ATOM   3487 HH12 ARG P 257      -7.286  34.856 -15.668  0.00  0.00      PROA  
ATOM   3488  NH2 ARG P 257      -7.941  32.816 -14.293  0.00  0.00      PROA  
ATOM   3489 HH21 ARG P 257      -8.126  31.915 -13.900  0.00  0.00      PROA  
ATOM   3490 HH22 ARG P 257      -8.620  33.543 -14.189  0.00  0.00      PROA  
ATOM   3491  C   ARG P 257      -1.550  30.985 -18.688  0.00  0.00      PROA  
ATOM   3492  O   ARG P 257      -0.895  31.980 -18.543  0.00  0.00      PROA  
ATOM   3493  N   ILE P 258      -1.105  29.874 -19.258  0.00  0.00      PROA  
ATOM   3494  HN  ILE P 258      -1.751  29.131 -19.411  0.00  0.00      PROA  
ATOM   3495  CA  ILE P 258       0.276  29.545 -19.619  0.00  0.00      PROA  
ATOM   3496  HA  ILE P 258       0.929  30.190 -19.050  0.00  0.00      PROA  
ATOM   3497  CB  ILE P 258       0.691  28.130 -19.294  0.00  0.00      PROA  
ATOM   3498  HB  ILE P 258       0.125  27.305 -19.776  0.00  0.00      PROA  
ATOM   3499  CG2 ILE P 258       2.197  27.996 -19.636  0.00  0.00      PROA  
ATOM   3500 HG21 ILE P 258       2.572  26.980 -19.386  0.00  0.00      PROA  
ATOM   3501 HG22 ILE P 258       2.820  28.777 -19.150  0.00  0.00      PROA  
ATOM   3502 HG23 ILE P 258       2.199  28.178 -20.732  0.00  0.00      PROA  
ATOM   3503  CG1 ILE P 258       0.490  28.099 -17.814  0.00  0.00      PROA  
ATOM   3504 HG11 ILE P 258      -0.544  28.331 -17.481  0.00  0.00      PROA  
ATOM   3505 HG12 ILE P 258       1.112  28.898 -17.357  0.00  0.00      PROA  
ATOM   3506  CD  ILE P 258       1.053  26.775 -17.143  0.00  0.00      PROA  
ATOM   3507  HD1 ILE P 258       0.652  25.925 -17.736  0.00  0.00      PROA  
ATOM   3508  HD2 ILE P 258       0.631  26.697 -16.118  0.00  0.00      PROA  
ATOM   3509  HD3 ILE P 258       2.161  26.719 -17.188  0.00  0.00      PROA  
ATOM   3510  C   ILE P 258       0.386  29.732 -21.127  0.00  0.00      PROA  
ATOM   3511  O   ILE P 258      -0.374  29.136 -21.898  0.00  0.00      PROA  
ATOM   3512  N   SER P 259       1.226  30.710 -21.497  0.00  0.00      PROA  
ATOM   3513  HN  SER P 259       1.863  31.161 -20.877  0.00  0.00      PROA  
ATOM   3514  CA  SER P 259       1.384  31.182 -22.902  0.00  0.00      PROA  
ATOM   3515  HA  SER P 259       0.399  31.545 -23.156  0.00  0.00      PROA  
ATOM   3516  CB  SER P 259       2.367  32.440 -22.999  0.00  0.00      PROA  
ATOM   3517  HB1 SER P 259       1.990  33.222 -22.306  0.00  0.00      PROA  
ATOM   3518  HB2 SER P 259       2.464  32.954 -23.980  0.00  0.00      PROA  
ATOM   3519  OG  SER P 259       3.696  32.087 -22.550  0.00  0.00      PROA  
ATOM   3520  HG1 SER P 259       3.780  32.105 -21.594  0.00  0.00      PROA  
ATOM   3521  C   SER P 259       1.707  30.161 -24.046  0.00  0.00      PROA  
ATOM   3522  O   SER P 259       2.440  29.154 -23.866  0.00  0.00      PROA  
ATOM   3523  N   HSD P 260       1.328  30.474 -25.306  0.00  0.00      PROA  
ATOM   3524  HN  HSD P 260       0.680  31.220 -25.440  0.00  0.00      PROA  
ATOM   3525  CA  HSD P 260       1.587  29.710 -26.573  0.00  0.00      PROA  
ATOM   3526  HA  HSD P 260       1.188  28.719 -26.414  0.00  0.00      PROA  
ATOM   3527  CB  HSD P 260       0.890  30.423 -27.819  0.00  0.00      PROA  
ATOM   3528  HB1 HSD P 260       0.951  31.532 -27.812  0.00  0.00      PROA  
ATOM   3529  HB2 HSD P 260      -0.191  30.169 -27.833  0.00  0.00      PROA  
ATOM   3530  ND1 HSD P 260       1.524  28.666 -29.566  0.00  0.00      PROA  
ATOM   3531  HD1 HSD P 260       0.988  27.964 -29.098  0.00  0.00      PROA  
ATOM   3532  CG  HSD P 260       1.453  29.993 -29.154  0.00  0.00      PROA  
ATOM   3533  CE1 HSD P 260       2.125  28.684 -30.771  0.00  0.00      PROA  
ATOM   3534  HE1 HSD P 260       2.258  27.855 -31.467  0.00  0.00      PROA  
ATOM   3535  NE2 HSD P 260       2.412  29.913 -31.145  0.00  0.00      PROA  
ATOM   3536  CD2 HSD P 260       1.933  30.726 -30.149  0.00  0.00      PROA  
ATOM   3537  HD2 HSD P 260       2.150  31.786 -30.118  0.00  0.00      PROA  
ATOM   3538  C   HSD P 260       3.139  29.549 -26.776  0.00  0.00      PROA  
ATOM   3539  O   HSD P 260       3.627  28.433 -27.024  0.00  0.00      PROA  
ATOM   3540  N   TYR P 261       3.847  30.700 -26.534  0.00  0.00      PROA  
ATOM   3541  HN  TYR P 261       3.380  31.576 -26.445  0.00  0.00      PROA  
ATOM   3542  CA  TYR P 261       5.338  30.686 -26.469  0.00  0.00      PROA  
ATOM   3543  HA  TYR P 261       5.745  30.300 -27.392  0.00  0.00      PROA  
ATOM   3544  CB  TYR P 261       5.885  32.145 -26.375  0.00  0.00      PROA  
ATOM   3545  HB1 TYR P 261       5.275  32.785 -25.703  0.00  0.00      PROA  
ATOM   3546  HB2 TYR P 261       5.851  32.587 -27.394  0.00  0.00      PROA  
ATOM   3547  CG  TYR P 261       7.311  32.142 -25.864  0.00  0.00      PROA  
ATOM   3548  CD1 TYR P 261       8.369  31.780 -26.705  0.00  0.00      PROA  
ATOM   3549  HD1 TYR P 261       8.138  31.486 -27.718  0.00  0.00      PROA  
ATOM   3550  CE1 TYR P 261       9.621  31.685 -26.170  0.00  0.00      PROA  
ATOM   3551  HE1 TYR P 261      10.437  31.552 -26.864  0.00  0.00      PROA  
ATOM   3552  CZ  TYR P 261       9.866  31.923 -24.792  0.00  0.00      PROA  
ATOM   3553  OH  TYR P 261      11.177  31.803 -24.235  0.00  0.00      PROA  
ATOM   3554  HH  TYR P 261      11.902  31.700 -24.855  0.00  0.00      PROA  
ATOM   3555  CD2 TYR P 261       7.581  32.609 -24.602  0.00  0.00      PROA  
ATOM   3556  HD2 TYR P 261       6.786  32.915 -23.940  0.00  0.00      PROA  
ATOM   3557  CE2 TYR P 261       8.814  32.251 -23.960  0.00  0.00      PROA  
ATOM   3558  HE2 TYR P 261       8.989  32.515 -22.928  0.00  0.00      PROA  
ATOM   3559  C   TYR P 261       5.965  29.707 -25.437  0.00  0.00      PROA  
ATOM   3560  O   TYR P 261       6.889  28.959 -25.750  0.00  0.00      PROA  
ATOM   3561  N   GLU P 262       5.451  29.636 -24.174  0.00  0.00      PROA  
ATOM   3562  HN  GLU P 262       4.635  30.069 -23.799  0.00  0.00      PROA  
ATOM   3563  CA  GLU P 262       5.925  28.738 -23.127  0.00  0.00      PROA  
ATOM   3564  HA  GLU P 262       7.004  28.694 -23.139  0.00  0.00      PROA  
ATOM   3565  CB  GLU P 262       5.747  29.233 -21.697  0.00  0.00      PROA  
ATOM   3566  HB1 GLU P 262       5.956  28.471 -20.916  0.00  0.00      PROA  
ATOM   3567  HB2 GLU P 262       4.721  29.633 -21.549  0.00  0.00      PROA  
ATOM   3568  CG  GLU P 262       6.702  30.456 -21.399  0.00  0.00      PROA  
ATOM   3569  HG1 GLU P 262       6.656  31.187 -22.235  0.00  0.00      PROA  
ATOM   3570  HG2 GLU P 262       7.708  29.986 -21.427  0.00  0.00      PROA  
ATOM   3571  CD  GLU P 262       6.427  31.186 -20.141  0.00  0.00      PROA  
ATOM   3572  OE1 GLU P 262       5.562  30.699 -19.322  0.00  0.00      PROA  
ATOM   3573  OE2 GLU P 262       7.055  32.217 -19.903  0.00  0.00      PROA  
ATOM   3574  C   GLU P 262       5.631  27.262 -23.395  0.00  0.00      PROA  
ATOM   3575  O   GLU P 262       6.559  26.541 -23.252  0.00  0.00      PROA  
ATOM   3576  N   LYS P 263       4.420  26.980 -23.860  0.00  0.00      PROA  
ATOM   3577  HN  LYS P 263       3.793  27.723 -24.082  0.00  0.00      PROA  
ATOM   3578  CA  LYS P 263       3.949  25.627 -24.272  0.00  0.00      PROA  
ATOM   3579  HA  LYS P 263       4.139  24.898 -23.498  0.00  0.00      PROA  
ATOM   3580  CB  LYS P 263       2.428  25.681 -24.556  0.00  0.00      PROA  
ATOM   3581  HB1 LYS P 263       2.125  24.789 -25.146  0.00  0.00      PROA  
ATOM   3582  HB2 LYS P 263       2.118  26.460 -25.285  0.00  0.00      PROA  
ATOM   3583  CG  LYS P 263       1.588  25.868 -23.302  0.00  0.00      PROA  
ATOM   3584  HG1 LYS P 263       2.008  26.682 -22.674  0.00  0.00      PROA  
ATOM   3585  HG2 LYS P 263       1.567  24.990 -22.621  0.00  0.00      PROA  
ATOM   3586  CD  LYS P 263       0.149  26.151 -23.657  0.00  0.00      PROA  
ATOM   3587  HD1 LYS P 263      -0.140  25.332 -24.350  0.00  0.00      PROA  
ATOM   3588  HD2 LYS P 263      -0.064  27.175 -24.033  0.00  0.00      PROA  
ATOM   3589  CE  LYS P 263      -0.831  25.966 -22.404  0.00  0.00      PROA  
ATOM   3590  HE1 LYS P 263      -0.602  26.638 -21.550  0.00  0.00      PROA  
ATOM   3591  HE2 LYS P 263      -0.684  24.946 -21.989  0.00  0.00      PROA  
ATOM   3592  NZ  LYS P 263      -2.211  26.183 -22.835  0.00  0.00      PROA  
ATOM   3593  HZ1 LYS P 263      -2.829  26.198 -21.999  0.00  0.00      PROA  
ATOM   3594  HZ2 LYS P 263      -2.476  25.399 -23.466  0.00  0.00      PROA  
ATOM   3595  HZ3 LYS P 263      -2.428  27.055 -23.359  0.00  0.00      PROA  
ATOM   3596  C   LYS P 263       4.821  25.124 -25.417  0.00  0.00      PROA  
ATOM   3597  O   LYS P 263       5.470  24.099 -25.263  0.00  0.00      PROA  
ATOM   3598  N   GLU P 264       4.976  25.922 -26.537  0.00  0.00      PROA  
ATOM   3599  HN  GLU P 264       4.493  26.793 -26.588  0.00  0.00      PROA  
ATOM   3600  CA  GLU P 264       5.874  25.713 -27.592  0.00  0.00      PROA  
ATOM   3601  HA  GLU P 264       5.523  24.827 -28.099  0.00  0.00      PROA  
ATOM   3602  CB  GLU P 264       5.972  26.892 -28.597  0.00  0.00      PROA  
ATOM   3603  HB1 GLU P 264       6.397  27.664 -27.920  0.00  0.00      PROA  
ATOM   3604  HB2 GLU P 264       4.948  27.221 -28.874  0.00  0.00      PROA  
ATOM   3605  CG  GLU P 264       6.893  26.612 -29.827  0.00  0.00      PROA  
ATOM   3606  HG1 GLU P 264       6.437  25.687 -30.240  0.00  0.00      PROA  
ATOM   3607  HG2 GLU P 264       7.929  26.286 -29.592  0.00  0.00      PROA  
ATOM   3608  CD  GLU P 264       6.889  27.669 -30.867  0.00  0.00      PROA  
ATOM   3609  OE1 GLU P 264       6.202  27.506 -31.924  0.00  0.00      PROA  
ATOM   3610  OE2 GLU P 264       7.831  28.514 -30.778  0.00  0.00      PROA  
ATOM   3611  C   GLU P 264       7.321  25.357 -27.111  0.00  0.00      PROA  
ATOM   3612  O   GLU P 264       7.901  24.321 -27.552  0.00  0.00      PROA  
ATOM   3613  N   TYR P 265       7.913  26.205 -26.275  0.00  0.00      PROA  
ATOM   3614  HN  TYR P 265       7.397  26.969 -25.897  0.00  0.00      PROA  
ATOM   3615  CA  TYR P 265       9.304  26.285 -25.883  0.00  0.00      PROA  
ATOM   3616  HA  TYR P 265       9.992  26.410 -26.706  0.00  0.00      PROA  
ATOM   3617  CB  TYR P 265       9.502  27.611 -25.022  0.00  0.00      PROA  
ATOM   3618  HB1 TYR P 265       8.960  27.554 -24.054  0.00  0.00      PROA  
ATOM   3619  HB2 TYR P 265       8.989  28.489 -25.469  0.00  0.00      PROA  
ATOM   3620  CG  TYR P 265      10.961  27.917 -24.672  0.00  0.00      PROA  
ATOM   3621  CD1 TYR P 265      11.912  28.111 -25.702  0.00  0.00      PROA  
ATOM   3622  HD1 TYR P 265      11.519  28.179 -26.705  0.00  0.00      PROA  
ATOM   3623  CE1 TYR P 265      13.290  28.261 -25.425  0.00  0.00      PROA  
ATOM   3624  HE1 TYR P 265      13.913  28.533 -26.264  0.00  0.00      PROA  
ATOM   3625  CZ  TYR P 265      13.645  28.352 -24.095  0.00  0.00      PROA  
ATOM   3626  OH  TYR P 265      14.974  28.627 -23.909  0.00  0.00      PROA  
ATOM   3627  HH  TYR P 265      15.306  28.975 -24.740  0.00  0.00      PROA  
ATOM   3628  CD2 TYR P 265      11.398  27.961 -23.359  0.00  0.00      PROA  
ATOM   3629  HD2 TYR P 265      10.610  27.769 -22.646  0.00  0.00      PROA  
ATOM   3630  CE2 TYR P 265      12.738  28.246 -23.055  0.00  0.00      PROA  
ATOM   3631  HE2 TYR P 265      12.938  28.474 -22.018  0.00  0.00      PROA  
ATOM   3632  C   TYR P 265       9.759  25.128 -25.071  0.00  0.00      PROA  
ATOM   3633  O   TYR P 265      10.772  24.497 -25.344  0.00  0.00      PROA  
ATOM   3634  N   ILE P 266       8.986  24.790 -24.050  0.00  0.00      PROA  
ATOM   3635  HN  ILE P 266       8.207  25.407 -23.971  0.00  0.00      PROA  
ATOM   3636  CA  ILE P 266       9.035  23.586 -23.295  0.00  0.00      PROA  
ATOM   3637  HA  ILE P 266       9.957  23.546 -22.735  0.00  0.00      PROA  
ATOM   3638  CB  ILE P 266       7.868  23.735 -22.238  0.00  0.00      PROA  
ATOM   3639  HB  ILE P 266       6.911  23.940 -22.764  0.00  0.00      PROA  
ATOM   3640  CG2 ILE P 266       7.576  22.370 -21.450  0.00  0.00      PROA  
ATOM   3641 HG21 ILE P 266       8.451  22.031 -20.855  0.00  0.00      PROA  
ATOM   3642 HG22 ILE P 266       7.414  21.715 -22.332  0.00  0.00      PROA  
ATOM   3643 HG23 ILE P 266       6.663  22.502 -20.831  0.00  0.00      PROA  
ATOM   3644  CG1 ILE P 266       8.262  24.962 -21.312  0.00  0.00      PROA  
ATOM   3645 HG11 ILE P 266       7.330  25.200 -20.755  0.00  0.00      PROA  
ATOM   3646 HG12 ILE P 266       8.469  25.947 -21.782  0.00  0.00      PROA  
ATOM   3647  CD  ILE P 266       9.422  24.707 -20.255  0.00  0.00      PROA  
ATOM   3648  HD1 ILE P 266      10.463  24.677 -20.643  0.00  0.00      PROA  
ATOM   3649  HD2 ILE P 266       9.228  23.779 -19.677  0.00  0.00      PROA  
ATOM   3650  HD3 ILE P 266       9.379  25.631 -19.639  0.00  0.00      PROA  
ATOM   3651  C   ILE P 266       8.845  22.342 -24.078  0.00  0.00      PROA  
ATOM   3652  O   ILE P 266       9.565  21.342 -23.944  0.00  0.00      PROA  
ATOM   3653  N   LEU P 267       7.839  22.372 -24.973  0.00  0.00      PROA  
ATOM   3654  HN  LEU P 267       7.229  23.148 -25.115  0.00  0.00      PROA  
ATOM   3655  CA  LEU P 267       7.554  21.158 -25.786  0.00  0.00      PROA  
ATOM   3656  HA  LEU P 267       7.635  20.330 -25.096  0.00  0.00      PROA  
ATOM   3657  CB  LEU P 267       6.107  21.169 -26.306  0.00  0.00      PROA  
ATOM   3658  HB1 LEU P 267       5.797  22.047 -26.911  0.00  0.00      PROA  
ATOM   3659  HB2 LEU P 267       5.436  21.238 -25.424  0.00  0.00      PROA  
ATOM   3660  CG  LEU P 267       5.699  19.989 -27.063  0.00  0.00      PROA  
ATOM   3661  HG  LEU P 267       6.456  19.808 -27.856  0.00  0.00      PROA  
ATOM   3662  CD1 LEU P 267       5.617  18.690 -26.238  0.00  0.00      PROA  
ATOM   3663 HD11 LEU P 267       6.612  18.415 -25.827  0.00  0.00      PROA  
ATOM   3664 HD12 LEU P 267       5.378  17.841 -26.913  0.00  0.00      PROA  
ATOM   3665 HD13 LEU P 267       4.942  18.744 -25.356  0.00  0.00      PROA  
ATOM   3666  CD2 LEU P 267       4.250  20.210 -27.676  0.00  0.00      PROA  
ATOM   3667 HD21 LEU P 267       3.821  19.310 -28.166  0.00  0.00      PROA  
ATOM   3668 HD22 LEU P 267       4.276  20.968 -28.488  0.00  0.00      PROA  
ATOM   3669 HD23 LEU P 267       3.545  20.608 -26.915  0.00  0.00      PROA  
ATOM   3670  C   LEU P 267       8.630  20.821 -26.831  0.00  0.00      PROA  
ATOM   3671  O   LEU P 267       9.051  19.715 -26.967  0.00  0.00      PROA  
ATOM   3672  N   SER P 268       9.247  21.892 -27.476  0.00  0.00      PROA  
ATOM   3673  HN  SER P 268       8.870  22.799 -27.307  0.00  0.00      PROA  
ATOM   3674  CA  SER P 268      10.464  21.806 -28.341  0.00  0.00      PROA  
ATOM   3675  HA  SER P 268      10.217  21.094 -29.115  0.00  0.00      PROA  
ATOM   3676  CB  SER P 268      10.693  23.095 -29.154  0.00  0.00      PROA  
ATOM   3677  HB1 SER P 268       9.886  23.124 -29.918  0.00  0.00      PROA  
ATOM   3678  HB2 SER P 268      11.604  23.017 -29.785  0.00  0.00      PROA  
ATOM   3679  OG  SER P 268      10.668  24.350 -28.471  0.00  0.00      PROA  
ATOM   3680  HG1 SER P 268       9.824  24.775 -28.642  0.00  0.00      PROA  
ATOM   3681  C   SER P 268      11.703  21.286 -27.671  0.00  0.00      PROA  
ATOM   3682  O   SER P 268      12.533  20.530 -28.240  0.00  0.00      PROA  
ATOM   3683  N   SER P 269      11.902  21.731 -26.383  0.00  0.00      PROA  
ATOM   3684  HN  SER P 269      11.389  22.506 -26.022  0.00  0.00      PROA  
ATOM   3685  CA  SER P 269      12.974  21.297 -25.479  0.00  0.00      PROA  
ATOM   3686  HA  SER P 269      13.916  21.292 -26.006  0.00  0.00      PROA  
ATOM   3687  CB  SER P 269      13.045  21.988 -24.164  0.00  0.00      PROA  
ATOM   3688  HB1 SER P 269      13.984  21.659 -23.670  0.00  0.00      PROA  
ATOM   3689  HB2 SER P 269      12.227  21.874 -23.421  0.00  0.00      PROA  
ATOM   3690  OG  SER P 269      13.228  23.417 -24.345  0.00  0.00      PROA  
ATOM   3691  HG1 SER P 269      12.441  23.779 -24.758  0.00  0.00      PROA  
ATOM   3692  C   SER P 269      12.742  19.881 -25.156  0.00  0.00      PROA  
ATOM   3693  O   SER P 269      13.703  19.127 -24.979  0.00  0.00      PROA  
ATOM   3694  N   LEU P 270      11.557  19.474 -24.859  0.00  0.00      PROA  
ATOM   3695  HN  LEU P 270      10.825  20.151 -24.822  0.00  0.00      PROA  
ATOM   3696  CA  LEU P 270      11.209  18.026 -24.567  0.00  0.00      PROA  
ATOM   3697  HA  LEU P 270      11.865  17.753 -23.754  0.00  0.00      PROA  
ATOM   3698  CB  LEU P 270       9.643  17.903 -24.272  0.00  0.00      PROA  
ATOM   3699  HB1 LEU P 270       9.044  18.332 -25.104  0.00  0.00      PROA  
ATOM   3700  HB2 LEU P 270       9.498  18.535 -23.370  0.00  0.00      PROA  
ATOM   3701  CG  LEU P 270       9.147  16.495 -23.920  0.00  0.00      PROA  
ATOM   3702  HG  LEU P 270       9.443  15.745 -24.684  0.00  0.00      PROA  
ATOM   3703  CD1 LEU P 270       9.714  16.062 -22.551  0.00  0.00      PROA  
ATOM   3704 HD11 LEU P 270       9.274  16.757 -21.804  0.00  0.00      PROA  
ATOM   3705 HD12 LEU P 270      10.803  16.231 -22.417  0.00  0.00      PROA  
ATOM   3706 HD13 LEU P 270       9.404  15.043 -22.237  0.00  0.00      PROA  
ATOM   3707  CD2 LEU P 270       7.604  16.424 -23.867  0.00  0.00      PROA  
ATOM   3708 HD21 LEU P 270       7.092  16.511 -24.849  0.00  0.00      PROA  
ATOM   3709 HD22 LEU P 270       7.228  17.219 -23.189  0.00  0.00      PROA  
ATOM   3710 HD23 LEU P 270       7.369  15.418 -23.460  0.00  0.00      PROA  
ATOM   3711  C   LEU P 270      11.418  17.165 -25.766  0.00  0.00      PROA  
ATOM   3712  O   LEU P 270      12.070  16.102 -25.646  0.00  0.00      PROA  
ATOM   3713  N   ARG P 271      10.873  17.562 -26.983  0.00  0.00      PROA  
ATOM   3714  HN  ARG P 271      10.416  18.438 -27.115  0.00  0.00      PROA  
ATOM   3715  CA  ARG P 271      11.029  16.628 -28.137  0.00  0.00      PROA  
ATOM   3716  HA  ARG P 271      10.733  15.616 -27.903  0.00  0.00      PROA  
ATOM   3717  CB  ARG P 271      10.255  17.153 -29.371  0.00  0.00      PROA  
ATOM   3718  HB1 ARG P 271      10.556  16.445 -30.172  0.00  0.00      PROA  
ATOM   3719  HB2 ARG P 271      10.565  18.165 -29.709  0.00  0.00      PROA  
ATOM   3720  CG  ARG P 271       8.700  17.057 -29.390  0.00  0.00      PROA  
ATOM   3721  HG1 ARG P 271       8.321  17.600 -30.282  0.00  0.00      PROA  
ATOM   3722  HG2 ARG P 271       8.338  17.829 -28.678  0.00  0.00      PROA  
ATOM   3723  CD  ARG P 271       8.090  15.715 -29.045  0.00  0.00      PROA  
ATOM   3724  HD1 ARG P 271       8.653  15.451 -28.125  0.00  0.00      PROA  
ATOM   3725  HD2 ARG P 271       8.120  14.991 -29.887  0.00  0.00      PROA  
ATOM   3726  NE  ARG P 271       6.620  15.928 -28.753  0.00  0.00      PROA  
ATOM   3727  HE  ARG P 271       6.170  16.692 -29.216  0.00  0.00      PROA  
ATOM   3728  CZ  ARG P 271       5.929  15.182 -27.873  0.00  0.00      PROA  
ATOM   3729  NH1 ARG P 271       4.676  15.538 -27.696  0.00  0.00      PROA  
ATOM   3730 HH11 ARG P 271       4.172  16.135 -28.320  0.00  0.00      PROA  
ATOM   3731 HH12 ARG P 271       4.256  14.895 -27.056  0.00  0.00      PROA  
ATOM   3732  NH2 ARG P 271       6.393  14.289 -27.098  0.00  0.00      PROA  
ATOM   3733 HH21 ARG P 271       7.177  13.838 -27.525  0.00  0.00      PROA  
ATOM   3734 HH22 ARG P 271       5.715  13.622 -26.789  0.00  0.00      PROA  
ATOM   3735  C   ARG P 271      12.499  16.342 -28.565  0.00  0.00      PROA  
ATOM   3736  O   ARG P 271      12.889  15.226 -28.833  0.00  0.00      PROA  
ATOM   3737  N   ASN P 272      13.414  17.361 -28.601  0.00  0.00      PROA  
ATOM   3738  HN  ASN P 272      13.053  18.289 -28.579  0.00  0.00      PROA  
ATOM   3739  CA  ASN P 272      14.812  17.121 -28.891  0.00  0.00      PROA  
ATOM   3740  HA  ASN P 272      14.983  16.623 -29.834  0.00  0.00      PROA  
ATOM   3741  CB  ASN P 272      15.685  18.450 -28.896  0.00  0.00      PROA  
ATOM   3742  HB1 ASN P 272      16.755  18.193 -29.049  0.00  0.00      PROA  
ATOM   3743  HB2 ASN P 272      15.490  18.914 -27.905  0.00  0.00      PROA  
ATOM   3744  CG  ASN P 272      15.250  19.327 -30.038  0.00  0.00      PROA  
ATOM   3745  OD1 ASN P 272      14.497  18.936 -30.957  0.00  0.00      PROA  
ATOM   3746  ND2 ASN P 272      15.828  20.501 -30.109  0.00  0.00      PROA  
ATOM   3747 HD21 ASN P 272      15.821  21.036 -30.954  0.00  0.00      PROA  
ATOM   3748 HD22 ASN P 272      16.496  20.815 -29.434  0.00  0.00      PROA  
ATOM   3749  C   ASN P 272      15.445  16.125 -27.836  0.00  0.00      PROA  
ATOM   3750  O   ASN P 272      16.102  15.107 -28.184  0.00  0.00      PROA  
ATOM   3751  N   GLN P 273      15.115  16.306 -26.530  0.00  0.00      PROA  
ATOM   3752  HN  GLN P 273      14.478  17.042 -26.316  0.00  0.00      PROA  
ATOM   3753  CA  GLN P 273      15.612  15.372 -25.517  0.00  0.00      PROA  
ATOM   3754  HA  GLN P 273      16.689  15.380 -25.594  0.00  0.00      PROA  
ATOM   3755  CB  GLN P 273      15.242  15.874 -24.155  0.00  0.00      PROA  
ATOM   3756  HB1 GLN P 273      15.481  15.114 -23.380  0.00  0.00      PROA  
ATOM   3757  HB2 GLN P 273      14.153  16.034 -24.004  0.00  0.00      PROA  
ATOM   3758  CG  GLN P 273      16.066  17.161 -23.938  0.00  0.00      PROA  
ATOM   3759  HG1 GLN P 273      15.811  17.836 -24.782  0.00  0.00      PROA  
ATOM   3760  HG2 GLN P 273      17.167  17.041 -24.027  0.00  0.00      PROA  
ATOM   3761  CD  GLN P 273      15.684  17.704 -22.562  0.00  0.00      PROA  
ATOM   3762  OE1 GLN P 273      16.420  17.498 -21.573  0.00  0.00      PROA  
ATOM   3763  NE2 GLN P 273      14.455  18.207 -22.382  0.00  0.00      PROA  
ATOM   3764 HE21 GLN P 273      14.422  18.865 -21.629  0.00  0.00      PROA  
ATOM   3765 HE22 GLN P 273      13.817  18.308 -23.146  0.00  0.00      PROA  
ATOM   3766  C   GLN P 273      15.172  13.910 -25.743  0.00  0.00      PROA  
ATOM   3767  O   GLN P 273      15.861  12.884 -25.635  0.00  0.00      PROA  
ATOM   3768  N   LEU P 274      13.845  13.785 -26.068  0.00  0.00      PROA  
ATOM   3769  HN  LEU P 274      13.219  14.548 -26.210  0.00  0.00      PROA  
ATOM   3770  CA  LEU P 274      13.179  12.594 -26.301  0.00  0.00      PROA  
ATOM   3771  HA  LEU P 274      13.528  11.823 -25.630  0.00  0.00      PROA  
ATOM   3772  CB  LEU P 274      11.744  12.701 -25.916  0.00  0.00      PROA  
ATOM   3773  HB1 LEU P 274      11.111  11.880 -26.316  0.00  0.00      PROA  
ATOM   3774  HB2 LEU P 274      11.252  13.551 -26.435  0.00  0.00      PROA  
ATOM   3775  CG  LEU P 274      11.311  12.878 -24.406  0.00  0.00      PROA  
ATOM   3776  HG  LEU P 274      11.511  13.923 -24.087  0.00  0.00      PROA  
ATOM   3777  CD1 LEU P 274       9.895  12.438 -24.178  0.00  0.00      PROA  
ATOM   3778 HD11 LEU P 274       9.177  12.556 -25.018  0.00  0.00      PROA  
ATOM   3779 HD12 LEU P 274       9.428  12.729 -23.213  0.00  0.00      PROA  
ATOM   3780 HD13 LEU P 274       9.917  11.327 -24.204  0.00  0.00      PROA  
ATOM   3781  CD2 LEU P 274      12.147  12.085 -23.403  0.00  0.00      PROA  
ATOM   3782 HD21 LEU P 274      11.527  12.135 -22.482  0.00  0.00      PROA  
ATOM   3783 HD22 LEU P 274      13.060  12.673 -23.166  0.00  0.00      PROA  
ATOM   3784 HD23 LEU P 274      12.315  11.037 -23.729  0.00  0.00      PROA  
ATOM   3785  C   LEU P 274      13.406  12.106 -27.750  0.00  0.00      PROA  
ATOM   3786  O   LEU P 274      13.012  11.014 -28.113  0.00  0.00      PROA  
ATOM   3787  N   SER P 275      14.276  12.726 -28.586  0.00  0.00      PROA  
ATOM   3788  HN  SER P 275      14.625  13.628 -28.341  0.00  0.00      PROA  
ATOM   3789  CA  SER P 275      14.615  12.214 -29.918  0.00  0.00      PROA  
ATOM   3790  HA  SER P 275      13.920  11.469 -30.279  0.00  0.00      PROA  
ATOM   3791  CB  SER P 275      14.487  13.328 -30.960  0.00  0.00      PROA  
ATOM   3792  HB1 SER P 275      15.222  14.150 -30.821  0.00  0.00      PROA  
ATOM   3793  HB2 SER P 275      13.541  13.903 -30.871  0.00  0.00      PROA  
ATOM   3794  OG  SER P 275      14.769  12.874 -32.259  0.00  0.00      PROA  
ATOM   3795  HG1 SER P 275      15.651  12.507 -32.169  0.00  0.00      PROA  
ATOM   3796  C   SER P 275      15.920  11.622 -29.918  0.00  0.00      PROA  
ATOM   3797  O   SER P 275      16.187  11.006 -30.961  0.00  0.00      PROA  
ATOM   3798  N   SER P 276      16.747  11.813 -28.900  0.00  0.00      PROA  
ATOM   3799  HN  SER P 276      16.440  12.444 -28.193  0.00  0.00      PROA  
ATOM   3800  CA  SER P 276      17.962  11.034 -28.437  0.00  0.00      PROA  
ATOM   3801  HA  SER P 276      18.740  11.595 -28.934  0.00  0.00      PROA  
ATOM   3802  CB  SER P 276      18.285  11.309 -26.913  0.00  0.00      PROA  
ATOM   3803  HB1 SER P 276      17.519  10.884 -26.229  0.00  0.00      PROA  
ATOM   3804  HB2 SER P 276      18.191  12.410 -26.807  0.00  0.00      PROA  
ATOM   3805  OG  SER P 276      19.555  10.821 -26.419  0.00  0.00      PROA  
ATOM   3806  HG1 SER P 276      20.166  11.319 -26.966  0.00  0.00      PROA  
ATOM   3807  C   SER P 276      18.086   9.567 -28.756  0.00  0.00      PROA  
ATOM   3808  O   SER P 276      17.096   8.771 -28.729  0.00  0.00      PROA  
ATOM   3809  N   GLN P 277      19.256   9.097 -29.061  0.00  0.00      PROA  
ATOM   3810  HN  GLN P 277      20.057   9.663 -29.237  0.00  0.00      PROA  
ATOM   3811  CA  GLN P 277      19.649   7.704 -29.280  0.00  0.00      PROA  
ATOM   3812  HA  GLN P 277      18.777   7.074 -29.183  0.00  0.00      PROA  
ATOM   3813  CB  GLN P 277      20.251   7.596 -30.679  0.00  0.00      PROA  
ATOM   3814  HB1 GLN P 277      20.753   6.616 -30.827  0.00  0.00      PROA  
ATOM   3815  HB2 GLN P 277      21.028   8.380 -30.804  0.00  0.00      PROA  
ATOM   3816  CG  GLN P 277      19.300   7.750 -31.937  0.00  0.00      PROA  
ATOM   3817  HG1 GLN P 277      19.889   7.558 -32.859  0.00  0.00      PROA  
ATOM   3818  HG2 GLN P 277      19.068   8.836 -31.956  0.00  0.00      PROA  
ATOM   3819  CD  GLN P 277      18.097   6.821 -31.897  0.00  0.00      PROA  
ATOM   3820  OE1 GLN P 277      18.230   5.653 -31.588  0.00  0.00      PROA  
ATOM   3821  NE2 GLN P 277      16.895   7.349 -32.163  0.00  0.00      PROA  
ATOM   3822 HE21 GLN P 277      16.088   6.843 -31.858  0.00  0.00      PROA  
ATOM   3823 HE22 GLN P 277      16.851   8.198 -32.689  0.00  0.00      PROA  
ATOM   3824  C   GLN P 277      20.718   7.179 -28.208  0.00  0.00      PROA  
ATOM   3825  O   GLN P 277      20.980   6.014 -28.238  0.00  0.00      PROA  
ATOM   3826  N   LYS P 278      21.070   7.992 -27.138  0.00  0.00      PROA  
ATOM   3827  HN  LYS P 278      20.573   8.854 -27.075  0.00  0.00      PROA  
ATOM   3828  CA  LYS P 278      21.786   7.584 -25.916  0.00  0.00      PROA  
ATOM   3829  HA  LYS P 278      22.537   6.880 -26.242  0.00  0.00      PROA  
ATOM   3830  CB  LYS P 278      22.573   8.789 -25.304  0.00  0.00      PROA  
ATOM   3831  HB1 LYS P 278      23.104   8.522 -24.365  0.00  0.00      PROA  
ATOM   3832  HB2 LYS P 278      21.812   9.540 -25.002  0.00  0.00      PROA  
ATOM   3833  CG  LYS P 278      23.672   9.428 -26.159  0.00  0.00      PROA  
ATOM   3834  HG1 LYS P 278      23.885  10.418 -25.702  0.00  0.00      PROA  
ATOM   3835  HG2 LYS P 278      23.337   9.542 -27.212  0.00  0.00      PROA  
ATOM   3836  CD  LYS P 278      25.001   8.655 -26.185  0.00  0.00      PROA  
ATOM   3837  HD1 LYS P 278      24.873   7.663 -26.668  0.00  0.00      PROA  
ATOM   3838  HD2 LYS P 278      25.304   8.472 -25.132  0.00  0.00      PROA  
ATOM   3839  CE  LYS P 278      26.152   9.367 -26.824  0.00  0.00      PROA  
ATOM   3840  HE1 LYS P 278      26.250  10.247 -26.153  0.00  0.00      PROA  
ATOM   3841  HE2 LYS P 278      25.947   9.593 -27.892  0.00  0.00      PROA  
ATOM   3842  NZ  LYS P 278      27.331   8.556 -26.658  0.00  0.00      PROA  
ATOM   3843  HZ1 LYS P 278      27.620   8.303 -25.692  0.00  0.00      PROA  
ATOM   3844  HZ2 LYS P 278      28.236   8.812 -27.103  0.00  0.00      PROA  
ATOM   3845  HZ3 LYS P 278      27.207   7.628 -27.111  0.00  0.00      PROA  
ATOM   3846  C   LYS P 278      21.044   6.658 -24.930  0.00  0.00      PROA  
ATOM   3847  O   LYS P 278      19.827   6.801 -24.709  0.00  0.00      PROA  
ATOM   3848  N   SER P 279      21.653   5.609 -24.501  0.00  0.00      PROA  
ATOM   3849  HN  SER P 279      22.604   5.503 -24.781  0.00  0.00      PROA  
ATOM   3850  CA  SER P 279      21.050   4.584 -23.630  0.00  0.00      PROA  
ATOM   3851  HA  SER P 279      20.199   4.272 -24.216  0.00  0.00      PROA  
ATOM   3852  CB  SER P 279      21.952   3.414 -23.211  0.00  0.00      PROA  
ATOM   3853  HB1 SER P 279      22.819   3.728 -22.592  0.00  0.00      PROA  
ATOM   3854  HB2 SER P 279      22.358   2.883 -24.099  0.00  0.00      PROA  
ATOM   3855  OG  SER P 279      21.394   2.284 -22.604  0.00  0.00      PROA  
ATOM   3856  HG1 SER P 279      21.160   2.512 -21.702  0.00  0.00      PROA  
ATOM   3857  C   SER P 279      20.450   5.005 -22.310  0.00  0.00      PROA  
ATOM   3858  O   SER P 279      20.934   5.901 -21.597  0.00  0.00      PROA  
ATOM   3859  N   VAL P 280      19.235   4.461 -22.044  0.00  0.00      PROA  
ATOM   3860  HN  VAL P 280      18.921   3.887 -22.796  0.00  0.00      PROA  
ATOM   3861  CA  VAL P 280      18.202   4.988 -21.120  0.00  0.00      PROA  
ATOM   3862  HA  VAL P 280      18.123   6.038 -21.360  0.00  0.00      PROA  
ATOM   3863  CB  VAL P 280      16.829   4.453 -21.500  0.00  0.00      PROA  
ATOM   3864  HB  VAL P 280      16.753   3.348 -21.592  0.00  0.00      PROA  
ATOM   3865  CG1 VAL P 280      15.701   4.749 -20.487  0.00  0.00      PROA  
ATOM   3866 HG11 VAL P 280      15.198   5.725 -20.661  0.00  0.00      PROA  
ATOM   3867 HG12 VAL P 280      16.048   4.734 -19.431  0.00  0.00      PROA  
ATOM   3868 HG13 VAL P 280      14.871   4.012 -20.529  0.00  0.00      PROA  
ATOM   3869  CG2 VAL P 280      16.448   5.169 -22.772  0.00  0.00      PROA  
ATOM   3870 HG21 VAL P 280      15.512   4.769 -23.218  0.00  0.00      PROA  
ATOM   3871 HG22 VAL P 280      17.184   4.986 -23.584  0.00  0.00      PROA  
ATOM   3872 HG23 VAL P 280      16.295   6.258 -22.616  0.00  0.00      PROA  
ATOM   3873  C   VAL P 280      18.526   5.026 -19.605  0.00  0.00      PROA  
ATOM   3874  O   VAL P 280      18.423   6.078 -18.962  0.00  0.00      PROA  
ATOM   3875  N   PRO P 281      18.922   3.913 -18.976  0.00  0.00      PROA  
ATOM   3876  CD  PRO P 281      18.742   2.574 -19.528  0.00  0.00      PROA  
ATOM   3877  HD1 PRO P 281      19.451   2.355 -20.354  0.00  0.00      PROA  
ATOM   3878  HD2 PRO P 281      17.701   2.371 -19.859  0.00  0.00      PROA  
ATOM   3879  CA  PRO P 281      19.173   3.869 -17.460  0.00  0.00      PROA  
ATOM   3880  HA  PRO P 281      18.573   4.570 -16.898  0.00  0.00      PROA  
ATOM   3881  CB  PRO P 281      18.658   2.487 -17.102  0.00  0.00      PROA  
ATOM   3882  HB1 PRO P 281      17.560   2.618 -16.995  0.00  0.00      PROA  
ATOM   3883  HB2 PRO P 281      18.973   2.068 -16.123  0.00  0.00      PROA  
ATOM   3884  CG  PRO P 281      19.111   1.680 -18.389  0.00  0.00      PROA  
ATOM   3885  HG1 PRO P 281      20.216   1.577 -18.435  0.00  0.00      PROA  
ATOM   3886  HG2 PRO P 281      18.559   0.722 -18.505  0.00  0.00      PROA  
ATOM   3887  C   PRO P 281      20.559   4.151 -17.022  0.00  0.00      PROA  
ATOM   3888  O   PRO P 281      21.174   3.335 -16.343  0.00  0.00      PROA  
ATOM   3889  N   TRP P 282      21.110   5.264 -17.515  0.00  0.00      PROA  
ATOM   3890  HN  TRP P 282      20.533   5.878 -18.048  0.00  0.00      PROA  
ATOM   3891  CA  TRP P 282      22.521   5.556 -17.487  0.00  0.00      PROA  
ATOM   3892  HA  TRP P 282      22.949   4.649 -17.888  0.00  0.00      PROA  
ATOM   3893  CB  TRP P 282      22.887   6.819 -18.338  0.00  0.00      PROA  
ATOM   3894  HB1 TRP P 282      22.270   7.688 -18.026  0.00  0.00      PROA  
ATOM   3895  HB2 TRP P 282      22.606   6.613 -19.393  0.00  0.00      PROA  
ATOM   3896  CG  TRP P 282      24.309   7.199 -18.171  0.00  0.00      PROA  
ATOM   3897  CD1 TRP P 282      24.762   8.475 -17.826  0.00  0.00      PROA  
ATOM   3898  HD1 TRP P 282      24.246   9.404 -17.635  0.00  0.00      PROA  
ATOM   3899  NE1 TRP P 282      26.136   8.479 -17.843  0.00  0.00      PROA  
ATOM   3900  HE1 TRP P 282      26.703   9.260 -17.982  0.00  0.00      PROA  
ATOM   3901  CE2 TRP P 282      26.577   7.213 -18.226  0.00  0.00      PROA  
ATOM   3902  CD2 TRP P 282      25.443   6.369 -18.342  0.00  0.00      PROA  
ATOM   3903  CE3 TRP P 282      25.585   4.941 -18.640  0.00  0.00      PROA  
ATOM   3904  HE3 TRP P 282      24.728   4.305 -18.803  0.00  0.00      PROA  
ATOM   3905  CZ3 TRP P 282      26.948   4.488 -18.878  0.00  0.00      PROA  
ATOM   3906  HZ3 TRP P 282      27.122   3.493 -19.262  0.00  0.00      PROA  
ATOM   3907  CZ2 TRP P 282      27.833   6.770 -18.303  0.00  0.00      PROA  
ATOM   3908  HZ2 TRP P 282      28.736   7.345 -18.158  0.00  0.00      PROA  
ATOM   3909  CH2 TRP P 282      27.993   5.405 -18.746  0.00  0.00      PROA  
ATOM   3910  HH2 TRP P 282      29.017   5.116 -18.931  0.00  0.00      PROA  
ATOM   3911  C   TRP P 282      22.965   5.630 -15.995  0.00  0.00      PROA  
ATOM   3912  O   TRP P 282      22.392   6.412 -15.199  0.00  0.00      PROA  
ATOM   3913  N   VAL P 283      24.007   4.831 -15.619  0.00  0.00      PROA  
ATOM   3914  HN  VAL P 283      24.090   4.054 -16.238  0.00  0.00      PROA  
ATOM   3915  CA  VAL P 283      24.735   4.857 -14.327  0.00  0.00      PROA  
ATOM   3916  HA  VAL P 283      24.424   5.747 -13.801  0.00  0.00      PROA  
ATOM   3917  CB  VAL P 283      24.647   3.625 -13.468  0.00  0.00      PROA  
ATOM   3918  HB  VAL P 283      25.295   2.745 -13.673  0.00  0.00      PROA  
ATOM   3919  CG1 VAL P 283      25.156   4.127 -12.087  0.00  0.00      PROA  
ATOM   3920 HG11 VAL P 283      26.257   4.171 -11.949  0.00  0.00      PROA  
ATOM   3921 HG12 VAL P 283      24.671   3.539 -11.278  0.00  0.00      PROA  
ATOM   3922 HG13 VAL P 283      24.685   5.114 -11.890  0.00  0.00      PROA  
ATOM   3923  CG2 VAL P 283      23.159   3.172 -13.440  0.00  0.00      PROA  
ATOM   3924 HG21 VAL P 283      22.963   2.435 -12.632  0.00  0.00      PROA  
ATOM   3925 HG22 VAL P 283      22.844   2.730 -14.410  0.00  0.00      PROA  
ATOM   3926 HG23 VAL P 283      22.485   4.004 -13.143  0.00  0.00      PROA  
ATOM   3927  C   VAL P 283      26.236   5.090 -14.719  0.00  0.00      PROA  
ATOM   3928  O   VAL P 283      26.850   4.146 -15.206  0.00  0.00      PROA  
ATOM   3929  N   PRO P 284      26.784   6.274 -14.568  0.00  0.00      PROA  
ATOM   3930  CD  PRO P 284      26.065   7.441 -14.172  0.00  0.00      PROA  
ATOM   3931  HD1 PRO P 284      25.684   7.373 -13.131  0.00  0.00      PROA  
ATOM   3932  HD2 PRO P 284      25.226   7.822 -14.792  0.00  0.00      PROA  
ATOM   3933  CA  PRO P 284      28.226   6.608 -14.626  0.00  0.00      PROA  
ATOM   3934  HA  PRO P 284      28.520   6.740 -15.657  0.00  0.00      PROA  
ATOM   3935  CB  PRO P 284      28.384   7.869 -13.770  0.00  0.00      PROA  
ATOM   3936  HB1 PRO P 284      29.184   8.615 -13.962  0.00  0.00      PROA  
ATOM   3937  HB2 PRO P 284      28.355   7.557 -12.704  0.00  0.00      PROA  
ATOM   3938  CG  PRO P 284      27.118   8.616 -14.189  0.00  0.00      PROA  
ATOM   3939  HG1 PRO P 284      26.851   9.494 -13.563  0.00  0.00      PROA  
ATOM   3940  HG2 PRO P 284      27.249   9.010 -15.220  0.00  0.00      PROA  
ATOM   3941  C   PRO P 284      29.142   5.615 -14.047  0.00  0.00      PROA  
ATOM   3942  O   PRO P 284      28.786   5.164 -12.946  0.00  0.00      PROA  
ATOM   3943  N   ILE P 285      30.341   5.293 -14.644  0.00  0.00      PROA  
ATOM   3944  HN  ILE P 285      30.589   5.852 -15.431  0.00  0.00      PROA  
ATOM   3945  CA  ILE P 285      31.265   4.182 -14.339  0.00  0.00      PROA  
ATOM   3946  HA  ILE P 285      30.554   3.385 -14.175  0.00  0.00      PROA  
ATOM   3947  CB  ILE P 285      32.154   3.877 -15.517  0.00  0.00      PROA  
ATOM   3948  HB  ILE P 285      32.741   4.817 -15.597  0.00  0.00      PROA  
ATOM   3949  CG2 ILE P 285      33.256   2.813 -15.329  0.00  0.00      PROA  
ATOM   3950 HG21 ILE P 285      34.059   2.917 -16.090  0.00  0.00      PROA  
ATOM   3951 HG22 ILE P 285      32.813   1.798 -15.414  0.00  0.00      PROA  
ATOM   3952 HG23 ILE P 285      33.716   2.826 -14.318  0.00  0.00      PROA  
ATOM   3953  CG1 ILE P 285      31.289   3.483 -16.783  0.00  0.00      PROA  
ATOM   3954 HG11 ILE P 285      30.654   4.334 -17.110  0.00  0.00      PROA  
ATOM   3955 HG12 ILE P 285      30.759   2.524 -16.599  0.00  0.00      PROA  
ATOM   3956  CD  ILE P 285      32.140   3.234 -18.047  0.00  0.00      PROA  
ATOM   3957  HD1 ILE P 285      31.515   3.226 -18.965  0.00  0.00      PROA  
ATOM   3958  HD2 ILE P 285      32.555   2.208 -17.947  0.00  0.00      PROA  
ATOM   3959  HD3 ILE P 285      32.905   4.024 -18.207  0.00  0.00      PROA  
ATOM   3960  C   ILE P 285      31.858   4.223 -12.917  0.00  0.00      PROA  
ATOM   3961  O   ILE P 285      32.260   5.288 -12.361  0.00  0.00      PROA  
ATOM   3962  N   LEU P 286      31.839   3.051 -12.281  0.00  0.00      PROA  
ATOM   3963  HN  LEU P 286      31.454   2.276 -12.775  0.00  0.00      PROA  
ATOM   3964  CA  LEU P 286      32.036   3.013 -10.877  0.00  0.00      PROA  
ATOM   3965  HA  LEU P 286      31.788   3.997 -10.508  0.00  0.00      PROA  
ATOM   3966  CB  LEU P 286      31.130   1.952 -10.158  0.00  0.00      PROA  
ATOM   3967  HB1 LEU P 286      31.440   1.903  -9.093  0.00  0.00      PROA  
ATOM   3968  HB2 LEU P 286      31.470   0.942 -10.472  0.00  0.00      PROA  
ATOM   3969  CG  LEU P 286      29.665   2.040 -10.527  0.00  0.00      PROA  
ATOM   3970  HG  LEU P 286      29.690   2.187 -11.628  0.00  0.00      PROA  
ATOM   3971  CD1 LEU P 286      28.811   0.832 -10.165  0.00  0.00      PROA  
ATOM   3972 HD11 LEU P 286      29.249  -0.099 -10.585  0.00  0.00      PROA  
ATOM   3973 HD12 LEU P 286      27.813   1.008 -10.621  0.00  0.00      PROA  
ATOM   3974 HD13 LEU P 286      28.664   0.787  -9.064  0.00  0.00      PROA  
ATOM   3975  CD2 LEU P 286      29.092   3.330  -9.900  0.00  0.00      PROA  
ATOM   3976 HD21 LEU P 286      28.013   3.504 -10.102  0.00  0.00      PROA  
ATOM   3977 HD22 LEU P 286      29.547   4.251 -10.323  0.00  0.00      PROA  
ATOM   3978 HD23 LEU P 286      29.070   3.415  -8.793  0.00  0.00      PROA  
ATOM   3979  C   LEU P 286      33.445   2.655 -10.500  0.00  0.00      PROA  
ATOM   3980  O   LEU P 286      33.864   2.884  -9.362  0.00  0.00      PROA  
ATOM   3981  N   LYS P 287      34.251   2.339 -11.508  0.00  0.00      PROA  
ATOM   3982  HN  LYS P 287      33.811   2.022 -12.344  0.00  0.00      PROA  
ATOM   3983  CA  LYS P 287      35.735   2.128 -11.327  0.00  0.00      PROA  
ATOM   3984  HA  LYS P 287      35.951   1.739 -10.343  0.00  0.00      PROA  
ATOM   3985  CB  LYS P 287      36.420   1.058 -12.272  0.00  0.00      PROA  
ATOM   3986  HB1 LYS P 287      36.162   0.053 -11.873  0.00  0.00      PROA  
ATOM   3987  HB2 LYS P 287      37.528   1.042 -12.192  0.00  0.00      PROA  
ATOM   3988  CG  LYS P 287      36.001   1.159 -13.819  0.00  0.00      PROA  
ATOM   3989  HG1 LYS P 287      35.960   2.256 -13.992  0.00  0.00      PROA  
ATOM   3990  HG2 LYS P 287      34.982   0.724 -13.896  0.00  0.00      PROA  
ATOM   3991  CD  LYS P 287      36.966   0.312 -14.687  0.00  0.00      PROA  
ATOM   3992  HD1 LYS P 287      38.046   0.530 -14.539  0.00  0.00      PROA  
ATOM   3993  HD2 LYS P 287      36.753   0.554 -15.750  0.00  0.00      PROA  
ATOM   3994  CE  LYS P 287      36.812  -1.247 -14.527  0.00  0.00      PROA  
ATOM   3995  HE1 LYS P 287      35.757  -1.555 -14.687  0.00  0.00      PROA  
ATOM   3996  HE2 LYS P 287      37.100  -1.497 -13.484  0.00  0.00      PROA  
ATOM   3997  NZ  LYS P 287      37.734  -1.979 -15.453  0.00  0.00      PROA  
ATOM   3998  HZ1 LYS P 287      37.379  -1.832 -16.419  0.00  0.00      PROA  
ATOM   3999  HZ2 LYS P 287      37.602  -3.002 -15.322  0.00  0.00      PROA  
ATOM   4000  HZ3 LYS P 287      38.739  -1.745 -15.329  0.00  0.00      PROA  
ATOM   4001  C   LYS P 287      36.505   3.431 -11.331  0.00  0.00      PROA  
ATOM   4002  O   LYS P 287      37.663   3.477 -11.766  0.00  0.00      PROA  
ATOM   4003  N   SER P 288      35.816   4.518 -10.942  0.00  0.00      PROA  
ATOM   4004  HN  SER P 288      34.901   4.466 -10.551  0.00  0.00      PROA  
ATOM   4005  CA  SER P 288      36.361   5.869 -11.042  0.00  0.00      PROA  
ATOM   4006  HA  SER P 288      37.147   5.932 -11.780  0.00  0.00      PROA  
ATOM   4007  CB  SER P 288      35.354   6.903 -11.501  0.00  0.00      PROA  
ATOM   4008  HB1 SER P 288      34.327   6.726 -11.116  0.00  0.00      PROA  
ATOM   4009  HB2 SER P 288      35.320   6.671 -12.587  0.00  0.00      PROA  
ATOM   4010  OG  SER P 288      35.764   8.304 -11.440  0.00  0.00      PROA  
ATOM   4011  HG1 SER P 288      36.081   8.649 -12.278  0.00  0.00      PROA  
ATOM   4012  C   SER P 288      36.883   6.284  -9.675  0.00  0.00      PROA  
ATOM   4013  O   SER P 288      36.205   6.416  -8.655  0.00  0.00      PROA  
ATOM   4014  N   LEU P 289      38.204   6.372  -9.633  0.00  0.00      PROA  
ATOM   4015  HN  LEU P 289      38.823   6.300 -10.411  0.00  0.00      PROA  
ATOM   4016  CA  LEU P 289      38.838   6.980  -8.423  0.00  0.00      PROA  
ATOM   4017  HA  LEU P 289      38.554   6.236  -7.693  0.00  0.00      PROA  
ATOM   4018  CB  LEU P 289      40.357   7.032  -8.397  0.00  0.00      PROA  
ATOM   4019  HB1 LEU P 289      40.774   7.558  -7.512  0.00  0.00      PROA  
ATOM   4020  HB2 LEU P 289      40.753   7.530  -9.307  0.00  0.00      PROA  
ATOM   4021  CG  LEU P 289      40.912   5.630  -8.204  0.00  0.00      PROA  
ATOM   4022  HG  LEU P 289      40.231   4.960  -8.771  0.00  0.00      PROA  
ATOM   4023  CD1 LEU P 289      42.310   5.581  -8.593  0.00  0.00      PROA  
ATOM   4024 HD11 LEU P 289      42.389   5.834  -9.672  0.00  0.00      PROA  
ATOM   4025 HD12 LEU P 289      42.690   4.537  -8.584  0.00  0.00      PROA  
ATOM   4026 HD13 LEU P 289      42.931   6.280  -7.994  0.00  0.00      PROA  
ATOM   4027  CD2 LEU P 289      40.737   5.025  -6.783  0.00  0.00      PROA  
ATOM   4028 HD21 LEU P 289      41.185   5.764  -6.085  0.00  0.00      PROA  
ATOM   4029 HD22 LEU P 289      41.168   4.013  -6.622  0.00  0.00      PROA  
ATOM   4030 HD23 LEU P 289      39.648   4.925  -6.590  0.00  0.00      PROA  
ATOM   4031  C   LEU P 289      38.214   8.318  -8.050  0.00  0.00      PROA  
ATOM   4032  O   LEU P 289      37.792   8.614  -6.921  0.00  0.00      PROA  
ATOM   4033  N   PRO P 290      37.942   9.167  -9.065  0.00  0.00      PROA  
ATOM   4034  CD  PRO P 290      38.810   9.408 -10.225  0.00  0.00      PROA  
ATOM   4035  HD1 PRO P 290      38.440   8.713 -11.009  0.00  0.00      PROA  
ATOM   4036  HD2 PRO P 290      39.889   9.303  -9.980  0.00  0.00      PROA  
ATOM   4037  CA  PRO P 290      37.173  10.401  -8.799  0.00  0.00      PROA  
ATOM   4038  HA  PRO P 290      37.780  10.958  -8.101  0.00  0.00      PROA  
ATOM   4039  CB  PRO P 290      37.151  11.113 -10.153  0.00  0.00      PROA  
ATOM   4040  HB1 PRO P 290      36.868  12.187 -10.125  0.00  0.00      PROA  
ATOM   4041  HB2 PRO P 290      36.519  10.538 -10.864  0.00  0.00      PROA  
ATOM   4042  CG  PRO P 290      38.597  10.801 -10.674  0.00  0.00      PROA  
ATOM   4043  HG1 PRO P 290      38.764  11.028 -11.748  0.00  0.00      PROA  
ATOM   4044  HG2 PRO P 290      39.293  11.363 -10.014  0.00  0.00      PROA  
ATOM   4045  C   PRO P 290      35.780  10.285  -8.193  0.00  0.00      PROA  
ATOM   4046  O   PRO P 290      35.454  11.132  -7.437  0.00  0.00      PROA  
ATOM   4047  N   LEU P 291      34.996   9.297  -8.560  0.00  0.00      PROA  
ATOM   4048  HN  LEU P 291      35.290   8.616  -9.225  0.00  0.00      PROA  
ATOM   4049  CA  LEU P 291      33.682   9.030  -7.908  0.00  0.00      PROA  
ATOM   4050  HA  LEU P 291      33.124   9.949  -8.020  0.00  0.00      PROA  
ATOM   4051  CB  LEU P 291      32.734   7.989  -8.680  0.00  0.00      PROA  
ATOM   4052  HB1 LEU P 291      33.210   6.988  -8.759  0.00  0.00      PROA  
ATOM   4053  HB2 LEU P 291      32.702   8.387  -9.717  0.00  0.00      PROA  
ATOM   4054  CG  LEU P 291      31.381   7.676  -8.043  0.00  0.00      PROA  
ATOM   4055  HG  LEU P 291      31.511   7.128  -7.086  0.00  0.00      PROA  
ATOM   4056  CD1 LEU P 291      30.388   8.867  -7.859  0.00  0.00      PROA  
ATOM   4057 HD11 LEU P 291      30.696   9.452  -6.966  0.00  0.00      PROA  
ATOM   4058 HD12 LEU P 291      29.356   8.496  -7.682  0.00  0.00      PROA  
ATOM   4059 HD13 LEU P 291      30.347   9.444  -8.808  0.00  0.00      PROA  
ATOM   4060  CD2 LEU P 291      30.621   6.717  -8.853  0.00  0.00      PROA  
ATOM   4061 HD21 LEU P 291      30.595   6.963  -9.936  0.00  0.00      PROA  
ATOM   4062 HD22 LEU P 291      29.615   6.531  -8.420  0.00  0.00      PROA  
ATOM   4063 HD23 LEU P 291      31.050   5.693  -8.821  0.00  0.00      PROA  
ATOM   4064  C   LEU P 291      33.800   8.794  -6.371  0.00  0.00      PROA  
ATOM   4065  O   LEU P 291      33.136   9.412  -5.549  0.00  0.00      PROA  
ATOM   4066  N   TRP P 292      34.800   7.996  -5.957  0.00  0.00      PROA  
ATOM   4067  HN  TRP P 292      35.442   7.564  -6.586  0.00  0.00      PROA  
ATOM   4068  CA  TRP P 292      34.945   7.709  -4.572  0.00  0.00      PROA  
ATOM   4069  HA  TRP P 292      33.926   7.651  -4.219  0.00  0.00      PROA  
ATOM   4070  CB  TRP P 292      35.682   6.413  -4.261  0.00  0.00      PROA  
ATOM   4071  HB1 TRP P 292      35.692   6.336  -3.152  0.00  0.00      PROA  
ATOM   4072  HB2 TRP P 292      36.745   6.501  -4.572  0.00  0.00      PROA  
ATOM   4073  CG  TRP P 292      34.972   5.350  -5.029  0.00  0.00      PROA  
ATOM   4074  CD1 TRP P 292      35.538   4.734  -6.089  0.00  0.00      PROA  
ATOM   4075  HD1 TRP P 292      36.600   4.713  -6.281  0.00  0.00      PROA  
ATOM   4076  NE1 TRP P 292      34.618   4.010  -6.761  0.00  0.00      PROA  
ATOM   4077  HE1 TRP P 292      34.643   3.516  -7.603  0.00  0.00      PROA  
ATOM   4078  CE2 TRP P 292      33.441   4.045  -6.134  0.00  0.00      PROA  
ATOM   4079  CD2 TRP P 292      33.581   4.938  -5.045  0.00  0.00      PROA  
ATOM   4080  CE3 TRP P 292      32.519   5.277  -4.245  0.00  0.00      PROA  
ATOM   4081  HE3 TRP P 292      32.579   6.016  -3.460  0.00  0.00      PROA  
ATOM   4082  CZ3 TRP P 292      31.302   4.686  -4.556  0.00  0.00      PROA  
ATOM   4083  HZ3 TRP P 292      30.411   5.028  -4.051  0.00  0.00      PROA  
ATOM   4084  CZ2 TRP P 292      32.209   3.500  -6.497  0.00  0.00      PROA  
ATOM   4085  HZ2 TRP P 292      32.025   2.675  -7.169  0.00  0.00      PROA  
ATOM   4086  CH2 TRP P 292      31.137   3.828  -5.664  0.00  0.00      PROA  
ATOM   4087  HH2 TRP P 292      30.238   3.272  -5.888  0.00  0.00      PROA  
ATOM   4088  C   TRP P 292      35.705   8.812  -3.905  0.00  0.00      PROA  
ATOM   4089  O   TRP P 292      35.537   9.002  -2.702  0.00  0.00      PROA  
ATOM   4090  N   ALA P 293      36.556   9.600  -4.647  0.00  0.00      PROA  
ATOM   4091  HN  ALA P 293      36.760   9.400  -5.602  0.00  0.00      PROA  
ATOM   4092  CA  ALA P 293      37.168  10.764  -4.030  0.00  0.00      PROA  
ATOM   4093  HA  ALA P 293      37.732  10.436  -3.170  0.00  0.00      PROA  
ATOM   4094  CB  ALA P 293      38.063  11.360  -5.152  0.00  0.00      PROA  
ATOM   4095  HB1 ALA P 293      38.851  11.929  -4.613  0.00  0.00      PROA  
ATOM   4096  HB2 ALA P 293      37.527  12.003  -5.882  0.00  0.00      PROA  
ATOM   4097  HB3 ALA P 293      38.562  10.514  -5.670  0.00  0.00      PROA  
ATOM   4098  C   ALA P 293      36.164  11.775  -3.585  0.00  0.00      PROA  
ATOM   4099  O   ALA P 293      36.146  12.207  -2.427  0.00  0.00      PROA  
ATOM   4100  N   ILE P 294      35.160  11.984  -4.482  0.00  0.00      PROA  
ATOM   4101  HN  ILE P 294      35.226  11.596  -5.399  0.00  0.00      PROA  
ATOM   4102  CA  ILE P 294      33.953  12.768  -4.267  0.00  0.00      PROA  
ATOM   4103  HA  ILE P 294      34.307  13.721  -3.904  0.00  0.00      PROA  
ATOM   4104  CB  ILE P 294      33.174  12.925  -5.546  0.00  0.00      PROA  
ATOM   4105  HB  ILE P 294      32.919  11.950  -6.014  0.00  0.00      PROA  
ATOM   4106  CG2 ILE P 294      31.781  13.579  -5.342  0.00  0.00      PROA  
ATOM   4107 HG21 ILE P 294      31.754  14.570  -4.842  0.00  0.00      PROA  
ATOM   4108 HG22 ILE P 294      31.013  12.890  -4.928  0.00  0.00      PROA  
ATOM   4109 HG23 ILE P 294      31.326  13.597  -6.356  0.00  0.00      PROA  
ATOM   4110  CG1 ILE P 294      34.025  13.760  -6.548  0.00  0.00      PROA  
ATOM   4111 HG11 ILE P 294      35.086  13.434  -6.599  0.00  0.00      PROA  
ATOM   4112 HG12 ILE P 294      34.031  14.757  -6.059  0.00  0.00      PROA  
ATOM   4113  CD  ILE P 294      33.482  13.884  -7.987  0.00  0.00      PROA  
ATOM   4114  HD1 ILE P 294      33.485  12.901  -8.505  0.00  0.00      PROA  
ATOM   4115  HD2 ILE P 294      34.233  14.514  -8.511  0.00  0.00      PROA  
ATOM   4116  HD3 ILE P 294      32.508  14.417  -8.022  0.00  0.00      PROA  
ATOM   4117  C   ILE P 294      33.005  12.249  -3.157  0.00  0.00      PROA  
ATOM   4118  O   ILE P 294      32.656  13.003  -2.270  0.00  0.00      PROA  
ATOM   4119  N   VAL P 295      32.675  10.988  -3.263  0.00  0.00      PROA  
ATOM   4120  HN  VAL P 295      32.898  10.489  -4.097  0.00  0.00      PROA  
ATOM   4121  CA  VAL P 295      31.672  10.397  -2.294  0.00  0.00      PROA  
ATOM   4122  HA  VAL P 295      30.781  11.005  -2.249  0.00  0.00      PROA  
ATOM   4123  CB  VAL P 295      31.296   9.002  -2.776  0.00  0.00      PROA  
ATOM   4124  HB  VAL P 295      32.195   8.370  -2.940  0.00  0.00      PROA  
ATOM   4125  CG1 VAL P 295      30.535   8.213  -1.707  0.00  0.00      PROA  
ATOM   4126 HG11 VAL P 295      30.211   7.206  -2.048  0.00  0.00      PROA  
ATOM   4127 HG12 VAL P 295      29.629   8.703  -1.290  0.00  0.00      PROA  
ATOM   4128 HG13 VAL P 295      31.175   8.089  -0.807  0.00  0.00      PROA  
ATOM   4129  CG2 VAL P 295      30.483   9.199  -4.050  0.00  0.00      PROA  
ATOM   4130 HG21 VAL P 295      29.511   9.671  -3.793  0.00  0.00      PROA  
ATOM   4131 HG22 VAL P 295      30.262   8.248  -4.580  0.00  0.00      PROA  
ATOM   4132 HG23 VAL P 295      30.967   9.854  -4.806  0.00  0.00      PROA  
ATOM   4133  C   VAL P 295      32.278  10.401  -0.902  0.00  0.00      PROA  
ATOM   4134  O   VAL P 295      31.558  10.714   0.089  0.00  0.00      PROA  
ATOM   4135  N   VAL P 296      33.585  10.244  -0.856  0.00  0.00      PROA  
ATOM   4136  HN  VAL P 296      34.096  10.127  -1.704  0.00  0.00      PROA  
ATOM   4137  CA  VAL P 296      34.256  10.357   0.458  0.00  0.00      PROA  
ATOM   4138  HA  VAL P 296      33.524   9.867   1.082  0.00  0.00      PROA  
ATOM   4139  CB  VAL P 296      35.563   9.560   0.485  0.00  0.00      PROA  
ATOM   4140  HB  VAL P 296      36.099   9.832  -0.449  0.00  0.00      PROA  
ATOM   4141  CG1 VAL P 296      36.539   9.900   1.675  0.00  0.00      PROA  
ATOM   4142 HG11 VAL P 296      36.811  10.966   1.830  0.00  0.00      PROA  
ATOM   4143 HG12 VAL P 296      37.513   9.389   1.518  0.00  0.00      PROA  
ATOM   4144 HG13 VAL P 296      36.119   9.348   2.543  0.00  0.00      PROA  
ATOM   4145  CG2 VAL P 296      35.366   8.079   0.498  0.00  0.00      PROA  
ATOM   4146 HG21 VAL P 296      36.283   7.453   0.455  0.00  0.00      PROA  
ATOM   4147 HG22 VAL P 296      34.825   7.637  -0.366  0.00  0.00      PROA  
ATOM   4148 HG23 VAL P 296      34.681   7.717   1.293  0.00  0.00      PROA  
ATOM   4149  C   VAL P 296      34.337  11.700   1.053  0.00  0.00      PROA  
ATOM   4150  O   VAL P 296      34.062  11.848   2.259  0.00  0.00      PROA  
ATOM   4151  N   ALA P 297      34.579  12.660   0.158  0.00  0.00      PROA  
ATOM   4152  HN  ALA P 297      34.920  12.477  -0.760  0.00  0.00      PROA  
ATOM   4153  CA  ALA P 297      34.533  14.019   0.490  0.00  0.00      PROA  
ATOM   4154  HA  ALA P 297      35.312  14.237   1.205  0.00  0.00      PROA  
ATOM   4155  CB  ALA P 297      35.011  14.866  -0.757  0.00  0.00      PROA  
ATOM   4156  HB1 ALA P 297      35.068  15.970  -0.647  0.00  0.00      PROA  
ATOM   4157  HB2 ALA P 297      34.441  14.641  -1.683  0.00  0.00      PROA  
ATOM   4158  HB3 ALA P 297      36.037  14.504  -0.981  0.00  0.00      PROA  
ATOM   4159  C   ALA P 297      33.193  14.521   0.971  0.00  0.00      PROA  
ATOM   4160  O   ALA P 297      33.081  15.291   1.884  0.00  0.00      PROA  
ATOM   4161  N   HSD P 298      32.066  14.120   0.339  0.00  0.00      PROA  
ATOM   4162  HN  HSD P 298      32.223  13.652  -0.527  0.00  0.00      PROA  
ATOM   4163  CA  HSD P 298      30.700  14.305   0.784  0.00  0.00      PROA  
ATOM   4164  HA  HSD P 298      30.517  15.357   0.942  0.00  0.00      PROA  
ATOM   4165  CB  HSD P 298      29.682  13.669  -0.278  0.00  0.00      PROA  
ATOM   4166  HB1 HSD P 298      28.689  13.521   0.196  0.00  0.00      PROA  
ATOM   4167  HB2 HSD P 298      30.053  12.683  -0.631  0.00  0.00      PROA  
ATOM   4168  ND1 HSD P 298      30.346  14.808  -2.541  0.00  0.00      PROA  
ATOM   4169  HD1 HSD P 298      31.248  14.388  -2.642  0.00  0.00      PROA  
ATOM   4170  CG  HSD P 298      29.500  14.603  -1.487  0.00  0.00      PROA  
ATOM   4171  CE1 HSD P 298      29.816  15.698  -3.369  0.00  0.00      PROA  
ATOM   4172  HE1 HSD P 298      30.332  15.904  -4.307  0.00  0.00      PROA  
ATOM   4173  NE2 HSD P 298      28.590  16.017  -2.964  0.00  0.00      PROA  
ATOM   4174  CD2 HSD P 298      28.394  15.366  -1.779  0.00  0.00      PROA  
ATOM   4175  HD2 HSD P 298      27.443  15.440  -1.266  0.00  0.00      PROA  
ATOM   4176  C   HSD P 298      30.349  13.709   2.118  0.00  0.00      PROA  
ATOM   4177  O   HSD P 298      29.861  14.404   2.971  0.00  0.00      PROA  
ATOM   4178  N   PHE P 299      30.804  12.539   2.380  0.00  0.00      PROA  
ATOM   4179  HN  PHE P 299      31.176  12.001   1.627  0.00  0.00      PROA  
ATOM   4180  CA  PHE P 299      30.643  11.821   3.641  0.00  0.00      PROA  
ATOM   4181  HA  PHE P 299      29.582  11.868   3.841  0.00  0.00      PROA  
ATOM   4182  CB  PHE P 299      31.215  10.323   3.447  0.00  0.00      PROA  
ATOM   4183  HB1 PHE P 299      31.785  10.199   2.502  0.00  0.00      PROA  
ATOM   4184  HB2 PHE P 299      30.325   9.713   3.183  0.00  0.00      PROA  
ATOM   4185  CG  PHE P 299      31.968   9.765   4.621  0.00  0.00      PROA  
ATOM   4186  CD1 PHE P 299      33.289   9.339   4.513  0.00  0.00      PROA  
ATOM   4187  HD1 PHE P 299      33.879   9.654   3.665  0.00  0.00      PROA  
ATOM   4188  CE1 PHE P 299      34.025   8.886   5.586  0.00  0.00      PROA  
ATOM   4189  HE1 PHE P 299      35.086   8.712   5.478  0.00  0.00      PROA  
ATOM   4190  CZ  PHE P 299      33.370   8.617   6.853  0.00  0.00      PROA  
ATOM   4191  HZ  PHE P 299      33.790   8.056   7.675  0.00  0.00      PROA  
ATOM   4192  CD2 PHE P 299      31.314   9.590   5.889  0.00  0.00      PROA  
ATOM   4193  HD2 PHE P 299      30.243   9.695   5.974  0.00  0.00      PROA  
ATOM   4194  CE2 PHE P 299      32.008   8.951   6.926  0.00  0.00      PROA  
ATOM   4195  HE2 PHE P 299      31.455   8.721   7.825  0.00  0.00      PROA  
ATOM   4196  C   PHE P 299      31.229  12.500   4.828  0.00  0.00      PROA  
ATOM   4197  O   PHE P 299      30.562  12.664   5.855  0.00  0.00      PROA  
ATOM   4198  N   SER P 300      32.471  13.011   4.798  0.00  0.00      PROA  
ATOM   4199  HN  SER P 300      33.064  12.841   4.016  0.00  0.00      PROA  
ATOM   4200  CA  SER P 300      33.043  13.762   5.930  0.00  0.00      PROA  
ATOM   4201  HA  SER P 300      33.047  13.149   6.819  0.00  0.00      PROA  
ATOM   4202  CB  SER P 300      34.537  14.223   5.581  0.00  0.00      PROA  
ATOM   4203  HB1 SER P 300      35.427  13.702   5.992  0.00  0.00      PROA  
ATOM   4204  HB2 SER P 300      34.633  15.230   6.041  0.00  0.00      PROA  
ATOM   4205  OG  SER P 300      34.684  14.422   4.161  0.00  0.00      PROA  
ATOM   4206  HG1 SER P 300      34.809  13.545   3.794  0.00  0.00      PROA  
ATOM   4207  C   SER P 300      32.199  14.969   6.361  0.00  0.00      PROA  
ATOM   4208  O   SER P 300      31.901  15.149   7.519  0.00  0.00      PROA  
ATOM   4209  N   TYR P 301      31.707  15.760   5.322  0.00  0.00      PROA  
ATOM   4210  HN  TYR P 301      31.874  15.570   4.358  0.00  0.00      PROA  
ATOM   4211  CA  TYR P 301      30.762  16.817   5.466  0.00  0.00      PROA  
ATOM   4212  HA  TYR P 301      31.193  17.538   6.146  0.00  0.00      PROA  
ATOM   4213  CB  TYR P 301      30.493  17.553   4.080  0.00  0.00      PROA  
ATOM   4214  HB1 TYR P 301      30.404  16.865   3.212  0.00  0.00      PROA  
ATOM   4215  HB2 TYR P 301      31.421  18.143   3.925  0.00  0.00      PROA  
ATOM   4216  CG  TYR P 301      29.281  18.461   4.201  0.00  0.00      PROA  
ATOM   4217  CD1 TYR P 301      27.999  18.100   3.839  0.00  0.00      PROA  
ATOM   4218  HD1 TYR P 301      27.796  17.052   3.674  0.00  0.00      PROA  
ATOM   4219  CE1 TYR P 301      26.923  19.031   3.828  0.00  0.00      PROA  
ATOM   4220  HE1 TYR P 301      25.990  18.739   3.368  0.00  0.00      PROA  
ATOM   4221  CZ  TYR P 301      27.260  20.367   3.970  0.00  0.00      PROA  
ATOM   4222  OH  TYR P 301      26.282  21.394   3.680  0.00  0.00      PROA  
ATOM   4223  HH  TYR P 301      25.457  20.938   3.495  0.00  0.00      PROA  
ATOM   4224  CD2 TYR P 301      29.589  19.832   4.494  0.00  0.00      PROA  
ATOM   4225  HD2 TYR P 301      30.583  20.170   4.746  0.00  0.00      PROA  
ATOM   4226  CE2 TYR P 301      28.531  20.778   4.428  0.00  0.00      PROA  
ATOM   4227  HE2 TYR P 301      28.683  21.826   4.642  0.00  0.00      PROA  
ATOM   4228  C   TYR P 301      29.465  16.291   6.096  0.00  0.00      PROA  
ATOM   4229  O   TYR P 301      29.129  16.760   7.216  0.00  0.00      PROA  
ATOM   4230  N   ASN P 302      28.853  15.236   5.492  0.00  0.00      PROA  
ATOM   4231  HN  ASN P 302      29.235  14.861   4.651  0.00  0.00      PROA  
ATOM   4232  CA  ASN P 302      27.559  14.736   5.800  0.00  0.00      PROA  
ATOM   4233  HA  ASN P 302      26.787  15.478   5.666  0.00  0.00      PROA  
ATOM   4234  CB  ASN P 302      27.205  13.490   4.844  0.00  0.00      PROA  
ATOM   4235  HB1 ASN P 302      26.211  13.060   5.092  0.00  0.00      PROA  
ATOM   4236  HB2 ASN P 302      28.022  12.765   5.044  0.00  0.00      PROA  
ATOM   4237  CG  ASN P 302      26.969  13.691   3.370  0.00  0.00      PROA  
ATOM   4238  OD1 ASN P 302      27.130  14.813   2.849  0.00  0.00      PROA  
ATOM   4239  ND2 ASN P 302      26.807  12.527   2.654  0.00  0.00      PROA  
ATOM   4240 HD21 ASN P 302      26.638  11.619   3.036  0.00  0.00      PROA  
ATOM   4241 HD22 ASN P 302      26.782  12.591   1.656  0.00  0.00      PROA  
ATOM   4242  C   ASN P 302      27.458  14.181   7.284  0.00  0.00      PROA  
ATOM   4243  O   ASN P 302      26.426  14.377   7.943  0.00  0.00      PROA  
ATOM   4244  N   TRP P 303      28.498  13.367   7.719  0.00  0.00      PROA  
ATOM   4245  HN  TRP P 303      29.088  13.132   6.950  0.00  0.00      PROA  
ATOM   4246  CA  TRP P 303      28.733  13.034   9.088  0.00  0.00      PROA  
ATOM   4247  HA  TRP P 303      27.995  12.281   9.323  0.00  0.00      PROA  
ATOM   4248  CB  TRP P 303      30.097  12.367   9.179  0.00  0.00      PROA  
ATOM   4249  HB1 TRP P 303      30.867  13.081   8.816  0.00  0.00      PROA  
ATOM   4250  HB2 TRP P 303      30.076  11.601   8.374  0.00  0.00      PROA  
ATOM   4251  CG  TRP P 303      30.497  11.802  10.469  0.00  0.00      PROA  
ATOM   4252  CD1 TRP P 303      31.081  12.509  11.569  0.00  0.00      PROA  
ATOM   4253  HD1 TRP P 303      31.235  13.574  11.478  0.00  0.00      PROA  
ATOM   4254  NE1 TRP P 303      31.195  11.584  12.619  0.00  0.00      PROA  
ATOM   4255  HE1 TRP P 303      31.459  11.690  13.553  0.00  0.00      PROA  
ATOM   4256  CE2 TRP P 303      30.670  10.403  12.251  0.00  0.00      PROA  
ATOM   4257  CD2 TRP P 303      30.215  10.476  10.898  0.00  0.00      PROA  
ATOM   4258  CE3 TRP P 303      29.499   9.471  10.324  0.00  0.00      PROA  
ATOM   4259  HE3 TRP P 303      29.159   9.532   9.300  0.00  0.00      PROA  
ATOM   4260  CZ3 TRP P 303      29.373   8.234  11.078  0.00  0.00      PROA  
ATOM   4261  HZ3 TRP P 303      29.015   7.343  10.584  0.00  0.00      PROA  
ATOM   4262  CZ2 TRP P 303      30.578   9.232  12.981  0.00  0.00      PROA  
ATOM   4263  HZ2 TRP P 303      30.963   9.086  13.979  0.00  0.00      PROA  
ATOM   4264  CH2 TRP P 303      29.798   8.143  12.462  0.00  0.00      PROA  
ATOM   4265  HH2 TRP P 303      29.637   7.255  13.055  0.00  0.00      PROA  
ATOM   4266  C   TRP P 303      28.554  14.186  10.056  0.00  0.00      PROA  
ATOM   4267  O   TRP P 303      27.673  14.165  10.958  0.00  0.00      PROA  
ATOM   4268  N   THR P 304      29.330  15.302   9.865  0.00  0.00      PROA  
ATOM   4269  HN  THR P 304      29.846  15.266   9.013  0.00  0.00      PROA  
ATOM   4270  CA  THR P 304      29.256  16.599  10.512  0.00  0.00      PROA  
ATOM   4271  HA  THR P 304      29.380  16.375  11.560  0.00  0.00      PROA  
ATOM   4272  CB  THR P 304      30.309  17.583  10.056  0.00  0.00      PROA  
ATOM   4273  HB  THR P 304      30.549  17.486   8.976  0.00  0.00      PROA  
ATOM   4274  OG1 THR P 304      31.496  17.369  10.766  0.00  0.00      PROA  
ATOM   4275  HG1 THR P 304      31.947  16.575  10.469  0.00  0.00      PROA  
ATOM   4276  CG2 THR P 304      29.966  19.007  10.498  0.00  0.00      PROA  
ATOM   4277 HG21 THR P 304      29.704  18.903  11.573  0.00  0.00      PROA  
ATOM   4278 HG22 THR P 304      29.138  19.379   9.857  0.00  0.00      PROA  
ATOM   4279 HG23 THR P 304      30.871  19.646  10.415  0.00  0.00      PROA  
ATOM   4280  C   THR P 304      27.817  17.157  10.438  0.00  0.00      PROA  
ATOM   4281  O   THR P 304      27.180  17.493  11.425  0.00  0.00      PROA  
ATOM   4282  N   PHE P 305      27.315  17.147   9.225  0.00  0.00      PROA  
ATOM   4283  HN  PHE P 305      27.926  16.944   8.464  0.00  0.00      PROA  
ATOM   4284  CA  PHE P 305      26.043  17.802   8.919  0.00  0.00      PROA  
ATOM   4285  HA  PHE P 305      26.133  18.823   9.261  0.00  0.00      PROA  
ATOM   4286  CB  PHE P 305      25.743  17.598   7.391  0.00  0.00      PROA  
ATOM   4287  HB1 PHE P 305      25.778  16.566   6.981  0.00  0.00      PROA  
ATOM   4288  HB2 PHE P 305      26.540  18.090   6.794  0.00  0.00      PROA  
ATOM   4289  CG  PHE P 305      24.410  18.245   7.033  0.00  0.00      PROA  
ATOM   4290  CD1 PHE P 305      24.256  19.642   6.866  0.00  0.00      PROA  
ATOM   4291  HD1 PHE P 305      25.050  20.346   7.066  0.00  0.00      PROA  
ATOM   4292  CE1 PHE P 305      23.046  20.127   6.471  0.00  0.00      PROA  
ATOM   4293  HE1 PHE P 305      22.944  21.201   6.436  0.00  0.00      PROA  
ATOM   4294  CZ  PHE P 305      21.912  19.378   6.192  0.00  0.00      PROA  
ATOM   4295  HZ  PHE P 305      20.914  19.738   5.989  0.00  0.00      PROA  
ATOM   4296  CD2 PHE P 305      23.292  17.412   6.873  0.00  0.00      PROA  
ATOM   4297  HD2 PHE P 305      23.254  16.351   7.072  0.00  0.00      PROA  
ATOM   4298  CE2 PHE P 305      22.064  18.005   6.471  0.00  0.00      PROA  
ATOM   4299  HE2 PHE P 305      21.300  17.259   6.311  0.00  0.00      PROA  
ATOM   4300  C   PHE P 305      24.875  17.257   9.785  0.00  0.00      PROA  
ATOM   4301  O   PHE P 305      24.100  17.994  10.367  0.00  0.00      PROA  
ATOM   4302  N   TYR P 306      24.769  15.927   9.764  0.00  0.00      PROA  
ATOM   4303  HN  TYR P 306      25.482  15.432   9.273  0.00  0.00      PROA  
ATOM   4304  CA  TYR P 306      23.642  15.308  10.494  0.00  0.00      PROA  
ATOM   4305  HA  TYR P 306      22.789  15.896  10.187  0.00  0.00      PROA  
ATOM   4306  CB  TYR P 306      23.273  13.821  10.085  0.00  0.00      PROA  
ATOM   4307  HB1 TYR P 306      22.340  13.488  10.588  0.00  0.00      PROA  
ATOM   4308  HB2 TYR P 306      24.041  13.045  10.295  0.00  0.00      PROA  
ATOM   4309  CG  TYR P 306      22.786  13.845   8.616  0.00  0.00      PROA  
ATOM   4310  CD1 TYR P 306      23.535  13.180   7.643  0.00  0.00      PROA  
ATOM   4311  HD1 TYR P 306      24.478  12.755   7.956  0.00  0.00      PROA  
ATOM   4312  CE1 TYR P 306      23.040  13.021   6.347  0.00  0.00      PROA  
ATOM   4313  HE1 TYR P 306      23.537  12.574   5.499  0.00  0.00      PROA  
ATOM   4314  CZ  TYR P 306      21.780  13.424   6.088  0.00  0.00      PROA  
ATOM   4315  OH  TYR P 306      21.193  13.318   4.834  0.00  0.00      PROA  
ATOM   4316  HH  TYR P 306      21.886  12.874   4.340  0.00  0.00      PROA  
ATOM   4317  CD2 TYR P 306      21.487  14.221   8.347  0.00  0.00      PROA  
ATOM   4318  HD2 TYR P 306      20.772  14.725   8.981  0.00  0.00      PROA  
ATOM   4319  CE2 TYR P 306      20.948  14.051   7.068  0.00  0.00      PROA  
ATOM   4320  HE2 TYR P 306      19.937  14.302   6.783  0.00  0.00      PROA  
ATOM   4321  C   TYR P 306      23.735  15.308  11.966  0.00  0.00      PROA  
ATOM   4322  O   TYR P 306      22.750  15.332  12.685  0.00  0.00      PROA  
ATOM   4323  N   THR P 307      24.994  15.198  12.506  0.00  0.00      PROA  
ATOM   4324  HN  THR P 307      25.781  15.391  11.925  0.00  0.00      PROA  
ATOM   4325  CA  THR P 307      25.325  15.199  13.925  0.00  0.00      PROA  
ATOM   4326  HA  THR P 307      24.799  14.473  14.528  0.00  0.00      PROA  
ATOM   4327  CB  THR P 307      26.800  15.102  14.248  0.00  0.00      PROA  
ATOM   4328  HB  THR P 307      27.451  15.859  13.760  0.00  0.00      PROA  
ATOM   4329  OG1 THR P 307      27.142  13.850  13.648  0.00  0.00      PROA  
ATOM   4330  HG1 THR P 307      27.196  13.862  12.690  0.00  0.00      PROA  
ATOM   4331  CG2 THR P 307      27.068  15.111  15.748  0.00  0.00      PROA  
ATOM   4332 HG21 THR P 307      28.152  14.946  15.932  0.00  0.00      PROA  
ATOM   4333 HG22 THR P 307      26.552  14.353  16.376  0.00  0.00      PROA  
ATOM   4334 HG23 THR P 307      26.749  16.081  16.186  0.00  0.00      PROA  
ATOM   4335  C   THR P 307      24.924  16.612  14.394  0.00  0.00      PROA  
ATOM   4336  O   THR P 307      24.350  16.811  15.454  0.00  0.00      PROA  
ATOM   4337  N   LEU P 308      25.148  17.656  13.579  0.00  0.00      PROA  
ATOM   4338  HN  LEU P 308      25.628  17.646  12.705  0.00  0.00      PROA  
ATOM   4339  CA  LEU P 308      24.746  19.014  13.852  0.00  0.00      PROA  
ATOM   4340  HA  LEU P 308      24.886  19.199  14.907  0.00  0.00      PROA  
ATOM   4341  CB  LEU P 308      25.523  20.058  13.055  0.00  0.00      PROA  
ATOM   4342  HB1 LEU P 308      25.020  20.942  13.502  0.00  0.00      PROA  
ATOM   4343  HB2 LEU P 308      25.379  19.982  11.956  0.00  0.00      PROA  
ATOM   4344  CG  LEU P 308      26.986  20.198  13.465  0.00  0.00      PROA  
ATOM   4345  HG  LEU P 308      27.405  19.180  13.313  0.00  0.00      PROA  
ATOM   4346  CD1 LEU P 308      27.630  21.281  12.561  0.00  0.00      PROA  
ATOM   4347 HD11 LEU P 308      27.327  22.258  12.994  0.00  0.00      PROA  
ATOM   4348 HD12 LEU P 308      27.309  21.318  11.498  0.00  0.00      PROA  
ATOM   4349 HD13 LEU P 308      28.698  21.204  12.858  0.00  0.00      PROA  
ATOM   4350  CD2 LEU P 308      27.094  20.654  14.926  0.00  0.00      PROA  
ATOM   4351 HD21 LEU P 308      26.429  20.101  15.623  0.00  0.00      PROA  
ATOM   4352 HD22 LEU P 308      26.891  21.743  15.014  0.00  0.00      PROA  
ATOM   4353 HD23 LEU P 308      28.162  20.611  15.232  0.00  0.00      PROA  
ATOM   4354  C   LEU P 308      23.240  19.324  13.629  0.00  0.00      PROA  
ATOM   4355  O   LEU P 308      22.602  20.093  14.333  0.00  0.00      PROA  
ATOM   4356  N   LEU P 309      22.541  18.595  12.745  0.00  0.00      PROA  
ATOM   4357  HN  LEU P 309      23.078  17.977  12.176  0.00  0.00      PROA  
ATOM   4358  CA  LEU P 309      21.099  18.666  12.661  0.00  0.00      PROA  
ATOM   4359  HA  LEU P 309      20.804  19.690  12.487  0.00  0.00      PROA  
ATOM   4360  CB  LEU P 309      20.567  17.805  11.527  0.00  0.00      PROA  
ATOM   4361  HB1 LEU P 309      20.942  16.759  11.520  0.00  0.00      PROA  
ATOM   4362  HB2 LEU P 309      21.069  18.250  10.641  0.00  0.00      PROA  
ATOM   4363  CG  LEU P 309      19.129  17.970  10.993  0.00  0.00      PROA  
ATOM   4364  HG  LEU P 309      18.435  17.637  11.795  0.00  0.00      PROA  
ATOM   4365  CD1 LEU P 309      18.917  19.387  10.557  0.00  0.00      PROA  
ATOM   4366 HD11 LEU P 309      17.889  19.550  10.167  0.00  0.00      PROA  
ATOM   4367 HD12 LEU P 309      19.603  19.568   9.702  0.00  0.00      PROA  
ATOM   4368 HD13 LEU P 309      19.245  20.105  11.339  0.00  0.00      PROA  
ATOM   4369  CD2 LEU P 309      18.937  17.144   9.711  0.00  0.00      PROA  
ATOM   4370 HD21 LEU P 309      18.819  16.091  10.043  0.00  0.00      PROA  
ATOM   4371 HD22 LEU P 309      19.818  17.386   9.078  0.00  0.00      PROA  
ATOM   4372 HD23 LEU P 309      18.089  17.542   9.114  0.00  0.00      PROA  
ATOM   4373  C   LEU P 309      20.348  18.198  13.821  0.00  0.00      PROA  
ATOM   4374  O   LEU P 309      19.384  18.719  14.323  0.00  0.00      PROA  
ATOM   4375  N   THR P 310      20.901  17.028  14.336  0.00  0.00      PROA  
ATOM   4376  HN  THR P 310      21.709  16.720  13.839  0.00  0.00      PROA  
ATOM   4377  CA  THR P 310      20.141  16.173  15.259  0.00  0.00      PROA  
ATOM   4378  HA  THR P 310      19.112  16.468  15.119  0.00  0.00      PROA  
ATOM   4379  CB  THR P 310      20.191  14.713  15.167  0.00  0.00      PROA  
ATOM   4380  HB  THR P 310      19.679  14.242  16.033  0.00  0.00      PROA  
ATOM   4381  OG1 THR P 310      21.505  14.251  15.021  0.00  0.00      PROA  
ATOM   4382  HG1 THR P 310      21.775  14.641  14.186  0.00  0.00      PROA  
ATOM   4383  CG2 THR P 310      19.469  14.261  13.867  0.00  0.00      PROA  
ATOM   4384 HG21 THR P 310      19.208  13.182  13.842  0.00  0.00      PROA  
ATOM   4385 HG22 THR P 310      20.006  14.501  12.924  0.00  0.00      PROA  
ATOM   4386 HG23 THR P 310      18.482  14.719  13.643  0.00  0.00      PROA  
ATOM   4387  C   THR P 310      20.444  16.568  16.646  0.00  0.00      PROA  
ATOM   4388  O   THR P 310      19.475  16.675  17.454  0.00  0.00      PROA  
ATOM   4389  N   LEU P 311      21.708  16.849  16.985  0.00  0.00      PROA  
ATOM   4390  HN  LEU P 311      22.462  17.020  16.355  0.00  0.00      PROA  
ATOM   4391  CA  LEU P 311      22.068  16.955  18.369  0.00  0.00      PROA  
ATOM   4392  HA  LEU P 311      21.158  16.931  18.950  0.00  0.00      PROA  
ATOM   4393  CB  LEU P 311      22.955  15.766  18.791  0.00  0.00      PROA  
ATOM   4394  HB1 LEU P 311      23.201  15.786  19.874  0.00  0.00      PROA  
ATOM   4395  HB2 LEU P 311      23.919  16.051  18.318  0.00  0.00      PROA  
ATOM   4396  CG  LEU P 311      22.375  14.445  18.402  0.00  0.00      PROA  
ATOM   4397  HG  LEU P 311      22.379  14.393  17.292  0.00  0.00      PROA  
ATOM   4398  CD1 LEU P 311      23.246  13.217  18.764  0.00  0.00      PROA  
ATOM   4399 HD11 LEU P 311      22.968  12.411  18.052  0.00  0.00      PROA  
ATOM   4400 HD12 LEU P 311      23.123  12.843  19.803  0.00  0.00      PROA  
ATOM   4401 HD13 LEU P 311      24.308  13.418  18.505  0.00  0.00      PROA  
ATOM   4402  CD2 LEU P 311      20.990  14.117  19.007  0.00  0.00      PROA  
ATOM   4403 HD21 LEU P 311      20.692  13.147  18.553  0.00  0.00      PROA  
ATOM   4404 HD22 LEU P 311      20.296  14.968  18.836  0.00  0.00      PROA  
ATOM   4405 HD23 LEU P 311      21.025  13.989  20.110  0.00  0.00      PROA  
ATOM   4406  C   LEU P 311      22.680  18.260  18.831  0.00  0.00      PROA  
ATOM   4407  O   LEU P 311      23.162  18.421  19.897  0.00  0.00      PROA  
ATOM   4408  N   LEU P 312      22.798  19.265  17.942  0.00  0.00      PROA  
ATOM   4409  HN  LEU P 312      22.568  19.235  16.972  0.00  0.00      PROA  
ATOM   4410  CA  LEU P 312      23.144  20.594  18.329  0.00  0.00      PROA  
ATOM   4411  HA  LEU P 312      24.111  20.446  18.787  0.00  0.00      PROA  
ATOM   4412  CB  LEU P 312      23.431  21.471  17.106  0.00  0.00      PROA  
ATOM   4413  HB1 LEU P 312      22.548  21.369  16.439  0.00  0.00      PROA  
ATOM   4414  HB2 LEU P 312      24.287  20.961  16.616  0.00  0.00      PROA  
ATOM   4415  CG  LEU P 312      23.883  22.912  17.328  0.00  0.00      PROA  
ATOM   4416  HG  LEU P 312      23.059  23.403  17.888  0.00  0.00      PROA  
ATOM   4417  CD1 LEU P 312      24.980  23.068  18.314  0.00  0.00      PROA  
ATOM   4418 HD11 LEU P 312      25.084  24.173  18.374  0.00  0.00      PROA  
ATOM   4419 HD12 LEU P 312      25.882  22.494  18.012  0.00  0.00      PROA  
ATOM   4420 HD13 LEU P 312      24.720  22.742  19.343  0.00  0.00      PROA  
ATOM   4421  CD2 LEU P 312      23.916  23.716  16.001  0.00  0.00      PROA  
ATOM   4422 HD21 LEU P 312      23.944  24.804  16.227  0.00  0.00      PROA  
ATOM   4423 HD22 LEU P 312      22.949  23.597  15.468  0.00  0.00      PROA  
ATOM   4424 HD23 LEU P 312      24.636  23.301  15.263  0.00  0.00      PROA  
ATOM   4425  C   LEU P 312      22.269  21.378  19.354  0.00  0.00      PROA  
ATOM   4426  O   LEU P 312      22.749  21.846  20.389  0.00  0.00      PROA  
ATOM   4427  N   PRO P 313      20.865  21.398  19.172  0.00  0.00      PROA  
ATOM   4428  CD  PRO P 313      20.185  21.265  17.868  0.00  0.00      PROA  
ATOM   4429  HD1 PRO P 313      20.172  20.176  17.648  0.00  0.00      PROA  
ATOM   4430  HD2 PRO P 313      20.687  21.796  17.031  0.00  0.00      PROA  
ATOM   4431  CA  PRO P 313      19.878  21.819  20.195  0.00  0.00      PROA  
ATOM   4432  HA  PRO P 313      20.121  22.859  20.359  0.00  0.00      PROA  
ATOM   4433  CB  PRO P 313      18.521  21.634  19.578  0.00  0.00      PROA  
ATOM   4434  HB1 PRO P 313      17.890  22.443  20.002  0.00  0.00      PROA  
ATOM   4435  HB2 PRO P 313      18.078  20.625  19.724  0.00  0.00      PROA  
ATOM   4436  CG  PRO P 313      18.741  21.849  18.094  0.00  0.00      PROA  
ATOM   4437  HG1 PRO P 313      17.937  21.492  17.417  0.00  0.00      PROA  
ATOM   4438  HG2 PRO P 313      18.765  22.932  17.846  0.00  0.00      PROA  
ATOM   4439  C   PRO P 313      20.079  21.064  21.482  0.00  0.00      PROA  
ATOM   4440  O   PRO P 313      20.094  21.678  22.559  0.00  0.00      PROA  
ATOM   4441  N   THR P 314      20.215  19.689  21.480  0.00  0.00      PROA  
ATOM   4442  HN  THR P 314      20.063  19.152  20.653  0.00  0.00      PROA  
ATOM   4443  CA  THR P 314      20.494  19.039  22.802  0.00  0.00      PROA  
ATOM   4444  HA  THR P 314      19.619  19.246  23.400  0.00  0.00      PROA  
ATOM   4445  CB  THR P 314      20.558  17.482  22.687  0.00  0.00      PROA  
ATOM   4446  HB  THR P 314      21.202  17.214  21.823  0.00  0.00      PROA  
ATOM   4447  OG1 THR P 314      19.271  17.005  22.473  0.00  0.00      PROA  
ATOM   4448  HG1 THR P 314      19.028  17.245  21.576  0.00  0.00      PROA  
ATOM   4449  CG2 THR P 314      21.020  16.695  23.906  0.00  0.00      PROA  
ATOM   4450 HG21 THR P 314      22.130  16.650  23.940  0.00  0.00      PROA  
ATOM   4451 HG22 THR P 314      20.639  15.653  23.969  0.00  0.00      PROA  
ATOM   4452 HG23 THR P 314      20.684  17.118  24.876  0.00  0.00      PROA  
ATOM   4453  C   THR P 314      21.736  19.537  23.568  0.00  0.00      PROA  
ATOM   4454  O   THR P 314      21.726  19.795  24.770  0.00  0.00      PROA  
ATOM   4455  N   TYR P 315      22.921  19.626  22.888  0.00  0.00      PROA  
ATOM   4456  HN  TYR P 315      22.974  19.531  21.897  0.00  0.00      PROA  
ATOM   4457  CA  TYR P 315      24.209  20.141  23.311  0.00  0.00      PROA  
ATOM   4458  HA  TYR P 315      24.359  19.604  24.236  0.00  0.00      PROA  
ATOM   4459  CB  TYR P 315      25.238  19.937  22.232  0.00  0.00      PROA  
ATOM   4460  HB1 TYR P 315      24.907  20.496  21.331  0.00  0.00      PROA  
ATOM   4461  HB2 TYR P 315      25.287  18.881  21.888  0.00  0.00      PROA  
ATOM   4462  CG  TYR P 315      26.661  20.278  22.524  0.00  0.00      PROA  
ATOM   4463  CD1 TYR P 315      27.393  19.393  23.286  0.00  0.00      PROA  
ATOM   4464  HD1 TYR P 315      27.030  18.439  23.638  0.00  0.00      PROA  
ATOM   4465  CE1 TYR P 315      28.747  19.599  23.641  0.00  0.00      PROA  
ATOM   4466  HE1 TYR P 315      29.295  18.906  24.262  0.00  0.00      PROA  
ATOM   4467  CZ  TYR P 315      29.322  20.903  23.384  0.00  0.00      PROA  
ATOM   4468  OH  TYR P 315      30.625  21.226  23.787  0.00  0.00      PROA  
ATOM   4469  HH  TYR P 315      31.028  20.560  24.349  0.00  0.00      PROA  
ATOM   4470  CD2 TYR P 315      27.298  21.483  22.132  0.00  0.00      PROA  
ATOM   4471  HD2 TYR P 315      26.815  22.195  21.480  0.00  0.00      PROA  
ATOM   4472  CE2 TYR P 315      28.575  21.809  22.544  0.00  0.00      PROA  
ATOM   4473  HE2 TYR P 315      29.141  22.643  22.156  0.00  0.00      PROA  
ATOM   4474  C   TYR P 315      24.164  21.568  23.817  0.00  0.00      PROA  
ATOM   4475  O   TYR P 315      24.859  22.058  24.744  0.00  0.00      PROA  
ATOM   4476  N   MET P 316      23.382  22.395  23.093  0.00  0.00      PROA  
ATOM   4477  HN  MET P 316      22.835  22.030  22.344  0.00  0.00      PROA  
ATOM   4478  CA  MET P 316      23.164  23.811  23.329  0.00  0.00      PROA  
ATOM   4479  HA  MET P 316      24.097  24.352  23.264  0.00  0.00      PROA  
ATOM   4480  CB  MET P 316      22.231  24.484  22.233  0.00  0.00      PROA  
ATOM   4481  HB1 MET P 316      21.730  25.404  22.603  0.00  0.00      PROA  
ATOM   4482  HB2 MET P 316      21.405  23.769  22.034  0.00  0.00      PROA  
ATOM   4483  CG  MET P 316      23.012  24.989  20.985  0.00  0.00      PROA  
ATOM   4484  HG1 MET P 316      22.324  25.170  20.133  0.00  0.00      PROA  
ATOM   4485  HG2 MET P 316      23.604  24.127  20.610  0.00  0.00      PROA  
ATOM   4486  SD  MET P 316      23.967  26.491  21.386  0.00  0.00      PROA  
ATOM   4487  CE  MET P 316      23.385  27.214  19.840  0.00  0.00      PROA  
ATOM   4488  HE1 MET P 316      23.778  26.682  18.947  0.00  0.00      PROA  
ATOM   4489  HE2 MET P 316      23.859  28.196  19.625  0.00  0.00      PROA  
ATOM   4490  HE3 MET P 316      22.294  27.415  19.781  0.00  0.00      PROA  
ATOM   4491  C   MET P 316      22.532  24.063  24.683  0.00  0.00      PROA  
ATOM   4492  O   MET P 316      22.903  24.984  25.373  0.00  0.00      PROA  
ATOM   4493  N   LYS P 317      21.540  23.187  25.142  0.00  0.00      PROA  
ATOM   4494  HN  LYS P 317      21.345  22.396  24.567  0.00  0.00      PROA  
ATOM   4495  CA  LYS P 317      21.021  23.088  26.492  0.00  0.00      PROA  
ATOM   4496  HA  LYS P 317      20.903  24.142  26.696  0.00  0.00      PROA  
ATOM   4497  CB  LYS P 317      19.692  22.328  26.361  0.00  0.00      PROA  
ATOM   4498  HB1 LYS P 317      19.781  21.598  25.528  0.00  0.00      PROA  
ATOM   4499  HB2 LYS P 317      18.869  22.997  26.030  0.00  0.00      PROA  
ATOM   4500  CG  LYS P 317      19.040  21.650  27.593  0.00  0.00      PROA  
ATOM   4501  HG1 LYS P 317      19.619  20.742  27.866  0.00  0.00      PROA  
ATOM   4502  HG2 LYS P 317      18.024  21.360  27.249  0.00  0.00      PROA  
ATOM   4503  CD  LYS P 317      18.742  22.561  28.840  0.00  0.00      PROA  
ATOM   4504  HD1 LYS P 317      17.679  22.878  28.910  0.00  0.00      PROA  
ATOM   4505  HD2 LYS P 317      19.478  23.392  28.822  0.00  0.00      PROA  
ATOM   4506  CE  LYS P 317      19.057  21.835  30.147  0.00  0.00      PROA  
ATOM   4507  HE1 LYS P 317      18.795  22.448  31.036  0.00  0.00      PROA  
ATOM   4508  HE2 LYS P 317      20.159  21.778  30.282  0.00  0.00      PROA  
ATOM   4509  NZ  LYS P 317      18.415  20.514  30.301  0.00  0.00      PROA  
ATOM   4510  HZ1 LYS P 317      17.485  20.445  29.841  0.00  0.00      PROA  
ATOM   4511  HZ2 LYS P 317      18.368  20.293  31.316  0.00  0.00      PROA  
ATOM   4512  HZ3 LYS P 317      18.985  19.737  29.909  0.00  0.00      PROA  
ATOM   4513  C   LYS P 317      21.908  22.418  27.542  0.00  0.00      PROA  
ATOM   4514  O   LYS P 317      22.243  23.032  28.582  0.00  0.00      PROA  
ATOM   4515  N   GLU P 318      22.338  21.129  27.251  0.00  0.00      PROA  
ATOM   4516  HN  GLU P 318      22.034  20.722  26.393  0.00  0.00      PROA  
ATOM   4517  CA  GLU P 318      23.028  20.377  28.271  0.00  0.00      PROA  
ATOM   4518  HA  GLU P 318      22.318  20.353  29.085  0.00  0.00      PROA  
ATOM   4519  CB  GLU P 318      23.203  18.923  27.932  0.00  0.00      PROA  
ATOM   4520  HB1 GLU P 318      23.662  18.271  28.706  0.00  0.00      PROA  
ATOM   4521  HB2 GLU P 318      23.730  18.827  26.958  0.00  0.00      PROA  
ATOM   4522  CG  GLU P 318      21.869  18.262  27.706  0.00  0.00      PROA  
ATOM   4523  HG1 GLU P 318      22.121  17.235  27.363  0.00  0.00      PROA  
ATOM   4524  HG2 GLU P 318      21.233  18.754  26.939  0.00  0.00      PROA  
ATOM   4525  CD  GLU P 318      21.024  18.038  28.997  0.00  0.00      PROA  
ATOM   4526  OE1 GLU P 318      21.580  17.528  29.993  0.00  0.00      PROA  
ATOM   4527  OE2 GLU P 318      19.844  18.538  29.026  0.00  0.00      PROA  
ATOM   4528  C   GLU P 318      24.395  20.982  28.620  0.00  0.00      PROA  
ATOM   4529  O   GLU P 318      24.671  21.215  29.786  0.00  0.00      PROA  
ATOM   4530  N   ILE P 319      25.196  21.413  27.620  0.00  0.00      PROA  
ATOM   4531  HN  ILE P 319      24.885  21.390  26.673  0.00  0.00      PROA  
ATOM   4532  CA  ILE P 319      26.527  21.754  27.844  0.00  0.00      PROA  
ATOM   4533  HA  ILE P 319      26.724  21.490  28.873  0.00  0.00      PROA  
ATOM   4534  CB  ILE P 319      27.458  20.965  26.883  0.00  0.00      PROA  
ATOM   4535  HB  ILE P 319      27.281  21.215  25.815  0.00  0.00      PROA  
ATOM   4536  CG2 ILE P 319      28.998  21.308  27.139  0.00  0.00      PROA  
ATOM   4537 HG21 ILE P 319      29.443  22.207  26.662  0.00  0.00      PROA  
ATOM   4538 HG22 ILE P 319      29.488  20.349  26.865  0.00  0.00      PROA  
ATOM   4539 HG23 ILE P 319      29.182  21.323  28.234  0.00  0.00      PROA  
ATOM   4540  CG1 ILE P 319      27.244  19.388  27.034  0.00  0.00      PROA  
ATOM   4541 HG11 ILE P 319      27.988  18.937  26.343  0.00  0.00      PROA  
ATOM   4542 HG12 ILE P 319      26.302  19.154  26.495  0.00  0.00      PROA  
ATOM   4543  CD  ILE P 319      27.349  18.746  28.412  0.00  0.00      PROA  
ATOM   4544  HD1 ILE P 319      26.309  18.443  28.657  0.00  0.00      PROA  
ATOM   4545  HD2 ILE P 319      27.757  19.473  29.146  0.00  0.00      PROA  
ATOM   4546  HD3 ILE P 319      27.906  17.785  28.383  0.00  0.00      PROA  
ATOM   4547  C   ILE P 319      26.734  23.317  27.732  0.00  0.00      PROA  
ATOM   4548  O   ILE P 319      27.406  23.991  28.551  0.00  0.00      PROA  
ATOM   4549  N   LEU P 320      26.154  23.924  26.745  0.00  0.00      PROA  
ATOM   4550  HN  LEU P 320      25.684  23.393  26.044  0.00  0.00      PROA  
ATOM   4551  CA  LEU P 320      26.206  25.367  26.585  0.00  0.00      PROA  
ATOM   4552  HA  LEU P 320      27.179  25.550  27.016  0.00  0.00      PROA  
ATOM   4553  CB  LEU P 320      26.458  25.825  25.154  0.00  0.00      PROA  
ATOM   4554  HB1 LEU P 320      26.924  26.826  25.030  0.00  0.00      PROA  
ATOM   4555  HB2 LEU P 320      25.482  25.663  24.650  0.00  0.00      PROA  
ATOM   4556  CG  LEU P 320      27.244  24.912  24.230  0.00  0.00      PROA  
ATOM   4557  HG  LEU P 320      26.946  23.851  24.094  0.00  0.00      PROA  
ATOM   4558  CD1 LEU P 320      27.360  25.466  22.775  0.00  0.00      PROA  
ATOM   4559 HD11 LEU P 320      28.067  24.809  22.225  0.00  0.00      PROA  
ATOM   4560 HD12 LEU P 320      27.843  26.463  22.693  0.00  0.00      PROA  
ATOM   4561 HD13 LEU P 320      26.383  25.384  22.253  0.00  0.00      PROA  
ATOM   4562  CD2 LEU P 320      28.699  24.865  24.621  0.00  0.00      PROA  
ATOM   4563 HD21 LEU P 320      29.282  24.399  23.798  0.00  0.00      PROA  
ATOM   4564 HD22 LEU P 320      28.837  24.411  25.626  0.00  0.00      PROA  
ATOM   4565 HD23 LEU P 320      29.003  25.930  24.701  0.00  0.00      PROA  
ATOM   4566  C   LEU P 320      25.312  26.203  27.403  0.00  0.00      PROA  
ATOM   4567  O   LEU P 320      25.523  27.396  27.476  0.00  0.00      PROA  
ATOM   4568  N   ARG P 321      24.342  25.544  27.939  0.00  0.00      PROA  
ATOM   4569  HN  ARG P 321      24.083  24.660  27.558  0.00  0.00      PROA  
ATOM   4570  CA  ARG P 321      23.504  26.129  29.011  0.00  0.00      PROA  
ATOM   4571  HA  ARG P 321      22.878  25.301  29.309  0.00  0.00      PROA  
ATOM   4572  CB  ARG P 321      24.325  26.517  30.249  0.00  0.00      PROA  
ATOM   4573  HB1 ARG P 321      23.612  26.705  31.080  0.00  0.00      PROA  
ATOM   4574  HB2 ARG P 321      24.860  27.459  30.005  0.00  0.00      PROA  
ATOM   4575  CG  ARG P 321      25.342  25.465  30.689  0.00  0.00      PROA  
ATOM   4576  HG1 ARG P 321      25.995  25.758  31.538  0.00  0.00      PROA  
ATOM   4577  HG2 ARG P 321      25.990  25.234  29.817  0.00  0.00      PROA  
ATOM   4578  CD  ARG P 321      24.783  24.109  31.024  0.00  0.00      PROA  
ATOM   4579  HD1 ARG P 321      25.679  23.518  31.311  0.00  0.00      PROA  
ATOM   4580  HD2 ARG P 321      24.309  23.699  30.106  0.00  0.00      PROA  
ATOM   4581  NE  ARG P 321      23.750  24.274  32.131  0.00  0.00      PROA  
ATOM   4582  HE  ARG P 321      23.492  25.150  32.540  0.00  0.00      PROA  
ATOM   4583  CZ  ARG P 321      22.863  23.313  32.358  0.00  0.00      PROA  
ATOM   4584  NH1 ARG P 321      22.880  22.130  31.735  0.00  0.00      PROA  
ATOM   4585 HH11 ARG P 321      22.292  21.341  31.909  0.00  0.00      PROA  
ATOM   4586 HH12 ARG P 321      23.537  22.060  30.984  0.00  0.00      PROA  
ATOM   4587  NH2 ARG P 321      21.958  23.527  33.352  0.00  0.00      PROA  
ATOM   4588 HH21 ARG P 321      21.891  24.399  33.837  0.00  0.00      PROA  
ATOM   4589 HH22 ARG P 321      21.222  22.880  33.549  0.00  0.00      PROA  
ATOM   4590  C   ARG P 321      22.454  27.147  28.652  0.00  0.00      PROA  
ATOM   4591  O   ARG P 321      21.821  27.792  29.484  0.00  0.00      PROA  
ATOM   4592  N   PHE P 322      22.155  27.312  27.361  0.00  0.00      PROA  
ATOM   4593  HN  PHE P 322      22.640  26.802  26.655  0.00  0.00      PROA  
ATOM   4594  CA  PHE P 322      21.157  28.298  26.897  0.00  0.00      PROA  
ATOM   4595  HA  PHE P 322      21.281  29.177  27.512  0.00  0.00      PROA  
ATOM   4596  CB  PHE P 322      21.453  28.570  25.344  0.00  0.00      PROA  
ATOM   4597  HB1 PHE P 322      20.596  29.143  24.931  0.00  0.00      PROA  
ATOM   4598  HB2 PHE P 322      21.593  27.600  24.821  0.00  0.00      PROA  
ATOM   4599  CG  PHE P 322      22.683  29.424  25.323  0.00  0.00      PROA  
ATOM   4600  CD1 PHE P 322      23.841  28.752  24.897  0.00  0.00      PROA  
ATOM   4601  HD1 PHE P 322      23.758  27.677  24.825  0.00  0.00      PROA  
ATOM   4602  CE1 PHE P 322      25.050  29.475  24.730  0.00  0.00      PROA  
ATOM   4603  HE1 PHE P 322      25.882  28.814  24.537  0.00  0.00      PROA  
ATOM   4604  CZ  PHE P 322      25.081  30.867  24.882  0.00  0.00      PROA  
ATOM   4605  HZ  PHE P 322      25.974  31.460  24.751  0.00  0.00      PROA  
ATOM   4606  CD2 PHE P 322      22.758  30.809  25.419  0.00  0.00      PROA  
ATOM   4607  HD2 PHE P 322      21.856  31.379  25.588  0.00  0.00      PROA  
ATOM   4608  CE2 PHE P 322      23.918  31.545  25.195  0.00  0.00      PROA  
ATOM   4609  HE2 PHE P 322      23.795  32.602  25.379  0.00  0.00      PROA  
ATOM   4610  C   PHE P 322      19.699  27.874  27.149  0.00  0.00      PROA  
ATOM   4611  O   PHE P 322      19.339  26.679  26.910  0.00  0.00      PROA  
ATOM   4612  N   ASN P 323      18.897  28.917  27.467  0.00  0.00      PROA  
ATOM   4613  HN  ASN P 323      19.351  29.801  27.542  0.00  0.00      PROA  
ATOM   4614  CA  ASN P 323      17.504  28.924  27.590  0.00  0.00      PROA  
ATOM   4615  HA  ASN P 323      17.224  28.030  28.127  0.00  0.00      PROA  
ATOM   4616  CB  ASN P 323      16.947  30.209  28.176  0.00  0.00      PROA  
ATOM   4617  HB1 ASN P 323      15.974  30.581  27.788  0.00  0.00      PROA  
ATOM   4618  HB2 ASN P 323      17.751  30.952  27.984  0.00  0.00      PROA  
ATOM   4619  CG  ASN P 323      16.596  29.853  29.613  0.00  0.00      PROA  
ATOM   4620  OD1 ASN P 323      16.216  28.778  30.029  0.00  0.00      PROA  
ATOM   4621  ND2 ASN P 323      16.460  30.955  30.451  0.00  0.00      PROA  
ATOM   4622 HD21 ASN P 323      16.990  31.785  30.277  0.00  0.00      PROA  
ATOM   4623 HD22 ASN P 323      16.048  30.831  31.354  0.00  0.00      PROA  
ATOM   4624  C   ASN P 323      16.893  28.510  26.292  0.00  0.00      PROA  
ATOM   4625  O   ASN P 323      17.557  28.631  25.227  0.00  0.00      PROA  
ATOM   4626  N   VAL P 324      15.654  27.943  26.272  0.00  0.00      PROA  
ATOM   4627  HN  VAL P 324      15.198  27.684  27.120  0.00  0.00      PROA  
ATOM   4628  CA  VAL P 324      15.063  27.316  25.022  0.00  0.00      PROA  
ATOM   4629  HA  VAL P 324      15.715  26.560  24.610  0.00  0.00      PROA  
ATOM   4630  CB  VAL P 324      13.800  26.509  25.334  0.00  0.00      PROA  
ATOM   4631  HB  VAL P 324      14.114  25.605  25.898  0.00  0.00      PROA  
ATOM   4632  CG1 VAL P 324      12.776  27.463  25.982  0.00  0.00      PROA  
ATOM   4633 HG11 VAL P 324      11.910  26.952  26.455  0.00  0.00      PROA  
ATOM   4634 HG12 VAL P 324      12.349  28.080  25.163  0.00  0.00      PROA  
ATOM   4635 HG13 VAL P 324      13.252  28.053  26.794  0.00  0.00      PROA  
ATOM   4636  CG2 VAL P 324      13.165  25.865  24.120  0.00  0.00      PROA  
ATOM   4637 HG21 VAL P 324      13.904  25.279  23.531  0.00  0.00      PROA  
ATOM   4638 HG22 VAL P 324      12.743  26.656  23.464  0.00  0.00      PROA  
ATOM   4639 HG23 VAL P 324      12.326  25.186  24.381  0.00  0.00      PROA  
ATOM   4640  C   VAL P 324      14.861  28.263  23.915  0.00  0.00      PROA  
ATOM   4641  O   VAL P 324      15.232  27.919  22.753  0.00  0.00      PROA  
ATOM   4642  N   GLN P 325      14.422  29.579  24.129  0.00  0.00      PROA  
ATOM   4643  HN  GLN P 325      14.287  29.929  25.053  0.00  0.00      PROA  
ATOM   4644  CA  GLN P 325      14.265  30.445  22.987  0.00  0.00      PROA  
ATOM   4645  HA  GLN P 325      13.838  29.808  22.227  0.00  0.00      PROA  
ATOM   4646  CB  GLN P 325      13.304  31.720  23.187  0.00  0.00      PROA  
ATOM   4647  HB1 GLN P 325      12.315  31.326  23.505  0.00  0.00      PROA  
ATOM   4648  HB2 GLN P 325      13.206  32.234  22.207  0.00  0.00      PROA  
ATOM   4649  CG  GLN P 325      13.704  32.682  24.293  0.00  0.00      PROA  
ATOM   4650  HG1 GLN P 325      12.828  33.359  24.392  0.00  0.00      PROA  
ATOM   4651  HG2 GLN P 325      14.596  33.323  24.127  0.00  0.00      PROA  
ATOM   4652  CD  GLN P 325      14.009  32.007  25.632  0.00  0.00      PROA  
ATOM   4653  OE1 GLN P 325      15.140  31.646  25.984  0.00  0.00      PROA  
ATOM   4654  NE2 GLN P 325      12.977  31.665  26.446  0.00  0.00      PROA  
ATOM   4655 HE21 GLN P 325      13.199  31.090  27.234  0.00  0.00      PROA  
ATOM   4656 HE22 GLN P 325      12.066  32.071  26.369  0.00  0.00      PROA  
ATOM   4657  C   GLN P 325      15.617  31.033  22.548  0.00  0.00      PROA  
ATOM   4658  O   GLN P 325      15.829  31.231  21.353  0.00  0.00      PROA  
ATOM   4659  N   GLU P 326      16.525  31.176  23.481  0.00  0.00      PROA  
ATOM   4660  HN  GLU P 326      16.280  30.987  24.429  0.00  0.00      PROA  
ATOM   4661  CA  GLU P 326      17.891  31.557  23.223  0.00  0.00      PROA  
ATOM   4662  HA  GLU P 326      17.867  32.432  22.591  0.00  0.00      PROA  
ATOM   4663  CB  GLU P 326      18.571  31.867  24.559  0.00  0.00      PROA  
ATOM   4664  HB1 GLU P 326      19.656  31.981  24.344  0.00  0.00      PROA  
ATOM   4665  HB2 GLU P 326      18.366  31.152  25.383  0.00  0.00      PROA  
ATOM   4666  CG  GLU P 326      18.246  33.353  25.073  0.00  0.00      PROA  
ATOM   4667  HG1 GLU P 326      17.387  33.313  25.776  0.00  0.00      PROA  
ATOM   4668  HG2 GLU P 326      17.898  33.958  24.209  0.00  0.00      PROA  
ATOM   4669  CD  GLU P 326      19.351  34.121  25.701  0.00  0.00      PROA  
ATOM   4670  OE1 GLU P 326      19.427  35.366  25.408  0.00  0.00      PROA  
ATOM   4671  OE2 GLU P 326      20.158  33.596  26.475  0.00  0.00      PROA  
ATOM   4672  C   GLU P 326      18.742  30.579  22.380  0.00  0.00      PROA  
ATOM   4673  O   GLU P 326      19.308  30.808  21.352  0.00  0.00      PROA  
ATOM   4674  N   ASN P 327      18.692  29.255  22.783  0.00  0.00      PROA  
ATOM   4675  HN  ASN P 327      18.162  29.160  23.622  0.00  0.00      PROA  
ATOM   4676  CA  ASN P 327      19.088  28.089  22.111  0.00  0.00      PROA  
ATOM   4677  HA  ASN P 327      20.151  28.124  21.921  0.00  0.00      PROA  
ATOM   4678  CB  ASN P 327      18.875  26.833  22.983  0.00  0.00      PROA  
ATOM   4679  HB1 ASN P 327      17.911  26.924  23.527  0.00  0.00      PROA  
ATOM   4680  HB2 ASN P 327      19.696  26.885  23.730  0.00  0.00      PROA  
ATOM   4681  CG  ASN P 327      18.787  25.441  22.347  0.00  0.00      PROA  
ATOM   4682  OD1 ASN P 327      18.992  25.039  21.231  0.00  0.00      PROA  
ATOM   4683  ND2 ASN P 327      18.640  24.531  23.322  0.00  0.00      PROA  
ATOM   4684 HD21 ASN P 327      18.473  23.592  23.023  0.00  0.00      PROA  
ATOM   4685 HD22 ASN P 327      18.726  24.856  24.264  0.00  0.00      PROA  
ATOM   4686  C   ASN P 327      18.468  28.086  20.709  0.00  0.00      PROA  
ATOM   4687  O   ASN P 327      19.176  27.839  19.766  0.00  0.00      PROA  
ATOM   4688  N   GLY P 328      17.126  28.296  20.526  0.00  0.00      PROA  
ATOM   4689  HN  GLY P 328      16.604  28.264  21.375  0.00  0.00      PROA  
ATOM   4690  CA  GLY P 328      16.501  28.538  19.224  0.00  0.00      PROA  
ATOM   4691  HA1 GLY P 328      15.537  28.976  19.434  0.00  0.00      PROA  
ATOM   4692  HA2 GLY P 328      16.441  27.672  18.581  0.00  0.00      PROA  
ATOM   4693  C   GLY P 328      17.178  29.449  18.363  0.00  0.00      PROA  
ATOM   4694  O   GLY P 328      17.539  29.130  17.213  0.00  0.00      PROA  
ATOM   4695  N   PHE P 329      17.401  30.644  18.915  0.00  0.00      PROA  
ATOM   4696  HN  PHE P 329      17.149  30.764  19.872  0.00  0.00      PROA  
ATOM   4697  CA  PHE P 329      17.946  31.731  18.133  0.00  0.00      PROA  
ATOM   4698  HA  PHE P 329      17.490  31.750  17.155  0.00  0.00      PROA  
ATOM   4699  CB  PHE P 329      17.646  33.081  18.826  0.00  0.00      PROA  
ATOM   4700  HB1 PHE P 329      18.103  33.052  19.838  0.00  0.00      PROA  
ATOM   4701  HB2 PHE P 329      16.561  33.284  18.949  0.00  0.00      PROA  
ATOM   4702  CG  PHE P 329      18.207  34.225  18.032  0.00  0.00      PROA  
ATOM   4703  CD1 PHE P 329      17.802  34.660  16.749  0.00  0.00      PROA  
ATOM   4704  HD1 PHE P 329      17.000  34.095  16.298  0.00  0.00      PROA  
ATOM   4705  CE1 PHE P 329      18.336  35.753  16.073  0.00  0.00      PROA  
ATOM   4706  HE1 PHE P 329      18.108  35.924  15.031  0.00  0.00      PROA  
ATOM   4707  CZ  PHE P 329      19.298  36.496  16.699  0.00  0.00      PROA  
ATOM   4708  HZ  PHE P 329      19.702  37.351  16.178  0.00  0.00      PROA  
ATOM   4709  CD2 PHE P 329      19.342  34.989  18.559  0.00  0.00      PROA  
ATOM   4710  HD2 PHE P 329      19.782  34.656  19.487  0.00  0.00      PROA  
ATOM   4711  CE2 PHE P 329      19.775  36.186  17.935  0.00  0.00      PROA  
ATOM   4712  HE2 PHE P 329      20.616  36.724  18.348  0.00  0.00      PROA  
ATOM   4713  C   PHE P 329      19.443  31.581  17.714  0.00  0.00      PROA  
ATOM   4714  O   PHE P 329      19.861  31.615  16.560  0.00  0.00      PROA  
ATOM   4715  N   LEU P 330      20.291  31.147  18.681  0.00  0.00      PROA  
ATOM   4716  HN  LEU P 330      20.014  31.105  19.638  0.00  0.00      PROA  
ATOM   4717  CA  LEU P 330      21.713  30.979  18.486  0.00  0.00      PROA  
ATOM   4718  HA  LEU P 330      22.150  31.785  17.915  0.00  0.00      PROA  
ATOM   4719  CB  LEU P 330      22.464  31.026  19.805  0.00  0.00      PROA  
ATOM   4720  HB1 LEU P 330      23.544  30.794  19.682  0.00  0.00      PROA  
ATOM   4721  HB2 LEU P 330      21.962  30.230  20.396  0.00  0.00      PROA  
ATOM   4722  CG  LEU P 330      22.374  32.390  20.577  0.00  0.00      PROA  
ATOM   4723  HG  LEU P 330      21.344  32.808  20.559  0.00  0.00      PROA  
ATOM   4724  CD1 LEU P 330      22.710  32.230  22.037  0.00  0.00      PROA  
ATOM   4725 HD11 LEU P 330      23.715  31.797  22.229  0.00  0.00      PROA  
ATOM   4726 HD12 LEU P 330      22.048  31.443  22.456  0.00  0.00      PROA  
ATOM   4727 HD13 LEU P 330      22.500  33.155  22.616  0.00  0.00      PROA  
ATOM   4728  CD2 LEU P 330      23.274  33.340  19.837  0.00  0.00      PROA  
ATOM   4729 HD21 LEU P 330      24.335  33.012  19.822  0.00  0.00      PROA  
ATOM   4730 HD22 LEU P 330      23.240  34.227  20.505  0.00  0.00      PROA  
ATOM   4731 HD23 LEU P 330      22.972  33.730  18.841  0.00  0.00      PROA  
ATOM   4732  C   LEU P 330      22.152  29.776  17.672  0.00  0.00      PROA  
ATOM   4733  O   LEU P 330      23.263  29.681  17.149  0.00  0.00      PROA  
ATOM   4734  N   SER P 331      21.166  28.811  17.628  0.00  0.00      PROA  
ATOM   4735  HN  SER P 331      20.271  28.852  18.065  0.00  0.00      PROA  
ATOM   4736  CA  SER P 331      21.323  27.623  16.755  0.00  0.00      PROA  
ATOM   4737  HA  SER P 331      22.355  27.349  16.915  0.00  0.00      PROA  
ATOM   4738  CB  SER P 331      20.640  26.387  17.299  0.00  0.00      PROA  
ATOM   4739  HB1 SER P 331      21.121  25.916  18.182  0.00  0.00      PROA  
ATOM   4740  HB2 SER P 331      20.707  25.523  16.603  0.00  0.00      PROA  
ATOM   4741  OG  SER P 331      19.241  26.614  17.515  0.00  0.00      PROA  
ATOM   4742  HG1 SER P 331      19.172  26.931  18.419  0.00  0.00      PROA  
ATOM   4743  C   SER P 331      21.043  27.868  15.327  0.00  0.00      PROA  
ATOM   4744  O   SER P 331      21.562  27.194  14.430  0.00  0.00      PROA  
ATOM   4745  N   SER P 332      20.112  28.862  14.982  0.00  0.00      PROA  
ATOM   4746  HN  SER P 332      19.657  29.264  15.773  0.00  0.00      PROA  
ATOM   4747  CA  SER P 332      19.833  29.336  13.608  0.00  0.00      PROA  
ATOM   4748  HA  SER P 332      19.737  28.410  13.061  0.00  0.00      PROA  
ATOM   4749  CB  SER P 332      18.514  30.208  13.563  0.00  0.00      PROA  
ATOM   4750  HB1 SER P 332      17.725  29.542  13.972  0.00  0.00      PROA  
ATOM   4751  HB2 SER P 332      18.346  30.508  12.506  0.00  0.00      PROA  
ATOM   4752  OG  SER P 332      18.600  31.464  14.228  0.00  0.00      PROA  
ATOM   4753  HG1 SER P 332      18.545  31.323  15.176  0.00  0.00      PROA  
ATOM   4754  C   SER P 332      20.822  30.171  12.868  0.00  0.00      PROA  
ATOM   4755  O   SER P 332      20.949  30.118  11.606  0.00  0.00      PROA  
ATOM   4756  N   LEU P 333      21.597  31.033  13.647  0.00  0.00      PROA  
ATOM   4757  HN  LEU P 333      21.178  31.271  14.519  0.00  0.00      PROA  
ATOM   4758  CA  LEU P 333      22.701  31.770  13.168  0.00  0.00      PROA  
ATOM   4759  HA  LEU P 333      22.239  32.309  12.355  0.00  0.00      PROA  
ATOM   4760  CB  LEU P 333      23.314  32.615  14.322  0.00  0.00      PROA  
ATOM   4761  HB1 LEU P 333      24.070  33.298  13.879  0.00  0.00      PROA  
ATOM   4762  HB2 LEU P 333      23.827  31.958  15.057  0.00  0.00      PROA  
ATOM   4763  CG  LEU P 333      22.309  33.597  14.933  0.00  0.00      PROA  
ATOM   4764  HG  LEU P 333      21.734  33.075  15.728  0.00  0.00      PROA  
ATOM   4765  CD1 LEU P 333      23.213  34.620  15.815  0.00  0.00      PROA  
ATOM   4766 HD11 LEU P 333      23.791  34.143  16.636  0.00  0.00      PROA  
ATOM   4767 HD12 LEU P 333      22.632  35.426  16.312  0.00  0.00      PROA  
ATOM   4768 HD13 LEU P 333      24.013  35.010  15.150  0.00  0.00      PROA  
ATOM   4769  CD2 LEU P 333      21.329  34.256  14.022  0.00  0.00      PROA  
ATOM   4770 HD21 LEU P 333      20.485  33.636  13.653  0.00  0.00      PROA  
ATOM   4771 HD22 LEU P 333      21.764  34.656  13.082  0.00  0.00      PROA  
ATOM   4772 HD23 LEU P 333      20.887  35.162  14.489  0.00  0.00      PROA  
ATOM   4773  C   LEU P 333      23.887  31.043  12.474  0.00  0.00      PROA  
ATOM   4774  O   LEU P 333      24.267  31.676  11.498  0.00  0.00      PROA  
ATOM   4775  N   PRO P 334      24.470  29.886  12.851  0.00  0.00      PROA  
ATOM   4776  CD  PRO P 334      24.399  29.425  14.239  0.00  0.00      PROA  
ATOM   4777  HD1 PRO P 334      23.343  29.282  14.553  0.00  0.00      PROA  
ATOM   4778  HD2 PRO P 334      24.941  30.181  14.846  0.00  0.00      PROA  
ATOM   4779  CA  PRO P 334      25.086  28.917  11.967  0.00  0.00      PROA  
ATOM   4780  HA  PRO P 334      26.109  29.254  11.882  0.00  0.00      PROA  
ATOM   4781  CB  PRO P 334      25.177  27.696  12.858  0.00  0.00      PROA  
ATOM   4782  HB1 PRO P 334      26.161  27.182  12.799  0.00  0.00      PROA  
ATOM   4783  HB2 PRO P 334      24.353  26.977  12.660  0.00  0.00      PROA  
ATOM   4784  CG  PRO P 334      25.163  28.128  14.312  0.00  0.00      PROA  
ATOM   4785  HG1 PRO P 334      24.780  27.359  15.018  0.00  0.00      PROA  
ATOM   4786  HG2 PRO P 334      26.217  28.389  14.547  0.00  0.00      PROA  
ATOM   4787  C   PRO P 334      24.488  28.780  10.574  0.00  0.00      PROA  
ATOM   4788  O   PRO P 334      25.188  28.924   9.551  0.00  0.00      PROA  
ATOM   4789  N   TYR P 335      23.199  28.479  10.501  0.00  0.00      PROA  
ATOM   4790  HN  TYR P 335      22.727  28.369  11.372  0.00  0.00      PROA  
ATOM   4791  CA  TYR P 335      22.517  28.151   9.247  0.00  0.00      PROA  
ATOM   4792  HA  TYR P 335      23.157  27.575   8.595  0.00  0.00      PROA  
ATOM   4793  CB  TYR P 335      21.133  27.393   9.542  0.00  0.00      PROA  
ATOM   4794  HB1 TYR P 335      20.615  27.140   8.592  0.00  0.00      PROA  
ATOM   4795  HB2 TYR P 335      20.436  27.868  10.265  0.00  0.00      PROA  
ATOM   4796  CG  TYR P 335      21.420  25.982  10.142  0.00  0.00      PROA  
ATOM   4797  CD1 TYR P 335      22.253  25.084   9.310  0.00  0.00      PROA  
ATOM   4798  HD1 TYR P 335      22.825  25.392   8.447  0.00  0.00      PROA  
ATOM   4799  CE1 TYR P 335      22.379  23.738   9.680  0.00  0.00      PROA  
ATOM   4800  HE1 TYR P 335      23.060  23.101   9.135  0.00  0.00      PROA  
ATOM   4801  CZ  TYR P 335      21.661  23.246  10.797  0.00  0.00      PROA  
ATOM   4802  OH  TYR P 335      21.681  21.888  11.119  0.00  0.00      PROA  
ATOM   4803  HH  TYR P 335      22.305  21.538  10.479  0.00  0.00      PROA  
ATOM   4804  CD2 TYR P 335      20.712  25.515  11.235  0.00  0.00      PROA  
ATOM   4805  HD2 TYR P 335      20.100  26.216  11.783  0.00  0.00      PROA  
ATOM   4806  CE2 TYR P 335      20.831  24.139  11.586  0.00  0.00      PROA  
ATOM   4807  HE2 TYR P 335      20.323  23.707  12.435  0.00  0.00      PROA  
ATOM   4808  C   TYR P 335      22.291  29.289   8.331  0.00  0.00      PROA  
ATOM   4809  O   TYR P 335      22.550  29.217   7.160  0.00  0.00      PROA  
ATOM   4810  N   LEU P 336      22.045  30.461   8.993  0.00  0.00      PROA  
ATOM   4811  HN  LEU P 336      21.895  30.519   9.977  0.00  0.00      PROA  
ATOM   4812  CA  LEU P 336      22.047  31.729   8.298  0.00  0.00      PROA  
ATOM   4813  HA  LEU P 336      21.281  31.624   7.543  0.00  0.00      PROA  
ATOM   4814  CB  LEU P 336      21.781  32.887   9.263  0.00  0.00      PROA  
ATOM   4815  HB1 LEU P 336      22.521  32.954  10.090  0.00  0.00      PROA  
ATOM   4816  HB2 LEU P 336      20.854  32.610   9.808  0.00  0.00      PROA  
ATOM   4817  CG  LEU P 336      21.719  34.325   8.740  0.00  0.00      PROA  
ATOM   4818  HG  LEU P 336      22.735  34.729   8.545  0.00  0.00      PROA  
ATOM   4819  CD1 LEU P 336      20.822  34.407   7.389  0.00  0.00      PROA  
ATOM   4820 HD11 LEU P 336      21.393  33.764   6.685  0.00  0.00      PROA  
ATOM   4821 HD12 LEU P 336      20.746  35.414   6.925  0.00  0.00      PROA  
ATOM   4822 HD13 LEU P 336      19.812  33.951   7.463  0.00  0.00      PROA  
ATOM   4823  CD2 LEU P 336      20.951  35.241   9.723  0.00  0.00      PROA  
ATOM   4824 HD21 LEU P 336      21.537  35.495  10.632  0.00  0.00      PROA  
ATOM   4825 HD22 LEU P 336      20.079  34.711  10.162  0.00  0.00      PROA  
ATOM   4826 HD23 LEU P 336      20.605  36.207   9.296  0.00  0.00      PROA  
ATOM   4827  C   LEU P 336      23.334  32.089   7.624  0.00  0.00      PROA  
ATOM   4828  O   LEU P 336      23.346  32.308   6.386  0.00  0.00      PROA  
ATOM   4829  N   GLY P 337      24.486  32.008   8.356  0.00  0.00      PROA  
ATOM   4830  HN  GLY P 337      24.380  31.868   9.337  0.00  0.00      PROA  
ATOM   4831  CA  GLY P 337      25.803  32.349   7.895  0.00  0.00      PROA  
ATOM   4832  HA1 GLY P 337      26.405  32.229   8.784  0.00  0.00      PROA  
ATOM   4833  HA2 GLY P 337      25.821  33.372   7.551  0.00  0.00      PROA  
ATOM   4834  C   GLY P 337      26.454  31.469   6.806  0.00  0.00      PROA  
ATOM   4835  O   GLY P 337      27.073  32.049   5.862  0.00  0.00      PROA  
ATOM   4836  N   SER P 338      26.116  30.210   6.888  0.00  0.00      PROA  
ATOM   4837  HN  SER P 338      25.654  29.956   7.735  0.00  0.00      PROA  
ATOM   4838  CA  SER P 338      26.302  29.192   5.889  0.00  0.00      PROA  
ATOM   4839  HA  SER P 338      27.324  29.147   5.544  0.00  0.00      PROA  
ATOM   4840  CB  SER P 338      25.897  27.785   6.605  0.00  0.00      PROA  
ATOM   4841  HB1 SER P 338      24.873  27.892   7.024  0.00  0.00      PROA  
ATOM   4842  HB2 SER P 338      26.543  27.708   7.505  0.00  0.00      PROA  
ATOM   4843  OG  SER P 338      26.028  26.642   5.788  0.00  0.00      PROA  
ATOM   4844  HG1 SER P 338      26.851  26.185   5.976  0.00  0.00      PROA  
ATOM   4845  C   SER P 338      25.532  29.419   4.589  0.00  0.00      PROA  
ATOM   4846  O   SER P 338      26.060  29.240   3.457  0.00  0.00      PROA  
ATOM   4847  N   TRP P 339      24.258  29.871   4.700  0.00  0.00      PROA  
ATOM   4848  HN  TRP P 339      23.959  30.124   5.616  0.00  0.00      PROA  
ATOM   4849  CA  TRP P 339      23.519  30.156   3.464  0.00  0.00      PROA  
ATOM   4850  HA  TRP P 339      23.525  29.308   2.795  0.00  0.00      PROA  
ATOM   4851  CB  TRP P 339      21.949  30.098   3.718  0.00  0.00      PROA  
ATOM   4852  HB1 TRP P 339      21.755  30.726   4.613  0.00  0.00      PROA  
ATOM   4853  HB2 TRP P 339      21.761  29.153   4.271  0.00  0.00      PROA  
ATOM   4854  CG  TRP P 339      20.925  30.476   2.715  0.00  0.00      PROA  
ATOM   4855  CD1 TRP P 339      21.046  30.398   1.379  0.00  0.00      PROA  
ATOM   4856  HD1 TRP P 339      22.008  30.205   0.928  0.00  0.00      PROA  
ATOM   4857  NE1 TRP P 339      19.888  30.818   0.743  0.00  0.00      PROA  
ATOM   4858  HE1 TRP P 339      19.679  30.564  -0.175  0.00  0.00      PROA  
ATOM   4859  CE2 TRP P 339      18.937  31.103   1.681  0.00  0.00      PROA  
ATOM   4860  CD2 TRP P 339      19.542  30.945   2.960  0.00  0.00      PROA  
ATOM   4861  CE3 TRP P 339      18.910  31.235   4.118  0.00  0.00      PROA  
ATOM   4862  HE3 TRP P 339      19.259  31.079   5.128  0.00  0.00      PROA  
ATOM   4863  CZ3 TRP P 339      17.560  31.739   3.923  0.00  0.00      PROA  
ATOM   4864  HZ3 TRP P 339      17.166  32.185   4.825  0.00  0.00      PROA  
ATOM   4865  CZ2 TRP P 339      17.693  31.630   1.544  0.00  0.00      PROA  
ATOM   4866  HZ2 TRP P 339      17.290  31.704   0.545  0.00  0.00      PROA  
ATOM   4867  CH2 TRP P 339      17.014  32.075   2.703  0.00  0.00      PROA  
ATOM   4868  HH2 TRP P 339      16.049  32.531   2.543  0.00  0.00      PROA  
ATOM   4869  C   TRP P 339      23.946  31.420   2.785  0.00  0.00      PROA  
ATOM   4870  O   TRP P 339      24.002  31.433   1.560  0.00  0.00      PROA  
ATOM   4871  N   LEU P 340      24.413  32.447   3.471  0.00  0.00      PROA  
ATOM   4872  HN  LEU P 340      24.332  32.455   4.465  0.00  0.00      PROA  
ATOM   4873  CA  LEU P 340      25.036  33.650   3.008  0.00  0.00      PROA  
ATOM   4874  HA  LEU P 340      24.370  34.141   2.315  0.00  0.00      PROA  
ATOM   4875  CB  LEU P 340      25.221  34.569   4.229  0.00  0.00      PROA  
ATOM   4876  HB1 LEU P 340      25.943  35.384   4.008  0.00  0.00      PROA  
ATOM   4877  HB2 LEU P 340      25.793  34.161   5.090  0.00  0.00      PROA  
ATOM   4878  CG  LEU P 340      23.908  35.234   4.693  0.00  0.00      PROA  
ATOM   4879  HG  LEU P 340      23.138  34.434   4.708  0.00  0.00      PROA  
ATOM   4880  CD1 LEU P 340      24.180  35.804   6.120  0.00  0.00      PROA  
ATOM   4881 HD11 LEU P 340      24.464  34.998   6.830  0.00  0.00      PROA  
ATOM   4882 HD12 LEU P 340      23.224  36.188   6.537  0.00  0.00      PROA  
ATOM   4883 HD13 LEU P 340      24.900  36.642   6.237  0.00  0.00      PROA  
ATOM   4884  CD2 LEU P 340      23.421  36.358   3.747  0.00  0.00      PROA  
ATOM   4885 HD21 LEU P 340      22.404  36.748   3.965  0.00  0.00      PROA  
ATOM   4886 HD22 LEU P 340      23.230  35.961   2.727  0.00  0.00      PROA  
ATOM   4887 HD23 LEU P 340      24.154  37.192   3.723  0.00  0.00      PROA  
ATOM   4888  C   LEU P 340      26.351  33.386   2.324  0.00  0.00      PROA  
ATOM   4889  O   LEU P 340      26.661  33.791   1.206  0.00  0.00      PROA  
ATOM   4890  N   CYS P 341      27.126  32.543   2.980  0.00  0.00      PROA  
ATOM   4891  HN  CYS P 341      26.885  32.059   3.817  0.00  0.00      PROA  
ATOM   4892  CA  CYS P 341      28.450  32.144   2.452  0.00  0.00      PROA  
ATOM   4893  HA  CYS P 341      28.885  33.102   2.209  0.00  0.00      PROA  
ATOM   4894  CB  CYS P 341      29.295  31.436   3.581  0.00  0.00      PROA  
ATOM   4895  HB1 CYS P 341      28.633  30.624   3.949  0.00  0.00      PROA  
ATOM   4896  HB2 CYS P 341      29.496  32.177   4.384  0.00  0.00      PROA  
ATOM   4897  SG  CYS P 341      30.856  30.697   2.978  0.00  0.00      PROA  
ATOM   4898  HG1 CYS P 341      31.184  30.099   4.114  0.00  0.00      PROA  
ATOM   4899  C   CYS P 341      28.398  31.406   1.054  0.00  0.00      PROA  
ATOM   4900  O   CYS P 341      29.127  31.702   0.103  0.00  0.00      PROA  
ATOM   4901  N   MET P 342      27.402  30.494   0.893  0.00  0.00      PROA  
ATOM   4902  HN  MET P 342      26.732  30.391   1.623  0.00  0.00      PROA  
ATOM   4903  CA  MET P 342      27.133  29.745  -0.251  0.00  0.00      PROA  
ATOM   4904  HA  MET P 342      27.920  29.041  -0.475  0.00  0.00      PROA  
ATOM   4905  CB  MET P 342      25.817  28.933  -0.045  0.00  0.00      PROA  
ATOM   4906  HB1 MET P 342      24.981  29.645   0.124  0.00  0.00      PROA  
ATOM   4907  HB2 MET P 342      25.778  28.292   0.862  0.00  0.00      PROA  
ATOM   4908  CG  MET P 342      25.658  27.895  -1.167  0.00  0.00      PROA  
ATOM   4909  HG1 MET P 342      25.707  28.413  -2.149  0.00  0.00      PROA  
ATOM   4910  HG2 MET P 342      24.629  27.490  -1.064  0.00  0.00      PROA  
ATOM   4911  SD  MET P 342      26.680  26.425  -1.105  0.00  0.00      PROA  
ATOM   4912  CE  MET P 342      25.892  25.630  -2.530  0.00  0.00      PROA  
ATOM   4913  HE1 MET P 342      26.150  24.552  -2.459  0.00  0.00      PROA  
ATOM   4914  HE2 MET P 342      26.326  25.948  -3.502  0.00  0.00      PROA  
ATOM   4915  HE3 MET P 342      24.786  25.734  -2.505  0.00  0.00      PROA  
ATOM   4916  C   MET P 342      26.918  30.715  -1.408  0.00  0.00      PROA  
ATOM   4917  O   MET P 342      27.465  30.568  -2.526  0.00  0.00      PROA  
ATOM   4918  N   ILE P 343      26.075  31.773  -1.198  0.00  0.00      PROA  
ATOM   4919  HN  ILE P 343      25.688  31.941  -0.295  0.00  0.00      PROA  
ATOM   4920  CA  ILE P 343      25.930  32.905  -2.171  0.00  0.00      PROA  
ATOM   4921  HA  ILE P 343      25.617  32.426  -3.087  0.00  0.00      PROA  
ATOM   4922  CB  ILE P 343      24.785  33.786  -1.759  0.00  0.00      PROA  
ATOM   4923  HB  ILE P 343      24.833  33.975  -0.666  0.00  0.00      PROA  
ATOM   4924  CG2 ILE P 343      24.723  35.202  -2.435  0.00  0.00      PROA  
ATOM   4925 HG21 ILE P 343      25.503  35.863  -2.001  0.00  0.00      PROA  
ATOM   4926 HG22 ILE P 343      23.772  35.767  -2.336  0.00  0.00      PROA  
ATOM   4927 HG23 ILE P 343      24.901  35.187  -3.532  0.00  0.00      PROA  
ATOM   4928  CG1 ILE P 343      23.447  33.060  -1.978  0.00  0.00      PROA  
ATOM   4929 HG11 ILE P 343      23.564  32.011  -2.324  0.00  0.00      PROA  
ATOM   4930 HG12 ILE P 343      23.083  33.634  -2.857  0.00  0.00      PROA  
ATOM   4931  CD  ILE P 343      22.350  33.247  -0.881  0.00  0.00      PROA  
ATOM   4932  HD1 ILE P 343      22.433  32.509  -0.055  0.00  0.00      PROA  
ATOM   4933  HD2 ILE P 343      21.348  32.933  -1.244  0.00  0.00      PROA  
ATOM   4934  HD3 ILE P 343      22.453  34.288  -0.506  0.00  0.00      PROA  
ATOM   4935  C   ILE P 343      27.195  33.698  -2.539  0.00  0.00      PROA  
ATOM   4936  O   ILE P 343      27.564  33.829  -3.732  0.00  0.00      PROA  
ATOM   4937  N   LEU P 344      27.982  34.194  -1.533  0.00  0.00      PROA  
ATOM   4938  HN  LEU P 344      27.792  34.036  -0.567  0.00  0.00      PROA  
ATOM   4939  CA  LEU P 344      29.217  34.952  -1.750  0.00  0.00      PROA  
ATOM   4940  HA  LEU P 344      28.954  35.740  -2.440  0.00  0.00      PROA  
ATOM   4941  CB  LEU P 344      29.627  35.596  -0.378  0.00  0.00      PROA  
ATOM   4942  HB1 LEU P 344      30.554  36.184  -0.545  0.00  0.00      PROA  
ATOM   4943  HB2 LEU P 344      29.650  34.829   0.426  0.00  0.00      PROA  
ATOM   4944  CG  LEU P 344      28.567  36.632   0.080  0.00  0.00      PROA  
ATOM   4945  HG  LEU P 344      27.529  36.306  -0.142  0.00  0.00      PROA  
ATOM   4946  CD1 LEU P 344      28.674  36.800   1.597  0.00  0.00      PROA  
ATOM   4947 HD11 LEU P 344      29.674  37.113   1.968  0.00  0.00      PROA  
ATOM   4948 HD12 LEU P 344      28.505  35.771   1.978  0.00  0.00      PROA  
ATOM   4949 HD13 LEU P 344      27.917  37.528   1.959  0.00  0.00      PROA  
ATOM   4950  CD2 LEU P 344      28.781  37.993  -0.555  0.00  0.00      PROA  
ATOM   4951 HD21 LEU P 344      28.885  37.738  -1.631  0.00  0.00      PROA  
ATOM   4952 HD22 LEU P 344      29.609  38.590  -0.117  0.00  0.00      PROA  
ATOM   4953 HD23 LEU P 344      27.898  38.626  -0.322  0.00  0.00      PROA  
ATOM   4954  C   LEU P 344      30.396  34.150  -2.403  0.00  0.00      PROA  
ATOM   4955  O   LEU P 344      31.015  34.563  -3.368  0.00  0.00      PROA  
ATOM   4956  N   SER P 345      30.641  32.914  -1.884  0.00  0.00      PROA  
ATOM   4957  HN  SER P 345      30.185  32.677  -1.030  0.00  0.00      PROA  
ATOM   4958  CA  SER P 345      31.421  31.893  -2.535  0.00  0.00      PROA  
ATOM   4959  HA  SER P 345      32.485  32.058  -2.625  0.00  0.00      PROA  
ATOM   4960  CB  SER P 345      31.330  30.551  -1.701  0.00  0.00      PROA  
ATOM   4961  HB1 SER P 345      30.244  30.317  -1.714  0.00  0.00      PROA  
ATOM   4962  HB2 SER P 345      31.790  30.737  -0.707  0.00  0.00      PROA  
ATOM   4963  OG  SER P 345      32.109  29.455  -2.181  0.00  0.00      PROA  
ATOM   4964  HG1 SER P 345      31.581  28.991  -2.835  0.00  0.00      PROA  
ATOM   4965  C   SER P 345      31.107  31.580  -3.979  0.00  0.00      PROA  
ATOM   4966  O   SER P 345      32.052  31.365  -4.753  0.00  0.00      PROA  
ATOM   4967  N   GLY P 346      29.765  31.436  -4.289  0.00  0.00      PROA  
ATOM   4968  HN  GLY P 346      29.058  31.396  -3.587  0.00  0.00      PROA  
ATOM   4969  CA  GLY P 346      29.354  31.093  -5.651  0.00  0.00      PROA  
ATOM   4970  HA1 GLY P 346      28.276  31.044  -5.602  0.00  0.00      PROA  
ATOM   4971  HA2 GLY P 346      29.814  30.188  -6.018  0.00  0.00      PROA  
ATOM   4972  C   GLY P 346      29.569  32.182  -6.702  0.00  0.00      PROA  
ATOM   4973  O   GLY P 346      30.046  31.962  -7.861  0.00  0.00      PROA  
ATOM   4974  N   GLN P 347      29.448  33.478  -6.229  0.00  0.00      PROA  
ATOM   4975  HN  GLN P 347      29.095  33.648  -5.312  0.00  0.00      PROA  
ATOM   4976  CA  GLN P 347      29.929  34.617  -6.961  0.00  0.00      PROA  
ATOM   4977  HA  GLN P 347      29.489  34.568  -7.946  0.00  0.00      PROA  
ATOM   4978  CB  GLN P 347      29.386  35.923  -6.260  0.00  0.00      PROA  
ATOM   4979  HB1 GLN P 347      29.999  36.714  -6.740  0.00  0.00      PROA  
ATOM   4980  HB2 GLN P 347      29.668  35.963  -5.186  0.00  0.00      PROA  
ATOM   4981  CG  GLN P 347      27.877  36.188  -6.445  0.00  0.00      PROA  
ATOM   4982  HG1 GLN P 347      27.704  37.255  -6.186  0.00  0.00      PROA  
ATOM   4983  HG2 GLN P 347      27.334  35.554  -5.711  0.00  0.00      PROA  
ATOM   4984  CD  GLN P 347      27.377  36.089  -7.921  0.00  0.00      PROA  
ATOM   4985  OE1 GLN P 347      27.680  36.970  -8.716  0.00  0.00      PROA  
ATOM   4986  NE2 GLN P 347      26.567  35.022  -8.241  0.00  0.00      PROA  
ATOM   4987 HE21 GLN P 347      25.989  35.014  -9.057  0.00  0.00      PROA  
ATOM   4988 HE22 GLN P 347      26.476  34.276  -7.580  0.00  0.00      PROA  
ATOM   4989  C   GLN P 347      31.415  34.638  -7.233  0.00  0.00      PROA  
ATOM   4990  O   GLN P 347      31.932  34.757  -8.329  0.00  0.00      PROA  
ATOM   4991  N   ALA P 348      32.098  34.492  -6.092  0.00  0.00      PROA  
ATOM   4992  HN  ALA P 348      31.710  34.282  -5.198  0.00  0.00      PROA  
ATOM   4993  CA  ALA P 348      33.592  34.339  -6.047  0.00  0.00      PROA  
ATOM   4994  HA  ALA P 348      34.018  35.245  -6.452  0.00  0.00      PROA  
ATOM   4995  CB  ALA P 348      33.928  34.272  -4.540  0.00  0.00      PROA  
ATOM   4996  HB1 ALA P 348      33.433  35.013  -3.876  0.00  0.00      PROA  
ATOM   4997  HB2 ALA P 348      35.008  34.528  -4.492  0.00  0.00      PROA  
ATOM   4998  HB3 ALA P 348      33.831  33.257  -4.098  0.00  0.00      PROA  
ATOM   4999  C   ALA P 348      34.176  33.164  -6.931  0.00  0.00      PROA  
ATOM   5000  O   ALA P 348      35.124  33.365  -7.685  0.00  0.00      PROA  
ATOM   5001  N   ALA P 349      33.562  31.958  -6.808  0.00  0.00      PROA  
ATOM   5002  HN  ALA P 349      32.877  31.843  -6.092  0.00  0.00      PROA  
ATOM   5003  CA  ALA P 349      34.070  30.788  -7.482  0.00  0.00      PROA  
ATOM   5004  HA  ALA P 349      35.106  30.703  -7.189  0.00  0.00      PROA  
ATOM   5005  CB  ALA P 349      33.099  29.747  -7.131  0.00  0.00      PROA  
ATOM   5006  HB1 ALA P 349      33.349  28.795  -7.646  0.00  0.00      PROA  
ATOM   5007  HB2 ALA P 349      32.048  30.032  -7.352  0.00  0.00      PROA  
ATOM   5008  HB3 ALA P 349      33.064  29.503  -6.048  0.00  0.00      PROA  
ATOM   5009  C   ALA P 349      34.042  30.885  -9.042  0.00  0.00      PROA  
ATOM   5010  O   ALA P 349      35.030  30.497  -9.666  0.00  0.00      PROA  
ATOM   5011  N   ASP P 350      32.915  31.397  -9.583  0.00  0.00      PROA  
ATOM   5012  HN  ASP P 350      32.105  31.456  -9.005  0.00  0.00      PROA  
ATOM   5013  CA  ASP P 350      32.622  31.725 -10.967  0.00  0.00      PROA  
ATOM   5014  HA  ASP P 350      32.996  30.951 -11.621  0.00  0.00      PROA  
ATOM   5015  CB  ASP P 350      31.100  31.798 -11.260  0.00  0.00      PROA  
ATOM   5016  HB1 ASP P 350      30.989  32.023 -12.343  0.00  0.00      PROA  
ATOM   5017  HB2 ASP P 350      30.527  32.492 -10.609  0.00  0.00      PROA  
ATOM   5018  CG  ASP P 350      30.454  30.463 -11.040  0.00  0.00      PROA  
ATOM   5019  OD1 ASP P 350      29.200  30.427 -10.749  0.00  0.00      PROA  
ATOM   5020  OD2 ASP P 350      31.165  29.438 -11.109  0.00  0.00      PROA  
ATOM   5021  C   ASP P 350      33.344  33.003 -11.462  0.00  0.00      PROA  
ATOM   5022  O   ASP P 350      33.708  33.083 -12.624  0.00  0.00      PROA  
ATOM   5023  N   ASN P 351      33.561  33.994 -10.564  0.00  0.00      PROA  
ATOM   5024  HN  ASN P 351      33.259  33.893  -9.619  0.00  0.00      PROA  
ATOM   5025  CA  ASN P 351      34.414  35.153 -10.916  0.00  0.00      PROA  
ATOM   5026  HA  ASN P 351      34.047  35.494 -11.873  0.00  0.00      PROA  
ATOM   5027  CB  ASN P 351      34.251  36.249  -9.746  0.00  0.00      PROA  
ATOM   5028  HB1 ASN P 351      35.095  36.955  -9.898  0.00  0.00      PROA  
ATOM   5029  HB2 ASN P 351      34.378  35.684  -8.798  0.00  0.00      PROA  
ATOM   5030  CG  ASN P 351      32.914  36.893  -9.805  0.00  0.00      PROA  
ATOM   5031  OD1 ASN P 351      32.140  36.731 -10.759  0.00  0.00      PROA  
ATOM   5032  ND2 ASN P 351      32.549  37.647  -8.694  0.00  0.00      PROA  
ATOM   5033 HD21 ASN P 351      31.566  37.827  -8.662  0.00  0.00      PROA  
ATOM   5034 HD22 ASN P 351      33.179  37.844  -7.943  0.00  0.00      PROA  
ATOM   5035  C   ASN P 351      35.815  34.659 -11.142  0.00  0.00      PROA  
ATOM   5036  O   ASN P 351      36.466  34.960 -12.129  0.00  0.00      PROA  
ATOM   5037  N   LEU P 352      36.346  33.851 -10.217  0.00  0.00      PROA  
ATOM   5038  HN  LEU P 352      35.801  33.691  -9.398  0.00  0.00      PROA  
ATOM   5039  CA  LEU P 352      37.654  33.183 -10.328  0.00  0.00      PROA  
ATOM   5040  HA  LEU P 352      38.457  33.906 -10.315  0.00  0.00      PROA  
ATOM   5041  CB  LEU P 352      37.927  32.350  -9.065  0.00  0.00      PROA  
ATOM   5042  HB1 LEU P 352      38.820  31.691  -9.120  0.00  0.00      PROA  
ATOM   5043  HB2 LEU P 352      37.016  31.767  -8.810  0.00  0.00      PROA  
ATOM   5044  CG  LEU P 352      38.342  33.184  -7.706  0.00  0.00      PROA  
ATOM   5045  HG  LEU P 352      37.588  33.792  -7.161  0.00  0.00      PROA  
ATOM   5046  CD1 LEU P 352      38.904  32.181  -6.579  0.00  0.00      PROA  
ATOM   5047 HD11 LEU P 352      38.070  31.559  -6.189  0.00  0.00      PROA  
ATOM   5048 HD12 LEU P 352      39.229  32.796  -5.713  0.00  0.00      PROA  
ATOM   5049 HD13 LEU P 352      39.719  31.524  -6.954  0.00  0.00      PROA  
ATOM   5050  CD2 LEU P 352      39.471  34.223  -8.009  0.00  0.00      PROA  
ATOM   5051 HD21 LEU P 352      39.236  35.194  -8.496  0.00  0.00      PROA  
ATOM   5052 HD22 LEU P 352      40.291  33.698  -8.545  0.00  0.00      PROA  
ATOM   5053 HD23 LEU P 352      39.870  34.462  -7.000  0.00  0.00      PROA  
ATOM   5054  C   LEU P 352      37.849  32.267 -11.488  0.00  0.00      PROA  
ATOM   5055  O   LEU P 352      38.868  32.393 -12.128  0.00  0.00      PROA  
ATOM   5056  N   ARG P 353      36.826  31.490 -11.853  0.00  0.00      PROA  
ATOM   5057  HN  ARG P 353      36.083  31.464 -11.188  0.00  0.00      PROA  
ATOM   5058  CA  ARG P 353      36.831  30.767 -13.167  0.00  0.00      PROA  
ATOM   5059  HA  ARG P 353      37.752  30.213 -13.274  0.00  0.00      PROA  
ATOM   5060  CB  ARG P 353      35.643  29.706 -13.108  0.00  0.00      PROA  
ATOM   5061  HB1 ARG P 353      34.776  30.306 -12.759  0.00  0.00      PROA  
ATOM   5062  HB2 ARG P 353      35.946  29.038 -12.274  0.00  0.00      PROA
[truncated: 164,167 more chars]
