# Supplementary material for: Structure and inhibition of the human lysosomal transporter Sialin
Source: Nat Commun. 2024 May 23;15:4386. doi: 10.1038/s41467-024-48535-3 (PMC11116495; doi:10.1038/s41467-024-48535-3)
Supplement: Supplementary file 9 — Source data [file 41467_2024_48535_MOESM9_ESM.zip › MovieS4_t0ns.txt]

CRYST1   95.758   95.758  120.906  90.00  90.00  90.00 P 1           1
ATOM      1  N   VAL P  34     -11.296  14.889 -21.607  0.00  0.00      PROA  
ATOM      2  HT1 VAL P  34     -11.293  15.465 -22.472  0.00  0.00      PROA  
ATOM      3  HT2 VAL P  34     -10.903  13.939 -21.762  0.00  0.00      PROA  
ATOM      4  HT3 VAL P  34     -10.783  15.451 -20.897  0.00  0.00      PROA  
ATOM      5  CA  VAL P  34     -12.680  14.586 -21.196  0.00  0.00      PROA  
ATOM      6  HA  VAL P  34     -13.115  15.573 -21.135  0.00  0.00      PROA  
ATOM      7  CB  VAL P  34     -13.342  13.707 -22.298  0.00  0.00      PROA  
ATOM      8  HB  VAL P  34     -13.129  12.618 -22.348  0.00  0.00      PROA  
ATOM      9  CG1 VAL P  34     -14.916  13.810 -22.134  0.00  0.00      PROA  
ATOM     10 HG11 VAL P  34     -15.446  13.234 -21.347  0.00  0.00      PROA  
ATOM     11 HG12 VAL P  34     -15.458  13.516 -23.058  0.00  0.00      PROA  
ATOM     12 HG13 VAL P  34     -15.303  14.833 -21.937  0.00  0.00      PROA  
ATOM     13  CG2 VAL P  34     -12.906  14.166 -23.753  0.00  0.00      PROA  
ATOM     14 HG21 VAL P  34     -13.587  13.834 -24.566  0.00  0.00      PROA  
ATOM     15 HG22 VAL P  34     -11.893  13.816 -24.048  0.00  0.00      PROA  
ATOM     16 HG23 VAL P  34     -12.984  15.272 -23.824  0.00  0.00      PROA  
ATOM     17  C   VAL P  34     -12.752  13.806 -19.971  0.00  0.00      PROA  
ATOM     18  O   VAL P  34     -12.156  12.753 -19.838  0.00  0.00      PROA  
ATOM     19  N   CYS P  35     -13.436  14.224 -18.979  0.00  0.00      PROA  
ATOM     20  HN  CYS P  35     -13.816  15.144 -19.045  0.00  0.00      PROA  
ATOM     21  CA  CYS P  35     -13.558  13.631 -17.650  0.00  0.00      PROA  
ATOM     22  HA  CYS P  35     -12.556  13.499 -17.271  0.00  0.00      PROA  
ATOM     23  CB  CYS P  35     -14.403  14.649 -16.750  0.00  0.00      PROA  
ATOM     24  HB1 CYS P  35     -15.277  15.060 -17.299  0.00  0.00      PROA  
ATOM     25  HB2 CYS P  35     -13.681  15.471 -16.559  0.00  0.00      PROA  
ATOM     26  SG  CYS P  35     -14.838  13.991 -15.137  0.00  0.00      PROA  
ATOM     27  HG1 CYS P  35     -14.992  15.237 -14.713  0.00  0.00      PROA  
ATOM     28  C   CYS P  35     -14.300  12.343 -17.789  0.00  0.00      PROA  
ATOM     29  O   CYS P  35     -13.804  11.323 -17.313  0.00  0.00      PROA  
ATOM     30  N   CYS P  36     -15.478  12.272 -18.463  0.00  0.00      PROA  
ATOM     31  HN  CYS P  36     -15.892  13.128 -18.763  0.00  0.00      PROA  
ATOM     32  CA  CYS P  36     -16.272  11.073 -18.732  0.00  0.00      PROA  
ATOM     33  HA  CYS P  36     -16.272  10.592 -17.765  0.00  0.00      PROA  
ATOM     34  CB  CYS P  36     -17.779  11.416 -19.035  0.00  0.00      PROA  
ATOM     35  HB1 CYS P  36     -18.370  10.487 -18.888  0.00  0.00      PROA  
ATOM     36  HB2 CYS P  36     -17.873  11.826 -20.064  0.00  0.00      PROA  
ATOM     37  SG  CYS P  36     -18.532  12.588 -17.848  0.00  0.00      PROA  
ATOM     38  HG1 CYS P  36     -17.738  13.549 -18.298  0.00  0.00      PROA  
ATOM     39  C   CYS P  36     -15.742  10.070 -19.742  0.00  0.00      PROA  
ATOM     40  O   CYS P  36     -16.525   9.327 -20.307  0.00  0.00      PROA  
ATOM     41  N   SER P  37     -14.507  10.100 -19.942  0.00  0.00      PROA  
ATOM     42  HN  SER P  37     -14.004  10.699 -19.324  0.00  0.00      PROA  
ATOM     43  CA  SER P  37     -13.698   9.210 -20.783  0.00  0.00      PROA  
ATOM     44  HA  SER P  37     -14.279   9.079 -21.684  0.00  0.00      PROA  
ATOM     45  CB  SER P  37     -12.407   9.874 -21.236  0.00  0.00      PROA  
ATOM     46  HB1 SER P  37     -12.045  10.484 -20.381  0.00  0.00      PROA  
ATOM     47  HB2 SER P  37     -12.669  10.550 -22.079  0.00  0.00      PROA  
ATOM     48  OG  SER P  37     -11.439   9.032 -21.738  0.00  0.00      PROA  
ATOM     49  HG1 SER P  37     -11.914   8.326 -22.183  0.00  0.00      PROA  
ATOM     50  C   SER P  37     -13.639   7.819 -20.127  0.00  0.00      PROA  
ATOM     51  O   SER P  37     -13.608   7.699 -18.906  0.00  0.00      PROA  
ATOM     52  N   ALA P  38     -13.780   6.771 -20.965  0.00  0.00      PROA  
ATOM     53  HN  ALA P  38     -13.859   6.999 -21.933  0.00  0.00      PROA  
ATOM     54  CA  ALA P  38     -13.871   5.405 -20.531  0.00  0.00      PROA  
ATOM     55  HA  ALA P  38     -14.710   5.345 -19.854  0.00  0.00      PROA  
ATOM     56  CB  ALA P  38     -14.068   4.495 -21.841  0.00  0.00      PROA  
ATOM     57  HB1 ALA P  38     -13.084   4.358 -22.338  0.00  0.00      PROA  
ATOM     58  HB2 ALA P  38     -14.691   5.031 -22.588  0.00  0.00      PROA  
ATOM     59  HB3 ALA P  38     -14.481   3.519 -21.508  0.00  0.00      PROA  
ATOM     60  C   ALA P  38     -12.713   4.990 -19.660  0.00  0.00      PROA  
ATOM     61  O   ALA P  38     -12.995   4.376 -18.643  0.00  0.00      PROA  
ATOM     62  N   ARG P  39     -11.474   5.332 -19.977  0.00  0.00      PROA  
ATOM     63  HN  ARG P  39     -11.260   5.873 -20.786  0.00  0.00      PROA  
ATOM     64  CA  ARG P  39     -10.374   4.920 -19.140  0.00  0.00      PROA  
ATOM     65  HA  ARG P  39     -10.530   3.908 -18.796  0.00  0.00      PROA  
ATOM     66  CB  ARG P  39      -9.109   4.945 -20.073  0.00  0.00      PROA  
ATOM     67  HB1 ARG P  39      -9.373   4.422 -21.016  0.00  0.00      PROA  
ATOM     68  HB2 ARG P  39      -8.290   4.351 -19.615  0.00  0.00      PROA  
ATOM     69  CG  ARG P  39      -8.631   6.421 -20.566  0.00  0.00      PROA  
ATOM     70  HG1 ARG P  39      -7.874   6.741 -19.817  0.00  0.00      PROA  
ATOM     71  HG2 ARG P  39      -9.539   7.055 -20.655  0.00  0.00      PROA  
ATOM     72  CD  ARG P  39      -7.915   6.394 -21.905  0.00  0.00      PROA  
ATOM     73  HD1 ARG P  39      -8.661   6.021 -22.638  0.00  0.00      PROA  
ATOM     74  HD2 ARG P  39      -7.094   5.646 -21.922  0.00  0.00      PROA  
ATOM     75  NE  ARG P  39      -7.420   7.714 -22.230  0.00  0.00      PROA  
ATOM     76  HE  ARG P  39      -6.577   8.060 -21.818  0.00  0.00      PROA  
ATOM     77  CZ  ARG P  39      -7.881   8.506 -23.157  0.00  0.00      PROA  
ATOM     78  NH1 ARG P  39      -7.206   9.601 -23.444  0.00  0.00      PROA  
ATOM     79 HH11 ARG P  39      -6.299   9.774 -23.061  0.00  0.00      PROA  
ATOM     80 HH12 ARG P  39      -7.577  10.140 -24.201  0.00  0.00      PROA  
ATOM     81  NH2 ARG P  39      -8.995   8.305 -23.878  0.00  0.00      PROA  
ATOM     82 HH21 ARG P  39      -9.533   7.487 -23.676  0.00  0.00      PROA  
ATOM     83 HH22 ARG P  39      -9.346   8.838 -24.648  0.00  0.00      PROA  
ATOM     84  C   ARG P  39     -10.242   5.768 -17.802  0.00  0.00      PROA  
ATOM     85  O   ARG P  39      -9.918   5.249 -16.722  0.00  0.00      PROA  
ATOM     86  N   TYR P  40     -10.627   7.069 -17.905  0.00  0.00      PROA  
ATOM     87  HN  TYR P  40     -10.907   7.358 -18.818  0.00  0.00      PROA  
ATOM     88  CA  TYR P  40     -10.836   7.899 -16.747  0.00  0.00      PROA  
ATOM     89  HA  TYR P  40      -9.978   7.811 -16.097  0.00  0.00      PROA  
ATOM     90  CB  TYR P  40     -10.907   9.337 -17.041  0.00  0.00      PROA  
ATOM     91  HB1 TYR P  40     -11.215   9.901 -16.135  0.00  0.00      PROA  
ATOM     92  HB2 TYR P  40     -11.635   9.430 -17.875  0.00  0.00      PROA  
ATOM     93  CG  TYR P  40      -9.543   9.780 -17.527  0.00  0.00      PROA  
ATOM     94  CD1 TYR P  40      -8.529  10.118 -16.627  0.00  0.00      PROA  
ATOM     95  HD1 TYR P  40      -8.729  10.205 -15.569  0.00  0.00      PROA  
ATOM     96  CE1 TYR P  40      -7.273  10.492 -17.095  0.00  0.00      PROA  
ATOM     97  HE1 TYR P  40      -6.492  10.686 -16.374  0.00  0.00      PROA  
ATOM     98  CZ  TYR P  40      -6.924  10.345 -18.420  0.00  0.00      PROA  
ATOM     99  OH  TYR P  40      -5.712  10.819 -18.940  0.00  0.00      PROA  
ATOM    100  HH  TYR P  40      -5.367  10.231 -19.616  0.00  0.00      PROA  
ATOM    101  CD2 TYR P  40      -9.212   9.817 -18.909  0.00  0.00      PROA  
ATOM    102  HD2 TYR P  40      -9.890   9.539 -19.703  0.00  0.00      PROA  
ATOM    103  CE2 TYR P  40      -7.905   9.934 -19.309  0.00  0.00      PROA  
ATOM    104  HE2 TYR P  40      -7.641  10.040 -20.351  0.00  0.00      PROA  
ATOM    105  C   TYR P  40     -11.947   7.499 -15.764  0.00  0.00      PROA  
ATOM    106  O   TYR P  40     -11.755   7.465 -14.519  0.00  0.00      PROA  
ATOM    107  N   ASN P  41     -13.132   7.049 -16.239  0.00  0.00      PROA  
ATOM    108  HN  ASN P  41     -13.331   7.000 -17.215  0.00  0.00      PROA  
ATOM    109  CA  ASN P  41     -14.146   6.358 -15.500  0.00  0.00      PROA  
ATOM    110  HA  ASN P  41     -14.388   7.005 -14.670  0.00  0.00      PROA  
ATOM    111  CB  ASN P  41     -15.316   6.005 -16.499  0.00  0.00      PROA  
ATOM    112  HB1 ASN P  41     -15.026   5.538 -17.464  0.00  0.00      PROA  
ATOM    113  HB2 ASN P  41     -15.699   7.004 -16.795  0.00  0.00      PROA  
ATOM    114  CG  ASN P  41     -16.465   5.279 -15.865  0.00  0.00      PROA  
ATOM    115  OD1 ASN P  41     -17.584   5.711 -15.625  0.00  0.00      PROA  
ATOM    116  ND2 ASN P  41     -16.342   3.935 -15.619  0.00  0.00      PROA  
ATOM    117 HD21 ASN P  41     -16.943   3.459 -14.977  0.00  0.00      PROA  
ATOM    118 HD22 ASN P  41     -15.519   3.534 -16.021  0.00  0.00      PROA  
ATOM    119  C   ASN P  41     -13.657   5.122 -14.811  0.00  0.00      PROA  
ATOM    120  O   ASN P  41     -13.988   4.849 -13.647  0.00  0.00      PROA  
ATOM    121  N   LEU P  42     -12.832   4.260 -15.398  0.00  0.00      PROA  
ATOM    122  HN  LEU P  42     -12.588   4.439 -16.348  0.00  0.00      PROA  
ATOM    123  CA  LEU P  42     -12.186   3.072 -14.906  0.00  0.00      PROA  
ATOM    124  HA  LEU P  42     -12.896   2.395 -14.453  0.00  0.00      PROA  
ATOM    125  CB  LEU P  42     -11.429   2.249 -15.983  0.00  0.00      PROA  
ATOM    126  HB1 LEU P  42     -10.725   2.926 -16.513  0.00  0.00      PROA  
ATOM    127  HB2 LEU P  42     -12.111   1.773 -16.720  0.00  0.00      PROA  
ATOM    128  CG  LEU P  42     -10.634   1.006 -15.422  0.00  0.00      PROA  
ATOM    129  HG  LEU P  42      -9.811   1.419 -14.800  0.00  0.00      PROA  
ATOM    130  CD1 LEU P  42     -11.411   0.093 -14.495  0.00  0.00      PROA  
ATOM    131 HD11 LEU P  42     -11.479   0.619 -13.519  0.00  0.00      PROA  
ATOM    132 HD12 LEU P  42     -10.783  -0.816 -14.375  0.00  0.00      PROA  
ATOM    133 HD13 LEU P  42     -12.422  -0.231 -14.820  0.00  0.00      PROA  
ATOM    134  CD2 LEU P  42     -10.074   0.212 -16.633  0.00  0.00      PROA  
ATOM    135 HD21 LEU P  42     -10.886  -0.356 -17.135  0.00  0.00      PROA  
ATOM    136 HD22 LEU P  42      -9.190  -0.398 -16.348  0.00  0.00      PROA  
ATOM    137 HD23 LEU P  42      -9.590   0.983 -17.271  0.00  0.00      PROA  
ATOM    138  C   LEU P  42     -11.261   3.437 -13.693  0.00  0.00      PROA  
ATOM    139  O   LEU P  42     -11.365   2.942 -12.561  0.00  0.00      PROA  
ATOM    140  N   ALA P  43     -10.436   4.486 -13.828  0.00  0.00      PROA  
ATOM    141  HN  ALA P  43     -10.737   5.018 -14.615  0.00  0.00      PROA  
ATOM    142  CA  ALA P  43      -9.564   5.037 -12.745  0.00  0.00      PROA  
ATOM    143  HA  ALA P  43      -9.060   4.192 -12.300  0.00  0.00      PROA  
ATOM    144  CB  ALA P  43      -8.647   6.088 -13.326  0.00  0.00      PROA  
ATOM    145  HB1 ALA P  43      -7.851   6.249 -12.567  0.00  0.00      PROA  
ATOM    146  HB2 ALA P  43      -9.075   7.091 -13.538  0.00  0.00      PROA  
ATOM    147  HB3 ALA P  43      -8.091   5.653 -14.184  0.00  0.00      PROA  
ATOM    148  C   ALA P  43     -10.319   5.607 -11.554  0.00  0.00      PROA  
ATOM    149  O   ALA P  43     -10.087   5.283 -10.438  0.00  0.00      PROA  
ATOM    150  N   ILE P  44     -11.467   6.315 -11.732  0.00  0.00      PROA  
ATOM    151  HN  ILE P  44     -11.747   6.571 -12.654  0.00  0.00      PROA  
ATOM    152  CA  ILE P  44     -12.351   6.683 -10.685  0.00  0.00      PROA  
ATOM    153  HA  ILE P  44     -11.787   7.279  -9.982  0.00  0.00      PROA  
ATOM    154  CB  ILE P  44     -13.506   7.570 -11.169  0.00  0.00      PROA  
ATOM    155  HB  ILE P  44     -14.016   7.082 -12.026  0.00  0.00      PROA  
ATOM    156  CG2 ILE P  44     -14.723   7.611 -10.091  0.00  0.00      PROA  
ATOM    157 HG21 ILE P  44     -14.326   8.115  -9.185  0.00  0.00      PROA  
ATOM    158 HG22 ILE P  44     -15.059   6.588  -9.817  0.00  0.00      PROA  
ATOM    159 HG23 ILE P  44     -15.627   8.150 -10.447  0.00  0.00      PROA  
ATOM    160  CG1 ILE P  44     -13.011   8.992 -11.486  0.00  0.00      PROA  
ATOM    161 HG11 ILE P  44     -11.976   8.826 -11.852  0.00  0.00      PROA  
ATOM    162 HG12 ILE P  44     -12.824   9.626 -10.593  0.00  0.00      PROA  
ATOM    163  CD  ILE P  44     -13.820   9.751 -12.502  0.00  0.00      PROA  
ATOM    164  HD1 ILE P  44     -14.275   9.060 -13.244  0.00  0.00      PROA  
ATOM    165  HD2 ILE P  44     -13.091  10.426 -12.999  0.00  0.00      PROA  
ATOM    166  HD3 ILE P  44     -14.647  10.340 -12.054  0.00  0.00      PROA  
ATOM    167  C   ILE P  44     -12.775   5.536  -9.839  0.00  0.00      PROA  
ATOM    168  O   ILE P  44     -12.693   5.496  -8.607  0.00  0.00      PROA  
ATOM    169  N   LEU P  45     -13.318   4.505 -10.517  0.00  0.00      PROA  
ATOM    170  HN  LEU P  45     -13.532   4.507 -11.490  0.00  0.00      PROA  
ATOM    171  CA  LEU P  45     -13.944   3.369  -9.806  0.00  0.00      PROA  
ATOM    172  HA  LEU P  45     -14.564   3.718  -8.994  0.00  0.00      PROA  
ATOM    173  CB  LEU P  45     -14.810   2.484 -10.782  0.00  0.00      PROA  
ATOM    174  HB1 LEU P  45     -14.979   1.452 -10.407  0.00  0.00      PROA  
ATOM    175  HB2 LEU P  45     -14.090   2.368 -11.620  0.00  0.00      PROA  
ATOM    176  CG  LEU P  45     -16.162   3.142 -11.135  0.00  0.00      PROA  
ATOM    177  HG  LEU P  45     -16.049   4.245 -11.202  0.00  0.00      PROA  
ATOM    178  CD1 LEU P  45     -16.745   2.645 -12.466  0.00  0.00      PROA  
ATOM    179 HD11 LEU P  45     -17.652   3.217 -12.755  0.00  0.00      PROA  
ATOM    180 HD12 LEU P  45     -17.072   1.584 -12.502  0.00  0.00      PROA  
ATOM    181 HD13 LEU P  45     -15.870   2.847 -13.120  0.00  0.00      PROA  
ATOM    182  CD2 LEU P  45     -17.289   3.058 -10.073  0.00  0.00      PROA  
ATOM    183 HD21 LEU P  45     -18.228   3.557 -10.396  0.00  0.00      PROA  
ATOM    184 HD22 LEU P  45     -16.910   3.395  -9.085  0.00  0.00      PROA  
ATOM    185 HD23 LEU P  45     -17.577   1.994  -9.927  0.00  0.00      PROA  
ATOM    186  C   LEU P  45     -12.828   2.547  -9.104  0.00  0.00      PROA  
ATOM    187  O   LEU P  45     -12.998   1.995  -8.038  0.00  0.00      PROA  
ATOM    188  N   ALA P  46     -11.683   2.384  -9.773  0.00  0.00      PROA  
ATOM    189  HN  ALA P  46     -11.648   2.750 -10.700  0.00  0.00      PROA  
ATOM    190  CA  ALA P  46     -10.538   1.816  -9.186  0.00  0.00      PROA  
ATOM    191  HA  ALA P  46     -10.848   0.841  -8.839  0.00  0.00      PROA  
ATOM    192  CB  ALA P  46      -9.399   1.562 -10.274  0.00  0.00      PROA  
ATOM    193  HB1 ALA P  46      -9.772   0.822 -11.013  0.00  0.00      PROA  
ATOM    194  HB2 ALA P  46      -8.409   1.291  -9.847  0.00  0.00      PROA  
ATOM    195  HB3 ALA P  46      -9.265   2.459 -10.915  0.00  0.00      PROA  
ATOM    196  C   ALA P  46      -9.980   2.504  -7.938  0.00  0.00      PROA  
ATOM    197  O   ALA P  46      -9.712   1.891  -6.846  0.00  0.00      PROA  
ATOM    198  N   PHE P  47      -9.828   3.895  -8.022  0.00  0.00      PROA  
ATOM    199  HN  PHE P  47     -10.005   4.327  -8.903  0.00  0.00      PROA  
ATOM    200  CA  PHE P  47      -9.567   4.806  -6.915  0.00  0.00      PROA  
ATOM    201  HA  PHE P  47      -8.544   4.655  -6.602  0.00  0.00      PROA  
ATOM    202  CB  PHE P  47      -9.667   6.370  -7.395  0.00  0.00      PROA  
ATOM    203  HB1 PHE P  47     -10.641   6.454  -7.922  0.00  0.00      PROA  
ATOM    204  HB2 PHE P  47      -8.869   6.508  -8.155  0.00  0.00      PROA  
ATOM    205  CG  PHE P  47      -9.681   7.502  -6.387  0.00  0.00      PROA  
ATOM    206  CD1 PHE P  47      -8.506   8.353  -6.346  0.00  0.00      PROA  
ATOM    207  HD1 PHE P  47      -7.716   8.024  -7.004  0.00  0.00      PROA  
ATOM    208  CE1 PHE P  47      -8.331   9.359  -5.420  0.00  0.00      PROA  
ATOM    209  HE1 PHE P  47      -7.385   9.870  -5.321  0.00  0.00      PROA  
ATOM    210  CZ  PHE P  47      -9.335   9.596  -4.463  0.00  0.00      PROA  
ATOM    211  HZ  PHE P  47      -9.117  10.340  -3.711  0.00  0.00      PROA  
ATOM    212  CD2 PHE P  47     -10.685   7.811  -5.420  0.00  0.00      PROA  
ATOM    213  HD2 PHE P  47     -11.527   7.173  -5.196  0.00  0.00      PROA  
ATOM    214  CE2 PHE P  47     -10.500   8.818  -4.432  0.00  0.00      PROA  
ATOM    215  HE2 PHE P  47     -11.348   8.890  -3.767  0.00  0.00      PROA  
ATOM    216  C   PHE P  47     -10.492   4.556  -5.770  0.00  0.00      PROA  
ATOM    217  O   PHE P  47     -10.070   4.295  -4.643  0.00  0.00      PROA  
ATOM    218  N   PHE P  48     -11.845   4.579  -5.998  0.00  0.00      PROA  
ATOM    219  HN  PHE P  48     -12.143   4.891  -6.897  0.00  0.00      PROA  
ATOM    220  CA  PHE P  48     -12.810   4.178  -5.021  0.00  0.00      PROA  
ATOM    221  HA  PHE P  48     -12.554   4.802  -4.178  0.00  0.00      PROA  
ATOM    222  CB  PHE P  48     -14.241   4.541  -5.459  0.00  0.00      PROA  
ATOM    223  HB1 PHE P  48     -14.965   3.915  -4.894  0.00  0.00      PROA  
ATOM    224  HB2 PHE P  48     -14.432   4.272  -6.519  0.00  0.00      PROA  
ATOM    225  CG  PHE P  48     -14.484   6.059  -5.155  0.00  0.00      PROA  
ATOM    226  CD1 PHE P  48     -14.823   6.359  -3.837  0.00  0.00      PROA  
ATOM    227  HD1 PHE P  48     -14.887   5.516  -3.165  0.00  0.00      PROA  
ATOM    228  CE1 PHE P  48     -15.123   7.660  -3.421  0.00  0.00      PROA  
ATOM    229  HE1 PHE P  48     -15.205   7.828  -2.357  0.00  0.00      PROA  
ATOM    230  CZ  PHE P  48     -14.950   8.699  -4.333  0.00  0.00      PROA  
ATOM    231  HZ  PHE P  48     -15.025   9.766  -4.181  0.00  0.00      PROA  
ATOM    232  CD2 PHE P  48     -14.543   7.082  -6.141  0.00  0.00      PROA  
ATOM    233  HD2 PHE P  48     -14.394   6.810  -7.176  0.00  0.00      PROA  
ATOM    234  CE2 PHE P  48     -14.717   8.401  -5.668  0.00  0.00      PROA  
ATOM    235  HE2 PHE P  48     -14.731   9.210  -6.384  0.00  0.00      PROA  
ATOM    236  C   PHE P  48     -12.683   2.787  -4.384  0.00  0.00      PROA  
ATOM    237  O   PHE P  48     -12.737   2.576  -3.181  0.00  0.00      PROA  
ATOM    238  N   GLY P  49     -12.443   1.786  -5.221  0.00  0.00      PROA  
ATOM    239  HN  GLY P  49     -12.523   1.938  -6.203  0.00  0.00      PROA  
ATOM    240  CA  GLY P  49     -12.334   0.351  -4.776  0.00  0.00      PROA  
ATOM    241  HA1 GLY P  49     -12.139  -0.274  -5.635  0.00  0.00      PROA  
ATOM    242  HA2 GLY P  49     -13.277   0.177  -4.279  0.00  0.00      PROA  
ATOM    243  C   GLY P  49     -11.175   0.146  -3.870  0.00  0.00      PROA  
ATOM    244  O   GLY P  49     -11.408  -0.281  -2.757  0.00  0.00      PROA  
ATOM    245  N   PHE P  50      -9.979   0.645  -4.228  0.00  0.00      PROA  
ATOM    246  HN  PHE P  50      -9.922   1.159  -5.080  0.00  0.00      PROA  
ATOM    247  CA  PHE P  50      -8.825   0.634  -3.359  0.00  0.00      PROA  
ATOM    248  HA  PHE P  50      -8.712  -0.374  -2.988  0.00  0.00      PROA  
ATOM    249  CB  PHE P  50      -7.505   1.094  -4.093  0.00  0.00      PROA  
ATOM    250  HB1 PHE P  50      -6.676   1.275  -3.376  0.00  0.00      PROA  
ATOM    251  HB2 PHE P  50      -7.737   1.989  -4.709  0.00  0.00      PROA  
ATOM    252  CG  PHE P  50      -7.088   0.012  -5.129  0.00  0.00      PROA  
ATOM    253  CD1 PHE P  50      -6.797  -1.284  -4.579  0.00  0.00      PROA  
ATOM    254  HD1 PHE P  50      -6.877  -1.523  -3.529  0.00  0.00      PROA  
ATOM    255  CE1 PHE P  50      -6.263  -2.259  -5.438  0.00  0.00      PROA  
ATOM    256  HE1 PHE P  50      -5.936  -3.213  -5.052  0.00  0.00      PROA  
ATOM    257  CZ  PHE P  50      -5.910  -1.923  -6.815  0.00  0.00      PROA  
ATOM    258  HZ  PHE P  50      -5.367  -2.668  -7.377  0.00  0.00      PROA  
ATOM    259  CD2 PHE P  50      -6.818   0.305  -6.426  0.00  0.00      PROA  
ATOM    260  HD2 PHE P  50      -6.928   1.330  -6.750  0.00  0.00      PROA  
ATOM    261  CE2 PHE P  50      -6.228  -0.632  -7.264  0.00  0.00      PROA  
ATOM    262  HE2 PHE P  50      -5.969  -0.301  -8.259  0.00  0.00      PROA  
ATOM    263  C   PHE P  50      -8.983   1.531  -2.216  0.00  0.00      PROA  
ATOM    264  O   PHE P  50      -8.551   1.180  -1.141  0.00  0.00      PROA  
ATOM    265  N   PHE P  51      -9.732   2.653  -2.355  0.00  0.00      PROA  
ATOM    266  HN  PHE P  51      -9.964   3.022  -3.251  0.00  0.00      PROA  
ATOM    267  CA  PHE P  51     -10.168   3.489  -1.241  0.00  0.00      PROA  
ATOM    268  HA  PHE P  51      -9.255   3.786  -0.747  0.00  0.00      PROA  
ATOM    269  CB  PHE P  51     -11.007   4.814  -1.663  0.00  0.00      PROA  
ATOM    270  HB1 PHE P  51     -11.622   4.483  -2.526  0.00  0.00      PROA  
ATOM    271  HB2 PHE P  51     -10.324   5.532  -2.166  0.00  0.00      PROA  
ATOM    272  CG  PHE P  51     -11.858   5.582  -0.719  0.00  0.00      PROA  
ATOM    273  CD1 PHE P  51     -13.262   5.278  -0.729  0.00  0.00      PROA  
ATOM    274  HD1 PHE P  51     -13.555   4.460  -1.370  0.00  0.00      PROA  
ATOM    275  CE1 PHE P  51     -14.178   6.069  -0.030  0.00  0.00      PROA  
ATOM    276  HE1 PHE P  51     -15.221   5.812  -0.140  0.00  0.00      PROA  
ATOM    277  CZ  PHE P  51     -13.690   7.184   0.679  0.00  0.00      PROA  
ATOM    278  HZ  PHE P  51     -14.374   7.780   1.265  0.00  0.00      PROA  
ATOM    279  CD2 PHE P  51     -11.448   6.695   0.036  0.00  0.00      PROA  
ATOM    280  HD2 PHE P  51     -10.432   7.018  -0.137  0.00  0.00      PROA  
ATOM    281  CE2 PHE P  51     -12.394   7.518   0.784  0.00  0.00      PROA  
ATOM    282  HE2 PHE P  51     -12.124   8.380   1.376  0.00  0.00      PROA  
ATOM    283  C   PHE P  51     -11.010   2.704  -0.197  0.00  0.00      PROA  
ATOM    284  O   PHE P  51     -10.904   2.810   1.008  0.00  0.00      PROA  
ATOM    285  N   ILE P  52     -11.960   1.878  -0.619  0.00  0.00      PROA  
ATOM    286  HN  ILE P  52     -12.172   1.937  -1.591  0.00  0.00      PROA  
ATOM    287  CA  ILE P  52     -12.769   0.954   0.204  0.00  0.00      PROA  
ATOM    288  HA  ILE P  52     -12.978   1.574   1.064  0.00  0.00      PROA  
ATOM    289  CB  ILE P  52     -14.036   0.517  -0.534  0.00  0.00      PROA  
ATOM    290  HB  ILE P  52     -13.892   0.130  -1.565  0.00  0.00      PROA  
ATOM    291  CG2 ILE P  52     -14.888  -0.468   0.277  0.00  0.00      PROA  
ATOM    292 HG21 ILE P  52     -15.687  -0.994  -0.290  0.00  0.00      PROA  
ATOM    293 HG22 ILE P  52     -15.236   0.026   1.209  0.00  0.00      PROA  
ATOM    294 HG23 ILE P  52     -14.272  -1.373   0.467  0.00  0.00      PROA  
ATOM    295  CG1 ILE P  52     -15.001   1.787  -0.692  0.00  0.00      PROA  
ATOM    296 HG11 ILE P  52     -14.407   2.718  -0.814  0.00  0.00      PROA  
ATOM    297 HG12 ILE P  52     -15.565   1.872   0.262  0.00  0.00      PROA  
ATOM    298  CD  ILE P  52     -15.944   1.611  -1.865  0.00  0.00      PROA  
ATOM    299  HD1 ILE P  52     -16.731   2.394  -1.894  0.00  0.00      PROA  
ATOM    300  HD2 ILE P  52     -16.585   0.773  -1.516  0.00  0.00      PROA  
ATOM    301  HD3 ILE P  52     -15.429   1.271  -2.789  0.00  0.00      PROA  
ATOM    302  C   ILE P  52     -11.961  -0.171   0.722  0.00  0.00      PROA  
ATOM    303  O   ILE P  52     -12.000  -0.426   1.930  0.00  0.00      PROA  
ATOM    304  N   VAL P  53     -11.056  -0.785  -0.020  0.00  0.00      PROA  
ATOM    305  HN  VAL P  53     -10.976  -0.600  -0.997  0.00  0.00      PROA  
ATOM    306  CA  VAL P  53     -10.162  -1.908   0.450  0.00  0.00      PROA  
ATOM    307  HA  VAL P  53     -10.860  -2.500   1.023  0.00  0.00      PROA  
ATOM    308  CB  VAL P  53      -9.672  -2.794  -0.598  0.00  0.00      PROA  
ATOM    309  HB  VAL P  53     -10.451  -2.631  -1.373  0.00  0.00      PROA  
ATOM    310  CG1 VAL P  53      -8.312  -2.371  -1.192  0.00  0.00      PROA  
ATOM    311 HG11 VAL P  53      -8.318  -2.875  -2.181  0.00  0.00      PROA  
ATOM    312 HG12 VAL P  53      -7.487  -2.692  -0.521  0.00  0.00      PROA  
ATOM    313 HG13 VAL P  53      -8.280  -1.270  -1.340  0.00  0.00      PROA  
ATOM    314  CG2 VAL P  53      -9.564  -4.221  -0.046  0.00  0.00      PROA  
ATOM    315 HG21 VAL P  53     -10.537  -4.650   0.276  0.00  0.00      PROA  
ATOM    316 HG22 VAL P  53      -8.850  -4.185   0.805  0.00  0.00      PROA  
ATOM    317 HG23 VAL P  53      -9.145  -4.981  -0.740  0.00  0.00      PROA  
ATOM    318  C   VAL P  53      -9.111  -1.470   1.434  0.00  0.00      PROA  
ATOM    319  O   VAL P  53      -8.963  -2.041   2.482  0.00  0.00      PROA  
ATOM    320  N   TYR P  54      -8.452  -0.256   1.261  0.00  0.00      PROA  
ATOM    321  HN  TYR P  54      -8.487   0.263   0.411  0.00  0.00      PROA  
ATOM    322  CA  TYR P  54      -7.487   0.216   2.241  0.00  0.00      PROA  
ATOM    323  HA  TYR P  54      -6.962  -0.642   2.635  0.00  0.00      PROA  
ATOM    324  CB  TYR P  54      -6.439   1.258   1.644  0.00  0.00      PROA  
ATOM    325  HB1 TYR P  54      -6.022   1.882   2.464  0.00  0.00      PROA  
ATOM    326  HB2 TYR P  54      -6.937   1.955   0.937  0.00  0.00      PROA  
ATOM    327  CG  TYR P  54      -5.282   0.549   1.038  0.00  0.00      PROA  
ATOM    328  CD1 TYR P  54      -5.379  -0.019  -0.276  0.00  0.00      PROA  
ATOM    329  HD1 TYR P  54      -6.392  -0.170  -0.620  0.00  0.00      PROA  
ATOM    330  CE1 TYR P  54      -4.221  -0.605  -0.884  0.00  0.00      PROA  
ATOM    331  HE1 TYR P  54      -4.193  -1.109  -1.839  0.00  0.00      PROA  
ATOM    332  CZ  TYR P  54      -2.961  -0.433  -0.270  0.00  0.00      PROA  
ATOM    333  OH  TYR P  54      -1.831  -0.872  -1.032  0.00  0.00      PROA  
ATOM    334  HH  TYR P  54      -1.015  -0.776  -0.534  0.00  0.00      PROA  
ATOM    335  CD2 TYR P  54      -4.032   0.647   1.684  0.00  0.00      PROA  
ATOM    336  HD2 TYR P  54      -4.014   1.275   2.563  0.00  0.00      PROA  
ATOM    337  CE2 TYR P  54      -2.852   0.142   0.986  0.00  0.00      PROA  
ATOM    338  HE2 TYR P  54      -1.881   0.290   1.434  0.00  0.00      PROA  
ATOM    339  C   TYR P  54      -8.203   0.774   3.437  0.00  0.00      PROA  
ATOM    340  O   TYR P  54      -7.554   0.822   4.505  0.00  0.00      PROA  
ATOM    341  N   ALA P  55      -9.512   1.134   3.374  0.00  0.00      PROA  
ATOM    342  HN  ALA P  55     -10.056   1.017   2.547  0.00  0.00      PROA  
ATOM    343  CA  ALA P  55     -10.364   1.417   4.540  0.00  0.00      PROA  
ATOM    344  HA  ALA P  55      -9.773   2.084   5.150  0.00  0.00      PROA  
ATOM    345  CB  ALA P  55     -11.690   2.084   4.056  0.00  0.00      PROA  
ATOM    346  HB1 ALA P  55     -11.378   3.042   3.588  0.00  0.00      PROA  
ATOM    347  HB2 ALA P  55     -12.339   2.318   4.926  0.00  0.00      PROA  
ATOM    348  HB3 ALA P  55     -12.258   1.433   3.357  0.00  0.00      PROA  
ATOM    349  C   ALA P  55     -10.669   0.264   5.396  0.00  0.00      PROA  
ATOM    350  O   ALA P  55     -10.600   0.365   6.583  0.00  0.00      PROA  
ATOM    351  N   LEU P  56     -10.980  -0.877   4.745  0.00  0.00      PROA  
ATOM    352  HN  LEU P  56     -11.158  -0.845   3.765  0.00  0.00      PROA  
ATOM    353  CA  LEU P  56     -11.118  -2.248   5.166  0.00  0.00      PROA  
ATOM    354  HA  LEU P  56     -11.929  -2.173   5.876  0.00  0.00      PROA  
ATOM    355  CB  LEU P  56     -11.644  -3.152   3.929  0.00  0.00      PROA  
ATOM    356  HB1 LEU P  56     -11.436  -4.235   4.063  0.00  0.00      PROA  
ATOM    357  HB2 LEU P  56     -11.039  -2.779   3.076  0.00  0.00      PROA  
ATOM    358  CG  LEU P  56     -13.147  -2.941   3.671  0.00  0.00      PROA  
ATOM    359  HG  LEU P  56     -13.247  -1.834   3.656  0.00  0.00      PROA  
ATOM    360  CD1 LEU P  56     -13.585  -3.499   2.309  0.00  0.00      PROA  
ATOM    361 HD11 LEU P  56     -14.693  -3.572   2.352  0.00  0.00      PROA  
ATOM    362 HD12 LEU P  56     -13.102  -4.496   2.225  0.00  0.00      PROA  
ATOM    363 HD13 LEU P  56     -13.210  -2.954   1.417  0.00  0.00      PROA  
ATOM    364  CD2 LEU P  56     -13.990  -3.664   4.776  0.00  0.00      PROA  
ATOM    365 HD21 LEU P  56     -13.461  -3.488   5.737  0.00  0.00      PROA  
ATOM    366 HD22 LEU P  56     -13.923  -4.756   4.584  0.00  0.00      PROA  
ATOM    367 HD23 LEU P  56     -15.084  -3.545   4.928  0.00  0.00      PROA  
ATOM    368  C   LEU P  56      -9.847  -2.810   5.848  0.00  0.00      PROA  
ATOM    369  O   LEU P  56      -9.923  -3.397   6.897  0.00  0.00      PROA  
ATOM    370  N   ARG P  57      -8.665  -2.461   5.308  0.00  0.00      PROA  
ATOM    371  HN  ARG P  57      -8.788  -2.003   4.431  0.00  0.00      PROA  
ATOM    372  CA  ARG P  57      -7.395  -3.120   5.712  0.00  0.00      PROA  
ATOM    373  HA  ARG P  57      -7.673  -4.156   5.837  0.00  0.00      PROA  
ATOM    374  CB  ARG P  57      -6.490  -2.845   4.582  0.00  0.00      PROA  
ATOM    375  HB1 ARG P  57      -6.419  -1.740   4.494  0.00  0.00      PROA  
ATOM    376  HB2 ARG P  57      -6.959  -3.178   3.631  0.00  0.00      PROA  
ATOM    377  CG  ARG P  57      -5.054  -3.437   4.634  0.00  0.00      PROA  
ATOM    378  HG1 ARG P  57      -5.089  -4.546   4.692  0.00  0.00      PROA  
ATOM    379  HG2 ARG P  57      -4.679  -3.002   5.585  0.00  0.00      PROA  
ATOM    380  CD  ARG P  57      -4.101  -3.053   3.548  0.00  0.00      PROA  
ATOM    381  HD1 ARG P  57      -3.140  -3.322   4.037  0.00  0.00      PROA  
ATOM    382  HD2 ARG P  57      -4.076  -1.982   3.254  0.00  0.00      PROA  
ATOM    383  NE  ARG P  57      -4.234  -3.882   2.347  0.00  0.00      PROA  
ATOM    384  HE  ARG P  57      -4.981  -4.547   2.359  0.00  0.00      PROA  
ATOM    385  CZ  ARG P  57      -3.384  -3.918   1.382  0.00  0.00      PROA  
ATOM    386  NH1 ARG P  57      -3.782  -4.533   0.339  0.00  0.00      PROA  
ATOM    387 HH11 ARG P  57      -4.705  -4.917   0.357  0.00  0.00      PROA  
ATOM    388 HH12 ARG P  57      -3.186  -4.230  -0.405  0.00  0.00      PROA  
ATOM    389  NH2 ARG P  57      -2.154  -3.433   1.384  0.00  0.00      PROA  
ATOM    390 HH21 ARG P  57      -1.775  -3.225   2.286  0.00  0.00      PROA  
ATOM    391 HH22 ARG P  57      -1.623  -3.342   0.542  0.00  0.00      PROA  
ATOM    392  C   ARG P  57      -6.974  -2.628   7.104  0.00  0.00      PROA  
ATOM    393  O   ARG P  57      -6.420  -3.381   7.889  0.00  0.00      PROA  
ATOM    394  N   VAL P  58      -7.324  -1.364   7.461  0.00  0.00      PROA  
ATOM    395  HN  VAL P  58      -7.816  -0.807   6.796  0.00  0.00      PROA  
ATOM    396  CA  VAL P  58      -6.985  -0.732   8.701  0.00  0.00      PROA  
ATOM    397  HA  VAL P  58      -6.194  -1.287   9.182  0.00  0.00      PROA  
ATOM    398  CB  VAL P  58      -6.414   0.664   8.405  0.00  0.00      PROA  
ATOM    399  HB  VAL P  58      -6.017   1.152   9.321  0.00  0.00      PROA  
ATOM    400  CG1 VAL P  58      -5.268   0.557   7.286  0.00  0.00      PROA  
ATOM    401 HG11 VAL P  58      -4.543  -0.218   7.613  0.00  0.00      PROA  
ATOM    402 HG12 VAL P  58      -4.697   1.508   7.230  0.00  0.00      PROA  
ATOM    403 HG13 VAL P  58      -5.684   0.362   6.274  0.00  0.00      PROA  
ATOM    404  CG2 VAL P  58      -7.473   1.777   7.984  0.00  0.00      PROA  
ATOM    405 HG21 VAL P  58      -6.966   2.742   7.770  0.00  0.00      PROA  
ATOM    406 HG22 VAL P  58      -8.159   1.990   8.831  0.00  0.00      PROA  
ATOM    407 HG23 VAL P  58      -8.050   1.521   7.069  0.00  0.00      PROA  
ATOM    408  C   VAL P  58      -8.018  -0.545   9.712  0.00  0.00      PROA  
ATOM    409  O   VAL P  58      -7.695  -0.204  10.843  0.00  0.00      PROA  
ATOM    410  N   ASN P  59      -9.282  -0.928   9.543  0.00  0.00      PROA  
ATOM    411  HN  ASN P  59      -9.530  -1.391   8.695  0.00  0.00      PROA  
ATOM    412  CA  ASN P  59     -10.337  -0.537  10.390  0.00  0.00      PROA  
ATOM    413  HA  ASN P  59     -10.168   0.440  10.819  0.00  0.00      PROA  
ATOM    414  CB  ASN P  59     -11.751  -0.425   9.700  0.00  0.00      PROA  
ATOM    415  HB1 ASN P  59     -11.987   0.415   9.012  0.00  0.00      PROA  
ATOM    416  HB2 ASN P  59     -12.402  -0.275  10.588  0.00  0.00      PROA  
ATOM    417  CG  ASN P  59     -12.159  -1.722   9.048  0.00  0.00      PROA  
ATOM    418  OD1 ASN P  59     -11.529  -2.788   9.108  0.00  0.00      PROA  
ATOM    419  ND2 ASN P  59     -13.251  -1.602   8.218  0.00  0.00      PROA  
ATOM    420 HD21 ASN P  59     -13.518  -2.408   7.691  0.00  0.00      PROA  
ATOM    421 HD22 ASN P  59     -13.488  -0.674   7.931  0.00  0.00      PROA  
ATOM    422  C   ASN P  59     -10.400  -1.465  11.604  0.00  0.00      PROA  
ATOM    423  O   ASN P  59     -10.965  -1.071  12.703  0.00  0.00      PROA  
ATOM    424  N   LEU P  60      -9.880  -2.690  11.484  0.00  0.00      PROA  
ATOM    425  HN  LEU P  60      -9.832  -3.009  10.540  0.00  0.00      PROA  
ATOM    426  CA  LEU P  60      -9.651  -3.482  12.746  0.00  0.00      PROA  
ATOM    427  HA  LEU P  60     -10.553  -3.474  13.341  0.00  0.00      PROA  
ATOM    428  CB  LEU P  60      -9.108  -4.868  12.456  0.00  0.00      PROA  
ATOM    429  HB1 LEU P  60      -8.198  -4.635  11.862  0.00  0.00      PROA  
ATOM    430  HB2 LEU P  60      -9.787  -5.368  11.733  0.00  0.00      PROA  
ATOM    431  CG  LEU P  60      -8.900  -5.814  13.676  0.00  0.00      PROA  
ATOM    432  HG  LEU P  60      -8.037  -5.426  14.258  0.00  0.00      PROA  
ATOM    433  CD1 LEU P  60     -10.194  -6.040  14.565  0.00  0.00      PROA  
ATOM    434 HD11 LEU P  60      -9.818  -6.664  15.403  0.00  0.00      PROA  
ATOM    435 HD12 LEU P  60     -10.951  -6.665  14.045  0.00  0.00      PROA  
ATOM    436 HD13 LEU P  60     -10.552  -5.051  14.923  0.00  0.00      PROA  
ATOM    437  CD2 LEU P  60      -8.517  -7.151  13.093  0.00  0.00      PROA  
ATOM    438 HD21 LEU P  60      -7.638  -7.053  12.420  0.00  0.00      PROA  
ATOM    439 HD22 LEU P  60      -9.371  -7.550  12.504  0.00  0.00      PROA  
ATOM    440 HD23 LEU P  60      -8.327  -7.889  13.901  0.00  0.00      PROA  
ATOM    441  C   LEU P  60      -8.621  -2.784  13.709  0.00  0.00      PROA  
ATOM    442  O   LEU P  60      -8.657  -2.877  14.935  0.00  0.00      PROA  
ATOM    443  N   SER P  61      -7.694  -1.987  13.154  0.00  0.00      PROA  
ATOM    444  HN  SER P  61      -7.688  -1.934  12.159  0.00  0.00      PROA  
ATOM    445  CA  SER P  61      -6.603  -1.380  13.961  0.00  0.00      PROA  
ATOM    446  HA  SER P  61      -6.033  -2.083  14.552  0.00  0.00      PROA  
ATOM    447  CB  SER P  61      -5.631  -0.647  13.050  0.00  0.00      PROA  
ATOM    448  HB1 SER P  61      -6.028   0.267  12.558  0.00  0.00      PROA  
ATOM    449  HB2 SER P  61      -5.417  -1.281  12.163  0.00  0.00      PROA  
ATOM    450  OG  SER P  61      -4.395  -0.223  13.694  0.00  0.00      PROA  
ATOM    451  HG1 SER P  61      -3.828  -0.987  13.568  0.00  0.00      PROA  
ATOM    452  C   SER P  61      -7.097  -0.284  14.941  0.00  0.00      PROA  
ATOM    453  O   SER P  61      -6.430  -0.126  16.026  0.00  0.00      PROA  
ATOM    454  N   VAL P  62      -8.225   0.424  14.631  0.00  0.00      PROA  
ATOM    455  HN  VAL P  62      -8.714   0.371  13.763  0.00  0.00      PROA  
ATOM    456  CA  VAL P  62      -8.663   1.419  15.604  0.00  0.00      PROA  
ATOM    457  HA  VAL P  62      -7.896   1.642  16.330  0.00  0.00      PROA  
ATOM    458  CB  VAL P  62      -8.918   2.784  15.038  0.00  0.00      PROA  
ATOM    459  HB  VAL P  62      -9.471   3.414  15.767  0.00  0.00      PROA  
ATOM    460  CG1 VAL P  62      -7.596   3.485  14.908  0.00  0.00      PROA  
ATOM    461 HG11 VAL P  62      -7.812   4.532  14.608  0.00  0.00      PROA  
ATOM    462 HG12 VAL P  62      -6.943   2.973  14.169  0.00  0.00      PROA  
ATOM    463 HG13 VAL P  62      -7.063   3.608  15.876  0.00  0.00      PROA  
ATOM    464  CG2 VAL P  62      -9.690   2.749  13.722  0.00  0.00      PROA  
ATOM    465 HG21 VAL P  62      -9.912   3.763  13.325  0.00  0.00      PROA  
ATOM    466 HG22 VAL P  62     -10.637   2.182  13.846  0.00  0.00      PROA  
ATOM    467 HG23 VAL P  62      -9.130   2.116  13.001  0.00  0.00      PROA  
ATOM    468  C   VAL P  62      -9.862   0.853  16.431  0.00  0.00      PROA  
ATOM    469  O   VAL P  62     -10.154   1.290  17.571  0.00  0.00      PROA  
ATOM    470  N   ALA P  63     -10.607  -0.208  15.903  0.00  0.00      PROA  
ATOM    471  HN  ALA P  63     -10.529  -0.410  14.930  0.00  0.00      PROA  
ATOM    472  CA  ALA P  63     -11.533  -1.059  16.604  0.00  0.00      PROA  
ATOM    473  HA  ALA P  63     -12.035  -0.316  17.206  0.00  0.00      PROA  
ATOM    474  CB  ALA P  63     -12.322  -1.849  15.551  0.00  0.00      PROA  
ATOM    475  HB1 ALA P  63     -13.079  -2.493  16.048  0.00  0.00      PROA  
ATOM    476  HB2 ALA P  63     -11.595  -2.489  15.007  0.00  0.00      PROA  
ATOM    477  HB3 ALA P  63     -12.863  -1.099  14.934  0.00  0.00      PROA  
ATOM    478  C   ALA P  63     -10.997  -2.013  17.623  0.00  0.00      PROA  
ATOM    479  O   ALA P  63     -11.619  -2.299  18.640  0.00  0.00      PROA  
ATOM    480  N   LEU P  64      -9.846  -2.684  17.379  0.00  0.00      PROA  
ATOM    481  HN  LEU P  64      -9.304  -2.579  16.549  0.00  0.00      PROA  
ATOM    482  CA  LEU P  64      -9.291  -3.802  18.199  0.00  0.00      PROA  
ATOM    483  HA  LEU P  64     -10.119  -4.488  18.296  0.00  0.00      PROA  
ATOM    484  CB  LEU P  64      -8.005  -4.441  17.558  0.00  0.00      PROA  
ATOM    485  HB1 LEU P  64      -7.146  -3.743  17.466  0.00  0.00      PROA  
ATOM    486  HB2 LEU P  64      -8.262  -4.727  16.516  0.00  0.00      PROA  
ATOM    487  CG  LEU P  64      -7.516  -5.726  18.318  0.00  0.00      PROA  
ATOM    488  HG  LEU P  64      -6.885  -5.511  19.206  0.00  0.00      PROA  
ATOM    489  CD1 LEU P  64      -8.598  -6.761  18.694  0.00  0.00      PROA  
ATOM    490 HD11 LEU P  64      -9.294  -6.291  19.421  0.00  0.00      PROA  
ATOM    491 HD12 LEU P  64      -8.192  -7.723  19.073  0.00  0.00      PROA  
ATOM    492 HD13 LEU P  64      -9.228  -7.054  17.827  0.00  0.00      PROA  
ATOM    493  CD2 LEU P  64      -6.656  -6.398  17.296  0.00  0.00      PROA  
ATOM    494 HD21 LEU P  64      -6.317  -7.425  17.553  0.00  0.00      PROA  
ATOM    495 HD22 LEU P  64      -5.770  -5.768  17.068  0.00  0.00      PROA  
ATOM    496 HD23 LEU P  64      -7.141  -6.561  16.310  0.00  0.00      PROA  
ATOM    497  C   LEU P  64      -8.956  -3.280  19.576  0.00  0.00      PROA  
ATOM    498  O   LEU P  64      -9.330  -3.891  20.583  0.00  0.00      PROA  
ATOM    499  N   VAL P  65      -8.238  -2.138  19.647  0.00  0.00      PROA  
ATOM    500  HN  VAL P  65      -7.885  -1.759  18.794  0.00  0.00      PROA  
ATOM    501  CA  VAL P  65      -8.000  -1.454  20.877  0.00  0.00      PROA  
ATOM    502  HA  VAL P  65      -7.409  -2.172  21.426  0.00  0.00      PROA  
ATOM    503  CB  VAL P  65      -7.224  -0.185  20.667  0.00  0.00      PROA  
ATOM    504  HB  VAL P  65      -7.811   0.662  20.253  0.00  0.00      PROA  
ATOM    505  CG1 VAL P  65      -6.607   0.119  22.002  0.00  0.00      PROA  
ATOM    506 HG11 VAL P  65      -7.378   0.547  22.678  0.00  0.00      PROA  
ATOM    507 HG12 VAL P  65      -5.875   0.952  21.927  0.00  0.00      PROA  
ATOM    508 HG13 VAL P  65      -6.202  -0.766  22.538  0.00  0.00      PROA  
ATOM    509  CG2 VAL P  65      -6.131  -0.475  19.640  0.00  0.00      PROA  
ATOM    510 HG21 VAL P  65      -6.506  -0.724  18.624  0.00  0.00      PROA  
ATOM    511 HG22 VAL P  65      -5.420  -1.251  19.994  0.00  0.00      PROA  
ATOM    512 HG23 VAL P  65      -5.529   0.451  19.515  0.00  0.00      PROA  
ATOM    513  C   VAL P  65      -9.147  -1.338  21.837  0.00  0.00      PROA  
ATOM    514  O   VAL P  65      -9.041  -1.498  23.061  0.00  0.00      PROA  
ATOM    515  N   ASP P  66     -10.381  -1.173  21.298  0.00  0.00      PROA  
ATOM    516  HN  ASP P  66     -10.525  -1.299  20.319  0.00  0.00      PROA  
ATOM    517  CA  ASP P  66     -11.640  -0.866  22.077  0.00  0.00      PROA  
ATOM    518  HA  ASP P  66     -11.394  -0.351  22.994  0.00  0.00      PROA  
ATOM    519  CB  ASP P  66     -12.566   0.137  21.321  0.00  0.00      PROA  
ATOM    520  HB1 ASP P  66     -13.573   0.204  21.786  0.00  0.00      PROA  
ATOM    521  HB2 ASP P  66     -12.778  -0.212  20.288  0.00  0.00      PROA  
ATOM    522  CG  ASP P  66     -12.143   1.605  21.256  0.00  0.00      PROA  
ATOM    523  OD1 ASP P  66     -12.927   2.388  20.632  0.00  0.00      PROA  
ATOM    524  OD2 ASP P  66     -11.110   2.035  21.895  0.00  0.00      PROA  
ATOM    525  C   ASP P  66     -12.370  -2.190  22.463  0.00  0.00      PROA  
ATOM    526  O   ASP P  66     -13.193  -2.237  23.369  0.00  0.00      PROA  
ATOM    527  N   MET P  67     -12.040  -3.350  21.831  0.00  0.00      PROA  
ATOM    528  HN  MET P  67     -11.403  -3.424  21.069  0.00  0.00      PROA  
ATOM    529  CA  MET P  67     -12.721  -4.601  22.254  0.00  0.00      PROA  
ATOM    530  HA  MET P  67     -13.671  -4.299  22.671  0.00  0.00      PROA  
ATOM    531  CB  MET P  67     -13.053  -5.495  20.945  0.00  0.00      PROA  
ATOM    532  HB1 MET P  67     -13.718  -4.801  20.389  0.00  0.00      PROA  
ATOM    533  HB2 MET P  67     -13.623  -6.333  21.400  0.00  0.00      PROA  
ATOM    534  CG  MET P  67     -11.934  -5.980  19.926  0.00  0.00      PROA  
ATOM    535  HG1 MET P  67     -11.299  -6.712  20.469  0.00  0.00      PROA  
ATOM    536  HG2 MET P  67     -11.352  -5.057  19.717  0.00  0.00      PROA  
ATOM    537  SD  MET P  67     -12.548  -6.714  18.394  0.00  0.00      PROA  
ATOM    538  CE  MET P  67     -12.820  -5.208  17.454  0.00  0.00      PROA  
ATOM    539  HE1 MET P  67     -13.469  -5.526  16.610  0.00  0.00      PROA  
ATOM    540  HE2 MET P  67     -11.869  -4.904  16.966  0.00  0.00      PROA  
ATOM    541  HE3 MET P  67     -13.357  -4.425  18.030  0.00  0.00      PROA  
ATOM    542  C   MET P  67     -11.887  -5.497  23.146  0.00  0.00      PROA  
ATOM    543  O   MET P  67     -12.401  -6.350  23.839  0.00  0.00      PROA  
ATOM    544  N   VAL P  68     -10.582  -5.284  23.274  0.00  0.00      PROA  
ATOM    545  HN  VAL P  68     -10.233  -4.544  22.705  0.00  0.00      PROA  
ATOM    546  CA  VAL P  68      -9.786  -5.972  24.247  0.00  0.00      PROA  
ATOM    547  HA  VAL P  68     -10.101  -7.006  24.256  0.00  0.00      PROA  
ATOM    548  CB  VAL P  68      -8.361  -5.989  23.770  0.00  0.00      PROA  
ATOM    549  HB  VAL P  68      -7.990  -4.958  23.589  0.00  0.00      PROA  
ATOM    550  CG1 VAL P  68      -7.372  -6.566  24.787  0.00  0.00      PROA  
ATOM    551 HG11 VAL P  68      -7.765  -7.407  25.398  0.00  0.00      PROA  
ATOM    552 HG12 VAL P  68      -7.080  -5.834  25.570  0.00  0.00      PROA  
ATOM    553 HG13 VAL P  68      -6.451  -6.821  24.221  0.00  0.00      PROA  
ATOM    554  CG2 VAL P  68      -8.179  -6.700  22.416  0.00  0.00      PROA  
ATOM    555 HG21 VAL P  68      -8.063  -7.801  22.512  0.00  0.00      PROA  
ATOM    556 HG22 VAL P  68      -7.369  -6.297  21.772  0.00  0.00      PROA  
ATOM    557 HG23 VAL P  68      -9.082  -6.512  21.797  0.00  0.00      PROA  
ATOM    558  C   VAL P  68      -9.851  -5.444  25.705  0.00  0.00      PROA  
ATOM    559  O   VAL P  68     -10.102  -4.226  25.956  0.00  0.00      PROA  
ATOM    560  N   ASP P  69      -9.772  -6.399  26.725  0.00  0.00      PROA  
ATOM    561  HN  ASP P  69      -9.531  -7.339  26.495  0.00  0.00      PROA  
ATOM    562  CA  ASP P  69      -9.805  -6.042  28.072  0.00  0.00      PROA  
ATOM    563  HA  ASP P  69     -10.670  -5.421  28.252  0.00  0.00      PROA  
ATOM    564  CB  ASP P  69      -9.827  -7.423  28.781  0.00  0.00      PROA  
ATOM    565  HB1 ASP P  69      -8.726  -7.569  28.809  0.00  0.00      PROA  
ATOM    566  HB2 ASP P  69     -10.312  -8.206  28.159  0.00  0.00      PROA  
ATOM    567  CG  ASP P  69     -10.386  -7.355  30.183  0.00  0.00      PROA  
ATOM    568  OD1 ASP P  69     -10.919  -6.319  30.672  0.00  0.00      PROA  
ATOM    569  OD2 ASP P  69     -10.311  -8.435  30.898  0.00  0.00      PROA  
ATOM    570  C   ASP P  69      -8.566  -5.194  28.476  0.00  0.00      PROA  
ATOM    571  O   ASP P  69      -7.441  -5.598  28.128  0.00  0.00      PROA  
ATOM    572  N   SER P  70      -8.883  -4.037  29.127  0.00  0.00      PROA  
ATOM    573  HN  SER P  70      -9.823  -3.872  29.416  0.00  0.00      PROA  
ATOM    574  CA  SER P  70      -7.865  -2.955  29.381  0.00  0.00      PROA  
ATOM    575  HA  SER P  70      -6.926  -3.294  28.969  0.00  0.00      PROA  
ATOM    576  CB  SER P  70      -8.299  -1.603  28.829  0.00  0.00      PROA  
ATOM    577  HB1 SER P  70      -9.048  -1.120  29.493  0.00  0.00      PROA  
ATOM    578  HB2 SER P  70      -8.686  -1.733  27.796  0.00  0.00      PROA  
ATOM    579  OG  SER P  70      -7.172  -0.768  28.713  0.00  0.00      PROA  
ATOM    580  HG1 SER P  70      -6.536  -1.083  28.066  0.00  0.00      PROA  
ATOM    581  C   SER P  70      -7.817  -2.868  30.931  0.00  0.00      PROA  
ATOM    582  O   SER P  70      -8.417  -3.764  31.636  0.00  0.00      PROA  
ATOM    583  N   ASN P  71      -7.167  -1.855  31.457  0.00  0.00      PROA  
ATOM    584  HN  ASN P  71      -6.760  -1.225  30.800  0.00  0.00      PROA  
ATOM    585  CA  ASN P  71      -7.195  -1.455  32.831  0.00  0.00      PROA  
ATOM    586  HA  ASN P  71      -7.004  -0.393  32.792  0.00  0.00      PROA  
ATOM    587  CB  ASN P  71      -8.647  -1.556  33.580  0.00  0.00      PROA  
ATOM    588  HB1 ASN P  71      -8.431  -1.497  34.669  0.00  0.00      PROA  
ATOM    589  HB2 ASN P  71      -9.198  -2.510  33.436  0.00  0.00      PROA  
ATOM    590  CG  ASN P  71      -9.498  -0.466  33.169  0.00  0.00      PROA  
ATOM    591  OD1 ASN P  71      -9.223   0.283  32.249  0.00  0.00      PROA  
ATOM    592  ND2 ASN P  71     -10.643  -0.342  33.814  0.00  0.00      PROA  
ATOM    593 HD21 ASN P  71     -10.822  -1.054  34.494  0.00  0.00      PROA  
ATOM    594 HD22 ASN P  71     -11.357   0.315  33.570  0.00  0.00      PROA  
ATOM    595  C   ASN P  71      -6.073  -1.951  33.702  0.00  0.00      PROA  
ATOM    596  O   ASN P  71      -5.841  -1.523  34.862  0.00  0.00      PROA  
ATOM    597  N   THR P  72      -5.299  -2.772  33.076  0.00  0.00      PROA  
ATOM    598  HN  THR P  72      -5.540  -3.039  32.146  0.00  0.00      PROA  
ATOM    599  CA  THR P  72      -4.205  -3.457  33.686  0.00  0.00      PROA  
ATOM    600  HA  THR P  72      -4.323  -3.575  34.753  0.00  0.00      PROA  
ATOM    601  CB  THR P  72      -3.933  -4.846  33.066  0.00  0.00      PROA  
ATOM    602  HB  THR P  72      -3.076  -5.341  33.572  0.00  0.00      PROA  
ATOM    603  OG1 THR P  72      -3.577  -4.675  31.663  0.00  0.00      PROA  
ATOM    604  HG1 THR P  72      -3.239  -5.496  31.299  0.00  0.00      PROA  
ATOM    605  CG2 THR P  72      -5.223  -5.680  33.120  0.00  0.00      PROA  
ATOM    606 HG21 THR P  72      -5.646  -5.755  34.144  0.00  0.00      PROA  
ATOM    607 HG22 THR P  72      -4.940  -6.733  32.904  0.00  0.00      PROA  
ATOM    608 HG23 THR P  72      -6.010  -5.251  32.464  0.00  0.00      PROA  
ATOM    609  C   THR P  72      -2.872  -2.595  33.470  0.00  0.00      PROA  
ATOM    610  O   THR P  72      -1.918  -2.788  34.259  0.00  0.00      PROA  
ATOM    611  N   THR P  73      -2.774  -1.731  32.437  0.00  0.00      PROA  
ATOM    612  HN  THR P  73      -3.439  -1.532  31.721  0.00  0.00      PROA  
ATOM    613  CA  THR P  73      -1.565  -0.970  32.071  0.00  0.00      PROA  
ATOM    614  HA  THR P  73      -1.800  -0.518  31.118  0.00  0.00      PROA  
ATOM    615  CB  THR P  73      -1.285   0.301  33.010  0.00  0.00      PROA  
ATOM    616  HB  THR P  73      -0.700   1.081  32.478  0.00  0.00      PROA  
ATOM    617  OG1 THR P  73      -0.763  -0.051  34.331  0.00  0.00      PROA  
ATOM    618  HG1 THR P  73      -0.898  -0.991  34.472  0.00  0.00      PROA  
ATOM    619  CG2 THR P  73      -2.574   1.044  33.322  0.00  0.00      PROA  
ATOM    620 HG21 THR P  73      -2.984   1.396  32.351  0.00  0.00      PROA  
ATOM    621 HG22 THR P  73      -2.172   1.960  33.806  0.00  0.00      PROA  
ATOM    622 HG23 THR P  73      -3.273   0.426  33.924  0.00  0.00      PROA  
ATOM    623  C   THR P  73      -0.256  -1.723  31.888  0.00  0.00      PROA  
ATOM    624  O   THR P  73      -0.249  -2.946  31.654  0.00  0.00      PROA  
ATOM    625  N   LEU P  74       0.860  -1.017  31.935  0.00  0.00      PROA  
ATOM    626  HN  LEU P  74       0.824  -0.054  32.189  0.00  0.00      PROA  
ATOM    627  CA  LEU P  74       2.212  -1.548  31.739  0.00  0.00      PROA  
ATOM    628  HA  LEU P  74       2.120  -2.623  31.786  0.00  0.00      PROA  
ATOM    629  CB  LEU P  74       2.887  -1.170  30.340  0.00  0.00      PROA  
ATOM    630  HB1 LEU P  74       3.841  -1.732  30.241  0.00  0.00      PROA  
ATOM    631  HB2 LEU P  74       3.210  -0.107  30.369  0.00  0.00      PROA  
ATOM    632  CG  LEU P  74       2.135  -1.272  29.045  0.00  0.00      PROA  
ATOM    633  HG  LEU P  74       1.255  -0.608  29.186  0.00  0.00      PROA  
ATOM    634  CD1 LEU P  74       3.038  -0.781  27.936  0.00  0.00      PROA  
ATOM    635 HD11 LEU P  74       3.989  -1.355  27.942  0.00  0.00      PROA  
ATOM    636 HD12 LEU P  74       3.187   0.305  28.116  0.00  0.00      PROA  
ATOM    637 HD13 LEU P  74       2.466  -0.907  26.992  0.00  0.00      PROA  
ATOM    638  CD2 LEU P  74       1.706  -2.766  28.785  0.00  0.00      PROA  
ATOM    639 HD21 LEU P  74       0.934  -3.020  29.543  0.00  0.00      PROA  
ATOM    640 HD22 LEU P  74       2.645  -3.339  28.943  0.00  0.00      PROA  
ATOM    641 HD23 LEU P  74       1.402  -2.774  27.717  0.00  0.00      PROA  
ATOM    642  C   LEU P  74       3.118  -1.117  32.881  0.00  0.00      PROA  
ATOM    643  O   LEU P  74       4.340  -0.948  32.680  0.00  0.00      PROA  
ATOM    644  N   GLU P  75       2.638  -0.928  34.170  0.00  0.00      PROA  
ATOM    645  HN  GLU P  75       1.695  -1.098  34.443  0.00  0.00      PROA  
ATOM    646  CA  GLU P  75       3.429  -0.274  35.249  0.00  0.00      PROA  
ATOM    647  HA  GLU P  75       3.406   0.764  34.950  0.00  0.00      PROA  
ATOM    648  CB  GLU P  75       2.617  -0.407  36.591  0.00  0.00      PROA  
ATOM    649  HB1 GLU P  75       2.109  -1.395  36.575  0.00  0.00      PROA  
ATOM    650  HB2 GLU P  75       1.816   0.363  36.577  0.00  0.00      PROA  
ATOM    651  CG  GLU P  75       3.460  -0.438  37.846  0.00  0.00      PROA  
ATOM    652  HG1 GLU P  75       4.235   0.358  37.836  0.00  0.00      PROA  
ATOM    653  HG2 GLU P  75       3.916  -1.439  38.003  0.00  0.00      PROA  
ATOM    654  CD  GLU P  75       2.582  -0.119  39.091  0.00  0.00      PROA  
ATOM    655  OE1 GLU P  75       2.638  -0.848  40.099  0.00  0.00      PROA  
ATOM    656  OE2 GLU P  75       1.887   0.942  39.139  0.00  0.00      PROA  
ATOM    657  C   GLU P  75       4.877  -0.737  35.412  0.00  0.00      PROA  
ATOM    658  O   GLU P  75       5.747   0.132  35.587  0.00  0.00      PROA  
ATOM    659  N   ASP P  76       5.195  -2.096  35.259  0.00  0.00      PROA  
ATOM    660  HN  ASP P  76       4.474  -2.723  34.976  0.00  0.00      PROA  
ATOM    661  CA  ASP P  76       6.524  -2.657  35.384  0.00  0.00      PROA  
ATOM    662  HA  ASP P  76       6.762  -2.419  36.410  0.00  0.00      PROA  
ATOM    663  CB  ASP P  76       6.508  -4.180  35.292  0.00  0.00      PROA  
ATOM    664  HB1 ASP P  76       7.525  -4.568  35.514  0.00  0.00      PROA  
ATOM    665  HB2 ASP P  76       6.275  -4.542  34.268  0.00  0.00      PROA  
ATOM    666  CG  ASP P  76       5.617  -4.948  36.234  0.00  0.00      PROA  
ATOM    667  OD1 ASP P  76       4.970  -4.303  37.117  0.00  0.00      PROA  
ATOM    668  OD2 ASP P  76       5.414  -6.182  35.977  0.00  0.00      PROA  
ATOM    669  C   ASP P  76       7.649  -2.112  34.429  0.00  0.00      PROA  
ATOM    670  O   ASP P  76       8.789  -2.476  34.624  0.00  0.00      PROA  
ATOM    671  N   ASN P  77       7.313  -1.154  33.520  0.00  0.00      PROA  
ATOM    672  HN  ASN P  77       6.338  -0.988  33.395  0.00  0.00      PROA  
ATOM    673  CA  ASN P  77       8.373  -0.547  32.654  0.00  0.00      PROA  
ATOM    674  HA  ASN P  77       9.228  -1.187  32.494  0.00  0.00      PROA  
ATOM    675  CB  ASN P  77       7.743  -0.168  31.243  0.00  0.00      PROA  
ATOM    676  HB1 ASN P  77       8.473   0.283  30.537  0.00  0.00      PROA  
ATOM    677  HB2 ASN P  77       6.913   0.560  31.370  0.00  0.00      PROA  
ATOM    678  CG  ASN P  77       7.130  -1.462  30.662  0.00  0.00      PROA  
ATOM    679  OD1 ASN P  77       7.311  -2.605  31.057  0.00  0.00      PROA  
ATOM    680  ND2 ASN P  77       6.194  -1.275  29.710  0.00  0.00      PROA  
ATOM    681 HD21 ASN P  77       5.715  -2.086  29.376  0.00  0.00      PROA  
ATOM    682 HD22 ASN P  77       6.113  -0.382  29.267  0.00  0.00      PROA  
ATOM    683  C   ASN P  77       8.883   0.754  33.281  0.00  0.00      PROA  
ATOM    684  O   ASN P  77       9.959   1.229  32.987  0.00  0.00      PROA  
ATOM    685  N   ARG P  78       8.041   1.274  34.193  0.00  0.00      PROA  
ATOM    686  HN  ARG P  78       7.271   0.737  34.528  0.00  0.00      PROA  
ATOM    687  CA  ARG P  78       8.166   2.521  34.921  0.00  0.00      PROA  
ATOM    688  HA  ARG P  78       7.247   2.671  35.467  0.00  0.00      PROA  
ATOM    689  CB  ARG P  78       9.318   2.471  35.967  0.00  0.00      PROA  
ATOM    690  HB1 ARG P  78       9.502   3.451  36.459  0.00  0.00      PROA  
ATOM    691  HB2 ARG P  78      10.252   2.240  35.411  0.00  0.00      PROA  
ATOM    692  CG  ARG P  78       8.914   1.558  37.076  0.00  0.00      PROA  
ATOM    693  HG1 ARG P  78       9.850   1.363  37.641  0.00  0.00      PROA  
ATOM    694  HG2 ARG P  78       8.725   0.547  36.656  0.00  0.00      PROA  
ATOM    695  CD  ARG P  78       7.763   1.951  37.999  0.00  0.00      PROA  
ATOM    696  HD1 ARG P  78       6.792   1.893  37.462  0.00  0.00      PROA  
ATOM    697  HD2 ARG P  78       7.728   2.969  38.442  0.00  0.00      PROA  
ATOM    698  NE  ARG P  78       7.833   0.904  39.093  0.00  0.00      PROA  
ATOM    699  HE  ARG P  78       8.701   0.447  39.287  0.00  0.00      PROA  
ATOM    700  CZ  ARG P  78       6.689   0.448  39.664  0.00  0.00      PROA  
ATOM    701  NH1 ARG P  78       5.567   1.158  39.789  0.00  0.00      PROA  
ATOM    702 HH11 ARG P  78       4.991   0.909  40.567  0.00  0.00      PROA  
ATOM    703 HH12 ARG P  78       5.635   2.115  39.507  0.00  0.00      PROA  
ATOM    704  NH2 ARG P  78       6.837  -0.574  40.429  0.00  0.00      PROA  
ATOM    705 HH21 ARG P  78       6.070  -0.843  41.013  0.00  0.00      PROA  
ATOM    706 HH22 ARG P  78       7.697  -1.082  40.393  0.00  0.00      PROA  
ATOM    707  C   ARG P  78       8.208   3.791  34.075  0.00  0.00      PROA  
ATOM    708  O   ARG P  78       8.907   4.736  34.466  0.00  0.00      PROA  
ATOM    709  N   THR P  79       7.717   3.747  32.843  0.00  0.00      PROA  
ATOM    710  HN  THR P  79       6.979   3.087  32.728  0.00  0.00      PROA  
ATOM    711  CA  THR P  79       7.991   4.717  31.734  0.00  0.00      PROA  
ATOM    712  HA  THR P  79       7.476   4.229  30.920  0.00  0.00      PROA  
ATOM    713  CB  THR P  79       7.275   6.045  31.812  0.00  0.00      PROA  
ATOM    714  HB  THR P  79       7.591   6.744  31.009  0.00  0.00      PROA  
ATOM    715  OG1 THR P  79       7.328   6.676  33.107  0.00  0.00      PROA  
ATOM    716  HG1 THR P  79       8.199   6.636  33.508  0.00  0.00      PROA  
ATOM    717  CG2 THR P  79       5.822   5.744  31.418  0.00  0.00      PROA  
ATOM    718 HG21 THR P  79       5.366   5.096  32.197  0.00  0.00      PROA  
ATOM    719 HG22 THR P  79       5.779   5.338  30.385  0.00  0.00      PROA  
ATOM    720 HG23 THR P  79       5.314   6.730  31.356  0.00  0.00      PROA  
ATOM    721  C   THR P  79       9.411   4.813  31.299  0.00  0.00      PROA  
ATOM    722  O   THR P  79       9.834   5.664  30.499  0.00  0.00      PROA  
ATOM    723  N   SER P  80      10.297   3.812  31.646  0.00  0.00      PROA  
ATOM    724  HN  SER P  80       9.963   3.203  32.361  0.00  0.00      PROA  
ATOM    725  CA  SER P  80      11.757   3.741  31.298  0.00  0.00      PROA  
ATOM    726  HA  SER P  80      12.227   3.117  32.045  0.00  0.00      PROA  
ATOM    727  CB  SER P  80      12.051   3.137  29.844  0.00  0.00      PROA  
ATOM    728  HB1 SER P  80      12.033   3.903  29.039  0.00  0.00      PROA  
ATOM    729  HB2 SER P  80      11.229   2.446  29.558  0.00  0.00      PROA  
ATOM    730  OG  SER P  80      13.360   2.641  29.685  0.00  0.00      PROA  
ATOM    731  HG1 SER P  80      13.287   1.781  30.105  0.00  0.00      PROA  
ATOM    732  C   SER P  80      12.492   5.056  31.472  0.00  0.00      PROA  
ATOM    733  O   SER P  80      12.305   5.775  32.425  0.00  0.00      PROA  
ATOM    734  N   LYS P  81      13.498   5.380  30.601  0.00  0.00      PROA  
ATOM    735  HN  LYS P  81      13.802   4.796  29.852  0.00  0.00      PROA  
ATOM    736  CA  LYS P  81      14.281   6.551  30.725  0.00  0.00      PROA  
ATOM    737  HA  LYS P  81      14.222   7.107  31.649  0.00  0.00      PROA  
ATOM    738  CB  LYS P  81      15.749   6.126  30.612  0.00  0.00      PROA  
ATOM    739  HB1 LYS P  81      16.318   6.998  30.226  0.00  0.00      PROA  
ATOM    740  HB2 LYS P  81      15.825   5.341  29.829  0.00  0.00      PROA  
ATOM    741  CG  LYS P  81      16.429   5.560  31.888  0.00  0.00      PROA  
ATOM    742  HG1 LYS P  81      15.951   6.127  32.715  0.00  0.00      PROA  
ATOM    743  HG2 LYS P  81      17.512   5.808  31.898  0.00  0.00      PROA  
ATOM    744  CD  LYS P  81      16.148   4.099  32.228  0.00  0.00      PROA  
ATOM    745  HD1 LYS P  81      15.047   3.968  32.154  0.00  0.00      PROA  
ATOM    746  HD2 LYS P  81      16.422   4.044  33.303  0.00  0.00      PROA  
ATOM    747  CE  LYS P  81      16.878   2.996  31.409  0.00  0.00      PROA  
ATOM    748  HE1 LYS P  81      17.946   3.274  31.278  0.00  0.00      PROA  
ATOM    749  HE2 LYS P  81      16.368   2.781  30.446  0.00  0.00      PROA  
ATOM    750  NZ  LYS P  81      16.903   1.764  32.347  0.00  0.00      PROA  
ATOM    751  HZ1 LYS P  81      15.956   1.456  32.645  0.00  0.00      PROA  
ATOM    752  HZ2 LYS P  81      17.427   1.941  33.228  0.00  0.00      PROA  
ATOM    753  HZ3 LYS P  81      17.392   0.999  31.838  0.00  0.00      PROA  
ATOM    754  C   LYS P  81      13.740   7.490  29.660  0.00  0.00      PROA  
ATOM    755  O   LYS P  81      12.566   7.848  29.529  0.00  0.00      PROA  
ATOM    756  N   ALA P  82      14.601   7.969  28.735  0.00  0.00      PROA  
ATOM    757  HN  ALA P  82      15.511   7.561  28.759  0.00  0.00      PROA  
ATOM    758  CA  ALA P  82      14.300   8.970  27.696  0.00  0.00      PROA  
ATOM    759  HA  ALA P  82      15.239   9.351  27.325  0.00  0.00      PROA  
ATOM    760  CB  ALA P  82      13.877   8.341  26.334  0.00  0.00      PROA  
ATOM    761  HB1 ALA P  82      14.614   7.564  26.038  0.00  0.00      PROA  
ATOM    762  HB2 ALA P  82      13.924   9.093  25.518  0.00  0.00      PROA  
ATOM    763  HB3 ALA P  82      12.914   7.787  26.347  0.00  0.00      PROA  
ATOM    764  C   ALA P  82      13.546  10.186  28.152  0.00  0.00      PROA  
ATOM    765  O   ALA P  82      13.866  10.709  29.218  0.00  0.00      PROA  
ATOM    766  N   CYS P  83      12.559  10.745  27.458  0.00  0.00      PROA  
ATOM    767  HN  CYS P  83      12.427  10.401  26.532  0.00  0.00      PROA  
ATOM    768  CA  CYS P  83      11.800  11.862  28.107  0.00  0.00      PROA  
ATOM    769  HA  CYS P  83      12.550  12.355  28.706  0.00  0.00      PROA  
ATOM    770  CB  CYS P  83      11.226  12.948  27.200  0.00  0.00      PROA  
ATOM    771  HB1 CYS P  83      10.448  13.553  27.714  0.00  0.00      PROA  
ATOM    772  HB2 CYS P  83      10.700  12.441  26.363  0.00  0.00      PROA  
ATOM    773  SG  CYS P  83      12.554  14.078  26.662  0.00  0.00      PROA  
ATOM    774  C   CYS P  83      10.680  11.309  29.008  0.00  0.00      PROA  
ATOM    775  O   CYS P  83       9.986  10.349  28.836  0.00  0.00      PROA  
ATOM    776  N   PRO P  84      10.487  11.882  30.191  0.00  0.00      PROA  
ATOM    777  CD  PRO P  84      11.295  12.952  30.773  0.00  0.00      PROA  
ATOM    778  HD1 PRO P  84      11.149  13.900  30.214  0.00  0.00      PROA  
ATOM    779  HD2 PRO P  84      12.362  12.640  30.745  0.00  0.00      PROA  
ATOM    780  CA  PRO P  84       9.325  11.649  31.108  0.00  0.00      PROA  
ATOM    781  HA  PRO P  84       9.356  10.641  31.495  0.00  0.00      PROA  
ATOM    782  CB  PRO P  84       9.401  12.905  32.089  0.00  0.00      PROA  
ATOM    783  HB1 PRO P  84       8.955  12.719  33.089  0.00  0.00      PROA  
ATOM    784  HB2 PRO P  84       9.017  13.825  31.598  0.00  0.00      PROA  
ATOM    785  CG  PRO P  84      10.867  13.004  32.230  0.00  0.00      PROA  
ATOM    786  HG1 PRO P  84      11.165  13.981  32.667  0.00  0.00      PROA  
ATOM    787  HG2 PRO P  84      11.268  12.130  32.786  0.00  0.00      PROA  
ATOM    788  C   PRO P  84       7.992  11.867  30.398  0.00  0.00      PROA  
ATOM    789  O   PRO P  84       7.978  12.482  29.345  0.00  0.00      PROA  
ATOM    790  N   GLU P  85       6.921  11.329  30.889  0.00  0.00      PROA  
ATOM    791  HN  GLU P  85       6.838  10.759  31.703  0.00  0.00      PROA  
ATOM    792  CA  GLU P  85       5.642  11.674  30.299  0.00  0.00      PROA  
ATOM    793  HA  GLU P  85       5.607  11.555  29.227  0.00  0.00      PROA  
ATOM    794  CB  GLU P  85       4.435  10.892  30.875  0.00  0.00      PROA  
ATOM    795  HB1 GLU P  85       3.456  11.253  30.494  0.00  0.00      PROA  
ATOM    796  HB2 GLU P  85       4.537  10.970  31.978  0.00  0.00      PROA  
ATOM    797  CG  GLU P  85       4.445   9.388  30.573  0.00  0.00      PROA  
ATOM    798  HG1 GLU P  85       5.156   8.799  31.190  0.00  0.00      PROA  
ATOM    799  HG2 GLU P  85       4.744   9.326  29.504  0.00  0.00      PROA  
ATOM    800  CD  GLU P  85       2.998   8.786  30.704  0.00  0.00      PROA  
ATOM    801  OE1 GLU P  85       2.388   8.337  29.697  0.00  0.00      PROA  
ATOM    802  OE2 GLU P  85       2.461   8.819  31.840  0.00  0.00      PROA  
ATOM    803  C   GLU P  85       5.245  13.118  30.509  0.00  0.00      PROA  
ATOM    804  O   GLU P  85       4.942  13.541  31.637  0.00  0.00      PROA  
ATOM    805  N   HSD P  86       5.201  13.962  29.406  0.00  0.00      PROA  
ATOM    806  HN  HSD P  86       5.268  13.549  28.500  0.00  0.00      PROA  
ATOM    807  CA  HSD P  86       4.964  15.402  29.475  0.00  0.00      PROA  
ATOM    808  HA  HSD P  86       4.792  15.534  30.533  0.00  0.00      PROA  
ATOM    809  CB  HSD P  86       6.115  16.328  29.012  0.00  0.00      PROA  
ATOM    810  HB1 HSD P  86       5.781  17.385  28.935  0.00  0.00      PROA  
ATOM    811  HB2 HSD P  86       6.553  16.069  28.024  0.00  0.00      PROA  
ATOM    812  ND1 HSD P  86       7.412  16.497  31.278  0.00  0.00      PROA  
ATOM    813  HD1 HSD P  86       6.620  16.485  31.888  0.00  0.00      PROA  
ATOM    814  CG  HSD P  86       7.387  16.461  29.889  0.00  0.00      PROA  
ATOM    815  CE1 HSD P  86       8.693  16.485  31.685  0.00  0.00      PROA  
ATOM    816  HE1 HSD P  86       8.953  16.419  32.742  0.00  0.00      PROA  
ATOM    817  NE2 HSD P  86       9.503  16.396  30.664  0.00  0.00      PROA  
ATOM    818  CD2 HSD P  86       8.703  16.354  29.523  0.00  0.00      PROA  
ATOM    819  HD2 HSD P  86       9.093  16.193  28.526  0.00  0.00      PROA  
ATOM    820  C   HSD P  86       3.688  15.915  28.750  0.00  0.00      PROA  
ATOM    821  O   HSD P  86       3.199  17.002  28.956  0.00  0.00      PROA  
ATOM    822  N   SER P  87       3.099  15.185  27.801  0.00  0.00      PROA  
ATOM    823  HN  SER P  87       3.422  14.264  27.600  0.00  0.00      PROA  
ATOM    824  CA  SER P  87       1.977  15.670  27.017  0.00  0.00      PROA  
ATOM    825  HA  SER P  87       1.898  16.746  27.071  0.00  0.00      PROA  
ATOM    826  CB  SER P  87       2.086  15.488  25.451  0.00  0.00      PROA  
ATOM    827  HB1 SER P  87       2.759  16.236  24.981  0.00  0.00      PROA  
ATOM    828  HB2 SER P  87       1.165  15.515  24.830  0.00  0.00      PROA  
ATOM    829  OG  SER P  87       2.776  14.265  25.214  0.00  0.00      PROA  
ATOM    830  HG1 SER P  87       2.205  13.508  25.064  0.00  0.00      PROA  
ATOM    831  C   SER P  87       0.644  15.160  27.498  0.00  0.00      PROA  
ATOM    832  O   SER P  87      -0.321  15.182  26.710  0.00  0.00      PROA  
ATOM    833  N   ALA P  88       0.547  14.715  28.767  0.00  0.00      PROA  
ATOM    834  HN  ALA P  88       1.324  14.820  29.384  0.00  0.00      PROA  
ATOM    835  CA  ALA P  88      -0.560  13.918  29.263  0.00  0.00      PROA  
ATOM    836  HA  ALA P  88      -0.646  13.138  28.521  0.00  0.00      PROA  
ATOM    837  CB  ALA P  88      -0.023  13.263  30.590  0.00  0.00      PROA  
ATOM    838  HB1 ALA P  88       0.878  12.636  30.420  0.00  0.00      PROA  
ATOM    839  HB2 ALA P  88      -0.677  12.482  31.033  0.00  0.00      PROA  
ATOM    840  HB3 ALA P  88       0.196  14.084  31.306  0.00  0.00      PROA  
ATOM    841  C   ALA P  88      -1.863  14.711  29.362  0.00  0.00      PROA  
ATOM    842  O   ALA P  88      -1.803  15.786  30.019  0.00  0.00      PROA  
ATOM    843  N   PRO P  89      -3.026  14.296  28.830  0.00  0.00      PROA  
ATOM    844  CD  PRO P  89      -3.095  13.421  27.632  0.00  0.00      PROA  
ATOM    845  HD1 PRO P  89      -3.231  12.411  28.073  0.00  0.00      PROA  
ATOM    846  HD2 PRO P  89      -2.186  13.529  27.003  0.00  0.00      PROA  
ATOM    847  CA  PRO P  89      -4.200  15.121  28.882  0.00  0.00      PROA  
ATOM    848  HA  PRO P  89      -4.069  16.123  29.265  0.00  0.00      PROA  
ATOM    849  CB  PRO P  89      -4.561  15.297  27.390  0.00  0.00      PROA  
ATOM    850  HB1 PRO P  89      -3.872  15.970  26.835  0.00  0.00      PROA  
ATOM    851  HB2 PRO P  89      -5.619  15.615  27.278  0.00  0.00      PROA  
ATOM    852  CG  PRO P  89      -4.266  13.900  26.826  0.00  0.00      PROA  
ATOM    853  HG1 PRO P  89      -5.040  13.134  27.045  0.00  0.00      PROA  
ATOM    854  HG2 PRO P  89      -3.992  13.705  25.767  0.00  0.00      PROA  
ATOM    855  C   PRO P  89      -5.304  14.453  29.680  0.00  0.00      PROA  
ATOM    856  O   PRO P  89      -6.216  15.152  30.121  0.00  0.00      PROA  
ATOM    857  N   ILE P  90      -5.368  13.156  29.917  0.00  0.00      PROA  
ATOM    858  HN  ILE P  90      -4.617  12.554  29.657  0.00  0.00      PROA  
ATOM    859  CA  ILE P  90      -6.347  12.509  30.763  0.00  0.00      PROA  
ATOM    860  HA  ILE P  90      -6.039  11.476  30.823  0.00  0.00      PROA  
ATOM    861  CB  ILE P  90      -6.653  13.095  32.171  0.00  0.00      PROA  
ATOM    862  HB  ILE P  90      -7.238  14.039  32.136  0.00  0.00      PROA  
ATOM    863  CG2 ILE P  90      -7.336  11.940  33.014  0.00  0.00      PROA  
ATOM    864 HG21 ILE P  90      -6.975  10.938  32.698  0.00  0.00      PROA  
ATOM    865 HG22 ILE P  90      -8.436  11.920  32.856  0.00  0.00      PROA  
ATOM    866 HG23 ILE P  90      -7.311  11.992  34.124  0.00  0.00      PROA  
ATOM    867  CG1 ILE P  90      -5.329  13.518  32.850  0.00  0.00      PROA  
ATOM    868 HG11 ILE P  90      -4.739  14.181  32.180  0.00  0.00      PROA  
ATOM    869 HG12 ILE P  90      -4.686  12.634  33.051  0.00  0.00      PROA  
ATOM    870  CD  ILE P  90      -5.479  14.303  34.084  0.00  0.00      PROA  
ATOM    871  HD1 ILE P  90      -5.967  15.277  33.866  0.00  0.00      PROA  
ATOM    872  HD2 ILE P  90      -4.524  14.630  34.548  0.00  0.00      PROA  
ATOM    873  HD3 ILE P  90      -6.112  13.751  34.811  0.00  0.00      PROA  
ATOM    874  C   ILE P  90      -7.645  12.350  29.932  0.00  0.00      PROA  
ATOM    875  O   ILE P  90      -8.538  13.206  29.824  0.00  0.00      PROA  
ATOM    876  N   LYS P  91      -7.863  11.231  29.294  0.00  0.00      PROA  
ATOM    877  HN  LYS P  91      -7.217  10.471  29.314  0.00  0.00      PROA  
ATOM    878  CA  LYS P  91      -9.028  10.897  28.500  0.00  0.00      PROA  
ATOM    879  HA  LYS P  91      -9.136  11.754  27.852  0.00  0.00      PROA  
ATOM    880  CB  LYS P  91      -8.985   9.609  27.715  0.00  0.00      PROA  
ATOM    881  HB1 LYS P  91      -8.082   9.911  27.142  0.00  0.00      PROA  
ATOM    882  HB2 LYS P  91      -9.722   9.427  26.904  0.00  0.00      PROA  
ATOM    883  CG  LYS P  91      -8.556   8.345  28.546  0.00  0.00      PROA  
ATOM    884  HG1 LYS P  91      -9.384   8.197  29.272  0.00  0.00      PROA  
ATOM    885  HG2 LYS P  91      -7.753   8.659  29.246  0.00  0.00      PROA  
ATOM    886  CD  LYS P  91      -8.380   7.061  27.743  0.00  0.00      PROA  
ATOM    887  HD1 LYS P  91      -9.197   6.920  27.004  0.00  0.00      PROA  
ATOM    888  HD2 LYS P  91      -8.426   6.243  28.494  0.00  0.00      PROA  
ATOM    889  CE  LYS P  91      -7.088   7.015  26.944  0.00  0.00      PROA  
ATOM    890  HE1 LYS P  91      -6.236   7.237  27.622  0.00  0.00      PROA  
ATOM    891  HE2 LYS P  91      -7.203   7.757  26.126  0.00  0.00      PROA  
ATOM    892  NZ  LYS P  91      -6.839   5.679  26.341  0.00  0.00      PROA  
ATOM    893  HZ1 LYS P  91      -7.684   5.211  25.956  0.00  0.00      PROA  
ATOM    894  HZ2 LYS P  91      -6.438   5.129  27.127  0.00  0.00      PROA  
ATOM    895  HZ3 LYS P  91      -6.076   5.699  25.636  0.00  0.00      PROA  
ATOM    896  C   LYS P  91     -10.296  10.806  29.401  0.00  0.00      PROA  
ATOM    897  O   LYS P  91     -10.382  10.257  30.546  0.00  0.00      PROA  
ATOM    898  N   VAL P  92     -11.404  11.431  28.865  0.00  0.00      PROA  
ATOM    899  HN  VAL P  92     -11.278  11.834  27.962  0.00  0.00      PROA  
ATOM    900  CA  VAL P  92     -12.768  11.349  29.364  0.00  0.00      PROA  
ATOM    901  HA  VAL P  92     -12.721  11.489  30.434  0.00  0.00      PROA  
ATOM    902  CB  VAL P  92     -13.707  12.320  28.632  0.00  0.00      PROA  
ATOM    903  HB  VAL P  92     -13.861  12.077  27.559  0.00  0.00      PROA  
ATOM    904  CG1 VAL P  92     -15.068  12.295  29.360  0.00  0.00      PROA  
ATOM    905 HG11 VAL P  92     -15.041  12.496  30.452  0.00  0.00      PROA  
ATOM    906 HG12 VAL P  92     -15.565  11.324  29.150  0.00  0.00      PROA  
ATOM    907 HG13 VAL P  92     -15.756  13.111  29.051  0.00  0.00      PROA  
ATOM    908  CG2 VAL P  92     -13.174  13.782  28.869  0.00  0.00      PROA  
ATOM    909 HG21 VAL P  92     -12.940  14.047  29.922  0.00  0.00      PROA  
ATOM    910 HG22 VAL P  92     -13.893  14.568  28.555  0.00  0.00      PROA  
ATOM    911 HG23 VAL P  92     -12.275  13.825  28.218  0.00  0.00      PROA  
ATOM    912  C   VAL P  92     -13.258   9.888  29.140  0.00  0.00      PROA  
ATOM    913  O   VAL P  92     -12.753   9.229  28.251  0.00  0.00      PROA  
ATOM    914  N   HSD P  93     -14.194   9.367  30.024  0.00  0.00      PROA  
ATOM    915  HN  HSD P  93     -14.527  10.061  30.658  0.00  0.00      PROA  
ATOM    916  CA  HSD P  93     -14.888   8.094  29.817  0.00  0.00      PROA  
ATOM    917  HA  HSD P  93     -14.216   7.287  30.070  0.00  0.00      PROA  
ATOM    918  CB  HSD P  93     -16.096   7.833  30.732  0.00  0.00      PROA  
ATOM    919  HB1 HSD P  93     -15.636   7.931  31.738  0.00  0.00      PROA  
ATOM    920  HB2 HSD P  93     -16.427   6.781  30.597  0.00  0.00      PROA  
ATOM    921  ND1 HSD P  93     -18.327   8.640  31.537  0.00  0.00      PROA  
ATOM    922  HD1 HSD P  93     -18.637   7.850  32.065  0.00  0.00      PROA  
ATOM    923  CG  HSD P  93     -17.279   8.773  30.708  0.00  0.00      PROA  
ATOM    924  CE1 HSD P  93     -19.239   9.633  31.293  0.00  0.00      PROA  
ATOM    925  HE1 HSD P  93     -20.120   9.621  31.935  0.00  0.00      PROA  
ATOM    926  NE2 HSD P  93     -18.832  10.402  30.257  0.00  0.00      PROA  
ATOM    927  CD2 HSD P  93     -17.617   9.810  29.876  0.00  0.00      PROA  
ATOM    928  HD2 HSD P  93     -17.214  10.299  28.998  0.00  0.00      PROA  
ATOM    929  C   HSD P  93     -15.281   7.901  28.326  0.00  0.00      PROA  
ATOM    930  O   HSD P  93     -15.472   8.856  27.586  0.00  0.00      PROA  
ATOM    931  N   HSD P  94     -15.261   6.674  27.848  0.00  0.00      PROA  
ATOM    932  HN  HSD P  94     -15.098   5.901  28.457  0.00  0.00      PROA  
ATOM    933  CA  HSD P  94     -15.657   6.365  26.442  0.00  0.00      PROA  
ATOM    934  HA  HSD P  94     -15.964   7.351  26.125  0.00  0.00      PROA  
ATOM    935  CB  HSD P  94     -14.502   5.919  25.550  0.00  0.00      PROA  
ATOM    936  HB1 HSD P  94     -13.695   6.663  25.726  0.00  0.00      PROA  
ATOM    937  HB2 HSD P  94     -14.838   5.913  24.491  0.00  0.00      PROA  
ATOM    938  ND1 HSD P  94     -12.842   4.349  26.896  0.00  0.00      PROA  
ATOM    939  HD1 HSD P  94     -12.435   5.080  27.444  0.00  0.00      PROA  
ATOM    940  CG  HSD P  94     -13.869   4.516  25.956  0.00  0.00      PROA  
ATOM    941  CE1 HSD P  94     -12.434   3.064  26.819  0.00  0.00      PROA  
ATOM    942  HE1 HSD P  94     -11.824   2.653  27.623  0.00  0.00      PROA  
ATOM    943  NE2 HSD P  94     -13.070   2.449  25.853  0.00  0.00      PROA  
ATOM    944  CD2 HSD P  94     -13.980   3.329  25.345  0.00  0.00      PROA  
ATOM    945  HD2 HSD P  94     -14.527   2.939  24.496  0.00  0.00      PROA  
ATOM    946  C   HSD P  94     -16.873   5.405  26.390  0.00  0.00      PROA  
ATOM    947  O   HSD P  94     -17.511   5.212  25.383  0.00  0.00      PROA  
ATOM    948  N   ASN P  95     -17.310   4.756  27.582  0.00  0.00      PROA  
ATOM    949  HN  ASN P  95     -16.957   4.980  28.487  0.00  0.00      PROA  
ATOM    950  CA  ASN P  95     -18.482   3.891  27.779  0.00  0.00      PROA  
ATOM    951  HA  ASN P  95     -18.332   3.433  28.745  0.00  0.00      PROA  
ATOM    952  CB  ASN P  95     -19.714   4.784  27.959  0.00  0.00      PROA  
ATOM    953  HB1 ASN P  95     -20.687   4.262  28.082  0.00  0.00      PROA  
ATOM    954  HB2 ASN P  95     -19.765   5.421  27.050  0.00  0.00      PROA  
ATOM    955  CG  ASN P  95     -19.443   5.695  29.163  0.00  0.00      PROA  
ATOM    956  OD1 ASN P  95     -18.615   5.502  30.090  0.00  0.00      PROA  
ATOM    957  ND2 ASN P  95     -20.166   6.863  29.112  0.00  0.00      PROA  
ATOM    958 HD21 ASN P  95     -20.712   7.135  28.319  0.00  0.00      PROA  
ATOM    959 HD22 ASN P  95     -20.114   7.612  29.772  0.00  0.00      PROA  
ATOM    960  C   ASN P  95     -18.807   2.774  26.736  0.00  0.00      PROA  
ATOM    961  O   ASN P  95     -19.908   2.844  26.153  0.00  0.00      PROA  
ATOM    962  N   GLN P  96     -17.876   1.827  26.460  0.00  0.00      PROA  
ATOM    963  HN  GLN P  96     -17.084   1.814  27.065  0.00  0.00      PROA  
ATOM    964  CA  GLN P  96     -17.896   0.908  25.245  0.00  0.00      PROA  
ATOM    965  HA  GLN P  96     -18.347   1.456  24.432  0.00  0.00      PROA  
ATOM    966  CB  GLN P  96     -16.461   0.522  25.025  0.00  0.00      PROA  
ATOM    967  HB1 GLN P  96     -16.056  -0.326  25.618  0.00  0.00      PROA  
ATOM    968  HB2 GLN P  96     -15.890   1.379  25.443  0.00  0.00      PROA  
ATOM    969  CG  GLN P  96     -16.174   0.224  23.493  0.00  0.00      PROA  
ATOM    970  HG1 GLN P  96     -16.659  -0.741  23.231  0.00  0.00      PROA  
ATOM    971  HG2 GLN P  96     -15.074   0.106  23.391  0.00  0.00      PROA  
ATOM    972  CD  GLN P  96     -16.627   1.371  22.560  0.00  0.00      PROA  
ATOM    973  OE1 GLN P  96     -16.279   2.522  22.738  0.00  0.00      PROA  
ATOM    974  NE2 GLN P  96     -17.262   0.944  21.442  0.00  0.00      PROA  
ATOM    975 HE21 GLN P  96     -17.366   1.680  20.773  0.00  0.00      PROA  
ATOM    976 HE22 GLN P  96     -17.717   0.061  21.329  0.00  0.00      PROA  
ATOM    977  C   GLN P  96     -18.732  -0.351  25.551  0.00  0.00      PROA  
ATOM    978  O   GLN P  96     -18.412  -1.110  26.437  0.00  0.00      PROA  
ATOM    979  N   THR P  97     -19.695  -0.545  24.753  0.00  0.00      PROA  
ATOM    980  HN  THR P  97     -19.840   0.126  24.030  0.00  0.00      PROA  
ATOM    981  CA  THR P  97     -20.605  -1.695  24.724  0.00  0.00      PROA  
ATOM    982  HA  THR P  97     -20.703  -2.100  25.720  0.00  0.00      PROA  
ATOM    983  CB  THR P  97     -22.062  -1.526  24.225  0.00  0.00      PROA  
ATOM    984  HB  THR P  97     -22.595  -2.499  24.290  0.00  0.00      PROA  
ATOM    985  OG1 THR P  97     -22.158  -0.914  22.912  0.00  0.00      PROA  
ATOM    986  HG1 THR P  97     -21.739  -0.052  22.971  0.00  0.00      PROA  
ATOM    987  CG2 THR P  97     -22.665  -0.468  25.178  0.00  0.00      PROA  
ATOM    988 HG21 THR P  97     -22.837  -0.850  26.207  0.00  0.00      PROA  
ATOM    989 HG22 THR P  97     -23.691  -0.202  24.846  0.00  0.00      PROA  
ATOM    990 HG23 THR P  97     -22.058   0.459  25.091  0.00  0.00      PROA  
ATOM    991  C   THR P  97     -19.934  -2.838  23.924  0.00  0.00      PROA  
ATOM    992  O   THR P  97     -18.767  -2.718  23.548  0.00  0.00      PROA  
ATOM    993  N   GLY P  98     -20.682  -3.930  23.692  0.00  0.00      PROA  
ATOM    994  HN  GLY P  98     -21.677  -3.904  23.640  0.00  0.00      PROA  
ATOM    995  CA  GLY P  98     -20.104  -5.296  23.549  0.00  0.00      PROA  
ATOM    996  HA1 GLY P  98     -19.406  -5.217  22.729  0.00  0.00      PROA  
ATOM    997  HA2 GLY P  98     -20.909  -6.016  23.534  0.00  0.00      PROA  
ATOM    998  C   GLY P  98     -19.276  -5.733  24.742  0.00  0.00      PROA  
ATOM    999  O   GLY P  98     -19.332  -5.142  25.811  0.00  0.00      PROA  
ATOM   1000  N   LYS P  99     -18.707  -6.930  24.546  0.00  0.00      PROA  
ATOM   1001  HN  LYS P  99     -18.716  -7.293  23.618  0.00  0.00      PROA  
ATOM   1002  CA  LYS P  99     -18.022  -7.711  25.506  0.00  0.00      PROA  
ATOM   1003  HA  LYS P  99     -18.407  -7.383  26.460  0.00  0.00      PROA  
ATOM   1004  CB  LYS P  99     -18.386  -9.166  25.145  0.00  0.00      PROA  
ATOM   1005  HB1 LYS P  99     -17.818  -9.843  25.819  0.00  0.00      PROA  
ATOM   1006  HB2 LYS P  99     -18.066  -9.233  24.083  0.00  0.00      PROA  
ATOM   1007  CG  LYS P  99     -19.857  -9.492  25.352  0.00  0.00      PROA  
ATOM   1008  HG1 LYS P  99     -20.558  -8.680  25.063  0.00  0.00      PROA  
ATOM   1009  HG2 LYS P  99     -19.904  -9.685  26.446  0.00  0.00      PROA  
ATOM   1010  CD  LYS P  99     -20.160 -10.951  24.884  0.00  0.00      PROA  
ATOM   1011  HD1 LYS P  99     -21.244 -11.037  25.116  0.00  0.00      PROA  
ATOM   1012  HD2 LYS P  99     -19.548 -11.680  25.456  0.00  0.00      PROA  
ATOM   1013  CE  LYS P  99     -19.900 -11.121  23.382  0.00  0.00      PROA  
ATOM   1014  HE1 LYS P  99     -18.805 -11.098  23.201  0.00  0.00      PROA  
ATOM   1015  HE2 LYS P  99     -20.259 -10.271  22.764  0.00  0.00      PROA  
ATOM   1016  NZ  LYS P  99     -20.344 -12.402  22.807  0.00  0.00      PROA  
ATOM   1017  HZ1 LYS P  99     -21.267 -12.213  22.365  0.00  0.00      PROA  
ATOM   1018  HZ2 LYS P  99     -20.340 -13.193  23.483  0.00  0.00      PROA  
ATOM   1019  HZ3 LYS P  99     -19.806 -12.713  21.973  0.00  0.00      PROA  
ATOM   1020  C   LYS P  99     -16.529  -7.346  25.483  0.00  0.00      PROA  
ATOM   1021  O   LYS P  99     -16.108  -6.486  24.716  0.00  0.00      PROA  
ATOM   1022  N   LYS P 100     -15.701  -7.872  26.419  0.00  0.00      PROA  
ATOM   1023  HN  LYS P 100     -16.073  -8.416  27.167  0.00  0.00      PROA  
ATOM   1024  CA  LYS P 100     -14.283  -7.505  26.457  0.00  0.00      PROA  
ATOM   1025  HA  LYS P 100     -14.069  -6.803  25.664  0.00  0.00      PROA  
ATOM   1026  CB  LYS P 100     -13.876  -6.825  27.806  0.00  0.00      PROA  
ATOM   1027  HB1 LYS P 100     -12.868  -6.381  27.657  0.00  0.00      PROA  
ATOM   1028  HB2 LYS P 100     -13.794  -7.597  28.601  0.00  0.00      PROA  
ATOM   1029  CG  LYS P 100     -14.734  -5.680  28.391  0.00  0.00      PROA  
ATOM   1030  HG1 LYS P 100     -14.447  -5.218  29.360  0.00  0.00      PROA  
ATOM   1031  HG2 LYS P 100     -15.660  -6.237  28.649  0.00  0.00      PROA  
ATOM   1032  CD  LYS P 100     -14.984  -4.614  27.387  0.00  0.00      PROA  
ATOM   1033  HD1 LYS P 100     -15.749  -3.970  27.871  0.00  0.00      PROA  
ATOM   1034  HD2 LYS P 100     -15.513  -5.046  26.510  0.00  0.00      PROA  
ATOM   1035  CE  LYS P 100     -13.787  -3.777  26.856  0.00  0.00      PROA  
ATOM   1036  HE1 LYS P 100     -13.174  -4.308  26.098  0.00  0.00      PROA  
ATOM   1037  HE2 LYS P 100     -13.005  -3.402  27.551  0.00  0.00      PROA  
ATOM   1038  NZ  LYS P 100     -14.308  -2.616  26.059  0.00  0.00      PROA  
ATOM   1039  HZ1 LYS P 100     -13.563  -2.000  25.676  0.00  0.00      PROA  
ATOM   1040  HZ2 LYS P 100     -14.816  -2.025  26.747  0.00  0.00      PROA  
ATOM   1041  HZ3 LYS P 100     -15.031  -2.793  25.332  0.00  0.00      PROA  
ATOM   1042  C   LYS P 100     -13.429  -8.784  26.156  0.00  0.00      PROA  
ATOM   1043  O   LYS P 100     -13.773  -9.883  26.624  0.00  0.00      PROA  
ATOM   1044  N   TYR P 101     -12.419  -8.744  25.250  0.00  0.00      PROA  
ATOM   1045  HN  TYR P 101     -12.157  -7.915  24.762  0.00  0.00      PROA  
ATOM   1046  CA  TYR P 101     -11.683 -10.014  24.864  0.00  0.00      PROA  
ATOM   1047  HA  TYR P 101     -12.244 -10.845  25.267  0.00  0.00      PROA  
ATOM   1048  CB  TYR P 101     -11.465 -10.128  23.412  0.00  0.00      PROA  
ATOM   1049  HB1 TYR P 101     -10.923 -11.003  22.993  0.00  0.00      PROA  
ATOM   1050  HB2 TYR P 101     -11.018  -9.240  22.916  0.00  0.00      PROA  
ATOM   1051  CG  TYR P 101     -12.811 -10.240  22.854  0.00  0.00      PROA  
ATOM   1052  CD1 TYR P 101     -13.443 -11.463  22.737  0.00  0.00      PROA  
ATOM   1053  HD1 TYR P 101     -12.749 -12.249  22.994  0.00  0.00      PROA  
ATOM   1054  CE1 TYR P 101     -14.742 -11.688  22.245  0.00  0.00      PROA  
ATOM   1055  HE1 TYR P 101     -15.113 -12.693  22.107  0.00  0.00      PROA  
ATOM   1056  CZ  TYR P 101     -15.484 -10.551  21.965  0.00  0.00      PROA  
ATOM   1057  OH  TYR P 101     -16.899 -10.674  21.787  0.00  0.00      PROA  
ATOM   1058  HH  TYR P 101     -17.174 -11.593  21.766  0.00  0.00      PROA  
ATOM   1059  CD2 TYR P 101     -13.567  -9.086  22.389  0.00  0.00      PROA  
ATOM   1060  HD2 TYR P 101     -13.113  -8.113  22.264  0.00  0.00      PROA  
ATOM   1061  CE2 TYR P 101     -14.880  -9.293  22.042  0.00  0.00      PROA  
ATOM   1062  HE2 TYR P 101     -15.424  -8.478  21.588  0.00  0.00      PROA  
ATOM   1063  C   TYR P 101     -10.309  -9.903  25.665  0.00  0.00      PROA  
ATOM   1064  O   TYR P 101      -9.615  -8.932  25.687  0.00  0.00      PROA  
ATOM   1065  N   GLN P 102      -9.863 -10.986  26.334  0.00  0.00      PROA  
ATOM   1066  HN  GLN P 102     -10.326 -11.869  26.299  0.00  0.00      PROA  
ATOM   1067  CA  GLN P 102      -8.616 -10.968  27.187  0.00  0.00      PROA  
ATOM   1068  HA  GLN P 102      -8.658 -10.060  27.769  0.00  0.00      PROA  
ATOM   1069  CB  GLN P 102      -8.722 -12.190  28.055  0.00  0.00      PROA  
ATOM   1070  HB1 GLN P 102      -7.713 -12.617  28.243  0.00  0.00      PROA  
ATOM   1071  HB2 GLN P 102      -9.301 -13.028  27.612  0.00  0.00      PROA  
ATOM   1072  CG  GLN P 102      -9.325 -11.828  29.431  0.00  0.00      PROA  
ATOM   1073  HG1 GLN P 102      -8.807 -10.916  29.798  0.00  0.00      PROA  
ATOM   1074  HG2 GLN P 102      -9.258 -12.639  30.188  0.00  0.00      PROA  
ATOM   1075  CD  GLN P 102     -10.828 -11.566  29.232  0.00  0.00      PROA  
ATOM   1076  OE1 GLN P 102     -11.517 -12.435  28.684  0.00  0.00      PROA  
ATOM   1077  NE2 GLN P 102     -11.346 -10.377  29.539  0.00  0.00      PROA  
ATOM   1078 HE21 GLN P 102     -10.770  -9.748  30.061  0.00  0.00      PROA  
ATOM   1079 HE22 GLN P 102     -12.212 -10.086  29.133  0.00  0.00      PROA  
ATOM   1080  C   GLN P 102      -7.307 -10.963  26.565  0.00  0.00      PROA  
ATOM   1081  O   GLN P 102      -6.273 -10.737  27.206  0.00  0.00      PROA  
ATOM   1082  N   TRP P 103      -7.304 -11.195  25.272  0.00  0.00      PROA  
ATOM   1083  HN  TRP P 103      -8.208 -11.302  24.864  0.00  0.00      PROA  
ATOM   1084  CA  TRP P 103      -6.145 -11.135  24.320  0.00  0.00      PROA  
ATOM   1085  HA  TRP P 103      -5.821 -12.158  24.200  0.00  0.00      PROA  
ATOM   1086  CB  TRP P 103      -6.543 -10.805  22.840  0.00  0.00      PROA  
ATOM   1087  HB1 TRP P 103      -5.667 -10.940  22.169  0.00  0.00      PROA  
ATOM   1088  HB2 TRP P 103      -6.857  -9.745  22.944  0.00  0.00      PROA  
ATOM   1089  CG  TRP P 103      -7.647 -11.681  22.414  0.00  0.00      PROA  
ATOM   1090  CD1 TRP P 103      -8.071 -12.855  22.925  0.00  0.00      PROA  
ATOM   1091  HD1 TRP P 103      -7.561 -13.455  23.664  0.00  0.00      PROA  
ATOM   1092  NE1 TRP P 103      -9.238 -13.223  22.254  0.00  0.00      PROA  
ATOM   1093  HE1 TRP P 103      -9.637 -14.113  22.282  0.00  0.00      PROA  
ATOM   1094  CE2 TRP P 103      -9.520 -12.276  21.379  0.00  0.00      PROA  
ATOM   1095  CD2 TRP P 103      -8.577 -11.246  21.454  0.00  0.00      PROA  
ATOM   1096  CE3 TRP P 103      -8.695 -10.107  20.614  0.00  0.00      PROA  
ATOM   1097  HE3 TRP P 103      -8.081  -9.220  20.672  0.00  0.00      PROA  
ATOM   1098  CZ3 TRP P 103      -9.768 -10.093  19.681  0.00  0.00      PROA  
ATOM   1099  HZ3 TRP P 103      -9.855  -9.233  19.033  0.00  0.00      PROA  
ATOM   1100  CZ2 TRP P 103     -10.522 -12.245  20.398  0.00  0.00      PROA  
ATOM   1101  HZ2 TRP P 103     -11.250 -13.024  20.227  0.00  0.00      PROA  
ATOM   1102  CH2 TRP P 103     -10.557 -11.168  19.503  0.00  0.00      PROA  
ATOM   1103  HH2 TRP P 103     -11.303 -11.167  18.722  0.00  0.00      PROA  
ATOM   1104  C   TRP P 103      -4.932 -10.355  24.687  0.00  0.00      PROA  
ATOM   1105  O   TRP P 103      -5.014  -9.143  24.752  0.00  0.00      PROA  
ATOM   1106  N   ASP P 104      -3.776 -10.950  24.971  0.00  0.00      PROA  
ATOM   1107  HN  ASP P 104      -3.787 -11.891  25.302  0.00  0.00      PROA  
ATOM   1108  CA  ASP P 104      -2.513 -10.297  25.000  0.00  0.00      PROA  
ATOM   1109  HA  ASP P 104      -2.544  -9.418  25.625  0.00  0.00      PROA  
ATOM   1110  CB  ASP P 104      -1.540 -11.376  25.711  0.00  0.00      PROA  
ATOM   1111  HB1 ASP P 104      -2.087 -11.841  26.560  0.00  0.00      PROA  
ATOM   1112  HB2 ASP P 104      -0.790 -10.784  26.277  0.00  0.00      PROA  
ATOM   1113  CG  ASP P 104      -0.698 -12.254  24.864  0.00  0.00      PROA  
ATOM   1114  OD1 ASP P 104      -0.870 -12.292  23.669  0.00  0.00      PROA  
ATOM   1115  OD2 ASP P 104       0.127 -12.998  25.480  0.00  0.00      PROA  
ATOM   1116  C   ASP P 104      -1.944  -9.553  23.709  0.00  0.00      PROA  
ATOM   1117  O   ASP P 104      -2.543  -9.654  22.623  0.00  0.00      PROA  
ATOM   1118  N   ALA P 105      -0.891  -8.745  23.827  0.00  0.00      PROA  
ATOM   1119  HN  ALA P 105      -0.613  -8.453  24.739  0.00  0.00      PROA  
ATOM   1120  CA  ALA P 105      -0.339  -7.844  22.782  0.00  0.00      PROA  
ATOM   1121  HA  ALA P 105      -1.206  -7.319  22.409  0.00  0.00      PROA  
ATOM   1122  CB  ALA P 105       0.794  -6.845  23.236  0.00  0.00      PROA  
ATOM   1123  HB1 ALA P 105       1.201  -6.233  22.402  0.00  0.00      PROA  
ATOM   1124  HB2 ALA P 105       1.672  -7.445  23.558  0.00  0.00      PROA  
ATOM   1125  HB3 ALA P 105       0.391  -6.257  24.088  0.00  0.00      PROA  
ATOM   1126  C   ALA P 105       0.245  -8.696  21.653  0.00  0.00      PROA  
ATOM   1127  O   ALA P 105       0.299  -8.390  20.410  0.00  0.00      PROA  
ATOM   1128  N   GLU P 106       0.836  -9.849  21.980  0.00  0.00      PROA  
ATOM   1129  HN  GLU P 106       0.907 -10.157  22.926  0.00  0.00      PROA  
ATOM   1130  CA  GLU P 106       1.275 -10.859  21.004  0.00  0.00      PROA  
ATOM   1131  HA  GLU P 106       1.959 -10.520  20.240  0.00  0.00      PROA  
ATOM   1132  CB  GLU P 106       2.023 -11.958  21.839  0.00  0.00      PROA  
ATOM   1133  HB1 GLU P 106       1.456 -12.327  22.720  0.00  0.00      PROA  
ATOM   1134  HB2 GLU P 106       2.910 -11.467  22.292  0.00  0.00      PROA  
ATOM   1135  CG  GLU P 106       2.557 -13.112  21.066  0.00  0.00      PROA  
ATOM   1136  HG1 GLU P 106       3.300 -12.745  20.326  0.00  0.00      PROA  
ATOM   1137  HG2 GLU P 106       1.700 -13.619  20.573  0.00  0.00      PROA  
ATOM   1138  CD  GLU P 106       3.296 -14.088  21.934  0.00  0.00      PROA  
ATOM   1139  OE1 GLU P 106       4.563 -14.015  22.039  0.00  0.00      PROA  
ATOM   1140  OE2 GLU P 106       2.652 -14.981  22.575  0.00  0.00      PROA  
ATOM   1141  C   GLU P 106       0.127 -11.474  20.177  0.00  0.00      PROA  
ATOM   1142  O   GLU P 106       0.161 -11.528  18.943  0.00  0.00      PROA  
ATOM   1143  N   THR P 107      -0.959 -11.826  20.856  0.00  0.00      PROA  
ATOM   1144  HN  THR P 107      -0.940 -11.720  21.847  0.00  0.00      PROA  
ATOM   1145  CA  THR P 107      -2.144 -12.444  20.268  0.00  0.00      PROA  
ATOM   1146  HA  THR P 107      -1.910 -13.313  19.672  0.00  0.00      PROA  
ATOM   1147  CB  THR P 107      -3.278 -12.732  21.375  0.00  0.00      PROA  
ATOM   1148  HB  THR P 107      -3.694 -11.760  21.715  0.00  0.00      PROA  
ATOM   1149  OG1 THR P 107      -2.818 -13.624  22.482  0.00  0.00      PROA  
ATOM   1150  HG1 THR P 107      -2.087 -13.214  22.951  0.00  0.00      PROA  
ATOM   1151  CG2 THR P 107      -4.418 -13.507  20.893  0.00  0.00      PROA  
ATOM   1152 HG21 THR P 107      -4.132 -14.552  20.647  0.00  0.00      PROA  
ATOM   1153 HG22 THR P 107      -4.953 -13.120  19.999  0.00  0.00      PROA  
ATOM   1154 HG23 THR P 107      -5.162 -13.710  21.692  0.00  0.00      PROA  
ATOM   1155  C   THR P 107      -2.736 -11.451  19.282  0.00  0.00      PROA  
ATOM   1156  O   THR P 107      -2.921 -11.777  18.106  0.00  0.00      PROA  
ATOM   1157  N   GLN P 108      -2.775 -10.106  19.716  0.00  0.00      PROA  
ATOM   1158  HN  GLN P 108      -2.497  -9.913  20.654  0.00  0.00      PROA  
ATOM   1159  CA  GLN P 108      -3.127  -8.959  18.792  0.00  0.00      PROA  
ATOM   1160  HA  GLN P 108      -4.102  -9.216  18.404  0.00  0.00      PROA  
ATOM   1161  CB  GLN P 108      -3.410  -7.618  19.505  0.00  0.00      PROA  
ATOM   1162  HB1 GLN P 108      -3.653  -6.778  18.819  0.00  0.00      PROA  
ATOM   1163  HB2 GLN P 108      -2.530  -7.398  20.146  0.00  0.00      PROA  
ATOM   1164  CG  GLN P 108      -4.627  -7.839  20.502  0.00  0.00      PROA  
ATOM   1165  HG1 GLN P 108      -4.619  -8.850  20.962  0.00  0.00      PROA  
ATOM   1166  HG2 GLN P 108      -5.628  -7.667  20.052  0.00  0.00      PROA  
ATOM   1167  CD  GLN P 108      -4.553  -6.796  21.636  0.00  0.00      PROA  
ATOM   1168  OE1 GLN P 108      -4.666  -5.626  21.250  0.00  0.00      PROA  
ATOM   1169  NE2 GLN P 108      -4.355  -7.053  22.874  0.00  0.00      PROA  
ATOM   1170 HE21 GLN P 108      -4.389  -7.994  23.212  0.00  0.00      PROA  
ATOM   1171 HE22 GLN P 108      -4.397  -6.319  23.552  0.00  0.00      PROA  
ATOM   1172  C   GLN P 108      -2.232  -8.797  17.557  0.00  0.00      PROA  
ATOM   1173  O   GLN P 108      -2.801  -8.830  16.442  0.00  0.00      PROA  
ATOM   1174  N   GLY P 109      -0.923  -8.953  17.735  0.00  0.00      PROA  
ATOM   1175  HN  GLY P 109      -0.606  -9.095  18.669  0.00  0.00      PROA  
ATOM   1176  CA  GLY P 109       0.031  -8.955  16.684  0.00  0.00      PROA  
ATOM   1177  HA1 GLY P 109       1.052  -9.079  17.011  0.00  0.00      PROA  
ATOM   1178  HA2 GLY P 109      -0.035  -8.040  16.114  0.00  0.00      PROA  
ATOM   1179  C   GLY P 109      -0.206 -10.085  15.669  0.00  0.00      PROA  
ATOM   1180  O   GLY P 109       0.070  -9.948  14.434  0.00  0.00      PROA  
ATOM   1181  N   TRP P 110      -0.676 -11.283  16.143  0.00  0.00      PROA  
ATOM   1182  HN  TRP P 110      -0.691 -11.506  17.115  0.00  0.00      PROA  
ATOM   1183  CA  TRP P 110      -0.972 -12.377  15.253  0.00  0.00      PROA  
ATOM   1184  HA  TRP P 110      -0.241 -12.296  14.462  0.00  0.00      PROA  
ATOM   1185  CB  TRP P 110      -0.980 -13.813  15.879  0.00  0.00      PROA  
ATOM   1186  HB1 TRP P 110      -1.673 -14.396  15.235  0.00  0.00      PROA  
ATOM   1187  HB2 TRP P 110      -1.314 -13.709  16.933  0.00  0.00      PROA  
ATOM   1188  CG  TRP P 110       0.343 -14.451  15.913  0.00  0.00      PROA  
ATOM   1189  CD1 TRP P 110       1.143 -14.313  17.020  0.00  0.00      PROA  
ATOM   1190  HD1 TRP P 110       0.818 -13.846  17.938  0.00  0.00      PROA  
ATOM   1191  NE1 TRP P 110       2.406 -14.683  16.710  0.00  0.00      PROA  
ATOM   1192  HE1 TRP P 110       3.102 -14.951  17.340  0.00  0.00      PROA  
ATOM   1193  CE2 TRP P 110       2.419 -14.968  15.332  0.00  0.00      PROA  
ATOM   1194  CD2 TRP P 110       1.137 -14.842  14.823  0.00  0.00      PROA  
ATOM   1195  CE3 TRP P 110       0.934 -15.078  13.417  0.00  0.00      PROA  
ATOM   1196  HE3 TRP P 110      -0.077 -15.116  13.039  0.00  0.00      PROA  
ATOM   1197  CZ3 TRP P 110       2.039 -15.474  12.586  0.00  0.00      PROA  
ATOM   1198  HZ3 TRP P 110       1.915 -15.736  11.545  0.00  0.00      PROA  
ATOM   1199  CZ2 TRP P 110       3.443 -15.475  14.522  0.00  0.00      PROA  
ATOM   1200  HZ2 TRP P 110       4.420 -15.614  14.962  0.00  0.00      PROA  
ATOM   1201  CH2 TRP P 110       3.315 -15.670  13.164  0.00  0.00      PROA  
ATOM   1202  HH2 TRP P 110       4.124 -16.046  12.556  0.00  0.00      PROA  
ATOM   1203  C   TRP P 110      -2.195 -12.073  14.482  0.00  0.00      PROA  
ATOM   1204  O   TRP P 110      -2.320 -12.327  13.293  0.00  0.00      PROA  
ATOM   1205  N   ILE P 111      -3.286 -11.499  15.156  0.00  0.00      PROA  
ATOM   1206  HN  ILE P 111      -3.131 -11.283  16.117  0.00  0.00      PROA  
ATOM   1207  CA  ILE P 111      -4.561 -11.210  14.540  0.00  0.00      PROA  
ATOM   1208  HA  ILE P 111      -4.922 -12.104  14.052  0.00  0.00      PROA  
ATOM   1209  CB  ILE P 111      -5.562 -10.766  15.655  0.00  0.00      PROA  
ATOM   1210  HB  ILE P 111      -5.096 -10.056  16.372  0.00  0.00      PROA  
ATOM   1211  CG2 ILE P 111      -6.776  -9.970  14.988  0.00  0.00      PROA  
ATOM   1212 HG21 ILE P 111      -6.648  -8.905  14.696  0.00  0.00      PROA  
ATOM   1213 HG22 ILE P 111      -7.565  -9.870  15.764  0.00  0.00      PROA  
ATOM   1214 HG23 ILE P 111      -7.235 -10.530  14.146  0.00  0.00      PROA  
ATOM   1215  CG1 ILE P 111      -5.947 -11.927  16.522  0.00  0.00      PROA  
ATOM   1216 HG11 ILE P 111      -5.055 -12.543  16.767  0.00  0.00      PROA  
ATOM   1217 HG12 ILE P 111      -6.695 -12.617  16.076  0.00  0.00      PROA  
ATOM   1218  CD  ILE P 111      -6.446 -11.479  17.923  0.00  0.00      PROA  
ATOM   1219  HD1 ILE P 111      -6.856 -10.447  17.918  0.00  0.00      PROA  
ATOM   1220  HD2 ILE P 111      -5.556 -11.441  18.587  0.00  0.00      PROA  
ATOM   1221  HD3 ILE P 111      -7.153 -12.210  18.370  0.00  0.00      PROA  
ATOM   1222  C   ILE P 111      -4.491 -10.189  13.412  0.00  0.00      PROA  
ATOM   1223  O   ILE P 111      -5.097 -10.228  12.346  0.00  0.00      PROA  
ATOM   1224  N   LEU P 112      -3.660  -9.158  13.663  0.00  0.00      PROA  
ATOM   1225  HN  LEU P 112      -3.056  -9.087  14.453  0.00  0.00      PROA  
ATOM   1226  CA  LEU P 112      -3.293  -8.154  12.632  0.00  0.00      PROA  
ATOM   1227  HA  LEU P 112      -4.259  -7.999  12.174  0.00  0.00      PROA  
ATOM   1228  CB  LEU P 112      -2.883  -6.814  13.425  0.00  0.00      PROA  
ATOM   1229  HB1 LEU P 112      -2.508  -6.063  12.697  0.00  0.00      PROA  
ATOM   1230  HB2 LEU P 112      -1.973  -7.044  14.020  0.00  0.00      PROA  
ATOM   1231  CG  LEU P 112      -3.852  -6.097  14.326  0.00  0.00      PROA  
ATOM   1232  HG  LEU P 112      -4.361  -6.885  14.922  0.00  0.00      PROA  
ATOM   1233  CD1 LEU P 112      -3.237  -5.018  15.283  0.00  0.00      PROA  
ATOM   1234 HD11 LEU P 112      -2.526  -5.614  15.895  0.00  0.00      PROA  
ATOM   1235 HD12 LEU P 112      -3.885  -4.464  15.995  0.00  0.00      PROA  
ATOM   1236 HD13 LEU P 112      -2.703  -4.256  14.676  0.00  0.00      PROA  
ATOM   1237  CD2 LEU P 112      -4.944  -5.379  13.444  0.00  0.00      PROA  
ATOM   1238 HD21 LEU P 112      -5.472  -4.677  14.124  0.00  0.00      PROA  
ATOM   1239 HD22 LEU P 112      -5.550  -6.203  13.010  0.00  0.00      PROA  
ATOM   1240 HD23 LEU P 112      -4.493  -4.821  12.596  0.00  0.00      PROA  
ATOM   1241  C   LEU P 112      -2.259  -8.676  11.570  0.00  0.00      PROA  
ATOM   1242  O   LEU P 112      -2.309  -8.245  10.436  0.00  0.00      PROA  
ATOM   1243  N   GLY P 113      -1.403  -9.702  11.917  0.00  0.00      PROA  
ATOM   1244  HN  GLY P 113      -1.507 -10.045  12.848  0.00  0.00      PROA  
ATOM   1245  CA  GLY P 113      -0.353 -10.179  11.087  0.00  0.00      PROA  
ATOM   1246  HA1 GLY P 113       0.377 -10.647  11.732  0.00  0.00      PROA  
ATOM   1247  HA2 GLY P 113       0.071  -9.399  10.472  0.00  0.00      PROA  
ATOM   1248  C   GLY P 113      -0.734 -11.300  10.145  0.00  0.00      PROA  
ATOM   1249  O   GLY P 113      -0.050 -11.472   9.132  0.00  0.00      PROA  
ATOM   1250  N   SER P 114      -1.766 -11.978  10.487  0.00  0.00      PROA  
ATOM   1251  HN  SER P 114      -2.184 -11.701  11.349  0.00  0.00      PROA  
ATOM   1252  CA  SER P 114      -2.223 -13.136   9.855  0.00  0.00      PROA  
ATOM   1253  HA  SER P 114      -1.430 -13.862   9.758  0.00  0.00      PROA  
ATOM   1254  CB  SER P 114      -3.421 -13.852  10.505  0.00  0.00      PROA  
ATOM   1255  HB1 SER P 114      -3.665 -14.631   9.751  0.00  0.00      PROA  
ATOM   1256  HB2 SER P 114      -4.219 -13.163  10.856  0.00  0.00      PROA  
ATOM   1257  OG  SER P 114      -2.881 -14.415  11.743  0.00  0.00      PROA  
ATOM   1258  HG1 SER P 114      -2.447 -13.749  12.282  0.00  0.00      PROA  
ATOM   1259  C   SER P 114      -2.592 -12.935   8.400  0.00  0.00      PROA  
ATOM   1260  O   SER P 114      -2.233 -13.850   7.590  0.00  0.00      PROA  
ATOM   1261  N   PHE P 115      -3.171 -11.711   8.016  0.00  0.00      PROA  
ATOM   1262  HN  PHE P 115      -3.442 -10.965   8.619  0.00  0.00      PROA  
ATOM   1263  CA  PHE P 115      -3.452 -11.305   6.698  0.00  0.00      PROA  
ATOM   1264  HA  PHE P 115      -4.207 -12.005   6.371  0.00  0.00      PROA  
ATOM   1265  CB  PHE P 115      -4.074  -9.861   6.769  0.00  0.00      PROA  
ATOM   1266  HB1 PHE P 115      -3.455  -9.251   7.461  0.00  0.00      PROA  
ATOM   1267  HB2 PHE P 115      -5.090  -9.776   7.212  0.00  0.00      PROA  
ATOM   1268  CG  PHE P 115      -4.093  -9.005   5.426  0.00  0.00      PROA  
ATOM   1269  CD1 PHE P 115      -5.248  -8.947   4.693  0.00  0.00      PROA  
ATOM   1270  HD1 PHE P 115      -6.126  -9.375   5.155  0.00  0.00      PROA  
ATOM   1271  CE1 PHE P 115      -5.356  -8.156   3.541  0.00  0.00      PROA  
ATOM   1272  HE1 PHE P 115      -6.374  -8.036   3.202  0.00  0.00      PROA  
ATOM   1273  CZ  PHE P 115      -4.285  -7.440   3.084  0.00  0.00      PROA  
ATOM   1274  HZ  PHE P 115      -4.401  -6.825   2.204  0.00  0.00      PROA  
ATOM   1275  CD2 PHE P 115      -3.012  -8.242   4.985  0.00  0.00      PROA  
ATOM   1276  HD2 PHE P 115      -2.085  -8.109   5.523  0.00  0.00      PROA  
ATOM   1277  CE2 PHE P 115      -3.118  -7.512   3.791  0.00  0.00      PROA  
ATOM   1278  HE2 PHE P 115      -2.219  -7.014   3.460  0.00  0.00      PROA  
ATOM   1279  C   PHE P 115      -2.375 -11.464   5.643  0.00  0.00      PROA  
ATOM   1280  O   PHE P 115      -2.601 -12.177   4.645  0.00  0.00      PROA  
ATOM   1281  N   PHE P 116      -1.164 -10.950   5.916  0.00  0.00      PROA  
ATOM   1282  HN  PHE P 116      -1.052 -10.642   6.858  0.00  0.00      PROA  
ATOM   1283  CA  PHE P 116       0.054 -10.923   5.006  0.00  0.00      PROA  
ATOM   1284  HA  PHE P 116      -0.260 -10.501   4.063  0.00  0.00      PROA  
ATOM   1285  CB  PHE P 116       1.285 -10.189   5.670  0.00  0.00      PROA  
ATOM   1286  HB1 PHE P 116       2.147 -10.159   4.970  0.00  0.00      PROA  
ATOM   1287  HB2 PHE P 116       1.483 -10.671   6.652  0.00  0.00      PROA  
ATOM   1288  CG  PHE P 116       0.817  -8.827   5.966  0.00  0.00      PROA  
ATOM   1289  CD1 PHE P 116       0.793  -7.854   4.958  0.00  0.00      PROA  
ATOM   1290  HD1 PHE P 116       1.177  -8.156   3.995  0.00  0.00      PROA  
ATOM   1291  CE1 PHE P 116       0.321  -6.585   5.169  0.00  0.00      PROA  
ATOM   1292  HE1 PHE P 116       0.377  -5.886   4.348  0.00  0.00      PROA  
ATOM   1293  CZ  PHE P 116      -0.025  -6.185   6.493  0.00  0.00      PROA  
ATOM   1294  HZ  PHE P 116      -0.210  -5.148   6.731  0.00  0.00      PROA  
ATOM   1295  CD2 PHE P 116       0.427  -8.488   7.275  0.00  0.00      PROA  
ATOM   1296  HD2 PHE P 116       0.305  -9.322   7.950  0.00  0.00      PROA  
ATOM   1297  CE2 PHE P 116       0.069  -7.168   7.535  0.00  0.00      PROA  
ATOM   1298  HE2 PHE P 116      -0.357  -6.888   8.488  0.00  0.00      PROA  
ATOM   1299  C   PHE P 116       0.432 -12.264   4.530  0.00  0.00      PROA  
ATOM   1300  O   PHE P 116       0.719 -12.467   3.405  0.00  0.00      PROA  
ATOM   1301  N   TYR P 117       0.373 -13.296   5.411  0.00  0.00      PROA  
ATOM   1302  HN  TYR P 117       0.422 -12.982   6.356  0.00  0.00      PROA  
ATOM   1303  CA  TYR P 117       0.577 -14.736   5.086  0.00  0.00      PROA  
ATOM   1304  HA  TYR P 117       1.517 -14.821   4.561  0.00  0.00      PROA  
ATOM   1305  CB  TYR P 117       0.552 -15.646   6.405  0.00  0.00      PROA  
ATOM   1306  HB1 TYR P 117       0.765 -16.691   6.092  0.00  0.00      PROA  
ATOM   1307  HB2 TYR P 117      -0.401 -15.501   6.957  0.00  0.00      PROA  
ATOM   1308  CG  TYR P 117       1.644 -15.286   7.389  0.00  0.00      PROA  
ATOM   1309  CD1 TYR P 117       2.735 -16.191   7.507  0.00  0.00      PROA  
ATOM   1310  HD1 TYR P 117       2.922 -17.109   6.969  0.00  0.00      PROA  
ATOM   1311  CE1 TYR P 117       3.730 -15.928   8.519  0.00  0.00      PROA  
ATOM   1312  HE1 TYR P 117       4.620 -16.539   8.554  0.00  0.00      PROA  
ATOM   1313  CZ  TYR P 117       3.642 -14.807   9.308  0.00  0.00      PROA  
ATOM   1314  OH  TYR P 117       4.608 -14.560  10.243  0.00  0.00      PROA  
ATOM   1315  HH  TYR P 117       4.595 -13.663  10.585  0.00  0.00      PROA  
ATOM   1316  CD2 TYR P 117       1.564 -14.155   8.113  0.00  0.00      PROA  
ATOM   1317  HD2 TYR P 117       0.720 -13.481   8.144  0.00  0.00      PROA  
ATOM   1318  CE2 TYR P 117       2.511 -13.947   9.098  0.00  0.00      PROA  
ATOM   1319  HE2 TYR P 117       2.349 -13.034   9.652  0.00  0.00      PROA  
ATOM   1320  C   TYR P 117      -0.451 -15.313   4.127  0.00  0.00      PROA  
ATOM   1321  O   TYR P 117      -0.152 -16.205   3.346  0.00  0.00      PROA  
ATOM   1322  N   GLY P 118      -1.668 -14.798   4.084  0.00  0.00      PROA  
ATOM   1323  HN  GLY P 118      -2.011 -14.008   4.586  0.00  0.00      PROA  
ATOM   1324  CA  GLY P 118      -2.661 -15.192   3.087  0.00  0.00      PROA  
ATOM   1325  HA1 GLY P 118      -3.673 -15.065   3.440  0.00  0.00      PROA  
ATOM   1326  HA2 GLY P 118      -2.569 -16.225   2.783  0.00  0.00      PROA  
ATOM   1327  C   GLY P 118      -2.500 -14.410   1.800  0.00  0.00      PROA  
ATOM   1328  O   GLY P 118      -2.462 -15.075   0.725  0.00  0.00      PROA  
ATOM   1329  N   TYR P 119      -2.298 -13.099   1.923  0.00  0.00      PROA  
ATOM   1330  HN  TYR P 119      -2.274 -12.884   2.896  0.00  0.00      PROA  
ATOM   1331  CA  TYR P 119      -1.956 -12.147   0.826  0.00  0.00      PROA  
ATOM   1332  HA  TYR P 119      -2.834 -12.162   0.198  0.00  0.00      PROA  
ATOM   1333  CB  TYR P 119      -1.746 -10.733   1.354  0.00  0.00      PROA  
ATOM   1334  HB1 TYR P 119      -0.911 -10.806   2.083  0.00  0.00      PROA  
ATOM   1335  HB2 TYR P 119      -2.652 -10.472   1.942  0.00  0.00      PROA  
ATOM   1336  CG  TYR P 119      -1.409  -9.564   0.364  0.00  0.00      PROA  
ATOM   1337  CD1 TYR P 119      -2.517  -8.772  -0.026  0.00  0.00      PROA  
ATOM   1338  HD1 TYR P 119      -3.534  -8.922   0.305  0.00  0.00      PROA  
ATOM   1339  CE1 TYR P 119      -2.344  -7.666  -0.858  0.00  0.00      PROA  
ATOM   1340  HE1 TYR P 119      -3.198  -7.086  -1.175  0.00  0.00      PROA  
ATOM   1341  CZ  TYR P 119      -1.021  -7.365  -1.273  0.00  0.00      PROA  
ATOM   1342  OH  TYR P 119      -0.772  -6.224  -2.072  0.00  0.00      PROA  
ATOM   1343  HH  TYR P 119      -1.620  -5.951  -2.431  0.00  0.00      PROA  
ATOM   1344  CD2 TYR P 119      -0.113  -9.337  -0.157  0.00  0.00      PROA  
ATOM   1345  HD2 TYR P 119       0.755  -9.921   0.113  0.00  0.00      PROA  
ATOM   1346  CE2 TYR P 119       0.056  -8.235  -1.023  0.00  0.00      PROA  
ATOM   1347  HE2 TYR P 119       1.045  -8.102  -1.434  0.00  0.00      PROA  
ATOM   1348  C   TYR P 119      -0.786 -12.572  -0.098  0.00  0.00      PROA  
ATOM   1349  O   TYR P 119      -0.922 -12.545  -1.303  0.00  0.00      PROA  
ATOM   1350  N   ILE P 120       0.344 -13.146   0.448  0.00  0.00      PROA  
ATOM   1351  HN  ILE P 120       0.479 -13.242   1.431  0.00  0.00      PROA  
ATOM   1352  CA  ILE P 120       1.542 -13.502  -0.318  0.00  0.00      PROA  
ATOM   1353  HA  ILE P 120       1.828 -12.689  -0.968  0.00  0.00      PROA  
ATOM   1354  CB  ILE P 120       2.806 -13.923   0.596  0.00  0.00      PROA  
ATOM   1355  HB  ILE P 120       2.737 -13.080   1.317  0.00  0.00      PROA  
ATOM   1356  CG2 ILE P 120       2.519 -15.219   1.458  0.00  0.00      PROA  
ATOM   1357 HG21 ILE P 120       2.507 -16.186   0.910  0.00  0.00      PROA  
ATOM   1358 HG22 ILE P 120       1.559 -15.051   1.990  0.00  0.00      PROA  
ATOM   1359 HG23 ILE P 120       3.267 -15.290   2.276  0.00  0.00      PROA  
ATOM   1360  CG1 ILE P 120       4.202 -13.999   0.021  0.00  0.00      PROA  
ATOM   1361 HG11 ILE P 120       4.215 -13.358  -0.886  0.00  0.00      PROA  
ATOM   1362 HG12 ILE P 120       4.314 -15.052  -0.317  0.00  0.00      PROA  
ATOM   1363  CD  ILE P 120       5.275 -13.567   0.931  0.00  0.00      PROA  
ATOM   1364  HD1 ILE P 120       5.136 -14.083   1.905  0.00  0.00      PROA  
ATOM   1365  HD2 ILE P 120       5.073 -12.497   1.150  0.00  0.00      PROA  
ATOM   1366  HD3 ILE P 120       6.323 -13.660   0.575  0.00  0.00      PROA  
ATOM   1367  C   ILE P 120       1.257 -14.678  -1.255  0.00  0.00      PROA  
ATOM   1368  O   ILE P 120       1.962 -14.754  -2.263  0.00  0.00      PROA  
ATOM   1369  N   ILE P 121       0.327 -15.538  -0.879  0.00  0.00      PROA  
ATOM   1370  HN  ILE P 121      -0.182 -15.451  -0.026  0.00  0.00      PROA  
ATOM   1371  CA  ILE P 121       0.063 -16.758  -1.690  0.00  0.00      PROA  
ATOM   1372  HA  ILE P 121       1.003 -17.198  -1.990  0.00  0.00      PROA  
ATOM   1373  CB  ILE P 121      -0.559 -17.835  -0.744  0.00  0.00      PROA  
ATOM   1374  HB  ILE P 121      -1.384 -17.313  -0.213  0.00  0.00      PROA  
ATOM   1375  CG2 ILE P 121      -1.161 -19.034  -1.538  0.00  0.00      PROA  
ATOM   1376 HG21 ILE P 121      -1.395 -19.840  -0.810  0.00  0.00      PROA  
ATOM   1377 HG22 ILE P 121      -0.528 -19.580  -2.269  0.00  0.00      PROA  
ATOM   1378 HG23 ILE P 121      -2.043 -18.782  -2.164  0.00  0.00      PROA  
ATOM   1379  CG1 ILE P 121       0.500 -18.260   0.192  0.00  0.00      PROA  
ATOM   1380 HG11 ILE P 121       1.163 -17.475   0.614  0.00  0.00      PROA  
ATOM   1381 HG12 ILE P 121       1.257 -18.772  -0.441  0.00  0.00      PROA  
ATOM   1382  CD  ILE P 121       0.104 -19.110   1.408  0.00  0.00      PROA  
ATOM   1383  HD1 ILE P 121      -0.779 -19.739   1.166  0.00  0.00      PROA  
ATOM   1384  HD2 ILE P 121      -0.145 -18.457   2.271  0.00  0.00      PROA  
ATOM   1385  HD3 ILE P 121       0.985 -19.749   1.634  0.00  0.00      PROA  
ATOM   1386  C   ILE P 121      -0.690 -16.509  -3.007  0.00  0.00      PROA  
ATOM   1387  O   ILE P 121      -0.368 -17.121  -3.982  0.00  0.00      PROA  
ATOM   1388  N   THR P 122      -1.488 -15.399  -3.122  0.00  0.00      PROA  
ATOM   1389  HN  THR P 122      -1.691 -14.906  -2.279  0.00  0.00      PROA  
ATOM   1390  CA  THR P 122      -2.315 -15.040  -4.330  0.00  0.00      PROA  
ATOM   1391  HA  THR P 122      -2.415 -15.894  -4.984  0.00  0.00      PROA  
ATOM   1392  CB  THR P 122      -3.750 -14.754  -3.847  0.00  0.00      PROA  
ATOM   1393  HB  THR P 122      -4.247 -13.972  -4.461  0.00  0.00      PROA  
ATOM   1394  OG1 THR P 122      -3.780 -14.316  -2.539  0.00  0.00      PROA  
ATOM   1395  HG1 THR P 122      -4.724 -14.314  -2.361  0.00  0.00      PROA  
ATOM   1396  CG2 THR P 122      -4.529 -16.043  -3.990  0.00  0.00      PROA  
ATOM   1397 HG21 THR P 122      -4.643 -16.302  -5.064  0.00  0.00      PROA  
ATOM   1398 HG22 THR P 122      -5.520 -15.923  -3.504  0.00  0.00      PROA  
ATOM   1399 HG23 THR P 122      -3.974 -16.892  -3.536  0.00  0.00      PROA  
ATOM   1400  C   THR P 122      -1.659 -14.076  -5.297  0.00  0.00      PROA  
ATOM   1401  O   THR P 122      -2.357 -13.606  -6.135  0.00  0.00      PROA  
ATOM   1402  N   GLN P 123      -0.340 -13.794  -5.203  0.00  0.00      PROA  
ATOM   1403  HN  GLN P 123       0.175 -14.253  -4.482  0.00  0.00      PROA  
ATOM   1404  CA  GLN P 123       0.457 -12.888  -5.956  0.00  0.00      PROA  
ATOM   1405  HA  GLN P 123      -0.176 -12.033  -6.140  0.00  0.00      PROA  
ATOM   1406  CB  GLN P 123       1.827 -12.663  -5.177  0.00  0.00      PROA  
ATOM   1407  HB1 GLN P 123       2.480 -12.076  -5.859  0.00  0.00      PROA  
ATOM   1408  HB2 GLN P 123       2.326 -13.616  -4.901  0.00  0.00      PROA  
ATOM   1409  CG  GLN P 123       1.700 -11.799  -3.913  0.00  0.00      PROA  
ATOM   1410  HG1 GLN P 123       2.716 -11.382  -3.744  0.00  0.00      PROA  
ATOM   1411  HG2 GLN P 123       1.355 -12.512  -3.133  0.00  0.00      PROA  
ATOM   1412  CD  GLN P 123       0.627 -10.748  -4.145  0.00  0.00      PROA  
ATOM   1413  OE1 GLN P 123       0.782  -9.851  -4.966  0.00  0.00      PROA  
ATOM   1414  NE2 GLN P 123      -0.480 -10.781  -3.413  0.00  0.00      PROA  
ATOM   1415 HE21 GLN P 123      -0.612 -11.345  -2.598  0.00  0.00      PROA  
ATOM   1416 HE22 GLN P 123      -1.120 -10.013  -3.437  0.00  0.00      PROA  
ATOM   1417  C   GLN P 123       0.596 -13.307  -7.377  0.00  0.00      PROA  
ATOM   1418  O   GLN P 123       0.047 -12.690  -8.291  0.00  0.00      PROA  
ATOM   1419  N   ILE P 124       1.470 -14.335  -7.552  0.00  0.00      PROA  
ATOM   1420  HN  ILE P 124       1.843 -14.714  -6.708  0.00  0.00      PROA  
ATOM   1421  CA  ILE P 124       1.730 -15.015  -8.809  0.00  0.00      PROA  
ATOM   1422  HA  ILE P 124       1.947 -14.208  -9.494  0.00  0.00      PROA  
ATOM   1423  CB  ILE P 124       3.002 -15.835  -8.876  0.00  0.00      PROA  
ATOM   1424  HB  ILE P 124       3.050 -16.516  -8.000  0.00  0.00      PROA  
ATOM   1425  CG2 ILE P 124       3.080 -16.765 -10.186  0.00  0.00      PROA  
ATOM   1426 HG21 ILE P 124       2.850 -16.186 -11.106  0.00  0.00      PROA  
ATOM   1427 HG22 ILE P 124       2.374 -17.620 -10.120  0.00  0.00      PROA  
ATOM   1428 HG23 ILE P 124       4.056 -17.296 -10.180  0.00  0.00      PROA  
ATOM   1429  CG1 ILE P 124       4.230 -14.947  -8.662  0.00  0.00      PROA  
ATOM   1430 HG11 ILE P 124       4.037 -14.333  -7.756  0.00  0.00      PROA  
ATOM   1431 HG12 ILE P 124       4.303 -14.199  -9.480  0.00  0.00      PROA  
ATOM   1432  CD  ILE P 124       5.461 -15.742  -8.559  0.00  0.00      PROA  
ATOM   1433  HD1 ILE P 124       6.348 -15.110  -8.337  0.00  0.00      PROA  
ATOM   1434  HD2 ILE P 124       5.736 -16.269  -9.497  0.00  0.00      PROA  
ATOM   1435  HD3 ILE P 124       5.452 -16.666  -7.942  0.00  0.00      PROA  
ATOM   1436  C   ILE P 124       0.545 -15.837  -9.350  0.00  0.00      PROA  
ATOM   1437  O   ILE P 124       0.407 -15.927 -10.578  0.00  0.00      PROA  
ATOM   1438  N   PRO P 125      -0.295 -16.468  -8.609  0.00  0.00      PROA  
ATOM   1439  CD  PRO P 125       0.005 -17.120  -7.339  0.00  0.00      PROA  
ATOM   1440  HD1 PRO P 125      -0.290 -16.550  -6.433  0.00  0.00      PROA  
ATOM   1441  HD2 PRO P 125       1.103 -17.235  -7.210  0.00  0.00      PROA  
ATOM   1442  CA  PRO P 125      -1.367 -17.220  -9.263  0.00  0.00      PROA  
ATOM   1443  HA  PRO P 125      -0.836 -17.733 -10.051  0.00  0.00      PROA  
ATOM   1444  CB  PRO P 125      -1.901 -18.111  -8.106  0.00  0.00      PROA  
ATOM   1445  HB1 PRO P 125      -2.250 -18.971  -8.716  0.00  0.00      PROA  
ATOM   1446  HB2 PRO P 125      -2.650 -17.671  -7.413  0.00  0.00      PROA  
ATOM   1447  CG  PRO P 125      -0.674 -18.493  -7.300  0.00  0.00      PROA  
ATOM   1448  HG1 PRO P 125      -0.878 -18.833  -6.262  0.00  0.00      PROA  
ATOM   1449  HG2 PRO P 125      -0.184 -19.204  -7.999  0.00  0.00      PROA  
ATOM   1450  C   PRO P 125      -2.338 -16.245  -9.811  0.00  0.00      PROA  
ATOM   1451  O   PRO P 125      -2.748 -16.407 -10.974  0.00  0.00      PROA  
ATOM   1452  N   GLY P 126      -2.773 -15.269  -9.004  0.00  0.00      PROA  
ATOM   1453  HN  GLY P 126      -2.348 -15.276  -8.102  0.00  0.00      PROA  
ATOM   1454  CA  GLY P 126      -3.734 -14.255  -9.336  0.00  0.00      PROA  
ATOM   1455  HA1 GLY P 126      -3.805 -13.592  -8.487  0.00  0.00      PROA  
ATOM   1456  HA2 GLY P 126      -4.634 -14.791  -9.600  0.00  0.00      PROA  
ATOM   1457  C   GLY P 126      -3.252 -13.382 -10.499  0.00  0.00      PROA  
ATOM   1458  O   GLY P 126      -3.899 -13.223 -11.522  0.00  0.00      PROA  
ATOM   1459  N   GLY P 127      -2.002 -13.031 -10.346  0.00  0.00      PROA  
ATOM   1460  HN  GLY P 127      -1.436 -13.166  -9.537  0.00  0.00      PROA  
ATOM   1461  CA  GLY P 127      -1.209 -12.504 -11.405  0.00  0.00      PROA  
ATOM   1462  HA1 GLY P 127      -0.158 -12.531 -11.156  0.00  0.00      PROA  
ATOM   1463  HA2 GLY P 127      -1.560 -11.502 -11.605  0.00  0.00      PROA  
ATOM   1464  C   GLY P 127      -1.192 -13.278 -12.751  0.00  0.00      PROA  
ATOM   1465  O   GLY P 127      -1.334 -12.640 -13.790  0.00  0.00      PROA  
ATOM   1466  N   TYR P 128      -1.021 -14.651 -12.666  0.00  0.00      PROA  
ATOM   1467  HN  TYR P 128      -0.968 -15.126 -11.790  0.00  0.00      PROA  
ATOM   1468  CA  TYR P 128      -1.006 -15.510 -13.801  0.00  0.00      PROA  
ATOM   1469  HA  TYR P 128      -0.328 -15.005 -14.474  0.00  0.00      PROA  
ATOM   1470  CB  TYR P 128      -0.531 -16.954 -13.344  0.00  0.00      PROA  
ATOM   1471  HB1 TYR P 128      -1.246 -17.193 -12.528  0.00  0.00      PROA  
ATOM   1472  HB2 TYR P 128       0.515 -17.014 -12.975  0.00  0.00      PROA  
ATOM   1473  CG  TYR P 128      -0.598 -17.914 -14.516  0.00  0.00      PROA  
ATOM   1474  CD1 TYR P 128       0.207 -17.757 -15.647  0.00  0.00      PROA  
ATOM   1475  HD1 TYR P 128       0.994 -17.027 -15.522  0.00  0.00      PROA  
ATOM   1476  CE1 TYR P 128      -0.010 -18.487 -16.790  0.00  0.00      PROA  
ATOM   1477  HE1 TYR P 128       0.703 -18.424 -17.598  0.00  0.00      PROA  
ATOM   1478  CZ  TYR P 128      -1.002 -19.449 -16.809  0.00  0.00      PROA  
ATOM   1479  OH  TYR P 128      -1.163 -20.121 -18.007  0.00  0.00      PROA  
ATOM   1480  HH  TYR P 128      -1.800 -20.808 -17.798  0.00  0.00      PROA  
ATOM   1481  CD2 TYR P 128      -1.586 -18.945 -14.546  0.00  0.00      PROA  
ATOM   1482  HD2 TYR P 128      -2.166 -19.173 -13.664  0.00  0.00      PROA  
ATOM   1483  CE2 TYR P 128      -1.791 -19.707 -15.633  0.00  0.00      PROA  
ATOM   1484  HE2 TYR P 128      -2.649 -20.351 -15.759  0.00  0.00      PROA  
ATOM   1485  C   TYR P 128      -2.338 -15.599 -14.471  0.00  0.00      PROA  
ATOM   1486  O   TYR P 128      -2.466 -15.504 -15.703  0.00  0.00      PROA  
ATOM   1487  N   VAL P 129      -3.341 -15.754 -13.639  0.00  0.00      PROA  
ATOM   1488  HN  VAL P 129      -3.139 -15.732 -12.663  0.00  0.00      PROA  
ATOM   1489  CA  VAL P 129      -4.756 -15.847 -14.054  0.00  0.00      PROA  
ATOM   1490  HA  VAL P 129      -4.768 -16.524 -14.896  0.00  0.00      PROA  
ATOM   1491  CB  VAL P 129      -5.639 -16.338 -12.878  0.00  0.00      PROA  
ATOM   1492  HB  VAL P 129      -5.538 -15.596 -12.056  0.00  0.00      PROA  
ATOM   1493  CG1 VAL P 129      -7.178 -16.426 -13.179  0.00  0.00      PROA  
ATOM   1494 HG11 VAL P 129      -7.682 -15.507 -13.548  0.00  0.00      PROA  
ATOM   1495 HG12 VAL P 129      -7.724 -16.732 -12.261  0.00  0.00      PROA  
ATOM   1496 HG13 VAL P 129      -7.233 -17.260 -13.910  0.00  0.00      PROA  
ATOM   1497  CG2 VAL P 129      -5.241 -17.656 -12.491  0.00  0.00      PROA  
ATOM   1498 HG21 VAL P 129      -5.882 -18.024 -11.662  0.00  0.00      PROA  
ATOM   1499 HG22 VAL P 129      -4.158 -17.660 -12.244  0.00  0.00      PROA  
ATOM   1500 HG23 VAL P 129      -5.506 -18.421 -13.252  0.00  0.00      PROA  
ATOM   1501  C   VAL P 129      -5.231 -14.564 -14.651  0.00  0.00      PROA  
ATOM   1502  O   VAL P 129      -5.849 -14.611 -15.723  0.00  0.00      PROA  
ATOM   1503  N   ALA P 130      -4.968 -13.405 -14.085  0.00  0.00      PROA  
ATOM   1504  HN  ALA P 130      -4.381 -13.409 -13.279  0.00  0.00      PROA  
ATOM   1505  CA  ALA P 130      -5.461 -12.101 -14.561  0.00  0.00      PROA  
ATOM   1506  HA  ALA P 130      -6.528 -12.215 -14.682  0.00  0.00      PROA  
ATOM   1507  CB  ALA P 130      -5.190 -11.026 -13.462  0.00  0.00      PROA  
ATOM   1508  HB1 ALA P 130      -5.830 -10.124 -13.565  0.00  0.00      PROA  
ATOM   1509  HB2 ALA P 130      -4.095 -10.850 -13.406  0.00  0.00      PROA  
ATOM   1510  HB3 ALA P 130      -5.504 -11.428 -12.475  0.00  0.00      PROA  
ATOM   1511  C   ALA P 130      -4.857 -11.825 -15.925  0.00  0.00      PROA  
ATOM   1512  O   ALA P 130      -5.491 -11.308 -16.814  0.00  0.00      PROA  
ATOM   1513  N   SER P 131      -3.594 -12.222 -16.134  0.00  0.00      PROA  
ATOM   1514  HN  SER P 131      -3.209 -12.769 -15.395  0.00  0.00      PROA  
ATOM   1515  CA  SER P 131      -2.911 -12.236 -17.411  0.00  0.00      PROA  
ATOM   1516  HA  SER P 131      -2.892 -11.254 -17.861  0.00  0.00      PROA  
ATOM   1517  CB  SER P 131      -1.401 -12.624 -17.212  0.00  0.00      PROA  
ATOM   1518  HB1 SER P 131      -0.922 -12.516 -18.209  0.00  0.00      PROA  
ATOM   1519  HB2 SER P 131      -1.324 -13.677 -16.865  0.00  0.00      PROA  
ATOM   1520  OG  SER P 131      -0.722 -11.711 -16.331  0.00  0.00      PROA  
ATOM   1521  HG1 SER P 131      -1.076 -11.796 -15.443  0.00  0.00      PROA  
ATOM   1522  C   SER P 131      -3.573 -13.130 -18.515  0.00  0.00      PROA  
ATOM   1523  O   SER P 131      -3.561 -12.781 -19.693  0.00  0.00      PROA  
ATOM   1524  N   LYS P 132      -4.101 -14.327 -18.111  0.00  0.00      PROA  
ATOM   1525  HN  LYS P 132      -4.113 -14.646 -17.167  0.00  0.00      PROA  
ATOM   1526  CA  LYS P 132      -4.897 -15.196 -18.982  0.00  0.00      PROA  
ATOM   1527  HA  LYS P 132      -4.435 -15.330 -19.949  0.00  0.00      PROA  
ATOM   1528  CB  LYS P 132      -4.959 -16.713 -18.481  0.00  0.00      PROA  
ATOM   1529  HB1 LYS P 132      -5.798 -17.344 -18.845  0.00  0.00      PROA  
ATOM   1530  HB2 LYS P 132      -5.118 -16.611 -17.387  0.00  0.00      PROA  
ATOM   1531  CG  LYS P 132      -3.690 -17.587 -18.873  0.00  0.00      PROA  
ATOM   1532  HG1 LYS P 132      -3.736 -18.651 -18.557  0.00  0.00      PROA  
ATOM   1533  HG2 LYS P 132      -2.760 -17.132 -18.470  0.00  0.00      PROA  
ATOM   1534  CD  LYS P 132      -3.526 -17.706 -20.397  0.00  0.00      PROA  
ATOM   1535  HD1 LYS P 132      -3.288 -16.717 -20.845  0.00  0.00      PROA  
ATOM   1536  HD2 LYS P 132      -4.511 -18.088 -20.741  0.00  0.00      PROA  
ATOM   1537  CE  LYS P 132      -2.370 -18.680 -20.740  0.00  0.00      PROA  
ATOM   1538  HE1 LYS P 132      -2.497 -19.713 -20.352  0.00  0.00      PROA  
ATOM   1539  HE2 LYS P 132      -1.382 -18.306 -20.395  0.00  0.00      PROA  
ATOM   1540  NZ  LYS P 132      -2.266 -18.933 -22.157  0.00  0.00      PROA  
ATOM   1541  HZ1 LYS P 132      -1.440 -19.505 -22.425  0.00  0.00      PROA  
ATOM   1542  HZ2 LYS P 132      -2.267 -18.024 -22.663  0.00  0.00      PROA  
ATOM   1543  HZ3 LYS P 132      -3.092 -19.416 -22.563  0.00  0.00      PROA  
ATOM   1544  C   LYS P 132      -6.283 -14.602 -19.305  0.00  0.00      PROA  
ATOM   1545  O   LYS P 132      -6.590 -14.239 -20.429  0.00  0.00      PROA  
ATOM   1546  N   ILE P 133      -7.149 -14.545 -18.258  0.00  0.00      PROA  
ATOM   1547  HN  ILE P 133      -6.865 -14.798 -17.336  0.00  0.00      PROA  
ATOM   1548  CA  ILE P 133      -8.569 -14.291 -18.502  0.00  0.00      PROA  
ATOM   1549  HA  ILE P 133      -8.788 -14.374 -19.556  0.00  0.00      PROA  
ATOM   1550  CB  ILE P 133      -9.462 -15.316 -17.694  0.00  0.00      PROA  
ATOM   1551  HB  ILE P 133     -10.539 -15.048 -17.733  0.00  0.00      PROA  
ATOM   1552  CG2 ILE P 133      -9.312 -16.662 -18.452  0.00  0.00      PROA  
ATOM   1553 HG21 ILE P 133      -9.982 -16.638 -19.338  0.00  0.00      PROA  
ATOM   1554 HG22 ILE P 133      -9.786 -17.469 -17.854  0.00  0.00      PROA  
ATOM   1555 HG23 ILE P 133      -8.279 -17.050 -18.579  0.00  0.00      PROA  
ATOM   1556  CG1 ILE P 133      -9.096 -15.370 -16.163  0.00  0.00      PROA  
ATOM   1557 HG11 ILE P 133      -9.005 -14.355 -15.721  0.00  0.00      PROA  
ATOM   1558 HG12 ILE P 133      -8.142 -15.920 -16.017  0.00  0.00      PROA  
ATOM   1559  CD  ILE P 133     -10.250 -16.007 -15.392  0.00  0.00      PROA  
ATOM   1560  HD1 ILE P 133     -10.203 -17.057 -15.752  0.00  0.00      PROA  
ATOM   1561  HD2 ILE P 133     -11.193 -15.458 -15.601  0.00  0.00      PROA  
ATOM   1562  HD3 ILE P 133     -10.006 -16.176 -14.322  0.00  0.00      PROA  
ATOM   1563  C   ILE P 133      -9.133 -12.832 -18.110  0.00  0.00      PROA  
ATOM   1564  O   ILE P 133     -10.305 -12.566 -18.186  0.00  0.00      PROA  
ATOM   1565  N   GLY P 134      -8.166 -11.907 -17.781  0.00  0.00      PROA  
ATOM   1566  HN  GLY P 134      -7.207 -12.182 -17.768  0.00  0.00      PROA  
ATOM   1567  CA  GLY P 134      -8.467 -10.509 -17.367  0.00  0.00      PROA  
ATOM   1568  HA1 GLY P 134      -9.436 -10.310 -17.802  0.00  0.00      PROA  
ATOM   1569  HA2 GLY P 134      -7.720  -9.851 -17.786  0.00  0.00      PROA  
ATOM   1570  C   GLY P 134      -8.511 -10.317 -15.843  0.00  0.00      PROA  
ATOM   1571  O   GLY P 134      -8.455 -11.199 -14.989  0.00  0.00      PROA  
ATOM   1572  N   GLY P 135      -8.571  -9.065 -15.460  0.00  0.00      PROA  
ATOM   1573  HN  GLY P 135      -8.559  -8.374 -16.178  0.00  0.00      PROA  
ATOM   1574  CA  GLY P 135      -8.460  -8.543 -14.124  0.00  0.00      PROA  
ATOM   1575  HA1 GLY P 135      -7.847  -7.655 -14.182  0.00  0.00      PROA  
ATOM   1576  HA2 GLY P 135      -8.028  -9.253 -13.434  0.00  0.00      PROA  
ATOM   1577  C   GLY P 135      -9.664  -8.128 -13.345  0.00  0.00      PROA  
ATOM   1578  O   GLY P 135      -9.616  -8.162 -12.108  0.00  0.00      PROA  
ATOM   1579  N   LYS P 136     -10.750  -7.962 -14.116  0.00  0.00      PROA  
ATOM   1580  HN  LYS P 136     -10.686  -8.127 -15.097  0.00  0.00      PROA  
ATOM   1581  CA  LYS P 136     -11.924  -7.364 -13.545  0.00  0.00      PROA  
ATOM   1582  HA  LYS P 136     -11.674  -6.323 -13.398  0.00  0.00      PROA  
ATOM   1583  CB  LYS P 136     -13.149  -7.282 -14.573  0.00  0.00      PROA  
ATOM   1584  HB1 LYS P 136     -13.370  -8.285 -14.996  0.00  0.00      PROA  
ATOM   1585  HB2 LYS P 136     -12.766  -6.627 -15.385  0.00  0.00      PROA  
ATOM   1586  CG  LYS P 136     -14.544  -6.729 -13.991  0.00  0.00      PROA  
ATOM   1587  HG1 LYS P 136     -14.539  -5.649 -13.729  0.00  0.00      PROA  
ATOM   1588  HG2 LYS P 136     -15.024  -7.446 -13.290  0.00  0.00      PROA  
ATOM   1589  CD  LYS P 136     -15.650  -6.767 -15.103  0.00  0.00      PROA  
ATOM   1590  HD1 LYS P 136     -15.973  -7.812 -15.298  0.00  0.00      PROA  
ATOM   1591  HD2 LYS P 136     -15.264  -6.232 -15.996  0.00  0.00      PROA  
ATOM   1592  CE  LYS P 136     -16.869  -5.948 -14.598  0.00  0.00      PROA  
ATOM   1593  HE1 LYS P 136     -16.790  -4.844 -14.502  0.00  0.00      PROA  
ATOM   1594  HE2 LYS P 136     -17.242  -6.475 -13.693  0.00  0.00      PROA  
ATOM   1595  NZ  LYS P 136     -18.090  -6.141 -15.501  0.00  0.00      PROA  
ATOM   1596  HZ1 LYS P 136     -18.995  -5.845 -15.081  0.00  0.00      PROA  
ATOM   1597  HZ2 LYS P 136     -18.102  -7.143 -15.779  0.00  0.00      PROA  
ATOM   1598  HZ3 LYS P 136     -17.955  -5.537 -16.337  0.00  0.00      PROA  
ATOM   1599  C   LYS P 136     -12.583  -8.037 -12.376  0.00  0.00      PROA  
ATOM   1600  O   LYS P 136     -12.906  -7.385 -11.359  0.00  0.00      PROA  
ATOM   1601  N   MET P 137     -12.748  -9.326 -12.613  0.00  0.00      PROA  
ATOM   1602  HN  MET P 137     -12.451  -9.739 -13.470  0.00  0.00      PROA  
ATOM   1603  CA  MET P 137     -13.437 -10.181 -11.725  0.00  0.00      PROA  
ATOM   1604  HA  MET P 137     -14.369  -9.815 -11.321  0.00  0.00      PROA  
ATOM   1605  CB  MET P 137     -13.861 -11.511 -12.445  0.00  0.00      PROA  
ATOM   1606  HB1 MET P 137     -13.954 -12.381 -11.760  0.00  0.00      PROA  
ATOM   1607  HB2 MET P 137     -13.038 -11.954 -13.046  0.00  0.00      PROA  
ATOM   1608  CG  MET P 137     -15.086 -11.268 -13.361  0.00  0.00      PROA  
ATOM   1609  HG1 MET P 137     -15.267 -12.164 -13.992  0.00  0.00      PROA  
ATOM   1610  HG2 MET P 137     -14.869 -10.512 -14.146  0.00  0.00      PROA  
ATOM   1611  SD  MET P 137     -16.632 -10.896 -12.577  0.00  0.00      PROA  
ATOM   1612  CE  MET P 137     -17.544 -10.677 -14.132  0.00  0.00      PROA  
ATOM   1613  HE1 MET P 137     -17.613  -9.630 -14.498  0.00  0.00      PROA  
ATOM   1614  HE2 MET P 137     -18.601 -10.990 -13.997  0.00  0.00      PROA  
ATOM   1615  HE3 MET P 137     -17.115 -11.263 -14.973  0.00  0.00      PROA  
ATOM   1616  C   MET P 137     -12.609 -10.641 -10.521  0.00  0.00      PROA  
ATOM   1617  O   MET P 137     -13.070 -10.869  -9.431  0.00  0.00      PROA  
ATOM   1618  N   LEU P 138     -11.300 -10.767 -10.679  0.00  0.00      PROA  
ATOM   1619  HN  LEU P 138     -10.937 -10.659 -11.601  0.00  0.00      PROA  
ATOM   1620  CA  LEU P 138     -10.319 -10.986  -9.561  0.00  0.00      PROA  
ATOM   1621  HA  LEU P 138     -10.660 -11.786  -8.921  0.00  0.00      PROA  
ATOM   1622  CB  LEU P 138      -8.995 -11.315 -10.239  0.00  0.00      PROA  
ATOM   1623  HB1 LEU P 138      -8.171 -11.329  -9.493  0.00  0.00      PROA  
ATOM   1624  HB2 LEU P 138      -8.926 -10.488 -10.977  0.00  0.00      PROA  
ATOM   1625  CG  LEU P 138      -9.027 -12.712 -10.867  0.00  0.00      PROA  
ATOM   1626  HG  LEU P 138      -9.927 -12.923 -11.483  0.00  0.00      PROA  
ATOM   1627  CD1 LEU P 138      -7.721 -12.898 -11.690  0.00  0.00      PROA  
ATOM   1628 HD11 LEU P 138      -7.533 -13.953 -11.982  0.00  0.00      PROA  
ATOM   1629 HD12 LEU P 138      -6.874 -12.457 -11.123  0.00  0.00      PROA  
ATOM   1630 HD13 LEU P 138      -7.901 -12.324 -12.625  0.00  0.00      PROA  
ATOM   1631  CD2 LEU P 138      -8.942 -13.765  -9.728  0.00  0.00      PROA  
ATOM   1632 HD21 LEU P 138      -8.038 -13.489  -9.143  0.00  0.00      PROA  
ATOM   1633 HD22 LEU P 138      -8.853 -14.821 -10.062  0.00  0.00      PROA  
ATOM   1634 HD23 LEU P 138      -9.905 -13.747  -9.175  0.00  0.00      PROA  
ATOM   1635  C   LEU P 138     -10.282  -9.754  -8.659  0.00  0.00      PROA  
ATOM   1636  O   LEU P 138     -10.418  -9.805  -7.409  0.00  0.00      PROA  
ATOM   1637  N   LEU P 139     -10.246  -8.585  -9.263  0.00  0.00      PROA  
ATOM   1638  HN  LEU P 139     -10.237  -8.596 -10.260  0.00  0.00      PROA  
ATOM   1639  CA  LEU P 139     -10.494  -7.381  -8.569  0.00  0.00      PROA  
ATOM   1640  HA  LEU P 139      -9.787  -7.193  -7.775  0.00  0.00      PROA  
ATOM   1641  CB  LEU P 139     -10.289  -6.221  -9.520  0.00  0.00      PROA  
ATOM   1642  HB1 LEU P 139     -10.960  -5.347  -9.375  0.00  0.00      PROA  
ATOM   1643  HB2 LEU P 139     -10.590  -6.631 -10.508  0.00  0.00      PROA  
ATOM   1644  CG  LEU P 139      -8.821  -5.665  -9.622  0.00  0.00      PROA  
ATOM   1645  HG  LEU P 139      -8.154  -6.548  -9.533  0.00  0.00      PROA  
ATOM   1646  CD1 LEU P 139      -8.598  -4.855 -10.858  0.00  0.00      PROA  
ATOM   1647 HD11 LEU P 139      -7.569  -4.448 -10.953  0.00  0.00      PROA  
ATOM   1648 HD12 LEU P 139      -9.221  -3.936 -10.905  0.00  0.00      PROA  
ATOM   1649 HD13 LEU P 139      -8.888  -5.386 -11.790  0.00  0.00      PROA  
ATOM   1650  CD2 LEU P 139      -8.578  -4.729  -8.420  0.00  0.00      PROA  
ATOM   1651 HD21 LEU P 139      -7.532  -4.355  -8.442  0.00  0.00      PROA  
ATOM   1652 HD22 LEU P 139      -8.870  -5.252  -7.485  0.00  0.00      PROA  
ATOM   1653 HD23 LEU P 139      -9.276  -3.876  -8.564  0.00  0.00      PROA  
ATOM   1654  C   LEU P 139     -11.770  -7.204  -7.855  0.00  0.00      PROA  
ATOM   1655  O   LEU P 139     -11.935  -6.833  -6.663  0.00  0.00      PROA  
ATOM   1656  N   GLY P 140     -12.860  -7.648  -8.552  0.00  0.00      PROA  
ATOM   1657  HN  GLY P 140     -12.777  -8.013  -9.476  0.00  0.00      PROA  
ATOM   1658  CA  GLY P 140     -14.160  -7.537  -7.950  0.00  0.00      PROA  
ATOM   1659  HA1 GLY P 140     -14.774  -7.916  -8.753  0.00  0.00      PROA  
ATOM   1660  HA2 GLY P 140     -14.451  -6.561  -7.590  0.00  0.00      PROA  
ATOM   1661  C   GLY P 140     -14.392  -8.598  -6.884  0.00  0.00      PROA  
ATOM   1662  O   GLY P 140     -14.990  -8.298  -5.865  0.00  0.00      PROA  
ATOM   1663  N   PHE P 141     -13.929  -9.820  -7.022  0.00  0.00      PROA  
ATOM   1664  HN  PHE P 141     -13.544 -10.086  -7.903  0.00  0.00      PROA  
ATOM   1665  CA  PHE P 141     -14.020 -10.885  -6.008  0.00  0.00      PROA  
ATOM   1666  HA  PHE P 141     -14.989 -10.738  -5.554  0.00  0.00      PROA  
ATOM   1667  CB  PHE P 141     -13.936 -12.347  -6.611  0.00  0.00      PROA  
ATOM   1668  HB1 PHE P 141     -13.994 -13.088  -5.785  0.00  0.00      PROA  
ATOM   1669  HB2 PHE P 141     -12.941 -12.288  -7.103  0.00  0.00      PROA  
ATOM   1670  CG  PHE P 141     -15.054 -12.551  -7.581  0.00  0.00      PROA  
ATOM   1671  CD1 PHE P 141     -16.376 -12.603  -7.062  0.00  0.00      PROA  
ATOM   1672  HD1 PHE P 141     -16.632 -12.445  -6.024  0.00  0.00      PROA  
ATOM   1673  CE1 PHE P 141     -17.496 -13.029  -7.818  0.00  0.00      PROA  
ATOM   1674  HE1 PHE P 141     -18.444 -13.086  -7.303  0.00  0.00      PROA  
ATOM   1675  CZ  PHE P 141     -17.338 -13.583  -9.053  0.00  0.00      PROA  
ATOM   1676  HZ  PHE P 141     -18.202 -13.870  -9.634  0.00  0.00      PROA  
ATOM   1677  CD2 PHE P 141     -14.961 -12.982  -8.886  0.00  0.00      PROA  
ATOM   1678  HD2 PHE P 141     -13.992 -12.940  -9.361  0.00  0.00      PROA  
ATOM   1679  CE2 PHE P 141     -16.062 -13.464  -9.641  0.00  0.00      PROA  
ATOM   1680  HE2 PHE P 141     -15.905 -14.040 -10.540  0.00  0.00      PROA  
ATOM   1681  C   PHE P 141     -13.044 -10.740  -4.895  0.00  0.00      PROA  
ATOM   1682  O   PHE P 141     -13.299 -11.108  -3.773  0.00  0.00      PROA  
ATOM   1683  N   GLY P 142     -11.959  -9.920  -5.076  0.00  0.00      PROA  
ATOM   1684  HN  GLY P 142     -11.681  -9.802  -6.026  0.00  0.00      PROA  
ATOM   1685  CA  GLY P 142     -11.008  -9.594  -4.044  0.00  0.00      PROA  
ATOM   1686  HA1 GLY P 142     -10.296  -9.002  -4.599  0.00  0.00      PROA  
ATOM   1687  HA2 GLY P 142     -10.710 -10.519  -3.574  0.00  0.00      PROA  
ATOM   1688  C   GLY P 142     -11.729  -8.670  -2.999  0.00  0.00      PROA  
ATOM   1689  O   GLY P 142     -11.723  -8.921  -1.797  0.00  0.00      PROA  
ATOM   1690  N   ILE P 143     -12.307  -7.570  -3.431  0.00  0.00      PROA  
ATOM   1691  HN  ILE P 143     -12.168  -7.289  -4.378  0.00  0.00      PROA  
ATOM   1692  CA  ILE P 143     -12.978  -6.565  -2.565  0.00  0.00      PROA  
ATOM   1693  HA  ILE P 143     -12.496  -6.513  -1.600  0.00  0.00      PROA  
ATOM   1694  CB  ILE P 143     -12.991  -5.179  -3.243  0.00  0.00      PROA  
ATOM   1695  HB  ILE P 143     -13.314  -5.196  -4.306  0.00  0.00      PROA  
ATOM   1696  CG2 ILE P 143     -13.633  -4.088  -2.407  0.00  0.00      PROA  
ATOM   1697 HG21 ILE P 143     -13.539  -3.070  -2.841  0.00  0.00      PROA  
ATOM   1698 HG22 ILE P 143     -13.189  -4.047  -1.390  0.00  0.00      PROA  
ATOM   1699 HG23 ILE P 143     -14.718  -4.222  -2.208  0.00  0.00      PROA  
ATOM   1700  CG1 ILE P 143     -11.514  -4.720  -3.406  0.00  0.00      PROA  
ATOM   1701 HG11 ILE P 143     -10.954  -5.619  -3.741  0.00  0.00      PROA  
ATOM   1702 HG12 ILE P 143     -10.994  -4.549  -2.440  0.00  0.00      PROA  
ATOM   1703  CD  ILE P 143     -11.200  -3.687  -4.544  0.00  0.00      PROA  
ATOM   1704  HD1 ILE P 143     -11.764  -2.731  -4.509  0.00  0.00      PROA  
ATOM   1705  HD2 ILE P 143     -11.232  -4.198  -5.530  0.00  0.00      PROA  
ATOM   1706  HD3 ILE P 143     -10.131  -3.404  -4.436  0.00  0.00      PROA  
ATOM   1707  C   ILE P 143     -14.419  -7.001  -2.232  0.00  0.00      PROA  
ATOM   1708  O   ILE P 143     -14.835  -6.797  -1.055  0.00  0.00      PROA  
ATOM   1709  N   LEU P 144     -15.216  -7.735  -3.103  0.00  0.00      PROA  
ATOM   1710  HN  LEU P 144     -14.912  -7.869  -4.043  0.00  0.00      PROA  
ATOM   1711  CA  LEU P 144     -16.464  -8.384  -2.662  0.00  0.00      PROA  
ATOM   1712  HA  LEU P 144     -17.045  -7.570  -2.255  0.00  0.00      PROA  
ATOM   1713  CB  LEU P 144     -17.269  -8.924  -3.885  0.00  0.00      PROA  
ATOM   1714  HB1 LEU P 144     -16.656  -9.717  -4.365  0.00  0.00      PROA  
ATOM   1715  HB2 LEU P 144     -17.453  -8.162  -4.672  0.00  0.00      PROA  
ATOM   1716  CG  LEU P 144     -18.665  -9.494  -3.489  0.00  0.00      PROA  
ATOM   1717  HG  LEU P 144     -18.514 -10.244  -2.684  0.00  0.00      PROA  
ATOM   1718  CD1 LEU P 144     -19.586  -8.433  -2.989  0.00  0.00      PROA  
ATOM   1719 HD11 LEU P 144     -19.291  -8.059  -1.985  0.00  0.00      PROA  
ATOM   1720 HD12 LEU P 144     -20.536  -8.977  -2.798  0.00  0.00      PROA  
ATOM   1721 HD13 LEU P 144     -19.733  -7.527  -3.616  0.00  0.00      PROA  
ATOM   1722  CD2 LEU P 144     -19.233 -10.307  -4.622  0.00  0.00      PROA  
ATOM   1723 HD21 LEU P 144     -18.564 -11.154  -4.886  0.00  0.00      PROA  
ATOM   1724 HD22 LEU P 144     -19.308  -9.636  -5.504  0.00  0.00      PROA  
ATOM   1725 HD23 LEU P 144     -20.235 -10.747  -4.431  0.00  0.00      PROA  
ATOM   1726  C   LEU P 144     -16.324  -9.441  -1.585  0.00  0.00      PROA  
ATOM   1727  O   LEU P 144     -16.910  -9.297  -0.501  0.00  0.00      PROA  
ATOM   1728  N   GLY P 145     -15.268 -10.346  -1.768  0.00  0.00      PROA  
ATOM   1729  HN  GLY P 145     -14.882 -10.406  -2.686  0.00  0.00      PROA  
ATOM   1730  CA  GLY P 145     -14.793 -11.148  -0.716  0.00  0.00      PROA  
ATOM   1731  HA1 GLY P 145     -13.997 -11.794  -1.055  0.00  0.00      PROA  
ATOM   1732  HA2 GLY P 145     -15.631 -11.709  -0.328  0.00  0.00      PROA  
ATOM   1733  C   GLY P 145     -14.317 -10.481   0.534  0.00  0.00      PROA  
ATOM   1734  O   GLY P 145     -14.778 -10.760   1.608  0.00  0.00      PROA  
ATOM   1735  N   THR P 146     -13.436  -9.452   0.483  0.00  0.00      PROA  
ATOM   1736  HN  THR P 146     -12.927  -9.320  -0.364  0.00  0.00      PROA  
ATOM   1737  CA  THR P 146     -13.089  -8.671   1.610  0.00  0.00      PROA  
ATOM   1738  HA  THR P 146     -12.685  -9.342   2.353  0.00  0.00      PROA  
ATOM   1739  CB  THR P 146     -12.089  -7.426   1.298  0.00  0.00      PROA  
ATOM   1740  HB  THR P 146     -12.564  -6.617   0.703  0.00  0.00      PROA  
ATOM   1741  OG1 THR P 146     -10.952  -7.903   0.619  0.00  0.00      PROA  
ATOM   1742  HG1 THR P 146     -11.262  -8.361  -0.166  0.00  0.00      PROA  
ATOM   1743  CG2 THR P 146     -11.493  -6.841   2.565  0.00  0.00      PROA  
ATOM   1744 HG21 THR P 146     -10.851  -7.574   3.099  0.00  0.00      PROA  
ATOM   1745 HG22 THR P 146     -12.192  -6.550   3.379  0.00  0.00      PROA  
ATOM   1746 HG23 THR P 146     -10.787  -6.007   2.365  0.00  0.00      PROA  
ATOM   1747  C   THR P 146     -14.324  -8.015   2.413  0.00  0.00      PROA  
ATOM   1748  O   THR P 146     -14.490  -8.110   3.624  0.00  0.00      PROA  
ATOM   1749  N   ALA P 147     -15.185  -7.361   1.634  0.00  0.00      PROA  
ATOM   1750  HN  ALA P 147     -15.027  -7.344   0.649  0.00  0.00      PROA  
ATOM   1751  CA  ALA P 147     -16.371  -6.770   2.217  0.00  0.00      PROA  
ATOM   1752  HA  ALA P 147     -16.041  -5.988   2.884  0.00  0.00      PROA  
ATOM   1753  CB  ALA P 147     -17.088  -5.976   1.114  0.00  0.00      PROA  
ATOM   1754  HB1 ALA P 147     -17.374  -6.688   0.310  0.00  0.00      PROA  
ATOM   1755  HB2 ALA P 147     -16.433  -5.180   0.697  0.00  0.00      PROA  
ATOM   1756  HB3 ALA P 147     -17.983  -5.469   1.534  0.00  0.00      PROA  
ATOM   1757  C   ALA P 147     -17.258  -7.710   2.942  0.00  0.00      PROA  
ATOM   1758  O   ALA P 147     -17.635  -7.579   4.131  0.00  0.00      PROA  
ATOM   1759  N   VAL P 148     -17.519  -8.837   2.259  0.00  0.00      PROA  
ATOM   1760  HN  VAL P 148     -17.288  -8.876   1.290  0.00  0.00      PROA  
ATOM   1761  CA  VAL P 148     -18.189 -10.000   2.778  0.00  0.00      PROA  
ATOM   1762  HA  VAL P 148     -19.080  -9.551   3.191  0.00  0.00      PROA  
ATOM   1763  CB  VAL P 148     -18.676 -11.053   1.755  0.00  0.00      PROA  
ATOM   1764  HB  VAL P 148     -17.778 -11.286   1.144  0.00  0.00      PROA  
ATOM   1765  CG1 VAL P 148     -19.211 -12.377   2.385  0.00  0.00      PROA  
ATOM   1766 HG11 VAL P 148     -18.331 -12.875   2.844  0.00  0.00      PROA  
ATOM   1767 HG12 VAL P 148     -19.537 -13.075   1.584  0.00  0.00      PROA  
ATOM   1768 HG13 VAL P 148     -19.971 -12.295   3.191  0.00  0.00      PROA  
ATOM   1769  CG2 VAL P 148     -19.641 -10.322   0.863  0.00  0.00      PROA  
ATOM   1770 HG21 VAL P 148     -20.565 -10.110   1.443  0.00  0.00      PROA  
ATOM   1771 HG22 VAL P 148     -19.856 -10.945  -0.032  0.00  0.00      PROA  
ATOM   1772 HG23 VAL P 148     -19.148  -9.361   0.606  0.00  0.00      PROA  
ATOM   1773  C   VAL P 148     -17.595 -10.730   3.930  0.00  0.00      PROA  
ATOM   1774  O   VAL P 148     -18.290 -11.180   4.868  0.00  0.00      PROA  
ATOM   1775  N   LEU P 149     -16.291 -10.900   3.958  0.00  0.00      PROA  
ATOM   1776  HN  LEU P 149     -15.705 -10.687   3.180  0.00  0.00      PROA  
ATOM   1777  CA  LEU P 149     -15.659 -11.598   5.066  0.00  0.00      PROA  
ATOM   1778  HA  LEU P 149     -16.197 -12.485   5.365  0.00  0.00      PROA  
ATOM   1779  CB  LEU P 149     -14.258 -12.151   4.706  0.00  0.00      PROA  
ATOM   1780  HB1 LEU P 149     -13.661 -12.424   5.603  0.00  0.00      PROA  
ATOM   1781  HB2 LEU P 149     -13.683 -11.253   4.395  0.00  0.00      PROA  
ATOM   1782  CG  LEU P 149     -14.297 -13.168   3.559  0.00  0.00      PROA  
ATOM   1783  HG  LEU P 149     -14.914 -12.931   2.666  0.00  0.00      PROA  
ATOM   1784  CD1 LEU P 149     -12.823 -13.328   3.074  0.00  0.00      PROA  
ATOM   1785 HD11 LEU P 149     -12.163 -13.529   3.945  0.00  0.00      PROA  
ATOM   1786 HD12 LEU P 149     -12.521 -12.379   2.581  0.00  0.00      PROA  
ATOM   1787 HD13 LEU P 149     -12.842 -14.149   2.326  0.00  0.00      PROA  
ATOM   1788  CD2 LEU P 149     -14.750 -14.541   4.183  0.00  0.00      PROA  
ATOM   1789 HD21 LEU P 149     -15.833 -14.573   4.427  0.00  0.00      PROA  
ATOM   1790 HD22 LEU P 149     -14.151 -14.676   5.109  0.00  0.00      PROA  
ATOM   1791 HD23 LEU P 149     -14.520 -15.396   3.511  0.00  0.00      PROA  
ATOM   1792  C   LEU P 149     -15.561 -10.707   6.319  0.00  0.00      PROA  
ATOM   1793  O   LEU P 149     -15.404 -11.170   7.432  0.00  0.00      PROA  
ATOM   1794  N   THR P 150     -15.453  -9.339   6.150  0.00  0.00      PROA  
ATOM   1795  HN  THR P 150     -15.315  -8.923   5.254  0.00  0.00      PROA  
ATOM   1796  CA  THR P 150     -15.396  -8.304   7.185  0.00  0.00      PROA  
ATOM   1797  HA  THR P 150     -14.573  -8.601   7.819  0.00  0.00      PROA  
ATOM   1798  CB  THR P 150     -15.161  -6.850   6.652  0.00  0.00      PROA  
ATOM   1799  HB  THR P 150     -15.759  -6.648   5.738  0.00  0.00      PROA  
ATOM   1800  OG1 THR P 150     -13.801  -6.585   6.326  0.00  0.00      PROA  
ATOM   1801  HG1 THR P 150     -13.510  -7.424   5.963  0.00  0.00      PROA  
ATOM   1802  CG2 THR P 150     -15.555  -5.809   7.730  0.00  0.00      PROA  
ATOM   1803 HG21 THR P 150     -15.421  -4.745   7.441  0.00  0.00      PROA  
ATOM   1804 HG22 THR P 150     -15.000  -6.102   8.647  0.00  0.00      PROA  
ATOM   1805 HG23 THR P 150     -16.641  -5.848   7.961  0.00  0.00      PROA  
ATOM   1806  C   THR P 150     -16.561  -8.269   8.128  0.00  0.00      PROA  
ATOM   1807  O   THR P 150     -16.405  -8.142   9.349  0.00  0.00      PROA  
ATOM   1808  N   LEU P 151     -17.761  -8.396   7.578  0.00  0.00      PROA  
ATOM   1809  HN  LEU P 151     -17.784  -8.479   6.585  0.00  0.00      PROA  
ATOM   1810  CA  LEU P 151     -19.016  -8.593   8.243  0.00  0.00      PROA  
ATOM   1811  HA  LEU P 151     -19.115  -7.680   8.810  0.00  0.00      PROA  
ATOM   1812  CB  LEU P 151     -20.156  -8.871   7.185  0.00  0.00      PROA  
ATOM   1813  HB1 LEU P 151     -21.072  -9.253   7.684  0.00  0.00      PROA  
ATOM   1814  HB2 LEU P 151     -19.688  -9.694   6.603  0.00  0.00      PROA  
ATOM   1815  CG  LEU P 151     -20.516  -7.793   6.163  0.00  0.00      PROA  
ATOM   1816  HG  LEU P 151     -19.631  -7.420   5.605  0.00  0.00      PROA  
ATOM   1817  CD1 LEU P 151     -21.510  -8.166   5.006  0.00  0.00      PROA  
ATOM   1818 HD11 LEU P 151     -21.699  -7.237   4.426  0.00  0.00      PROA  
ATOM   1819 HD12 LEU P 151     -22.422  -8.599   5.470  0.00  0.00      PROA  
ATOM   1820 HD13 LEU P 151     -21.083  -8.913   4.303  0.00  0.00      PROA  
ATOM   1821  CD2 LEU P 151     -20.968  -6.646   7.009  0.00  0.00      PROA  
ATOM   1822 HD21 LEU P 151     -21.754  -6.987   7.716  0.00  0.00      PROA  
ATOM   1823 HD22 LEU P 151     -21.511  -5.844   6.464  0.00  0.00      PROA  
ATOM   1824 HD23 LEU P 151     -20.209  -6.119   7.626  0.00  0.00      PROA  
ATOM   1825  C   LEU P 151     -18.985  -9.737   9.238  0.00  0.00      PROA  
ATOM   1826  O   LEU P 151     -19.833  -9.783  10.131  0.00  0.00      PROA  
ATOM   1827  N   PHE P 152     -18.079 -10.692   9.086  0.00  0.00      PROA  
ATOM   1828  HN  PHE P 152     -17.361 -10.589   8.402  0.00  0.00      PROA  
ATOM   1829  CA  PHE P 152     -17.970 -11.749  10.042  0.00  0.00      PROA  
ATOM   1830  HA  PHE P 152     -18.906 -11.859  10.570  0.00  0.00      PROA  
ATOM   1831  CB  PHE P 152     -17.709 -13.160   9.403  0.00  0.00      PROA  
ATOM   1832  HB1 PHE P 152     -17.857 -13.980  10.138  0.00  0.00      PROA  
ATOM   1833  HB2 PHE P 152     -16.681 -13.128   8.982  0.00  0.00      PROA  
ATOM   1834  CG  PHE P 152     -18.624 -13.433   8.298  0.00  0.00      PROA  
ATOM   1835  CD1 PHE P 152     -19.962 -13.099   8.372  0.00  0.00      PROA  
ATOM   1836  HD1 PHE P 152     -20.367 -12.672   9.277  0.00  0.00      PROA  
ATOM   1837  CE1 PHE P 152     -20.818 -13.147   7.281  0.00  0.00      PROA  
ATOM   1838  HE1 PHE P 152     -21.848 -12.885   7.473  0.00  0.00      PROA  
ATOM   1839  CZ  PHE P 152     -20.399 -13.606   5.989  0.00  0.00      PROA  
ATOM   1840  HZ  PHE P 152     -20.893 -13.601   5.028  0.00  0.00      PROA  
ATOM   1841  CD2 PHE P 152     -18.140 -13.900   7.037  0.00  0.00      PROA  
ATOM   1842  HD2 PHE P 152     -17.100 -14.163   6.910  0.00  0.00      PROA  
ATOM   1843  CE2 PHE P 152     -19.002 -13.912   5.854  0.00  0.00      PROA  
ATOM   1844  HE2 PHE P 152     -18.692 -13.984   4.822  0.00  0.00      PROA  
ATOM   1845  C   PHE P 152     -16.912 -11.558  11.133  0.00  0.00      PROA  
ATOM   1846  O   PHE P 152     -16.683 -12.412  12.008  0.00  0.00      PROA  
ATOM   1847  N   THR P 153     -16.087 -10.460  11.121  0.00  0.00      PROA  
ATOM   1848  HN  THR P 153     -15.966  -9.875  10.323  0.00  0.00      PROA  
ATOM   1849  CA  THR P 153     -15.190 -10.183  12.211  0.00  0.00      PROA  
ATOM   1850  HA  THR P 153     -14.487 -11.000  12.148  0.00  0.00      PROA  
ATOM   1851  CB  THR P 153     -14.438  -8.857  12.018  0.00  0.00      PROA  
ATOM   1852  HB  THR P 153     -15.105  -8.069  11.606  0.00  0.00      PROA  
ATOM   1853  OG1 THR P 153     -13.280  -8.995  11.226  0.00  0.00      PROA  
ATOM   1854  HG1 THR P 153     -13.403  -9.505  10.422  0.00  0.00      PROA  
ATOM   1855  CG2 THR P 153     -13.817  -8.382  13.307  0.00  0.00      PROA  
ATOM   1856 HG21 THR P 153     -13.081  -9.101  13.725  0.00  0.00      PROA  
ATOM   1857 HG22 THR P 153     -14.528  -8.043  14.091  0.00  0.00      PROA  
ATOM   1858 HG23 THR P 153     -13.179  -7.484  13.163  0.00  0.00      PROA  
ATOM   1859  C   THR P 153     -15.750 -10.242  13.652  0.00  0.00      PROA  
ATOM   1860  O   THR P 153     -15.094 -10.904  14.433  0.00  0.00      PROA  
ATOM   1861  N   PRO P 154     -16.855  -9.624  14.104  0.00  0.00      PROA  
ATOM   1862  CD  PRO P 154     -17.733  -8.770  13.199  0.00  0.00      PROA  
ATOM   1863  HD1 PRO P 154     -18.636  -9.397  13.038  0.00  0.00      PROA  
ATOM   1864  HD2 PRO P 154     -17.195  -8.519  12.260  0.00  0.00      PROA  
ATOM   1865  CA  PRO P 154     -17.268  -9.536  15.441  0.00  0.00      PROA  
ATOM   1866  HA  PRO P 154     -16.445  -9.396  16.126  0.00  0.00      PROA  
ATOM   1867  CB  PRO P 154     -18.410  -8.484  15.341  0.00  0.00      PROA  
ATOM   1868  HB1 PRO P 154     -18.366  -7.867  16.264  0.00  0.00      PROA  
ATOM   1869  HB2 PRO P 154     -19.384  -9.015  15.286  0.00  0.00      PROA  
ATOM   1870  CG  PRO P 154     -18.031  -7.674  14.111  0.00  0.00      PROA  
ATOM   1871  HG1 PRO P 154     -18.768  -6.885  13.849  0.00  0.00      PROA  
ATOM   1872  HG2 PRO P 154     -17.113  -7.151  14.457  0.00  0.00      PROA  
ATOM   1873  C   PRO P 154     -17.779 -10.909  15.767  0.00  0.00      PROA  
ATOM   1874  O   PRO P 154     -17.718 -11.230  16.947  0.00  0.00      PROA  
ATOM   1875  N   ILE P 155     -18.366 -11.617  14.806  0.00  0.00      PROA  
ATOM   1876  HN  ILE P 155     -18.374 -11.251  13.878  0.00  0.00      PROA  
ATOM   1877  CA  ILE P 155     -18.940 -12.972  14.977  0.00  0.00      PROA  
ATOM   1878  HA  ILE P 155     -19.725 -12.918  15.716  0.00  0.00      PROA  
ATOM   1879  CB  ILE P 155     -19.541 -13.476  13.659  0.00  0.00      PROA  
ATOM   1880  HB  ILE P 155     -18.791 -13.736  12.882  0.00  0.00      PROA  
ATOM   1881  CG2 ILE P 155     -20.318 -14.738  13.901  0.00  0.00      PROA  
ATOM   1882 HG21 ILE P 155     -19.710 -15.644  14.110  0.00  0.00      PROA  
ATOM   1883 HG22 ILE P 155     -20.939 -15.145  13.075  0.00  0.00      PROA  
ATOM   1884 HG23 ILE P 155     -21.142 -14.539  14.620  0.00  0.00      PROA  
ATOM   1885  CG1 ILE P 155     -20.430 -12.335  12.996  0.00  0.00      PROA  
ATOM   1886 HG11 ILE P 155     -20.961 -12.804  12.140  0.00  0.00      PROA  
ATOM   1887 HG12 ILE P 155     -19.847 -11.521  12.514  0.00  0.00      PROA  
ATOM   1888  CD  ILE P 155     -21.575 -11.656  13.827  0.00  0.00      PROA  
ATOM   1889  HD1 ILE P 155     -22.452 -12.336  13.884  0.00  0.00      PROA  
ATOM   1890  HD2 ILE P 155     -21.944 -10.703  13.390  0.00  0.00      PROA  
ATOM   1891  HD3 ILE P 155     -21.309 -11.489  14.893  0.00  0.00      PROA  
ATOM   1892  C   ILE P 155     -17.816 -13.954  15.354  0.00  0.00      PROA  
ATOM   1893  O   ILE P 155     -17.951 -14.812  16.216  0.00  0.00      PROA  
ATOM   1894  N   ALA P 156     -16.638 -13.903  14.640  0.00  0.00      PROA  
ATOM   1895  HN  ALA P 156     -16.393 -13.111  14.086  0.00  0.00      PROA  
ATOM   1896  CA  ALA P 156     -15.533 -14.800  14.784  0.00  0.00      PROA  
ATOM   1897  HA  ALA P 156     -15.996 -15.764  14.932  0.00  0.00      PROA  
ATOM   1898  CB  ALA P 156     -14.581 -14.800  13.535  0.00  0.00      PROA  
ATOM   1899  HB1 ALA P 156     -13.838 -15.620  13.639  0.00  0.00      PROA  
ATOM   1900  HB2 ALA P 156     -14.154 -13.801  13.301  0.00  0.00      PROA  
ATOM   1901  HB3 ALA P 156     -15.301 -14.975  12.707  0.00  0.00      PROA  
ATOM   1902  C   ALA P 156     -14.736 -14.555  16.015  0.00  0.00      PROA  
ATOM   1903  O   ALA P 156     -14.160 -15.490  16.573  0.00  0.00      PROA  
ATOM   1904  N   ALA P 157     -14.726 -13.310  16.590  0.00  0.00      PROA  
ATOM   1905  HN  ALA P 157     -15.218 -12.583  16.117  0.00  0.00      PROA  
ATOM   1906  CA  ALA P 157     -14.098 -12.929  17.807  0.00  0.00      PROA  
ATOM   1907  HA  ALA P 157     -13.073 -13.251  17.693  0.00  0.00      PROA  
ATOM   1908  CB  ALA P 157     -14.194 -11.469  18.107  0.00  0.00      PROA  
ATOM   1909  HB1 ALA P 157     -13.503 -11.067  18.878  0.00  0.00      PROA  
ATOM   1910  HB2 ALA P 157     -15.208 -11.160  18.440  0.00  0.00      PROA  
ATOM   1911  HB3 ALA P 157     -14.144 -10.780  17.237  0.00  0.00      PROA  
ATOM   1912  C   ALA P 157     -14.663 -13.654  18.985  0.00  0.00      PROA  
ATOM   1913  O   ALA P 157     -13.973 -14.036  19.881  0.00  0.00      PROA  
ATOM   1914  N   ASP P 158     -16.009 -13.996  18.975  0.00  0.00      PROA  
ATOM   1915  HN  ASP P 158     -16.634 -13.818  18.218  0.00  0.00      PROA  
ATOM   1916  CA  ASP P 158     -16.651 -14.884  19.972  0.00  0.00      PROA  
ATOM   1917  HA  ASP P 158     -16.306 -14.642  20.967  0.00  0.00      PROA  
ATOM   1918  CB  ASP P 158     -18.191 -14.773  19.828  0.00  0.00      PROA  
ATOM   1919  HB1 ASP P 158     -18.701 -15.559  20.425  0.00  0.00      PROA  
ATOM   1920  HB2 ASP P 158     -18.534 -14.938  18.785  0.00  0.00      PROA  
ATOM   1921  CG  ASP P 158     -18.588 -13.516  20.539  0.00  0.00      PROA  
ATOM   1922  OD1 ASP P 158     -18.194 -13.137  21.676  0.00  0.00      PROA  
ATOM   1923  OD2 ASP P 158     -19.674 -12.994  20.073  0.00  0.00      PROA  
ATOM   1924  C   ASP P 158     -16.144 -16.259  19.968  0.00  0.00      PROA  
ATOM   1925  O   ASP P 158     -16.033 -16.908  20.978  0.00  0.00      PROA  
ATOM   1926  N   LEU P 159     -15.885 -16.780  18.771  0.00  0.00      PROA  
ATOM   1927  HN  LEU P 159     -15.942 -16.180  17.977  0.00  0.00      PROA  
ATOM   1928  CA  LEU P 159     -15.443 -18.123  18.470  0.00  0.00      PROA  
ATOM   1929  HA  LEU P 159     -16.106 -18.704  19.095  0.00  0.00      PROA  
ATOM   1930  CB  LEU P 159     -15.517 -18.497  16.963  0.00  0.00      PROA  
ATOM   1931  HB1 LEU P 159     -15.246 -19.556  16.766  0.00  0.00      PROA  
ATOM   1932  HB2 LEU P 159     -14.773 -17.837  16.467  0.00  0.00      PROA  
ATOM   1933  CG  LEU P 159     -16.720 -18.167  16.157  0.00  0.00      PROA  
ATOM   1934  HG  LEU P 159     -16.826 -17.067  16.044  0.00  0.00      PROA  
ATOM   1935  CD1 LEU P 159     -16.576 -18.778  14.814  0.00  0.00      PROA  
ATOM   1936 HD11 LEU P 159     -15.492 -18.712  14.578  0.00  0.00      PROA  
ATOM   1937 HD12 LEU P 159     -17.246 -18.347  14.040  0.00  0.00      PROA  
ATOM   1938 HD13 LEU P 159     -16.839 -19.852  14.918  0.00  0.00      PROA  
ATOM   1939  CD2 LEU P 159     -18.075 -18.700  16.779  0.00  0.00      PROA  
ATOM   1940 HD21 LEU P 159     -18.264 -18.370  17.823  0.00  0.00      PROA  
ATOM   1941 HD22 LEU P 159     -18.080 -19.808  16.705  0.00  0.00      PROA  
ATOM   1942 HD23 LEU P 159     -18.924 -18.244  16.227  0.00  0.00      PROA  
ATOM   1943  C   LEU P 159     -13.951 -18.183  18.915  0.00  0.00      PROA  
ATOM   1944  O   LEU P 159     -13.576 -19.198  19.483  0.00  0.00      PROA  
ATOM   1945  N   GLY P 160     -13.203 -17.001  18.865  0.00  0.00      PROA  
ATOM   1946  HN  GLY P 160     -13.433 -16.276  18.221  0.00  0.00      PROA  
ATOM   1947  CA  GLY P 160     -11.903 -16.786  19.494  0.00  0.00      PROA  
ATOM   1948  HA1 GLY P 160     -11.496 -17.754  19.744  0.00  0.00      PROA  
ATOM   1949  HA2 GLY P 160     -11.929 -16.213  20.410  0.00  0.00      PROA  
ATOM   1950  C   GLY P 160     -10.883 -16.202  18.506  0.00  0.00      PROA  
ATOM   1951  O   GLY P 160     -11.155 -15.996  17.352  0.00  0.00      PROA  
ATOM   1952  N   VAL P 161      -9.632 -16.165  19.040  0.00  0.00      PROA  
ATOM   1953  HN  VAL P 161      -9.536 -16.254  20.029  0.00  0.00      PROA  
ATOM   1954  CA  VAL P 161      -8.481 -15.665  18.314  0.00  0.00      PROA  
ATOM   1955  HA  VAL P 161      -8.634 -14.707  17.840  0.00  0.00      PROA  
ATOM   1956  CB  VAL P 161      -7.303 -15.518  19.192  0.00  0.00      PROA  
ATOM   1957  HB  VAL P 161      -7.489 -14.757  19.981  0.00  0.00      PROA  
ATOM   1958  CG1 VAL P 161      -7.175 -16.814  20.066  0.00  0.00      PROA  
ATOM   1959 HG11 VAL P 161      -7.073 -17.717  19.427  0.00  0.00      PROA  
ATOM   1960 HG12 VAL P 161      -8.081 -16.954  20.694  0.00  0.00      PROA  
ATOM   1961 HG13 VAL P 161      -6.251 -16.785  20.682  0.00  0.00      PROA  
ATOM   1962  CG2 VAL P 161      -6.019 -15.261  18.375  0.00  0.00      PROA  
ATOM   1963 HG21 VAL P 161      -5.802 -14.243  17.986  0.00  0.00      PROA  
ATOM   1964 HG22 VAL P 161      -5.772 -16.127  17.725  0.00  0.00      PROA  
ATOM   1965 HG23 VAL P 161      -5.214 -15.359  19.135  0.00  0.00      PROA  
ATOM   1966  C   VAL P 161      -8.265 -16.617  17.047  0.00  0.00      PROA  
ATOM   1967  O   VAL P 161      -8.069 -16.153  15.991  0.00  0.00      PROA  
ATOM   1968  N   GLY P 162      -8.302 -17.957  17.130  0.00  0.00      PROA  
ATOM   1969  HN  GLY P 162      -8.535 -18.349  18.017  0.00  0.00      PROA  
ATOM   1970  CA  GLY P 162      -8.100 -18.885  16.080  0.00  0.00      PROA  
ATOM   1971  HA1 GLY P 162      -8.326 -19.854  16.499  0.00  0.00      PROA  
ATOM   1972  HA2 GLY P 162      -7.061 -18.715  15.839  0.00  0.00      PROA  
ATOM   1973  C   GLY P 162      -8.942 -18.789  14.790  0.00  0.00      PROA  
ATOM   1974  O   GLY P 162      -8.455 -18.780  13.677  0.00  0.00      PROA  
ATOM   1975  N   PRO P 163     -10.294 -18.644  14.912  0.00  0.00      PROA  
ATOM   1976  CD  PRO P 163     -11.063 -19.263  16.022  0.00  0.00      PROA  
ATOM   1977  HD1 PRO P 163     -11.366 -18.568  16.835  0.00  0.00      PROA  
ATOM   1978  HD2 PRO P 163     -10.505 -20.025  16.607  0.00  0.00      PROA  
ATOM   1979  CA  PRO P 163     -11.183 -18.414  13.762  0.00  0.00      PROA  
ATOM   1980  HA  PRO P 163     -10.951 -19.201  13.060  0.00  0.00      PROA  
ATOM   1981  CB  PRO P 163     -12.645 -18.636  14.304  0.00  0.00      PROA  
ATOM   1982  HB1 PRO P 163     -13.386 -18.929  13.530  0.00  0.00      PROA  
ATOM   1983  HB2 PRO P 163     -13.074 -17.759  14.833  0.00  0.00      PROA  
ATOM   1984  CG  PRO P 163     -12.329 -19.785  15.310  0.00  0.00      PROA  
ATOM   1985  HG1 PRO P 163     -13.182 -19.802  16.021  0.00  0.00      PROA  
ATOM   1986  HG2 PRO P 163     -12.067 -20.725  14.780  0.00  0.00      PROA  
ATOM   1987  C   PRO P 163     -10.939 -17.085  13.144  0.00  0.00      PROA  
ATOM   1988  O   PRO P 163     -10.978 -16.938  11.882  0.00  0.00      PROA  
ATOM   1989  N   LEU P 164     -10.628 -16.069  14.025  0.00  0.00      PROA  
ATOM   1990  HN  LEU P 164     -10.746 -16.215  15.005  0.00  0.00      PROA  
ATOM   1991  CA  LEU P 164     -10.312 -14.760  13.610  0.00  0.00      PROA  
ATOM   1992  HA  LEU P 164     -11.111 -14.531  12.921  0.00  0.00      PROA  
ATOM   1993  CB  LEU P 164     -10.194 -13.819  14.807  0.00  0.00      PROA  
ATOM   1994  HB1 LEU P 164      -9.464 -14.186  15.560  0.00  0.00      PROA  
ATOM   1995  HB2 LEU P 164     -11.196 -13.946  15.270  0.00  0.00      PROA  
ATOM   1996  CG  LEU P 164     -10.086 -12.290  14.508  0.00  0.00      PROA  
ATOM   1997  HG  LEU P 164      -9.057 -12.115  14.126  0.00  0.00      PROA  
ATOM   1998  CD1 LEU P 164     -11.083 -11.855  13.444  0.00  0.00      PROA  
ATOM   1999 HD11 LEU P 164     -10.716 -12.237  12.467  0.00  0.00      PROA  
ATOM   2000 HD12 LEU P 164     -11.185 -10.748  13.447  0.00  0.00      PROA  
ATOM   2001 HD13 LEU P 164     -12.080 -12.285  13.681  0.00  0.00      PROA  
ATOM   2002  CD2 LEU P 164     -10.294 -11.391  15.724  0.00  0.00      PROA  
ATOM   2003 HD21 LEU P 164     -11.152 -11.664  16.374  0.00  0.00      PROA  
ATOM   2004 HD22 LEU P 164     -10.380 -10.312  15.475  0.00  0.00      PROA  
ATOM   2005 HD23 LEU P 164      -9.420 -11.444  16.408  0.00  0.00      PROA  
ATOM   2006  C   LEU P 164      -9.046 -14.753  12.827  0.00  0.00      PROA  
ATOM   2007  O   LEU P 164      -9.030 -14.141  11.741  0.00  0.00      PROA  
ATOM   2008  N   ILE P 165      -7.925 -15.511  13.248  0.00  0.00      PROA  
ATOM   2009  HN  ILE P 165      -8.139 -16.019  14.079  0.00  0.00      PROA  
ATOM   2010  CA  ILE P 165      -6.682 -15.723  12.488  0.00  0.00      PROA  
ATOM   2011  HA  ILE P 165      -6.170 -14.777  12.393  0.00  0.00      PROA  
ATOM   2012  CB  ILE P 165      -5.703 -16.607  13.269  0.00  0.00      PROA  
ATOM   2013  HB  ILE P 165      -6.406 -17.285  13.799  0.00  0.00      PROA  
ATOM   2014  CG2 ILE P 165      -4.930 -17.628  12.394  0.00  0.00      PROA  
ATOM   2015 HG21 ILE P 165      -5.581 -18.235  11.728  0.00  0.00      PROA  
ATOM   2016 HG22 ILE P 165      -4.292 -18.224  13.081  0.00  0.00      PROA  
ATOM   2017 HG23 ILE P 165      -4.194 -16.995  11.855  0.00  0.00      PROA  
ATOM   2018  CG1 ILE P 165      -4.941 -15.910  14.285  0.00  0.00      PROA  
ATOM   2019 HG11 ILE P 165      -5.599 -15.102  14.669  0.00  0.00      PROA  
ATOM   2020 HG12 ILE P 165      -4.096 -15.392  13.783  0.00  0.00      PROA  
ATOM   2021  CD  ILE P 165      -4.237 -16.838  15.263  0.00  0.00      PROA  
ATOM   2022  HD1 ILE P 165      -3.657 -16.286  16.033  0.00  0.00      PROA  
ATOM   2023  HD2 ILE P 165      -3.431 -17.389  14.732  0.00  0.00      PROA  
ATOM   2024  HD3 ILE P 165      -4.980 -17.455  15.811  0.00  0.00      PROA  
ATOM   2025  C   ILE P 165      -6.964 -16.196  11.062  0.00  0.00      PROA  
ATOM   2026  O   ILE P 165      -6.499 -15.626  10.065  0.00  0.00      PROA  
ATOM   2027  N   VAL P 166      -7.788 -17.206  10.835  0.00  0.00      PROA  
ATOM   2028  HN  VAL P 166      -8.078 -17.750  11.619  0.00  0.00      PROA  
ATOM   2029  CA  VAL P 166      -8.020 -17.745   9.497  0.00  0.00      PROA  
ATOM   2030  HA  VAL P 166      -7.131 -17.827   8.890  0.00  0.00      PROA  
ATOM   2031  CB  VAL P 166      -8.495 -19.182   9.465  0.00  0.00      PROA  
ATOM   2032  HB  VAL P 166      -8.539 -19.574   8.427  0.00  0.00      PROA  
ATOM   2033  CG1 VAL P 166      -7.388 -19.961  10.207  0.00  0.00      PROA  
ATOM   2034 HG11 VAL P 166      -7.406 -19.684  11.282  0.00  0.00      PROA  
ATOM   2035 HG12 VAL P 166      -6.418 -19.581   9.822  0.00  0.00      PROA  
ATOM   2036 HG13 VAL P 166      -7.453 -21.070  10.199  0.00  0.00      PROA  
ATOM   2037  CG2 VAL P 166      -9.878 -19.265  10.156  0.00  0.00      PROA  
ATOM   2038 HG21 VAL P 166     -10.266 -20.306  10.181  0.00  0.00      PROA  
ATOM   2039 HG22 VAL P 166     -10.713 -18.709   9.680  0.00  0.00      PROA  
ATOM   2040 HG23 VAL P 166      -9.869 -19.041  11.244  0.00  0.00      PROA  
ATOM   2041  C   VAL P 166      -8.947 -16.949   8.704  0.00  0.00      PROA  
ATOM   2042  O   VAL P 166      -8.784 -16.843   7.520  0.00  0.00      PROA  
ATOM   2043  N   LEU P 167      -9.871 -16.232   9.335  0.00  0.00      PROA  
ATOM   2044  HN  LEU P 167     -10.080 -16.406  10.294  0.00  0.00      PROA  
ATOM   2045  CA  LEU P 167     -10.727 -15.199   8.673  0.00  0.00      PROA  
ATOM   2046  HA  LEU P 167     -11.231 -15.749   7.892  0.00  0.00      PROA  
ATOM   2047  CB  LEU P 167     -11.793 -14.614   9.632  0.00  0.00      PROA  
ATOM   2048  HB1 LEU P 167     -11.205 -14.149  10.452  0.00  0.00      PROA  
ATOM   2049  HB2 LEU P 167     -12.131 -15.565  10.096  0.00  0.00      PROA  
ATOM   2050  CG  LEU P 167     -12.879 -13.605   9.070  0.00  0.00      PROA  
ATOM   2051  HG  LEU P 167     -12.386 -12.628   8.878  0.00  0.00      PROA  
ATOM   2052  CD1 LEU P 167     -13.432 -14.302   7.777  0.00  0.00      PROA  
ATOM   2053 HD11 LEU P 167     -14.372 -14.023   7.254  0.00  0.00      PROA  
ATOM   2054 HD12 LEU P 167     -13.448 -15.380   8.046  0.00  0.00      PROA  
ATOM   2055 HD13 LEU P 167     -12.665 -14.233   6.977  0.00  0.00      PROA  
ATOM   2056  CD2 LEU P 167     -14.104 -13.387   9.928  0.00  0.00      PROA  
ATOM   2057 HD21 LEU P 167     -13.841 -13.010  10.940  0.00  0.00      PROA  
ATOM   2058 HD22 LEU P 167     -14.825 -14.207  10.133  0.00  0.00      PROA  
ATOM   2059 HD23 LEU P 167     -14.687 -12.587   9.425  0.00  0.00      PROA  
ATOM   2060  C   LEU P 167      -9.947 -14.067   7.973  0.00  0.00      PROA  
ATOM   2061  O   LEU P 167     -10.196 -13.701   6.844  0.00  0.00      PROA  
ATOM   2062  N   LYS P 168      -8.850 -13.565   8.673  0.00  0.00      PROA  
ATOM   2063  HN  LYS P 168      -8.607 -13.940   9.565  0.00  0.00      PROA  
ATOM   2064  CA  LYS P 168      -7.984 -12.498   8.106  0.00  0.00      PROA  
ATOM   2065  HA  LYS P 168      -8.531 -11.774   7.521  0.00  0.00      PROA  
ATOM   2066  CB  LYS P 168      -7.258 -11.633   9.172  0.00  0.00      PROA  
ATOM   2067  HB1 LYS P 168      -6.780 -10.783   8.640  0.00  0.00      PROA  
ATOM   2068  HB2 LYS P 168      -6.602 -12.352   9.709  0.00  0.00      PROA  
ATOM   2069  CG  LYS P 168      -8.192 -10.988  10.244  0.00  0.00      PROA  
ATOM   2070  HG1 LYS P 168      -7.431 -10.542  10.919  0.00  0.00      PROA  
ATOM   2071  HG2 LYS P 168      -8.661 -11.774  10.873  0.00  0.00      PROA  
ATOM   2072  CD  LYS P 168      -9.235  -9.990   9.835  0.00  0.00      PROA  
ATOM   2073  HD1 LYS P 168      -9.662  -9.556  10.765  0.00  0.00      PROA  
ATOM   2074  HD2 LYS P 168     -10.021 -10.546   9.280  0.00  0.00      PROA  
ATOM   2075  CE  LYS P 168      -8.607  -8.796   8.992  0.00  0.00      PROA  
ATOM   2076  HE1 LYS P 168      -7.962  -9.160   8.165  0.00  0.00      PROA  
ATOM   2077  HE2 LYS P 168      -8.018  -8.136   9.665  0.00  0.00      PROA  
ATOM   2078  NZ  LYS P 168      -9.616  -8.062   8.240  0.00  0.00      PROA  
ATOM   2079  HZ1 LYS P 168     -10.400  -8.715   8.037  0.00  0.00      PROA  
ATOM   2080  HZ2 LYS P 168      -9.342  -7.638   7.330  0.00  0.00      PROA  
ATOM   2081  HZ3 LYS P 168     -10.003  -7.321   8.858  0.00  0.00      PROA  
ATOM   2082  C   LYS P 168      -6.921 -13.023   7.101  0.00  0.00      PROA  
ATOM   2083  O   LYS P 168      -6.577 -12.432   6.089  0.00  0.00      PROA  
ATOM   2084  N   ALA P 169      -6.514 -14.283   7.196  0.00  0.00      PROA  
ATOM   2085  HN  ALA P 169      -6.529 -14.794   8.052  0.00  0.00      PROA  
ATOM   2086  CA  ALA P 169      -5.733 -14.927   6.138  0.00  0.00      PROA  
ATOM   2087  HA  ALA P 169      -4.874 -14.328   5.872  0.00  0.00      PROA  
ATOM   2088  CB  ALA P 169      -5.208 -16.261   6.710  0.00  0.00      PROA  
ATOM   2089  HB1 ALA P 169      -6.024 -16.998   6.868  0.00  0.00      PROA  
ATOM   2090  HB2 ALA P 169      -4.585 -16.137   7.621  0.00  0.00      PROA  
ATOM   2091  HB3 ALA P 169      -4.461 -16.476   5.916  0.00  0.00      PROA  
ATOM   2092  C   ALA P 169      -6.635 -15.191   4.977  0.00  0.00      PROA  
ATOM   2093  O   ALA P 169      -6.196 -15.035   3.836  0.00  0.00      PROA  
ATOM   2094  N   LEU P 170      -7.926 -15.519   5.218  0.00  0.00      PROA  
ATOM   2095  HN  LEU P 170      -8.249 -15.783   6.123  0.00  0.00      PROA  
ATOM   2096  CA  LEU P 170      -8.924 -15.657   4.160  0.00  0.00      PROA  
ATOM   2097  HA  LEU P 170      -8.493 -16.316   3.422  0.00  0.00      PROA  
ATOM   2098  CB  LEU P 170     -10.240 -16.287   4.694  0.00  0.00      PROA  
ATOM   2099  HB1 LEU P 170     -10.689 -15.628   5.468  0.00  0.00      PROA  
ATOM   2100  HB2 LEU P 170      -9.929 -17.235   5.183  0.00  0.00      PROA  
ATOM   2101  CG  LEU P 170     -11.246 -16.814   3.670  0.00  0.00      PROA  
ATOM   2102  HG  LEU P 170     -11.724 -15.941   3.177  0.00  0.00      PROA  
ATOM   2103  CD1 LEU P 170     -10.642 -17.658   2.494  0.00  0.00      PROA  
ATOM   2104 HD11 LEU P 170      -9.948 -16.993   1.938  0.00  0.00      PROA  
ATOM   2105 HD12 LEU P 170     -11.456 -18.000   1.819  0.00  0.00      PROA  
ATOM   2106 HD13 LEU P 170     -10.107 -18.542   2.903  0.00  0.00      PROA  
ATOM   2107  CD2 LEU P 170     -12.338 -17.658   4.317  0.00  0.00      PROA  
ATOM   2108 HD21 LEU P 170     -11.805 -18.481   4.840  0.00  0.00      PROA  
ATOM   2109 HD22 LEU P 170     -12.958 -18.182   3.558  0.00  0.00      PROA  
ATOM   2110 HD23 LEU P 170     -13.027 -17.083   4.971  0.00  0.00      PROA  
ATOM   2111  C   LEU P 170      -9.246 -14.369   3.465  0.00  0.00      PROA  
ATOM   2112  O   LEU P 170      -9.254 -14.408   2.247  0.00  0.00      PROA  
ATOM   2113  N   GLU P 171      -9.328 -13.179   4.188  0.00  0.00      PROA  
ATOM   2114  HN  GLU P 171      -9.428 -13.263   5.176  0.00  0.00      PROA  
ATOM   2115  CA  GLU P 171      -9.466 -11.888   3.550  0.00  0.00      PROA  
ATOM   2116  HA  GLU P 171     -10.264 -11.942   2.824  0.00  0.00      PROA  
ATOM   2117  CB  GLU P 171      -9.720 -10.645   4.456  0.00  0.00      PROA  
ATOM   2118  HB1 GLU P 171      -9.523  -9.696   3.912  0.00  0.00      PROA  
ATOM   2119  HB2 GLU P 171      -9.051 -10.669   5.343  0.00  0.00      PROA  
ATOM   2120  CG  GLU P 171     -11.129 -10.465   5.024  0.00  0.00      PROA  
ATOM   2121  HG1 GLU P 171     -11.383 -11.433   5.507  0.00  0.00      PROA  
ATOM   2122  HG2 GLU P 171     -11.872 -10.256   4.225  0.00  0.00      PROA  
ATOM   2123  CD  GLU P 171     -11.238  -9.390   6.080  0.00  0.00      PROA  
ATOM   2124  OE1 GLU P 171     -11.154  -8.142   5.759  0.00  0.00      PROA  
ATOM   2125  OE2 GLU P 171     -11.514  -9.695   7.264  0.00  0.00      PROA  
ATOM   2126  C   GLU P 171      -8.241 -11.639   2.761  0.00  0.00      PROA  
ATOM   2127  O   GLU P 171      -8.316 -11.305   1.597  0.00  0.00      PROA  
ATOM   2128  N   GLY P 172      -7.021 -11.893   3.301  0.00  0.00      PROA  
ATOM   2129  HN  GLY P 172      -7.015 -12.116   4.273  0.00  0.00      PROA  
ATOM   2130  CA  GLY P 172      -5.761 -11.743   2.500  0.00  0.00      PROA  
ATOM   2131  HA1 GLY P 172      -5.010 -12.237   3.099  0.00  0.00      PROA  
ATOM   2132  HA2 GLY P 172      -5.554 -10.695   2.341  0.00  0.00      PROA  
ATOM   2133  C   GLY P 172      -5.740 -12.400   1.197  0.00  0.00      PROA  
ATOM   2134  O   GLY P 172      -5.266 -11.792   0.251  0.00  0.00      PROA  
ATOM   2135  N   LEU P 173      -6.003 -13.695   1.084  0.00  0.00      PROA  
ATOM   2136  HN  LEU P 173      -6.401 -14.208   1.840  0.00  0.00      PROA  
ATOM   2137  CA  LEU P 173      -5.922 -14.384  -0.212  0.00  0.00      PROA  
ATOM   2138  HA  LEU P 173      -4.885 -14.433  -0.511  0.00  0.00      PROA  
ATOM   2139  CB  LEU P 173      -6.545 -15.812  -0.033  0.00  0.00      PROA  
ATOM   2140  HB1 LEU P 173      -6.602 -16.255  -1.050  0.00  0.00      PROA  
ATOM   2141  HB2 LEU P 173      -7.601 -15.768   0.311  0.00  0.00      PROA  
ATOM   2142  CG  LEU P 173      -5.609 -16.750   0.772  0.00  0.00      PROA  
ATOM   2143  HG  LEU P 173      -5.087 -16.212   1.593  0.00  0.00      PROA  
ATOM   2144  CD1 LEU P 173      -6.340 -17.934   1.495  0.00  0.00      PROA  
ATOM   2145 HD11 LEU P 173      -5.600 -18.478   2.120  0.00  0.00      PROA  
ATOM   2146 HD12 LEU P 173      -6.765 -18.579   0.696  0.00  0.00      PROA  
ATOM   2147 HD13 LEU P 173      -7.125 -17.471   2.130  0.00  0.00      PROA  
ATOM   2148  CD2 LEU P 173      -4.485 -17.405  -0.038  0.00  0.00      PROA  
ATOM   2149 HD21 LEU P 173      -3.905 -16.564  -0.474  0.00  0.00      PROA  
ATOM   2150 HD22 LEU P 173      -4.939 -17.978  -0.875  0.00  0.00      PROA  
ATOM   2151 HD23 LEU P 173      -3.919 -18.081   0.638  0.00  0.00      PROA  
ATOM   2152  C   LEU P 173      -6.748 -13.588  -1.268  0.00  0.00      PROA  
ATOM   2153  O   LEU P 173      -6.360 -13.399  -2.400  0.00  0.00      PROA  
ATOM   2154  N   GLY P 174      -7.938 -13.050  -0.872  0.00  0.00      PROA  
ATOM   2155  HN  GLY P 174      -8.173 -13.175   0.088  0.00  0.00      PROA  
ATOM   2156  CA  GLY P 174      -8.850 -12.161  -1.658  0.00  0.00      PROA  
ATOM   2157  HA1 GLY P 174      -9.675 -11.896  -1.014  0.00  0.00      PROA  
ATOM   2158  HA2 GLY P 174      -9.132 -12.678  -2.564  0.00  0.00      PROA  
ATOM   2159  C   GLY P 174      -8.255 -10.874  -1.930  0.00  0.00      PROA  
ATOM   2160  O   GLY P 174      -8.277 -10.330  -3.025  0.00  0.00      PROA  
ATOM   2161  N   GLU P 175      -7.695 -10.207  -0.928  0.00  0.00      PROA  
ATOM   2162  HN  GLU P 175      -7.740 -10.613  -0.018  0.00  0.00      PROA  
ATOM   2163  CA  GLU P 175      -6.833  -9.026  -1.155  0.00  0.00      PROA  
ATOM   2164  HA  GLU P 175      -7.524  -8.359  -1.650  0.00  0.00      PROA  
ATOM   2165  CB  GLU P 175      -6.395  -8.300   0.125  0.00  0.00      PROA  
ATOM   2166  HB1 GLU P 175      -5.463  -7.724  -0.059  0.00  0.00      PROA  
ATOM   2167  HB2 GLU P 175      -6.195  -9.051   0.918  0.00  0.00      PROA  
ATOM   2168  CG  GLU P 175      -7.362  -7.179   0.584  0.00  0.00      PROA  
ATOM   2169  HG1 GLU P 175      -7.840  -7.485   1.539  0.00  0.00      PROA  
ATOM   2170  HG2 GLU P 175      -8.148  -7.050  -0.191  0.00  0.00      PROA  
ATOM   2171  CD  GLU P 175      -6.736  -5.731   0.730  0.00  0.00      PROA  
ATOM   2172  OE1 GLU P 175      -6.597  -5.281   1.901  0.00  0.00      PROA  
ATOM   2173  OE2 GLU P 175      -6.469  -4.940  -0.236  0.00  0.00      PROA  
ATOM   2174  C   GLU P 175      -5.606  -9.131  -2.058  0.00  0.00      PROA  
ATOM   2175  O   GLU P 175      -5.247  -8.208  -2.765  0.00  0.00      PROA  
ATOM   2176  N   GLY P 176      -4.925 -10.286  -2.072  0.00  0.00      PROA  
ATOM   2177  HN  GLY P 176      -5.186 -10.978  -1.403  0.00  0.00      PROA  
ATOM   2178  CA  GLY P 176      -3.691 -10.533  -2.826  0.00  0.00      PROA  
ATOM   2179  HA1 GLY P 176      -3.547 -11.563  -2.537  0.00  0.00      PROA  
ATOM   2180  HA2 GLY P 176      -2.893  -9.870  -2.528  0.00  0.00      PROA  
ATOM   2181  C   GLY P 176      -3.771 -10.324  -4.277  0.00  0.00      PROA  
ATOM   2182  O   GLY P 176      -2.873  -9.724  -4.907  0.00  0.00      PROA  
ATOM   2183  N   VAL P 177      -4.887 -10.749  -4.972  0.00  0.00      PROA  
ATOM   2184  HN  VAL P 177      -5.672 -11.080  -4.453  0.00  0.00      PROA  
ATOM   2185  CA  VAL P 177      -4.964 -10.835  -6.447  0.00  0.00      PROA  
ATOM   2186  HA  VAL P 177      -3.992 -11.170  -6.776  0.00  0.00      PROA  
ATOM   2187  CB  VAL P 177      -6.057 -11.764  -6.947  0.00  0.00      PROA  
ATOM   2188  HB  VAL P 177      -6.096 -11.661  -8.053  0.00  0.00      PROA  
ATOM   2189  CG1 VAL P 177      -5.838 -13.253  -6.488  0.00  0.00      PROA  
ATOM   2190 HG11 VAL P 177      -6.475 -13.879  -7.149  0.00  0.00      PROA  
ATOM   2191 HG12 VAL P 177      -6.022 -13.516  -5.424  0.00  0.00      PROA  
ATOM   2192 HG13 VAL P 177      -4.803 -13.649  -6.570  0.00  0.00      PROA  
ATOM   2193  CG2 VAL P 177      -7.396 -11.208  -6.414  0.00  0.00      PROA  
ATOM   2194 HG21 VAL P 177      -7.376 -11.216  -5.304  0.00  0.00      PROA  
ATOM   2195 HG22 VAL P 177      -8.297 -11.811  -6.657  0.00  0.00      PROA  
ATOM   2196 HG23 VAL P 177      -7.531 -10.152  -6.734  0.00  0.00      PROA  
ATOM   2197  C   VAL P 177      -5.225  -9.442  -7.063  0.00  0.00      PROA  
ATOM   2198  O   VAL P 177      -5.018  -9.204  -8.204  0.00  0.00      PROA  
ATOM   2199  N   THR P 178      -5.605  -8.431  -6.255  0.00  0.00      PROA  
ATOM   2200  HN  THR P 178      -5.563  -8.639  -5.280  0.00  0.00      PROA  
ATOM   2201  CA  THR P 178      -6.105  -7.116  -6.680  0.00  0.00      PROA  
ATOM   2202  HA  THR P 178      -6.807  -7.403  -7.449  0.00  0.00      PROA  
ATOM   2203  CB  THR P 178      -6.886  -6.273  -5.711  0.00  0.00      PROA  
ATOM   2204  HB  THR P 178      -7.098  -5.233  -6.038  0.00  0.00      PROA  
ATOM   2205  OG1 THR P 178      -6.051  -6.160  -4.598  0.00  0.00      PROA  
ATOM   2206  HG1 THR P 178      -6.676  -5.966  -3.896  0.00  0.00      PROA  
ATOM   2207  CG2 THR P 178      -8.173  -7.003  -5.199  0.00  0.00      PROA  
ATOM   2208 HG21 THR P 178      -8.875  -7.196  -6.038  0.00  0.00      PROA  
ATOM   2209 HG22 THR P 178      -8.698  -6.550  -4.331  0.00  0.00      PROA  
ATOM   2210 HG23 THR P 178      -7.890  -8.063  -5.022  0.00  0.00      PROA  
ATOM   2211  C   THR P 178      -5.080  -6.211  -7.345  0.00  0.00      PROA  
ATOM   2212  O   THR P 178      -5.240  -5.726  -8.511  0.00  0.00      PROA  
ATOM   2213  N   PHE P 179      -3.912  -5.992  -6.706  0.00  0.00      PROA  
ATOM   2214  HN  PHE P 179      -3.850  -6.217  -5.736  0.00  0.00      PROA  
ATOM   2215  CA  PHE P 179      -2.741  -5.351  -7.479  0.00  0.00      PROA  
ATOM   2216  HA  PHE P 179      -3.037  -4.389  -7.871  0.00  0.00      PROA  
ATOM   2217  CB  PHE P 179      -1.561  -4.915  -6.512  0.00  0.00      PROA  
ATOM   2218  HB1 PHE P 179      -0.575  -5.188  -6.946  0.00  0.00      PROA  
ATOM   2219  HB2 PHE P 179      -1.607  -5.563  -5.611  0.00  0.00      PROA  
ATOM   2220  CG  PHE P 179      -1.619  -3.558  -5.941  0.00  0.00      PROA  
ATOM   2221  CD1 PHE P 179      -0.429  -2.889  -5.787  0.00  0.00      PROA  
ATOM   2222  HD1 PHE P 179       0.443  -3.351  -6.226  0.00  0.00      PROA  
ATOM   2223  CE1 PHE P 179      -0.375  -1.766  -4.967  0.00  0.00      PROA  
ATOM   2224  HE1 PHE P 179       0.557  -1.231  -4.859  0.00  0.00      PROA  
ATOM   2225  CZ  PHE P 179      -1.535  -1.150  -4.429  0.00  0.00      PROA  
ATOM   2226  HZ  PHE P 179      -1.543  -0.359  -3.694  0.00  0.00      PROA  
ATOM   2227  CD2 PHE P 179      -2.876  -3.025  -5.369  0.00  0.00      PROA  
ATOM   2228  HD2 PHE P 179      -3.788  -3.584  -5.516  0.00  0.00      PROA  
ATOM   2229  CE2 PHE P 179      -2.806  -1.817  -4.640  0.00  0.00      PROA  
ATOM   2230  HE2 PHE P 179      -3.700  -1.467  -4.145  0.00  0.00      PROA  
ATOM   2231  C   PHE P 179      -2.214  -6.004  -8.732  0.00  0.00      PROA  
ATOM   2232  O   PHE P 179      -2.022  -5.227  -9.704  0.00  0.00      PROA  
ATOM   2233  N   PRO P 180      -1.996  -7.374  -8.883  0.00  0.00      PROA  
ATOM   2234  CD  PRO P 180      -1.663  -8.170  -7.759  0.00  0.00      PROA  
ATOM   2235  HD1 PRO P 180      -2.599  -8.493  -7.257  0.00  0.00      PROA  
ATOM   2236  HD2 PRO P 180      -1.164  -7.577  -6.963  0.00  0.00      PROA  
ATOM   2237  CA  PRO P 180      -1.527  -7.996 -10.122  0.00  0.00      PROA  
ATOM   2238  HA  PRO P 180      -0.679  -7.407 -10.440  0.00  0.00      PROA  
ATOM   2239  CB  PRO P 180      -1.340  -9.457  -9.707  0.00  0.00      PROA  
ATOM   2240  HB1 PRO P 180      -0.512  -9.821 -10.353  0.00  0.00      PROA  
ATOM   2241  HB2 PRO P 180      -2.314  -9.990  -9.678  0.00  0.00      PROA  
ATOM   2242  CG  PRO P 180      -0.777  -9.287  -8.337  0.00  0.00      PROA  
ATOM   2243  HG1 PRO P 180      -0.933 -10.160  -7.669  0.00  0.00      PROA  
ATOM   2244  HG2 PRO P 180       0.296  -9.000  -8.351  0.00  0.00      PROA  
ATOM   2245  C   PRO P 180      -2.635  -7.926 -11.212  0.00  0.00      PROA  
ATOM   2246  O   PRO P 180      -2.395  -7.682 -12.407  0.00  0.00      PROA  
ATOM   2247  N   ALA P 181      -3.906  -8.058 -10.748  0.00  0.00      PROA  
ATOM   2248  HN  ALA P 181      -4.034  -8.295  -9.788  0.00  0.00      PROA  
ATOM   2249  CA  ALA P 181      -5.099  -7.944 -11.634  0.00  0.00      PROA  
ATOM   2250  HA  ALA P 181      -4.937  -8.575 -12.495  0.00  0.00      PROA  
ATOM   2251  CB  ALA P 181      -6.369  -8.485 -10.909  0.00  0.00      PROA  
ATOM   2252  HB1 ALA P 181      -6.438  -8.093  -9.872  0.00  0.00      PROA  
ATOM   2253  HB2 ALA P 181      -6.437  -9.593 -10.949  0.00  0.00      PROA  
ATOM   2254  HB3 ALA P 181      -7.161  -8.074 -11.571  0.00  0.00      PROA  
ATOM   2255  C   ALA P 181      -5.318  -6.576 -12.129  0.00  0.00      PROA  
ATOM   2256  O   ALA P 181      -5.629  -6.388 -13.278  0.00  0.00      PROA  
ATOM   2257  N   MET P 182      -5.078  -5.499 -11.314  0.00  0.00      PROA  
ATOM   2258  HN  MET P 182      -4.955  -5.488 -10.324  0.00  0.00      PROA  
ATOM   2259  CA  MET P 182      -4.977  -4.095 -11.803  0.00  0.00      PROA  
ATOM   2260  HA  MET P 182      -5.835  -3.838 -12.407  0.00  0.00      PROA  
ATOM   2261  CB  MET P 182      -4.711  -3.103 -10.630  0.00  0.00      PROA  
ATOM   2262  HB1 MET P 182      -3.663  -2.968 -10.288  0.00  0.00      PROA  
ATOM   2263  HB2 MET P 182      -5.276  -3.670  -9.860  0.00  0.00      PROA  
ATOM   2264  CG  MET P 182      -5.339  -1.784 -10.915  0.00  0.00      PROA  
ATOM   2265  HG1 MET P 182      -5.056  -1.506 -11.953  0.00  0.00      PROA  
ATOM   2266  HG2 MET P 182      -4.866  -1.006 -10.279  0.00  0.00      PROA  
ATOM   2267  SD  MET P 182      -7.133  -1.749 -10.563  0.00  0.00      PROA  
ATOM   2268  CE  MET P 182      -7.813  -1.807 -12.266  0.00  0.00      PROA  
ATOM   2269  HE1 MET P 182      -8.924  -1.816 -12.294  0.00  0.00      PROA  
ATOM   2270  HE2 MET P 182      -7.367  -2.620 -12.879  0.00  0.00      PROA  
ATOM   2271  HE3 MET P 182      -7.360  -0.907 -12.734  0.00  0.00      PROA  
ATOM   2272  C   MET P 182      -3.853  -3.815 -12.838  0.00  0.00      PROA  
ATOM   2273  O   MET P 182      -4.121  -3.208 -13.877  0.00  0.00      PROA  
ATOM   2274  N   HSD P 183      -2.617  -4.398 -12.736  0.00  0.00      PROA  
ATOM   2275  HN  HSD P 183      -2.471  -5.070 -12.015  0.00  0.00      PROA  
ATOM   2276  CA  HSD P 183      -1.750  -4.464 -13.885  0.00  0.00      PROA  
ATOM   2277  HA  HSD P 183      -1.574  -3.474 -14.278  0.00  0.00      PROA  
ATOM   2278  CB  HSD P 183      -0.383  -4.997 -13.504  0.00  0.00      PROA  
ATOM   2279  HB1 HSD P 183       0.136  -5.134 -14.477  0.00  0.00      PROA  
ATOM   2280  HB2 HSD P 183      -0.464  -5.986 -13.004  0.00  0.00      PROA  
ATOM   2281  ND1 HSD P 183       1.703  -4.090 -12.343  0.00  0.00      PROA  
ATOM   2282  HD1 HSD P 183       2.302  -4.859 -12.563  0.00  0.00      PROA  
ATOM   2283  CG  HSD P 183       0.375  -4.024 -12.741  0.00  0.00      PROA  
ATOM   2284  CE1 HSD P 183       1.922  -2.968 -11.620  0.00  0.00      PROA  
ATOM   2285  HE1 HSD P 183       2.850  -2.545 -11.237  0.00  0.00      PROA  
ATOM   2286  NE2 HSD P 183       0.872  -2.254 -11.364  0.00  0.00      PROA  
ATOM   2287  CD2 HSD P 183      -0.157  -2.916 -12.020  0.00  0.00      PROA  
ATOM   2288  HD2 HSD P 183      -1.178  -2.560 -11.961  0.00  0.00      PROA  
ATOM   2289  C   HSD P 183      -2.358  -5.195 -15.140  0.00  0.00      PROA  
ATOM   2290  O   HSD P 183      -2.270  -4.811 -16.313  0.00  0.00      PROA  
ATOM   2291  N   ALA P 184      -3.034  -6.322 -14.955  0.00  0.00      PROA  
ATOM   2292  HN  ALA P 184      -3.012  -6.728 -14.045  0.00  0.00      PROA  
ATOM   2293  CA  ALA P 184      -3.683  -7.014 -16.005  0.00  0.00      PROA  
ATOM   2294  HA  ALA P 184      -3.061  -7.080 -16.886  0.00  0.00      PROA  
ATOM   2295  CB  ALA P 184      -4.105  -8.419 -15.558  0.00  0.00      PROA  
ATOM   2296  HB1 ALA P 184      -3.130  -8.888 -15.305  0.00  0.00      PROA  
ATOM   2297  HB2 ALA P 184      -4.591  -8.879 -16.444  0.00  0.00      PROA  
ATOM   2298  HB3 ALA P 184      -4.867  -8.326 -14.755  0.00  0.00      PROA  
ATOM   2299  C   ALA P 184      -4.880  -6.242 -16.587  0.00  0.00      PROA  
ATOM   2300  O   ALA P 184      -5.342  -6.328 -17.730  0.00  0.00      PROA  
ATOM   2301  N   MET P 185      -5.598  -5.418 -15.810  0.00  0.00      PROA  
ATOM   2302  HN  MET P 185      -5.270  -5.432 -14.868  0.00  0.00      PROA  
ATOM   2303  CA  MET P 185      -6.572  -4.465 -16.367  0.00  0.00      PROA  
ATOM   2304  HA  MET P 185      -7.278  -4.968 -17.012  0.00  0.00      PROA  
ATOM   2305  CB  MET P 185      -7.542  -3.798 -15.370  0.00  0.00      PROA  
ATOM   2306  HB1 MET P 185      -8.049  -2.904 -15.794  0.00  0.00      PROA  
ATOM   2307  HB2 MET P 185      -6.865  -3.392 -14.589  0.00  0.00      PROA  
ATOM   2308  CG  MET P 185      -8.640  -4.696 -14.756  0.00  0.00      PROA  
ATOM   2309  HG1 MET P 185      -8.242  -5.400 -13.994  0.00  0.00      PROA  
ATOM   2310  HG2 MET P 185      -8.882  -5.382 -15.596  0.00  0.00      PROA  
ATOM   2311  SD  MET P 185     -10.234  -3.916 -14.188  0.00  0.00      PROA  
ATOM   2312  CE  MET P 185     -10.798  -4.000 -15.862  0.00  0.00      PROA  
ATOM   2313  HE1 MET P 185     -11.754  -3.437 -15.921  0.00  0.00      PROA  
ATOM   2314  HE2 MET P 185     -10.936  -5.018 -16.284  0.00  0.00      PROA  
ATOM   2315  HE3 MET P 185     -10.099  -3.485 -16.555  0.00  0.00      PROA  
ATOM   2316  C   MET P 185      -6.007  -3.365 -17.246  0.00  0.00      PROA  
ATOM   2317  O   MET P 185      -6.571  -3.199 -18.380  0.00  0.00      PROA  
ATOM   2318  N   TRP P 186      -5.009  -2.603 -16.801  0.00  0.00      PROA  
ATOM   2319  HN  TRP P 186      -4.820  -2.641 -15.823  0.00  0.00      PROA  
ATOM   2320  CA  TRP P 186      -4.454  -1.500 -17.478  0.00  0.00      PROA  
ATOM   2321  HA  TRP P 186      -5.220  -0.899 -17.946  0.00  0.00      PROA  
ATOM   2322  CB  TRP P 186      -3.574  -0.595 -16.620  0.00  0.00      PROA  
ATOM   2323  HB1 TRP P 186      -3.188   0.222 -17.266  0.00  0.00      PROA  
ATOM   2324  HB2 TRP P 186      -2.753  -1.094 -16.062  0.00  0.00      PROA  
ATOM   2325  CG  TRP P 186      -4.529   0.090 -15.634  0.00  0.00      PROA  
ATOM   2326  CD1 TRP P 186      -4.386   0.043 -14.322  0.00  0.00      PROA  
ATOM   2327  HD1 TRP P 186      -3.689  -0.604 -13.811  0.00  0.00      PROA  
ATOM   2328  NE1 TRP P 186      -5.409   0.707 -13.711  0.00  0.00      PROA  
ATOM   2329  HE1 TRP P 186      -5.582   0.947 -12.781  0.00  0.00      PROA  
ATOM   2330  CE2 TRP P 186      -6.144   1.390 -14.639  0.00  0.00      PROA  
ATOM   2331  CD2 TRP P 186      -5.647   1.009 -15.952  0.00  0.00      PROA  
ATOM   2332  CE3 TRP P 186      -6.214   1.654 -17.095  0.00  0.00      PROA  
ATOM   2333  HE3 TRP P 186      -5.811   1.328 -18.042  0.00  0.00      PROA  
ATOM   2334  CZ3 TRP P 186      -7.214   2.658 -16.952  0.00  0.00      PROA  
ATOM   2335  HZ3 TRP P 186      -7.639   3.014 -17.879  0.00  0.00      PROA  
ATOM   2336  CZ2 TRP P 186      -7.324   2.201 -14.512  0.00  0.00      PROA  
ATOM   2337  HZ2 TRP P 186      -7.883   2.364 -13.603  0.00  0.00      PROA  
ATOM   2338  CH2 TRP P 186      -7.801   2.805 -15.694  0.00  0.00      PROA  
ATOM   2339  HH2 TRP P 186      -8.754   3.304 -15.599  0.00  0.00      PROA  
ATOM   2340  C   TRP P 186      -3.737  -1.958 -18.794  0.00  0.00      PROA  
ATOM   2341  O   TRP P 186      -3.620  -1.207 -19.766  0.00  0.00      PROA  
ATOM   2342  N   SER P 187      -3.364  -3.256 -18.863  0.00  0.00      PROA  
ATOM   2343  HN  SER P 187      -3.586  -3.898 -18.134  0.00  0.00      PROA  
ATOM   2344  CA  SER P 187      -2.664  -3.859 -20.036  0.00  0.00      PROA  
ATOM   2345  HA  SER P 187      -1.710  -3.356 -20.094  0.00  0.00      PROA  
ATOM   2346  CB  SER P 187      -2.460  -5.378 -19.945  0.00  0.00      PROA  
ATOM   2347  HB1 SER P 187      -1.982  -5.567 -18.961  0.00  0.00      PROA  
ATOM   2348  HB2 SER P 187      -1.707  -5.709 -20.693  0.00  0.00      PROA  
ATOM   2349  OG  SER P 187      -3.665  -6.075 -20.049  0.00  0.00      PROA  
ATOM   2350  HG1 SER P 187      -4.126  -5.754 -19.271  0.00  0.00      PROA  
ATOM   2351  C   SER P 187      -3.228  -3.573 -21.405  0.00  0.00      PROA  
ATOM   2352  O   SER P 187      -2.485  -3.584 -22.386  0.00  0.00      PROA  
ATOM   2353  N   SER P 188      -4.538  -3.293 -21.568  0.00  0.00      PROA  
ATOM   2354  HN  SER P 188      -5.073  -3.120 -20.745  0.00  0.00      PROA  
ATOM   2355  CA  SER P 188      -5.127  -3.051 -22.882  0.00  0.00      PROA  
ATOM   2356  HA  SER P 188      -4.465  -2.957 -23.730  0.00  0.00      PROA  
ATOM   2357  CB  SER P 188      -6.224  -4.178 -23.229  0.00  0.00      PROA  
ATOM   2358  HB1 SER P 188      -5.677  -5.108 -23.496  0.00  0.00      PROA  
ATOM   2359  HB2 SER P 188      -6.773  -3.889 -24.150  0.00  0.00      PROA  
ATOM   2360  OG  SER P 188      -7.120  -4.507 -22.161  0.00  0.00      PROA  
ATOM   2361  HG1 SER P 188      -6.662  -5.150 -21.615  0.00  0.00      PROA  
ATOM   2362  C   SER P 188      -5.911  -1.736 -22.757  0.00  0.00      PROA  
ATOM   2363  O   SER P 188      -6.651  -1.319 -23.640  0.00  0.00      PROA  
ATOM   2364  N   TRP P 189      -5.766  -1.009 -21.669  0.00  0.00      PROA  
ATOM   2365  HN  TRP P 189      -4.894  -1.197 -21.226  0.00  0.00      PROA  
ATOM   2366  CA  TRP P 189      -6.688   0.030 -21.149  0.00  0.00      PROA  
ATOM   2367  HA  TRP P 189      -7.414   0.300 -21.900  0.00  0.00      PROA  
ATOM   2368  CB  TRP P 189      -7.418  -0.360 -19.832  0.00  0.00      PROA  
ATOM   2369  HB1 TRP P 189      -7.538   0.502 -19.141  0.00  0.00      PROA  
ATOM   2370  HB2 TRP P 189      -6.755  -1.092 -19.322  0.00  0.00      PROA  
ATOM   2371  CG  TRP P 189      -8.807  -0.799 -20.037  0.00  0.00      PROA  
ATOM   2372  CD1 TRP P 189      -9.319  -2.084 -19.983  0.00  0.00      PROA  
ATOM   2373  HD1 TRP P 189      -8.717  -2.980 -19.959  0.00  0.00      PROA  
ATOM   2374  NE1 TRP P 189     -10.712  -2.071 -20.130  0.00  0.00      PROA  
ATOM   2375  HE1 TRP P 189     -11.438  -2.718 -20.043  0.00  0.00      PROA  
ATOM   2376  CE2 TRP P 189     -11.083  -0.788 -20.456  0.00  0.00      PROA  
ATOM   2377  CD2 TRP P 189      -9.932   0.027 -20.402  0.00  0.00      PROA  
ATOM   2378  CE3 TRP P 189     -10.120   1.335 -20.929  0.00  0.00      PROA  
ATOM   2379  HE3 TRP P 189      -9.257   1.973 -21.040  0.00  0.00      PROA  
ATOM   2380  CZ3 TRP P 189     -11.381   1.790 -21.283  0.00  0.00      PROA  
ATOM   2381  HZ3 TRP P 189     -11.430   2.765 -21.746  0.00  0.00      PROA  
ATOM   2382  CZ2 TRP P 189     -12.367  -0.345 -20.712  0.00  0.00      PROA  
ATOM   2383  HZ2 TRP P 189     -13.325  -0.842 -20.669  0.00  0.00      PROA  
ATOM   2384  CH2 TRP P 189     -12.478   0.980 -21.191  0.00  0.00      PROA  
ATOM   2385  HH2 TRP P 189     -13.409   1.405 -21.538  0.00  0.00      PROA  
ATOM   2386  C   TRP P 189      -5.927   1.354 -21.038  0.00  0.00      PROA  
ATOM   2387  O   TRP P 189      -6.483   2.445 -21.175  0.00  0.00      PROA  
ATOM   2388  N   ALA P 190      -4.650   1.380 -20.547  0.00  0.00      PROA  
ATOM   2389  HN  ALA P 190      -4.168   0.517 -20.419  0.00  0.00      PROA  
ATOM   2390  CA  ALA P 190      -3.870   2.569 -20.322  0.00  0.00      PROA  
ATOM   2391  HA  ALA P 190      -4.521   3.414 -20.152  0.00  0.00      PROA  
ATOM   2392  CB  ALA P 190      -3.059   2.369 -19.030  0.00  0.00      PROA  
ATOM   2393  HB1 ALA P 190      -2.553   3.329 -18.792  0.00  0.00      PROA  
ATOM   2394  HB2 ALA P 190      -2.396   1.482 -19.125  0.00  0.00      PROA  
ATOM   2395  HB3 ALA P 190      -3.818   2.247 -18.228  0.00  0.00      PROA  
ATOM   2396  C   ALA P 190      -2.872   2.905 -21.413  0.00  0.00      PROA  
ATOM   2397  O   ALA P 190      -1.841   2.233 -21.426  0.00  0.00      PROA  
ATOM   2398  N   PRO P 191      -3.119   3.929 -22.294  0.00  0.00      PROA  
ATOM   2399  CD  PRO P 191      -4.471   4.492 -22.450  0.00  0.00      PROA  
ATOM   2400  HD1 PRO P 191      -4.606   5.099 -21.529  0.00  0.00      PROA  
ATOM   2401  HD2 PRO P 191      -5.168   3.656 -22.671  0.00  0.00      PROA  
ATOM   2402  CA  PRO P 191      -2.130   4.394 -23.244  0.00  0.00      PROA  
ATOM   2403  HA  PRO P 191      -2.170   3.563 -23.934  0.00  0.00      PROA  
ATOM   2404  CB  PRO P 191      -2.840   5.720 -23.741  0.00  0.00      PROA  
ATOM   2405  HB1 PRO P 191      -2.337   6.048 -24.676  0.00  0.00      PROA  
ATOM   2406  HB2 PRO P 191      -2.744   6.560 -23.021  0.00  0.00      PROA  
ATOM   2407  CG  PRO P 191      -4.318   5.340 -23.755  0.00  0.00      PROA  
ATOM   2408  HG1 PRO P 191      -4.993   6.215 -23.645  0.00  0.00      PROA  
ATOM   2409  HG2 PRO P 191      -4.674   4.769 -24.640  0.00  0.00      PROA  
ATOM   2410  C   PRO P 191      -0.701   4.693 -22.724  0.00  0.00      PROA  
ATOM   2411  O   PRO P 191      -0.602   5.168 -21.616  0.00  0.00      PROA  
ATOM   2412  N   PRO P 192       0.427   4.450 -23.432  0.00  0.00      PROA  
ATOM   2413  CD  PRO P 192       0.327   4.016 -24.819  0.00  0.00      PROA  
ATOM   2414  HD1 PRO P 192      -0.167   4.787 -25.448  0.00  0.00      PROA  
ATOM   2415  HD2 PRO P 192      -0.220   3.062 -24.973  0.00  0.00      PROA  
ATOM   2416  CA  PRO P 192       1.788   4.832 -23.108  0.00  0.00      PROA  
ATOM   2417  HA  PRO P 192       2.191   4.064 -22.465  0.00  0.00      PROA  
ATOM   2418  CB  PRO P 192       2.561   4.688 -24.484  0.00  0.00      PROA  
ATOM   2419  HB1 PRO P 192       3.578   4.272 -24.320  0.00  0.00      PROA  
ATOM   2420  HB2 PRO P 192       2.632   5.682 -24.975  0.00  0.00      PROA  
ATOM   2421  CG  PRO P 192       1.708   3.713 -25.288  0.00  0.00      PROA  
ATOM   2422  HG1 PRO P 192       1.862   3.805 -26.385  0.00  0.00      PROA  
ATOM   2423  HG2 PRO P 192       2.018   2.684 -25.006  0.00  0.00      PROA  
ATOM   2424  C   PRO P 192       2.042   6.139 -22.347  0.00  0.00      PROA  
ATOM   2425  O   PRO P 192       2.708   6.164 -21.342  0.00  0.00      PROA  
ATOM   2426  N   LEU P 193       1.571   7.307 -22.798  0.00  0.00      PROA  
ATOM   2427  HN  LEU P 193       1.009   7.236 -23.619  0.00  0.00      PROA  
ATOM   2428  CA  LEU P 193       1.814   8.614 -22.208  0.00  0.00      PROA  
ATOM   2429  HA  LEU P 193       2.699   8.496 -21.600  0.00  0.00      PROA  
ATOM   2430  CB  LEU P 193       2.048   9.743 -23.239  0.00  0.00      PROA  
ATOM   2431  HB1 LEU P 193       2.120  10.779 -22.845  0.00  0.00      PROA  
ATOM   2432  HB2 LEU P 193       1.204   9.827 -23.956  0.00  0.00      PROA  
ATOM   2433  CG  LEU P 193       3.345   9.572 -24.084  0.00  0.00      PROA  
ATOM   2434  HG  LEU P 193       3.469   8.510 -24.385  0.00  0.00      PROA  
ATOM   2435  CD1 LEU P 193       3.198  10.404 -25.362  0.00  0.00      PROA  
ATOM   2436 HD11 LEU P 193       3.024  11.486 -25.180  0.00  0.00      PROA  
ATOM   2437 HD12 LEU P 193       2.341  10.109 -26.005  0.00  0.00      PROA  
ATOM   2438 HD13 LEU P 193       4.069  10.372 -26.051  0.00  0.00      PROA  
ATOM   2439  CD2 LEU P 193       4.641   9.855 -23.205  0.00  0.00      PROA  
ATOM   2440 HD21 LEU P 193       5.611   9.745 -23.736  0.00  0.00      PROA  
ATOM   2441 HD22 LEU P 193       4.724   9.099 -22.395  0.00  0.00      PROA  
ATOM   2442 HD23 LEU P 193       4.538  10.830 -22.684  0.00  0.00      PROA  
ATOM   2443  C   LEU P 193       0.724   8.913 -21.235  0.00  0.00      PROA  
ATOM   2444  O   LEU P 193       0.530  10.031 -20.786  0.00  0.00      PROA  
ATOM   2445  N   GLU P 194      -0.114   7.929 -20.855  0.00  0.00      PROA  
ATOM   2446  HN  GLU P 194      -0.194   7.050 -21.319  0.00  0.00      PROA  
ATOM   2447  CA  GLU P 194      -1.041   8.132 -19.745  0.00  0.00      PROA  
ATOM   2448  HA  GLU P 194      -0.805   9.080 -19.282  0.00  0.00      PROA  
ATOM   2449  CB  GLU P 194      -2.577   8.224 -20.177  0.00  0.00      PROA  
ATOM   2450  HB1 GLU P 194      -3.211   8.412 -19.283  0.00  0.00      PROA  
ATOM   2451  HB2 GLU P 194      -2.862   7.286 -20.701  0.00  0.00      PROA  
ATOM   2452  CG  GLU P 194      -2.784   9.419 -21.091  0.00  0.00      PROA  
ATOM   2453  HG1 GLU P 194      -1.942   9.493 -21.813  0.00  0.00      PROA  
ATOM   2454  HG2 GLU P 194      -2.822  10.341 -20.472  0.00  0.00      PROA  
ATOM   2455  CD  GLU P 194      -4.179   9.389 -21.834  0.00  0.00      PROA  
ATOM   2456  OE1 GLU P 194      -5.242   9.114 -21.168  0.00  0.00      PROA  
ATOM   2457  OE2 GLU P 194      -4.161   9.760 -23.046  0.00  0.00      PROA  
ATOM   2458  C   GLU P 194      -0.826   7.086 -18.720  0.00  0.00      PROA  
ATOM   2459  O   GLU P 194      -1.663   6.783 -17.883  0.00  0.00      PROA  
ATOM   2460  N   ARG P 195       0.347   6.388 -18.787  0.00  0.00      PROA  
ATOM   2461  HN  ARG P 195       1.073   6.537 -19.453  0.00  0.00      PROA  
ATOM   2462  CA  ARG P 195       0.709   5.229 -17.916  0.00  0.00      PROA  
ATOM   2463  HA  ARG P 195      -0.145   4.567 -17.914  0.00  0.00      PROA  
ATOM   2464  CB  ARG P 195       2.012   4.471 -18.273  0.00  0.00      PROA  
ATOM   2465  HB1 ARG P 195       2.342   3.766 -17.480  0.00  0.00      PROA  
ATOM   2466  HB2 ARG P 195       2.879   5.153 -18.403  0.00  0.00      PROA  
ATOM   2467  CG  ARG P 195       1.773   3.642 -19.533  0.00  0.00      PROA  
ATOM   2468  HG1 ARG P 195       2.671   3.433 -20.152  0.00  0.00      PROA  
ATOM   2469  HG2 ARG P 195       1.188   4.298 -20.214  0.00  0.00      PROA  
ATOM   2470  CD  ARG P 195       0.895   2.418 -19.173  0.00  0.00      PROA  
ATOM   2471  HD1 ARG P 195      -0.149   2.699 -18.916  0.00  0.00      PROA  
ATOM   2472  HD2 ARG P 195       1.288   1.754 -18.373  0.00  0.00      PROA  
ATOM   2473  NE  ARG P 195       0.848   1.503 -20.405  0.00  0.00      PROA  
ATOM   2474  HE  ARG P 195       0.107   1.566 -21.073  0.00  0.00      PROA  
ATOM   2475  CZ  ARG P 195       1.833   0.747 -20.876  0.00  0.00      PROA  
ATOM   2476  NH1 ARG P 195       1.755   0.178 -22.040  0.00  0.00      PROA  
ATOM   2477 HH11 ARG P 195       2.635  -0.103 -22.424  0.00  0.00      PROA  
ATOM   2478 HH12 ARG P 195       0.914   0.127 -22.578  0.00  0.00      PROA  
ATOM   2479  NH2 ARG P 195       2.940   0.568 -20.183  0.00  0.00      PROA  
ATOM   2480 HH21 ARG P 195       3.083   1.097 -19.346  0.00  0.00      PROA  
ATOM   2481 HH22 ARG P 195       3.703   0.070 -20.595  0.00  0.00      PROA  
ATOM   2482  C   ARG P 195       0.864   5.644 -16.452  0.00  0.00      PROA  
ATOM   2483  O   ARG P 195       0.472   4.969 -15.460  0.00  0.00      PROA  
ATOM   2484  N   SER P 196       1.400   6.859 -16.227  0.00  0.00      PROA  
ATOM   2485  HN  SER P 196       1.563   7.458 -17.008  0.00  0.00      PROA  
ATOM   2486  CA  SER P 196       1.696   7.320 -14.830  0.00  0.00      PROA  
ATOM   2487  HA  SER P 196       1.968   6.424 -14.293  0.00  0.00      PROA  
ATOM   2488  CB  SER P 196       2.878   8.389 -14.741  0.00  0.00      PROA  
ATOM   2489  HB1 SER P 196       3.335   8.431 -13.730  0.00  0.00      PROA  
ATOM   2490  HB2 SER P 196       2.494   9.369 -15.097  0.00  0.00      PROA  
ATOM   2491  OG  SER P 196       3.930   8.013 -15.585  0.00  0.00      PROA  
ATOM   2492  HG1 SER P 196       3.686   8.367 -16.443  0.00  0.00      PROA  
ATOM   2493  C   SER P 196       0.407   7.861 -14.267  0.00  0.00      PROA  
ATOM   2494  O   SER P 196       0.042   7.477 -13.170  0.00  0.00      PROA  
ATOM   2495  N   LYS P 197      -0.248   8.795 -15.024  0.00  0.00      PROA  
ATOM   2496  HN  LYS P 197       0.137   9.152 -15.871  0.00  0.00      PROA  
ATOM   2497  CA  LYS P 197      -1.612   9.226 -14.818  0.00  0.00      PROA  
ATOM   2498  HA  LYS P 197      -1.580  10.019 -14.084  0.00  0.00      PROA  
ATOM   2499  CB  LYS P 197      -2.128   9.914 -16.050  0.00  0.00      PROA  
ATOM   2500  HB1 LYS P 197      -3.224  10.085 -15.996  0.00  0.00      PROA  
ATOM   2501  HB2 LYS P 197      -1.907   9.310 -16.955  0.00  0.00      PROA  
ATOM   2502  CG  LYS P 197      -1.342  11.240 -16.252  0.00  0.00      PROA  
ATOM   2503  HG1 LYS P 197      -0.242  11.106 -16.166  0.00  0.00      PROA  
ATOM   2504  HG2 LYS P 197      -1.663  11.889 -15.409  0.00  0.00      PROA  
ATOM   2505  CD  LYS P 197      -1.745  12.026 -17.574  0.00  0.00      PROA  
ATOM   2506  HD1 LYS P 197      -2.826  12.067 -17.828  0.00  0.00      PROA  
ATOM   2507  HD2 LYS P 197      -1.167  11.508 -18.369  0.00  0.00      PROA  
ATOM   2508  CE  LYS P 197      -1.202  13.423 -17.472  0.00  0.00      PROA  
ATOM   2509  HE1 LYS P 197      -0.175  13.396 -17.049  0.00  0.00      PROA  
ATOM   2510  HE2 LYS P 197      -1.791  13.984 -16.715  0.00  0.00      PROA  
ATOM   2511  NZ  LYS P 197      -1.222  14.209 -18.705  0.00  0.00      PROA  
ATOM   2512  HZ1 LYS P 197      -0.823  13.708 -19.524  0.00  0.00      PROA  
ATOM   2513  HZ2 LYS P 197      -0.719  15.118 -18.665  0.00  0.00      PROA  
ATOM   2514  HZ3 LYS P 197      -2.228  14.278 -18.958  0.00  0.00      PROA  
ATOM   2515  C   LYS P 197      -2.619   8.238 -14.333  0.00  0.00      PROA  
ATOM   2516  O   LYS P 197      -3.231   8.302 -13.331  0.00  0.00      PROA  
ATOM   2517  N   LEU P 198      -2.942   7.244 -15.209  0.00  0.00      PROA  
ATOM   2518  HN  LEU P 198      -2.530   7.168 -16.114  0.00  0.00      PROA  
ATOM   2519  CA  LEU P 198      -4.022   6.302 -14.891  0.00  0.00      PROA  
ATOM   2520  HA  LEU P 198      -4.931   6.783 -14.562  0.00  0.00      PROA  
ATOM   2521  CB  LEU P 198      -4.313   5.550 -16.279  0.00  0.00      PROA  
ATOM   2522  HB1 LEU P 198      -4.666   4.511 -16.109  0.00  0.00      PROA  
ATOM   2523  HB2 LEU P 198      -3.382   5.346 -16.849  0.00  0.00      PROA  
ATOM   2524  CG  LEU P 198      -5.239   6.332 -17.305  0.00  0.00      PROA  
ATOM   2525  HG  LEU P 198      -4.882   7.382 -17.379  0.00  0.00      PROA  
ATOM   2526  CD1 LEU P 198      -5.156   5.664 -18.685  0.00  0.00      PROA  
ATOM   2527 HD11 LEU P 198      -5.773   6.264 -19.388  0.00  0.00      PROA  
ATOM   2528 HD12 LEU P 198      -5.628   4.658 -18.722  0.00  0.00      PROA  
ATOM   2529 HD13 LEU P 198      -4.148   5.687 -19.151  0.00  0.00      PROA  
ATOM   2530  CD2 LEU P 198      -6.655   6.404 -16.786  0.00  0.00      PROA  
ATOM   2531 HD21 LEU P 198      -7.155   7.155 -17.435  0.00  0.00      PROA  
ATOM   2532 HD22 LEU P 198      -6.648   6.704 -15.716  0.00  0.00      PROA  
ATOM   2533 HD23 LEU P 198      -7.203   5.447 -16.918  0.00  0.00      PROA  
ATOM   2534  C   LEU P 198      -3.742   5.390 -13.743  0.00  0.00      PROA  
ATOM   2535  O   LEU P 198      -4.541   5.101 -12.866  0.00  0.00      PROA  
ATOM   2536  N   LEU P 199      -2.550   4.707 -13.718  0.00  0.00      PROA  
ATOM   2537  HN  LEU P 199      -1.815   4.720 -14.391  0.00  0.00      PROA  
ATOM   2538  CA  LEU P 199      -2.236   3.866 -12.577  0.00  0.00      PROA  
ATOM   2539  HA  LEU P 199      -3.111   3.264 -12.381  0.00  0.00      PROA  
ATOM   2540  CB  LEU P 199      -1.060   2.945 -12.783  0.00  0.00      PROA  
ATOM   2541  HB1 LEU P 199      -0.679   2.484 -11.847  0.00  0.00      PROA  
ATOM   2542  HB2 LEU P 199      -0.340   3.617 -13.297  0.00  0.00      PROA  
ATOM   2543  CG  LEU P 199      -1.501   1.864 -13.728  0.00  0.00      PROA  
ATOM   2544  HG  LEU P 199      -2.601   1.807 -13.871  0.00  0.00      PROA  
ATOM   2545  CD1 LEU P 199      -0.798   1.986 -15.108  0.00  0.00      PROA  
ATOM   2546 HD11 LEU P 199      -1.103   2.944 -15.582  0.00  0.00      PROA  
ATOM   2547 HD12 LEU P 199      -0.957   1.184 -15.860  0.00  0.00      PROA  
ATOM   2548 HD13 LEU P 199       0.293   2.050 -14.907  0.00  0.00      PROA  
ATOM   2549  CD2 LEU P 199      -0.935   0.519 -13.105  0.00  0.00      PROA  
ATOM   2550 HD21 LEU P 199      -1.488  -0.264 -13.667  0.00  0.00      PROA  
ATOM   2551 HD22 LEU P 199      -1.128   0.415 -12.016  0.00  0.00      PROA  
ATOM   2552 HD23 LEU P 199       0.153   0.342 -13.246  0.00  0.00      PROA  
ATOM   2553  C   LEU P 199      -2.029   4.651 -11.268  0.00  0.00      PROA  
ATOM   2554  O   LEU P 199      -2.376   4.202 -10.154  0.00  0.00      PROA  
ATOM   2555  N   SER P 200      -1.417   5.866 -11.313  0.00  0.00      PROA  
ATOM   2556  HN  SER P 200      -0.930   6.246 -12.096  0.00  0.00      PROA  
ATOM   2557  CA  SER P 200      -1.276   6.578 -10.044  0.00  0.00      PROA  
ATOM   2558  HA  SER P 200      -0.988   5.859  -9.292  0.00  0.00      PROA  
ATOM   2559  CB  SER P 200      -0.276   7.756 -10.308  0.00  0.00      PROA  
ATOM   2560  HB1 SER P 200      -0.750   8.565 -10.904  0.00  0.00      PROA  
ATOM   2561  HB2 SER P 200       0.625   7.351 -10.817  0.00  0.00      PROA  
ATOM   2562  OG  SER P 200       0.072   8.272  -9.028  0.00  0.00      PROA  
ATOM   2563  HG1 SER P 200       0.499   9.095  -9.279  0.00  0.00      PROA  
ATOM   2564  C   SER P 200      -2.610   7.084  -9.601  0.00  0.00      PROA  
ATOM   2565  O   SER P 200      -2.926   6.966  -8.472  0.00  0.00      PROA  
ATOM   2566  N   ILE P 201      -3.502   7.640 -10.438  0.00  0.00      PROA  
ATOM   2567  HN  ILE P 201      -3.317   7.872 -11.390  0.00  0.00      PROA  
ATOM   2568  CA  ILE P 201      -4.903   7.870  -9.991  0.00  0.00      PROA  
ATOM   2569  HA  ILE P 201      -4.963   8.536  -9.143  0.00  0.00      PROA  
ATOM   2570  CB  ILE P 201      -5.715   8.532 -11.117  0.00  0.00      PROA  
ATOM   2571  HB  ILE P 201      -5.417   7.965 -12.025  0.00  0.00      PROA  
ATOM   2572  CG2 ILE P 201      -7.246   8.394 -10.887  0.00  0.00      PROA  
ATOM   2573 HG21 ILE P 201      -7.565   8.909  -9.956  0.00  0.00      PROA  
ATOM   2574 HG22 ILE P 201      -7.634   7.353 -10.913  0.00  0.00      PROA  
ATOM   2575 HG23 ILE P 201      -7.776   8.780 -11.784  0.00  0.00      PROA  
ATOM   2576  CG1 ILE P 201      -5.282   9.996 -11.412  0.00  0.00      PROA  
ATOM   2577 HG11 ILE P 201      -4.171   9.980 -11.378  0.00  0.00      PROA  
ATOM   2578 HG12 ILE P 201      -5.673  10.590 -10.559  0.00  0.00      PROA  
ATOM   2579  CD  ILE P 201      -5.720  10.707 -12.664  0.00  0.00      PROA  
ATOM   2580  HD1 ILE P 201      -5.091  11.593 -12.896  0.00  0.00      PROA  
ATOM   2581  HD2 ILE P 201      -6.705  11.170 -12.439  0.00  0.00      PROA  
ATOM   2582  HD3 ILE P 201      -5.705   9.991 -13.513  0.00  0.00      PROA  
ATOM   2583  C   ILE P 201      -5.587   6.609  -9.420  0.00  0.00      PROA  
ATOM   2584  O   ILE P 201      -6.346   6.844  -8.496  0.00  0.00      PROA  
ATOM   2585  N   SER P 202      -5.420   5.397  -9.945  0.00  0.00      PROA  
ATOM   2586  HN  SER P 202      -5.077   5.185 -10.857  0.00  0.00      PROA  
ATOM   2587  CA  SER P 202      -6.011   4.148  -9.322  0.00  0.00      PROA  
ATOM   2588  HA  SER P 202      -7.076   4.036  -9.180  0.00  0.00      PROA  
ATOM   2589  CB  SER P 202      -5.609   2.960 -10.164  0.00  0.00      PROA  
ATOM   2590  HB1 SER P 202      -6.009   2.069  -9.634  0.00  0.00      PROA  
ATOM   2591  HB2 SER P 202      -4.512   2.851 -10.305  0.00  0.00      PROA  
ATOM   2592  OG  SER P 202      -6.190   2.985 -11.495  0.00  0.00      PROA  
ATOM   2593  HG1 SER P 202      -5.722   3.516 -12.143  0.00  0.00      PROA  
ATOM   2594  C   SER P 202      -5.437   3.908  -7.867  0.00  0.00      PROA  
ATOM   2595  O   SER P 202      -6.135   3.512  -6.940  0.00  0.00      PROA  
ATOM   2596  N   TYR P 203      -4.131   4.057  -7.751  0.00  0.00      PROA  
ATOM   2597  HN  TYR P 203      -3.540   4.292  -8.519  0.00  0.00      PROA  
ATOM   2598  CA  TYR P 203      -3.540   3.752  -6.469  0.00  0.00      PROA  
ATOM   2599  HA  TYR P 203      -3.949   2.943  -5.881  0.00  0.00      PROA  
ATOM   2600  CB  TYR P 203      -2.109   3.296  -6.638  0.00  0.00      PROA  
ATOM   2601  HB1 TYR P 203      -1.667   3.198  -5.623  0.00  0.00      PROA  
ATOM   2602  HB2 TYR P 203      -1.581   4.091  -7.207  0.00  0.00      PROA  
ATOM   2603  CG  TYR P 203      -2.026   1.991  -7.403  0.00  0.00      PROA  
ATOM   2604  CD1 TYR P 203      -2.973   0.952  -7.296  0.00  0.00      PROA  
ATOM   2605  HD1 TYR P 203      -3.834   0.943  -6.644  0.00  0.00      PROA  
ATOM   2606  CE1 TYR P 203      -2.753  -0.260  -8.009  0.00  0.00      PROA  
ATOM   2607  HE1 TYR P 203      -3.375  -1.124  -7.828  0.00  0.00      PROA  
ATOM   2608  CZ  TYR P 203      -1.732  -0.516  -8.903  0.00  0.00      PROA  
ATOM   2609  OH  TYR P 203      -1.471  -1.758  -9.422  0.00  0.00      PROA  
ATOM   2610  HH  TYR P 203      -0.539  -1.898  -9.606  0.00  0.00      PROA  
ATOM   2611  CD2 TYR P 203      -1.023   1.800  -8.351  0.00  0.00      PROA  
ATOM   2612  HD2 TYR P 203      -0.286   2.585  -8.440  0.00  0.00      PROA  
ATOM   2613  CE2 TYR P 203      -0.831   0.581  -9.095  0.00  0.00      PROA  
ATOM   2614  HE2 TYR P 203       0.095   0.441  -9.633  0.00  0.00      PROA  
ATOM   2615  C   TYR P 203      -3.476   4.926  -5.482  0.00  0.00      PROA  
ATOM   2616  O   TYR P 203      -3.372   4.679  -4.252  0.00  0.00      PROA  
ATOM   2617  N   ALA P 204      -3.661   6.203  -5.924  0.00  0.00      PROA  
ATOM   2618  HN  ALA P 204      -3.678   6.325  -6.914  0.00  0.00      PROA  
ATOM   2619  CA  ALA P 204      -3.863   7.251  -4.940  0.00  0.00      PROA  
ATOM   2620  HA  ALA P 204      -3.019   7.182  -4.270  0.00  0.00      PROA  
ATOM   2621  CB  ALA P 204      -3.844   8.624  -5.622  0.00  0.00      PROA  
ATOM   2622  HB1 ALA P 204      -2.952   8.765  -6.270  0.00  0.00      PROA  
ATOM   2623  HB2 ALA P 204      -3.864   9.293  -4.735  0.00  0.00      PROA  
ATOM   2624  HB3 ALA P 204      -4.816   8.754  -6.144  0.00  0.00      PROA  
ATOM   2625  C   ALA P 204      -5.030   7.057  -4.056  0.00  0.00      PROA  
ATOM   2626  O   ALA P 204      -4.990   7.293  -2.838  0.00  0.00      PROA  
ATOM   2627  N   GLY P 205      -6.125   6.478  -4.599  0.00  0.00      PROA  
ATOM   2628  HN  GLY P 205      -6.046   6.391  -5.589  0.00  0.00      PROA  
ATOM   2629  CA  GLY P 205      -7.273   5.995  -3.889  0.00  0.00      PROA  
ATOM   2630  HA1 GLY P 205      -7.800   5.377  -4.600  0.00  0.00      PROA  
ATOM   2631  HA2 GLY P 205      -7.913   6.832  -3.650  0.00  0.00      PROA  
ATOM   2632  C   GLY P 205      -7.052   5.147  -2.589  0.00  0.00      PROA  
ATOM   2633  O   GLY P 205      -7.749   5.369  -1.667  0.00  0.00      PROA  
ATOM   2634  N   ALA P 206      -5.962   4.309  -2.617  0.00  0.00      PROA  
ATOM   2635  HN  ALA P 206      -5.304   4.271  -3.364  0.00  0.00      PROA  
ATOM   2636  CA  ALA P 206      -5.599   3.453  -1.523  0.00  0.00      PROA  
ATOM   2637  HA  ALA P 206      -6.367   2.725  -1.309  0.00  0.00      PROA  
ATOM   2638  CB  ALA P 206      -4.301   2.658  -1.884  0.00  0.00      PROA  
ATOM   2639  HB1 ALA P 206      -3.540   3.382  -2.247  0.00  0.00      PROA  
ATOM   2640  HB2 ALA P 206      -4.545   1.853  -2.609  0.00  0.00      PROA  
ATOM   2641  HB3 ALA P 206      -4.039   2.064  -0.982  0.00  0.00      PROA  
ATOM   2642  C   ALA P 206      -5.207   4.264  -0.273  0.00  0.00      PROA  
ATOM   2643  O   ALA P 206      -5.560   4.090   0.880  0.00  0.00      PROA  
ATOM   2644  N   GLN P 207      -4.402   5.331  -0.563  0.00  0.00      PROA  
ATOM   2645  HN  GLN P 207      -4.270   5.493  -1.538  0.00  0.00      PROA  
ATOM   2646  CA  GLN P 207      -3.909   6.227   0.456  0.00  0.00      PROA  
ATOM   2647  HA  GLN P 207      -3.577   5.655   1.310  0.00  0.00      PROA  
ATOM   2648  CB  GLN P 207      -2.697   7.094  -0.135  0.00  0.00      PROA  
ATOM   2649  HB1 GLN P 207      -2.436   7.892   0.593  0.00  0.00      PROA  
ATOM   2650  HB2 GLN P 207      -2.951   7.607  -1.088  0.00  0.00      PROA  
ATOM   2651  CG  GLN P 207      -1.481   6.362  -0.470  0.00  0.00      PROA  
ATOM   2652  HG1 GLN P 207      -0.709   7.029  -0.909  0.00  0.00      PROA  
ATOM   2653  HG2 GLN P 207      -1.615   5.579  -1.246  0.00  0.00      PROA  
ATOM   2654  CD  GLN P 207      -0.890   5.632   0.724  0.00  0.00      PROA  
ATOM   2655  OE1 GLN P 207      -1.454   4.702   1.312  0.00  0.00      PROA  
ATOM   2656  NE2 GLN P 207       0.356   6.031   0.989  0.00  0.00      PROA  
ATOM   2657 HE21 GLN P 207       0.778   5.700   1.834  0.00  0.00      PROA  
ATOM   2658 HE22 GLN P 207       0.746   6.786   0.463  0.00  0.00      PROA  
ATOM   2659  C   GLN P 207      -4.996   7.105   1.006  0.00  0.00      PROA  
ATOM   2660  O   GLN P 207      -5.201   7.213   2.172  0.00  0.00      PROA  
ATOM   2661  N   LEU P 208      -5.857   7.712   0.158  0.00  0.00      PROA  
ATOM   2662  HN  LEU P 208      -5.851   7.563  -0.828  0.00  0.00      PROA  
ATOM   2663  CA  LEU P 208      -7.004   8.452   0.635  0.00  0.00      PROA  
ATOM   2664  HA  LEU P 208      -6.661   9.181   1.354  0.00  0.00      PROA  
ATOM   2665  CB  LEU P 208      -7.778   9.236  -0.431  0.00  0.00      PROA  
ATOM   2666  HB1 LEU P 208      -8.190   8.516  -1.170  0.00  0.00      PROA  
ATOM   2667  HB2 LEU P 208      -6.994   9.801  -0.978  0.00  0.00      PROA  
ATOM   2668  CG  LEU P 208      -8.870  10.238  -0.070  0.00  0.00      PROA  
ATOM   2669  HG  LEU P 208      -9.525   9.762   0.691  0.00  0.00      PROA  
ATOM   2670  CD1 LEU P 208      -8.260  11.507   0.608  0.00  0.00      PROA  
ATOM   2671 HD11 LEU P 208      -9.067  12.255   0.764  0.00  0.00      PROA  
ATOM   2672 HD12 LEU P 208      -7.402  11.889   0.015  0.00  0.00      PROA  
ATOM   2673 HD13 LEU P 208      -7.849  11.270   1.612  0.00  0.00      PROA  
ATOM   2674  CD2 LEU P 208      -9.723  10.679  -1.209  0.00  0.00      PROA  
ATOM   2675 HD21 LEU P 208      -9.114  11.334  -1.867  0.00  0.00      PROA  
ATOM   2676 HD22 LEU P 208     -10.517  11.406  -0.931  0.00  0.00      PROA  
ATOM   2677 HD23 LEU P 208     -10.180   9.813  -1.734  0.00  0.00      PROA  
ATOM   2678  C   LEU P 208      -8.057   7.595   1.393  0.00  0.00      PROA  
ATOM   2679  O   LEU P 208      -8.737   8.078   2.235  0.00  0.00      PROA  
ATOM   2680  N   GLY P 209      -8.156   6.284   1.100  0.00  0.00      PROA  
ATOM   2681  HN  GLY P 209      -7.824   5.933   0.228  0.00  0.00      PROA  
ATOM   2682  CA  GLY P 209      -8.973   5.323   1.894  0.00  0.00      PROA  
ATOM   2683  HA1 GLY P 209      -9.000   4.323   1.487  0.00  0.00      PROA  
ATOM   2684  HA2 GLY P 209      -9.994   5.614   2.089  0.00  0.00      PROA  
ATOM   2685  C   GLY P 209      -8.436   5.254   3.296  0.00  0.00      PROA  
ATOM   2686  O   GLY P 209      -9.236   5.151   4.245  0.00  0.00      PROA  
ATOM   2687  N   THR P 210      -7.105   5.258   3.410  0.00  0.00      PROA  
ATOM   2688  HN  THR P 210      -6.699   5.431   2.516  0.00  0.00      PROA  
ATOM   2689  CA  THR P 210      -6.525   5.278   4.721  0.00  0.00      PROA  
ATOM   2690  HA  THR P 210      -6.886   4.427   5.278  0.00  0.00      PROA  
ATOM   2691  CB  THR P 210      -4.981   5.133   4.691  0.00  0.00      PROA  
ATOM   2692  HB  THR P 210      -4.456   6.055   4.363  0.00  0.00      PROA  
ATOM   2693  OG1 THR P 210      -4.507   4.226   3.694  0.00  0.00      PROA  
ATOM   2694  HG1 THR P 210      -4.690   4.525   2.800  0.00  0.00      PROA  
ATOM   2695  CG2 THR P 210      -4.412   4.545   5.983  0.00  0.00      PROA  
ATOM   2696 HG21 THR P 210      -4.722   3.493   6.160  0.00  0.00      PROA  
ATOM   2697 HG22 THR P 210      -4.674   5.164   6.868  0.00  0.00      PROA  
ATOM   2698 HG23 THR P 210      -3.305   4.463   6.040  0.00  0.00      PROA  
ATOM   2699  C   THR P 210      -6.820   6.495   5.503  0.00  0.00      PROA  
ATOM   2700  O   THR P 210      -6.954   6.462   6.758  0.00  0.00      PROA  
ATOM   2701  N   VAL P 211      -6.690   7.759   4.880  0.00  0.00      PROA  
ATOM   2702  HN  VAL P 211      -6.431   7.763   3.918  0.00  0.00      PROA  
ATOM   2703  CA  VAL P 211      -6.865   9.021   5.517  0.00  0.00      PROA  
ATOM   2704  HA  VAL P 211      -6.158   9.088   6.330  0.00  0.00      PROA  
ATOM   2705  CB  VAL P 211      -6.698  10.114   4.538  0.00  0.00      PROA  
ATOM   2706  HB  VAL P 211      -7.362   9.846   3.688  0.00  0.00      PROA  
ATOM   2707  CG1 VAL P 211      -7.170  11.527   4.993  0.00  0.00      PROA  
ATOM   2708 HG11 VAL P 211      -6.286  12.017   5.455  0.00  0.00      PROA  
ATOM   2709 HG12 VAL P 211      -8.126  11.510   5.559  0.00  0.00      PROA  
ATOM   2710 HG13 VAL P 211      -7.324  12.082   4.043  0.00  0.00      PROA  
ATOM   2711  CG2 VAL P 211      -5.224  10.162   4.152  0.00  0.00      PROA  
ATOM   2712 HG21 VAL P 211      -4.993  10.961   3.416  0.00  0.00      PROA  
ATOM   2713 HG22 VAL P 211      -4.901   9.189   3.723  0.00  0.00      PROA  
ATOM   2714 HG23 VAL P 211      -4.633  10.397   5.062  0.00  0.00      PROA  
ATOM   2715  C   VAL P 211      -8.203   9.084   6.118  0.00  0.00      PROA  
ATOM   2716  O   VAL P 211      -8.341   9.560   7.201  0.00  0.00      PROA  
ATOM   2717  N   ILE P 212      -9.249   8.702   5.372  0.00  0.00      PROA  
ATOM   2718  HN  ILE P 212      -9.198   8.341   4.444  0.00  0.00      PROA  
ATOM   2719  CA  ILE P 212     -10.584   8.661   5.924  0.00  0.00      PROA  
ATOM   2720  HA  ILE P 212     -10.787   9.634   6.347  0.00  0.00      PROA  
ATOM   2721  CB  ILE P 212     -11.619   8.599   4.781  0.00  0.00      PROA  
ATOM   2722  HB  ILE P 212     -11.341   7.963   3.913  0.00  0.00      PROA  
ATOM   2723  CG2 ILE P 212     -12.900   8.057   5.363  0.00  0.00      PROA  
ATOM   2724 HG21 ILE P 212     -13.152   7.056   5.773  0.00  0.00      PROA  
ATOM   2725 HG22 ILE P 212     -13.799   8.285   4.751  0.00  0.00      PROA  
ATOM   2726 HG23 ILE P 212     -13.073   8.645   6.289  0.00  0.00      PROA  
ATOM   2727  CG1 ILE P 212     -11.909  10.072   4.203  0.00  0.00      PROA  
ATOM   2728 HG11 ILE P 212     -12.409  10.730   4.945  0.00  0.00      PROA  
ATOM   2729 HG12 ILE P 212     -12.731   9.893   3.477  0.00  0.00      PROA  
ATOM   2730  CD  ILE P 212     -10.757  10.751   3.492  0.00  0.00      PROA  
ATOM   2731  HD1 ILE P 212     -10.084  11.181   4.264  0.00  0.00      PROA  
ATOM   2732  HD2 ILE P 212     -11.027  11.639   2.882  0.00  0.00      PROA  
ATOM   2733  HD3 ILE P 212     -10.215  10.000   2.877  0.00  0.00      PROA  
ATOM   2734  C   ILE P 212     -10.789   7.610   7.026  0.00  0.00      PROA  
ATOM   2735  O   ILE P 212     -11.442   7.948   8.004  0.00  0.00      PROA  
ATOM   2736  N   SER P 213     -10.322   6.331   6.824  0.00  0.00      PROA  
ATOM   2737  HN  SER P 213      -9.698   6.014   6.114  0.00  0.00      PROA  
ATOM   2738  CA  SER P 213     -10.713   5.230   7.640  0.00  0.00      PROA  
ATOM   2739  HA  SER P 213     -11.791   5.279   7.678  0.00  0.00      PROA  
ATOM   2740  CB  SER P 213     -10.411   3.899   6.948  0.00  0.00      PROA  
ATOM   2741  HB1 SER P 213      -9.320   3.705   7.020  0.00  0.00      PROA  
ATOM   2742  HB2 SER P 213     -10.723   3.903   5.882  0.00  0.00      PROA  
ATOM   2743  OG  SER P 213     -11.079   2.849   7.699  0.00  0.00      PROA  
ATOM   2744  HG1 SER P 213     -10.880   2.089   7.147  0.00  0.00      PROA  
ATOM   2745  C   SER P 213     -10.238   5.238   9.087  0.00  0.00      PROA  
ATOM   2746  O   SER P 213     -11.027   4.863   9.908  0.00  0.00      PROA  
ATOM   2747  N   LEU P 214      -9.046   5.805   9.295  0.00  0.00      PROA  
ATOM   2748  HN  LEU P 214      -8.414   6.211   8.639  0.00  0.00      PROA  
ATOM   2749  CA  LEU P 214      -8.451   5.818  10.656  0.00  0.00      PROA  
ATOM   2750  HA  LEU P 214      -8.509   4.846  11.123  0.00  0.00      PROA  
ATOM   2751  CB  LEU P 214      -6.952   6.135  10.615  0.00  0.00      PROA  
ATOM   2752  HB1 LEU P 214      -6.631   6.383  11.649  0.00  0.00      PROA  
ATOM   2753  HB2 LEU P 214      -6.722   6.996   9.952  0.00  0.00      PROA  
ATOM   2754  CG  LEU P 214      -6.031   4.984  10.300  0.00  0.00      PROA  
ATOM   2755  HG  LEU P 214      -6.347   4.667   9.283  0.00  0.00      PROA  
ATOM   2756  CD1 LEU P 214      -4.596   5.450  10.209  0.00  0.00      PROA  
ATOM   2757 HD11 LEU P 214      -4.120   5.810  11.146  0.00  0.00      PROA  
ATOM   2758 HD12 LEU P 214      -4.398   6.268   9.484  0.00  0.00      PROA  
ATOM   2759 HD13 LEU P 214      -3.855   4.721   9.817  0.00  0.00      PROA  
ATOM   2760  CD2 LEU P 214      -6.045   3.820  11.354  0.00  0.00      PROA  
ATOM   2761 HD21 LEU P 214      -5.265   3.061  11.130  0.00  0.00      PROA  
ATOM   2762 HD22 LEU P 214      -7.002   3.267  11.245  0.00  0.00      PROA  
ATOM   2763 HD23 LEU P 214      -5.797   4.188  12.372  0.00  0.00      PROA  
ATOM   2764  C   LEU P 214      -9.258   6.736  11.697  0.00  0.00      PROA  
ATOM   2765  O   LEU P 214      -9.588   6.243  12.747  0.00  0.00      PROA  
ATOM   2766  N   PRO P 215      -9.681   8.009  11.419  0.00  0.00      PROA  
ATOM   2767  CD  PRO P 215      -8.983   8.944  10.501  0.00  0.00      PROA  
ATOM   2768  HD1 PRO P 215      -9.491   9.033   9.517  0.00  0.00      PROA  
ATOM   2769  HD2 PRO P 215      -7.933   8.642  10.303  0.00  0.00      PROA  
ATOM   2770  CA  PRO P 215     -10.620   8.787  12.258  0.00  0.00      PROA  
ATOM   2771  HA  PRO P 215     -10.495   8.499  13.291  0.00  0.00      PROA  
ATOM   2772  CB  PRO P 215     -10.402  10.277  12.036  0.00  0.00      PROA  
ATOM   2773  HB1 PRO P 215     -10.314  10.851  12.982  0.00  0.00      PROA  
ATOM   2774  HB2 PRO P 215     -11.169  10.755  11.390  0.00  0.00      PROA  
ATOM   2775  CG  PRO P 215      -9.012  10.286  11.312  0.00  0.00      PROA  
ATOM   2776  HG1 PRO P 215      -8.938  11.212  10.703  0.00  0.00      PROA  
ATOM   2777  HG2 PRO P 215      -8.247  10.331  12.117  0.00  0.00      PROA  
ATOM   2778  C   PRO P 215     -12.124   8.436  12.095  0.00  0.00      PROA  
ATOM   2779  O   PRO P 215     -12.848   8.443  13.064  0.00  0.00      PROA  
ATOM   2780  N   LEU P 216     -12.625   8.117  10.841  0.00  0.00      PROA  
ATOM   2781  HN  LEU P 216     -12.016   8.293  10.071  0.00  0.00      PROA  
ATOM   2782  CA  LEU P 216     -14.056   7.752  10.647  0.00  0.00      PROA  
ATOM   2783  HA  LEU P 216     -14.557   8.606  11.077  0.00  0.00      PROA  
ATOM   2784  CB  LEU P 216     -14.428   7.697   9.174  0.00  0.00      PROA  
ATOM   2785  HB1 LEU P 216     -13.850   6.837   8.773  0.00  0.00      PROA  
ATOM   2786  HB2 LEU P 216     -14.046   8.599   8.650  0.00  0.00      PROA  
ATOM   2787  CG  LEU P 216     -15.969   7.536   8.861  0.00  0.00      PROA  
ATOM   2788  HG  LEU P 216     -16.246   6.496   9.138  0.00  0.00      PROA  
ATOM   2789  CD1 LEU P 216     -16.890   8.621   9.539  0.00  0.00      PROA  
ATOM   2790 HD11 LEU P 216     -17.954   8.361   9.351  0.00  0.00      PROA  
ATOM   2791 HD12 LEU P 216     -16.721   9.610   9.063  0.00  0.00      PROA  
ATOM   2792 HD13 LEU P 216     -16.791   8.605  10.645  0.00  0.00      PROA  
ATOM   2793  CD2 LEU P 216     -16.217   7.581   7.394  0.00  0.00      PROA  
ATOM   2794 HD21 LEU P 216     -17.246   7.280   7.105  0.00  0.00      PROA  
ATOM   2795 HD22 LEU P 216     -15.570   6.794   6.951  0.00  0.00      PROA  
ATOM   2796 HD23 LEU P 216     -15.978   8.568   6.944  0.00  0.00      PROA  
ATOM   2797  C   LEU P 216     -14.360   6.474  11.392  0.00  0.00      PROA  
ATOM   2798  O   LEU P 216     -15.399   6.371  12.086  0.00  0.00      PROA  
ATOM   2799  N   SER P 217     -13.433   5.388  11.406  0.00  0.00      PROA  
ATOM   2800  HN  SER P 217     -12.619   5.544  10.852  0.00  0.00      PROA  
ATOM   2801  CA  SER P 217     -13.491   4.215  12.171  0.00  0.00      PROA  
ATOM   2802  HA  SER P 217     -14.499   3.836  12.091  0.00  0.00      PROA  
ATOM   2803  CB  SER P 217     -12.638   3.081  11.717  0.00  0.00      PROA  
ATOM   2804  HB1 SER P 217     -12.742   2.187  12.367  0.00  0.00      PROA  
ATOM   2805  HB2 SER P 217     -11.607   3.484  11.815  0.00  0.00      PROA  
ATOM   2806  OG  SER P 217     -12.982   2.785  10.336  0.00  0.00      PROA  
ATOM   2807  HG1 SER P 217     -12.191   2.911   9.807  0.00  0.00      PROA  
ATOM   2808  C   SER P 217     -13.477   4.505  13.654  0.00  0.00      PROA  
ATOM   2809  O   SER P 217     -14.398   4.115  14.387  0.00  0.00      PROA  
ATOM   2810  N   GLY P 218     -12.451   5.291  14.113  0.00  0.00      PROA  
ATOM   2811  HN  GLY P 218     -11.757   5.590  13.462  0.00  0.00      PROA  
ATOM   2812  CA  GLY P 218     -12.324   5.746  15.528  0.00  0.00      PROA  
ATOM   2813  HA1 GLY P 218     -11.440   6.364  15.485  0.00  0.00      PROA  
ATOM   2814  HA2 GLY P 218     -12.097   4.892  16.149  0.00  0.00      PROA  
ATOM   2815  C   GLY P 218     -13.525   6.427  16.032  0.00  0.00      PROA  
ATOM   2816  O   GLY P 218     -14.041   6.006  17.076  0.00  0.00      PROA  
ATOM   2817  N   ILE P 219     -14.154   7.308  15.260  0.00  0.00      PROA  
ATOM   2818  HN  ILE P 219     -13.714   7.669  14.441  0.00  0.00      PROA  
ATOM   2819  CA  ILE P 219     -15.435   8.069  15.549  0.00  0.00      PROA  
ATOM   2820  HA  ILE P 219     -15.416   8.446  16.561  0.00  0.00      PROA  
ATOM   2821  CB  ILE P 219     -15.625   9.208  14.554  0.00  0.00      PROA  
ATOM   2822  HB  ILE P 219     -15.405   8.723  13.580  0.00  0.00      PROA  
ATOM   2823  CG2 ILE P 219     -17.068   9.622  14.673  0.00  0.00      PROA  
ATOM   2824 HG21 ILE P 219     -17.787   8.902  14.226  0.00  0.00      PROA  
ATOM   2825 HG22 ILE P 219     -17.279  10.608  14.207  0.00  0.00      PROA  
ATOM   2826 HG23 ILE P 219     -17.307   9.838  15.736  0.00  0.00      PROA  
ATOM   2827  CG1 ILE P 219     -14.722  10.453  14.746  0.00  0.00      PROA  
ATOM   2828 HG11 ILE P 219     -13.692  10.112  14.983  0.00  0.00      PROA  
ATOM   2829 HG12 ILE P 219     -15.144  10.968  15.635  0.00  0.00      PROA  
ATOM   2830  CD  ILE P 219     -14.732  11.383  13.504  0.00  0.00      PROA  
ATOM   2831  HD1 ILE P 219     -15.669  11.975  13.433  0.00  0.00      PROA  
ATOM   2832  HD2 ILE P 219     -14.527  10.798  12.582  0.00  0.00      PROA  
ATOM   2833  HD3 ILE P 219     -13.931  12.146  13.611  0.00  0.00      PROA  
ATOM   2834  C   ILE P 219     -16.605   7.109  15.658  0.00  0.00      PROA  
ATOM   2835  O   ILE P 219     -17.366   7.133  16.620  0.00  0.00      PROA  
ATOM   2836  N   ILE P 220     -16.775   6.183  14.678  0.00  0.00      PROA  
ATOM   2837  HN  ILE P 220     -16.130   6.153  13.919  0.00  0.00      PROA  
ATOM   2838  CA  ILE P 220     -17.927   5.279  14.687  0.00  0.00      PROA  
ATOM   2839  HA  ILE P 220     -18.774   5.906  14.922  0.00  0.00      PROA  
ATOM   2840  CB  ILE P 220     -18.113   4.447  13.389  0.00  0.00      PROA  
ATOM   2841  HB  ILE P 220     -17.122   3.973  13.223  0.00  0.00      PROA  
ATOM   2842  CG2 ILE P 220     -19.121   3.331  13.552  0.00  0.00      PROA  
ATOM   2843 HG21 ILE P 220     -19.358   3.018  12.513  0.00  0.00      PROA  
ATOM   2844 HG22 ILE P 220     -20.106   3.676  13.933  0.00  0.00      PROA  
ATOM   2845 HG23 ILE P 220     -18.671   2.533  14.181  0.00  0.00      PROA  
ATOM   2846  CG1 ILE P 220     -18.469   5.299  12.162  0.00  0.00      PROA  
ATOM   2847 HG11 ILE P 220     -18.049   6.328  12.146  0.00  0.00      PROA  
ATOM   2848 HG12 ILE P 220     -19.580   5.316  12.172  0.00  0.00      PROA  
ATOM   2849  CD  ILE P 220     -18.005   4.763  10.788  0.00  0.00      PROA  
ATOM   2850  HD1 ILE P 220     -18.449   3.750  10.685  0.00  0.00      PROA  
ATOM   2851  HD2 ILE P 220     -16.896   4.717  10.735  0.00  0.00      PROA  
ATOM   2852  HD3 ILE P 220     -18.394   5.310   9.903  0.00  0.00      PROA  
ATOM   2853  C   ILE P 220     -17.897   4.349  15.846  0.00  0.00      PROA  
ATOM   2854  O   ILE P 220     -18.936   4.069  16.432  0.00  0.00      PROA  
ATOM   2855  N   CYS P 221     -16.676   3.838  16.156  0.00  0.00      PROA  
ATOM   2856  HN  CYS P 221     -15.892   3.901  15.544  0.00  0.00      PROA  
ATOM   2857  CA  CYS P 221     -16.427   2.959  17.267  0.00  0.00      PROA  
ATOM   2858  HA  CYS P 221     -17.011   2.065  17.107  0.00  0.00      PROA  
ATOM   2859  CB  CYS P 221     -14.883   2.619  17.389  0.00  0.00      PROA  
ATOM   2860  HB1 CYS P 221     -14.664   2.122  18.358  0.00  0.00      PROA  
ATOM   2861  HB2 CYS P 221     -14.294   3.533  17.160  0.00  0.00      PROA  
ATOM   2862  SG  CYS P 221     -14.251   1.436  16.154  0.00  0.00      PROA  
ATOM   2863  HG1 CYS P 221     -13.659   2.340  15.387  0.00  0.00      PROA  
ATOM   2864  C   CYS P 221     -16.829   3.643  18.571  0.00  0.00      PROA  
ATOM   2865  O   CYS P 221     -17.310   2.916  19.499  0.00  0.00      PROA  
ATOM   2866  N   TYR P 222     -16.629   4.916  18.804  0.00  0.00      PROA  
ATOM   2867  HN  TYR P 222     -16.380   5.541  18.069  0.00  0.00      PROA  
ATOM   2868  CA  TYR P 222     -16.915   5.578  20.036  0.00  0.00      PROA  
ATOM   2869  HA  TYR P 222     -16.679   4.903  20.846  0.00  0.00      PROA  
ATOM   2870  CB  TYR P 222     -15.931   6.802  20.154  0.00  0.00      PROA  
ATOM   2871  HB1 TYR P 222     -15.845   7.187  19.115  0.00  0.00      PROA  
ATOM   2872  HB2 TYR P 222     -14.912   6.440  20.409  0.00  0.00      PROA  
ATOM   2873  CG  TYR P 222     -16.268   7.877  21.132  0.00  0.00      PROA  
ATOM   2874  CD1 TYR P 222     -16.238   7.618  22.574  0.00  0.00      PROA  
ATOM   2875  HD1 TYR P 222     -15.889   6.665  22.943  0.00  0.00      PROA  
ATOM   2876  CE1 TYR P 222     -16.740   8.643  23.434  0.00  0.00      PROA  
ATOM   2877  HE1 TYR P 222     -16.678   8.566  24.509  0.00  0.00      PROA  
ATOM   2878  CZ  TYR P 222     -17.140   9.862  22.889  0.00  0.00      PROA  
ATOM   2879  OH  TYR P 222     -17.721  10.844  23.688  0.00  0.00      PROA  
ATOM   2880  HH  TYR P 222     -18.072  10.407  24.467  0.00  0.00      PROA  
ATOM   2881  CD2 TYR P 222     -16.703   9.124  20.591  0.00  0.00      PROA  
ATOM   2882  HD2 TYR P 222     -16.773   9.209  19.517  0.00  0.00      PROA  
ATOM   2883  CE2 TYR P 222     -17.096  10.093  21.511  0.00  0.00      PROA  
ATOM   2884  HE2 TYR P 222     -17.489  11.044  21.182  0.00  0.00      PROA  
ATOM   2885  C   TYR P 222     -18.375   5.922  20.126  0.00  0.00      PROA  
ATOM   2886  O   TYR P 222     -18.988   5.660  21.169  0.00  0.00      PROA  
ATOM   2887  N   TYR P 223     -18.923   6.412  18.983  0.00  0.00      PROA  
ATOM   2888  HN  TYR P 223     -18.345   6.476  18.173  0.00  0.00      PROA  
ATOM   2889  CA  TYR P 223     -20.270   6.841  18.944  0.00  0.00      PROA  
ATOM   2890  HA  TYR P 223     -20.366   7.496  19.798  0.00  0.00      PROA  
ATOM   2891  CB  TYR P 223     -20.657   7.626  17.644  0.00  0.00      PROA  
ATOM   2892  HB1 TYR P 223     -21.767   7.674  17.618  0.00  0.00      PROA  
ATOM   2893  HB2 TYR P 223     -20.117   7.071  16.847  0.00  0.00      PROA  
ATOM   2894  CG  TYR P 223     -20.228   9.071  17.542  0.00  0.00      PROA  
ATOM   2895  CD1 TYR P 223     -20.227   9.948  18.655  0.00  0.00      PROA  
ATOM   2896  HD1 TYR P 223     -20.474   9.624  19.655  0.00  0.00      PROA  
ATOM   2897  CE1 TYR P 223     -19.863  11.318  18.477  0.00  0.00      PROA  
ATOM   2898  HE1 TYR P 223     -19.718  11.871  19.393  0.00  0.00      PROA  
ATOM   2899  CZ  TYR P 223     -19.691  11.772  17.163  0.00  0.00      PROA  
ATOM   2900  OH  TYR P 223     -19.262  13.075  17.047  0.00  0.00      PROA  
ATOM   2901  HH  TYR P 223     -19.407  13.518  17.886  0.00  0.00      PROA  
ATOM   2902  CD2 TYR P 223     -19.976   9.519  16.283  0.00  0.00      PROA  
ATOM   2903  HD2 TYR P 223     -19.934   8.836  15.446  0.00  0.00      PROA  
ATOM   2904  CE2 TYR P 223     -19.798  10.833  16.047  0.00  0.00      PROA  
ATOM   2905  HE2 TYR P 223     -19.493  11.176  15.069  0.00  0.00      PROA  
ATOM   2906  C   TYR P 223     -21.332   5.726  19.128  0.00  0.00      PROA  
ATOM   2907  O   TYR P 223     -22.279   5.895  19.883  0.00  0.00      PROA  
ATOM   2908  N   MET P 224     -21.177   4.611  18.433  0.00  0.00      PROA  
ATOM   2909  HN  MET P 224     -20.388   4.478  17.838  0.00  0.00      PROA  
ATOM   2910  CA  MET P 224     -22.089   3.433  18.438  0.00  0.00      PROA  
ATOM   2911  HA  MET P 224     -23.025   3.671  18.921  0.00  0.00      PROA  
ATOM   2912  CB  MET P 224     -22.374   3.107  16.941  0.00  0.00      PROA  
ATOM   2913  HB1 MET P 224     -23.103   2.273  17.022  0.00  0.00      PROA  
ATOM   2914  HB2 MET P 224     -21.540   2.746  16.302  0.00  0.00      PROA  
ATOM   2915  CG  MET P 224     -22.951   4.147  15.999  0.00  0.00      PROA  
ATOM   2916  HG1 MET P 224     -23.094   3.768  14.965  0.00  0.00      PROA  
ATOM   2917  HG2 MET P 224     -22.362   5.077  15.850  0.00  0.00      PROA  
ATOM   2918  SD  MET P 224     -24.459   4.752  16.700  0.00  0.00      PROA  
ATOM   2919  CE  MET P 224     -24.935   5.135  15.013  0.00  0.00      PROA  
ATOM   2920  HE1 MET P 224     -24.301   5.857  14.456  0.00  0.00      PROA  
ATOM   2921  HE2 MET P 224     -25.982   5.492  14.906  0.00  0.00      PROA  
ATOM   2922  HE3 MET P 224     -24.840   4.208  14.407  0.00  0.00      PROA  
ATOM   2923  C   MET P 224     -21.324   2.291  19.104  0.00  0.00      PROA  
ATOM   2924  O   MET P 224     -21.320   2.190  20.344  0.00  0.00      PROA  
ATOM   2925  N   ASN P 225     -20.686   1.366  18.332  0.00  0.00      PROA  
ATOM   2926  HN  ASN P 225     -20.651   1.361  17.336  0.00  0.00      PROA  
ATOM   2927  CA  ASN P 225     -19.839   0.324  18.880  0.00  0.00      PROA  
ATOM   2928  HA  ASN P 225     -19.158   0.735  19.610  0.00  0.00      PROA  
ATOM   2929  CB  ASN P 225     -20.742  -0.820  19.468  0.00  0.00      PROA  
ATOM   2930  HB1 ASN P 225     -21.406  -1.214  18.669  0.00  0.00      PROA  
ATOM   2931  HB2 ASN P 225     -21.404  -0.330  20.214  0.00  0.00      PROA  
ATOM   2932  CG  ASN P 225     -19.940  -1.860  20.167  0.00  0.00      PROA  
ATOM   2933  OD1 ASN P 225     -18.835  -1.545  20.620  0.00  0.00      PROA  
ATOM   2934  ND2 ASN P 225     -20.375  -3.113  20.206  0.00  0.00      PROA  
ATOM   2935 HD21 ASN P 225     -19.675  -3.723  20.578  0.00  0.00      PROA  
ATOM   2936 HD22 ASN P 225     -21.291  -3.440  19.976  0.00  0.00      PROA  
ATOM   2937  C   ASN P 225     -18.970  -0.067  17.762  0.00  0.00      PROA  
ATOM   2938  O   ASN P 225     -19.211   0.244  16.630  0.00  0.00      PROA  
ATOM   2939  N   TRP P 226     -17.840  -0.740  18.063  0.00  0.00      PROA  
ATOM   2940  HN  TRP P 226     -17.671  -0.922  19.028  0.00  0.00      PROA  
ATOM   2941  CA  TRP P 226     -16.837  -1.207  17.108  0.00  0.00      PROA  
ATOM   2942  HA  TRP P 226     -16.520  -0.345  16.539  0.00  0.00      PROA  
ATOM   2943  CB  TRP P 226     -15.533  -1.662  17.792  0.00  0.00      PROA  
ATOM   2944  HB1 TRP P 226     -15.028  -0.735  18.138  0.00  0.00      PROA  
ATOM   2945  HB2 TRP P 226     -14.911  -2.195  17.042  0.00  0.00      PROA  
ATOM   2946  CG  TRP P 226     -15.762  -2.505  18.946  0.00  0.00      PROA  
ATOM   2947  CD1 TRP P 226     -15.639  -2.134  20.286  0.00  0.00      PROA  
ATOM   2948  HD1 TRP P 226     -15.222  -1.161  20.500  0.00  0.00      PROA  
ATOM   2949  NE1 TRP P 226     -16.038  -3.052  21.072  0.00  0.00      PROA  
ATOM   2950  HE1 TRP P 226     -15.989  -3.063  22.046  0.00  0.00      PROA  
ATOM   2951  CE2 TRP P 226     -16.347  -4.151  20.336  0.00  0.00      PROA  
ATOM   2952  CD2 TRP P 226     -16.164  -3.860  18.996  0.00  0.00      PROA  
ATOM   2953  CE3 TRP P 226     -16.356  -4.882  18.087  0.00  0.00      PROA  
ATOM   2954  HE3 TRP P 226     -16.111  -4.660  17.059  0.00  0.00      PROA  
ATOM   2955  CZ3 TRP P 226     -16.659  -6.186  18.469  0.00  0.00      PROA  
ATOM   2956  HZ3 TRP P 226     -16.735  -7.039  17.811  0.00  0.00      PROA  
ATOM   2957  CZ2 TRP P 226     -16.716  -5.414  20.799  0.00  0.00      PROA  
ATOM   2958  HZ2 TRP P 226     -16.672  -5.618  21.859  0.00  0.00      PROA  
ATOM   2959  CH2 TRP P 226     -16.841  -6.442  19.841  0.00  0.00      PROA  
ATOM   2960  HH2 TRP P 226     -16.968  -7.460  20.176  0.00  0.00      PROA  
ATOM   2961  C   TRP P 226     -17.260  -2.198  16.056  0.00  0.00      PROA  
ATOM   2962  O   TRP P 226     -16.901  -2.209  14.904  0.00  0.00      PROA  
ATOM   2963  N   THR P 227     -18.285  -3.050  16.302  0.00  0.00      PROA  
ATOM   2964  HN  THR P 227     -18.729  -2.978  17.192  0.00  0.00      PROA  
ATOM   2965  CA  THR P 227     -19.137  -3.754  15.378  0.00  0.00      PROA  
ATOM   2966  HA  THR P 227     -18.617  -4.600  14.955  0.00  0.00      PROA  
ATOM   2967  CB  THR P 227     -20.520  -4.113  16.148  0.00  0.00      PROA  
ATOM   2968  HB  THR P 227     -21.286  -4.463  15.423  0.00  0.00      PROA  
ATOM   2969  OG1 THR P 227     -21.020  -3.065  16.983  0.00  0.00      PROA  
ATOM   2970  HG1 THR P 227     -21.853  -3.341  17.373  0.00  0.00      PROA  
ATOM   2971  CG2 THR P 227     -20.230  -5.380  17.016  0.00  0.00      PROA  
ATOM   2972 HG21 THR P 227     -19.734  -6.218  16.480  0.00  0.00      PROA  
ATOM   2973 HG22 THR P 227     -21.257  -5.574  17.392  0.00  0.00      PROA  
ATOM   2974 HG23 THR P 227     -19.578  -5.105  17.872  0.00  0.00      PROA  
ATOM   2975  C   THR P 227     -19.519  -2.953  14.107  0.00  0.00      PROA  
ATOM   2976  O   THR P 227     -19.264  -3.400  12.991  0.00  0.00      PROA  
ATOM   2977  N   TYR P 228     -20.149  -1.746  14.377  0.00  0.00      PROA  
ATOM   2978  HN  TYR P 228     -20.248  -1.455  15.326  0.00  0.00      PROA  
ATOM   2979  CA  TYR P 228     -20.615  -0.743  13.399  0.00  0.00      PROA  
ATOM   2980  HA  TYR P 228     -21.363  -1.346  12.905  0.00  0.00      PROA  
ATOM   2981  CB  TYR P 228     -21.357   0.506  13.882  0.00  0.00      PROA  
ATOM   2982  HB1 TYR P 228     -21.718   1.094  13.012  0.00  0.00      PROA  
ATOM   2983  HB2 TYR P 228     -20.686   1.117  14.523  0.00  0.00      PROA  
ATOM   2984  CG  TYR P 228     -22.571   0.078  14.654  0.00  0.00      PROA  
ATOM   2985  CD1 TYR P 228     -23.861   0.147  14.033  0.00  0.00      PROA  
ATOM   2986  HD1 TYR P 228     -24.011   0.519  13.031  0.00  0.00      PROA  
ATOM   2987  CE1 TYR P 228     -25.007  -0.109  14.803  0.00  0.00      PROA  
ATOM   2988  HE1 TYR P 228     -26.021  -0.020  14.440  0.00  0.00      PROA  
ATOM   2989  CZ  TYR P 228     -24.859  -0.477  16.155  0.00  0.00      PROA  
ATOM   2990  OH  TYR P 228     -26.048  -0.754  16.925  0.00  0.00      PROA  
ATOM   2991  HH  TYR P 228     -25.822  -1.433  17.564  0.00  0.00      PROA  
ATOM   2992  CD2 TYR P 228     -22.478  -0.337  15.985  0.00  0.00      PROA  
ATOM   2993  HD2 TYR P 228     -21.518  -0.317  16.479  0.00  0.00      PROA  
ATOM   2994  CE2 TYR P 228     -23.623  -0.599  16.746  0.00  0.00      PROA  
ATOM   2995  HE2 TYR P 228     -23.530  -0.785  17.806  0.00  0.00      PROA  
ATOM   2996  C   TYR P 228     -19.694  -0.288  12.223  0.00  0.00      PROA  
ATOM   2997  O   TYR P 228     -20.150  -0.182  11.098  0.00  0.00      PROA  
ATOM   2998  N   VAL P 229     -18.387  -0.241  12.454  0.00  0.00      PROA  
ATOM   2999  HN  VAL P 229     -18.051  -0.395  13.380  0.00  0.00      PROA  
ATOM   3000  CA  VAL P 229     -17.386  -0.020  11.464  0.00  0.00      PROA  
ATOM   3001  HA  VAL P 229     -17.691   0.860  10.916  0.00  0.00      PROA  
ATOM   3002  CB  VAL P 229     -15.965   0.259  11.937  0.00  0.00      PROA  
ATOM   3003  HB  VAL P 229     -15.600  -0.533  12.626  0.00  0.00      PROA  
ATOM   3004  CG1 VAL P 229     -14.929   0.353  10.886  0.00  0.00      PROA  
ATOM   3005 HG11 VAL P 229     -13.927   0.573  11.312  0.00  0.00      PROA  
ATOM   3006 HG12 VAL P 229     -15.229   1.093  10.114  0.00  0.00      PROA  
ATOM   3007 HG13 VAL P 229     -14.794  -0.596  10.324  0.00  0.00      PROA  
ATOM   3008  CG2 VAL P 229     -15.925   1.494  12.826  0.00  0.00      PROA  
ATOM   3009 HG21 VAL P 229     -16.567   1.400  13.728  0.00  0.00      PROA  
ATOM   3010 HG22 VAL P 229     -16.304   2.318  12.185  0.00  0.00      PROA  
ATOM   3011 HG23 VAL P 229     -14.870   1.729  13.080  0.00  0.00      PROA  
ATOM   3012  C   VAL P 229     -17.303  -1.074  10.387  0.00  0.00      PROA  
ATOM   3013  O   VAL P 229     -17.521  -0.728   9.241  0.00  0.00      PROA  
ATOM   3014  N   PHE P 230     -17.281  -2.343  10.888  0.00  0.00      PROA  
ATOM   3015  HN  PHE P 230     -17.338  -2.542  11.863  0.00  0.00      PROA  
ATOM   3016  CA  PHE P 230     -17.160  -3.464  10.057  0.00  0.00      PROA  
ATOM   3017  HA  PHE P 230     -16.344  -3.367   9.356  0.00  0.00      PROA  
ATOM   3018  CB  PHE P 230     -16.731  -4.789  10.787  0.00  0.00      PROA  
ATOM   3019  HB1 PHE P 230     -16.562  -5.624  10.073  0.00  0.00      PROA  
ATOM   3020  HB2 PHE P 230     -17.644  -5.166  11.296  0.00  0.00      PROA  
ATOM   3021  CG  PHE P 230     -15.592  -4.559  11.753  0.00  0.00      PROA  
ATOM   3022  CD1 PHE P 230     -14.356  -4.544  11.210  0.00  0.00      PROA  
ATOM   3023  HD1 PHE P 230     -14.174  -4.458  10.149  0.00  0.00      PROA  
ATOM   3024  CE1 PHE P 230     -13.239  -4.590  12.095  0.00  0.00      PROA  
ATOM   3025  HE1 PHE P 230     -12.249  -4.714  11.681  0.00  0.00      PROA  
ATOM   3026  CZ  PHE P 230     -13.460  -4.735  13.472  0.00  0.00      PROA  
ATOM   3027  HZ  PHE P 230     -12.595  -4.655  14.114  0.00  0.00      PROA  
ATOM   3028  CD2 PHE P 230     -15.812  -4.787  13.117  0.00  0.00      PROA  
ATOM   3029  HD2 PHE P 230     -16.830  -4.939  13.441  0.00  0.00      PROA  
ATOM   3030  CE2 PHE P 230     -14.741  -4.810  14.010  0.00  0.00      PROA  
ATOM   3031  HE2 PHE P 230     -14.865  -4.987  15.068  0.00  0.00      PROA  
ATOM   3032  C   PHE P 230     -18.358  -3.587   9.110  0.00  0.00      PROA  
ATOM   3033  O   PHE P 230     -18.266  -3.937   7.941  0.00  0.00      PROA  
ATOM   3034  N   TYR P 231     -19.559  -3.144   9.640  0.00  0.00      PROA  
ATOM   3035  HN  TYR P 231     -19.665  -2.882  10.596  0.00  0.00      PROA  
ATOM   3036  CA  TYR P 231     -20.830  -3.291   8.944  0.00  0.00      PROA  
ATOM   3037  HA  TYR P 231     -20.805  -4.204   8.368  0.00  0.00      PROA  
ATOM   3038  CB  TYR P 231     -22.031  -3.315   9.949  0.00  0.00      PROA  
ATOM   3039  HB1 TYR P 231     -22.947  -3.418   9.328  0.00  0.00      PROA  
ATOM   3040  HB2 TYR P 231     -22.040  -2.394  10.571  0.00  0.00      PROA  
ATOM   3041  CG  TYR P 231     -21.978  -4.383  10.920  0.00  0.00      PROA  
ATOM   3042  CD1 TYR P 231     -21.422  -5.625  10.711  0.00  0.00      PROA  
ATOM   3043  HD1 TYR P 231     -20.716  -5.720   9.900  0.00  0.00      PROA  
ATOM   3044  CE1 TYR P 231     -21.327  -6.522  11.811  0.00  0.00      PROA  
ATOM   3045  HE1 TYR P 231     -20.916  -7.474  11.510  0.00  0.00      PROA  
ATOM   3046  CZ  TYR P 231     -22.011  -6.406  13.004  0.00  0.00      PROA  
ATOM   3047  OH  TYR P 231     -22.006  -7.367  14.006  0.00  0.00      PROA  
ATOM   3048  HH  TYR P 231     -22.928  -7.352  14.274  0.00  0.00      PROA  
ATOM   3049  CD2 TYR P 231     -22.657  -4.203  12.182  0.00  0.00      PROA  
ATOM   3050  HD2 TYR P 231     -22.935  -3.195  12.454  0.00  0.00      PROA  
ATOM   3051  CE2 TYR P 231     -22.641  -5.188  13.202  0.00  0.00      PROA  
ATOM   3052  HE2 TYR P 231     -23.086  -5.014  14.170  0.00  0.00      PROA  
ATOM   3053  C   TYR P 231     -20.940  -2.184   7.873  0.00  0.00      PROA  
ATOM   3054  O   TYR P 231     -21.408  -2.454   6.819  0.00  0.00      PROA  
ATOM   3055  N   PHE P 232     -20.560  -0.887   8.259  0.00  0.00      PROA  
ATOM   3056  HN  PHE P 232     -20.219  -0.728   9.183  0.00  0.00      PROA  
ATOM   3057  CA  PHE P 232     -20.497   0.268   7.367  0.00  0.00      PROA  
ATOM   3058  HA  PHE P 232     -21.421   0.498   6.859  0.00  0.00      PROA  
ATOM   3059  CB  PHE P 232     -20.016   1.436   8.167  0.00  0.00      PROA  
ATOM   3060  HB1 PHE P 232     -19.014   1.182   8.574  0.00  0.00      PROA  
ATOM   3061  HB2 PHE P 232     -20.669   1.524   9.061  0.00  0.00      PROA  
ATOM   3062  CG  PHE P 232     -19.958   2.786   7.477  0.00  0.00      PROA  
ATOM   3063  CD1 PHE P 232     -21.109   3.519   7.240  0.00  0.00      PROA  
ATOM   3064  HD1 PHE P 232     -22.012   3.017   7.556  0.00  0.00      PROA  
ATOM   3065  CE1 PHE P 232     -21.091   4.822   6.599  0.00  0.00      PROA  
ATOM   3066  HE1 PHE P 232     -21.919   5.500   6.447  0.00  0.00      PROA  
ATOM   3067  CZ  PHE P 232     -19.775   5.360   6.473  0.00  0.00      PROA  
ATOM   3068  HZ  PHE P 232     -19.604   6.384   6.175  0.00  0.00      PROA  
ATOM   3069  CD2 PHE P 232     -18.665   3.309   7.184  0.00  0.00      PROA  
ATOM   3070  HD2 PHE P 232     -17.826   2.708   7.501  0.00  0.00      PROA  
ATOM   3071  CE2 PHE P 232     -18.631   4.630   6.753  0.00  0.00      PROA  
ATOM   3072  HE2 PHE P 232     -17.681   5.130   6.634  0.00  0.00      PROA  
ATOM   3073  C   PHE P 232     -19.556   0.068   6.136  0.00  0.00      PROA  
ATOM   3074  O   PHE P 232     -20.004   0.231   5.018  0.00  0.00      PROA  
ATOM   3075  N   PHE P 233     -18.317  -0.452   6.307  0.00  0.00      PROA  
ATOM   3076  HN  PHE P 233     -17.920  -0.645   7.201  0.00  0.00      PROA  
ATOM   3077  CA  PHE P 233     -17.430  -0.653   5.156  0.00  0.00      PROA  
ATOM   3078  HA  PHE P 233     -17.762   0.089   4.445  0.00  0.00      PROA  
ATOM   3079  CB  PHE P 233     -15.975  -0.523   5.565  0.00  0.00      PROA  
ATOM   3080  HB1 PHE P 233     -15.282  -0.902   4.784  0.00  0.00      PROA  
ATOM   3081  HB2 PHE P 233     -15.784  -1.203   6.423  0.00  0.00      PROA  
ATOM   3082  CG  PHE P 233     -15.544   0.892   5.937  0.00  0.00      PROA  
ATOM   3083  CD1 PHE P 233     -15.308   1.895   4.957  0.00  0.00      PROA  
ATOM   3084  HD1 PHE P 233     -15.486   1.647   3.922  0.00  0.00      PROA  
ATOM   3085  CE1 PHE P 233     -14.869   3.167   5.273  0.00  0.00      PROA  
ATOM   3086  HE1 PHE P 233     -14.506   3.907   4.574  0.00  0.00      PROA  
ATOM   3087  CZ  PHE P 233     -14.566   3.380   6.683  0.00  0.00      PROA  
ATOM   3088  HZ  PHE P 233     -14.110   4.309   6.991  0.00  0.00      PROA  
ATOM   3089  CD2 PHE P 233     -15.362   1.199   7.259  0.00  0.00      PROA  
ATOM   3090  HD2 PHE P 233     -15.596   0.341   7.872  0.00  0.00      PROA  
ATOM   3091  CE2 PHE P 233     -14.862   2.451   7.633  0.00  0.00      PROA  
ATOM   3092  HE2 PHE P 233     -14.782   2.575   8.703  0.00  0.00      PROA  
ATOM   3093  C   PHE P 233     -17.740  -2.007   4.470  0.00  0.00      PROA  
ATOM   3094  O   PHE P 233     -17.664  -2.155   3.252  0.00  0.00      PROA  
ATOM   3095  N   GLY P 234     -18.170  -3.018   5.287  0.00  0.00      PROA  
ATOM   3096  HN  GLY P 234     -18.097  -2.885   6.273  0.00  0.00      PROA  
ATOM   3097  CA  GLY P 234     -18.798  -4.304   4.826  0.00  0.00      PROA  
ATOM   3098  HA1 GLY P 234     -19.097  -4.801   5.737  0.00  0.00      PROA  
ATOM   3099  HA2 GLY P 234     -18.020  -4.876   4.342  0.00  0.00      PROA  
ATOM   3100  C   GLY P 234     -19.866  -4.114   3.795  0.00  0.00      PROA  
ATOM   3101  O   GLY P 234     -19.754  -4.536   2.668  0.00  0.00      PROA  
ATOM   3102  N   THR P 235     -20.941  -3.388   4.179  0.00  0.00      PROA  
ATOM   3103  HN  THR P 235     -20.888  -2.781   4.969  0.00  0.00      PROA  
ATOM   3104  CA  THR P 235     -22.043  -2.984   3.258  0.00  0.00      PROA  
ATOM   3105  HA  THR P 235     -22.425  -3.897   2.825  0.00  0.00      PROA  
ATOM   3106  CB  THR P 235     -23.260  -2.345   3.905  0.00  0.00      PROA  
ATOM   3107  HB  THR P 235     -23.958  -1.927   3.149  0.00  0.00      PROA  
ATOM   3108  OG1 THR P 235     -22.919  -1.333   4.809  0.00  0.00      PROA  
ATOM   3109  HG1 THR P 235     -22.509  -1.742   5.575  0.00  0.00      PROA  
ATOM   3110  CG2 THR P 235     -24.047  -3.409   4.734  0.00  0.00      PROA  
ATOM   3111 HG21 THR P 235     -24.456  -2.867   5.614  0.00  0.00      PROA  
ATOM   3112 HG22 THR P 235     -23.308  -4.146   5.114  0.00  0.00      PROA  
ATOM   3113 HG23 THR P 235     -24.836  -3.839   4.081  0.00  0.00      PROA  
ATOM   3114  C   THR P 235     -21.673  -2.100   2.069  0.00  0.00      PROA  
ATOM   3115  O   THR P 235     -22.099  -2.361   0.968  0.00  0.00      PROA  
ATOM   3116  N   ILE P 236     -20.788  -1.118   2.301  0.00  0.00      PROA  
ATOM   3117  HN  ILE P 236     -20.438  -0.936   3.217  0.00  0.00      PROA  
ATOM   3118  CA  ILE P 236     -20.352  -0.245   1.280  0.00  0.00      PROA  
ATOM   3119  HA  ILE P 236     -21.244  -0.167   0.676  0.00  0.00      PROA  
ATOM   3120  CB  ILE P 236     -19.729   1.041   1.836  0.00  0.00      PROA  
ATOM   3121  HB  ILE P 236     -19.004   0.734   2.620  0.00  0.00      PROA  
ATOM   3122  CG2 ILE P 236     -18.992   1.879   0.770  0.00  0.00      PROA  
ATOM   3123 HG21 ILE P 236     -18.249   1.286   0.193  0.00  0.00      PROA  
ATOM   3124 HG22 ILE P 236     -18.408   2.710   1.221  0.00  0.00      PROA  
ATOM   3125 HG23 ILE P 236     -19.695   2.368   0.063  0.00  0.00      PROA  
ATOM   3126  CG1 ILE P 236     -20.911   1.869   2.477  0.00  0.00      PROA  
ATOM   3127 HG11 ILE P 236     -21.632   1.225   3.025  0.00  0.00      PROA  
ATOM   3128 HG12 ILE P 236     -21.517   2.430   1.735  0.00  0.00      PROA  
ATOM   3129  CD  ILE P 236     -20.452   2.828   3.516  0.00  0.00      PROA  
ATOM   3130  HD1 ILE P 236     -20.143   2.281   4.432  0.00  0.00      PROA  
ATOM   3131  HD2 ILE P 236     -21.191   3.638   3.694  0.00  0.00      PROA  
ATOM   3132  HD3 ILE P 236     -19.541   3.338   3.134  0.00  0.00      PROA  
ATOM   3133  C   ILE P 236     -19.503  -0.881   0.221  0.00  0.00      PROA  
ATOM   3134  O   ILE P 236     -19.704  -0.613  -0.968  0.00  0.00      PROA  
ATOM   3135  N   GLY P 237     -18.609  -1.833   0.609  0.00  0.00      PROA  
ATOM   3136  HN  GLY P 237     -18.465  -1.981   1.584  0.00  0.00      PROA  
ATOM   3137  CA  GLY P 237     -17.831  -2.465  -0.436  0.00  0.00      PROA  
ATOM   3138  HA1 GLY P 237     -17.094  -3.127  -0.007  0.00  0.00      PROA  
ATOM   3139  HA2 GLY P 237     -17.466  -1.707  -1.113  0.00  0.00      PROA  
ATOM   3140  C   GLY P 237     -18.677  -3.374  -1.372  0.00  0.00      PROA  
ATOM   3141  O   GLY P 237     -18.332  -3.616  -2.549  0.00  0.00      PROA  
ATOM   3142  N   ILE P 238     -19.854  -3.917  -0.843  0.00  0.00      PROA  
ATOM   3143  HN  ILE P 238     -20.029  -3.844   0.135  0.00  0.00      PROA  
ATOM   3144  CA  ILE P 238     -20.774  -4.595  -1.656  0.00  0.00      PROA  
ATOM   3145  HA  ILE P 238     -20.141  -5.201  -2.287  0.00  0.00      PROA  
ATOM   3146  CB  ILE P 238     -21.797  -5.414  -0.817  0.00  0.00      PROA  
ATOM   3147  HB  ILE P 238     -22.411  -4.685  -0.245  0.00  0.00      PROA  
ATOM   3148  CG2 ILE P 238     -22.742  -6.116  -1.872  0.00  0.00      PROA  
ATOM   3149 HG21 ILE P 238     -23.412  -5.317  -2.255  0.00  0.00      PROA  
ATOM   3150 HG22 ILE P 238     -23.309  -6.904  -1.332  0.00  0.00      PROA  
ATOM   3151 HG23 ILE P 238     -22.088  -6.554  -2.657  0.00  0.00      PROA  
ATOM   3152  CG1 ILE P 238     -21.016  -6.357   0.131  0.00  0.00      PROA  
ATOM   3153 HG11 ILE P 238     -20.247  -5.799   0.706  0.00  0.00      PROA  
ATOM   3154 HG12 ILE P 238     -20.596  -7.178  -0.490  0.00  0.00      PROA  
ATOM   3155  CD  ILE P 238     -21.886  -7.007   1.149  0.00  0.00      PROA  
ATOM   3156  HD1 ILE P 238     -21.219  -7.468   1.909  0.00  0.00      PROA  
ATOM   3157  HD2 ILE P 238     -22.594  -7.701   0.647  0.00  0.00      PROA  
ATOM   3158  HD3 ILE P 238     -22.466  -6.181   1.615  0.00  0.00      PROA  
ATOM   3159  C   ILE P 238     -21.409  -3.671  -2.652  0.00  0.00      PROA  
ATOM   3160  O   ILE P 238     -21.633  -4.013  -3.826  0.00  0.00      PROA  
ATOM   3161  N   PHE P 239     -21.767  -2.379  -2.235  0.00  0.00      PROA  
ATOM   3162  HN  PHE P 239     -21.659  -2.034  -1.306  0.00  0.00      PROA  
ATOM   3163  CA  PHE P 239     -22.271  -1.408  -3.199  0.00  0.00      PROA  
ATOM   3164  HA  PHE P 239     -23.086  -1.917  -3.692  0.00  0.00      PROA  
ATOM   3165  CB  PHE P 239     -22.795  -0.152  -2.460  0.00  0.00      PROA  
ATOM   3166  HB1 PHE P 239     -22.944   0.661  -3.203  0.00  0.00      PROA  
ATOM   3167  HB2 PHE P 239     -21.974   0.220  -1.810  0.00  0.00      PROA  
ATOM   3168  CG  PHE P 239     -24.084  -0.335  -1.885  0.00  0.00      PROA  
ATOM   3169  CD1 PHE P 239     -25.144  -0.866  -2.608  0.00  0.00      PROA  
ATOM   3170  HD1 PHE P 239     -25.022  -1.149  -3.643  0.00  0.00      PROA  
ATOM   3171  CE1 PHE P 239     -26.489  -0.921  -2.164  0.00  0.00      PROA  
ATOM   3172  HE1 PHE P 239     -27.334  -1.154  -2.794  0.00  0.00      PROA  
ATOM   3173  CZ  PHE P 239     -26.663  -0.571  -0.808  0.00  0.00      PROA  
ATOM   3174  HZ  PHE P 239     -27.664  -0.437  -0.426  0.00  0.00      PROA  
ATOM   3175  CD2 PHE P 239     -24.359   0.079  -0.535  0.00  0.00      PROA  
ATOM   3176  HD2 PHE P 239     -23.585   0.402   0.145  0.00  0.00      PROA  
ATOM   3177  CE2 PHE P 239     -25.647  -0.074  -0.011  0.00  0.00      PROA  
ATOM   3178  HE2 PHE P 239     -25.838   0.354   0.962  0.00  0.00      PROA  
ATOM   3179  C   PHE P 239     -21.298  -0.930  -4.288  0.00  0.00      PROA  
ATOM   3180  O   PHE P 239     -21.672  -0.709  -5.441  0.00  0.00      PROA  
ATOM   3181  N   TRP P 240     -20.036  -0.855  -3.899  0.00  0.00      PROA  
ATOM   3182  HN  TRP P 240     -19.739  -0.871  -2.948  0.00  0.00      PROA  
ATOM   3183  CA  TRP P 240     -18.942  -0.689  -4.848  0.00  0.00      PROA  
ATOM   3184  HA  TRP P 240     -19.067   0.215  -5.426  0.00  0.00      PROA  
ATOM   3185  CB  TRP P 240     -17.599  -0.436  -4.124  0.00  0.00      PROA  
ATOM   3186  HB1 TRP P 240     -17.310  -1.358  -3.576  0.00  0.00      PROA  
ATOM   3187  HB2 TRP P 240     -17.720   0.443  -3.456  0.00  0.00      PROA  
ATOM   3188  CG  TRP P 240     -16.435  -0.183  -5.084  0.00  0.00      PROA  
ATOM   3189  CD1 TRP P 240     -16.044   1.030  -5.697  0.00  0.00      PROA  
ATOM   3190  HD1 TRP P 240     -16.384   2.004  -5.380  0.00  0.00      PROA  
ATOM   3191  NE1 TRP P 240     -15.097   0.811  -6.655  0.00  0.00      PROA  
ATOM   3192  HE1 TRP P 240     -14.675   1.342  -7.357  0.00  0.00      PROA  
ATOM   3193  CE2 TRP P 240     -14.765  -0.540  -6.647  0.00  0.00      PROA  
ATOM   3194  CD2 TRP P 240     -15.627  -1.203  -5.728  0.00  0.00      PROA  
ATOM   3195  CE3 TRP P 240     -15.592  -2.640  -5.550  0.00  0.00      PROA  
ATOM   3196  HE3 TRP P 240     -16.209  -3.187  -4.852  0.00  0.00      PROA  
ATOM   3197  CZ3 TRP P 240     -14.477  -3.271  -6.173  0.00  0.00      PROA  
ATOM   3198  HZ3 TRP P 240     -14.338  -4.318  -5.944  0.00  0.00      PROA  
ATOM   3199  CZ2 TRP P 240     -13.843  -1.208  -7.379  0.00  0.00      PROA  
ATOM   3200  HZ2 TRP P 240     -13.124  -0.690  -7.997  0.00  0.00      PROA  
ATOM   3201  CH2 TRP P 240     -13.601  -2.554  -7.037  0.00  0.00      PROA  
ATOM   3202  HH2 TRP P 240     -12.832  -3.175  -7.471  0.00  0.00      PROA  
ATOM   3203  C   TRP P 240     -18.871  -1.900  -5.866  0.00  0.00      PROA  
ATOM   3204  O   TRP P 240     -18.739  -1.606  -7.063  0.00  0.00      PROA  
ATOM   3205  N   PHE P 241     -19.044  -3.170  -5.426  0.00  0.00      PROA  
ATOM   3206  HN  PHE P 241     -19.178  -3.385  -4.462  0.00  0.00      PROA  
ATOM   3207  CA  PHE P 241     -19.073  -4.329  -6.293  0.00  0.00      PROA  
ATOM   3208  HA  PHE P 241     -18.154  -4.273  -6.858  0.00  0.00      PROA  
ATOM   3209  CB  PHE P 241     -19.218  -5.688  -5.501  0.00  0.00      PROA  
ATOM   3210  HB1 PHE P 241     -20.058  -5.749  -4.776  0.00  0.00      PROA  
ATOM   3211  HB2 PHE P 241     -18.289  -5.980  -4.966  0.00  0.00      PROA  
ATOM   3212  CG  PHE P 241     -19.328  -6.792  -6.500  0.00  0.00      PROA  
ATOM   3213  CD1 PHE P 241     -18.220  -7.271  -7.272  0.00  0.00      PROA  
ATOM   3214  HD1 PHE P 241     -17.224  -6.887  -7.105  0.00  0.00      PROA  
ATOM   3215  CE1 PHE P 241     -18.390  -8.225  -8.279  0.00  0.00      PROA  
ATOM   3216  HE1 PHE P 241     -17.521  -8.581  -8.812  0.00  0.00      PROA  
ATOM   3217  CZ  PHE P 241     -19.652  -8.812  -8.393  0.00  0.00      PROA  
ATOM   3218  HZ  PHE P 241     -19.783  -9.688  -9.010  0.00  0.00      PROA  
ATOM   3219  CD2 PHE P 241     -20.590  -7.397  -6.811  0.00  0.00      PROA  
ATOM   3220  HD2 PHE P 241     -21.392  -6.901  -6.285  0.00  0.00      PROA  
ATOM   3221  CE2 PHE P 241     -20.820  -8.382  -7.778  0.00  0.00      PROA  
ATOM   3222  HE2 PHE P 241     -21.773  -8.767  -8.110  0.00  0.00      PROA  
ATOM   3223  C   PHE P 241     -20.157  -4.195  -7.393  0.00  0.00      PROA  
ATOM   3224  O   PHE P 241     -19.912  -4.468  -8.527  0.00  0.00      PROA  
ATOM   3225  N   LEU P 242     -21.343  -3.701  -7.074  0.00  0.00      PROA  
ATOM   3226  HN  LEU P 242     -21.482  -3.500  -6.107  0.00  0.00      PROA  
ATOM   3227  CA  LEU P 242     -22.507  -3.419  -7.986  0.00  0.00      PROA  
ATOM   3228  HA  LEU P 242     -22.667  -4.261  -8.642  0.00  0.00      PROA  
ATOM   3229  CB  LEU P 242     -23.782  -3.125  -7.243  0.00  0.00      PROA  
ATOM   3230  HB1 LEU P 242     -24.619  -2.932  -7.947  0.00  0.00      PROA  
ATOM   3231  HB2 LEU P 242     -23.760  -2.159  -6.696  0.00  0.00      PROA  
ATOM   3232  CG  LEU P 242     -24.325  -4.085  -6.160  0.00  0.00      PROA  
ATOM   3233  HG  LEU P 242     -23.563  -4.031  -5.353  0.00  0.00      PROA  
ATOM   3234  CD1 LEU P 242     -25.700  -3.782  -5.587  0.00  0.00      PROA  
ATOM   3235 HD11 LEU P 242     -25.795  -2.789  -5.097  0.00  0.00      PROA  
ATOM   3236 HD12 LEU P 242     -26.069  -4.532  -4.855  0.00  0.00      PROA  
ATOM   3237 HD13 LEU P 242     -26.419  -3.746  -6.433  0.00  0.00      PROA  
ATOM   3238  CD2 LEU P 242     -24.412  -5.571  -6.589  0.00  0.00      PROA  
ATOM   3239 HD21 LEU P 242     -23.420  -5.943  -6.924  0.00  0.00      PROA  
ATOM   3240 HD22 LEU P 242     -25.058  -5.635  -7.490  0.00  0.00      PROA  
ATOM   3241 HD23 LEU P 242     -24.836  -6.199  -5.776  0.00  0.00      PROA  
ATOM   3242  C   LEU P 242     -22.212  -2.299  -9.030  0.00  0.00      PROA  
ATOM   3243  O   LEU P 242     -22.456  -2.422 -10.219  0.00  0.00      PROA  
ATOM   3244  N   LEU P 243     -21.612  -1.144  -8.549  0.00  0.00      PROA  
ATOM   3245  HN  LEU P 243     -21.471  -1.101  -7.562  0.00  0.00      PROA  
ATOM   3246  CA  LEU P 243     -21.227  -0.098  -9.355  0.00  0.00      PROA  
ATOM   3247  HA  LEU P 243     -22.053   0.239  -9.964  0.00  0.00      PROA  
ATOM   3248  CB  LEU P 243     -20.618   0.978  -8.474  0.00  0.00      PROA  
ATOM   3249  HB1 LEU P 243     -20.020   1.690  -9.082  0.00  0.00      PROA  
ATOM   3250  HB2 LEU P 243     -19.888   0.561  -7.747  0.00  0.00      PROA  
ATOM   3251  CG  LEU P 243     -21.638   1.754  -7.671  0.00  0.00      PROA  
ATOM   3252  HG  LEU P 243     -22.395   1.109  -7.176  0.00  0.00      PROA  
ATOM   3253  CD1 LEU P 243     -20.905   2.434  -6.557  0.00  0.00      PROA  
ATOM   3254 HD11 LEU P 243     -20.196   1.784  -6.001  0.00  0.00      PROA  
ATOM   3255 HD12 LEU P 243     -21.691   2.784  -5.854  0.00  0.00      PROA  
ATOM   3256 HD13 LEU P 243     -20.270   3.205  -7.044  0.00  0.00      PROA  
ATOM   3257  CD2 LEU P 243     -22.591   2.682  -8.412  0.00  0.00      PROA  
ATOM   3258 HD21 LEU P 243     -23.068   2.097  -9.228  0.00  0.00      PROA  
ATOM   3259 HD22 LEU P 243     -22.053   3.498  -8.939  0.00  0.00      PROA  
ATOM   3260 HD23 LEU P 243     -23.292   3.277  -7.788  0.00  0.00      PROA  
ATOM   3261  C   LEU P 243     -20.121  -0.589 -10.343  0.00  0.00      PROA  
ATOM   3262  O   LEU P 243     -20.073  -0.336 -11.537  0.00  0.00      PROA  
ATOM   3263  N   TRP P 244     -19.172  -1.410  -9.763  0.00  0.00      PROA  
ATOM   3264  HN  TRP P 244     -19.282  -1.561  -8.784  0.00  0.00      PROA  
ATOM   3265  CA  TRP P 244     -18.024  -2.085 -10.437  0.00  0.00      PROA  
ATOM   3266  HA  TRP P 244     -17.511  -1.332 -11.017  0.00  0.00      PROA  
ATOM   3267  CB  TRP P 244     -17.086  -2.730  -9.418  0.00  0.00      PROA  
ATOM   3268  HB1 TRP P 244     -17.530  -3.398  -8.648  0.00  0.00      PROA  
ATOM   3269  HB2 TRP P 244     -16.783  -1.938  -8.700  0.00  0.00      PROA  
ATOM   3270  CG  TRP P 244     -15.864  -3.399 -10.012  0.00  0.00      PROA  
ATOM   3271  CD1 TRP P 244     -15.755  -4.744 -10.009  0.00  0.00      PROA  
ATOM   3272  HD1 TRP P 244     -16.532  -5.413  -9.668  0.00  0.00      PROA  
ATOM   3273  NE1 TRP P 244     -14.505  -5.110 -10.535  0.00  0.00      PROA  
ATOM   3274  HE1 TRP P 244     -14.204  -6.037 -10.577  0.00  0.00      PROA  
ATOM   3275  CE2 TRP P 244     -13.828  -3.992 -10.853  0.00  0.00      PROA  
ATOM   3276  CD2 TRP P 244     -14.660  -2.823 -10.574  0.00  0.00      PROA  
ATOM   3277  CE3 TRP P 244     -14.159  -1.550 -10.696  0.00  0.00      PROA  
ATOM   3278  HE3 TRP P 244     -14.751  -0.718 -10.345  0.00  0.00      PROA  
ATOM   3279  CZ3 TRP P 244     -12.856  -1.413 -11.201  0.00  0.00      PROA  
ATOM   3280  HZ3 TRP P 244     -12.404  -0.440 -11.317  0.00  0.00      PROA  
ATOM   3281  CZ2 TRP P 244     -12.485  -3.840 -11.280  0.00  0.00      PROA  
ATOM   3282  HZ2 TRP P 244     -11.870  -4.706 -11.474  0.00  0.00      PROA  
ATOM   3283  CH2 TRP P 244     -12.079  -2.495 -11.518  0.00  0.00      PROA  
ATOM   3284  HH2 TRP P 244     -11.048  -2.455 -11.835  0.00  0.00      PROA  
ATOM   3285  C   TRP P 244     -18.429  -3.089 -11.557  0.00  0.00      PROA  
ATOM   3286  O   TRP P 244     -18.005  -3.162 -12.695  0.00  0.00      PROA  
ATOM   3287  N   ILE P 245     -19.294  -4.010 -11.193  0.00  0.00      PROA  
ATOM   3288  HN  ILE P 245     -19.533  -3.964 -10.227  0.00  0.00      PROA  
ATOM   3289  CA  ILE P 245     -19.731  -5.093 -12.107  0.00  0.00      PROA  
ATOM   3290  HA  ILE P 245     -18.803  -5.495 -12.484  0.00  0.00      PROA  
ATOM   3291  CB  ILE P 245     -20.568  -6.191 -11.368  0.00  0.00      PROA  
ATOM   3292  HB  ILE P 245     -20.004  -6.529 -10.473  0.00  0.00      PROA  
ATOM   3293  CG2 ILE P 245     -22.012  -5.791 -10.928  0.00  0.00      PROA  
ATOM   3294 HG21 ILE P 245     -22.669  -5.917 -11.815  0.00  0.00      PROA  
ATOM   3295 HG22 ILE P 245     -22.079  -4.749 -10.548  0.00  0.00      PROA  
ATOM   3296 HG23 ILE P 245     -22.368  -6.521 -10.171  0.00  0.00      PROA  
ATOM   3297  CG1 ILE P 245     -20.770  -7.474 -12.207  0.00  0.00      PROA  
ATOM   3298 HG11 ILE P 245     -21.165  -7.156 -13.196  0.00  0.00      PROA  
ATOM   3299 HG12 ILE P 245     -21.601  -8.059 -11.759  0.00  0.00      PROA  
ATOM   3300  CD  ILE P 245     -19.482  -8.280 -12.421  0.00  0.00      PROA  
ATOM   3301  HD1 ILE P 245     -19.898  -9.177 -12.929  0.00  0.00      PROA  
ATOM   3302  HD2 ILE P 245     -19.109  -8.624 -11.432  0.00  0.00      PROA  
ATOM   3303  HD3 ILE P 245     -18.653  -7.741 -12.929  0.00  0.00      PROA  
ATOM   3304  C   ILE P 245     -20.498  -4.559 -13.364  0.00  0.00      PROA  
ATOM   3305  O   ILE P 245     -20.475  -5.106 -14.479  0.00  0.00      PROA  
ATOM   3306  N   TRP P 246     -21.301  -3.485 -13.053  0.00  0.00      PROA  
ATOM   3307  HN  TRP P 246     -21.336  -3.005 -12.180  0.00  0.00      PROA  
ATOM   3308  CA  TRP P 246     -22.123  -2.855 -14.059  0.00  0.00      PROA  
ATOM   3309  HA  TRP P 246     -22.745  -3.629 -14.485  0.00  0.00      PROA  
ATOM   3310  CB  TRP P 246     -22.957  -1.884 -13.245  0.00  0.00      PROA  
ATOM   3311  HB1 TRP P 246     -22.238  -1.165 -12.797  0.00  0.00      PROA  
ATOM   3312  HB2 TRP P 246     -23.407  -2.410 -12.375  0.00  0.00      PROA  
ATOM   3313  CG  TRP P 246     -24.033  -1.030 -13.850  0.00  0.00      PROA  
ATOM   3314  CD1 TRP P 246     -24.919  -1.393 -14.776  0.00  0.00      PROA  
ATOM   3315  HD1 TRP P 246     -25.064  -2.394 -15.155  0.00  0.00      PROA  
ATOM   3316  NE1 TRP P 246     -25.737  -0.320 -15.073  0.00  0.00      PROA  
ATOM   3317  HE1 TRP P 246     -26.477  -0.200 -15.697  0.00  0.00      PROA  
ATOM   3318  CE2 TRP P 246     -25.383   0.745 -14.325  0.00  0.00      PROA  
ATOM   3319  CD2 TRP P 246     -24.261   0.342 -13.562  0.00  0.00      PROA  
ATOM   3320  CE3 TRP P 246     -23.781   1.282 -12.582  0.00  0.00      PROA  
ATOM   3321  HE3 TRP P 246     -22.936   0.953 -11.995  0.00  0.00      PROA  
ATOM   3322  CZ3 TRP P 246     -24.398   2.593 -12.480  0.00  0.00      PROA  
ATOM   3323  HZ3 TRP P 246     -24.059   3.221 -11.669  0.00  0.00      PROA  
ATOM   3324  CZ2 TRP P 246     -25.854   2.072 -14.369  0.00  0.00      PROA  
ATOM   3325  HZ2 TRP P 246     -26.535   2.482 -15.101  0.00  0.00      PROA  
ATOM   3326  CH2 TRP P 246     -25.261   3.017 -13.436  0.00  0.00      PROA  
ATOM   3327  HH2 TRP P 246     -25.691   3.996 -13.287  0.00  0.00      PROA  
ATOM   3328  C   TRP P 246     -21.409  -2.104 -15.137  0.00  0.00      PROA  
ATOM   3329  O   TRP P 246     -21.780  -2.133 -16.313  0.00  0.00      PROA  
ATOM   3330  N   LEU P 247     -20.343  -1.384 -14.736  0.00  0.00      PROA  
ATOM   3331  HN  LEU P 247     -20.121  -1.366 -13.764  0.00  0.00      PROA  
ATOM   3332  CA  LEU P 247     -19.723  -0.395 -15.664  0.00  0.00      PROA  
ATOM   3333  HA  LEU P 247     -20.401  -0.176 -16.476  0.00  0.00      PROA  
ATOM   3334  CB  LEU P 247     -19.447   0.955 -14.896  0.00  0.00      PROA  
ATOM   3335  HB1 LEU P 247     -18.844   1.565 -15.602  0.00  0.00      PROA  
ATOM   3336  HB2 LEU P 247     -18.849   0.829 -13.967  0.00  0.00      PROA  
ATOM   3337  CG  LEU P 247     -20.752   1.687 -14.406  0.00  0.00      PROA  
ATOM   3338  HG  LEU P 247     -21.422   1.002 -13.843  0.00  0.00      PROA  
ATOM   3339  CD1 LEU P 247     -20.428   2.800 -13.371  0.00  0.00      PROA  
ATOM   3340 HD11 LEU P 247     -19.867   2.434 -12.484  0.00  0.00      PROA  
ATOM   3341 HD12 LEU P 247     -21.373   3.333 -13.133  0.00  0.00      PROA  
ATOM   3342 HD13 LEU P 247     -19.626   3.392 -13.862  0.00  0.00      PROA  
ATOM   3343  CD2 LEU P 247     -21.537   2.261 -15.558  0.00  0.00      PROA  
ATOM   3344 HD21 LEU P 247     -22.345   2.984 -15.313  0.00  0.00      PROA  
ATOM   3345 HD22 LEU P 247     -22.013   1.341 -15.959  0.00  0.00      PROA  
ATOM   3346 HD23 LEU P 247     -20.862   2.688 -16.330  0.00  0.00      PROA  
ATOM   3347  C   LEU P 247     -18.495  -0.896 -16.326  0.00  0.00      PROA  
ATOM   3348  O   LEU P 247     -18.297  -0.940 -17.520  0.00  0.00      PROA  
ATOM   3349  N   VAL P 248     -17.542  -1.385 -15.487  0.00  0.00      PROA  
ATOM   3350  HN  VAL P 248     -17.729  -1.379 -14.508  0.00  0.00      PROA  
ATOM   3351  CA  VAL P 248     -16.311  -1.968 -15.895  0.00  0.00      PROA  
ATOM   3352  HA  VAL P 248     -15.795  -1.230 -16.490  0.00  0.00      PROA  
ATOM   3353  CB  VAL P 248     -15.480  -2.216 -14.669  0.00  0.00      PROA  
ATOM   3354  HB  VAL P 248     -15.900  -3.031 -14.041  0.00  0.00      PROA  
ATOM   3355  CG1 VAL P 248     -14.074  -2.785 -15.020  0.00  0.00      PROA  
ATOM   3356 HG11 VAL P 248     -13.567  -2.163 -15.788  0.00  0.00      PROA  
ATOM   3357 HG12 VAL P 248     -14.022  -3.785 -15.502  0.00  0.00      PROA  
ATOM   3358 HG13 VAL P 248     -13.456  -2.775 -14.097  0.00  0.00      PROA  
ATOM   3359  CG2 VAL P 248     -15.227  -0.866 -13.977  0.00  0.00      PROA  
ATOM   3360 HG21 VAL P 248     -16.219  -0.467 -13.675  0.00  0.00      PROA  
ATOM   3361 HG22 VAL P 248     -14.779  -0.132 -14.680  0.00  0.00      PROA  
ATOM   3362 HG23 VAL P 248     -14.535  -0.955 -13.111  0.00  0.00      PROA  
ATOM   3363  C   VAL P 248     -16.383  -3.237 -16.773  0.00  0.00      PROA  
ATOM   3364  O   VAL P 248     -17.351  -4.025 -16.793  0.00  0.00      PROA  
ATOM   3365  N   SER P 249     -15.326  -3.424 -17.635  0.00  0.00      PROA  
ATOM   3366  HN  SER P 249     -14.566  -2.787 -17.739  0.00  0.00      PROA  
ATOM   3367  CA  SER P 249     -15.179  -4.497 -18.541  0.00  0.00      PROA  
ATOM   3368  HA  SER P 249     -15.635  -5.366 -18.090  0.00  0.00      PROA  
ATOM   3369  CB  SER P 249     -15.656  -4.221 -20.034  0.00  0.00      PROA  
ATOM   3370  HB1 SER P 249     -16.735  -3.958 -20.058  0.00  0.00      PROA  
ATOM   3371  HB2 SER P 249     -15.548  -5.129 -20.664  0.00  0.00      PROA  
ATOM   3372  OG  SER P 249     -14.866  -3.155 -20.658  0.00  0.00      PROA  
ATOM   3373  HG1 SER P 249     -14.576  -3.599 -21.459  0.00  0.00      PROA  
ATOM   3374  C   SER P 249     -13.739  -4.717 -18.573  0.00  0.00      PROA  
ATOM   3375  O   SER P 249     -12.987  -3.789 -18.196  0.00  0.00      PROA  
ATOM   3376  N   ASP P 250     -13.316  -5.932 -18.940  0.00  0.00      PROA  
ATOM   3377  HN  ASP P 250     -14.002  -6.621 -19.160  0.00  0.00      PROA  
ATOM   3378  CA  ASP P 250     -11.956  -6.371 -18.794  0.00  0.00      PROA  
ATOM   3379  HA  ASP P 250     -11.720  -6.169 -17.759  0.00  0.00      PROA  
ATOM   3380  CB  ASP P 250     -11.855  -7.847 -19.270  0.00  0.00      PROA  
ATOM   3381  HB1 ASP P 250     -10.818  -8.156 -19.523  0.00  0.00      PROA  
ATOM   3382  HB2 ASP P 250     -12.519  -8.165 -20.101  0.00  0.00      PROA  
ATOM   3383  CG  ASP P 250     -12.244  -8.675 -18.047  0.00  0.00      PROA  
ATOM   3384  OD1 ASP P 250     -11.549  -8.518 -17.051  0.00  0.00      PROA  
ATOM   3385  OD2 ASP P 250     -13.062  -9.679 -18.145  0.00  0.00      PROA  
ATOM   3386  C   ASP P 250     -10.926  -5.716 -19.773  0.00  0.00      PROA  
ATOM   3387  O   ASP P 250      -9.772  -5.430 -19.342  0.00  0.00      PROA  
ATOM   3388  N   THR P 251     -11.393  -5.431 -21.047  0.00  0.00      PROA  
ATOM   3389  HN  THR P 251     -12.300  -5.776 -21.275  0.00  0.00      PROA  
ATOM   3390  CA  THR P 251     -10.603  -4.820 -22.142  0.00  0.00      PROA  
ATOM   3391  HA  THR P 251      -9.691  -4.374 -21.775  0.00  0.00      PROA  
ATOM   3392  CB  THR P 251     -10.163  -5.846 -23.252  0.00  0.00      PROA  
ATOM   3393  HB  THR P 251      -9.255  -5.478 -23.775  0.00  0.00      PROA  
ATOM   3394  OG1 THR P 251     -11.112  -6.096 -24.274  0.00  0.00      PROA  
ATOM   3395  HG1 THR P 251     -10.923  -7.026 -24.418  0.00  0.00      PROA  
ATOM   3396  CG2 THR P 251      -9.782  -7.187 -22.584  0.00  0.00      PROA  
ATOM   3397 HG21 THR P 251      -9.002  -7.082 -21.800  0.00  0.00      PROA  
ATOM   3398 HG22 THR P 251      -9.391  -7.944 -23.297  0.00  0.00      PROA  
ATOM   3399 HG23 THR P 251     -10.681  -7.610 -22.085  0.00  0.00      PROA  
ATOM   3400  C   THR P 251     -11.485  -3.818 -22.821  0.00  0.00      PROA  
ATOM   3401  O   THR P 251     -12.742  -3.866 -22.627  0.00  0.00      PROA  
ATOM   3402  N   PRO P 252     -11.051  -2.791 -23.618  0.00  0.00      PROA  
ATOM   3403  CD  PRO P 252      -9.592  -2.380 -23.685  0.00  0.00      PROA  
ATOM   3404  HD1 PRO P 252      -9.173  -3.026 -24.486  0.00  0.00      PROA  
ATOM   3405  HD2 PRO P 252      -9.061  -2.626 -22.741  0.00  0.00      PROA  
ATOM   3406  CA  PRO P 252     -11.931  -1.792 -24.176  0.00  0.00      PROA  
ATOM   3407  HA  PRO P 252     -12.526  -1.405 -23.362  0.00  0.00      PROA  
ATOM   3408  CB  PRO P 252     -10.983  -0.671 -24.693  0.00  0.00      PROA  
ATOM   3409  HB1 PRO P 252     -11.463   0.331 -24.670  0.00  0.00      PROA  
ATOM   3410  HB2 PRO P 252     -10.652  -0.883 -25.732  0.00  0.00      PROA  
ATOM   3411  CG  PRO P 252      -9.683  -0.861 -23.872  0.00  0.00      PROA  
ATOM   3412  HG1 PRO P 252      -8.804  -0.414 -24.383  0.00  0.00      PROA  
ATOM   3413  HG2 PRO P 252      -9.852  -0.420 -22.866  0.00  0.00      PROA  
ATOM   3414  C   PRO P 252     -12.800  -2.432 -25.241  0.00  0.00      PROA  
ATOM   3415  O   PRO P 252     -13.790  -1.850 -25.600  0.00  0.00      PROA  
ATOM   3416  N   GLN P 253     -12.450  -3.642 -25.693  0.00  0.00      PROA  
ATOM   3417  HN  GLN P 253     -11.643  -4.133 -25.376  0.00  0.00      PROA  
ATOM   3418  CA  GLN P 253     -13.119  -4.282 -26.792  0.00  0.00      PROA  
ATOM   3419  HA  GLN P 253     -13.465  -3.556 -27.513  0.00  0.00      PROA  
ATOM   3420  CB  GLN P 253     -12.321  -5.417 -27.530  0.00  0.00      PROA  
ATOM   3421  HB1 GLN P 253     -11.940  -6.209 -26.850  0.00  0.00      PROA  
ATOM   3422  HB2 GLN P 253     -11.379  -5.144 -28.052  0.00  0.00      PROA  
ATOM   3423  CG  GLN P 253     -13.102  -6.138 -28.659  0.00  0.00      PROA  
ATOM   3424  HG1 GLN P 253     -13.841  -6.803 -28.163  0.00  0.00      PROA  
ATOM   3425  HG2 GLN P 253     -12.435  -6.877 -29.154  0.00  0.00      PROA  
ATOM   3426  CD  GLN P 253     -13.856  -5.242 -29.603  0.00  0.00      PROA  
ATOM   3427  OE1 GLN P 253     -15.042  -5.113 -29.626  0.00  0.00      PROA  
ATOM   3428  NE2 GLN P 253     -13.046  -4.613 -30.474  0.00  0.00      PROA  
ATOM   3429 HE21 GLN P 253     -13.418  -3.894 -31.060  0.00  0.00      PROA  
ATOM   3430 HE22 GLN P 253     -12.081  -4.829 -30.324  0.00  0.00      PROA  
ATOM   3431  C   GLN P 253     -14.469  -4.785 -26.224  0.00  0.00      PROA  
ATOM   3432  O   GLN P 253     -15.399  -5.201 -26.857  0.00  0.00      PROA  
ATOM   3433  N   LYS P 254     -14.490  -4.944 -24.865  0.00  0.00      PROA  
ATOM   3434  HN  LYS P 254     -13.672  -4.692 -24.353  0.00  0.00      PROA  
ATOM   3435  CA  LYS P 254     -15.547  -5.542 -24.087  0.00  0.00      PROA  
ATOM   3436  HA  LYS P 254     -16.103  -6.210 -24.729  0.00  0.00      PROA  
ATOM   3437  CB  LYS P 254     -15.034  -6.429 -23.025  0.00  0.00      PROA  
ATOM   3438  HB1 LYS P 254     -15.895  -6.935 -22.539  0.00  0.00      PROA  
ATOM   3439  HB2 LYS P 254     -14.409  -5.830 -22.329  0.00  0.00      PROA  
ATOM   3440  CG  LYS P 254     -14.355  -7.597 -23.711  0.00  0.00      PROA  
ATOM   3441  HG1 LYS P 254     -13.574  -7.185 -24.384  0.00  0.00      PROA  
ATOM   3442  HG2 LYS P 254     -15.110  -8.167 -24.293  0.00  0.00      PROA  
ATOM   3443  CD  LYS P 254     -13.682  -8.559 -22.774  0.00  0.00      PROA  
ATOM   3444  HD1 LYS P 254     -14.441  -8.748 -21.985  0.00  0.00      PROA  
ATOM   3445  HD2 LYS P 254     -12.850  -8.027 -22.263  0.00  0.00      PROA  
ATOM   3446  CE  LYS P 254     -13.265  -9.813 -23.454  0.00  0.00      PROA  
ATOM   3447  HE1 LYS P 254     -12.535  -9.655 -24.277  0.00  0.00      PROA  
ATOM   3448  HE2 LYS P 254     -14.160 -10.229 -23.963  0.00  0.00      PROA  
ATOM   3449  NZ  LYS P 254     -12.669 -10.875 -22.597  0.00  0.00      PROA  
ATOM   3450  HZ1 LYS P 254     -13.253 -11.245 -21.820  0.00  0.00      PROA  
ATOM   3451  HZ2 LYS P 254     -11.770 -10.589 -22.160  0.00  0.00      PROA  
ATOM   3452  HZ3 LYS P 254     -12.563 -11.639 -23.295  0.00  0.00      PROA  
ATOM   3453  C   LYS P 254     -16.474  -4.451 -23.512  0.00  0.00      PROA  
ATOM   3454  O   LYS P 254     -17.498  -4.722 -22.901  0.00  0.00      PROA  
ATOM   3455  N   HSD P 255     -16.153  -3.171 -23.640  0.00  0.00      PROA  
ATOM   3456  HN  HSD P 255     -15.289  -2.939 -24.079  0.00  0.00      PROA  
ATOM   3457  CA  HSD P 255     -16.893  -2.078 -22.990  0.00  0.00      PROA  
ATOM   3458  HA  HSD P 255     -17.132  -2.372 -21.979  0.00  0.00      PROA  
ATOM   3459  CB  HSD P 255     -16.021  -0.939 -22.736  0.00  0.00      PROA  
ATOM   3460  HB1 HSD P 255     -15.874  -0.417 -23.705  0.00  0.00      PROA  
ATOM   3461  HB2 HSD P 255     -15.046  -1.314 -22.357  0.00  0.00      PROA  
ATOM   3462  ND1 HSD P 255     -16.631   1.343 -21.748  0.00  0.00      PROA  
ATOM   3463  HD1 HSD P 255     -16.549   1.721 -22.670  0.00  0.00      PROA  
ATOM   3464  CG  HSD P 255     -16.380  -0.014 -21.565  0.00  0.00      PROA  
ATOM   3465  CE1 HSD P 255     -16.684   1.962 -20.550  0.00  0.00      PROA  
ATOM   3466  HE1 HSD P 255     -16.842   3.006 -20.280  0.00  0.00      PROA  
ATOM   3467  NE2 HSD P 255     -16.473   1.037 -19.596  0.00  0.00      PROA  
ATOM   3468  CD2 HSD P 255     -16.218  -0.191 -20.216  0.00  0.00      PROA  
ATOM   3469  HD2 HSD P 255     -15.849  -1.041 -19.655  0.00  0.00      PROA  
ATOM   3470  C   HSD P 255     -18.172  -1.620 -23.700  0.00  0.00      PROA  
ATOM   3471  O   HSD P 255     -18.185  -1.046 -24.741  0.00  0.00      PROA  
ATOM   3472  N   LYS P 256     -19.314  -1.768 -23.027  0.00  0.00      PROA  
ATOM   3473  HN  LYS P 256     -19.162  -2.189 -22.136  0.00  0.00      PROA  
ATOM   3474  CA  LYS P 256     -20.661  -1.436 -23.549  0.00  0.00      PROA  
ATOM   3475  HA  LYS P 256     -20.868  -2.090 -24.383  0.00  0.00      PROA  
ATOM   3476  CB  LYS P 256     -21.657  -1.941 -22.462  0.00  0.00      PROA  
ATOM   3477  HB1 LYS P 256     -22.696  -1.843 -22.843  0.00  0.00      PROA  
ATOM   3478  HB2 LYS P 256     -21.461  -1.478 -21.471  0.00  0.00      PROA  
ATOM   3479  CG  LYS P 256     -21.608  -3.513 -22.486  0.00  0.00      PROA  
ATOM   3480  HG1 LYS P 256     -20.723  -3.904 -21.940  0.00  0.00      PROA  
ATOM   3481  HG2 LYS P 256     -21.601  -3.904 -23.526  0.00  0.00      PROA  
ATOM   3482  CD  LYS P 256     -22.925  -4.003 -21.758  0.00  0.00      PROA  
ATOM   3483  HD1 LYS P 256     -23.770  -3.512 -22.287  0.00  0.00      PROA  
ATOM   3484  HD2 LYS P 256     -23.057  -3.607 -20.728  0.00  0.00      PROA  
ATOM   3485  CE  LYS P 256     -23.031  -5.505 -21.688  0.00  0.00      PROA  
ATOM   3486  HE1 LYS P 256     -22.111  -5.921 -21.223  0.00  0.00      PROA  
ATOM   3487  HE2 LYS P 256     -23.034  -5.963 -22.700  0.00  0.00      PROA  
ATOM   3488  NZ  LYS P 256     -24.305  -5.869 -20.965  0.00  0.00      PROA  
ATOM   3489  HZ1 LYS P 256     -25.101  -5.789 -21.629  0.00  0.00      PROA  
ATOM   3490  HZ2 LYS P 256     -24.454  -5.212 -20.173  0.00  0.00      PROA  
ATOM   3491  HZ3 LYS P 256     -24.301  -6.856 -20.637  0.00  0.00      PROA  
ATOM   3492  C   LYS P 256     -20.880   0.045 -23.987  0.00  0.00      PROA  
ATOM   3493  O   LYS P 256     -21.440   0.372 -25.054  0.00  0.00      PROA  
ATOM   3494  N   ARG P 257     -20.359   0.939 -23.153  0.00  0.00      PROA  
ATOM   3495  HN  ARG P 257     -19.952   0.648 -22.290  0.00  0.00      PROA  
ATOM   3496  CA  ARG P 257     -20.522   2.400 -23.327  0.00  0.00      PROA  
ATOM   3497  HA  ARG P 257     -21.402   2.652 -23.899  0.00  0.00      PROA  
ATOM   3498  CB  ARG P 257     -20.645   2.985 -21.969  0.00  0.00      PROA  
ATOM   3499  HB1 ARG P 257     -20.667   4.094 -21.912  0.00  0.00      PROA  
ATOM   3500  HB2 ARG P 257     -19.820   2.606 -21.329  0.00  0.00      PROA  
ATOM   3501  CG  ARG P 257     -21.956   2.620 -21.314  0.00  0.00      PROA  
ATOM   3502  HG1 ARG P 257     -22.146   1.527 -21.369  0.00  0.00      PROA  
ATOM   3503  HG2 ARG P 257     -22.815   3.112 -21.819  0.00  0.00      PROA  
ATOM   3504  CD  ARG P 257     -21.984   3.103 -19.886  0.00  0.00      PROA  
ATOM   3505  HD1 ARG P 257     -22.083   4.204 -19.776  0.00  0.00      PROA  
ATOM   3506  HD2 ARG P 257     -21.176   2.826 -19.174  0.00  0.00      PROA  
ATOM   3507  NE  ARG P 257     -23.156   2.508 -19.138  0.00  0.00      PROA  
ATOM   3508  HE  ARG P 257     -23.910   3.136 -18.946  0.00  0.00      PROA  
ATOM   3509  CZ  ARG P 257     -23.399   1.228 -18.728  0.00  0.00      PROA  
ATOM   3510  NH1 ARG P 257     -24.662   0.870 -18.372  0.00  0.00      PROA  
ATOM   3511 HH11 ARG P 257     -25.313   1.628 -18.337  0.00  0.00      PROA  
ATOM   3512 HH12 ARG P 257     -24.849  -0.107 -18.270  0.00  0.00      PROA  
ATOM   3513  NH2 ARG P 257     -22.566   0.231 -18.865  0.00  0.00      PROA  
ATOM   3514 HH21 ARG P 257     -22.968  -0.606 -18.495  0.00  0.00      PROA  
ATOM   3515 HH22 ARG P 257     -21.609   0.514 -18.927  0.00  0.00      PROA  
ATOM   3516  C   ARG P 257     -19.336   3.141 -23.999  0.00  0.00      PROA  
ATOM   3517  O   ARG P 257     -19.355   4.376 -24.036  0.00  0.00      PROA  
ATOM   3518  N   ILE P 258     -18.347   2.468 -24.599  0.00  0.00      PROA  
ATOM   3519  HN  ILE P 258     -18.350   1.508 -24.869  0.00  0.00      PROA  
ATOM   3520  CA  ILE P 258     -17.124   3.224 -25.041  0.00  0.00      PROA  
ATOM   3521  HA  ILE P 258     -16.866   4.032 -24.372  0.00  0.00      PROA  
ATOM   3522  CB  ILE P 258     -15.868   2.349 -25.081  0.00  0.00      PROA  
ATOM   3523  HB  ILE P 258     -15.831   1.904 -24.063  0.00  0.00      PROA  
ATOM   3524  CG2 ILE P 258     -16.069   1.101 -26.007  0.00  0.00      PROA  
ATOM   3525 HG21 ILE P 258     -17.085   0.655 -25.946  0.00  0.00      PROA  
ATOM   3526 HG22 ILE P 258     -15.279   0.340 -25.830  0.00  0.00      PROA  
ATOM   3527 HG23 ILE P 258     -15.904   1.428 -27.056  0.00  0.00      PROA  
ATOM   3528  CG1 ILE P 258     -14.480   3.043 -25.274  0.00  0.00      PROA  
ATOM   3529 HG11 ILE P 258     -14.419   3.957 -24.646  0.00  0.00      PROA  
ATOM   3530 HG12 ILE P 258     -14.492   3.391 -26.329  0.00  0.00      PROA  
ATOM   3531  CD  ILE P 258     -13.249   2.145 -25.098  0.00  0.00      PROA  
ATOM   3532  HD1 ILE P 258     -13.272   1.202 -25.683  0.00  0.00      PROA  
ATOM   3533  HD2 ILE P 258     -13.153   1.934 -24.011  0.00  0.00      PROA  
ATOM   3534  HD3 ILE P 258     -12.351   2.655 -25.507  0.00  0.00      PROA  
ATOM   3535  C   ILE P 258     -17.255   3.950 -26.393  0.00  0.00      PROA  
ATOM   3536  O   ILE P 258     -17.999   3.523 -27.297  0.00  0.00      PROA  
ATOM   3537  N   SER P 259     -16.597   5.043 -26.593  0.00  0.00      PROA  
ATOM   3538  HN  SER P 259     -15.941   5.400 -25.932  0.00  0.00      PROA  
ATOM   3539  CA  SER P 259     -16.703   5.751 -27.900  0.00  0.00      PROA  
ATOM   3540  HA  SER P 259     -17.700   5.822 -28.310  0.00  0.00      PROA  
ATOM   3541  CB  SER P 259     -16.532   7.282 -27.749  0.00  0.00      PROA  
ATOM   3542  HB1 SER P 259     -17.241   7.715 -27.012  0.00  0.00      PROA  
ATOM   3543  HB2 SER P 259     -16.775   7.838 -28.679  0.00  0.00      PROA  
ATOM   3544  OG  SER P 259     -15.226   7.698 -27.320  0.00  0.00      PROA  
ATOM   3545  HG1 SER P 259     -15.271   7.443 -26.396  0.00  0.00      PROA  
ATOM   3546  C   SER P 259     -15.731   5.124 -28.942  0.00  0.00      PROA  
ATOM   3547  O   SER P 259     -14.695   4.624 -28.656  0.00  0.00      PROA  
ATOM   3548  N   HSD P 260     -16.179   5.183 -30.269  0.00  0.00      PROA  
ATOM   3549  HN  HSD P 260     -16.968   5.716 -30.564  0.00  0.00      PROA  
ATOM   3550  CA  HSD P 260     -15.382   4.552 -31.297  0.00  0.00      PROA  
ATOM   3551  HA  HSD P 260     -15.281   3.506 -31.046  0.00  0.00      PROA  
ATOM   3552  CB  HSD P 260     -16.060   4.539 -32.699  0.00  0.00      PROA  
ATOM   3553  HB1 HSD P 260     -16.951   3.908 -32.495  0.00  0.00      PROA  
ATOM   3554  HB2 HSD P 260     -15.483   4.098 -33.540  0.00  0.00      PROA  
ATOM   3555  ND1 HSD P 260     -15.820   6.546 -34.223  0.00  0.00      PROA  
ATOM   3556  HD1 HSD P 260     -15.000   6.181 -34.665  0.00  0.00      PROA  
ATOM   3557  CG  HSD P 260     -16.542   5.892 -33.243  0.00  0.00      PROA  
ATOM   3558  CE1 HSD P 260     -16.600   7.487 -34.746  0.00  0.00      PROA  
ATOM   3559  HE1 HSD P 260     -16.322   8.023 -35.654  0.00  0.00      PROA  
ATOM   3560  NE2 HSD P 260     -17.794   7.479 -34.196  0.00  0.00      PROA  
ATOM   3561  CD2 HSD P 260     -17.782   6.542 -33.219  0.00  0.00      PROA  
ATOM   3562  HD2 HSD P 260     -18.654   6.279 -32.632  0.00  0.00      PROA  
ATOM   3563  C   HSD P 260     -13.989   5.074 -31.651  0.00  0.00      PROA  
ATOM   3564  O   HSD P 260     -13.011   4.313 -31.854  0.00  0.00      PROA  
ATOM   3565  N   TYR P 261     -13.804   6.372 -31.557  0.00  0.00      PROA  
ATOM   3566  HN  TYR P 261     -14.517   7.043 -31.371  0.00  0.00      PROA  
ATOM   3567  CA  TYR P 261     -12.566   7.110 -31.496  0.00  0.00      PROA  
ATOM   3568  HA  TYR P 261     -11.854   6.658 -32.171  0.00  0.00      PROA  
ATOM   3569  CB  TYR P 261     -12.686   8.668 -31.721  0.00  0.00      PROA  
ATOM   3570  HB1 TYR P 261     -12.700   8.846 -32.817  0.00  0.00      PROA  
ATOM   3571  HB2 TYR P 261     -11.859   9.346 -31.420  0.00  0.00      PROA  
ATOM   3572  CG  TYR P 261     -13.883   9.212 -31.025  0.00  0.00      PROA  
ATOM   3573  CD1 TYR P 261     -13.740   9.855 -29.758  0.00  0.00      PROA  
ATOM   3574  HD1 TYR P 261     -12.784   9.880 -29.257  0.00  0.00      PROA  
ATOM   3575  CE1 TYR P 261     -14.880  10.507 -29.178  0.00  0.00      PROA  
ATOM   3576  HE1 TYR P 261     -14.744  11.025 -28.240  0.00  0.00      PROA  
ATOM   3577  CZ  TYR P 261     -16.111  10.507 -29.903  0.00  0.00      PROA  
ATOM   3578  OH  TYR P 261     -17.312  11.064 -29.382  0.00  0.00      PROA  
ATOM   3579  HH  TYR P 261     -17.919  10.320 -29.371  0.00  0.00      PROA  
ATOM   3580  CD2 TYR P 261     -15.166   9.200 -31.615  0.00  0.00      PROA  
ATOM   3581  HD2 TYR P 261     -15.176   8.695 -32.570  0.00  0.00      PROA  
ATOM   3582  CE2 TYR P 261     -16.316   9.801 -31.098  0.00  0.00      PROA  
ATOM   3583  HE2 TYR P 261     -17.270   9.742 -31.601  0.00  0.00      PROA  
ATOM   3584  C   TYR P 261     -11.666   6.901 -30.231  0.00  0.00      PROA  
ATOM   3585  O   TYR P 261     -10.477   6.851 -30.338  0.00  0.00      PROA  
ATOM   3586  N   GLU P 262     -12.189   6.991 -29.023  0.00  0.00      PROA  
ATOM   3587  HN  GLU P 262     -13.127   7.255 -28.813  0.00  0.00      PROA  
ATOM   3588  CA  GLU P 262     -11.478   6.506 -27.841  0.00  0.00      PROA  
ATOM   3589  HA  GLU P 262     -10.520   6.989 -27.720  0.00  0.00      PROA  
ATOM   3590  CB  GLU P 262     -12.342   6.808 -26.532  0.00  0.00      PROA  
ATOM   3591  HB1 GLU P 262     -13.328   6.305 -26.618  0.00  0.00      PROA  
ATOM   3592  HB2 GLU P 262     -12.644   7.876 -26.582  0.00  0.00      PROA  
ATOM   3593  CG  GLU P 262     -11.577   6.405 -25.197  0.00  0.00      PROA  
ATOM   3594  HG1 GLU P 262     -10.498   6.636 -25.318  0.00  0.00      PROA  
ATOM   3595  HG2 GLU P 262     -11.572   5.308 -25.020  0.00  0.00      PROA  
ATOM   3596  CD  GLU P 262     -12.059   6.971 -23.849  0.00  0.00      PROA  
ATOM   3597  OE1 GLU P 262     -13.096   7.686 -23.730  0.00  0.00      PROA  
ATOM   3598  OE2 GLU P 262     -11.378   6.613 -22.865  0.00  0.00      PROA  
ATOM   3599  C   GLU P 262     -11.014   4.998 -27.847  0.00  0.00      PROA  
ATOM   3600  O   GLU P 262      -9.839   4.684 -27.615  0.00  0.00      PROA  
ATOM   3601  N   LYS P 263     -11.855   4.049 -28.245  0.00  0.00      PROA  
ATOM   3602  HN  LYS P 263     -12.790   4.263 -28.516  0.00  0.00      PROA  
ATOM   3603  CA  LYS P 263     -11.490   2.634 -28.473  0.00  0.00      PROA  
ATOM   3604  HA  LYS P 263     -11.098   2.196 -27.567  0.00  0.00      PROA  
ATOM   3605  CB  LYS P 263     -12.727   1.918 -28.962  0.00  0.00      PROA  
ATOM   3606  HB1 LYS P 263     -13.274   2.578 -29.669  0.00  0.00      PROA  
ATOM   3607  HB2 LYS P 263     -13.385   1.860 -28.069  0.00  0.00      PROA  
ATOM   3608  CG  LYS P 263     -12.527   0.612 -29.668  0.00  0.00      PROA  
ATOM   3609  HG1 LYS P 263     -11.742   0.015 -29.156  0.00  0.00      PROA  
ATOM   3610  HG2 LYS P 263     -12.079   0.917 -30.637  0.00  0.00      PROA  
ATOM   3611  CD  LYS P 263     -13.813  -0.213 -29.885  0.00  0.00      PROA  
ATOM   3612  HD1 LYS P 263     -14.145  -0.503 -28.865  0.00  0.00      PROA  
ATOM   3613  HD2 LYS P 263     -13.493  -1.169 -30.353  0.00  0.00      PROA  
ATOM   3614  CE  LYS P 263     -14.939   0.372 -30.672  0.00  0.00      PROA  
ATOM   3615  HE1 LYS P 263     -14.526   0.966 -31.515  0.00  0.00      PROA  
ATOM   3616  HE2 LYS P 263     -15.462   1.143 -30.068  0.00  0.00      PROA  
ATOM   3617  NZ  LYS P 263     -15.961  -0.582 -31.153  0.00  0.00      PROA  
ATOM   3618  HZ1 LYS P 263     -16.359  -1.138 -30.370  0.00  0.00      PROA  
ATOM   3619  HZ2 LYS P 263     -15.642  -1.288 -31.847  0.00  0.00      PROA  
ATOM   3620  HZ3 LYS P 263     -16.722  -0.043 -31.615  0.00  0.00      PROA  
ATOM   3621  C   LYS P 263     -10.372   2.518 -29.566  0.00  0.00      PROA  
ATOM   3622  O   LYS P 263      -9.459   1.763 -29.450  0.00  0.00      PROA  
ATOM   3623  N   GLU P 264     -10.468   3.310 -30.652  0.00  0.00      PROA  
ATOM   3624  HN  GLU P 264     -11.313   3.834 -30.731  0.00  0.00      PROA  
ATOM   3625  CA  GLU P 264      -9.346   3.398 -31.600  0.00  0.00      PROA  
ATOM   3626  HA  GLU P 264      -9.082   2.396 -31.905  0.00  0.00      PROA  
ATOM   3627  CB  GLU P 264      -9.711   4.262 -32.890  0.00  0.00      PROA  
ATOM   3628  HB1 GLU P 264      -8.856   4.754 -33.402  0.00  0.00      PROA  
ATOM   3629  HB2 GLU P 264     -10.475   5.042 -32.685  0.00  0.00      PROA  
ATOM   3630  CG  GLU P 264     -10.330   3.305 -33.975  0.00  0.00      PROA  
ATOM   3631  HG1 GLU P 264     -11.285   2.867 -33.614  0.00  0.00      PROA  
ATOM   3632  HG2 GLU P 264      -9.698   2.392 -34.000  0.00  0.00      PROA  
ATOM   3633  CD  GLU P 264     -10.556   3.959 -35.319  0.00  0.00      PROA  
ATOM   3634  OE1 GLU P 264      -9.711   4.668 -35.923  0.00  0.00      PROA  
ATOM   3635  OE2 GLU P 264     -11.670   3.699 -35.800  0.00  0.00      PROA  
ATOM   3636  C   GLU P 264      -8.034   3.982 -31.027  0.00  0.00      PROA  
ATOM   3637  O   GLU P 264      -6.971   3.321 -31.170  0.00  0.00      PROA  
ATOM   3638  N   TYR P 265      -8.092   5.095 -30.250  0.00  0.00      PROA  
ATOM   3639  HN  TYR P 265      -9.007   5.445 -30.065  0.00  0.00      PROA  
ATOM   3640  CA  TYR P 265      -7.028   5.720 -29.543  0.00  0.00      PROA  
ATOM   3641  HA  TYR P 265      -6.307   6.162 -30.214  0.00  0.00      PROA  
ATOM   3642  CB  TYR P 265      -7.556   6.851 -28.603  0.00  0.00      PROA  
ATOM   3643  HB1 TYR P 265      -8.313   6.564 -27.842  0.00  0.00      PROA  
ATOM   3644  HB2 TYR P 265      -8.052   7.557 -29.302  0.00  0.00      PROA  
ATOM   3645  CG  TYR P 265      -6.390   7.424 -27.714  0.00  0.00      PROA  
ATOM   3646  CD1 TYR P 265      -5.289   8.077 -28.389  0.00  0.00      PROA  
ATOM   3647  HD1 TYR P 265      -5.222   8.026 -29.465  0.00  0.00      PROA  
ATOM   3648  CE1 TYR P 265      -4.376   8.808 -27.626  0.00  0.00      PROA  
ATOM   3649  HE1 TYR P 265      -3.565   9.344 -28.097  0.00  0.00      PROA  
ATOM   3650  CZ  TYR P 265      -4.365   8.753 -26.237  0.00  0.00      PROA  
ATOM   3651  OH  TYR P 265      -3.506   9.552 -25.530  0.00  0.00      PROA  
ATOM   3652  HH  TYR P 265      -3.631   9.443 -24.584  0.00  0.00      PROA  
ATOM   3653  CD2 TYR P 265      -6.453   7.418 -26.311  0.00  0.00      PROA  
ATOM   3654  HD2 TYR P 265      -7.272   6.859 -25.882  0.00  0.00      PROA  
ATOM   3655  CE2 TYR P 265      -5.377   7.998 -25.634  0.00  0.00      PROA  
ATOM   3656  HE2 TYR P 265      -5.342   7.948 -24.556  0.00  0.00      PROA  
ATOM   3657  C   TYR P 265      -6.208   4.702 -28.745  0.00  0.00      PROA  
ATOM   3658  O   TYR P 265      -4.968   4.531 -28.961  0.00  0.00      PROA  
ATOM   3659  N   ILE P 266      -6.913   4.004 -27.777  0.00  0.00      PROA  
ATOM   3660  HN  ILE P 266      -7.906   3.929 -27.729  0.00  0.00      PROA  
ATOM   3661  CA  ILE P 266      -6.296   3.101 -26.890  0.00  0.00      PROA  
ATOM   3662  HA  ILE P 266      -5.524   3.665 -26.389  0.00  0.00      PROA  
ATOM   3663  CB  ILE P 266      -7.287   2.702 -25.795  0.00  0.00      PROA  
ATOM   3664  HB  ILE P 266      -8.121   2.166 -26.297  0.00  0.00      PROA  
ATOM   3665  CG2 ILE P 266      -6.565   1.657 -24.913  0.00  0.00      PROA  
ATOM   3666 HG21 ILE P 266      -5.707   2.090 -24.356  0.00  0.00      PROA  
ATOM   3667 HG22 ILE P 266      -6.145   0.868 -25.573  0.00  0.00      PROA  
ATOM   3668 HG23 ILE P 266      -7.250   1.189 -24.173  0.00  0.00      PROA  
ATOM   3669  CG1 ILE P 266      -7.833   3.944 -25.000  0.00  0.00      PROA  
ATOM   3670 HG11 ILE P 266      -7.944   4.874 -25.598  0.00  0.00      PROA  
ATOM   3671 HG12 ILE P 266      -6.992   4.209 -24.325  0.00  0.00      PROA  
ATOM   3672  CD  ILE P 266      -9.127   3.696 -24.221  0.00  0.00      PROA  
ATOM   3673  HD1 ILE P 266      -9.652   4.659 -24.046  0.00  0.00      PROA  
ATOM   3674  HD2 ILE P 266      -8.871   3.336 -23.202  0.00  0.00      PROA  
ATOM   3675  HD3 ILE P 266      -9.806   2.992 -24.748  0.00  0.00      PROA  
ATOM   3676  C   ILE P 266      -5.627   1.854 -27.664  0.00  0.00      PROA  
ATOM   3677  O   ILE P 266      -4.471   1.567 -27.518  0.00  0.00      PROA  
ATOM   3678  N   LEU P 267      -6.402   1.140 -28.533  0.00  0.00      PROA  
ATOM   3679  HN  LEU P 267      -7.377   1.253 -28.710  0.00  0.00      PROA  
ATOM   3680  CA  LEU P 267      -5.934  -0.000 -29.306  0.00  0.00      PROA  
ATOM   3681  HA  LEU P 267      -5.583  -0.757 -28.620  0.00  0.00      PROA  
ATOM   3682  CB  LEU P 267      -7.079  -0.704 -30.004  0.00  0.00      PROA  
ATOM   3683  HB1 LEU P 267      -6.654  -1.475 -30.682  0.00  0.00      PROA  
ATOM   3684  HB2 LEU P 267      -7.408   0.045 -30.756  0.00  0.00      PROA  
ATOM   3685  CG  LEU P 267      -8.242  -1.214 -29.153  0.00  0.00      PROA  
ATOM   3686  HG  LEU P 267      -8.607  -0.326 -28.594  0.00  0.00      PROA  
ATOM   3687  CD1 LEU P 267      -9.416  -1.859 -29.922  0.00  0.00      PROA  
ATOM   3688 HD11 LEU P 267      -9.962  -1.137 -30.566  0.00  0.00      PROA  
ATOM   3689 HD12 LEU P 267     -10.034  -2.531 -29.289  0.00  0.00      PROA  
ATOM   3690 HD13 LEU P 267      -8.880  -2.638 -30.506  0.00  0.00      PROA  
ATOM   3691  CD2 LEU P 267      -7.796  -2.209 -27.993  0.00  0.00      PROA  
ATOM   3692 HD21 LEU P 267      -7.393  -3.085 -28.545  0.00  0.00      PROA  
ATOM   3693 HD22 LEU P 267      -8.643  -2.575 -27.375  0.00  0.00      PROA  
ATOM   3694 HD23 LEU P 267      -7.045  -1.706 -27.345  0.00  0.00      PROA  
ATOM   3695  C   LEU P 267      -4.710   0.292 -30.280  0.00  0.00      PROA  
ATOM   3696  O   LEU P 267      -3.722  -0.444 -30.334  0.00  0.00      PROA  
ATOM   3697  N   SER P 268      -4.766   1.399 -30.976  0.00  0.00      PROA  
ATOM   3698  HN  SER P 268      -5.621   1.909 -30.931  0.00  0.00      PROA  
ATOM   3699  CA  SER P 268      -3.727   1.898 -31.824  0.00  0.00      PROA  
ATOM   3700  HA  SER P 268      -3.555   1.128 -32.562  0.00  0.00      PROA  
ATOM   3701  CB  SER P 268      -4.134   3.043 -32.777  0.00  0.00      PROA  
ATOM   3702  HB1 SER P 268      -4.912   2.588 -33.426  0.00  0.00      PROA  
ATOM   3703  HB2 SER P 268      -3.374   3.277 -33.553  0.00  0.00      PROA  
ATOM   3704  OG  SER P 268      -4.593   4.159 -32.101  0.00  0.00      PROA  
ATOM   3705  HG1 SER P 268      -5.430   4.001 -31.658  0.00  0.00      PROA  
ATOM   3706  C   SER P 268      -2.438   2.284 -31.082  0.00  0.00      PROA  
ATOM   3707  O   SER P 268      -1.347   1.835 -31.369  0.00  0.00      PROA  
ATOM   3708  N   SER P 269      -2.554   3.086 -29.956  0.00  0.00      PROA  
ATOM   3709  HN  SER P 269      -3.419   3.579 -29.897  0.00  0.00      PROA  
ATOM   3710  CA  SER P 269      -1.406   3.563 -29.169  0.00  0.00      PROA  
ATOM   3711  HA  SER P 269      -0.707   4.040 -29.841  0.00  0.00      PROA  
ATOM   3712  CB  SER P 269      -1.847   4.531 -27.937  0.00  0.00      PROA  
ATOM   3713  HB1 SER P 269      -0.973   4.931 -27.380  0.00  0.00      PROA  
ATOM   3714  HB2 SER P 269      -2.513   3.928 -27.283  0.00  0.00      PROA  
ATOM   3715  OG  SER P 269      -2.574   5.713 -28.413  0.00  0.00      PROA  
ATOM   3716  HG1 SER P 269      -3.421   5.442 -28.775  0.00  0.00      PROA  
ATOM   3717  C   SER P 269      -0.654   2.383 -28.563  0.00  0.00      PROA  
ATOM   3718  O   SER P 269       0.563   2.354 -28.451  0.00  0.00      PROA  
ATOM   3719  N   LEU P 270      -1.417   1.358 -28.153  0.00  0.00      PROA  
ATOM   3720  HN  LEU P 270      -2.401   1.480 -28.258  0.00  0.00      PROA  
ATOM   3721  CA  LEU P 270      -0.791   0.208 -27.560  0.00  0.00      PROA  
ATOM   3722  HA  LEU P 270       0.089   0.515 -27.015  0.00  0.00      PROA  
ATOM   3723  CB  LEU P 270      -1.822  -0.591 -26.572  0.00  0.00      PROA  
ATOM   3724  HB1 LEU P 270      -1.385  -1.544 -26.206  0.00  0.00      PROA  
ATOM   3725  HB2 LEU P 270      -2.745  -0.778 -27.162  0.00  0.00      PROA  
ATOM   3726  CG  LEU P 270      -2.060   0.256 -25.273  0.00  0.00      PROA  
ATOM   3727  HG  LEU P 270      -2.251   1.328 -25.493  0.00  0.00      PROA  
ATOM   3728  CD1 LEU P 270      -3.107  -0.297 -24.378  0.00  0.00      PROA  
ATOM   3729 HD11 LEU P 270      -3.208   0.342 -23.475  0.00  0.00      PROA  
ATOM   3730 HD12 LEU P 270      -2.847  -1.295 -23.965  0.00  0.00      PROA  
ATOM   3731 HD13 LEU P 270      -4.053  -0.435 -24.944  0.00  0.00      PROA  
ATOM   3732  CD2 LEU P 270      -0.755   0.243 -24.443  0.00  0.00      PROA  
ATOM   3733 HD21 LEU P 270       0.201   0.316 -25.004  0.00  0.00      PROA  
ATOM   3734 HD22 LEU P 270      -0.629  -0.742 -23.945  0.00  0.00      PROA  
ATOM   3735 HD23 LEU P 270      -0.842   1.009 -23.642  0.00  0.00      PROA  
ATOM   3736  C   LEU P 270      -0.362  -0.831 -28.645  0.00  0.00      PROA  
ATOM   3737  O   LEU P 270       0.512  -1.697 -28.364  0.00  0.00      PROA  
ATOM   3738  N   ARG P 271      -0.859  -0.762 -29.854  0.00  0.00      PROA  
ATOM   3739  HN  ARG P 271      -1.397  -0.015 -30.235  0.00  0.00      PROA  
ATOM   3740  CA  ARG P 271      -0.623  -1.964 -30.700  0.00  0.00      PROA  
ATOM   3741  HA  ARG P 271      -1.334  -2.723 -30.409  0.00  0.00      PROA  
ATOM   3742  CB  ARG P 271      -1.249  -1.663 -32.077  0.00  0.00      PROA  
ATOM   3743  HB1 ARG P 271      -1.140  -0.583 -32.315  0.00  0.00      PROA  
ATOM   3744  HB2 ARG P 271      -2.353  -1.757 -31.995  0.00  0.00      PROA  
ATOM   3745  CG  ARG P 271      -0.780  -2.607 -33.242  0.00  0.00      PROA  
ATOM   3746  HG1 ARG P 271      -0.904  -3.688 -33.018  0.00  0.00      PROA  
ATOM   3747  HG2 ARG P 271       0.280  -2.365 -33.471  0.00  0.00      PROA  
ATOM   3748  CD  ARG P 271      -1.484  -2.417 -34.589  0.00  0.00      PROA  
ATOM   3749  HD1 ARG P 271      -1.464  -1.371 -34.962  0.00  0.00      PROA  
ATOM   3750  HD2 ARG P 271      -2.563  -2.665 -34.505  0.00  0.00      PROA  
ATOM   3751  NE  ARG P 271      -0.797  -3.308 -35.538  0.00  0.00      PROA  
ATOM   3752  HE  ARG P 271      -0.232  -2.786 -36.176  0.00  0.00      PROA  
ATOM   3753  CZ  ARG P 271      -0.761  -4.591 -35.550  0.00  0.00      PROA  
ATOM   3754  NH1 ARG P 271       0.107  -5.170 -36.339  0.00  0.00      PROA  
ATOM   3755 HH11 ARG P 271       0.690  -4.559 -36.874  0.00  0.00      PROA  
ATOM   3756 HH12 ARG P 271       0.234  -6.159 -36.274  0.00  0.00      PROA  
ATOM   3757  NH2 ARG P 271      -1.512  -5.380 -34.798  0.00  0.00      PROA  
ATOM   3758 HH21 ARG P 271      -2.145  -4.900 -34.191  0.00  0.00      PROA  
ATOM   3759 HH22 ARG P 271      -1.642  -6.354 -34.985  0.00  0.00      PROA  
ATOM   3760  C   ARG P 271       0.744  -2.626 -30.891  0.00  0.00      PROA  
ATOM   3761  O   ARG P 271       0.923  -3.854 -30.687  0.00  0.00      PROA  
ATOM   3762  N   ASN P 272       1.814  -1.892 -31.182  0.00  0.00      PROA  
ATOM   3763  HN  ASN P 272       1.596  -0.947 -31.412  0.00  0.00      PROA  
ATOM   3764  CA  ASN P 272       3.142  -2.288 -31.246  0.00  0.00      PROA  
ATOM   3765  HA  ASN P 272       3.116  -3.093 -31.965  0.00  0.00      PROA  
ATOM   3766  CB  ASN P 272       3.982  -1.093 -31.852  0.00  0.00      PROA  
ATOM   3767  HB1 ASN P 272       3.529  -0.909 -32.850  0.00  0.00      PROA  
ATOM   3768  HB2 ASN P 272       4.999  -1.501 -32.034  0.00  0.00      PROA  
ATOM   3769  CG  ASN P 272       4.038   0.202 -30.956  0.00  0.00      PROA  
ATOM   3770  OD1 ASN P 272       3.750   0.161 -29.764  0.00  0.00      PROA  
ATOM   3771  ND2 ASN P 272       4.275   1.354 -31.573  0.00  0.00      PROA  
ATOM   3772 HD21 ASN P 272       4.369   2.152 -30.978  0.00  0.00      PROA  
ATOM   3773 HD22 ASN P 272       4.268   1.332 -32.573  0.00  0.00      PROA  
ATOM   3774  C   ASN P 272       3.824  -2.713 -29.943  0.00  0.00      PROA  
ATOM   3775  O   ASN P 272       5.046  -2.887 -29.924  0.00  0.00      PROA  
ATOM   3776  N   GLN P 273       3.070  -2.880 -28.879  0.00  0.00      PROA  
ATOM   3777  HN  GLN P 273       2.089  -2.708 -28.852  0.00  0.00      PROA  
ATOM   3778  CA  GLN P 273       3.696  -3.304 -27.651  0.00  0.00      PROA  
ATOM   3779  HA  GLN P 273       4.767  -3.434 -27.693  0.00  0.00      PROA  
ATOM   3780  CB  GLN P 273       3.402  -2.288 -26.499  0.00  0.00      PROA  
ATOM   3781  HB1 GLN P 273       3.891  -2.737 -25.609  0.00  0.00      PROA  
ATOM   3782  HB2 GLN P 273       2.327  -2.154 -26.256  0.00  0.00      PROA  
ATOM   3783  CG  GLN P 273       4.041  -0.941 -26.574  0.00  0.00      PROA  
ATOM   3784  HG1 GLN P 273       3.796  -0.337 -27.474  0.00  0.00      PROA  
ATOM   3785  HG2 GLN P 273       5.146  -1.050 -26.605  0.00  0.00      PROA  
ATOM   3786  CD  GLN P 273       3.720  -0.051 -25.395  0.00  0.00      PROA  
ATOM   3787  OE1 GLN P 273       2.947  -0.375 -24.518  0.00  0.00      PROA  
ATOM   3788  NE2 GLN P 273       4.146   1.244 -25.574  0.00  0.00      PROA  
ATOM   3789 HE21 GLN P 273       4.411   1.470 -26.511  0.00  0.00      PROA  
ATOM   3790 HE22 GLN P 273       4.022   1.944 -24.870  0.00  0.00      PROA  
ATOM   3791  C   GLN P 273       3.093  -4.601 -27.085  0.00  0.00      PROA  
ATOM   3792  O   GLN P 273       3.525  -5.067 -26.059  0.00  0.00      PROA  
ATOM   3793  N   LEU P 274       2.000  -5.016 -27.725  0.00  0.00      PROA  
ATOM   3794  HN  LEU P 274       1.613  -4.520 -28.498  0.00  0.00      PROA  
ATOM   3795  CA  LEU P 274       1.118  -6.103 -27.276  0.00  0.00      PROA  
ATOM   3796  HA  LEU P 274       0.963  -6.117 -26.207  0.00  0.00      PROA  
ATOM   3797  CB  LEU P 274      -0.273  -5.968 -27.863  0.00  0.00      PROA  
ATOM   3798  HB1 LEU P 274      -0.813  -6.866 -27.493  0.00  0.00      PROA  
ATOM   3799  HB2 LEU P 274      -0.215  -5.955 -28.973  0.00  0.00      PROA  
ATOM   3800  CG  LEU P 274      -1.142  -4.772 -27.394  0.00  0.00      PROA  
ATOM   3801  HG  LEU P 274      -0.521  -3.890 -27.660  0.00  0.00      PROA  
ATOM   3802  CD1 LEU P 274      -2.501  -4.737 -28.224  0.00  0.00      PROA  
ATOM   3803 HD11 LEU P 274      -2.278  -4.972 -29.287  0.00  0.00      PROA  
ATOM   3804 HD12 LEU P 274      -2.925  -3.711 -28.236  0.00  0.00      PROA  
ATOM   3805 HD13 LEU P 274      -3.304  -5.419 -27.872  0.00  0.00      PROA  
ATOM   3806  CD2 LEU P 274      -1.431  -4.747 -25.785  0.00  0.00      PROA  
ATOM   3807 HD21 LEU P 274      -2.340  -4.174 -25.504  0.00  0.00      PROA  
ATOM   3808 HD22 LEU P 274      -0.470  -4.317 -25.430  0.00  0.00      PROA  
ATOM   3809 HD23 LEU P 274      -1.613  -5.793 -25.457  0.00  0.00      PROA  
ATOM   3810  C   LEU P 274       1.692  -7.458 -27.828  0.00  0.00      PROA  
ATOM   3811  O   LEU P 274       1.957  -7.635 -28.982  0.00  0.00      PROA  
ATOM   3812  N   SER P 275       1.928  -8.442 -26.963  0.00  0.00      PROA  
ATOM   3813  HN  SER P 275       1.689  -8.355 -26.000  0.00  0.00      PROA  
ATOM   3814  CA  SER P 275       2.598  -9.686 -27.338  0.00  0.00      PROA  
ATOM   3815  HA  SER P 275       3.438  -9.480 -27.985  0.00  0.00      PROA  
ATOM   3816  CB  SER P 275       3.043 -10.447 -26.060  0.00  0.00      PROA  
ATOM   3817  HB1 SER P 275       2.178 -10.573 -25.375  0.00  0.00      PROA  
ATOM   3818  HB2 SER P 275       3.670  -9.735 -25.482  0.00  0.00      PROA  
ATOM   3819  OG  SER P 275       3.742 -11.636 -26.379  0.00  0.00      PROA  
ATOM   3820  HG1 SER P 275       4.246 -11.433 -27.170  0.00  0.00      PROA  
ATOM   3821  C   SER P 275       1.649 -10.655 -28.113  0.00  0.00      PROA  
ATOM   3822  O   SER P 275       0.396 -10.540 -28.119  0.00  0.00      PROA  
ATOM   3823  N   SER P 276       2.239 -11.586 -28.868  0.00  0.00      PROA  
ATOM   3824  HN  SER P 276       3.227 -11.509 -28.970  0.00  0.00      PROA  
ATOM   3825  CA  SER P 276       1.575 -12.592 -29.724  0.00  0.00      PROA  
ATOM   3826  HA  SER P 276       0.504 -12.522 -29.603  0.00  0.00      PROA  
ATOM   3827  CB  SER P 276       1.856 -12.432 -31.169  0.00  0.00      PROA  
ATOM   3828  HB1 SER P 276       1.410 -11.496 -31.566  0.00  0.00      PROA  
ATOM   3829  HB2 SER P 276       1.343 -13.240 -31.732  0.00  0.00      PROA  
ATOM   3830  OG  SER P 276       3.291 -12.305 -31.487  0.00  0.00      PROA  
ATOM   3831  HG1 SER P 276       3.447 -11.371 -31.329  0.00  0.00      PROA  
ATOM   3832  C   SER P 276       2.028 -14.086 -29.405  0.00  0.00      PROA  
ATOM   3833  O   SER P 276       1.932 -15.042 -30.135  0.00  0.00      PROA  
ATOM   3834  N   GLN P 277       2.695 -14.344 -28.258  0.00  0.00      PROA  
ATOM   3835  HN  GLN P 277       2.956 -13.604 -27.643  0.00  0.00      PROA  
ATOM   3836  CA  GLN P 277       3.174 -15.630 -27.917  0.00  0.00      PROA  
ATOM   3837  HA  GLN P 277       3.529 -16.070 -28.838  0.00  0.00      PROA  
ATOM   3838  CB  GLN P 277       4.256 -15.502 -26.887  0.00  0.00      PROA  
ATOM   3839  HB1 GLN P 277       4.760 -16.481 -26.739  0.00  0.00      PROA  
ATOM   3840  HB2 GLN P 277       3.748 -15.233 -25.936  0.00  0.00      PROA  
ATOM   3841  CG  GLN P 277       5.436 -14.578 -27.401  0.00  0.00      PROA  
ATOM   3842  HG1 GLN P 277       5.040 -13.557 -27.584  0.00  0.00      PROA  
ATOM   3843  HG2 GLN P 277       5.772 -14.998 -28.373  0.00  0.00      PROA  
ATOM   3844  CD  GLN P 277       6.639 -14.461 -26.399  0.00  0.00      PROA  
ATOM   3845  OE1 GLN P 277       6.811 -15.409 -25.688  0.00  0.00      PROA  
ATOM   3846  NE2 GLN P 277       7.519 -13.491 -26.598  0.00  0.00      PROA  
ATOM   3847 HE21 GLN P 277       7.450 -12.777 -27.295  0.00  0.00      PROA  
ATOM   3848 HE22 GLN P 277       8.056 -13.207 -25.804  0.00  0.00      PROA  
ATOM   3849  C   GLN P 277       2.108 -16.660 -27.593  0.00  0.00      PROA  
ATOM   3850  O   GLN P 277       2.194 -17.871 -27.829  0.00  0.00      PROA  
ATOM   3851  N   LYS P 278       1.053 -16.132 -26.998  0.00  0.00      PROA  
ATOM   3852  HN  LYS P 278       0.992 -15.137 -26.990  0.00  0.00      PROA  
ATOM   3853  CA  LYS P 278      -0.109 -16.842 -26.532  0.00  0.00      PROA  
ATOM   3854  HA  LYS P 278      -0.743 -16.062 -26.140  0.00  0.00      PROA  
ATOM   3855  CB  LYS P 278      -0.770 -17.757 -27.572  0.00  0.00      PROA  
ATOM   3856  HB1 LYS P 278      -1.612 -18.353 -27.159  0.00  0.00      PROA  
ATOM   3857  HB2 LYS P 278      -0.016 -18.524 -27.849  0.00  0.00      PROA  
ATOM   3858  CG  LYS P 278      -1.365 -17.012 -28.779  0.00  0.00      PROA  
ATOM   3859  HG1 LYS P 278      -0.633 -16.296 -29.208  0.00  0.00      PROA  
ATOM   3860  HG2 LYS P 278      -2.276 -16.535 -28.357  0.00  0.00      PROA  
ATOM   3861  CD  LYS P 278      -1.885 -18.011 -29.789  0.00  0.00      PROA  
ATOM   3862  HD1 LYS P 278      -2.842 -18.433 -29.415  0.00  0.00      PROA  
ATOM   3863  HD2 LYS P 278      -1.110 -18.805 -29.861  0.00  0.00      PROA  
ATOM   3864  CE  LYS P 278      -2.148 -17.398 -31.113  0.00  0.00      PROA  
ATOM   3865  HE1 LYS P 278      -2.384 -18.071 -31.965  0.00  0.00      PROA  
ATOM   3866  HE2 LYS P 278      -1.281 -16.880 -31.575  0.00  0.00      PROA  
ATOM   3867  NZ  LYS P 278      -3.251 -16.353 -31.111  0.00  0.00      PROA  
ATOM   3868  HZ1 LYS P 278      -2.777 -15.557 -30.639  0.00  0.00      PROA  
ATOM   3869  HZ2 LYS P 278      -4.111 -16.715 -30.652  0.00  0.00      PROA  
ATOM   3870  HZ3 LYS P 278      -3.372 -16.092 -32.110  0.00  0.00      PROA  
ATOM   3871  C   LYS P 278       0.315 -17.725 -25.322  0.00  0.00      PROA  
ATOM   3872  O   LYS P 278      -0.418 -18.648 -24.881  0.00  0.00      PROA  
ATOM   3873  N   SER P 279       1.501 -17.424 -24.706  0.00  0.00      PROA  
ATOM   3874  HN  SER P 279       1.951 -16.563 -24.928  0.00  0.00      PROA  
ATOM   3875  CA  SER P 279       2.116 -18.303 -23.646  0.00  0.00      PROA  
ATOM   3876  HA  SER P 279       1.246 -18.640 -23.102  0.00  0.00      PROA  
ATOM   3877  CB  SER P 279       2.891 -19.530 -24.231  0.00  0.00      PROA  
ATOM   3878  HB1 SER P 279       3.873 -19.224 -24.650  0.00  0.00      PROA  
ATOM   3879  HB2 SER P 279       2.197 -19.985 -24.970  0.00  0.00      PROA  
ATOM   3880  OG  SER P 279       3.164 -20.514 -23.230  0.00  0.00      PROA  
ATOM   3881  HG1 SER P 279       2.324 -20.860 -22.918  0.00  0.00      PROA  
ATOM   3882  C   SER P 279       3.005 -17.447 -22.813  0.00  0.00      PROA  
ATOM   3883  O   SER P 279       3.414 -16.376 -23.255  0.00  0.00      PROA  
ATOM   3884  N   VAL P 280       3.336 -17.730 -21.584  0.00  0.00      PROA  
ATOM   3885  HN  VAL P 280       2.971 -18.599 -21.259  0.00  0.00      PROA  
ATOM   3886  CA  VAL P 280       4.030 -16.840 -20.674  0.00  0.00      PROA  
ATOM   3887  HA  VAL P 280       3.948 -15.813 -20.999  0.00  0.00      PROA  
ATOM   3888  CB  VAL P 280       3.445 -16.872 -19.287  0.00  0.00      PROA  
ATOM   3889  HB  VAL P 280       3.365 -17.932 -18.964  0.00  0.00      PROA  
ATOM   3890  CG1 VAL P 280       4.324 -16.134 -18.228  0.00  0.00      PROA  
ATOM   3891 HG11 VAL P 280       5.230 -16.771 -18.133  0.00  0.00      PROA  
ATOM   3892 HG12 VAL P 280       3.931 -16.031 -17.194  0.00  0.00      PROA  
ATOM   3893 HG13 VAL P 280       4.534 -15.085 -18.527  0.00  0.00      PROA  
ATOM   3894  CG2 VAL P 280       1.979 -16.370 -19.246  0.00  0.00      PROA  
ATOM   3895 HG21 VAL P 280       1.886 -15.344 -19.662  0.00  0.00      PROA  
ATOM   3896 HG22 VAL P 280       1.590 -16.506 -18.215  0.00  0.00      PROA  
ATOM   3897 HG23 VAL P 280       1.251 -16.985 -19.818  0.00  0.00      PROA  
ATOM   3898  C   VAL P 280       5.454 -17.251 -20.710  0.00  0.00      PROA  
ATOM   3899  O   VAL P 280       5.778 -18.415 -20.475  0.00  0.00      PROA  
ATOM   3900  N   PRO P 281       6.470 -16.418 -21.113  0.00  0.00      PROA  
ATOM   3901  CD  PRO P 281       6.316 -15.007 -21.434  0.00  0.00      PROA  
ATOM   3902  HD1 PRO P 281       5.692 -14.429 -20.719  0.00  0.00      PROA  
ATOM   3903  HD2 PRO P 281       5.798 -14.880 -22.409  0.00  0.00      PROA  
ATOM   3904  CA  PRO P 281       7.868 -16.842 -21.215  0.00  0.00      PROA  
ATOM   3905  HA  PRO P 281       8.084 -17.823 -21.612  0.00  0.00      PROA  
ATOM   3906  CB  PRO P 281       8.437 -15.777 -22.052  0.00  0.00      PROA  
ATOM   3907  HB1 PRO P 281       8.408 -16.199 -23.079  0.00  0.00      PROA  
ATOM   3908  HB2 PRO P 281       9.546 -15.751 -21.987  0.00  0.00      PROA  
ATOM   3909  CG  PRO P 281       7.693 -14.456 -21.700  0.00  0.00      PROA  
ATOM   3910  HG1 PRO P 281       8.227 -14.114 -20.788  0.00  0.00      PROA  
ATOM   3911  HG2 PRO P 281       7.722 -13.816 -22.607  0.00  0.00      PROA  
ATOM   3912  C   PRO P 281       8.497 -16.853 -19.857  0.00  0.00      PROA  
ATOM   3913  O   PRO P 281       9.204 -15.961 -19.529  0.00  0.00      PROA  
ATOM   3914  N   TRP P 282       8.232 -17.893 -19.037  0.00  0.00      PROA  
ATOM   3915  HN  TRP P 282       7.619 -18.613 -19.350  0.00  0.00      PROA  
ATOM   3916  CA  TRP P 282       8.709 -17.860 -17.628  0.00  0.00      PROA  
ATOM   3917  HA  TRP P 282       8.327 -17.006 -17.088  0.00  0.00      PROA  
ATOM   3918  CB  TRP P 282       8.140 -19.096 -16.790  0.00  0.00      PROA  
ATOM   3919  HB1 TRP P 282       8.528 -19.177 -15.752  0.00  0.00      PROA  
ATOM   3920  HB2 TRP P 282       8.506 -19.994 -17.331  0.00  0.00      PROA  
ATOM   3921  CG  TRP P 282       6.710 -19.259 -16.617  0.00  0.00      PROA  
ATOM   3922  CD1 TRP P 282       5.846 -20.058 -17.213  0.00  0.00      PROA  
ATOM   3923  HD1 TRP P 282       6.240 -20.713 -17.977  0.00  0.00      PROA  
ATOM   3924  NE1 TRP P 282       4.579 -19.974 -16.681  0.00  0.00      PROA  
ATOM   3925  HE1 TRP P 282       3.768 -20.458 -16.928  0.00  0.00      PROA  
ATOM   3926  CE2 TRP P 282       4.633 -18.940 -15.718  0.00  0.00      PROA  
ATOM   3927  CD2 TRP P 282       5.908 -18.430 -15.738  0.00  0.00      PROA  
ATOM   3928  CE3 TRP P 282       6.256 -17.452 -14.831  0.00  0.00      PROA  
ATOM   3929  HE3 TRP P 282       7.275 -17.111 -14.722  0.00  0.00      PROA  
ATOM   3930  CZ3 TRP P 282       5.326 -16.965 -13.920  0.00  0.00      PROA  
ATOM   3931  HZ3 TRP P 282       5.470 -16.183 -13.190  0.00  0.00      PROA  
ATOM   3932  CZ2 TRP P 282       3.689 -18.497 -14.823  0.00  0.00      PROA  
ATOM   3933  HZ2 TRP P 282       2.737 -19.007 -14.797  0.00  0.00      PROA  
ATOM   3934  CH2 TRP P 282       3.989 -17.427 -13.959  0.00  0.00      PROA  
ATOM   3935  HH2 TRP P 282       3.273 -17.037 -13.251  0.00  0.00      PROA  
ATOM   3936  C   TRP P 282      10.227 -17.789 -17.373  0.00  0.00      PROA  
ATOM   3937  O   TRP P 282      10.661 -17.035 -16.515  0.00  0.00      PROA  
ATOM   3938  N   VAL P 283      11.018 -18.579 -18.180  0.00  0.00      PROA  
ATOM   3939  HN  VAL P 283      10.605 -19.211 -18.831  0.00  0.00      PROA  
ATOM   3940  CA  VAL P 283      12.503 -18.511 -18.113  0.00  0.00      PROA  
ATOM   3941  HA  VAL P 283      12.708 -18.425 -17.056  0.00  0.00      PROA  
ATOM   3942  CB  VAL P 283      13.156 -19.767 -18.620  0.00  0.00      PROA  
ATOM   3943  HB  VAL P 283      12.603 -19.905 -19.574  0.00  0.00      PROA  
ATOM   3944  CG1 VAL P 283      14.700 -19.636 -18.800  0.00  0.00      PROA  
ATOM   3945 HG11 VAL P 283      15.016 -18.752 -19.395  0.00  0.00      PROA  
ATOM   3946 HG12 VAL P 283      15.016 -20.500 -19.423  0.00  0.00      PROA  
ATOM   3947 HG13 VAL P 283      15.329 -19.581 -17.886  0.00  0.00      PROA  
ATOM   3948  CG2 VAL P 283      12.732 -20.880 -17.717  0.00  0.00      PROA  
ATOM   3949 HG21 VAL P 283      13.006 -20.771 -16.646  0.00  0.00      PROA  
ATOM   3950 HG22 VAL P 283      13.254 -21.750 -18.169  0.00  0.00      PROA  
ATOM   3951 HG23 VAL P 283      11.638 -21.068 -17.766  0.00  0.00      PROA  
ATOM   3952  C   VAL P 283      13.041 -17.137 -18.561  0.00  0.00      PROA  
ATOM   3953  O   VAL P 283      13.829 -16.558 -17.873  0.00  0.00      PROA  
ATOM   3954  N   PRO P 284      12.549 -16.527 -19.682  0.00  0.00      PROA  
ATOM   3955  CD  PRO P 284      12.193 -17.330 -20.845  0.00  0.00      PROA  
ATOM   3956  HD1 PRO P 284      11.087 -17.392 -20.762  0.00  0.00      PROA  
ATOM   3957  HD2 PRO P 284      12.682 -18.324 -20.923  0.00  0.00      PROA  
ATOM   3958  CA  PRO P 284      12.866 -15.164 -19.946  0.00  0.00      PROA  
ATOM   3959  HA  PRO P 284      13.946 -15.177 -19.964  0.00  0.00      PROA  
ATOM   3960  CB  PRO P 284      12.305 -14.988 -21.412  0.00  0.00      PROA  
ATOM   3961  HB1 PRO P 284      12.912 -14.265 -21.997  0.00  0.00      PROA  
ATOM   3962  HB2 PRO P 284      11.252 -14.633 -21.421  0.00  0.00      PROA  
ATOM   3963  CG  PRO P 284      12.382 -16.366 -22.066  0.00  0.00      PROA  
ATOM   3964  HG1 PRO P 284      11.561 -16.606 -22.774  0.00  0.00      PROA  
ATOM   3965  HG2 PRO P 284      13.351 -16.538 -22.582  0.00  0.00      PROA  
ATOM   3966  C   PRO P 284      12.450 -14.145 -18.954  0.00  0.00      PROA  
ATOM   3967  O   PRO P 284      13.202 -13.212 -18.706  0.00  0.00      PROA  
ATOM   3968  N   ILE P 285      11.208 -14.279 -18.413  0.00  0.00      PROA  
ATOM   3969  HN  ILE P 285      10.611 -15.032 -18.678  0.00  0.00      PROA  
ATOM   3970  CA  ILE P 285      10.788 -13.461 -17.278  0.00  0.00      PROA  
ATOM   3971  HA  ILE P 285      10.905 -12.417 -17.530  0.00  0.00      PROA  
ATOM   3972  CB  ILE P 285       9.299 -13.788 -16.753  0.00  0.00      PROA  
ATOM   3973  HB  ILE P 285       9.191 -14.893 -16.806  0.00  0.00      PROA  
ATOM   3974  CG2 ILE P 285       9.038 -13.360 -15.268  0.00  0.00      PROA  
ATOM   3975 HG21 ILE P 285       9.686 -13.988 -14.621  0.00  0.00      PROA  
ATOM   3976 HG22 ILE P 285       7.973 -13.565 -15.027  0.00  0.00      PROA  
ATOM   3977 HG23 ILE P 285       9.224 -12.273 -15.134  0.00  0.00      PROA  
ATOM   3978  CG1 ILE P 285       8.359 -13.067 -17.706  0.00  0.00      PROA  
ATOM   3979 HG11 ILE P 285       8.658 -13.420 -18.715  0.00  0.00      PROA  
ATOM   3980 HG12 ILE P 285       8.616 -12.008 -17.489  0.00  0.00      PROA  
ATOM   3981  CD  ILE P 285       6.904 -13.377 -17.606  0.00  0.00      PROA  
ATOM   3982  HD1 ILE P 285       6.320 -13.111 -18.513  0.00  0.00      PROA  
ATOM   3983  HD2 ILE P 285       6.389 -13.067 -16.672  0.00  0.00      PROA  
ATOM   3984  HD3 ILE P 285       6.790 -14.464 -17.407  0.00  0.00      PROA  
ATOM   3985  C   ILE P 285      11.808 -13.541 -16.103  0.00  0.00      PROA  
ATOM   3986  O   ILE P 285      12.372 -12.571 -15.736  0.00  0.00      PROA  
ATOM   3987  N   LEU P 286      11.971 -14.713 -15.480  0.00  0.00      PROA  
ATOM   3988  HN  LEU P 286      11.384 -15.517 -15.543  0.00  0.00      PROA  
ATOM   3989  CA  LEU P 286      12.870 -14.899 -14.389  0.00  0.00      PROA  
ATOM   3990  HA  LEU P 286      12.567 -14.122 -13.703  0.00  0.00      PROA  
ATOM   3991  CB  LEU P 286      12.785 -16.368 -13.761  0.00  0.00      PROA  
ATOM   3992  HB1 LEU P 286      13.496 -16.431 -12.910  0.00  0.00      PROA  
ATOM   3993  HB2 LEU P 286      13.134 -17.024 -14.586  0.00  0.00      PROA  
ATOM   3994  CG  LEU P 286      11.400 -16.853 -13.302  0.00  0.00      PROA  
ATOM   3995  HG  LEU P 286      10.693 -16.811 -14.158  0.00  0.00      PROA  
ATOM   3996  CD1 LEU P 286      11.550 -18.274 -12.821  0.00  0.00      PROA  
ATOM   3997 HD11 LEU P 286      12.096 -18.931 -13.532  0.00  0.00      PROA  
ATOM   3998 HD12 LEU P 286      10.573 -18.780 -12.671  0.00  0.00      PROA  
ATOM   3999 HD13 LEU P 286      12.082 -18.319 -11.847  0.00  0.00      PROA  
ATOM   4000  CD2 LEU P 286      10.885 -15.966 -12.104  0.00  0.00      PROA  
ATOM   4001 HD21 LEU P 286      11.219 -14.921 -12.278  0.00  0.00      PROA  
ATOM   4002 HD22 LEU P 286      11.356 -16.296 -11.153  0.00  0.00      PROA  
ATOM   4003 HD23 LEU P 286       9.780 -16.062 -12.053  0.00  0.00      PROA  
ATOM   4004  C   LEU P 286      14.402 -14.682 -14.659  0.00  0.00      PROA  
ATOM   4005  O   LEU P 286      15.251 -14.675 -13.760  0.00  0.00      PROA  
ATOM   4006  N   LYS P 287      14.875 -14.564 -15.851  0.00  0.00      PROA  
ATOM   4007  HN  LYS P 287      14.233 -14.902 -16.535  0.00  0.00      PROA  
ATOM   4008  CA  LYS P 287      16.196 -14.059 -16.128  0.00  0.00      PROA  
ATOM   4009  HA  LYS P 287      16.876 -14.389 -15.356  0.00  0.00      PROA  
ATOM   4010  CB  LYS P 287      16.736 -14.772 -17.303  0.00  0.00      PROA  
ATOM   4011  HB1 LYS P 287      17.651 -14.310 -17.732  0.00  0.00      PROA  
ATOM   4012  HB2 LYS P 287      16.018 -14.807 -18.151  0.00  0.00      PROA  
ATOM   4013  CG  LYS P 287      17.073 -16.174 -16.999  0.00  0.00      PROA  
ATOM   4014  HG1 LYS P 287      16.208 -16.834 -16.773  0.00  0.00      PROA  
ATOM   4015  HG2 LYS P 287      17.626 -16.144 -16.036  0.00  0.00      PROA  
ATOM   4016  CD  LYS P 287      17.843 -16.783 -18.175  0.00  0.00      PROA  
ATOM   4017  HD1 LYS P 287      17.845 -17.865 -17.924  0.00  0.00      PROA  
ATOM   4018  HD2 LYS P 287      18.860 -16.336 -18.164  0.00  0.00      PROA  
ATOM   4019  CE  LYS P 287      17.212 -16.562 -19.609  0.00  0.00      PROA  
ATOM   4020  HE1 LYS P 287      17.111 -15.499 -19.917  0.00  0.00      PROA  
ATOM   4021  HE2 LYS P 287      16.176 -16.962 -19.602  0.00  0.00      PROA  
ATOM   4022  NZ  LYS P 287      18.045 -17.263 -20.572  0.00  0.00      PROA  
ATOM   4023  HZ1 LYS P 287      17.582 -17.425 -21.489  0.00  0.00      PROA  
ATOM   4024  HZ2 LYS P 287      18.234 -18.247 -20.293  0.00  0.00      PROA  
ATOM   4025  HZ3 LYS P 287      18.832 -16.587 -20.649  0.00  0.00      PROA  
ATOM   4026  C   LYS P 287      16.396 -12.583 -16.153  0.00  0.00      PROA  
ATOM   4027  O   LYS P 287      17.502 -12.088 -15.877  0.00  0.00      PROA  
ATOM   4028  N   SER P 288      15.334 -11.825 -16.449  0.00  0.00      PROA  
ATOM   4029  HN  SER P 288      14.418 -12.208 -16.542  0.00  0.00      PROA  
ATOM   4030  CA  SER P 288      15.311 -10.407 -16.823  0.00  0.00      PROA  
ATOM   4031  HA  SER P 288      15.965 -10.422 -17.682  0.00  0.00      PROA  
ATOM   4032  CB  SER P 288      13.916  -9.969 -17.455  0.00  0.00      PROA  
ATOM   4033  HB1 SER P 288      13.679 -10.734 -18.225  0.00  0.00      PROA  
ATOM   4034  HB2 SER P 288      14.087  -9.066 -18.078  0.00  0.00      PROA  
ATOM   4035  OG  SER P 288      12.860  -9.756 -16.500  0.00  0.00      PROA  
ATOM   4036  HG1 SER P 288      12.842 -10.472 -15.861  0.00  0.00      PROA  
ATOM   4037  C   SER P 288      15.851  -9.519 -15.694  0.00  0.00      PROA  
ATOM   4038  O   SER P 288      15.179  -9.263 -14.680  0.00  0.00      PROA  
ATOM   4039  N   LEU P 289      17.020  -8.871 -15.869  0.00  0.00      PROA  
ATOM   4040  HN  LEU P 289      17.454  -9.096 -16.738  0.00  0.00      PROA  
ATOM   4041  CA  LEU P 289      17.648  -7.911 -14.962  0.00  0.00      PROA  
ATOM   4042  HA  LEU P 289      17.718  -8.385 -13.994  0.00  0.00      PROA  
ATOM   4043  CB  LEU P 289      19.058  -7.673 -15.540  0.00  0.00      PROA  
ATOM   4044  HB1 LEU P 289      19.125  -6.947 -16.379  0.00  0.00      PROA  
ATOM   4045  HB2 LEU P 289      19.390  -8.644 -15.967  0.00  0.00      PROA  
ATOM   4046  CG  LEU P 289      20.072  -7.051 -14.511  0.00  0.00      PROA  
ATOM   4047  HG  LEU P 289      19.469  -6.202 -14.122  0.00  0.00      PROA  
ATOM   4048  CD1 LEU P 289      20.448  -8.036 -13.346  0.00  0.00      PROA  
ATOM   4049 HD11 LEU P 289      21.286  -8.645 -13.746  0.00  0.00      PROA  
ATOM   4050 HD12 LEU P 289      19.639  -8.736 -13.048  0.00  0.00      PROA  
ATOM   4051 HD13 LEU P 289      20.742  -7.352 -12.521  0.00  0.00      PROA  
ATOM   4052  CD2 LEU P 289      21.384  -6.510 -15.192  0.00  0.00      PROA  
ATOM   4053 HD21 LEU P 289      22.150  -6.351 -14.404  0.00  0.00      PROA  
ATOM   4054 HD22 LEU P 289      21.243  -5.528 -15.693  0.00  0.00      PROA  
ATOM   4055 HD23 LEU P 289      21.637  -7.292 -15.939  0.00  0.00      PROA  
ATOM   4056  C   LEU P 289      16.792  -6.761 -14.694  0.00  0.00      PROA  
ATOM   4057  O   LEU P 289      16.873  -6.303 -13.607  0.00  0.00      PROA  
ATOM   4058  N   PRO P 290      15.853  -6.208 -15.541  0.00  0.00      PROA  
ATOM   4059  CD  PRO P 290      15.926  -6.228 -17.011  0.00  0.00      PROA  
ATOM   4060  HD1 PRO P 290      15.172  -6.972 -17.347  0.00  0.00      PROA  
ATOM   4061  HD2 PRO P 290      16.957  -6.443 -17.364  0.00  0.00      PROA  
ATOM   4062  CA  PRO P 290      15.006  -5.054 -15.141  0.00  0.00      PROA  
ATOM   4063  HA  PRO P 290      15.674  -4.349 -14.670  0.00  0.00      PROA  
ATOM   4064  CB  PRO P 290      14.307  -4.519 -16.372  0.00  0.00      PROA  
ATOM   4065  HB1 PRO P 290      14.119  -3.436 -16.214  0.00  0.00      PROA  
ATOM   4066  HB2 PRO P 290      13.412  -5.126 -16.630  0.00  0.00      PROA  
ATOM   4067  CG  PRO P 290      15.416  -4.807 -17.393  0.00  0.00      PROA  
ATOM   4068  HG1 PRO P 290      15.137  -4.722 -18.465  0.00  0.00      PROA  
ATOM   4069  HG2 PRO P 290      16.265  -4.096 -17.315  0.00  0.00      PROA  
ATOM   4070  C   PRO P 290      14.033  -5.508 -14.106  0.00  0.00      PROA  
ATOM   4071  O   PRO P 290      13.837  -4.785 -13.116  0.00  0.00      PROA  
ATOM   4072  N   LEU P 291      13.355  -6.755 -14.279  0.00  0.00      PROA  
ATOM   4073  HN  LEU P 291      13.424  -7.240 -15.147  0.00  0.00      PROA  
ATOM   4074  CA  LEU P 291      12.643  -7.259 -13.170  0.00  0.00      PROA  
ATOM   4075  HA  LEU P 291      11.768  -6.668 -12.944  0.00  0.00      PROA  
ATOM   4076  CB  LEU P 291      12.050  -8.659 -13.532  0.00  0.00      PROA  
ATOM   4077  HB1 LEU P 291      12.859  -9.416 -13.614  0.00  0.00      PROA  
ATOM   4078  HB2 LEU P 291      11.398  -8.634 -14.432  0.00  0.00      PROA  
ATOM   4079  CG  LEU P 291      11.157  -9.223 -12.346  0.00  0.00      PROA  
ATOM   4080  HG  LEU P 291      11.796  -9.256 -11.438  0.00  0.00      PROA  
ATOM   4081  CD1 LEU P 291       9.939  -8.418 -12.024  0.00  0.00      PROA  
ATOM   4082 HD11 LEU P 291       9.269  -8.245 -12.894  0.00  0.00      PROA  
ATOM   4083 HD12 LEU P 291      10.224  -7.431 -11.601  0.00  0.00      PROA  
ATOM   4084 HD13 LEU P 291       9.292  -8.925 -11.277  0.00  0.00      PROA  
ATOM   4085  CD2 LEU P 291      10.838 -10.655 -12.741  0.00  0.00      PROA  
ATOM   4086 HD21 LEU P 291      10.264 -11.248 -11.997  0.00  0.00      PROA  
ATOM   4087 HD22 LEU P 291      11.838 -11.097 -12.938  0.00  0.00      PROA  
ATOM   4088 HD23 LEU P 291      10.171 -10.665 -13.630  0.00  0.00      PROA  
ATOM   4089  C   LEU P 291      13.413  -7.354 -11.830  0.00  0.00      PROA  
ATOM   4090  O   LEU P 291      12.935  -6.918 -10.783  0.00  0.00      PROA  
ATOM   4091  N   TRP P 292      14.665  -7.900 -11.884  0.00  0.00      PROA  
ATOM   4092  HN  TRP P 292      14.911  -8.281 -12.772  0.00  0.00      PROA  
ATOM   4093  CA  TRP P 292      15.576  -8.118 -10.684  0.00  0.00      PROA  
ATOM   4094  HA  TRP P 292      14.976  -8.544  -9.894  0.00  0.00      PROA  
ATOM   4095  CB  TRP P 292      16.779  -9.131 -10.918  0.00  0.00      PROA  
ATOM   4096  HB1 TRP P 292      17.471  -9.263 -10.059  0.00  0.00      PROA  
ATOM   4097  HB2 TRP P 292      17.366  -8.734 -11.773  0.00  0.00      PROA  
ATOM   4098  CG  TRP P 292      16.293 -10.503 -11.316  0.00  0.00      PROA  
ATOM   4099  CD1 TRP P 292      16.604 -11.197 -12.474  0.00  0.00      PROA  
ATOM   4100  HD1 TRP P 292      17.332 -10.888 -13.209  0.00  0.00      PROA  
ATOM   4101  NE1 TRP P 292      15.789 -12.324 -12.500  0.00  0.00      PROA  
ATOM   4102  HE1 TRP P 292      15.831 -13.091 -13.102  0.00  0.00      PROA  
ATOM   4103  CE2 TRP P 292      14.992 -12.399 -11.407  0.00  0.00      PROA  
ATOM   4104  CD2 TRP P 292      15.304 -11.283 -10.591  0.00  0.00      PROA  
ATOM   4105  CE3 TRP P 292      14.664 -11.064  -9.376  0.00  0.00      PROA  
ATOM   4106  HE3 TRP P 292      14.754 -10.174  -8.771  0.00  0.00      PROA  
ATOM   4107  CZ3 TRP P 292      13.837 -12.080  -8.857  0.00  0.00      PROA  
ATOM   4108  HZ3 TRP P 292      13.223 -11.916  -7.984  0.00  0.00      PROA  
ATOM   4109  CZ2 TRP P 292      14.205 -13.380 -10.931  0.00  0.00      PROA  
ATOM   4110  HZ2 TRP P 292      14.086 -14.290 -11.501  0.00  0.00      PROA  
ATOM   4111  CH2 TRP P 292      13.689 -13.223  -9.657  0.00  0.00      PROA  
ATOM   4112  HH2 TRP P 292      13.083 -14.050  -9.317  0.00  0.00      PROA  
ATOM   4113  C   TRP P 292      16.006  -6.876  -9.961  0.00  0.00      PROA  
ATOM   4114  O   TRP P 292      16.077  -6.828  -8.680  0.00  0.00      PROA  
ATOM   4115  N   ALA P 293      16.183  -5.778 -10.726  0.00  0.00      PROA  
ATOM   4116  HN  ALA P 293      16.276  -6.012 -11.691  0.00  0.00      PROA  
ATOM   4117  CA  ALA P 293      16.291  -4.386 -10.318  0.00  0.00      PROA  
ATOM   4118  HA  ALA P 293      17.036  -4.443  -9.539  0.00  0.00      PROA  
ATOM   4119  CB  ALA P 293      16.597  -3.562 -11.578  0.00  0.00      PROA  
ATOM   4120  HB1 ALA P 293      15.702  -3.459 -12.229  0.00  0.00      PROA  
ATOM   4121  HB2 ALA P 293      17.447  -4.055 -12.097  0.00  0.00      PROA  
ATOM   4122  HB3 ALA P 293      16.960  -2.569 -11.237  0.00  0.00      PROA  
ATOM   4123  C   ALA P 293      15.016  -3.864  -9.598  0.00  0.00      PROA  
ATOM   4124  O   ALA P 293      15.200  -3.205  -8.549  0.00  0.00      PROA  
ATOM   4125  N   ILE P 294      13.768  -4.135 -10.038  0.00  0.00      PROA  
ATOM   4126  HN  ILE P 294      13.805  -4.643 -10.896  0.00  0.00      PROA  
ATOM   4127  CA  ILE P 294      12.521  -3.898  -9.318  0.00  0.00      PROA  
ATOM   4128  HA  ILE P 294      12.630  -2.861  -9.036  0.00  0.00      PROA  
ATOM   4129  CB  ILE P 294      11.273  -3.785 -10.162  0.00  0.00      PROA  
ATOM   4130  HB  ILE P 294      10.966  -4.780 -10.551  0.00  0.00      PROA  
ATOM   4131  CG2 ILE P 294      10.187  -3.227  -9.258  0.00  0.00      PROA  
ATOM   4132 HG21 ILE P 294      10.403  -2.517  -8.431  0.00  0.00      PROA  
ATOM   4133 HG22 ILE P 294       9.731  -4.083  -8.716  0.00  0.00      PROA  
ATOM   4134 HG23 ILE P 294       9.364  -2.787  -9.860  0.00  0.00      PROA  
ATOM   4135  CG1 ILE P 294      11.652  -2.927 -11.346  0.00  0.00      PROA  
ATOM   4136 HG11 ILE P 294      12.400  -3.477 -11.957  0.00  0.00      PROA  
ATOM   4137 HG12 ILE P 294      12.105  -1.967 -11.020  0.00  0.00      PROA  
ATOM   4138  CD  ILE P 294      10.446  -2.493 -12.310  0.00  0.00      PROA  
ATOM   4139  HD1 ILE P 294       9.771  -1.760 -11.817  0.00  0.00      PROA  
ATOM   4140  HD2 ILE P 294       9.862  -3.418 -12.505  0.00  0.00      PROA  
ATOM   4141  HD3 ILE P 294      10.753  -2.054 -13.283  0.00  0.00      PROA  
ATOM   4142  C   ILE P 294      12.355  -4.726  -8.098  0.00  0.00      PROA  
ATOM   4143  O   ILE P 294      12.010  -4.167  -7.050  0.00  0.00      PROA  
ATOM   4144  N   VAL P 295      12.755  -6.037  -8.027  0.00  0.00      PROA  
ATOM   4145  HN  VAL P 295      12.941  -6.588  -8.837  0.00  0.00      PROA  
ATOM   4146  CA  VAL P 295      12.628  -6.890  -6.915  0.00  0.00      PROA  
ATOM   4147  HA  VAL P 295      11.596  -6.949  -6.601  0.00  0.00      PROA  
ATOM   4148  CB  VAL P 295      13.173  -8.271  -7.279  0.00  0.00      PROA  
ATOM   4149  HB  VAL P 295      14.093  -8.073  -7.869  0.00  0.00      PROA  
ATOM   4150  CG1 VAL P 295      13.447  -9.202  -6.124  0.00  0.00      PROA  
ATOM   4151 HG11 VAL P 295      13.703 -10.251  -6.385  0.00  0.00      PROA  
ATOM   4152 HG12 VAL P 295      12.696  -9.230  -5.306  0.00  0.00      PROA  
ATOM   4153 HG13 VAL P 295      14.393  -8.798  -5.704  0.00  0.00      PROA  
ATOM   4154  CG2 VAL P 295      12.177  -8.889  -8.216  0.00  0.00      PROA  
ATOM   4155 HG21 VAL P 295      12.177  -8.265  -9.135  0.00  0.00      PROA  
ATOM   4156 HG22 VAL P 295      11.178  -8.817  -7.735  0.00  0.00      PROA  
ATOM   4157 HG23 VAL P 295      12.421  -9.945  -8.461  0.00  0.00      PROA  
ATOM   4158  C   VAL P 295      13.428  -6.361  -5.744  0.00  0.00      PROA  
ATOM   4159  O   VAL P 295      13.035  -6.399  -4.583  0.00  0.00      PROA  
ATOM   4160  N   VAL P 296      14.664  -5.906  -6.045  0.00  0.00      PROA  
ATOM   4161  HN  VAL P 296      15.067  -6.229  -6.898  0.00  0.00      PROA  
ATOM   4162  CA  VAL P 296      15.467  -5.316  -5.004  0.00  0.00      PROA  
ATOM   4163  HA  VAL P 296      15.548  -5.879  -4.086  0.00  0.00      PROA  
ATOM   4164  CB  VAL P 296      16.951  -5.220  -5.316  0.00  0.00      PROA  
ATOM   4165  HB  VAL P 296      17.056  -4.823  -6.348  0.00  0.00      PROA  
ATOM   4166  CG1 VAL P 296      17.715  -4.374  -4.265  0.00  0.00      PROA  
ATOM   4167 HG11 VAL P 296      18.782  -4.398  -4.572  0.00  0.00      PROA  
ATOM   4168 HG12 VAL P 296      17.601  -4.883  -3.284  0.00  0.00      PROA  
ATOM   4169 HG13 VAL P 296      17.283  -3.357  -4.154  0.00  0.00      PROA  
ATOM   4170  CG2 VAL P 296      17.569  -6.675  -5.416  0.00  0.00      PROA  
ATOM   4171 HG21 VAL P 296      17.391  -7.238  -4.474  0.00  0.00      PROA  
ATOM   4172 HG22 VAL P 296      18.667  -6.598  -5.566  0.00  0.00      PROA  
ATOM   4173 HG23 VAL P 296      17.046  -7.244  -6.214  0.00  0.00      PROA  
ATOM   4174  C   VAL P 296      14.845  -3.952  -4.592  0.00  0.00      PROA  
ATOM   4175  O   VAL P 296      14.633  -3.667  -3.415  0.00  0.00      PROA  
ATOM   4176  N   ALA P 297      14.384  -3.113  -5.585  0.00  0.00      PROA  
ATOM   4177  HN  ALA P 297      14.396  -3.483  -6.511  0.00  0.00      PROA  
ATOM   4178  CA  ALA P 297      13.817  -1.787  -5.276  0.00  0.00      PROA  
ATOM   4179  HA  ALA P 297      14.574  -1.271  -4.704  0.00  0.00      PROA  
ATOM   4180  CB  ALA P 297      13.594  -1.040  -6.637  0.00  0.00      PROA  
ATOM   4181  HB1 ALA P 297      14.568  -1.110  -7.166  0.00  0.00      PROA  
ATOM   4182  HB2 ALA P 297      13.378   0.012  -6.353  0.00  0.00      PROA  
ATOM   4183  HB3 ALA P 297      12.697  -1.430  -7.165  0.00  0.00      PROA  
ATOM   4184  C   ALA P 297      12.537  -1.713  -4.420  0.00  0.00      PROA  
ATOM   4185  O   ALA P 297      12.482  -0.970  -3.383  0.00  0.00      PROA  
ATOM   4186  N   HSD P 298      11.521  -2.565  -4.740  0.00  0.00      PROA  
ATOM   4187  HN  HSD P 298      11.718  -3.103  -5.556  0.00  0.00      PROA  
ATOM   4188  CA  HSD P 298      10.257  -2.675  -4.020  0.00  0.00      PROA  
ATOM   4189  HA  HSD P 298       9.752  -1.728  -3.896  0.00  0.00      PROA  
ATOM   4190  CB  HSD P 298       9.206  -3.619  -4.716  0.00  0.00      PROA  
ATOM   4191  HB1 HSD P 298       9.493  -4.686  -4.610  0.00  0.00      PROA  
ATOM   4192  HB2 HSD P 298       9.174  -3.405  -5.806  0.00  0.00      PROA  
ATOM   4193  ND1 HSD P 298       7.145  -2.509  -3.642  0.00  0.00      PROA  
ATOM   4194  HD1 HSD P 298       7.610  -1.665  -3.376  0.00  0.00      PROA  
ATOM   4195  CG  HSD P 298       7.790  -3.520  -4.333  0.00  0.00      PROA  
ATOM   4196  CE1 HSD P 298       5.823  -2.891  -3.555  0.00  0.00      PROA  
ATOM   4197  HE1 HSD P 298       5.219  -2.216  -2.948  0.00  0.00      PROA  
ATOM   4198  NE2 HSD P 298       5.560  -4.078  -4.138  0.00  0.00      PROA  
ATOM   4199  CD2 HSD P 298       6.844  -4.434  -4.556  0.00  0.00      PROA  
ATOM   4200  HD2 HSD P 298       6.892  -5.369  -5.101  0.00  0.00      PROA  
ATOM   4201  C   HSD P 298      10.439  -3.212  -2.632  0.00  0.00      PROA  
ATOM   4202  O   HSD P 298       9.867  -2.723  -1.693  0.00  0.00      PROA  
ATOM   4203  N   PHE P 299      11.341  -4.245  -2.462  0.00  0.00      PROA  
ATOM   4204  HN  PHE P 299      11.831  -4.681  -3.213  0.00  0.00      PROA  
ATOM   4205  CA  PHE P 299      11.592  -4.824  -1.191  0.00  0.00      PROA  
ATOM   4206  HA  PHE P 299      10.687  -5.343  -0.912  0.00  0.00      PROA  
ATOM   4207  CB  PHE P 299      12.719  -6.022  -1.295  0.00  0.00      PROA  
ATOM   4208  HB1 PHE P 299      13.629  -5.517  -1.683  0.00  0.00      PROA  
ATOM   4209  HB2 PHE P 299      12.414  -6.751  -2.076  0.00  0.00      PROA  
ATOM   4210  CG  PHE P 299      13.125  -6.616   0.051  0.00  0.00      PROA  
ATOM   4211  CD1 PHE P 299      14.087  -5.968   0.823  0.00  0.00      PROA  
ATOM   4212  HD1 PHE P 299      14.481  -4.989   0.596  0.00  0.00      PROA  
ATOM   4213  CE1 PHE P 299      14.741  -6.595   1.882  0.00  0.00      PROA  
ATOM   4214  HE1 PHE P 299      15.653  -6.154   2.258  0.00  0.00      PROA  
ATOM   4215  CZ  PHE P 299      14.279  -7.844   2.376  0.00  0.00      PROA  
ATOM   4216  HZ  PHE P 299      14.778  -8.429   3.134  0.00  0.00      PROA  
ATOM   4217  CD2 PHE P 299      12.770  -7.890   0.488  0.00  0.00      PROA  
ATOM   4218  HD2 PHE P 299      11.980  -8.403  -0.041  0.00  0.00      PROA  
ATOM   4219  CE2 PHE P 299      13.212  -8.483   1.687  0.00  0.00      PROA  
ATOM   4220  HE2 PHE P 299      12.959  -9.492   1.976  0.00  0.00      PROA  
ATOM   4221  C   PHE P 299      12.087  -3.711  -0.283  0.00  0.00      PROA  
ATOM   4222  O   PHE P 299      11.467  -3.487   0.753  0.00  0.00      PROA  
ATOM   4223  N   SER P 300      13.068  -2.930  -0.807  0.00  0.00      PROA  
ATOM   4224  HN  SER P 300      13.386  -3.024  -1.748  0.00  0.00      PROA  
ATOM   4225  CA  SER P 300      13.726  -1.880  -0.139  0.00  0.00      PROA  
ATOM   4226  HA  SER P 300      14.237  -2.346   0.691  0.00  0.00      PROA  
ATOM   4227  CB  SER P 300      14.806  -1.375  -1.074  0.00  0.00      PROA  
ATOM   4228  HB1 SER P 300      15.254  -0.430  -0.699  0.00  0.00      PROA  
ATOM   4229  HB2 SER P 300      14.384  -1.053  -2.050  0.00  0.00      PROA  
ATOM   4230  OG  SER P 300      15.894  -2.211  -1.383  0.00  0.00      PROA  
ATOM   4231  HG1 SER P 300      15.639  -2.800  -2.097  0.00  0.00      PROA  
ATOM   4232  C   SER P 300      12.923  -0.704   0.363  0.00  0.00      PROA  
ATOM   4233  O   SER P 300      12.838  -0.250   1.527  0.00  0.00      PROA  
ATOM   4234  N   TYR P 301      12.093  -0.282  -0.610  0.00  0.00      PROA  
ATOM   4235  HN  TYR P 301      12.116  -0.757  -1.487  0.00  0.00      PROA  
ATOM   4236  CA  TYR P 301      11.093   0.763  -0.333  0.00  0.00      PROA  
ATOM   4237  HA  TYR P 301      11.535   1.634   0.127  0.00  0.00      PROA  
ATOM   4238  CB  TYR P 301      10.374   1.190  -1.620  0.00  0.00      PROA  
ATOM   4239  HB1 TYR P 301       9.787   0.383  -2.108  0.00  0.00      PROA  
ATOM   4240  HB2 TYR P 301      11.042   1.609  -2.402  0.00  0.00      PROA  
ATOM   4241  CG  TYR P 301       9.467   2.472  -1.328  0.00  0.00      PROA  
ATOM   4242  CD1 TYR P 301      10.165   3.620  -0.825  0.00  0.00      PROA  
ATOM   4243  HD1 TYR P 301      11.245   3.631  -0.835  0.00  0.00      PROA  
ATOM   4244  CE1 TYR P 301       9.433   4.765  -0.407  0.00  0.00      PROA  
ATOM   4245  HE1 TYR P 301       9.944   5.647  -0.050  0.00  0.00      PROA  
ATOM   4246  CZ  TYR P 301       8.058   4.768  -0.269  0.00  0.00      PROA  
ATOM   4247  OH  TYR P 301       7.354   5.922   0.071  0.00  0.00      PROA  
ATOM   4248  HH  TYR P 301       6.429   5.759  -0.128  0.00  0.00      PROA  
ATOM   4249  CD2 TYR P 301       8.080   2.498  -1.215  0.00  0.00      PROA  
ATOM   4250  HD2 TYR P 301       7.535   1.655  -1.614  0.00  0.00      PROA  
ATOM   4251  CE2 TYR P 301       7.362   3.629  -0.759  0.00  0.00      PROA  
ATOM   4252  HE2 TYR P 301       6.289   3.513  -0.772  0.00  0.00      PROA  
ATOM   4253  C   TYR P 301       9.922   0.307   0.670  0.00  0.00      PROA  
ATOM   4254  O   TYR P 301       9.527   1.042   1.608  0.00  0.00      PROA  
ATOM   4255  N   ASN P 302       9.495  -0.889   0.631  0.00  0.00      PROA  
ATOM   4256  HN  ASN P 302       9.930  -1.439  -0.078  0.00  0.00      PROA  
ATOM   4257  CA  ASN P 302       8.451  -1.394   1.503  0.00  0.00      PROA  
ATOM   4258  HA  ASN P 302       7.689  -0.628   1.504  0.00  0.00      PROA  
ATOM   4259  CB  ASN P 302       7.943  -2.723   1.081  0.00  0.00      PROA  
ATOM   4260  HB1 ASN P 302       7.453  -3.238   1.935  0.00  0.00      PROA  
ATOM   4261  HB2 ASN P 302       8.782  -3.370   0.747  0.00  0.00      PROA  
ATOM   4262  CG  ASN P 302       6.946  -2.485  -0.084  0.00  0.00      PROA  
ATOM   4263  OD1 ASN P 302       6.964  -1.492  -0.774  0.00  0.00      PROA  
ATOM   4264  ND2 ASN P 302       6.009  -3.504  -0.267  0.00  0.00      PROA  
ATOM   4265 HD21 ASN P 302       5.400  -3.312  -1.036  0.00  0.00      PROA  
ATOM   4266 HD22 ASN P 302       6.217  -4.387   0.154  0.00  0.00      PROA  
ATOM   4267  C   ASN P 302       9.073  -1.561   2.954  0.00  0.00      PROA  
ATOM   4268  O   ASN P 302       8.332  -1.302   3.906  0.00  0.00      PROA  
ATOM   4269  N   TRP P 303      10.374  -1.839   3.082  0.00  0.00      PROA  
ATOM   4270  HN  TRP P 303      10.990  -2.000   2.315  0.00  0.00      PROA  
ATOM   4271  CA  TRP P 303      11.081  -1.783   4.399  0.00  0.00      PROA  
ATOM   4272  HA  TRP P 303      10.466  -2.438   5.000  0.00  0.00      PROA  
ATOM   4273  CB  TRP P 303      12.533  -2.306   4.038  0.00  0.00      PROA  
ATOM   4274  HB1 TRP P 303      13.043  -1.566   3.386  0.00  0.00      PROA  
ATOM   4275  HB2 TRP P 303      12.511  -3.150   3.315  0.00  0.00      PROA  
ATOM   4276  CG  TRP P 303      13.339  -2.695   5.243  0.00  0.00      PROA  
ATOM   4277  CD1 TRP P 303      13.887  -1.899   6.188  0.00  0.00      PROA  
ATOM   4278  HD1 TRP P 303      13.671  -0.841   6.213  0.00  0.00      PROA  
ATOM   4279  NE1 TRP P 303      14.742  -2.594   7.004  0.00  0.00      PROA  
ATOM   4280  HE1 TRP P 303      15.230  -2.299   7.796  0.00  0.00      PROA  
ATOM   4281  CE2 TRP P 303      14.609  -3.916   6.707  0.00  0.00      PROA  
ATOM   4282  CD2 TRP P 303      13.769  -4.029   5.565  0.00  0.00      PROA  
ATOM   4283  CE3 TRP P 303      13.432  -5.251   5.093  0.00  0.00      PROA  
ATOM   4284  HE3 TRP P 303      12.765  -5.323   4.247  0.00  0.00      PROA  
ATOM   4285  CZ3 TRP P 303      13.869  -6.358   5.785  0.00  0.00      PROA  
ATOM   4286  HZ3 TRP P 303      13.491  -7.359   5.641  0.00  0.00      PROA  
ATOM   4287  CZ2 TRP P 303      15.236  -5.001   7.210  0.00  0.00      PROA  
ATOM   4288  HZ2 TRP P 303      15.918  -4.918   8.043  0.00  0.00      PROA  
ATOM   4289  CH2 TRP P 303      14.828  -6.283   6.791  0.00  0.00      PROA  
ATOM   4290  HH2 TRP P 303      15.146  -7.164   7.329  0.00  0.00      PROA  
ATOM   4291  C   TRP P 303      11.228  -0.398   4.991  0.00  0.00      PROA  
ATOM   4292  O   TRP P 303      10.849  -0.142   6.146  0.00  0.00      PROA  
ATOM   4293  N   THR P 304      11.615   0.575   4.145  0.00  0.00      PROA  
ATOM   4294  HN  THR P 304      11.890   0.358   3.211  0.00  0.00      PROA  
ATOM   4295  CA  THR P 304      11.531   2.031   4.534  0.00  0.00      PROA  
ATOM   4296  HA  THR P 304      12.146   2.284   5.385  0.00  0.00      PROA  
ATOM   4297  CB  THR P 304      12.111   2.928   3.447  0.00  0.00      PROA  
ATOM   4298  HB  THR P 304      11.888   2.496   2.448  0.00  0.00      PROA  
ATOM   4299  OG1 THR P 304      13.533   2.925   3.573  0.00  0.00      PROA  
ATOM   4300  HG1 THR P 304      13.906   2.042   3.626  0.00  0.00      PROA  
ATOM   4301  CG2 THR P 304      11.620   4.366   3.450  0.00  0.00      PROA  
ATOM   4302 HG21 THR P 304      12.218   5.101   2.869  0.00  0.00      PROA  
ATOM   4303 HG22 THR P 304      11.550   4.707   4.505  0.00  0.00      PROA  
ATOM   4304 HG23 THR P 304      10.652   4.453   2.911  0.00  0.00      PROA  
ATOM   4305  C   THR P 304      10.110   2.492   4.862  0.00  0.00      PROA  
ATOM   4306  O   THR P 304       9.850   3.205   5.849  0.00  0.00      PROA  
ATOM   4307  N   PHE P 305       9.091   2.047   4.076  0.00  0.00      PROA  
ATOM   4308  HN  PHE P 305       9.251   1.608   3.195  0.00  0.00      PROA  
ATOM   4309  CA  PHE P 305       7.715   2.320   4.263  0.00  0.00      PROA  
ATOM   4310  HA  PHE P 305       7.726   3.397   4.334  0.00  0.00      PROA  
ATOM   4311  CB  PHE P 305       6.937   1.813   2.968  0.00  0.00      PROA  
ATOM   4312  HB1 PHE P 305       6.589   0.781   3.184  0.00  0.00      PROA  
ATOM   4313  HB2 PHE P 305       7.444   1.885   1.982  0.00  0.00      PROA  
ATOM   4314  CG  PHE P 305       5.841   2.724   2.718  0.00  0.00      PROA  
ATOM   4315  CD1 PHE P 305       6.205   4.082   2.637  0.00  0.00      PROA  
ATOM   4316  HD1 PHE P 305       7.213   4.450   2.762  0.00  0.00      PROA  
ATOM   4317  CE1 PHE P 305       5.303   5.026   2.103  0.00  0.00      PROA  
ATOM   4318  HE1 PHE P 305       5.498   6.086   2.045  0.00  0.00      PROA  
ATOM   4319  CZ  PHE P 305       3.954   4.651   1.901  0.00  0.00      PROA  
ATOM   4320  HZ  PHE P 305       3.177   5.232   1.426  0.00  0.00      PROA  
ATOM   4321  CD2 PHE P 305       4.586   2.267   2.252  0.00  0.00      PROA  
ATOM   4322  HD2 PHE P 305       4.467   1.199   2.138  0.00  0.00      PROA  
ATOM   4323  CE2 PHE P 305       3.612   3.263   1.845  0.00  0.00      PROA  
ATOM   4324  HE2 PHE P 305       2.660   2.959   1.437  0.00  0.00      PROA  
ATOM   4325  C   PHE P 305       7.246   1.827   5.593  0.00  0.00      PROA  
ATOM   4326  O   PHE P 305       6.699   2.589   6.386  0.00  0.00      PROA  
ATOM   4327  N   TYR P 306       7.571   0.592   5.894  0.00  0.00      PROA  
ATOM   4328  HN  TYR P 306       8.158   0.105   5.252  0.00  0.00      PROA  
ATOM   4329  CA  TYR P 306       7.278  -0.090   7.126  0.00  0.00      PROA  
ATOM   4330  HA  TYR P 306       6.232   0.120   7.295  0.00  0.00      PROA  
ATOM   4331  CB  TYR P 306       7.469  -1.646   7.080  0.00  0.00      PROA  
ATOM   4332  HB1 TYR P 306       8.522  -1.853   6.795  0.00  0.00      PROA  
ATOM   4333  HB2 TYR P 306       6.808  -2.096   6.309  0.00  0.00      PROA  
ATOM   4334  CG  TYR P 306       7.204  -2.186   8.447  0.00  0.00      PROA  
ATOM   4335  CD1 TYR P 306       5.904  -2.613   8.853  0.00  0.00      PROA  
ATOM   4336  HD1 TYR P 306       5.058  -2.360   8.231  0.00  0.00      PROA  
ATOM   4337  CE1 TYR P 306       5.596  -3.298  10.005  0.00  0.00      PROA  
ATOM   4338  HE1 TYR P 306       4.595  -3.662  10.183  0.00  0.00      PROA  
ATOM   4339  CZ  TYR P 306       6.683  -3.650  10.859  0.00  0.00      PROA  
ATOM   4340  OH  TYR P 306       6.391  -4.346  12.034  0.00  0.00      PROA  
ATOM   4341  HH  TYR P 306       5.506  -4.718  12.052  0.00  0.00      PROA  
ATOM   4342  CD2 TYR P 306       8.237  -2.568   9.376  0.00  0.00      PROA  
ATOM   4343  HD2 TYR P 306       9.295  -2.408   9.226  0.00  0.00      PROA  
ATOM   4344  CE2 TYR P 306       7.969  -3.330  10.525  0.00  0.00      PROA  
ATOM   4345  HE2 TYR P 306       8.778  -3.503  11.218  0.00  0.00      PROA  
ATOM   4346  C   TYR P 306       7.944   0.614   8.369  0.00  0.00      PROA  
ATOM   4347  O   TYR P 306       7.337   0.931   9.447  0.00  0.00      PROA  
ATOM   4348  N   THR P 307       9.207   0.961   8.162  0.00  0.00      PROA  
ATOM   4349  HN  THR P 307       9.602   0.746   7.272  0.00  0.00      PROA  
ATOM   4350  CA  THR P 307       9.999   1.716   9.178  0.00  0.00      PROA  
ATOM   4351  HA  THR P 307       9.956   1.074  10.045  0.00  0.00      PROA  
ATOM   4352  CB  THR P 307      11.450   1.980   8.885  0.00  0.00      PROA  
ATOM   4353  HB  THR P 307      11.513   2.695   8.038  0.00  0.00      PROA  
ATOM   4354  OG1 THR P 307      12.034   0.742   8.598  0.00  0.00      PROA  
ATOM   4355  HG1 THR P 307      11.581   0.483   7.793  0.00  0.00      PROA  
ATOM   4356  CG2 THR P 307      12.242   2.438  10.153  0.00  0.00      PROA  
ATOM   4357 HG21 THR P 307      13.309   2.132  10.123  0.00  0.00      PROA  
ATOM   4358 HG22 THR P 307      11.953   1.824  11.032  0.00  0.00      PROA  
ATOM   4359 HG23 THR P 307      12.132   3.514  10.410  0.00  0.00      PROA  
ATOM   4360  C   THR P 307       9.425   3.087   9.501  0.00  0.00      PROA  
ATOM   4361  O   THR P 307       9.255   3.367  10.680  0.00  0.00      PROA  
ATOM   4362  N   LEU P 308       8.994   3.881   8.503  0.00  0.00      PROA  
ATOM   4363  HN  LEU P 308       9.207   3.618   7.565  0.00  0.00      PROA  
ATOM   4364  CA  LEU P 308       8.307   5.093   8.748  0.00  0.00      PROA  
ATOM   4365  HA  LEU P 308       8.829   5.617   9.535  0.00  0.00      PROA  
ATOM   4366  CB  LEU P 308       8.008   5.829   7.417  0.00  0.00      PROA  
ATOM   4367  HB1 LEU P 308       7.403   6.745   7.589  0.00  0.00      PROA  
ATOM   4368  HB2 LEU P 308       7.439   5.098   6.803  0.00  0.00      PROA  
ATOM   4369  CG  LEU P 308       9.215   6.401   6.690  0.00  0.00      PROA  
ATOM   4370  HG  LEU P 308       9.978   5.605   6.553  0.00  0.00      PROA  
ATOM   4371  CD1 LEU P 308       8.734   6.882   5.307  0.00  0.00      PROA  
ATOM   4372 HD11 LEU P 308       9.566   7.386   4.770  0.00  0.00      PROA  
ATOM   4373 HD12 LEU P 308       7.918   7.626   5.422  0.00  0.00      PROA  
ATOM   4374 HD13 LEU P 308       8.420   5.990   4.725  0.00  0.00      PROA  
ATOM   4375  CD2 LEU P 308       9.870   7.564   7.448  0.00  0.00      PROA  
ATOM   4376 HD21 LEU P 308       9.990   7.341   8.529  0.00  0.00      PROA  
ATOM   4377 HD22 LEU P 308       9.296   8.510   7.346  0.00  0.00      PROA  
ATOM   4378 HD23 LEU P 308      10.865   7.787   7.007  0.00  0.00      PROA  
ATOM   4379  C   LEU P 308       6.908   4.916   9.327  0.00  0.00      PROA  
ATOM   4380  O   LEU P 308       6.438   5.629  10.233  0.00  0.00      PROA  
ATOM   4381  N   LEU P 309       6.079   4.042   8.810  0.00  0.00      PROA  
ATOM   4382  HN  LEU P 309       6.319   3.490   8.016  0.00  0.00      PROA  
ATOM   4383  CA  LEU P 309       4.616   4.090   9.036  0.00  0.00      PROA  
ATOM   4384  HA  LEU P 309       4.338   5.105   9.277  0.00  0.00      PROA  
ATOM   4385  CB  LEU P 309       3.775   3.639   7.779  0.00  0.00      PROA  
ATOM   4386  HB1 LEU P 309       2.744   3.673   8.191  0.00  0.00      PROA  
ATOM   4387  HB2 LEU P 309       4.057   2.582   7.583  0.00  0.00      PROA  
ATOM   4388  CG  LEU P 309       3.980   4.600   6.621  0.00  0.00      PROA  
ATOM   4389  HG  LEU P 309       5.054   4.526   6.346  0.00  0.00      PROA  
ATOM   4390  CD1 LEU P 309       3.379   4.064   5.244  0.00  0.00      PROA  
ATOM   4391 HD11 LEU P 309       2.307   3.834   5.421  0.00  0.00      PROA  
ATOM   4392 HD12 LEU P 309       3.910   3.140   4.931  0.00  0.00      PROA  
ATOM   4393 HD13 LEU P 309       3.611   4.846   4.489  0.00  0.00      PROA  
ATOM   4394  CD2 LEU P 309       3.385   6.025   6.923  0.00  0.00      PROA  
ATOM   4395 HD21 LEU P 309       2.327   5.871   7.224  0.00  0.00      PROA  
ATOM   4396 HD22 LEU P 309       3.455   6.655   6.010  0.00  0.00      PROA  
ATOM   4397 HD23 LEU P 309       3.903   6.583   7.731  0.00  0.00      PROA  
ATOM   4398  C   LEU P 309       4.250   3.273  10.242  0.00  0.00      PROA  
ATOM   4399  O   LEU P 309       3.241   3.425  10.886  0.00  0.00      PROA  
ATOM   4400  N   THR P 310       5.138   2.300  10.628  0.00  0.00      PROA  
ATOM   4401  HN  THR P 310       5.857   2.054   9.982  0.00  0.00      PROA  
ATOM   4402  CA  THR P 310       4.906   1.327  11.783  0.00  0.00      PROA  
ATOM   4403  HA  THR P 310       3.992   1.597  12.291  0.00  0.00      PROA  
ATOM   4404  CB  THR P 310       4.806  -0.162  11.383  0.00  0.00      PROA  
ATOM   4405  HB  THR P 310       5.652  -0.375  10.695  0.00  0.00      PROA  
ATOM   4406  OG1 THR P 310       3.539  -0.590  10.782  0.00  0.00      PROA  
ATOM   4407  HG1 THR P 310       3.539  -0.142   9.933  0.00  0.00      PROA  
ATOM   4408  CG2 THR P 310       4.934  -1.110  12.626  0.00  0.00      PROA  
ATOM   4409 HG21 THR P 310       5.975  -1.079  13.014  0.00  0.00      PROA  
ATOM   4410 HG22 THR P 310       4.696  -2.168  12.383  0.00  0.00      PROA  
ATOM   4411 HG23 THR P 310       4.259  -0.844  13.467  0.00  0.00      PROA  
ATOM   4412  C   THR P 310       5.962   1.602  12.859  0.00  0.00      PROA  
ATOM   4413  O   THR P 310       5.632   1.970  13.986  0.00  0.00      PROA  
ATOM   4414  N   LEU P 311       7.252   1.649  12.486  0.00  0.00      PROA  
ATOM   4415  HN  LEU P 311       7.534   1.655  11.530  0.00  0.00      PROA  
ATOM   4416  CA  LEU P 311       8.245   1.598  13.555  0.00  0.00      PROA  
ATOM   4417  HA  LEU P 311       7.875   0.874  14.266  0.00  0.00      PROA  
ATOM   4418  CB  LEU P 311       9.522   0.884  13.040  0.00  0.00      PROA  
ATOM   4419  HB1 LEU P 311      10.266   0.857  13.865  0.00  0.00      PROA  
ATOM   4420  HB2 LEU P 311      10.006   1.488  12.243  0.00  0.00      PROA  
ATOM   4421  CG  LEU P 311       9.378  -0.636  12.602  0.00  0.00      PROA  
ATOM   4422  HG  LEU P 311       8.619  -0.557  11.794  0.00  0.00      PROA  
ATOM   4423  CD1 LEU P 311      10.769  -1.170  12.110  0.00  0.00      PROA  
ATOM   4424 HD11 LEU P 311      11.432  -0.995  12.984  0.00  0.00      PROA  
ATOM   4425 HD12 LEU P 311      11.185  -0.726  11.180  0.00  0.00      PROA  
ATOM   4426 HD13 LEU P 311      10.572  -2.262  12.054  0.00  0.00      PROA  
ATOM   4427  CD2 LEU P 311       8.919  -1.515  13.722  0.00  0.00      PROA  
ATOM   4428 HD21 LEU P 311       9.694  -1.562  14.517  0.00  0.00      PROA  
ATOM   4429 HD22 LEU P 311       8.758  -2.535  13.312  0.00  0.00      PROA  
ATOM   4430 HD23 LEU P 311       7.999  -1.214  14.268  0.00  0.00      PROA  
ATOM   4431  C   LEU P 311       8.559   2.915  14.192  0.00  0.00      PROA  
ATOM   4432  O   LEU P 311       8.778   2.983  15.410  0.00  0.00      PROA  
ATOM   4433  N   LEU P 312       8.729   3.997  13.408  0.00  0.00      PROA  
ATOM   4434  HN  LEU P 312       8.716   3.951  12.412  0.00  0.00      PROA  
ATOM   4435  CA  LEU P 312       8.809   5.392  13.799  0.00  0.00      PROA  
ATOM   4436  HA  LEU P 312       9.601   5.391  14.533  0.00  0.00      PROA  
ATOM   4437  CB  LEU P 312       9.140   6.263  12.515  0.00  0.00      PROA  
ATOM   4438  HB1 LEU P 312       8.315   6.183  11.775  0.00  0.00      PROA  
ATOM   4439  HB2 LEU P 312       9.949   5.886  11.853  0.00  0.00      PROA  
ATOM   4440  CG  LEU P 312       9.465   7.750  12.815  0.00  0.00      PROA  
ATOM   4441  HG  LEU P 312       8.691   8.254  13.431  0.00  0.00      PROA  
ATOM   4442  CD1 LEU P 312      10.830   7.952  13.389  0.00  0.00      PROA  
ATOM   4443 HD11 LEU P 312      11.651   7.529  12.770  0.00  0.00      PROA  
ATOM   4444 HD12 LEU P 312      10.825   7.562  14.429  0.00  0.00      PROA  
ATOM   4445 HD13 LEU P 312      10.961   9.054  13.441  0.00  0.00      PROA  
ATOM   4446  CD2 LEU P 312       9.436   8.511  11.403  0.00  0.00      PROA  
ATOM   4447 HD21 LEU P 312       8.409   8.423  10.988  0.00  0.00      PROA  
ATOM   4448 HD22 LEU P 312      10.176   8.023  10.733  0.00  0.00      PROA  
ATOM   4449 HD23 LEU P 312       9.632   9.604  11.454  0.00  0.00      PROA  
ATOM   4450  C   LEU P 312       7.707   5.769  14.693  0.00  0.00      PROA  
ATOM   4451  O   LEU P 312       8.067   6.287  15.703  0.00  0.00      PROA  
ATOM   4452  N   PRO P 313       6.368   5.631  14.565  0.00  0.00      PROA  
ATOM   4453  CD  PRO P 313       5.663   5.488  13.292  0.00  0.00      PROA  
ATOM   4454  HD1 PRO P 313       5.706   4.472  12.844  0.00  0.00      PROA  
ATOM   4455  HD2 PRO P 313       6.111   6.141  12.513  0.00  0.00      PROA  
ATOM   4456  CA  PRO P 313       5.398   5.924  15.598  0.00  0.00      PROA  
ATOM   4457  HA  PRO P 313       5.551   6.982  15.748  0.00  0.00      PROA  
ATOM   4458  CB  PRO P 313       4.026   5.534  14.995  0.00  0.00      PROA  
ATOM   4459  HB1 PRO P 313       3.216   6.196  15.369  0.00  0.00      PROA  
ATOM   4460  HB2 PRO P 313       3.622   4.514  15.172  0.00  0.00      PROA  
ATOM   4461  CG  PRO P 313       4.194   5.900  13.507  0.00  0.00      PROA  
ATOM   4462  HG1 PRO P 313       3.542   5.343  12.800  0.00  0.00      PROA  
ATOM   4463  HG2 PRO P 313       3.995   6.987  13.389  0.00  0.00      PROA  
ATOM   4464  C   PRO P 313       5.637   5.196  16.927  0.00  0.00      PROA  
ATOM   4465  O   PRO P 313       5.351   5.757  18.001  0.00  0.00      PROA  
ATOM   4466  N   THR P 314       6.130   3.949  16.913  0.00  0.00      PROA  
ATOM   4467  HN  THR P 314       6.432   3.443  16.109  0.00  0.00      PROA  
ATOM   4468  CA  THR P 314       6.391   3.179  18.163  0.00  0.00      PROA  
ATOM   4469  HA  THR P 314       5.442   3.226  18.676  0.00  0.00      PROA  
ATOM   4470  CB  THR P 314       6.722   1.647  17.895  0.00  0.00      PROA  
ATOM   4471  HB  THR P 314       7.452   1.577  17.060  0.00  0.00      PROA  
ATOM   4472  OG1 THR P 314       5.553   0.844  17.432  0.00  0.00      PROA  
ATOM   4473  HG1 THR P 314       5.877  -0.051  17.556  0.00  0.00      PROA  
ATOM   4474  CG2 THR P 314       7.180   0.973  19.173  0.00  0.00      PROA  
ATOM   4475 HG21 THR P 314       6.314   0.943  19.868  0.00  0.00      PROA  
ATOM   4476 HG22 THR P 314       8.014   1.519  19.664  0.00  0.00      PROA  
ATOM   4477 HG23 THR P 314       7.476  -0.097  19.126  0.00  0.00      PROA  
ATOM   4478  C   THR P 314       7.496   3.851  18.976  0.00  0.00      PROA  
ATOM   4479  O   THR P 314       7.400   4.087  20.197  0.00  0.00      PROA  
ATOM   4480  N   TYR P 315       8.570   4.376  18.363  0.00  0.00      PROA  
ATOM   4481  HN  TYR P 315       8.710   4.087  17.419  0.00  0.00      PROA  
ATOM   4482  CA  TYR P 315       9.453   5.345  18.998  0.00  0.00      PROA  
ATOM   4483  HA  TYR P 315       9.900   4.933  19.891  0.00  0.00      PROA  
ATOM   4484  CB  TYR P 315      10.675   5.679  18.005  0.00  0.00      PROA  
ATOM   4485  HB1 TYR P 315      10.200   5.588  17.005  0.00  0.00      PROA  
ATOM   4486  HB2 TYR P 315      11.350   4.809  17.860  0.00  0.00      PROA  
ATOM   4487  CG  TYR P 315      11.454   6.971  18.139  0.00  0.00      PROA  
ATOM   4488  CD1 TYR P 315      12.581   7.062  18.956  0.00  0.00      PROA  
ATOM   4489  HD1 TYR P 315      12.960   6.196  19.478  0.00  0.00      PROA  
ATOM   4490  CE1 TYR P 315      13.519   8.074  18.692  0.00  0.00      PROA  
ATOM   4491  HE1 TYR P 315      14.440   8.224  19.235  0.00  0.00      PROA  
ATOM   4492  CZ  TYR P 315      13.220   8.976  17.602  0.00  0.00      PROA  
ATOM   4493  OH  TYR P 315      14.217   9.961  17.266  0.00  0.00      PROA  
ATOM   4494  HH  TYR P 315      13.977  10.292  16.398  0.00  0.00      PROA  
ATOM   4495  CD2 TYR P 315      11.174   7.890  17.124  0.00  0.00      PROA  
ATOM   4496  HD2 TYR P 315      10.275   7.787  16.535  0.00  0.00      PROA  
ATOM   4497  CE2 TYR P 315      12.115   8.857  16.772  0.00  0.00      PROA  
ATOM   4498  HE2 TYR P 315      11.991   9.514  15.924  0.00  0.00      PROA  
ATOM   4499  C   TYR P 315       8.820   6.657  19.498  0.00  0.00      PROA  
ATOM   4500  O   TYR P 315       9.122   7.018  20.600  0.00  0.00      PROA  
ATOM   4501  N   MET P 316       7.877   7.279  18.703  0.00  0.00      PROA  
ATOM   4502  HN  MET P 316       7.744   6.913  17.785  0.00  0.00      PROA  
ATOM   4503  CA  MET P 316       7.054   8.482  19.163  0.00  0.00      PROA  
ATOM   4504  HA  MET P 316       7.810   9.138  19.568  0.00  0.00      PROA  
ATOM   4505  CB  MET P 316       6.251   9.240  18.026  0.00  0.00      PROA  
ATOM   4506  HB1 MET P 316       5.358   9.711  18.488  0.00  0.00      PROA  
ATOM   4507  HB2 MET P 316       5.932   8.413  17.357  0.00  0.00      PROA  
ATOM   4508  CG  MET P 316       7.108  10.294  17.372  0.00  0.00      PROA  
ATOM   4509  HG1 MET P 316       7.916   9.778  16.812  0.00  0.00      PROA  
ATOM   4510  HG2 MET P 316       7.609  10.836  18.203  0.00  0.00      PROA  
ATOM   4511  SD  MET P 316       6.215  11.325  16.182  0.00  0.00      PROA  
ATOM   4512  CE  MET P 316       6.861  10.606  14.734  0.00  0.00      PROA  
ATOM   4513  HE1 MET P 316       7.947  10.464  14.916  0.00  0.00      PROA  
ATOM   4514  HE2 MET P 316       6.775  11.129  13.758  0.00  0.00      PROA  
ATOM   4515  HE3 MET P 316       6.295   9.666  14.560  0.00  0.00      PROA  
ATOM   4516  C   MET P 316       6.147   8.343  20.301  0.00  0.00      PROA  
ATOM   4517  O   MET P 316       6.021   9.198  21.129  0.00  0.00      PROA  
ATOM   4518  N   LYS P 317       5.518   7.151  20.396  0.00  0.00      PROA  
ATOM   4519  HN  LYS P 317       5.798   6.512  19.684  0.00  0.00      PROA  
ATOM   4520  CA  LYS P 317       4.764   6.583  21.526  0.00  0.00      PROA  
ATOM   4521  HA  LYS P 317       4.141   7.352  21.958  0.00  0.00      PROA  
ATOM   4522  CB  LYS P 317       4.038   5.284  21.103  0.00  0.00      PROA  
ATOM   4523  HB1 LYS P 317       4.805   4.623  20.648  0.00  0.00      PROA  
ATOM   4524  HB2 LYS P 317       3.349   5.538  20.269  0.00  0.00      PROA  
ATOM   4525  CG  LYS P 317       3.279   4.590  22.221  0.00  0.00      PROA  
ATOM   4526  HG1 LYS P 317       2.642   5.361  22.705  0.00  0.00      PROA  
ATOM   4527  HG2 LYS P 317       3.927   4.216  23.042  0.00  0.00      PROA  
ATOM   4528  CD  LYS P 317       2.303   3.454  21.710  0.00  0.00      PROA  
ATOM   4529  HD1 LYS P 317       1.451   3.864  21.127  0.00  0.00      PROA  
ATOM   4530  HD2 LYS P 317       1.699   3.057  22.554  0.00  0.00      PROA  
ATOM   4531  CE  LYS P 317       3.052   2.368  21.052  0.00  0.00      PROA  
ATOM   4532  HE1 LYS P 317       3.804   1.833  21.671  0.00  0.00      PROA  
ATOM   4533  HE2 LYS P 317       3.686   2.634  20.179  0.00  0.00      PROA  
ATOM   4534  NZ  LYS P 317       2.104   1.392  20.546  0.00  0.00      PROA  
ATOM   4535  HZ1 LYS P 317       2.525   1.048  19.659  0.00  0.00      PROA  
ATOM   4536  HZ2 LYS P 317       1.162   1.776  20.329  0.00  0.00      PROA  
ATOM   4537  HZ3 LYS P 317       2.016   0.690  21.309  0.00  0.00      PROA  
ATOM   4538  C   LYS P 317       5.579   6.313  22.754  0.00  0.00      PROA  
ATOM   4539  O   LYS P 317       5.149   6.776  23.856  0.00  0.00      PROA  
ATOM   4540  N   GLU P 318       6.784   5.747  22.606  0.00  0.00      PROA  
ATOM   4541  HN  GLU P 318       7.210   5.697  21.706  0.00  0.00      PROA  
ATOM   4542  CA  GLU P 318       7.602   5.342  23.712  0.00  0.00      PROA  
ATOM   4543  HA  GLU P 318       7.020   5.296  24.620  0.00  0.00      PROA  
ATOM   4544  CB  GLU P 318       8.334   4.000  23.456  0.00  0.00      PROA  
ATOM   4545  HB1 GLU P 318       9.076   3.759  24.246  0.00  0.00      PROA  
ATOM   4546  HB2 GLU P 318       8.862   3.967  22.478  0.00  0.00      PROA  
ATOM   4547  CG  GLU P 318       7.259   2.874  23.524  0.00  0.00      PROA  
ATOM   4548  HG1 GLU P 318       6.656   2.869  22.591  0.00  0.00      PROA  
ATOM   4549  HG2 GLU P 318       6.550   3.042  24.363  0.00  0.00      PROA  
ATOM   4550  CD  GLU P 318       7.927   1.477  23.653  0.00  0.00      PROA  
ATOM   4551  OE1 GLU P 318       7.232   0.528  23.215  0.00  0.00      PROA  
ATOM   4552  OE2 GLU P 318       9.029   1.357  24.136  0.00  0.00      PROA  
ATOM   4553  C   GLU P 318       8.684   6.433  24.064  0.00  0.00      PROA  
ATOM   4554  O   GLU P 318       8.638   6.973  25.155  0.00  0.00      PROA  
ATOM   4555  N   ILE P 319       9.750   6.606  23.282  0.00  0.00      PROA  
ATOM   4556  HN  ILE P 319       9.906   6.081  22.449  0.00  0.00      PROA  
ATOM   4557  CA  ILE P 319      10.824   7.579  23.603  0.00  0.00      PROA  
ATOM   4558  HA  ILE P 319      11.179   7.323  24.590  0.00  0.00      PROA  
ATOM   4559  CB  ILE P 319      11.837   7.437  22.442  0.00  0.00      PROA  
ATOM   4560  HB  ILE P 319      11.310   7.505  21.466  0.00  0.00      PROA  
ATOM   4561  CG2 ILE P 319      12.853   8.582  22.427  0.00  0.00      PROA  
ATOM   4562 HG21 ILE P 319      12.397   9.556  22.147  0.00  0.00      PROA  
ATOM   4563 HG22 ILE P 319      13.646   8.478  21.657  0.00  0.00      PROA  
ATOM   4564 HG23 ILE P 319      13.291   8.684  23.443  0.00  0.00      PROA  
ATOM   4565  CG1 ILE P 319      12.479   6.059  22.367  0.00  0.00      PROA  
ATOM   4566 HG11 ILE P 319      12.906   5.962  21.346  0.00  0.00      PROA  
ATOM   4567 HG12 ILE P 319      11.821   5.164  22.412  0.00  0.00      PROA  
ATOM   4568  CD  ILE P 319      13.586   5.810  23.444  0.00  0.00      PROA  
ATOM   4569  HD1 ILE P 319      14.008   4.794  23.293  0.00  0.00      PROA  
ATOM   4570  HD2 ILE P 319      13.141   5.846  24.461  0.00  0.00      PROA  
ATOM   4571  HD3 ILE P 319      14.406   6.540  23.269  0.00  0.00      PROA  
ATOM   4572  C   ILE P 319      10.356   9.030  23.769  0.00  0.00      PROA  
ATOM   4573  O   ILE P 319      10.942   9.720  24.574  0.00  0.00      PROA  
ATOM   4574  N   LEU P 320       9.421   9.552  22.955  0.00  0.00      PROA  
ATOM   4575  HN  LEU P 320       8.834   8.982  22.384  0.00  0.00      PROA  
ATOM   4576  CA  LEU P 320       8.942  10.937  23.028  0.00  0.00      PROA  
ATOM   4577  HA  LEU P 320       9.604  11.584  23.585  0.00  0.00      PROA  
ATOM   4578  CB  LEU P 320       8.785  11.453  21.563  0.00  0.00      PROA  
ATOM   4579  HB1 LEU P 320       8.486  12.517  21.679  0.00  0.00      PROA  
ATOM   4580  HB2 LEU P 320       8.029  10.833  21.035  0.00  0.00      PROA  
ATOM   4581  CG  LEU P 320      10.048  11.548  20.697  0.00  0.00      PROA  
ATOM   4582  HG  LEU P 320      10.905  11.780  21.365  0.00  0.00      PROA  
ATOM   4583  CD1 LEU P 320      10.306  10.355  19.751  0.00  0.00      PROA  
ATOM   4584 HD11 LEU P 320       9.678  10.461  18.841  0.00  0.00      PROA  
ATOM   4585 HD12 LEU P 320       9.926   9.409  20.192  0.00  0.00      PROA  
ATOM   4586 HD13 LEU P 320      11.360  10.233  19.422  0.00  0.00      PROA  
ATOM   4587  CD2 LEU P 320       9.960  12.782  19.800  0.00  0.00      PROA  
ATOM   4588 HD21 LEU P 320      10.877  12.686  19.181  0.00  0.00      PROA  
ATOM   4589 HD22 LEU P 320       9.986  13.703  20.421  0.00  0.00      PROA  
ATOM   4590 HD23 LEU P 320       9.047  12.755  19.167  0.00  0.00      PROA  
ATOM   4591  C   LEU P 320       7.679  11.025  23.801  0.00  0.00      PROA  
ATOM   4592  O   LEU P 320       7.230  12.175  24.084  0.00  0.00      PROA  
ATOM   4593  N   ARG P 321       7.083   9.896  24.292  0.00  0.00      PROA  
ATOM   4594  HN  ARG P 321       7.507   9.000  24.185  0.00  0.00      PROA  
ATOM   4595  CA  ARG P 321       5.813   9.820  24.966  0.00  0.00      PROA  
ATOM   4596  HA  ARG P 321       5.351   8.844  24.943  0.00  0.00      PROA  
ATOM   4597  CB  ARG P 321       5.969  10.177  26.503  0.00  0.00      PROA  
ATOM   4598  HB1 ARG P 321       4.961  10.267  26.961  0.00  0.00      PROA  
ATOM   4599  HB2 ARG P 321       6.465  11.167  26.593  0.00  0.00      PROA  
ATOM   4600  CG  ARG P 321       6.829   9.065  27.216  0.00  0.00      PROA  
ATOM   4601  HG1 ARG P 321       6.942   9.482  28.240  0.00  0.00      PROA  
ATOM   4602  HG2 ARG P 321       7.779   8.924  26.659  0.00  0.00      PROA  
ATOM   4603  CD  ARG P 321       6.234   7.666  27.410  0.00  0.00      PROA  
ATOM   4604  HD1 ARG P 321       5.860   7.245  26.453  0.00  0.00      PROA  
ATOM   4605  HD2 ARG P 321       5.445   7.614  28.190  0.00  0.00      PROA  
ATOM   4606  NE  ARG P 321       7.416   6.799  27.875  0.00  0.00      PROA  
ATOM   4607  HE  ARG P 321       8.273   7.290  28.031  0.00  0.00      PROA  
ATOM   4608  CZ  ARG P 321       7.581   5.508  27.656  0.00  0.00      PROA  
ATOM   4609  NH1 ARG P 321       8.832   5.041  27.546  0.00  0.00      PROA  
ATOM   4610 HH11 ARG P 321       9.592   5.690  27.508  0.00  0.00      PROA  
ATOM   4611 HH12 ARG P 321       8.919   4.145  27.110  0.00  0.00      PROA  
ATOM   4612  NH2 ARG P 321       6.617   4.690  27.470  0.00  0.00      PROA  
ATOM   4613 HH21 ARG P 321       5.716   5.039  27.213  0.00  0.00      PROA  
ATOM   4614 HH22 ARG P 321       6.879   3.729  27.380  0.00  0.00      PROA  
ATOM   4615  C   ARG P 321       4.698  10.668  24.396  0.00  0.00      PROA  
ATOM   4616  O   ARG P 321       3.990  11.418  25.069  0.00  0.00      PROA  
ATOM   4617  N   PHE P 322       4.518  10.608  23.065  0.00  0.00      PROA  
ATOM   4618  HN  PHE P 322       5.204  10.114  22.536  0.00  0.00      PROA  
ATOM   4619  CA  PHE P 322       3.523  11.436  22.365  0.00  0.00      PROA  
ATOM   4620  HA  PHE P 322       3.086  12.097  23.099  0.00  0.00      PROA  
ATOM   4621  CB  PHE P 322       4.179  12.431  21.401  0.00  0.00      PROA  
ATOM   4622  HB1 PHE P 322       4.858  11.817  20.771  0.00  0.00      PROA  
ATOM   4623  HB2 PHE P 322       4.789  13.198  21.924  0.00  0.00      PROA  
ATOM   4624  CG  PHE P 322       3.327  13.261  20.505  0.00  0.00      PROA  
ATOM   4625  CD1 PHE P 322       2.925  14.555  20.847  0.00  0.00      PROA  
ATOM   4626  HD1 PHE P 322       3.132  14.945  21.833  0.00  0.00      PROA  
ATOM   4627  CE1 PHE P 322       2.139  15.324  19.976  0.00  0.00      PROA  
ATOM   4628  HE1 PHE P 322       1.873  16.364  20.095  0.00  0.00      PROA  
ATOM   4629  CZ  PHE P 322       1.674  14.724  18.752  0.00  0.00      PROA  
ATOM   4630  HZ  PHE P 322       0.953  15.258  18.151  0.00  0.00      PROA  
ATOM   4631  CD2 PHE P 322       2.995  12.721  19.214  0.00  0.00      PROA  
ATOM   4632  HD2 PHE P 322       3.391  11.740  18.994  0.00  0.00      PROA  
ATOM   4633  CE2 PHE P 322       2.173  13.408  18.381  0.00  0.00      PROA  
ATOM   4634  HE2 PHE P 322       1.894  13.019  17.413  0.00  0.00      PROA  
ATOM   4635  C   PHE P 322       2.319  10.652  21.878  0.00  0.00      PROA  
ATOM   4636  O   PHE P 322       1.211  10.993  22.244  0.00  0.00      PROA  
ATOM   4637  N   ASN P 323       2.644   9.651  21.031  0.00  0.00      PROA  
ATOM   4638  HN  ASN P 323       3.606   9.530  20.799  0.00  0.00      PROA  
ATOM   4639  CA  ASN P 323       1.658   8.782  20.422  0.00  0.00      PROA  
ATOM   4640  HA  ASN P 323       2.311   8.094  19.906  0.00  0.00      PROA  
ATOM   4641  CB  ASN P 323       0.757   8.128  21.471  0.00  0.00      PROA  
ATOM   4642  HB1 ASN P 323       0.084   8.818  22.023  0.00  0.00      PROA  
ATOM   4643  HB2 ASN P 323       1.509   7.771  22.206  0.00  0.00      PROA  
ATOM   4644  CG  ASN P 323      -0.175   7.020  21.018  0.00  0.00      PROA  
ATOM   4645  OD1 ASN P 323      -0.026   6.504  19.896  0.00  0.00      PROA  
ATOM   4646  ND2 ASN P 323      -1.235   6.716  21.735  0.00  0.00      PROA  
ATOM   4647 HD21 ASN P 323      -1.600   7.287  22.470  0.00  0.00      PROA  
ATOM   4648 HD22 ASN P 323      -1.764   5.912  21.463  0.00  0.00      PROA  
ATOM   4649  C   ASN P 323       0.885   9.438  19.316  0.00  0.00      PROA  
ATOM   4650  O   ASN P 323       0.020  10.282  19.524  0.00  0.00      PROA  
ATOM   4651  N   VAL P 324       1.174   9.063  17.994  0.00  0.00      PROA  
ATOM   4652  HN  VAL P 324       1.665   8.217  17.802  0.00  0.00      PROA  
ATOM   4653  CA  VAL P 324       0.485   9.671  16.822  0.00  0.00      PROA  
ATOM   4654  HA  VAL P 324       0.701  10.727  16.755  0.00  0.00      PROA  
ATOM   4655  CB  VAL P 324       0.992   8.989  15.573  0.00  0.00      PROA  
ATOM   4656  HB  VAL P 324       0.862   7.911  15.808  0.00  0.00      PROA  
ATOM   4657  CG1 VAL P 324       0.222   9.437  14.254  0.00  0.00      PROA  
ATOM   4658 HG11 VAL P 324       0.484  10.509  14.126  0.00  0.00      PROA  
ATOM   4659 HG12 VAL P 324      -0.873   9.351  14.419  0.00  0.00      PROA  
ATOM   4660 HG13 VAL P 324       0.481   8.808  13.375  0.00  0.00      PROA  
ATOM   4661  CG2 VAL P 324       2.505   9.343  15.382  0.00  0.00      PROA  
ATOM   4662 HG21 VAL P 324       2.718  10.432  15.342  0.00  0.00      PROA  
ATOM   4663 HG22 VAL P 324       2.923   9.083  14.386  0.00  0.00      PROA  
ATOM   4664 HG23 VAL P 324       3.090   8.822  16.170  0.00  0.00      PROA  
ATOM   4665  C   VAL P 324      -1.049   9.558  17.026  0.00  0.00      PROA  
ATOM   4666  O   VAL P 324      -1.786  10.443  16.637  0.00  0.00      PROA  
ATOM   4667  N   GLN P 325      -1.476   8.492  17.772  0.00  0.00      PROA  
ATOM   4668  HN  GLN P 325      -0.910   7.784  18.187  0.00  0.00      PROA  
ATOM   4669  CA  GLN P 325      -2.823   8.245  17.841  0.00  0.00      PROA  
ATOM   4670  HA  GLN P 325      -3.279   8.397  16.874  0.00  0.00      PROA  
ATOM   4671  CB  GLN P 325      -3.019   6.738  18.192  0.00  0.00      PROA  
ATOM   4672  HB1 GLN P 325      -4.126   6.692  18.284  0.00  0.00      PROA  
ATOM   4673  HB2 GLN P 325      -2.609   6.508  19.199  0.00  0.00      PROA  
ATOM   4674  CG  GLN P 325      -2.709   5.728  17.019  0.00  0.00      PROA  
ATOM   4675  HG1 GLN P 325      -3.090   4.744  17.366  0.00  0.00      PROA  
ATOM   4676  HG2 GLN P 325      -1.599   5.685  17.000  0.00  0.00      PROA  
ATOM   4677  CD  GLN P 325      -3.194   6.039  15.589  0.00  0.00      PROA  
ATOM   4678  OE1 GLN P 325      -2.460   6.176  14.662  0.00  0.00      PROA  
ATOM   4679  NE2 GLN P 325      -4.517   5.978  15.516  0.00  0.00      PROA  
ATOM   4680 HE21 GLN P 325      -4.965   6.082  14.627  0.00  0.00      PROA  
ATOM   4681 HE22 GLN P 325      -5.053   6.046  16.357  0.00  0.00      PROA  
ATOM   4682  C   GLN P 325      -3.578   9.267  18.781  0.00  0.00      PROA  
ATOM   4683  O   GLN P 325      -4.794   9.323  18.623  0.00  0.00      PROA  
ATOM   4684  N   GLU P 326      -2.898   9.904  19.746  0.00  0.00      PROA  
ATOM   4685  HN  GLU P 326      -1.936  10.143  19.634  0.00  0.00      PROA  
ATOM   4686  CA  GLU P 326      -3.700  10.594  20.764  0.00  0.00      PROA  
ATOM   4687  HA  GLU P 326      -4.413   9.930  21.229  0.00  0.00      PROA  
ATOM   4688  CB  GLU P 326      -2.728  10.923  21.913  0.00  0.00      PROA  
ATOM   4689  HB1 GLU P 326      -2.159  11.811  21.563  0.00  0.00      PROA  
ATOM   4690  HB2 GLU P 326      -2.050  10.056  22.067  0.00  0.00      PROA  
ATOM   4691  CG  GLU P 326      -3.375  11.229  23.295  0.00  0.00      PROA  
ATOM   4692  HG1 GLU P 326      -4.001  10.343  23.538  0.00  0.00      PROA  
ATOM   4693  HG2 GLU P 326      -4.015  12.120  23.117  0.00  0.00      PROA  
ATOM   4694  CD  GLU P 326      -2.324  11.513  24.392  0.00  0.00      PROA  
ATOM   4695  OE1 GLU P 326      -2.069  10.513  25.123  0.00  0.00      PROA  
ATOM   4696  OE2 GLU P 326      -1.911  12.741  24.480  0.00  0.00      PROA  
ATOM   4697  C   GLU P 326      -4.547  11.862  20.422  0.00  0.00      PROA  
ATOM   4698  O   GLU P 326      -5.715  11.991  20.764  0.00  0.00      PROA  
ATOM   4699  N   ASN P 327      -3.942  12.768  19.579  0.00  0.00      PROA  
ATOM   4700  HN  ASN P 327      -2.969  12.836  19.376  0.00  0.00      PROA  
ATOM   4701  CA  ASN P 327      -4.685  13.776  18.844  0.00  0.00      PROA  
ATOM   4702  HA  ASN P 327      -5.209  14.403  19.551  0.00  0.00      PROA  
ATOM   4703  CB  ASN P 327      -3.663  14.591  17.975  0.00  0.00      PROA  
ATOM   4704  HB1 ASN P 327      -3.140  13.857  17.325  0.00  0.00      PROA  
ATOM   4705  HB2 ASN P 327      -2.945  15.157  18.606  0.00  0.00      PROA  
ATOM   4706  CG  ASN P 327      -4.414  15.518  16.985  0.00  0.00      PROA  
ATOM   4707  OD1 ASN P 327      -4.519  15.214  15.822  0.00  0.00      PROA  
ATOM   4708  ND2 ASN P 327      -4.926  16.674  17.474  0.00  0.00      PROA  
ATOM   4709 HD21 ASN P 327      -5.273  17.334  16.807  0.00  0.00      PROA  
ATOM   4710 HD22 ASN P 327      -4.831  16.796  18.462  0.00  0.00      PROA  
ATOM   4711  C   ASN P 327      -5.692  13.101  17.944  0.00  0.00      PROA  
ATOM   4712  O   ASN P 327      -6.859  13.463  17.810  0.00  0.00      PROA  
ATOM   4713  N   GLY P 328      -5.223  12.011  17.292  0.00  0.00      PROA  
ATOM   4714  HN  GLY P 328      -4.325  11.620  17.482  0.00  0.00      PROA  
ATOM   4715  CA  GLY P 328      -5.949  11.241  16.353  0.00  0.00      PROA  
ATOM   4716  HA1 GLY P 328      -6.996  11.279  16.616  0.00  0.00      PROA  
ATOM   4717  HA2 GLY P 328      -5.570  10.231  16.410  0.00  0.00      PROA  
ATOM   4718  C   GLY P 328      -5.825  11.631  14.977  0.00  0.00      PROA  
ATOM   4719  O   GLY P 328      -5.584  10.817  14.060  0.00  0.00      PROA  
ATOM   4720  N   PHE P 329      -6.014  12.994  14.644  0.00  0.00      PROA  
ATOM   4721  HN  PHE P 329      -6.126  13.467  15.514  0.00  0.00      PROA  
ATOM   4722  CA  PHE P 329      -5.978  13.531  13.342  0.00  0.00      PROA  
ATOM   4723  HA  PHE P 329      -6.598  12.864  12.761  0.00  0.00      PROA  
ATOM   4724  CB  PHE P 329      -6.743  14.885  13.243  0.00  0.00      PROA  
ATOM   4725  HB1 PHE P 329      -6.439  15.297  12.257  0.00  0.00      PROA  
ATOM   4726  HB2 PHE P 329      -6.419  15.523  14.093  0.00  0.00      PROA  
ATOM   4727  CG  PHE P 329      -8.260  14.629  13.344  0.00  0.00      PROA  
ATOM   4728  CD1 PHE P 329      -8.888  14.783  14.554  0.00  0.00      PROA  
ATOM   4729  HD1 PHE P 329      -8.357  15.041  15.458  0.00  0.00      PROA  
ATOM   4730  CE1 PHE P 329     -10.259  14.664  14.583  0.00  0.00      PROA  
ATOM   4731  HE1 PHE P 329     -10.769  14.795  15.526  0.00  0.00      PROA  
ATOM   4732  CZ  PHE P 329     -11.053  14.577  13.408  0.00  0.00      PROA  
ATOM   4733  HZ  PHE P 329     -12.133  14.586  13.426  0.00  0.00      PROA  
ATOM   4734  CD2 PHE P 329      -9.000  14.450  12.161  0.00  0.00      PROA  
ATOM   4735  HD2 PHE P 329      -8.495  14.319  11.216  0.00  0.00      PROA  
ATOM   4736  CE2 PHE P 329     -10.384  14.532  12.166  0.00  0.00      PROA  
ATOM   4737  HE2 PHE P 329     -10.918  14.523  11.227  0.00  0.00      PROA  
ATOM   4738  C   PHE P 329      -4.595  13.596  12.722  0.00  0.00      PROA  
ATOM   4739  O   PHE P 329      -4.392  13.509  11.516  0.00  0.00      PROA  
ATOM   4740  N   LEU P 330      -3.483  13.497  13.506  0.00  0.00      PROA  
ATOM   4741  HN  LEU P 330      -3.604  13.595  14.491  0.00  0.00      PROA  
ATOM   4742  CA  LEU P 330      -2.174  13.361  12.925  0.00  0.00      PROA  
ATOM   4743  HA  LEU P 330      -2.081  14.111  12.153  0.00  0.00      PROA  
ATOM   4744  CB  LEU P 330      -1.112  13.592  13.987  0.00  0.00      PROA  
ATOM   4745  HB1 LEU P 330      -0.090  13.609  13.549  0.00  0.00      PROA  
ATOM   4746  HB2 LEU P 330      -1.159  12.734  14.691  0.00  0.00      PROA  
ATOM   4747  CG  LEU P 330      -1.254  14.926  14.785  0.00  0.00      PROA  
ATOM   4748  HG  LEU P 330      -2.274  14.804  15.208  0.00  0.00      PROA  
ATOM   4749  CD1 LEU P 330      -0.234  15.112  15.880  0.00  0.00      PROA  
ATOM   4750 HD11 LEU P 330      -0.517  16.063  16.379  0.00  0.00      PROA  
ATOM   4751 HD12 LEU P 330       0.814  15.176  15.517  0.00  0.00      PROA  
ATOM   4752 HD13 LEU P 330      -0.414  14.284  16.599  0.00  0.00      PROA  
ATOM   4753  CD2 LEU P 330      -1.242  16.110  13.794  0.00  0.00      PROA  
ATOM   4754 HD21 LEU P 330      -2.030  16.069  13.012  0.00  0.00      PROA  
ATOM   4755 HD22 LEU P 330      -0.351  16.232  13.142  0.00  0.00      PROA  
ATOM   4756 HD23 LEU P 330      -1.278  17.104  14.289  0.00  0.00      PROA  
ATOM   4757  C   LEU P 330      -1.873  12.031  12.310  0.00  0.00      PROA  
ATOM   4758  O   LEU P 330      -0.873  11.960  11.542  0.00  0.00      PROA  
ATOM   4759  N   SER P 331      -2.692  10.961  12.590  0.00  0.00      PROA  
ATOM   4760  HN  SER P 331      -3.487  11.032  13.187  0.00  0.00      PROA  
ATOM   4761  CA  SER P 331      -2.544   9.640  11.975  0.00  0.00      PROA  
ATOM   4762  HA  SER P 331      -1.525   9.306  12.103  0.00  0.00      PROA  
ATOM   4763  CB  SER P 331      -3.543   8.590  12.644  0.00  0.00      PROA  
ATOM   4764  HB1 SER P 331      -3.321   8.466  13.725  0.00  0.00      PROA  
ATOM   4765  HB2 SER P 331      -3.352   7.574  12.237  0.00  0.00      PROA  
ATOM   4766  OG  SER P 331      -4.883   8.880  12.447  0.00  0.00      PROA  
ATOM   4767  HG1 SER P 331      -5.162   9.555  13.070  0.00  0.00      PROA  
ATOM   4768  C   SER P 331      -2.766   9.878  10.446  0.00  0.00      PROA  
ATOM   4769  O   SER P 331      -2.172   9.274   9.646  0.00  0.00      PROA  
ATOM   4770  N   SER P 332      -3.770  10.734  10.052  0.00  0.00      PROA  
ATOM   4771  HN  SER P 332      -4.364  11.138  10.744  0.00  0.00      PROA  
ATOM   4772  CA  SER P 332      -4.139  10.993   8.657  0.00  0.00      PROA  
ATOM   4773  HA  SER P 332      -4.164  10.042   8.146  0.00  0.00      PROA  
ATOM   4774  CB  SER P 332      -5.455  11.818   8.575  0.00  0.00      PROA  
ATOM   4775  HB1 SER P 332      -6.079  11.223   9.275  0.00  0.00      PROA  
ATOM   4776  HB2 SER P 332      -5.865  11.829   7.543  0.00  0.00      PROA  
ATOM   4777  OG  SER P 332      -5.348  13.168   9.036  0.00  0.00      PROA  
ATOM   4778  HG1 SER P 332      -4.823  13.256   9.834  0.00  0.00      PROA  
ATOM   4779  C   SER P 332      -3.100  11.607   7.777  0.00  0.00      PROA  
ATOM   4780  O   SER P 332      -2.878  11.129   6.641  0.00  0.00      PROA  
ATOM   4781  N   LEU P 333      -2.465  12.622   8.335  0.00  0.00      PROA  
ATOM   4782  HN  LEU P 333      -2.737  12.909   9.250  0.00  0.00      PROA  
ATOM   4783  CA  LEU P 333      -1.381  13.395   7.728  0.00  0.00      PROA  
ATOM   4784  HA  LEU P 333      -2.012  13.924   7.028  0.00  0.00      PROA  
ATOM   4785  CB  LEU P 333      -0.684  14.494   8.498  0.00  0.00      PROA  
ATOM   4786  HB1 LEU P 333      -0.135  15.191   7.829  0.00  0.00      PROA  
ATOM   4787  HB2 LEU P 333      -0.030  14.102   9.306  0.00  0.00      PROA  
ATOM   4788  CG  LEU P 333      -1.720  15.417   9.358  0.00  0.00      PROA  
ATOM   4789  HG  LEU P 333      -2.309  14.748  10.021  0.00  0.00      PROA  
ATOM   4790  CD1 LEU P 333      -1.065  16.547  10.221  0.00  0.00      PROA  
ATOM   4791 HD11 LEU P 333      -0.755  17.261   9.428  0.00  0.00      PROA  
ATOM   4792 HD12 LEU P 333      -0.099  16.205  10.649  0.00  0.00      PROA  
ATOM   4793 HD13 LEU P 333      -1.823  17.031  10.873  0.00  0.00      PROA  
ATOM   4794  CD2 LEU P 333      -2.747  16.086   8.425  0.00  0.00      PROA  
ATOM   4795 HD21 LEU P 333      -2.131  16.555   7.628  0.00  0.00      PROA  
ATOM   4796 HD22 LEU P 333      -3.156  16.848   9.123  0.00  0.00      PROA  
ATOM   4797 HD23 LEU P 333      -3.474  15.422   7.910  0.00  0.00      PROA  
ATOM   4798  C   LEU P 333      -0.356  12.654   6.808  0.00  0.00      PROA  
ATOM   4799  O   LEU P 333      -0.141  13.243   5.699  0.00  0.00      PROA  
ATOM   4800  N   PRO P 334       0.515  11.653   7.147  0.00  0.00      PROA  
ATOM   4801  CD  PRO P 334       0.697  11.169   8.512  0.00  0.00      PROA  
ATOM   4802  HD1 PRO P 334      -0.225  10.847   9.042  0.00  0.00      PROA  
ATOM   4803  HD2 PRO P 334       1.211  11.988   9.059  0.00  0.00      PROA  
ATOM   4804  CA  PRO P 334       1.509  11.152   6.206  0.00  0.00      PROA  
ATOM   4805  HA  PRO P 334       2.082  12.000   5.864  0.00  0.00      PROA  
ATOM   4806  CB  PRO P 334       2.363  10.116   7.129  0.00  0.00      PROA  
ATOM   4807  HB1 PRO P 334       3.334  10.538   7.466  0.00  0.00      PROA  
ATOM   4808  HB2 PRO P 334       2.547   9.157   6.599  0.00  0.00      PROA  
ATOM   4809  CG  PRO P 334       1.512   9.907   8.454  0.00  0.00      PROA  
ATOM   4810  HG1 PRO P 334       0.825   9.035   8.425  0.00  0.00      PROA  
ATOM   4811  HG2 PRO P 334       2.187   9.824   9.332  0.00  0.00      PROA  
ATOM   4812  C   PRO P 334       0.881  10.620   4.921  0.00  0.00      PROA  
ATOM   4813  O   PRO P 334       1.395  10.840   3.856  0.00  0.00      PROA  
ATOM   4814  N   TYR P 335      -0.286   9.915   5.028  0.00  0.00      PROA  
ATOM   4815  HN  TYR P 335      -0.721   9.955   5.925  0.00  0.00      PROA  
ATOM   4816  CA  TYR P 335      -1.109   9.362   4.003  0.00  0.00      PROA  
ATOM   4817  HA  TYR P 335      -0.432   8.993   3.247  0.00  0.00      PROA  
ATOM   4818  CB  TYR P 335      -2.083   8.320   4.470  0.00  0.00      PROA  
ATOM   4819  HB1 TYR P 335      -2.617   7.925   3.580  0.00  0.00      PROA  
ATOM   4820  HB2 TYR P 335      -2.822   8.734   5.189  0.00  0.00      PROA  
ATOM   4821  CG  TYR P 335      -1.408   7.257   5.217  0.00  0.00      PROA  
ATOM   4822  CD1 TYR P 335      -1.014   6.039   4.609  0.00  0.00      PROA  
ATOM   4823  HD1 TYR P 335      -1.245   5.894   3.564  0.00  0.00      PROA  
ATOM   4824  CE1 TYR P 335      -0.285   5.074   5.397  0.00  0.00      PROA  
ATOM   4825  HE1 TYR P 335       0.164   4.204   4.941  0.00  0.00      PROA  
ATOM   4826  CZ  TYR P 335      -0.242   5.223   6.743  0.00  0.00      PROA  
ATOM   4827  OH  TYR P 335       0.166   4.146   7.513  0.00  0.00      PROA  
ATOM   4828  HH  TYR P 335       0.405   4.560   8.346  0.00  0.00      PROA  
ATOM   4829  CD2 TYR P 335      -1.213   7.389   6.619  0.00  0.00      PROA  
ATOM   4830  HD2 TYR P 335      -1.543   8.263   7.161  0.00  0.00      PROA  
ATOM   4831  CE2 TYR P 335      -0.675   6.332   7.419  0.00  0.00      PROA  
ATOM   4832  HE2 TYR P 335      -0.756   6.289   8.495  0.00  0.00      PROA  
ATOM   4833  C   TYR P 335      -1.781  10.510   3.158  0.00  0.00      PROA  
ATOM   4834  O   TYR P 335      -1.846  10.323   1.929  0.00  0.00      PROA  
ATOM   4835  N   LEU P 336      -2.279  11.566   3.758  0.00  0.00      PROA  
ATOM   4836  HN  LEU P 336      -2.449  11.427   4.730  0.00  0.00      PROA  
ATOM   4837  CA  LEU P 336      -2.809  12.724   3.070  0.00  0.00      PROA  
ATOM   4838  HA  LEU P 336      -3.670  12.457   2.475  0.00  0.00      PROA  
ATOM   4839  CB  LEU P 336      -3.382  13.729   4.112  0.00  0.00      PROA  
ATOM   4840  HB1 LEU P 336      -2.586  14.147   4.764  0.00  0.00      PROA  
ATOM   4841  HB2 LEU P 336      -4.139  13.161   4.694  0.00  0.00      PROA  
ATOM   4842  CG  LEU P 336      -4.248  14.927   3.613  0.00  0.00      PROA  
ATOM   4843  HG  LEU P 336      -3.613  15.577   2.973  0.00  0.00      PROA  
ATOM   4844  CD1 LEU P 336      -5.585  14.447   2.967  0.00  0.00      PROA  
ATOM   4845 HD11 LEU P 336      -6.290  14.113   3.758  0.00  0.00      PROA  
ATOM   4846 HD12 LEU P 336      -5.403  13.673   2.191  0.00  0.00      PROA  
ATOM   4847 HD13 LEU P 336      -5.958  15.403   2.543  0.00  0.00      PROA  
ATOM   4848  CD2 LEU P 336      -4.544  15.892   4.789  0.00  0.00      PROA  
ATOM   4849 HD21 LEU P 336      -3.570  16.260   5.177  0.00  0.00      PROA  
ATOM   4850 HD22 LEU P 336      -5.186  15.314   5.487  0.00  0.00      PROA  
ATOM   4851 HD23 LEU P 336      -5.218  16.703   4.440  0.00  0.00      PROA  
ATOM   4852  C   LEU P 336      -1.732  13.407   2.205  0.00  0.00      PROA  
ATOM   4853  O   LEU P 336      -1.995  13.871   1.059  0.00  0.00      PROA  
ATOM   4854  N   GLY P 337      -0.475  13.481   2.744  0.00  0.00      PROA  
ATOM   4855  HN  GLY P 337      -0.335  13.189   3.687  0.00  0.00      PROA  
ATOM   4856  CA  GLY P 337       0.646  13.996   2.019  0.00  0.00      PROA  
ATOM   4857  HA1 GLY P 337       1.506  13.988   2.673  0.00  0.00      PROA  
ATOM   4858  HA2 GLY P 337       0.620  14.953   1.518  0.00  0.00      PROA  
ATOM   4859  C   GLY P 337       1.095  13.102   0.890  0.00  0.00      PROA  
ATOM   4860  O   GLY P 337       1.330  13.583  -0.195  0.00  0.00      PROA  
ATOM   4861  N   SER P 338       1.106  11.791   1.120  0.00  0.00      PROA  
ATOM   4862  HN  SER P 338       0.935  11.346   1.996  0.00  0.00      PROA  
ATOM   4863  CA  SER P 338       1.304  10.913  -0.035  0.00  0.00      PROA  
ATOM   4864  HA  SER P 338       2.195  11.259  -0.538  0.00  0.00      PROA  
ATOM   4865  CB  SER P 338       1.545   9.446   0.509  0.00  0.00      PROA  
ATOM   4866  HB1 SER P 338       0.663   9.425   1.185  0.00  0.00      PROA  
ATOM   4867  HB2 SER P 338       2.405   9.418   1.211  0.00  0.00      PROA  
ATOM   4868  OG  SER P 338       1.466   8.333  -0.370  0.00  0.00      PROA  
ATOM   4869  HG1 SER P 338       2.360   8.061  -0.591  0.00  0.00      PROA  
ATOM   4870  C   SER P 338       0.202  10.863  -1.138  0.00  0.00      PROA  
ATOM   4871  O   SER P 338       0.505  10.823  -2.346  0.00  0.00      PROA  
ATOM   4872  N   TRP P 339      -1.158  10.924  -0.776  0.00  0.00      PROA  
ATOM   4873  HN  TRP P 339      -1.384  10.972   0.194  0.00  0.00      PROA  
ATOM   4874  CA  TRP P 339      -2.143  10.936  -1.729  0.00  0.00      PROA  
ATOM   4875  HA  TRP P 339      -2.017  10.019  -2.286  0.00  0.00      PROA  
ATOM   4876  CB  TRP P 339      -3.592  10.956  -1.119  0.00  0.00      PROA  
ATOM   4877  HB1 TRP P 339      -3.459  11.682  -0.288  0.00  0.00      PROA  
ATOM   4878  HB2 TRP P 339      -3.872   9.924  -0.819  0.00  0.00      PROA  
ATOM   4879  CG  TRP P 339      -4.834  11.467  -1.857  0.00  0.00      PROA  
ATOM   4880  CD1 TRP P 339      -5.536  10.825  -2.890  0.00  0.00      PROA  
ATOM   4881  HD1 TRP P 339      -5.378   9.816  -3.240  0.00  0.00      PROA  
ATOM   4882  NE1 TRP P 339      -6.493  11.662  -3.458  0.00  0.00      PROA  
ATOM   4883  HE1 TRP P 339      -7.133  11.401  -4.148  0.00  0.00      PROA  
ATOM   4884  CE2 TRP P 339      -6.451  12.854  -2.705  0.00  0.00      PROA  
ATOM   4885  CD2 TRP P 339      -5.510  12.698  -1.673  0.00  0.00      PROA  
ATOM   4886  CE3 TRP P 339      -5.476  13.746  -0.749  0.00  0.00      PROA  
ATOM   4887  HE3 TRP P 339      -4.881  13.525   0.124  0.00  0.00      PROA  
ATOM   4888  CZ3 TRP P 339      -6.220  14.902  -0.852  0.00  0.00      PROA  
ATOM   4889  HZ3 TRP P 339      -6.227  15.725  -0.152  0.00  0.00      PROA  
ATOM   4890  CZ2 TRP P 339      -7.225  14.013  -2.874  0.00  0.00      PROA  
ATOM   4891  HZ2 TRP P 339      -7.988  14.128  -3.629  0.00  0.00      PROA  
ATOM   4892  CH2 TRP P 339      -7.081  15.036  -2.025  0.00  0.00      PROA  
ATOM   4893  HH2 TRP P 339      -7.730  15.896  -2.098  0.00  0.00      PROA  
ATOM   4894  C   TRP P 339      -2.136  12.020  -2.793  0.00  0.00      PROA  
ATOM   4895  O   TRP P 339      -2.262  11.760  -4.028  0.00  0.00      PROA  
ATOM   4896  N   LEU P 340      -1.908  13.310  -2.356  0.00  0.00      PROA  
ATOM   4897  HN  LEU P 340      -1.834  13.553  -1.392  0.00  0.00      PROA  
ATOM   4898  CA  LEU P 340      -1.966  14.454  -3.166  0.00  0.00      PROA  
ATOM   4899  HA  LEU P 340      -2.883  14.459  -3.737  0.00  0.00      PROA  
ATOM   4900  CB  LEU P 340      -1.936  15.697  -2.273  0.00  0.00      PROA  
ATOM   4901  HB1 LEU P 340      -0.905  15.797  -1.871  0.00  0.00      PROA  
ATOM   4902  HB2 LEU P 340      -2.662  15.605  -1.437  0.00  0.00      PROA  
ATOM   4903  CG  LEU P 340      -2.383  17.096  -2.927  0.00  0.00      PROA  
ATOM   4904  HG  LEU P 340      -1.823  17.270  -3.871  0.00  0.00      PROA  
ATOM   4905  CD1 LEU P 340      -3.906  17.026  -3.251  0.00  0.00      PROA  
ATOM   4906 HD11 LEU P 340      -4.328  17.986  -3.619  0.00  0.00      PROA  
ATOM   4907 HD12 LEU P 340      -4.520  16.784  -2.358  0.00  0.00      PROA  
ATOM   4908 HD13 LEU P 340      -4.176  16.270  -4.019  0.00  0.00      PROA  
ATOM   4909  CD2 LEU P 340      -2.236  18.235  -1.997  0.00  0.00      PROA  
ATOM   4910 HD21 LEU P 340      -2.970  18.152  -1.168  0.00  0.00      PROA  
ATOM   4911 HD22 LEU P 340      -2.478  19.155  -2.572  0.00  0.00      PROA  
ATOM   4912 HD23 LEU P 340      -1.190  18.296  -1.628  0.00  0.00      PROA  
ATOM   4913  C   LEU P 340      -0.793  14.366  -4.035  0.00  0.00      PROA  
ATOM   4914  O   LEU P 340      -0.787  14.719  -5.214  0.00  0.00      PROA  
ATOM   4915  N   CYS P 341       0.438  13.896  -3.475  0.00  0.00      PROA  
ATOM   4916  HN  CYS P 341       0.466  13.605  -2.521  0.00  0.00      PROA  
ATOM   4917  CA  CYS P 341       1.645  13.774  -4.217  0.00  0.00      PROA  
ATOM   4918  HA  CYS P 341       1.770  14.723  -4.718  0.00  0.00      PROA  
ATOM   4919  CB  CYS P 341       2.842  13.595  -3.279  0.00  0.00      PROA  
ATOM   4920  HB1 CYS P 341       2.531  12.848  -2.517  0.00  0.00      PROA  
ATOM   4921  HB2 CYS P 341       2.786  14.479  -2.609  0.00  0.00      PROA  
ATOM   4922  SG  CYS P 341       4.545  13.403  -3.952  0.00  0.00      PROA  
ATOM   4923  HG1 CYS P 341       5.165  12.941  -2.877  0.00  0.00      PROA  
ATOM   4924  C   CYS P 341       1.592  12.754  -5.290  0.00  0.00      PROA  
ATOM   4925  O   CYS P 341       2.143  12.961  -6.349  0.00  0.00      PROA  
ATOM   4926  N   MET P 342       0.934  11.639  -5.054  0.00  0.00      PROA  
ATOM   4927  HN  MET P 342       0.642  11.362  -4.142  0.00  0.00      PROA  
ATOM   4928  CA  MET P 342       0.627  10.641  -6.136  0.00  0.00      PROA  
ATOM   4929  HA  MET P 342       1.613  10.372  -6.487  0.00  0.00      PROA  
ATOM   4930  CB  MET P 342      -0.019   9.339  -5.600  0.00  0.00      PROA  
ATOM   4931  HB1 MET P 342      -0.381   8.728  -6.455  0.00  0.00      PROA  
ATOM   4932  HB2 MET P 342      -0.956   9.599  -5.064  0.00  0.00      PROA  
ATOM   4933  CG  MET P 342       0.885   8.449  -4.725  0.00  0.00      PROA  
ATOM   4934  HG1 MET P 342       1.227   9.016  -3.833  0.00  0.00      PROA  
ATOM   4935  HG2 MET P 342       1.765   8.048  -5.271  0.00  0.00      PROA  
ATOM   4936  SD  MET P 342       0.033   6.942  -4.228  0.00  0.00      PROA  
ATOM   4937  CE  MET P 342      -0.295   6.353  -5.867  0.00  0.00      PROA  
ATOM   4938  HE1 MET P 342       0.513   6.648  -6.569  0.00  0.00      PROA  
ATOM   4939  HE2 MET P 342      -1.230   6.859  -6.190  0.00  0.00      PROA  
ATOM   4940  HE3 MET P 342      -0.292   5.244  -5.795  0.00  0.00      PROA  
ATOM   4941  C   MET P 342      -0.059  11.148  -7.314  0.00  0.00      PROA  
ATOM   4942  O   MET P 342       0.283  10.907  -8.451  0.00  0.00      PROA  
ATOM   4943  N   ILE P 343      -1.151  11.863  -7.075  0.00  0.00      PROA  
ATOM   4944  HN  ILE P 343      -1.532  11.913  -6.155  0.00  0.00      PROA  
ATOM   4945  CA  ILE P 343      -1.815  12.583  -8.158  0.00  0.00      PROA  
ATOM   4946  HA  ILE P 343      -2.093  11.792  -8.839  0.00  0.00      PROA  
ATOM   4947  CB  ILE P 343      -2.955  13.332  -7.699  0.00  0.00      PROA  
ATOM   4948  HB  ILE P 343      -2.677  14.041  -6.890  0.00  0.00      PROA  
ATOM   4949  CG2 ILE P 343      -3.580  14.207  -8.814  0.00  0.00      PROA  
ATOM   4950 HG21 ILE P 343      -3.840  13.589  -9.700  0.00  0.00      PROA  
ATOM   4951 HG22 ILE P 343      -2.861  15.013  -9.074  0.00  0.00      PROA  
ATOM   4952 HG23 ILE P 343      -4.503  14.644  -8.378  0.00  0.00      PROA  
ATOM   4953  CG1 ILE P 343      -4.104  12.567  -6.978  0.00  0.00      PROA  
ATOM   4954 HG11 ILE P 343      -4.771  13.383  -6.626  0.00  0.00      PROA  
ATOM   4955 HG12 ILE P 343      -3.758  12.054  -6.055  0.00  0.00      PROA  
ATOM   4956  CD  ILE P 343      -4.793  11.522  -7.796  0.00  0.00      PROA  
ATOM   4957  HD1 ILE P 343      -5.641  11.049  -7.255  0.00  0.00      PROA  
ATOM   4958  HD2 ILE P 343      -4.012  10.785  -8.080  0.00  0.00      PROA  
ATOM   4959  HD3 ILE P 343      -5.292  12.022  -8.653  0.00  0.00      PROA  
ATOM   4960  C   ILE P 343      -0.860  13.500  -8.883  0.00  0.00      PROA  
ATOM   4961  O   ILE P 343      -0.786  13.535 -10.131  0.00  0.00      PROA  
ATOM   4962  N   LEU P 344      -0.035  14.307  -8.210  0.00  0.00      PROA  
ATOM   4963  HN  LEU P 344      -0.019  14.255  -7.215  0.00  0.00      PROA  
ATOM   4964  CA  LEU P 344       0.771  15.351  -8.720  0.00  0.00      PROA  
ATOM   4965  HA  LEU P 344       0.176  15.984  -9.363  0.00  0.00      PROA  
ATOM   4966  CB  LEU P 344       1.293  16.398  -7.680  0.00  0.00      PROA  
ATOM   4967  HB1 LEU P 344       1.919  17.174  -8.171  0.00  0.00      PROA  
ATOM   4968  HB2 LEU P 344       2.020  15.909  -6.997  0.00  0.00      PROA  
ATOM   4969  CG  LEU P 344       0.190  17.248  -7.023  0.00  0.00      PROA  
ATOM   4970  HG  LEU P 344      -0.639  16.718  -6.506  0.00  0.00      PROA  
ATOM   4971  CD1 LEU P 344       0.803  18.165  -5.934  0.00  0.00      PROA  
ATOM   4972 HD11 LEU P 344       1.426  17.504  -5.296  0.00  0.00      PROA  
ATOM   4973 HD12 LEU P 344       0.001  18.511  -5.248  0.00  0.00      PROA  
ATOM   4974 HD13 LEU P 344       1.394  19.028  -6.309  0.00  0.00      PROA  
ATOM   4975  CD2 LEU P 344      -0.436  18.124  -8.088  0.00  0.00      PROA  
ATOM   4976 HD21 LEU P 344      -1.158  18.831  -7.627  0.00  0.00      PROA  
ATOM   4977 HD22 LEU P 344      -0.960  17.498  -8.842  0.00  0.00      PROA  
ATOM   4978 HD23 LEU P 344       0.294  18.695  -8.701  0.00  0.00      PROA  
ATOM   4979  C   LEU P 344       1.939  14.870  -9.471  0.00  0.00      PROA  
ATOM   4980  O   LEU P 344       2.323  15.317 -10.554  0.00  0.00      PROA  
ATOM   4981  N   SER P 345       2.462  13.785  -8.921  0.00  0.00      PROA  
ATOM   4982  HN  SER P 345       2.151  13.553  -8.002  0.00  0.00      PROA  
ATOM   4983  CA  SER P 345       3.515  12.906  -9.541  0.00  0.00      PROA  
ATOM   4984  HA  SER P 345       4.402  13.485  -9.753  0.00  0.00      PROA  
ATOM   4985  CB  SER P 345       3.809  11.766  -8.613  0.00  0.00      PROA  
ATOM   4986  HB1 SER P 345       2.850  11.296  -8.307  0.00  0.00      PROA  
ATOM   4987  HB2 SER P 345       4.247  12.197  -7.687  0.00  0.00      PROA  
ATOM   4988  OG  SER P 345       4.545  10.694  -9.172  0.00  0.00      PROA  
ATOM   4989  HG1 SER P 345       4.463   9.961  -8.558  0.00  0.00      PROA  
ATOM   4990  C   SER P 345       3.015  12.360 -10.905  0.00  0.00      PROA  
ATOM   4991  O   SER P 345       3.633  12.603 -11.931  0.00  0.00      PROA  
ATOM   4992  N   GLY P 346       1.885  11.709 -10.913  0.00  0.00      PROA  
ATOM   4993  HN  GLY P 346       1.308  11.775 -10.102  0.00  0.00      PROA  
ATOM   4994  CA  GLY P 346       1.177  11.125 -12.083  0.00  0.00      PROA  
ATOM   4995  HA1 GLY P 346       0.227  10.775 -11.706  0.00  0.00      PROA  
ATOM   4996  HA2 GLY P 346       1.830  10.315 -12.371  0.00  0.00      PROA  
ATOM   4997  C   GLY P 346       0.982  12.144 -13.212  0.00  0.00      PROA  
ATOM   4998  O   GLY P 346       1.101  11.861 -14.367  0.00  0.00      PROA  
ATOM   4999  N   GLN P 347       0.547  13.401 -12.904  0.00  0.00      PROA  
ATOM   5000  HN  GLN P 347       0.371  13.650 -11.955  0.00  0.00      PROA  
ATOM   5001  CA  GLN P 347       0.311  14.337 -13.909  0.00  0.00      PROA  
ATOM   5002  HA  GLN P 347      -0.270  13.923 -14.720  0.00  0.00      PROA  
ATOM   5003  CB  GLN P 347      -0.557  15.523 -13.312  0.00  0.00      PROA  
ATOM   5004  HB1 GLN P 347      -0.651  16.348 -14.051  0.00  0.00      PROA  
ATOM   5005  HB2 GLN P 347       0.110  15.955 -12.535  0.00  0.00      PROA  
ATOM   5006  CG  GLN P 347      -1.901  14.984 -12.922  0.00  0.00      PROA  
ATOM   5007  HG1 GLN P 347      -2.378  15.843 -12.404  0.00  0.00      PROA  
ATOM   5008  HG2 GLN P 347      -1.860  14.135 -12.206  0.00  0.00      PROA  
ATOM   5009  CD  GLN P 347      -2.767  14.789 -14.085  0.00  0.00      PROA  
ATOM   5010  OE1 GLN P 347      -3.002  15.575 -14.952  0.00  0.00      PROA  
ATOM   5011  NE2 GLN P 347      -3.225  13.508 -14.285  0.00  0.00      PROA  
ATOM   5012 HE21 GLN P 347      -3.763  13.234 -15.082  0.00  0.00      PROA  
ATOM   5013 HE22 GLN P 347      -2.897  12.884 -13.575  0.00  0.00      PROA  
ATOM   5014  C   GLN P 347       1.552  14.998 -14.511  0.00  0.00      PROA  
ATOM   5015  O   GLN P 347       1.787  15.119 -15.759  0.00  0.00      PROA  
ATOM   5016  N   ALA P 348       2.520  15.364 -13.639  0.00  0.00      PROA  
ATOM   5017  HN  ALA P 348       2.406  15.078 -12.691  0.00  0.00      PROA  
ATOM   5018  CA  ALA P 348       3.837  15.877 -14.052  0.00  0.00      PROA  
ATOM   5019  HA  ALA P 348       3.693  16.584 -14.856  0.00  0.00      PROA  
ATOM   5020  CB  ALA P 348       4.621  16.624 -12.995  0.00  0.00      PROA  
ATOM   5021  HB1 ALA P 348       5.690  16.829 -13.220  0.00  0.00      PROA  
ATOM   5022  HB2 ALA P 348       4.556  16.171 -11.982  0.00  0.00      PROA  
ATOM   5023  HB3 ALA P 348       4.293  17.683 -12.926  0.00  0.00      PROA  
ATOM   5024  C   ALA P 348       4.787  14.890 -14.684  0.00  0.00      PROA  
ATOM   5025  O   ALA P 348       5.545  15.204 -15.575  0.00  0.00      PROA  
ATOM   5026  N   ALA P 349       4.730  13.578 -14.137  0.00  0.00      PROA  
ATOM   5027  HN  ALA P 349       4.232  13.307 -13.317  0.00  0.00      PROA  
ATOM   5028  CA  ALA P 349       5.433  12.436 -14.703  0.00  0.00      PROA  
ATOM   5029  HA  ALA P 349       6.502  12.586 -14.723  0.00  0.00      PROA  
ATOM   5030  CB  ALA P 349       5.171  11.096 -13.925  0.00  0.00      PROA  
ATOM   5031  HB1 ALA P 349       4.117  10.829 -13.698  0.00  0.00      PROA  
ATOM   5032  HB2 ALA P 349       5.618  11.339 -12.937  0.00  0.00      PROA  
ATOM   5033  HB3 ALA P 349       5.675  10.208 -14.364  0.00  0.00      PROA  
ATOM   5034  C   ALA P 349       5.115  12.134 -16.188  0.00  0.00      PROA  
ATOM   5035  O   ALA P 349       6.001  12.160 -16.977  0.00  0.00      PROA  
ATOM   5036  N   ASP P 350       3.857  11.955 -16.560  0.00  0.00      PROA  
ATOM   5037  HN  ASP P 350       3.153  11.931 -15.855  0.00  0.00      PROA  
ATOM   5038  CA  ASP P 350       3.479  11.824 -17.924  0.00  0.00      PROA  
ATOM   5039  HA  ASP P 350       4.234  11.162 -18.323  0.00  0.00      PROA  
ATOM   5040  CB  ASP P 350       2.132  11.134 -18.217  0.00  0.00      PROA  
ATOM   5041  HB1 ASP P 350       1.974  11.190 -19.315  0.00  0.00      PROA  
ATOM   5042  HB2 ASP P 350       1.356  11.663 -17.623  0.00  0.00      PROA  
ATOM   5043  CG  ASP P 350       2.075   9.671 -17.822  0.00  0.00      PROA  
ATOM   5044  OD1 ASP P 350       3.084   8.966 -17.927  0.00  0.00      PROA  
ATOM   5045  OD2 ASP P 350       0.936   9.184 -17.566  0.00  0.00      PROA  
ATOM   5046  C   ASP P 350       3.758  13.118 -18.786  0.00  0.00      PROA  
ATOM   5047  O   ASP P 350       4.245  13.029 -19.916  0.00  0.00      PROA  
ATOM   5048  N   ASN P 351       3.559  14.378 -18.290  0.00  0.00      PROA  
ATOM   5049  HN  ASN P 351       3.191  14.404 -17.364  0.00  0.00      PROA  
ATOM   5050  CA  ASN P 351       3.881  15.587 -18.987  0.00  0.00      PROA  
ATOM   5051  HA  ASN P 351       3.434  15.507 -19.967  0.00  0.00      PROA  
ATOM   5052  CB  ASN P 351       3.225  16.856 -18.245  0.00  0.00      PROA  
ATOM   5053  HB1 ASN P 351       3.664  17.694 -18.828  0.00  0.00      PROA  
ATOM   5054  HB2 ASN P 351       3.547  16.937 -17.184  0.00  0.00      PROA  
ATOM   5055  CG  ASN P 351       1.686  16.872 -18.351  0.00  0.00      PROA  
ATOM   5056  OD1 ASN P 351       1.235  16.152 -19.226  0.00  0.00      PROA  
ATOM   5057  ND2 ASN P 351       0.910  17.730 -17.570  0.00  0.00      PROA  
ATOM   5058 HD21 ASN P 351      -0.064  17.535 -17.457  0.00  0.00      PROA  
ATOM   5059 HD22 ASN P 351       1.503  18.308 -17.010  0.00  0.00      PROA  
ATOM   5060  C   ASN P 351       5.323  15.880 -19.196  0.00  0.00      PROA  
ATOM   5061  O   ASN P 351       5.687  16.585 -20.121  0.00  0.00      PROA  
ATOM   5062  N   LEU P 352       6.221  15.281 -18.404  0.00  0.00      PROA
[truncated: 165,352 more chars]
