# Supplementary material for: Structure and inhibition of the human lysosomal transporter Sialin
Source: Nat Commun. 2024 May 23;15:4386. doi: 10.1038/s41467-024-48535-3 (PMC11116495; doi:10.1038/s41467-024-48535-3)
Supplement: Supplementary file 9 — Source data [file 41467_2024_48535_MOESM9_ESM.zip › MovieS4_t100ns.txt]

CRYST1   96.220   96.220  120.114  90.00  90.00  90.00 P 1           1
ATOM      1  N   VAL P  34      -4.450  23.872  -1.946  0.00  0.00      PROA  
ATOM      2  HT1 VAL P  34      -3.998  24.616  -1.378  0.00  0.00      PROA  
ATOM      3  HT2 VAL P  34      -5.483  23.979  -1.884  0.00  0.00      PROA  
ATOM      4  HT3 VAL P  34      -4.290  24.194  -2.922  0.00  0.00      PROA  
ATOM      5  CA  VAL P  34      -4.091  22.460  -1.698  0.00  0.00      PROA  
ATOM      6  HA  VAL P  34      -3.067  22.321  -2.014  0.00  0.00      PROA  
ATOM      7  CB  VAL P  34      -3.902  22.140  -0.171  0.00  0.00      PROA  
ATOM      8  HB  VAL P  34      -3.797  21.037  -0.089  0.00  0.00      PROA  
ATOM      9  CG1 VAL P  34      -2.532  22.703   0.318  0.00  0.00      PROA  
ATOM     10 HG11 VAL P  34      -1.741  22.390  -0.397  0.00  0.00      PROA  
ATOM     11 HG12 VAL P  34      -2.249  22.393   1.346  0.00  0.00      PROA  
ATOM     12 HG13 VAL P  34      -2.504  23.802   0.161  0.00  0.00      PROA  
ATOM     13  CG2 VAL P  34      -4.898  22.714   0.753  0.00  0.00      PROA  
ATOM     14 HG21 VAL P  34      -4.828  23.817   0.636  0.00  0.00      PROA  
ATOM     15 HG22 VAL P  34      -4.725  22.355   1.790  0.00  0.00      PROA  
ATOM     16 HG23 VAL P  34      -5.962  22.495   0.520  0.00  0.00      PROA  
ATOM     17  C   VAL P  34      -4.857  21.327  -2.374  0.00  0.00      PROA  
ATOM     18  O   VAL P  34      -4.271  20.267  -2.790  0.00  0.00      PROA  
ATOM     19  N   CYS P  35      -6.190  21.427  -2.535  0.00  0.00      PROA  
ATOM     20  HN  CYS P  35      -6.715  22.228  -2.258  0.00  0.00      PROA  
ATOM     21  CA  CYS P  35      -7.051  20.390  -2.988  0.00  0.00      PROA  
ATOM     22  HA  CYS P  35      -6.582  19.427  -2.849  0.00  0.00      PROA  
ATOM     23  CB  CYS P  35      -8.345  20.479  -2.104  0.00  0.00      PROA  
ATOM     24  HB1 CYS P  35      -9.031  19.713  -2.525  0.00  0.00      PROA  
ATOM     25  HB2 CYS P  35      -8.852  21.460  -2.221  0.00  0.00      PROA  
ATOM     26  SG  CYS P  35      -7.771  20.014  -0.438  0.00  0.00      PROA  
ATOM     27  HG1 CYS P  35      -8.135  18.741  -0.464  0.00  0.00      PROA  
ATOM     28  C   CYS P  35      -7.402  20.462  -4.459  0.00  0.00      PROA  
ATOM     29  O   CYS P  35      -8.288  19.733  -4.894  0.00  0.00      PROA  
ATOM     30  N   CYS P  36      -6.580  21.193  -5.315  0.00  0.00      PROA  
ATOM     31  HN  CYS P  36      -5.829  21.747  -4.964  0.00  0.00      PROA  
ATOM     32  CA  CYS P  36      -6.876  21.390  -6.725  0.00  0.00      PROA  
ATOM     33  HA  CYS P  36      -7.926  21.155  -6.807  0.00  0.00      PROA  
ATOM     34  CB  CYS P  36      -6.707  22.855  -7.195  0.00  0.00      PROA  
ATOM     35  HB1 CYS P  36      -6.940  22.869  -8.281  0.00  0.00      PROA  
ATOM     36  HB2 CYS P  36      -5.605  22.982  -7.152  0.00  0.00      PROA  
ATOM     37  SG  CYS P  36      -7.718  24.151  -6.366  0.00  0.00      PROA  
ATOM     38  HG1 CYS P  36      -8.176  24.728  -7.466  0.00  0.00      PROA  
ATOM     39  C   CYS P  36      -6.169  20.409  -7.599  0.00  0.00      PROA  
ATOM     40  O   CYS P  36      -6.322  20.434  -8.779  0.00  0.00      PROA  
ATOM     41  N   SER P  37      -5.402  19.487  -7.075  0.00  0.00      PROA  
ATOM     42  HN  SER P  37      -5.329  19.405  -6.084  0.00  0.00      PROA  
ATOM     43  CA  SER P  37      -4.677  18.432  -7.827  0.00  0.00      PROA  
ATOM     44  HA  SER P  37      -5.029  18.553  -8.840  0.00  0.00      PROA  
ATOM     45  CB  SER P  37      -3.046  18.616  -7.802  0.00  0.00      PROA  
ATOM     46  HB1 SER P  37      -2.883  19.393  -7.025  0.00  0.00      PROA  
ATOM     47  HB2 SER P  37      -2.625  19.073  -8.723  0.00  0.00      PROA  
ATOM     48  OG  SER P  37      -2.374  17.383  -7.604  0.00  0.00      PROA  
ATOM     49  HG1 SER P  37      -2.671  16.802  -8.308  0.00  0.00      PROA  
ATOM     50  C   SER P  37      -5.137  17.088  -7.198  0.00  0.00      PROA  
ATOM     51  O   SER P  37      -5.467  17.089  -6.049  0.00  0.00      PROA  
ATOM     52  N   ALA P  38      -5.278  15.957  -7.967  0.00  0.00      PROA  
ATOM     53  HN  ALA P  38      -4.955  16.025  -8.908  0.00  0.00      PROA  
ATOM     54  CA  ALA P  38      -5.623  14.689  -7.378  0.00  0.00      PROA  
ATOM     55  HA  ALA P  38      -6.527  14.778  -6.794  0.00  0.00      PROA  
ATOM     56  CB  ALA P  38      -5.888  13.822  -8.632  0.00  0.00      PROA  
ATOM     57  HB1 ALA P  38      -5.047  13.894  -9.354  0.00  0.00      PROA  
ATOM     58  HB2 ALA P  38      -6.774  14.164  -9.208  0.00  0.00      PROA  
ATOM     59  HB3 ALA P  38      -5.948  12.732  -8.425  0.00  0.00      PROA  
ATOM     60  C   ALA P  38      -4.597  14.054  -6.538  0.00  0.00      PROA  
ATOM     61  O   ALA P  38      -4.898  13.425  -5.508  0.00  0.00      PROA  
ATOM     62  N   ARG P  39      -3.301  14.192  -6.741  0.00  0.00      PROA  
ATOM     63  HN  ARG P  39      -2.962  14.604  -7.583  0.00  0.00      PROA  
ATOM     64  CA  ARG P  39      -2.246  13.572  -6.010  0.00  0.00      PROA  
ATOM     65  HA  ARG P  39      -2.471  12.549  -5.745  0.00  0.00      PROA  
ATOM     66  CB  ARG P  39      -0.898  13.431  -6.870  0.00  0.00      PROA  
ATOM     67  HB1 ARG P  39      -1.185  12.814  -7.749  0.00  0.00      PROA  
ATOM     68  HB2 ARG P  39      -0.160  12.792  -6.340  0.00  0.00      PROA  
ATOM     69  CG  ARG P  39      -0.188  14.719  -7.349  0.00  0.00      PROA  
ATOM     70  HG1 ARG P  39       0.182  15.237  -6.438  0.00  0.00      PROA  
ATOM     71  HG2 ARG P  39      -0.951  15.414  -7.760  0.00  0.00      PROA  
ATOM     72  CD  ARG P  39       0.977  14.527  -8.285  0.00  0.00      PROA  
ATOM     73  HD1 ARG P  39       0.654  14.313  -9.327  0.00  0.00      PROA  
ATOM     74  HD2 ARG P  39       1.671  13.819  -7.783  0.00  0.00      PROA  
ATOM     75  NE  ARG P  39       1.723  15.834  -8.454  0.00  0.00      PROA  
ATOM     76  HE  ARG P  39       2.658  15.972  -8.127  0.00  0.00      PROA  
ATOM     77  CZ  ARG P  39       1.355  16.807  -9.244  0.00  0.00      PROA  
ATOM     78  NH1 ARG P  39       2.220  17.749  -9.559  0.00  0.00      PROA  
ATOM     79 HH11 ARG P  39       3.174  17.573  -9.317  0.00  0.00      PROA  
ATOM     80 HH12 ARG P  39       2.154  18.370 -10.341  0.00  0.00      PROA  
ATOM     81  NH2 ARG P  39       0.148  16.825  -9.896  0.00  0.00      PROA  
ATOM     82 HH21 ARG P  39      -0.473  16.080  -9.652  0.00  0.00      PROA  
ATOM     83 HH22 ARG P  39       0.008  17.425 -10.684  0.00  0.00      PROA  
ATOM     84  C   ARG P  39      -2.002  14.227  -4.706  0.00  0.00      PROA  
ATOM     85  O   ARG P  39      -1.588  13.495  -3.826  0.00  0.00      PROA  
ATOM     86  N   TYR P  40      -2.258  15.593  -4.641  0.00  0.00      PROA  
ATOM     87  HN  TYR P  40      -2.609  16.090  -5.431  0.00  0.00      PROA  
ATOM     88  CA  TYR P  40      -2.126  16.291  -3.430  0.00  0.00      PROA  
ATOM     89  HA  TYR P  40      -1.430  15.822  -2.751  0.00  0.00      PROA  
ATOM     90  CB  TYR P  40      -1.484  17.671  -3.732  0.00  0.00      PROA  
ATOM     91  HB1 TYR P  40      -1.699  18.297  -2.839  0.00  0.00      PROA  
ATOM     92  HB2 TYR P  40      -2.046  17.993  -4.635  0.00  0.00      PROA  
ATOM     93  CG  TYR P  40      -0.014  17.670  -4.062  0.00  0.00      PROA  
ATOM     94  CD1 TYR P  40       0.846  17.786  -3.067  0.00  0.00      PROA  
ATOM     95  HD1 TYR P  40       0.453  17.600  -2.078  0.00  0.00      PROA  
ATOM     96  CE1 TYR P  40       2.180  17.872  -3.337  0.00  0.00      PROA  
ATOM     97  HE1 TYR P  40       2.841  17.832  -2.483  0.00  0.00      PROA  
ATOM     98  CZ  TYR P  40       2.624  17.833  -4.622  0.00  0.00      PROA  
ATOM     99  OH  TYR P  40       3.984  17.714  -4.883  0.00  0.00      PROA  
ATOM    100  HH  TYR P  40       4.077  17.298  -5.743  0.00  0.00      PROA  
ATOM    101  CD2 TYR P  40       0.444  17.725  -5.394  0.00  0.00      PROA  
ATOM    102  HD2 TYR P  40      -0.226  17.713  -6.241  0.00  0.00      PROA  
ATOM    103  CE2 TYR P  40       1.757  17.791  -5.649  0.00  0.00      PROA  
ATOM    104  HE2 TYR P  40       2.059  17.805  -6.685  0.00  0.00      PROA  
ATOM    105  C   TYR P  40      -3.399  16.314  -2.617  0.00  0.00      PROA  
ATOM    106  O   TYR P  40      -3.395  16.225  -1.435  0.00  0.00      PROA  
ATOM    107  N   ASN P  41      -4.619  16.301  -3.207  0.00  0.00      PROA  
ATOM    108  HN  ASN P  41      -4.699  16.555  -4.168  0.00  0.00      PROA  
ATOM    109  CA  ASN P  41      -5.939  16.154  -2.589  0.00  0.00      PROA  
ATOM    110  HA  ASN P  41      -6.020  16.959  -1.873  0.00  0.00      PROA  
ATOM    111  CB  ASN P  41      -6.994  16.530  -3.697  0.00  0.00      PROA  
ATOM    112  HB1 ASN P  41      -6.895  15.986  -4.661  0.00  0.00      PROA  
ATOM    113  HB2 ASN P  41      -6.867  17.569  -4.070  0.00  0.00      PROA  
ATOM    114  CG  ASN P  41      -8.474  16.415  -3.223  0.00  0.00      PROA  
ATOM    115  OD1 ASN P  41      -8.837  16.889  -2.123  0.00  0.00      PROA  
ATOM    116  ND2 ASN P  41      -9.397  15.912  -4.112  0.00  0.00      PROA  
ATOM    117 HD21 ASN P  41     -10.359  15.867  -3.843  0.00  0.00      PROA  
ATOM    118 HD22 ASN P  41      -9.021  15.409  -4.890  0.00  0.00      PROA  
ATOM    119  C   ASN P  41      -6.088  14.826  -1.898  0.00  0.00      PROA  
ATOM    120  O   ASN P  41      -6.626  14.752  -0.752  0.00  0.00      PROA  
ATOM    121  N   LEU P  42      -5.467  13.807  -2.470  0.00  0.00      PROA  
ATOM    122  HN  LEU P  42      -5.130  13.982  -3.392  0.00  0.00      PROA  
ATOM    123  CA  LEU P  42      -5.177  12.507  -1.771  0.00  0.00      PROA  
ATOM    124  HA  LEU P  42      -6.160  12.204  -1.442  0.00  0.00      PROA  
ATOM    125  CB  LEU P  42      -4.458  11.563  -2.794  0.00  0.00      PROA  
ATOM    126  HB1 LEU P  42      -3.445  11.960  -3.021  0.00  0.00      PROA  
ATOM    127  HB2 LEU P  42      -5.048  11.466  -3.730  0.00  0.00      PROA  
ATOM    128  CG  LEU P  42      -4.092  10.109  -2.245  0.00  0.00      PROA  
ATOM    129  HG  LEU P  42      -3.415  10.240  -1.374  0.00  0.00      PROA  
ATOM    130  CD1 LEU P  42      -5.234   9.300  -1.654  0.00  0.00      PROA  
ATOM    131 HD11 LEU P  42      -5.093   8.290  -1.214  0.00  0.00      PROA  
ATOM    132 HD12 LEU P  42      -6.017   9.190  -2.435  0.00  0.00      PROA  
ATOM    133 HD13 LEU P  42      -5.640   9.809  -0.754  0.00  0.00      PROA  
ATOM    134  CD2 LEU P  42      -3.436   9.249  -3.316  0.00  0.00      PROA  
ATOM    135 HD21 LEU P  42      -2.361   9.462  -3.503  0.00  0.00      PROA  
ATOM    136 HD22 LEU P  42      -3.948   9.212  -4.302  0.00  0.00      PROA  
ATOM    137 HD23 LEU P  42      -3.463   8.173  -3.043  0.00  0.00      PROA  
ATOM    138  C   LEU P  42      -4.294  12.767  -0.522  0.00  0.00      PROA  
ATOM    139  O   LEU P  42      -4.669  12.298   0.590  0.00  0.00      PROA  
ATOM    140  N   ALA P  43      -3.134  13.510  -0.561  0.00  0.00      PROA  
ATOM    141  HN  ALA P  43      -2.815  13.920  -1.413  0.00  0.00      PROA  
ATOM    142  CA  ALA P  43      -2.283  13.721   0.555  0.00  0.00      PROA  
ATOM    143  HA  ALA P  43      -1.858  12.756   0.791  0.00  0.00      PROA  
ATOM    144  CB  ALA P  43      -1.091  14.679   0.241  0.00  0.00      PROA  
ATOM    145  HB1 ALA P  43      -0.659  14.525  -0.770  0.00  0.00      PROA  
ATOM    146  HB2 ALA P  43      -0.381  14.542   1.085  0.00  0.00      PROA  
ATOM    147  HB3 ALA P  43      -1.469  15.724   0.216  0.00  0.00      PROA  
ATOM    148  C   ALA P  43      -3.000  14.364   1.770  0.00  0.00      PROA  
ATOM    149  O   ALA P  43      -2.473  14.228   2.846  0.00  0.00      PROA  
ATOM    150  N   ILE P  44      -3.897  15.300   1.530  0.00  0.00      PROA  
ATOM    151  HN  ILE P  44      -4.162  15.442   0.580  0.00  0.00      PROA  
ATOM    152  CA  ILE P  44      -4.745  15.962   2.528  0.00  0.00      PROA  
ATOM    153  HA  ILE P  44      -4.090  16.300   3.317  0.00  0.00      PROA  
ATOM    154  CB  ILE P  44      -5.448  17.242   1.915  0.00  0.00      PROA  
ATOM    155  HB  ILE P  44      -5.936  16.931   0.966  0.00  0.00      PROA  
ATOM    156  CG2 ILE P  44      -6.482  17.875   2.878  0.00  0.00      PROA  
ATOM    157 HG21 ILE P  44      -6.150  18.326   3.837  0.00  0.00      PROA  
ATOM    158 HG22 ILE P  44      -7.322  17.157   2.995  0.00  0.00      PROA  
ATOM    159 HG23 ILE P  44      -6.903  18.720   2.292  0.00  0.00      PROA  
ATOM    160  CG1 ILE P  44      -4.339  18.219   1.426  0.00  0.00      PROA  
ATOM    161 HG11 ILE P  44      -4.701  19.269   1.438  0.00  0.00      PROA  
ATOM    162 HG12 ILE P  44      -4.061  17.911   0.396  0.00  0.00      PROA  
ATOM    163  CD  ILE P  44      -2.991  18.278   2.227  0.00  0.00      PROA  
ATOM    164  HD1 ILE P  44      -2.262  19.078   1.978  0.00  0.00      PROA  
ATOM    165  HD2 ILE P  44      -2.506  17.279   2.182  0.00  0.00      PROA  
ATOM    166  HD3 ILE P  44      -3.191  18.433   3.309  0.00  0.00      PROA  
ATOM    167  C   ILE P  44      -5.716  15.005   3.211  0.00  0.00      PROA  
ATOM    168  O   ILE P  44      -5.883  15.064   4.406  0.00  0.00      PROA  
ATOM    169  N   LEU P  45      -6.470  14.095   2.468  0.00  0.00      PROA  
ATOM    170  HN  LEU P  45      -6.468  14.066   1.471  0.00  0.00      PROA  
ATOM    171  CA  LEU P  45      -7.183  13.016   3.080  0.00  0.00      PROA  
ATOM    172  HA  LEU P  45      -7.830  13.588   3.728  0.00  0.00      PROA  
ATOM    173  CB  LEU P  45      -8.239  12.458   2.090  0.00  0.00      PROA  
ATOM    174  HB1 LEU P  45      -7.741  11.816   1.333  0.00  0.00      PROA  
ATOM    175  HB2 LEU P  45      -8.743  13.340   1.640  0.00  0.00      PROA  
ATOM    176  CG  LEU P  45      -9.278  11.609   2.800  0.00  0.00      PROA  
ATOM    177  HG  LEU P  45      -8.761  10.744   3.269  0.00  0.00      PROA  
ATOM    178  CD1 LEU P  45     -10.058  12.307   3.821  0.00  0.00      PROA  
ATOM    179 HD11 LEU P  45     -10.289  13.324   3.436  0.00  0.00      PROA  
ATOM    180 HD12 LEU P  45      -9.527  12.458   4.786  0.00  0.00      PROA  
ATOM    181 HD13 LEU P  45     -10.996  11.798   4.126  0.00  0.00      PROA  
ATOM    182  CD2 LEU P  45     -10.235  11.054   1.728  0.00  0.00      PROA  
ATOM    183 HD21 LEU P  45     -11.030  10.421   2.175  0.00  0.00      PROA  
ATOM    184 HD22 LEU P  45      -9.691  10.459   0.964  0.00  0.00      PROA  
ATOM    185 HD23 LEU P  45     -10.795  11.897   1.270  0.00  0.00      PROA  
ATOM    186  C   LEU P  45      -6.438  11.989   3.831  0.00  0.00      PROA  
ATOM    187  O   LEU P  45      -6.791  11.612   4.929  0.00  0.00      PROA  
ATOM    188  N   ALA P  46      -5.328  11.516   3.266  0.00  0.00      PROA  
ATOM    189  HN  ALA P  46      -5.116  11.918   2.379  0.00  0.00      PROA  
ATOM    190  CA  ALA P  46      -4.417  10.655   4.029  0.00  0.00      PROA  
ATOM    191  HA  ALA P  46      -4.924   9.847   4.535  0.00  0.00      PROA  
ATOM    192  CB  ALA P  46      -3.350  10.124   2.977  0.00  0.00      PROA  
ATOM    193  HB1 ALA P  46      -2.427   9.673   3.401  0.00  0.00      PROA  
ATOM    194  HB2 ALA P  46      -2.945  10.984   2.403  0.00  0.00      PROA  
ATOM    195  HB3 ALA P  46      -3.895   9.504   2.234  0.00  0.00      PROA  
ATOM    196  C   ALA P  46      -3.643  11.298   5.110  0.00  0.00      PROA  
ATOM    197  O   ALA P  46      -3.252  10.661   6.117  0.00  0.00      PROA  
ATOM    198  N   PHE P  47      -3.471  12.637   5.126  0.00  0.00      PROA  
ATOM    199  HN  PHE P  47      -3.639  13.193   4.315  0.00  0.00      PROA  
ATOM    200  CA  PHE P  47      -2.987  13.359   6.267  0.00  0.00      PROA  
ATOM    201  HA  PHE P  47      -2.044  12.974   6.624  0.00  0.00      PROA  
ATOM    202  CB  PHE P  47      -2.602  14.864   5.918  0.00  0.00      PROA  
ATOM    203  HB1 PHE P  47      -3.340  15.115   5.126  0.00  0.00      PROA  
ATOM    204  HB2 PHE P  47      -1.631  14.833   5.380  0.00  0.00      PROA  
ATOM    205  CG  PHE P  47      -2.508  15.882   7.051  0.00  0.00      PROA  
ATOM    206  CD1 PHE P  47      -3.576  16.735   7.425  0.00  0.00      PROA  
ATOM    207  HD1 PHE P  47      -4.578  16.477   7.114  0.00  0.00      PROA  
ATOM    208  CE1 PHE P  47      -3.410  17.914   8.135  0.00  0.00      PROA  
ATOM    209  HE1 PHE P  47      -4.289  18.454   8.454  0.00  0.00      PROA  
ATOM    210  CZ  PHE P  47      -2.091  18.289   8.532  0.00  0.00      PROA  
ATOM    211  HZ  PHE P  47      -2.016  19.258   9.004  0.00  0.00      PROA  
ATOM    212  CD2 PHE P  47      -1.286  16.175   7.625  0.00  0.00      PROA  
ATOM    213  HD2 PHE P  47      -0.393  15.692   7.258  0.00  0.00      PROA  
ATOM    214  CE2 PHE P  47      -1.011  17.352   8.355  0.00  0.00      PROA  
ATOM    215  HE2 PHE P  47      -0.027  17.580   8.736  0.00  0.00      PROA  
ATOM    216  C   PHE P  47      -3.884  13.165   7.509  0.00  0.00      PROA  
ATOM    217  O   PHE P  47      -3.455  12.861   8.620  0.00  0.00      PROA  
ATOM    218  N   PHE P  48      -5.244  13.199   7.317  0.00  0.00      PROA  
ATOM    219  HN  PHE P  48      -5.615  13.348   6.404  0.00  0.00      PROA  
ATOM    220  CA  PHE P  48      -6.177  13.040   8.375  0.00  0.00      PROA  
ATOM    221  HA  PHE P  48      -5.823  13.590   9.234  0.00  0.00      PROA  
ATOM    222  CB  PHE P  48      -7.524  13.681   7.945  0.00  0.00      PROA  
ATOM    223  HB1 PHE P  48      -7.677  13.035   7.055  0.00  0.00      PROA  
ATOM    224  HB2 PHE P  48      -7.370  14.745   7.664  0.00  0.00      PROA  
ATOM    225  CG  PHE P  48      -8.713  13.655   8.818  0.00  0.00      PROA  
ATOM    226  CD1 PHE P  48      -9.942  13.331   8.145  0.00  0.00      PROA  
ATOM    227  HD1 PHE P  48     -10.019  13.171   7.079  0.00  0.00      PROA  
ATOM    228  CE1 PHE P  48     -11.154  13.436   8.797  0.00  0.00      PROA  
ATOM    229  HE1 PHE P  48     -12.125  13.401   8.327  0.00  0.00      PROA  
ATOM    230  CZ  PHE P  48     -11.171  13.825  10.173  0.00  0.00      PROA  
ATOM    231  HZ  PHE P  48     -12.086  13.920  10.740  0.00  0.00      PROA  
ATOM    232  CD2 PHE P  48      -8.751  14.112  10.169  0.00  0.00      PROA  
ATOM    233  HD2 PHE P  48      -7.911  14.518  10.712  0.00  0.00      PROA  
ATOM    234  CE2 PHE P  48      -9.971  14.242  10.785  0.00  0.00      PROA  
ATOM    235  HE2 PHE P  48      -9.880  14.754  11.731  0.00  0.00      PROA  
ATOM    236  C   PHE P  48      -6.404  11.554   8.749  0.00  0.00      PROA  
ATOM    237  O   PHE P  48      -6.804  11.232   9.874  0.00  0.00      PROA  
ATOM    238  N   GLY P  49      -6.129  10.609   7.787  0.00  0.00      PROA  
ATOM    239  HN  GLY P  49      -5.838  11.012   6.923  0.00  0.00      PROA  
ATOM    240  CA  GLY P  49      -5.893   9.165   7.979  0.00  0.00      PROA  
ATOM    241  HA1 GLY P  49      -5.713   8.578   7.091  0.00  0.00      PROA  
ATOM    242  HA2 GLY P  49      -6.858   8.832   8.332  0.00  0.00      PROA  
ATOM    243  C   GLY P  49      -4.841   8.774   8.997  0.00  0.00      PROA  
ATOM    244  O   GLY P  49      -5.157   8.297  10.110  0.00  0.00      PROA  
ATOM    245  N   PHE P  50      -3.563   9.045   8.731  0.00  0.00      PROA  
ATOM    246  HN  PHE P  50      -3.327   9.385   7.824  0.00  0.00      PROA  
ATOM    247  CA  PHE P  50      -2.462   8.848   9.681  0.00  0.00      PROA  
ATOM    248  HA  PHE P  50      -2.739   7.893  10.103  0.00  0.00      PROA  
ATOM    249  CB  PHE P  50      -1.064   8.736   8.933  0.00  0.00      PROA  
ATOM    250  HB1 PHE P  50      -0.406   8.973   9.797  0.00  0.00      PROA  
ATOM    251  HB2 PHE P  50      -0.868   9.546   8.198  0.00  0.00      PROA  
ATOM    252  CG  PHE P  50      -0.974   7.329   8.354  0.00  0.00      PROA  
ATOM    253  CD1 PHE P  50      -0.556   6.342   9.136  0.00  0.00      PROA  
ATOM    254  HD1 PHE P  50      -0.284   6.526  10.165  0.00  0.00      PROA  
ATOM    255  CE1 PHE P  50      -0.322   5.050   8.578  0.00  0.00      PROA  
ATOM    256  HE1 PHE P  50      -0.035   4.212   9.196  0.00  0.00      PROA  
ATOM    257  CZ  PHE P  50      -0.612   4.816   7.221  0.00  0.00      PROA  
ATOM    258  HZ  PHE P  50      -0.546   3.866   6.711  0.00  0.00      PROA  
ATOM    259  CD2 PHE P  50      -1.226   7.174   6.963  0.00  0.00      PROA  
ATOM    260  HD2 PHE P  50      -1.511   7.963   6.283  0.00  0.00      PROA  
ATOM    261  CE2 PHE P  50      -1.119   5.894   6.432  0.00  0.00      PROA  
ATOM    262  HE2 PHE P  50      -1.245   5.757   5.368  0.00  0.00      PROA  
ATOM    263  C   PHE P  50      -2.526   9.784  10.954  0.00  0.00      PROA  
ATOM    264  O   PHE P  50      -2.239   9.293  12.055  0.00  0.00      PROA  
ATOM    265  N   PHE P  51      -3.065  11.025  10.878  0.00  0.00      PROA  
ATOM    266  HN  PHE P  51      -3.367  11.416  10.012  0.00  0.00      PROA  
ATOM    267  CA  PHE P  51      -3.319  11.810  12.056  0.00  0.00      PROA  
ATOM    268  HA  PHE P  51      -2.398  12.022  12.578  0.00  0.00      PROA  
ATOM    269  CB  PHE P  51      -3.893  13.129  11.592  0.00  0.00      PROA  
ATOM    270  HB1 PHE P  51      -4.693  12.832  10.880  0.00  0.00      PROA  
ATOM    271  HB2 PHE P  51      -3.147  13.687  10.987  0.00  0.00      PROA  
ATOM    272  CG  PHE P  51      -4.536  13.990  12.731  0.00  0.00      PROA  
ATOM    273  CD1 PHE P  51      -3.776  14.870  13.479  0.00  0.00      PROA  
ATOM    274  HD1 PHE P  51      -2.761  14.977  13.127  0.00  0.00      PROA  
ATOM    275  CE1 PHE P  51      -4.320  15.619  14.499  0.00  0.00      PROA  
ATOM    276  HE1 PHE P  51      -3.729  16.275  15.121  0.00  0.00      PROA  
ATOM    277  CZ  PHE P  51      -5.662  15.479  14.859  0.00  0.00      PROA  
ATOM    278  HZ  PHE P  51      -6.009  15.921  15.782  0.00  0.00      PROA  
ATOM    279  CD2 PHE P  51      -5.970  13.994  13.040  0.00  0.00      PROA  
ATOM    280  HD2 PHE P  51      -6.623  13.281  12.559  0.00  0.00      PROA  
ATOM    281  CE2 PHE P  51      -6.499  14.546  14.162  0.00  0.00      PROA  
ATOM    282  HE2 PHE P  51      -7.546  14.495  14.422  0.00  0.00      PROA  
ATOM    283  C   PHE P  51      -4.214  11.153  13.156  0.00  0.00      PROA  
ATOM    284  O   PHE P  51      -4.045  11.145  14.394  0.00  0.00      PROA  
ATOM    285  N   ILE P  52      -5.198  10.308  12.642  0.00  0.00      PROA  
ATOM    286  HN  ILE P  52      -5.334   9.986  11.708  0.00  0.00      PROA  
ATOM    287  CA  ILE P  52      -6.215   9.731  13.532  0.00  0.00      PROA  
ATOM    288  HA  ILE P  52      -6.617  10.516  14.155  0.00  0.00      PROA  
ATOM    289  CB  ILE P  52      -7.361   9.164  12.590  0.00  0.00      PROA  
ATOM    290  HB  ILE P  52      -7.020   8.972  11.550  0.00  0.00      PROA  
ATOM    291  CG2 ILE P  52      -8.012   7.923  13.220  0.00  0.00      PROA  
ATOM    292 HG21 ILE P  52      -7.329   7.049  13.275  0.00  0.00      PROA  
ATOM    293 HG22 ILE P  52      -8.948   7.703  12.664  0.00  0.00      PROA  
ATOM    294 HG23 ILE P  52      -8.271   8.170  14.272  0.00  0.00      PROA  
ATOM    295  CG1 ILE P  52      -8.454  10.244  12.334  0.00  0.00      PROA  
ATOM    296 HG11 ILE P  52      -9.193  10.047  11.528  0.00  0.00      PROA  
ATOM    297 HG12 ILE P  52      -7.878  11.132  11.996  0.00  0.00      PROA  
ATOM    298  CD  ILE P  52      -9.312  10.716  13.570  0.00  0.00      PROA  
ATOM    299  HD1 ILE P  52      -8.536  10.910  14.341  0.00  0.00      PROA  
ATOM    300  HD2 ILE P  52     -10.059   9.934  13.823  0.00  0.00      PROA  
ATOM    301  HD3 ILE P  52      -9.853  11.651  13.312  0.00  0.00      PROA  
ATOM    302  C   ILE P  52      -5.602   8.577  14.282  0.00  0.00      PROA  
ATOM    303  O   ILE P  52      -5.775   8.425  15.494  0.00  0.00      PROA  
ATOM    304  N   VAL P  53      -4.779   7.749  13.595  0.00  0.00      PROA  
ATOM    305  HN  VAL P  53      -4.553   7.888  12.634  0.00  0.00      PROA  
ATOM    306  CA  VAL P  53      -4.033   6.547  14.133  0.00  0.00      PROA  
ATOM    307  HA  VAL P  53      -4.828   5.853  14.364  0.00  0.00      PROA  
ATOM    308  CB  VAL P  53      -3.168   5.858  13.085  0.00  0.00      PROA  
ATOM    309  HB  VAL P  53      -2.363   6.569  12.802  0.00  0.00      PROA  
ATOM    310  CG1 VAL P  53      -2.529   4.594  13.537  0.00  0.00      PROA  
ATOM    311 HG11 VAL P  53      -3.320   3.815  13.554  0.00  0.00      PROA  
ATOM    312 HG12 VAL P  53      -2.122   4.646  14.570  0.00  0.00      PROA  
ATOM    313 HG13 VAL P  53      -1.685   4.276  12.889  0.00  0.00      PROA  
ATOM    314  CG2 VAL P  53      -4.071   5.647  11.845  0.00  0.00      PROA  
ATOM    315 HG21 VAL P  53      -5.125   5.354  12.039  0.00  0.00      PROA  
ATOM    316 HG22 VAL P  53      -3.640   4.833  11.224  0.00  0.00      PROA  
ATOM    317 HG23 VAL P  53      -4.005   6.595  11.271  0.00  0.00      PROA  
ATOM    318  C   VAL P  53      -3.234   6.882  15.442  0.00  0.00      PROA  
ATOM    319  O   VAL P  53      -3.383   6.195  16.453  0.00  0.00      PROA  
ATOM    320  N   TYR P  54      -2.414   7.904  15.456  0.00  0.00      PROA  
ATOM    321  HN  TYR P  54      -2.231   8.427  14.626  0.00  0.00      PROA  
ATOM    322  CA  TYR P  54      -1.676   8.386  16.562  0.00  0.00      PROA  
ATOM    323  HA  TYR P  54      -1.332   7.502  17.077  0.00  0.00      PROA  
ATOM    324  CB  TYR P  54      -0.525   9.345  16.091  0.00  0.00      PROA  
ATOM    325  HB1 TYR P  54      -0.048   9.824  16.973  0.00  0.00      PROA  
ATOM    326  HB2 TYR P  54      -0.732  10.079  15.283  0.00  0.00      PROA  
ATOM    327  CG  TYR P  54       0.431   8.348  15.484  0.00  0.00      PROA  
ATOM    328  CD1 TYR P  54       0.420   8.185  14.086  0.00  0.00      PROA  
ATOM    329  HD1 TYR P  54      -0.229   8.875  13.567  0.00  0.00      PROA  
ATOM    330  CE1 TYR P  54       1.120   7.257  13.442  0.00  0.00      PROA  
ATOM    331  HE1 TYR P  54       1.010   7.133  12.375  0.00  0.00      PROA  
ATOM    332  CZ  TYR P  54       2.034   6.480  14.149  0.00  0.00      PROA  
ATOM    333  OH  TYR P  54       2.783   5.536  13.489  0.00  0.00      PROA  
ATOM    334  HH  TYR P  54       2.990   4.846  14.125  0.00  0.00      PROA  
ATOM    335  CD2 TYR P  54       1.451   7.659  16.177  0.00  0.00      PROA  
ATOM    336  HD2 TYR P  54       1.679   7.755  17.228  0.00  0.00      PROA  
ATOM    337  CE2 TYR P  54       2.277   6.705  15.518  0.00  0.00      PROA  
ATOM    338  HE2 TYR P  54       3.150   6.249  15.962  0.00  0.00      PROA  
ATOM    339  C   TYR P  54      -2.621   9.173  17.529  0.00  0.00      PROA  
ATOM    340  O   TYR P  54      -2.365   9.358  18.689  0.00  0.00      PROA  
ATOM    341  N   ALA P  55      -3.781   9.757  17.069  0.00  0.00      PROA  
ATOM    342  HN  ALA P  55      -3.960   9.724  16.088  0.00  0.00      PROA  
ATOM    343  CA  ALA P  55      -4.723  10.206  18.089  0.00  0.00      PROA  
ATOM    344  HA  ALA P  55      -4.266  10.862  18.815  0.00  0.00      PROA  
ATOM    345  CB  ALA P  55      -5.936  10.827  17.387  0.00  0.00      PROA  
ATOM    346  HB1 ALA P  55      -6.676  10.131  16.937  0.00  0.00      PROA  
ATOM    347  HB2 ALA P  55      -5.665  11.482  16.532  0.00  0.00      PROA  
ATOM    348  HB3 ALA P  55      -6.517  11.322  18.195  0.00  0.00      PROA  
ATOM    349  C   ALA P  55      -5.324   9.142  19.006  0.00  0.00      PROA  
ATOM    350  O   ALA P  55      -5.469   9.379  20.195  0.00  0.00      PROA  
ATOM    351  N   LEU P  56      -5.540   7.885  18.467  0.00  0.00      PROA  
ATOM    352  HN  LEU P  56      -5.554   7.824  17.472  0.00  0.00      PROA  
ATOM    353  CA  LEU P  56      -6.110   6.664  19.056  0.00  0.00      PROA  
ATOM    354  HA  LEU P  56      -6.988   6.900  19.638  0.00  0.00      PROA  
ATOM    355  CB  LEU P  56      -6.677   5.848  17.877  0.00  0.00      PROA  
ATOM    356  HB1 LEU P  56      -7.042   4.883  18.288  0.00  0.00      PROA  
ATOM    357  HB2 LEU P  56      -5.866   5.610  17.156  0.00  0.00      PROA  
ATOM    358  CG  LEU P  56      -7.950   6.441  17.177  0.00  0.00      PROA  
ATOM    359  HG  LEU P  56      -7.882   7.528  16.959  0.00  0.00      PROA  
ATOM    360  CD1 LEU P  56      -8.220   5.681  15.879  0.00  0.00      PROA  
ATOM    361 HD11 LEU P  56      -7.392   5.690  15.139  0.00  0.00      PROA  
ATOM    362 HD12 LEU P  56      -9.102   6.033  15.302  0.00  0.00      PROA  
ATOM    363 HD13 LEU P  56      -8.507   4.621  16.046  0.00  0.00      PROA  
ATOM    364  CD2 LEU P  56      -9.218   6.231  18.075  0.00  0.00      PROA  
ATOM    365 HD21 LEU P  56     -10.102   6.730  17.623  0.00  0.00      PROA  
ATOM    366 HD22 LEU P  56      -9.168   6.677  19.091  0.00  0.00      PROA  
ATOM    367 HD23 LEU P  56      -9.472   5.151  18.003  0.00  0.00      PROA  
ATOM    368  C   LEU P  56      -5.130   6.071  20.000  0.00  0.00      PROA  
ATOM    369  O   LEU P  56      -5.590   5.288  20.854  0.00  0.00      PROA  
ATOM    370  N   ARG P  57      -3.811   6.319  19.856  0.00  0.00      PROA  
ATOM    371  HN  ARG P  57      -3.563   6.983  19.154  0.00  0.00      PROA  
ATOM    372  CA  ARG P  57      -2.790   5.740  20.705  0.00  0.00      PROA  
ATOM    373  HA  ARG P  57      -2.954   4.674  20.764  0.00  0.00      PROA  
ATOM    374  CB  ARG P  57      -1.320   6.237  20.154  0.00  0.00      PROA  
ATOM    375  HB1 ARG P  57      -0.645   6.194  21.035  0.00  0.00      PROA  
ATOM    376  HB2 ARG P  57      -1.235   7.315  19.895  0.00  0.00      PROA  
ATOM    377  CG  ARG P  57      -0.691   5.252  19.128  0.00  0.00      PROA  
ATOM    378  HG1 ARG P  57       0.222   5.777  18.774  0.00  0.00      PROA  
ATOM    379  HG2 ARG P  57      -1.441   5.288  18.310  0.00  0.00      PROA  
ATOM    380  CD  ARG P  57      -0.419   3.773  19.485  0.00  0.00      PROA  
ATOM    381  HD1 ARG P  57      -1.406   3.334  19.743  0.00  0.00      PROA  
ATOM    382  HD2 ARG P  57       0.308   3.708  20.323  0.00  0.00      PROA  
ATOM    383  NE  ARG P  57       0.119   3.104  18.247  0.00  0.00      PROA  
ATOM    384  HE  ARG P  57      -0.354   2.620  17.511  0.00  0.00      PROA  
ATOM    385  CZ  ARG P  57       1.401   3.099  17.995  0.00  0.00      PROA  
ATOM    386  NH1 ARG P  57       1.711   2.742  16.798  0.00  0.00      PROA  
ATOM    387 HH11 ARG P  57       0.950   2.594  16.167  0.00  0.00      PROA  
ATOM    388 HH12 ARG P  57       2.580   3.087  16.443  0.00  0.00      PROA  
ATOM    389  NH2 ARG P  57       2.411   3.715  18.667  0.00  0.00      PROA  
ATOM    390 HH21 ARG P  57       2.218   4.393  19.376  0.00  0.00      PROA  
ATOM    391 HH22 ARG P  57       3.307   3.766  18.226  0.00  0.00      PROA  
ATOM    392  C   ARG P  57      -2.894   6.086  22.166  0.00  0.00      PROA  
ATOM    393  O   ARG P  57      -2.780   5.231  23.079  0.00  0.00      PROA  
ATOM    394  N   VAL P  58      -3.281   7.394  22.356  0.00  0.00      PROA  
ATOM    395  HN  VAL P  58      -3.504   8.080  21.669  0.00  0.00      PROA  
ATOM    396  CA  VAL P  58      -3.028   7.991  23.683  0.00  0.00      PROA  
ATOM    397  HA  VAL P  58      -2.317   7.424  24.266  0.00  0.00      PROA  
ATOM    398  CB  VAL P  58      -2.488   9.435  23.533  0.00  0.00      PROA  
ATOM    399  HB  VAL P  58      -2.760   9.997  24.452  0.00  0.00      PROA  
ATOM    400  CG1 VAL P  58      -0.972   9.314  23.535  0.00  0.00      PROA  
ATOM    401 HG11 VAL P  58      -0.744   9.117  24.604  0.00  0.00      PROA  
ATOM    402 HG12 VAL P  58      -0.547  10.233  23.079  0.00  0.00      PROA  
ATOM    403 HG13 VAL P  58      -0.605   8.474  22.906  0.00  0.00      PROA  
ATOM    404  CG2 VAL P  58      -3.078  10.028  22.199  0.00  0.00      PROA  
ATOM    405 HG21 VAL P  58      -2.754   9.495  21.279  0.00  0.00      PROA  
ATOM    406 HG22 VAL P  58      -2.786  11.097  22.121  0.00  0.00      PROA  
ATOM    407 HG23 VAL P  58      -4.188   9.987  22.186  0.00  0.00      PROA  
ATOM    408  C   VAL P  58      -4.338   8.005  24.538  0.00  0.00      PROA  
ATOM    409  O   VAL P  58      -4.362   8.559  25.621  0.00  0.00      PROA  
ATOM    410  N   ASN P  59      -5.471   7.438  24.010  0.00  0.00      PROA  
ATOM    411  HN  ASN P  59      -5.375   7.024  23.108  0.00  0.00      PROA  
ATOM    412  CA  ASN P  59      -6.639   7.263  24.792  0.00  0.00      PROA  
ATOM    413  HA  ASN P  59      -6.866   8.203  25.272  0.00  0.00      PROA  
ATOM    414  CB  ASN P  59      -7.865   6.696  23.949  0.00  0.00      PROA  
ATOM    415  HB1 ASN P  59      -8.798   6.801  24.542  0.00  0.00      PROA  
ATOM    416  HB2 ASN P  59      -7.689   5.689  23.513  0.00  0.00      PROA  
ATOM    417  CG  ASN P  59      -8.159   7.600  22.769  0.00  0.00      PROA  
ATOM    418  OD1 ASN P  59      -8.745   7.148  21.780  0.00  0.00      PROA  
ATOM    419  ND2 ASN P  59      -7.799   8.911  22.731  0.00  0.00      PROA  
ATOM    420 HD21 ASN P  59      -7.862   9.415  21.869  0.00  0.00      PROA  
ATOM    421 HD22 ASN P  59      -7.178   9.320  23.399  0.00  0.00      PROA  
ATOM    422  C   ASN P  59      -6.425   6.249  26.003  0.00  0.00      PROA  
ATOM    423  O   ASN P  59      -6.764   6.610  27.106  0.00  0.00      PROA  
ATOM    424  N   LEU P  60      -5.852   5.066  25.699  0.00  0.00      PROA  
ATOM    425  HN  LEU P  60      -5.628   4.811  24.762  0.00  0.00      PROA  
ATOM    426  CA  LEU P  60      -5.543   4.036  26.670  0.00  0.00      PROA  
ATOM    427  HA  LEU P  60      -6.432   3.869  27.262  0.00  0.00      PROA  
ATOM    428  CB  LEU P  60      -5.330   2.673  25.985  0.00  0.00      PROA  
ATOM    429  HB1 LEU P  60      -4.392   2.744  25.394  0.00  0.00      PROA  
ATOM    430  HB2 LEU P  60      -6.144   2.482  25.252  0.00  0.00      PROA  
ATOM    431  CG  LEU P  60      -5.017   1.526  26.979  0.00  0.00      PROA  
ATOM    432  HG  LEU P  60      -4.067   1.803  27.484  0.00  0.00      PROA  
ATOM    433  CD1 LEU P  60      -6.042   1.229  28.060  0.00  0.00      PROA  
ATOM    434 HD11 LEU P  60      -5.972   2.035  28.822  0.00  0.00      PROA  
ATOM    435 HD12 LEU P  60      -5.759   0.268  28.539  0.00  0.00      PROA  
ATOM    436 HD13 LEU P  60      -7.123   1.174  27.809  0.00  0.00      PROA  
ATOM    437  CD2 LEU P  60      -4.679   0.270  26.179  0.00  0.00      PROA  
ATOM    438 HD21 LEU P  60      -4.541  -0.595  26.862  0.00  0.00      PROA  
ATOM    439 HD22 LEU P  60      -3.794   0.397  25.520  0.00  0.00      PROA  
ATOM    440 HD23 LEU P  60      -5.593   0.050  25.587  0.00  0.00      PROA  
ATOM    441  C   LEU P  60      -4.486   4.398  27.621  0.00  0.00      PROA  
ATOM    442  O   LEU P  60      -4.568   4.263  28.838  0.00  0.00      PROA  
ATOM    443  N   SER P  61      -3.452   5.140  27.115  0.00  0.00      PROA  
ATOM    444  HN  SER P  61      -3.412   5.240  26.124  0.00  0.00      PROA  
ATOM    445  CA  SER P  61      -2.515   5.925  27.904  0.00  0.00      PROA  
ATOM    446  HA  SER P  61      -1.885   5.189  28.381  0.00  0.00      PROA  
ATOM    447  CB  SER P  61      -1.621   6.650  26.876  0.00  0.00      PROA  
ATOM    448  HB1 SER P  61      -0.763   7.159  27.366  0.00  0.00      PROA  
ATOM    449  HB2 SER P  61      -2.202   7.467  26.397  0.00  0.00      PROA  
ATOM    450  OG  SER P  61      -1.081   5.671  25.977  0.00  0.00      PROA  
ATOM    451  HG1 SER P  61      -0.639   4.994  26.496  0.00  0.00      PROA  
ATOM    452  C   SER P  61      -3.043   6.905  28.976  0.00  0.00      PROA  
ATOM    453  O   SER P  61      -2.753   6.696  30.133  0.00  0.00      PROA  
ATOM    454  N   VAL P  62      -3.884   7.925  28.592  0.00  0.00      PROA  
ATOM    455  HN  VAL P  62      -4.169   8.099  27.653  0.00  0.00      PROA  
ATOM    456  CA  VAL P  62      -4.449   8.851  29.539  0.00  0.00      PROA  
ATOM    457  HA  VAL P  62      -3.597   9.094  30.157  0.00  0.00      PROA  
ATOM    458  CB  VAL P  62      -4.908  10.125  28.922  0.00  0.00      PROA  
ATOM    459  HB  VAL P  62      -5.086  10.832  29.761  0.00  0.00      PROA  
ATOM    460  CG1 VAL P  62      -3.702  10.711  28.126  0.00  0.00      PROA  
ATOM    461 HG11 VAL P  62      -2.991  10.957  28.944  0.00  0.00      PROA  
ATOM    462 HG12 VAL P  62      -3.990  11.669  27.642  0.00  0.00      PROA  
ATOM    463 HG13 VAL P  62      -3.200  10.050  27.387  0.00  0.00      PROA  
ATOM    464  CG2 VAL P  62      -6.146   9.811  28.150  0.00  0.00      PROA  
ATOM    465 HG21 VAL P  62      -6.195   8.743  27.850  0.00  0.00      PROA  
ATOM    466 HG22 VAL P  62      -6.162  10.584  27.352  0.00  0.00      PROA  
ATOM    467 HG23 VAL P  62      -7.106  10.025  28.668  0.00  0.00      PROA  
ATOM    468  C   VAL P  62      -5.517   8.247  30.419  0.00  0.00      PROA  
ATOM    469  O   VAL P  62      -5.610   8.711  31.520  0.00  0.00      PROA  
ATOM    470  N   ALA P  63      -6.263   7.197  29.982  0.00  0.00      PROA  
ATOM    471  HN  ALA P  63      -6.257   6.854  29.046  0.00  0.00      PROA  
ATOM    472  CA  ALA P  63      -6.998   6.366  30.897  0.00  0.00      PROA  
ATOM    473  HA  ALA P  63      -7.696   6.987  31.440  0.00  0.00      PROA  
ATOM    474  CB  ALA P  63      -7.862   5.413  30.174  0.00  0.00      PROA  
ATOM    475  HB1 ALA P  63      -8.585   5.881  29.472  0.00  0.00      PROA  
ATOM    476  HB2 ALA P  63      -8.401   4.651  30.778  0.00  0.00      PROA  
ATOM    477  HB3 ALA P  63      -7.288   4.768  29.474  0.00  0.00      PROA  
ATOM    478  C   ALA P  63      -6.194   5.512  31.878  0.00  0.00      PROA  
ATOM    479  O   ALA P  63      -6.500   5.520  33.061  0.00  0.00      PROA  
ATOM    480  N   LEU P  64      -5.175   4.831  31.421  0.00  0.00      PROA  
ATOM    481  HN  LEU P  64      -4.935   4.903  30.456  0.00  0.00      PROA  
ATOM    482  CA  LEU P  64      -4.374   3.879  32.142  0.00  0.00      PROA  
ATOM    483  HA  LEU P  64      -5.036   3.092  32.473  0.00  0.00      PROA  
ATOM    484  CB  LEU P  64      -3.216   3.270  31.179  0.00  0.00      PROA  
ATOM    485  HB1 LEU P  64      -2.685   4.091  30.651  0.00  0.00      PROA  
ATOM    486  HB2 LEU P  64      -3.695   2.634  30.405  0.00  0.00      PROA  
ATOM    487  CG  LEU P  64      -2.334   2.228  31.933  0.00  0.00      PROA  
ATOM    488  HG  LEU P  64      -2.078   2.486  32.983  0.00  0.00      PROA  
ATOM    489  CD1 LEU P  64      -3.164   0.888  32.176  0.00  0.00      PROA  
ATOM    490 HD11 LEU P  64      -3.357   0.330  31.235  0.00  0.00      PROA  
ATOM    491 HD12 LEU P  64      -4.129   1.139  32.665  0.00  0.00      PROA  
ATOM    492 HD13 LEU P  64      -2.562   0.215  32.823  0.00  0.00      PROA  
ATOM    493  CD2 LEU P  64      -1.142   1.816  31.090  0.00  0.00      PROA  
ATOM    494 HD21 LEU P  64      -1.513   1.398  30.130  0.00  0.00      PROA  
ATOM    495 HD22 LEU P  64      -0.498   1.098  31.642  0.00  0.00      PROA  
ATOM    496 HD23 LEU P  64      -0.523   2.682  30.772  0.00  0.00      PROA  
ATOM    497  C   LEU P  64      -3.772   4.431  33.406  0.00  0.00      PROA  
ATOM    498  O   LEU P  64      -3.812   3.777  34.467  0.00  0.00      PROA  
ATOM    499  N   VAL P  65      -3.378   5.715  33.412  0.00  0.00      PROA  
ATOM    500  HN  VAL P  65      -3.403   6.311  32.613  0.00  0.00      PROA  
ATOM    501  CA  VAL P  65      -2.718   6.299  34.534  0.00  0.00      PROA  
ATOM    502  HA  VAL P  65      -1.972   5.594  34.871  0.00  0.00      PROA  
ATOM    503  CB  VAL P  65      -2.025   7.620  34.388  0.00  0.00      PROA  
ATOM    504  HB  VAL P  65      -1.637   7.874  35.397  0.00  0.00      PROA  
ATOM    505  CG1 VAL P  65      -0.770   7.418  33.481  0.00  0.00      PROA  
ATOM    506 HG11 VAL P  65      -0.195   6.561  33.891  0.00  0.00      PROA  
ATOM    507 HG12 VAL P  65      -0.129   8.325  33.499  0.00  0.00      PROA  
ATOM    508 HG13 VAL P  65      -1.131   7.164  32.461  0.00  0.00      PROA  
ATOM    509  CG2 VAL P  65      -2.951   8.800  33.769  0.00  0.00      PROA  
ATOM    510 HG21 VAL P  65      -2.434   9.779  33.679  0.00  0.00      PROA  
ATOM    511 HG22 VAL P  65      -3.886   9.049  34.316  0.00  0.00      PROA  
ATOM    512 HG23 VAL P  65      -3.194   8.576  32.708  0.00  0.00      PROA  
ATOM    513  C   VAL P  65      -3.627   6.367  35.791  0.00  0.00      PROA  
ATOM    514  O   VAL P  65      -3.283   6.107  36.961  0.00  0.00      PROA  
ATOM    515  N   ASP P  66      -4.926   6.642  35.521  0.00  0.00      PROA  
ATOM    516  HN  ASP P  66      -5.149   6.780  34.559  0.00  0.00      PROA  
ATOM    517  CA  ASP P  66      -5.979   6.631  36.557  0.00  0.00      PROA  
ATOM    518  HA  ASP P  66      -5.569   6.755  37.548  0.00  0.00      PROA  
ATOM    519  CB  ASP P  66      -6.909   7.783  36.430  0.00  0.00      PROA  
ATOM    520  HB1 ASP P  66      -7.807   7.733  37.081  0.00  0.00      PROA  
ATOM    521  HB2 ASP P  66      -7.306   7.867  35.396  0.00  0.00      PROA  
ATOM    522  CG  ASP P  66      -6.145   9.119  36.711  0.00  0.00      PROA  
ATOM    523  OD1 ASP P  66      -5.459   9.252  37.758  0.00  0.00      PROA  
ATOM    524  OD2 ASP P  66      -6.219   9.992  35.783  0.00  0.00      PROA  
ATOM    525  C   ASP P  66      -6.761   5.334  36.634  0.00  0.00      PROA  
ATOM    526  O   ASP P  66      -7.586   5.150  37.490  0.00  0.00      PROA  
ATOM    527  N   MET P  67      -6.593   4.297  35.716  0.00  0.00      PROA  
ATOM    528  HN  MET P  67      -6.231   4.394  34.791  0.00  0.00      PROA  
ATOM    529  CA  MET P  67      -7.198   2.989  35.941  0.00  0.00      PROA  
ATOM    530  HA  MET P  67      -8.236   3.135  36.199  0.00  0.00      PROA  
ATOM    531  CB  MET P  67      -7.010   2.147  34.620  0.00  0.00      PROA  
ATOM    532  HB1 MET P  67      -7.086   1.057  34.818  0.00  0.00      PROA  
ATOM    533  HB2 MET P  67      -6.051   2.515  34.197  0.00  0.00      PROA  
ATOM    534  CG  MET P  67      -8.219   2.483  33.617  0.00  0.00      PROA  
ATOM    535  HG1 MET P  67      -8.178   3.573  33.404  0.00  0.00      PROA  
ATOM    536  HG2 MET P  67      -9.200   2.341  34.118  0.00  0.00      PROA  
ATOM    537  SD  MET P  67      -8.119   1.507  32.053  0.00  0.00      PROA  
ATOM    538  CE  MET P  67      -9.820   1.736  31.371  0.00  0.00      PROA  
ATOM    539  HE1 MET P  67     -10.255   2.648  31.833  0.00  0.00      PROA  
ATOM    540  HE2 MET P  67     -10.511   0.886  31.559  0.00  0.00      PROA  
ATOM    541  HE3 MET P  67      -9.772   1.794  30.262  0.00  0.00      PROA  
ATOM    542  C   MET P  67      -6.608   2.115  37.049  0.00  0.00      PROA  
ATOM    543  O   MET P  67      -7.314   1.401  37.729  0.00  0.00      PROA  
ATOM    544  N   VAL P  68      -5.244   2.267  37.154  0.00  0.00      PROA  
ATOM    545  HN  VAL P  68      -4.754   2.741  36.426  0.00  0.00      PROA  
ATOM    546  CA  VAL P  68      -4.500   1.252  38.006  0.00  0.00      PROA  
ATOM    547  HA  VAL P  68      -5.068   0.493  38.523  0.00  0.00      PROA  
ATOM    548  CB  VAL P  68      -3.363   0.509  37.204  0.00  0.00      PROA  
ATOM    549  HB  VAL P  68      -2.742   1.226  36.625  0.00  0.00      PROA  
ATOM    550  CG1 VAL P  68      -2.470  -0.357  38.020  0.00  0.00      PROA  
ATOM    551 HG11 VAL P  68      -1.978   0.239  38.818  0.00  0.00      PROA  
ATOM    552 HG12 VAL P  68      -1.654  -0.692  37.344  0.00  0.00      PROA  
ATOM    553 HG13 VAL P  68      -2.910  -1.227  38.552  0.00  0.00      PROA  
ATOM    554  CG2 VAL P  68      -3.992  -0.292  36.074  0.00  0.00      PROA  
ATOM    555 HG21 VAL P  68      -4.789  -0.959  36.467  0.00  0.00      PROA  
ATOM    556 HG22 VAL P  68      -3.184  -0.851  35.556  0.00  0.00      PROA  
ATOM    557 HG23 VAL P  68      -4.423   0.351  35.277  0.00  0.00      PROA  
ATOM    558  C   VAL P  68      -3.776   2.061  39.062  0.00  0.00      PROA  
ATOM    559  O   VAL P  68      -2.887   2.828  38.796  0.00  0.00      PROA  
ATOM    560  N   ASP P  69      -4.103   1.833  40.364  0.00  0.00      PROA  
ATOM    561  HN  ASP P  69      -4.900   1.299  40.633  0.00  0.00      PROA  
ATOM    562  CA  ASP P  69      -3.556   2.505  41.459  0.00  0.00      PROA  
ATOM    563  HA  ASP P  69      -3.575   3.565  41.249  0.00  0.00      PROA  
ATOM    564  CB  ASP P  69      -4.426   2.500  42.675  0.00  0.00      PROA  
ATOM    565  HB1 ASP P  69      -3.864   2.724  43.607  0.00  0.00      PROA  
ATOM    566  HB2 ASP P  69      -4.963   1.542  42.845  0.00  0.00      PROA  
ATOM    567  CG  ASP P  69      -5.553   3.529  42.640  0.00  0.00      PROA  
ATOM    568  OD1 ASP P  69      -5.715   4.268  41.636  0.00  0.00      PROA  
ATOM    569  OD2 ASP P  69      -6.200   3.793  43.715  0.00  0.00      PROA  
ATOM    570  C   ASP P  69      -2.034   2.264  41.756  0.00  0.00      PROA  
ATOM    571  O   ASP P  69      -1.477   1.204  41.750  0.00  0.00      PROA  
ATOM    572  N   SER P  70      -1.448   3.335  42.218  0.00  0.00      PROA  
ATOM    573  HN  SER P  70      -2.037   4.137  42.280  0.00  0.00      PROA  
ATOM    574  CA  SER P  70      -0.093   3.384  42.834  0.00  0.00      PROA  
ATOM    575  HA  SER P  70       0.652   2.899  42.221  0.00  0.00      PROA  
ATOM    576  CB  SER P  70       0.559   4.858  42.999  0.00  0.00      PROA  
ATOM    577  HB1 SER P  70       0.197   5.430  43.880  0.00  0.00      PROA  
ATOM    578  HB2 SER P  70       0.253   5.477  42.129  0.00  0.00      PROA  
ATOM    579  OG  SER P  70       1.996   4.789  43.035  0.00  0.00      PROA  
ATOM    580  HG1 SER P  70       2.322   4.452  42.197  0.00  0.00      PROA  
ATOM    581  C   SER P  70       0.037   2.682  44.172  0.00  0.00      PROA  
ATOM    582  O   SER P  70      -0.764   2.882  45.102  0.00  0.00      PROA  
ATOM    583  N   ASN P  71       1.108   1.847  44.293  0.00  0.00      PROA  
ATOM    584  HN  ASN P  71       1.603   1.593  43.466  0.00  0.00      PROA  
ATOM    585  CA  ASN P  71       1.599   1.037  45.417  0.00  0.00      PROA  
ATOM    586  HA  ASN P  71       1.108   1.284  46.348  0.00  0.00      PROA  
ATOM    587  CB  ASN P  71       1.609  -0.452  45.190  0.00  0.00      PROA  
ATOM    588  HB1 ASN P  71       1.953  -1.077  46.042  0.00  0.00      PROA  
ATOM    589  HB2 ASN P  71       2.267  -0.646  44.316  0.00  0.00      PROA  
ATOM    590  CG  ASN P  71       0.232  -0.971  44.719  0.00  0.00      PROA  
ATOM    591  OD1 ASN P  71       0.186  -1.440  43.585  0.00  0.00      PROA  
ATOM    592  ND2 ASN P  71      -0.828  -0.787  45.530  0.00  0.00      PROA  
ATOM    593 HD21 ASN P  71      -0.615  -0.528  46.472  0.00  0.00      PROA  
ATOM    594 HD22 ASN P  71      -1.741  -0.793  45.122  0.00  0.00      PROA  
ATOM    595  C   ASN P  71       3.055   1.461  45.709  0.00  0.00      PROA  
ATOM    596  O   ASN P  71       3.751   0.788  46.461  0.00  0.00      PROA  
ATOM    597  N   THR P  72       3.591   2.481  45.030  0.00  0.00      PROA  
ATOM    598  HN  THR P  72       3.053   2.912  44.310  0.00  0.00      PROA  
ATOM    599  CA  THR P  72       4.928   2.946  45.368  0.00  0.00      PROA  
ATOM    600  HA  THR P  72       5.595   2.118  45.558  0.00  0.00      PROA  
ATOM    601  CB  THR P  72       5.507   3.817  44.204  0.00  0.00      PROA  
ATOM    602  HB  THR P  72       5.194   3.282  43.281  0.00  0.00      PROA  
ATOM    603  OG1 THR P  72       6.925   3.835  44.137  0.00  0.00      PROA  
ATOM    604  HG1 THR P  72       7.108   4.204  43.270  0.00  0.00      PROA  
ATOM    605  CG2 THR P  72       5.045   5.255  44.241  0.00  0.00      PROA  
ATOM    606 HG21 THR P  72       5.320   5.803  43.315  0.00  0.00      PROA  
ATOM    607 HG22 THR P  72       5.416   5.906  45.061  0.00  0.00      PROA  
ATOM    608 HG23 THR P  72       3.941   5.238  44.366  0.00  0.00      PROA  
ATOM    609  C   THR P  72       4.980   3.753  46.651  0.00  0.00      PROA  
ATOM    610  O   THR P  72       3.952   4.374  46.983  0.00  0.00      PROA  
ATOM    611  N   THR P  73       6.126   3.749  47.404  0.00  0.00      PROA  
ATOM    612  HN  THR P  73       6.929   3.308  47.010  0.00  0.00      PROA  
ATOM    613  CA  THR P  73       6.381   4.569  48.561  0.00  0.00      PROA  
ATOM    614  HA  THR P  73       5.420   4.722  49.030  0.00  0.00      PROA  
ATOM    615  CB  THR P  73       7.237   3.886  49.602  0.00  0.00      PROA  
ATOM    616  HB  THR P  73       6.770   2.953  49.982  0.00  0.00      PROA  
ATOM    617  OG1 THR P  73       7.248   4.763  50.730  0.00  0.00      PROA  
ATOM    618  HG1 THR P  73       7.837   4.423  51.408  0.00  0.00      PROA  
ATOM    619  CG2 THR P  73       8.638   3.656  49.135  0.00  0.00      PROA  
ATOM    620 HG21 THR P  73       9.251   4.567  49.304  0.00  0.00      PROA  
ATOM    621 HG22 THR P  73       8.758   3.421  48.055  0.00  0.00      PROA  
ATOM    622 HG23 THR P  73       9.014   2.769  49.688  0.00  0.00      PROA  
ATOM    623  C   THR P  73       6.871   5.931  48.219  0.00  0.00      PROA  
ATOM    624  O   THR P  73       7.972   6.105  47.677  0.00  0.00      PROA  
ATOM    625  N   LEU P  74       6.093   6.914  48.592  0.00  0.00      PROA  
ATOM    626  HN  LEU P  74       5.351   6.795  49.248  0.00  0.00      PROA  
ATOM    627  CA  LEU P  74       6.474   8.378  48.376  0.00  0.00      PROA  
ATOM    628  HA  LEU P  74       6.866   8.493  47.376  0.00  0.00      PROA  
ATOM    629  CB  LEU P  74       5.289   9.360  48.611  0.00  0.00      PROA  
ATOM    630  HB1 LEU P  74       4.673   8.922  49.425  0.00  0.00      PROA  
ATOM    631  HB2 LEU P  74       4.673   9.322  47.687  0.00  0.00      PROA  
ATOM    632  CG  LEU P  74       5.567  10.879  48.725  0.00  0.00      PROA  
ATOM    633  HG  LEU P  74       6.194  11.048  49.626  0.00  0.00      PROA  
ATOM    634  CD1 LEU P  74       6.180  11.580  47.456  0.00  0.00      PROA  
ATOM    635 HD11 LEU P  74       6.052  12.668  47.637  0.00  0.00      PROA  
ATOM    636 HD12 LEU P  74       5.478  11.379  46.618  0.00  0.00      PROA  
ATOM    637 HD13 LEU P  74       7.194  11.224  47.173  0.00  0.00      PROA  
ATOM    638  CD2 LEU P  74       4.236  11.506  49.150  0.00  0.00      PROA  
ATOM    639 HD21 LEU P  74       4.303  12.614  49.198  0.00  0.00      PROA  
ATOM    640 HD22 LEU P  74       3.952  11.240  50.191  0.00  0.00      PROA  
ATOM    641 HD23 LEU P  74       3.382  11.146  48.537  0.00  0.00      PROA  
ATOM    642  C   LEU P  74       7.457   8.867  49.359  0.00  0.00      PROA  
ATOM    643  O   LEU P  74       8.222   9.788  49.141  0.00  0.00      PROA  
ATOM    644  N   GLU P  75       7.380   8.356  50.596  0.00  0.00      PROA  
ATOM    645  HN  GLU P  75       6.772   7.573  50.703  0.00  0.00      PROA  
ATOM    646  CA  GLU P  75       7.957   9.042  51.767  0.00  0.00      PROA  
ATOM    647  HA  GLU P  75       8.438   9.915  51.351  0.00  0.00      PROA  
ATOM    648  CB  GLU P  75       6.904   9.365  52.833  0.00  0.00      PROA  
ATOM    649  HB1 GLU P  75       7.362   9.893  53.696  0.00  0.00      PROA  
ATOM    650  HB2 GLU P  75       6.510   8.424  53.272  0.00  0.00      PROA  
ATOM    651  CG  GLU P  75       5.660  10.204  52.340  0.00  0.00      PROA  
ATOM    652  HG1 GLU P  75       5.133   9.502  51.659  0.00  0.00      PROA  
ATOM    653  HG2 GLU P  75       5.832  11.132  51.753  0.00  0.00      PROA  
ATOM    654  CD  GLU P  75       4.822  10.688  53.530  0.00  0.00      PROA  
ATOM    655  OE1 GLU P  75       4.979  11.835  53.994  0.00  0.00      PROA  
ATOM    656  OE2 GLU P  75       4.072   9.881  54.069  0.00  0.00      PROA  
ATOM    657  C   GLU P  75       9.127   8.366  52.405  0.00  0.00      PROA  
ATOM    658  O   GLU P  75       9.678   8.842  53.410  0.00  0.00      PROA  
ATOM    659  N   ASP P  76       9.708   7.338  51.742  0.00  0.00      PROA  
ATOM    660  HN  ASP P  76       9.359   6.951  50.892  0.00  0.00      PROA  
ATOM    661  CA  ASP P  76      10.898   6.743  52.242  0.00  0.00      PROA  
ATOM    662  HA  ASP P  76      11.020   7.038  53.274  0.00  0.00      PROA  
ATOM    663  CB  ASP P  76      11.003   5.222  52.184  0.00  0.00      PROA  
ATOM    664  HB1 ASP P  76      11.872   4.811  52.740  0.00  0.00      PROA  
ATOM    665  HB2 ASP P  76      10.954   4.873  51.130  0.00  0.00      PROA  
ATOM    666  CG  ASP P  76       9.816   4.619  52.906  0.00  0.00      PROA  
ATOM    667  OD1 ASP P  76       9.143   3.709  52.344  0.00  0.00      PROA  
ATOM    668  OD2 ASP P  76       9.719   4.956  54.076  0.00  0.00      PROA  
ATOM    669  C   ASP P  76      12.175   7.332  51.602  0.00  0.00      PROA  
ATOM    670  O   ASP P  76      12.343   7.475  50.372  0.00  0.00      PROA  
ATOM    671  N   ASN P  77      13.142   7.892  52.408  0.00  0.00      PROA  
ATOM    672  HN  ASN P  77      13.015   7.804  53.393  0.00  0.00      PROA  
ATOM    673  CA  ASN P  77      14.436   8.312  51.960  0.00  0.00      PROA  
ATOM    674  HA  ASN P  77      14.771   8.938  52.773  0.00  0.00      PROA  
ATOM    675  CB  ASN P  77      15.259   7.105  51.517  0.00  0.00      PROA  
ATOM    676  HB1 ASN P  77      16.223   7.512  51.142  0.00  0.00      PROA  
ATOM    677  HB2 ASN P  77      14.763   6.460  50.761  0.00  0.00      PROA  
ATOM    678  CG  ASN P  77      15.675   6.223  52.711  0.00  0.00      PROA  
ATOM    679  OD1 ASN P  77      15.734   6.656  53.833  0.00  0.00      PROA  
ATOM    680  ND2 ASN P  77      15.988   4.959  52.418  0.00  0.00      PROA  
ATOM    681 HD21 ASN P  77      15.850   4.803  51.440  0.00  0.00      PROA  
ATOM    682 HD22 ASN P  77      16.000   4.214  53.084  0.00  0.00      PROA  
ATOM    683  C   ASN P  77      14.490   9.475  50.865  0.00  0.00      PROA  
ATOM    684  O   ASN P  77      15.108   9.323  49.783  0.00  0.00      PROA  
ATOM    685  N   ARG P  78      14.019  10.678  51.208  0.00  0.00      PROA  
ATOM    686  HN  ARG P  78      13.651  10.889  52.111  0.00  0.00      PROA  
ATOM    687  CA  ARG P  78      14.245  11.875  50.413  0.00  0.00      PROA  
ATOM    688  HA  ARG P  78      14.139  11.697  49.353  0.00  0.00      PROA  
ATOM    689  CB  ARG P  78      13.056  12.873  50.843  0.00  0.00      PROA  
ATOM    690  HB1 ARG P  78      13.347  13.879  50.471  0.00  0.00      PROA  
ATOM    691  HB2 ARG P  78      12.878  12.792  51.937  0.00  0.00      PROA  
ATOM    692  CG  ARG P  78      11.721  12.403  50.094  0.00  0.00      PROA  
ATOM    693  HG1 ARG P  78      11.537  11.383  50.495  0.00  0.00      PROA  
ATOM    694  HG2 ARG P  78      11.970  12.263  49.020  0.00  0.00      PROA  
ATOM    695  CD  ARG P  78      10.500  13.278  50.336  0.00  0.00      PROA  
ATOM    696  HD1 ARG P  78       9.579  12.868  49.870  0.00  0.00      PROA  
ATOM    697  HD2 ARG P  78      10.634  14.323  49.984  0.00  0.00      PROA  
ATOM    698  NE  ARG P  78      10.294  13.446  51.841  0.00  0.00      PROA  
ATOM    699  HE  ARG P  78      11.042  13.518  52.501  0.00  0.00      PROA  
ATOM    700  CZ  ARG P  78       9.113  13.454  52.381  0.00  0.00      PROA  
ATOM    701  NH1 ARG P  78       7.984  13.650  51.767  0.00  0.00      PROA  
ATOM    702 HH11 ARG P  78       7.079  13.719  52.185  0.00  0.00      PROA  
ATOM    703 HH12 ARG P  78       7.912  13.615  50.770  0.00  0.00      PROA  
ATOM    704  NH2 ARG P  78       9.077  13.551  53.727  0.00  0.00      PROA  
ATOM    705 HH21 ARG P  78       8.163  13.388  54.099  0.00  0.00      PROA  
ATOM    706 HH22 ARG P  78       9.884  13.215  54.212  0.00  0.00      PROA  
ATOM    707  C   ARG P  78      15.623  12.565  50.501  0.00  0.00      PROA  
ATOM    708  O   ARG P  78      16.245  12.763  51.543  0.00  0.00      PROA  
ATOM    709  N   THR P  79      16.085  12.875  49.311  0.00  0.00      PROA  
ATOM    710  HN  THR P  79      15.570  12.392  48.607  0.00  0.00      PROA  
ATOM    711  CA  THR P  79      17.181  13.739  48.899  0.00  0.00      PROA  
ATOM    712  HA  THR P  79      18.106  13.362  49.311  0.00  0.00      PROA  
ATOM    713  CB  THR P  79      17.309  13.857  47.419  0.00  0.00      PROA  
ATOM    714  HB  THR P  79      18.146  14.542  47.162  0.00  0.00      PROA  
ATOM    715  OG1 THR P  79      16.024  14.166  46.869  0.00  0.00      PROA  
ATOM    716  HG1 THR P  79      15.734  14.963  47.319  0.00  0.00      PROA  
ATOM    717  CG2 THR P  79      17.665  12.482  46.830  0.00  0.00      PROA  
ATOM    718 HG21 THR P  79      17.017  11.685  47.252  0.00  0.00      PROA  
ATOM    719 HG22 THR P  79      18.673  12.120  47.123  0.00  0.00      PROA  
ATOM    720 HG23 THR P  79      17.473  12.533  45.737  0.00  0.00      PROA  
ATOM    721  C   THR P  79      16.988  15.140  49.499  0.00  0.00      PROA  
ATOM    722  O   THR P  79      15.891  15.680  49.570  0.00  0.00      PROA  
ATOM    723  N   SER P  80      18.132  15.793  49.909  0.00  0.00      PROA  
ATOM    724  HN  SER P  80      18.989  15.289  49.992  0.00  0.00      PROA  
ATOM    725  CA  SER P  80      18.074  17.237  50.287  0.00  0.00      PROA  
ATOM    726  HA  SER P  80      17.058  17.564  50.456  0.00  0.00      PROA  
ATOM    727  CB  SER P  80      18.778  17.446  51.667  0.00  0.00      PROA  
ATOM    728  HB1 SER P  80      18.060  17.124  52.450  0.00  0.00      PROA  
ATOM    729  HB2 SER P  80      19.000  18.514  51.877  0.00  0.00      PROA  
ATOM    730  OG  SER P  80      19.898  16.707  51.839  0.00  0.00      PROA  
ATOM    731  HG1 SER P  80      19.596  15.801  51.736  0.00  0.00      PROA  
ATOM    732  C   SER P  80      18.720  18.145  49.242  0.00  0.00      PROA  
ATOM    733  O   SER P  80      18.596  19.378  49.350  0.00  0.00      PROA  
ATOM    734  N   LYS P  81      19.435  17.618  48.302  0.00  0.00      PROA  
ATOM    735  HN  LYS P  81      19.473  16.630  48.173  0.00  0.00      PROA  
ATOM    736  CA  LYS P  81      20.224  18.329  47.344  0.00  0.00      PROA  
ATOM    737  HA  LYS P  81      20.018  19.389  47.351  0.00  0.00      PROA  
ATOM    738  CB  LYS P  81      21.698  18.004  47.662  0.00  0.00      PROA  
ATOM    739  HB1 LYS P  81      22.399  18.480  46.945  0.00  0.00      PROA  
ATOM    740  HB2 LYS P  81      21.724  16.902  47.520  0.00  0.00      PROA  
ATOM    741  CG  LYS P  81      22.149  18.417  49.133  0.00  0.00      PROA  
ATOM    742  HG1 LYS P  81      21.400  18.144  49.907  0.00  0.00      PROA  
ATOM    743  HG2 LYS P  81      22.025  19.519  49.069  0.00  0.00      PROA  
ATOM    744  CD  LYS P  81      23.445  17.720  49.444  0.00  0.00      PROA  
ATOM    745  HD1 LYS P  81      24.199  17.994  48.675  0.00  0.00      PROA  
ATOM    746  HD2 LYS P  81      23.273  16.643  49.233  0.00  0.00      PROA  
ATOM    747  CE  LYS P  81      23.794  17.948  50.935  0.00  0.00      PROA  
ATOM    748  HE1 LYS P  81      24.640  17.330  51.303  0.00  0.00      PROA  
ATOM    749  HE2 LYS P  81      22.879  17.967  51.564  0.00  0.00      PROA  
ATOM    750  NZ  LYS P  81      24.281  19.357  50.977  0.00  0.00      PROA  
ATOM    751  HZ1 LYS P  81      24.144  19.721  51.941  0.00  0.00      PROA  
ATOM    752  HZ2 LYS P  81      23.737  19.971  50.337  0.00  0.00      PROA  
ATOM    753  HZ3 LYS P  81      25.278  19.443  50.693  0.00  0.00      PROA  
ATOM    754  C   LYS P  81      19.836  17.881  45.948  0.00  0.00      PROA  
ATOM    755  O   LYS P  81      20.629  18.112  45.029  0.00  0.00      PROA  
ATOM    756  N   ALA P  82      18.567  17.339  45.642  0.00  0.00      PROA  
ATOM    757  HN  ALA P  82      17.971  17.076  46.398  0.00  0.00      PROA  
ATOM    758  CA  ALA P  82      18.046  17.242  44.318  0.00  0.00      PROA  
ATOM    759  HA  ALA P  82      18.807  17.156  43.556  0.00  0.00      PROA  
ATOM    760  CB  ALA P  82      16.966  16.150  44.139  0.00  0.00      PROA  
ATOM    761  HB1 ALA P  82      16.593  16.137  43.093  0.00  0.00      PROA  
ATOM    762  HB2 ALA P  82      16.046  16.111  44.760  0.00  0.00      PROA  
ATOM    763  HB3 ALA P  82      17.408  15.153  44.351  0.00  0.00      PROA  
ATOM    764  C   ALA P  82      17.343  18.563  44.020  0.00  0.00      PROA  
ATOM    765  O   ALA P  82      16.909  19.361  44.904  0.00  0.00      PROA  
ATOM    766  N   CYS P  83      17.165  18.883  42.691  0.00  0.00      PROA  
ATOM    767  HN  CYS P  83      17.448  18.263  41.963  0.00  0.00      PROA  
ATOM    768  CA  CYS P  83      16.613  20.115  42.223  0.00  0.00      PROA  
ATOM    769  HA  CYS P  83      17.177  20.909  42.690  0.00  0.00      PROA  
ATOM    770  CB  CYS P  83      16.776  20.445  40.614  0.00  0.00      PROA  
ATOM    771  HB1 CYS P  83      16.353  21.357  40.141  0.00  0.00      PROA  
ATOM    772  HB2 CYS P  83      16.296  19.562  40.140  0.00  0.00      PROA  
ATOM    773  SG  CYS P  83      18.471  20.516  40.111  0.00  0.00      PROA  
ATOM    774  C   CYS P  83      15.082  20.198  42.636  0.00  0.00      PROA  
ATOM    775  O   CYS P  83      14.373  19.230  42.687  0.00  0.00      PROA  
ATOM    776  N   PRO P  84      14.531  21.369  42.965  0.00  0.00      PROA  
ATOM    777  CD  PRO P  84      15.326  22.553  43.321  0.00  0.00      PROA  
ATOM    778  HD1 PRO P  84      16.133  22.697  42.572  0.00  0.00      PROA  
ATOM    779  HD2 PRO P  84      15.817  22.502  44.317  0.00  0.00      PROA  
ATOM    780  CA  PRO P  84      13.071  21.616  43.237  0.00  0.00      PROA  
ATOM    781  HA  PRO P  84      12.796  21.005  44.084  0.00  0.00      PROA  
ATOM    782  CB  PRO P  84      12.975  23.064  43.666  0.00  0.00      PROA  
ATOM    783  HB1 PRO P  84      12.861  22.932  44.763  0.00  0.00      PROA  
ATOM    784  HB2 PRO P  84      12.116  23.661  43.290  0.00  0.00      PROA  
ATOM    785  CG  PRO P  84      14.289  23.610  43.176  0.00  0.00      PROA  
ATOM    786  HG1 PRO P  84      14.130  24.040  42.164  0.00  0.00      PROA  
ATOM    787  HG2 PRO P  84      14.668  24.478  43.757  0.00  0.00      PROA  
ATOM    788  C   PRO P  84      12.113  21.232  42.098  0.00  0.00      PROA  
ATOM    789  O   PRO P  84      12.537  21.132  40.984  0.00  0.00      PROA  
ATOM    790  N   GLU P  85      10.849  20.881  42.373  0.00  0.00      PROA  
ATOM    791  HN  GLU P  85      10.547  20.928  43.322  0.00  0.00      PROA  
ATOM    792  CA  GLU P  85       9.899  20.299  41.398  0.00  0.00      PROA  
ATOM    793  HA  GLU P  85      10.275  19.458  40.834  0.00  0.00      PROA  
ATOM    794  CB  GLU P  85       8.693  19.841  42.233  0.00  0.00      PROA  
ATOM    795  HB1 GLU P  85       8.002  19.372  41.499  0.00  0.00      PROA  
ATOM    796  HB2 GLU P  85       8.290  20.744  42.738  0.00  0.00      PROA  
ATOM    797  CG  GLU P  85       9.123  18.796  43.238  0.00  0.00      PROA  
ATOM    798  HG1 GLU P  85      10.082  18.891  43.791  0.00  0.00      PROA  
ATOM    799  HG2 GLU P  85       9.253  17.845  42.678  0.00  0.00      PROA  
ATOM    800  CD  GLU P  85       8.171  18.573  44.484  0.00  0.00      PROA  
ATOM    801  OE1 GLU P  85       7.488  17.511  44.515  0.00  0.00      PROA  
ATOM    802  OE2 GLU P  85       8.092  19.424  45.407  0.00  0.00      PROA  
ATOM    803  C   GLU P  85       9.347  21.218  40.253  0.00  0.00      PROA  
ATOM    804  O   GLU P  85       9.089  22.439  40.417  0.00  0.00      PROA  
ATOM    805  N   HSD P  86       9.068  20.709  39.050  0.00  0.00      PROA  
ATOM    806  HN  HSD P  86       9.302  19.800  38.715  0.00  0.00      PROA  
ATOM    807  CA  HSD P  86       8.520  21.569  37.973  0.00  0.00      PROA  
ATOM    808  HA  HSD P  86       7.834  22.321  38.336  0.00  0.00      PROA  
ATOM    809  CB  HSD P  86       9.679  22.240  37.125  0.00  0.00      PROA  
ATOM    810  HB1 HSD P  86      10.250  21.480  36.551  0.00  0.00      PROA  
ATOM    811  HB2 HSD P  86      10.326  22.757  37.866  0.00  0.00      PROA  
ATOM    812  ND1 HSD P  86       8.287  24.093  36.129  0.00  0.00      PROA  
ATOM    813  HD1 HSD P  86       7.758  24.207  36.970  0.00  0.00      PROA  
ATOM    814  CG  HSD P  86       9.356  23.214  35.995  0.00  0.00      PROA  
ATOM    815  CE1 HSD P  86       8.280  24.899  35.055  0.00  0.00      PROA  
ATOM    816  HE1 HSD P  86       7.741  25.846  35.033  0.00  0.00      PROA  
ATOM    817  NE2 HSD P  86       9.281  24.560  34.157  0.00  0.00      PROA  
ATOM    818  CD2 HSD P  86       9.971  23.526  34.829  0.00  0.00      PROA  
ATOM    819  HD2 HSD P  86      10.824  23.054  34.357  0.00  0.00      PROA  
ATOM    820  C   HSD P  86       7.602  20.749  37.110  0.00  0.00      PROA  
ATOM    821  O   HSD P  86       7.936  19.644  36.688  0.00  0.00      PROA  
ATOM    822  N   SER P  87       6.463  21.272  36.692  0.00  0.00      PROA  
ATOM    823  HN  SER P  87       6.315  22.254  36.784  0.00  0.00      PROA  
ATOM    824  CA  SER P  87       5.453  20.640  35.870  0.00  0.00      PROA  
ATOM    825  HA  SER P  87       4.739  21.441  35.755  0.00  0.00      PROA  
ATOM    826  CB  SER P  87       5.894  20.316  34.376  0.00  0.00      PROA  
ATOM    827  HB1 SER P  87       6.598  19.489  34.612  0.00  0.00      PROA  
ATOM    828  HB2 SER P  87       6.443  21.138  33.869  0.00  0.00      PROA  
ATOM    829  OG  SER P  87       4.776  19.723  33.674  0.00  0.00      PROA  
ATOM    830  HG1 SER P  87       5.021  18.795  33.644  0.00  0.00      PROA  
ATOM    831  C   SER P  87       4.548  19.638  36.588  0.00  0.00      PROA  
ATOM    832  O   SER P  87       5.008  18.915  37.470  0.00  0.00      PROA  
ATOM    833  N   ALA P  88       3.260  19.528  36.259  0.00  0.00      PROA  
ATOM    834  HN  ALA P  88       2.976  19.911  35.383  0.00  0.00      PROA  
ATOM    835  CA  ALA P  88       2.332  18.593  36.932  0.00  0.00      PROA  
ATOM    836  HA  ALA P  88       2.976  17.762  37.183  0.00  0.00      PROA  
ATOM    837  CB  ALA P  88       1.559  19.279  38.080  0.00  0.00      PROA  
ATOM    838  HB1 ALA P  88       2.261  19.559  38.894  0.00  0.00      PROA  
ATOM    839  HB2 ALA P  88       0.659  18.765  38.479  0.00  0.00      PROA  
ATOM    840  HB3 ALA P  88       1.166  20.275  37.783  0.00  0.00      PROA  
ATOM    841  C   ALA P  88       1.352  18.197  35.754  0.00  0.00      PROA  
ATOM    842  O   ALA P  88       1.324  18.786  34.679  0.00  0.00      PROA  
ATOM    843  N   PRO P  89       0.570  17.201  35.946  0.00  0.00      PROA  
ATOM    844  CD  PRO P  89       0.910  16.163  36.879  0.00  0.00      PROA  
ATOM    845  HD1 PRO P  89       0.751  16.423  37.948  0.00  0.00      PROA  
ATOM    846  HD2 PRO P  89       1.934  15.771  36.702  0.00  0.00      PROA  
ATOM    847  CA  PRO P  89      -0.691  17.007  35.230  0.00  0.00      PROA  
ATOM    848  HA  PRO P  89      -0.410  16.762  34.217  0.00  0.00      PROA  
ATOM    849  CB  PRO P  89      -1.314  15.760  35.876  0.00  0.00      PROA  
ATOM    850  HB1 PRO P  89      -1.872  15.205  35.092  0.00  0.00      PROA  
ATOM    851  HB2 PRO P  89      -2.005  15.962  36.722  0.00  0.00      PROA  
ATOM    852  CG  PRO P  89      -0.019  15.040  36.415  0.00  0.00      PROA  
ATOM    853  HG1 PRO P  89      -0.372  14.405  37.255  0.00  0.00      PROA  
ATOM    854  HG2 PRO P  89       0.429  14.492  35.559  0.00  0.00      PROA  
ATOM    855  C   PRO P  89      -1.687  18.213  35.314  0.00  0.00      PROA  
ATOM    856  O   PRO P  89      -1.593  18.944  36.251  0.00  0.00      PROA  
ATOM    857  N   ILE P  90      -2.681  18.384  34.434  0.00  0.00      PROA  
ATOM    858  HN  ILE P  90      -2.693  17.798  33.628  0.00  0.00      PROA  
ATOM    859  CA  ILE P  90      -3.687  19.491  34.621  0.00  0.00      PROA  
ATOM    860  HA  ILE P  90      -3.435  20.299  35.291  0.00  0.00      PROA  
ATOM    861  CB  ILE P  90      -4.106  20.071  33.281  0.00  0.00      PROA  
ATOM    862  HB  ILE P  90      -4.846  20.883  33.439  0.00  0.00      PROA  
ATOM    863  CG2 ILE P  90      -2.883  20.743  32.671  0.00  0.00      PROA  
ATOM    864 HG21 ILE P  90      -3.134  21.195  31.688  0.00  0.00      PROA  
ATOM    865 HG22 ILE P  90      -2.086  19.987  32.504  0.00  0.00      PROA  
ATOM    866 HG23 ILE P  90      -2.517  21.530  33.363  0.00  0.00      PROA  
ATOM    867  CG1 ILE P  90      -4.709  18.971  32.393  0.00  0.00      PROA  
ATOM    868 HG11 ILE P  90      -5.074  18.078  32.944  0.00  0.00      PROA  
ATOM    869 HG12 ILE P  90      -3.883  18.656  31.719  0.00  0.00      PROA  
ATOM    870  CD  ILE P  90      -5.841  19.492  31.472  0.00  0.00      PROA  
ATOM    871  HD1 ILE P  90      -5.494  20.398  30.932  0.00  0.00      PROA  
ATOM    872  HD2 ILE P  90      -6.734  19.656  32.113  0.00  0.00      PROA  
ATOM    873  HD3 ILE P  90      -6.184  18.688  30.786  0.00  0.00      PROA  
ATOM    874  C   ILE P  90      -5.026  18.939  35.279  0.00  0.00      PROA  
ATOM    875  O   ILE P  90      -6.051  19.605  35.215  0.00  0.00      PROA  
ATOM    876  N   LYS P  91      -4.878  17.692  35.870  0.00  0.00      PROA  
ATOM    877  HN  LYS P  91      -3.983  17.254  35.882  0.00  0.00      PROA  
ATOM    878  CA  LYS P  91      -6.079  16.881  36.310  0.00  0.00      PROA  
ATOM    879  HA  LYS P  91      -6.935  17.435  35.953  0.00  0.00      PROA  
ATOM    880  CB  LYS P  91      -6.142  15.465  35.628  0.00  0.00      PROA  
ATOM    881  HB1 LYS P  91      -6.271  15.644  34.539  0.00  0.00      PROA  
ATOM    882  HB2 LYS P  91      -7.019  14.832  35.882  0.00  0.00      PROA  
ATOM    883  CG  LYS P  91      -4.861  14.624  35.786  0.00  0.00      PROA  
ATOM    884  HG1 LYS P  91      -4.712  14.498  36.879  0.00  0.00      PROA  
ATOM    885  HG2 LYS P  91      -4.021  15.249  35.416  0.00  0.00      PROA  
ATOM    886  CD  LYS P  91      -4.768  13.320  35.049  0.00  0.00      PROA  
ATOM    887  HD1 LYS P  91      -4.597  13.545  33.975  0.00  0.00      PROA  
ATOM    888  HD2 LYS P  91      -5.744  12.793  34.988  0.00  0.00      PROA  
ATOM    889  CE  LYS P  91      -3.656  12.423  35.477  0.00  0.00      PROA  
ATOM    890  HE1 LYS P  91      -2.796  13.017  35.853  0.00  0.00      PROA  
ATOM    891  HE2 LYS P  91      -3.301  11.748  34.670  0.00  0.00      PROA  
ATOM    892  NZ  LYS P  91      -4.147  11.525  36.605  0.00  0.00      PROA  
ATOM    893  HZ1 LYS P  91      -3.346  11.008  37.022  0.00  0.00      PROA  
ATOM    894  HZ2 LYS P  91      -4.808  10.788  36.287  0.00  0.00      PROA  
ATOM    895  HZ3 LYS P  91      -4.550  12.196  37.290  0.00  0.00      PROA  
ATOM    896  C   LYS P  91      -6.034  16.786  37.919  0.00  0.00      PROA  
ATOM    897  O   LYS P  91      -6.733  16.016  38.541  0.00  0.00      PROA  
ATOM    898  N   VAL P  92      -5.157  17.559  38.519  0.00  0.00      PROA  
ATOM    899  HN  VAL P  92      -4.638  18.169  37.925  0.00  0.00      PROA  
ATOM    900  CA  VAL P  92      -4.756  17.432  39.869  0.00  0.00      PROA  
ATOM    901  HA  VAL P  92      -4.464  16.394  39.935  0.00  0.00      PROA  
ATOM    902  CB  VAL P  92      -3.443  18.211  40.143  0.00  0.00      PROA  
ATOM    903  HB  VAL P  92      -3.603  19.286  39.910  0.00  0.00      PROA  
ATOM    904  CG1 VAL P  92      -3.069  18.251  41.593  0.00  0.00      PROA  
ATOM    905 HG11 VAL P  92      -3.896  18.576  42.261  0.00  0.00      PROA  
ATOM    906 HG12 VAL P  92      -2.213  18.952  41.697  0.00  0.00      PROA  
ATOM    907 HG13 VAL P  92      -2.782  17.241  41.955  0.00  0.00      PROA  
ATOM    908  CG2 VAL P  92      -2.406  17.732  39.118  0.00  0.00      PROA  
ATOM    909 HG21 VAL P  92      -2.375  16.626  39.023  0.00  0.00      PROA  
ATOM    910 HG22 VAL P  92      -1.389  18.051  39.429  0.00  0.00      PROA  
ATOM    911 HG23 VAL P  92      -2.639  18.174  38.125  0.00  0.00      PROA  
ATOM    912  C   VAL P  92      -5.927  17.546  40.886  0.00  0.00      PROA  
ATOM    913  O   VAL P  92      -6.644  18.569  40.950  0.00  0.00      PROA  
ATOM    914  N   HSD P  93      -6.156  16.499  41.661  0.00  0.00      PROA  
ATOM    915  HN  HSD P  93      -5.433  15.816  41.587  0.00  0.00      PROA  
ATOM    916  CA  HSD P  93      -7.283  16.258  42.560  0.00  0.00      PROA  
ATOM    917  HA  HSD P  93      -7.342  15.224  42.867  0.00  0.00      PROA  
ATOM    918  CB  HSD P  93      -7.172  17.039  43.905  0.00  0.00      PROA  
ATOM    919  HB1 HSD P  93      -7.931  16.844  44.693  0.00  0.00      PROA  
ATOM    920  HB2 HSD P  93      -7.150  18.141  43.760  0.00  0.00      PROA  
ATOM    921  ND1 HSD P  93      -5.337  17.339  45.643  0.00  0.00      PROA  
ATOM    922  HD1 HSD P  93      -5.876  17.941  46.232  0.00  0.00      PROA  
ATOM    923  CG  HSD P  93      -5.853  16.662  44.606  0.00  0.00      PROA  
ATOM    924  CE1 HSD P  93      -4.100  16.838  45.907  0.00  0.00      PROA  
ATOM    925  HE1 HSD P  93      -3.483  17.268  46.696  0.00  0.00      PROA  
ATOM    926  NE2 HSD P  93      -3.861  15.770  45.157  0.00  0.00      PROA  
ATOM    927  CD2 HSD P  93      -4.978  15.667  44.384  0.00  0.00      PROA  
ATOM    928  HD2 HSD P  93      -5.017  14.852  43.672  0.00  0.00      PROA  
ATOM    929  C   HSD P  93      -8.698  16.152  41.930  0.00  0.00      PROA  
ATOM    930  O   HSD P  93      -9.762  16.282  42.539  0.00  0.00      PROA  
ATOM    931  N   HSD P  94      -8.782  15.804  40.666  0.00  0.00      PROA  
ATOM    932  HN  HSD P  94      -7.947  15.619  40.154  0.00  0.00      PROA  
ATOM    933  CA  HSD P  94     -10.071  15.482  40.031  0.00  0.00      PROA  
ATOM    934  HA  HSD P  94     -10.853  15.393  40.771  0.00  0.00      PROA  
ATOM    935  CB  HSD P  94     -10.396  16.496  38.946  0.00  0.00      PROA  
ATOM    936  HB1 HSD P  94     -11.400  16.226  38.554  0.00  0.00      PROA  
ATOM    937  HB2 HSD P  94      -9.706  16.475  38.075  0.00  0.00      PROA  
ATOM    938  ND1 HSD P  94      -9.626  18.886  39.666  0.00  0.00      PROA  
ATOM    939  HD1 HSD P  94      -8.638  18.733  39.679  0.00  0.00      PROA  
ATOM    940  CG  HSD P  94     -10.616  17.917  39.522  0.00  0.00      PROA  
ATOM    941  CE1 HSD P  94     -10.211  20.014  40.037  0.00  0.00      PROA  
ATOM    942  HE1 HSD P  94      -9.686  20.969  40.050  0.00  0.00      PROA  
ATOM    943  NE2 HSD P  94     -11.543  19.847  40.066  0.00  0.00      PROA  
ATOM    944  CD2 HSD P  94     -11.778  18.568  39.748  0.00  0.00      PROA  
ATOM    945  HD2 HSD P  94     -12.790  18.183  39.775  0.00  0.00      PROA  
ATOM    946  C   HSD P  94      -9.940  14.066  39.471  0.00  0.00      PROA  
ATOM    947  O   HSD P  94      -8.833  13.579  39.351  0.00  0.00      PROA  
ATOM    948  N   ASN P  95     -11.079  13.410  39.176  0.00  0.00      PROA  
ATOM    949  HN  ASN P  95     -11.952  13.792  39.469  0.00  0.00      PROA  
ATOM    950  CA  ASN P  95     -11.298  12.212  38.393  0.00  0.00      PROA  
ATOM    951  HA  ASN P  95     -12.336  12.251  38.097  0.00  0.00      PROA  
ATOM    952  CB  ASN P  95     -10.402  11.958  37.095  0.00  0.00      PROA  
ATOM    953  HB1 ASN P  95     -10.469  10.914  36.720  0.00  0.00      PROA  
ATOM    954  HB2 ASN P  95      -9.321  12.107  37.304  0.00  0.00      PROA  
ATOM    955  CG  ASN P  95     -10.834  12.966  36.019  0.00  0.00      PROA  
ATOM    956  OD1 ASN P  95     -11.268  14.114  36.283  0.00  0.00      PROA  
ATOM    957  ND2 ASN P  95     -10.571  12.552  34.760  0.00  0.00      PROA  
ATOM    958 HD21 ASN P  95     -10.148  11.646  34.738  0.00  0.00      PROA  
ATOM    959 HD22 ASN P  95     -10.843  13.154  34.010  0.00  0.00      PROA  
ATOM    960  C   ASN P  95     -11.121  10.932  39.244  0.00  0.00      PROA  
ATOM    961  O   ASN P  95     -10.536   9.911  38.851  0.00  0.00      PROA  
ATOM    962  N   GLN P  96     -11.621  11.053  40.481  0.00  0.00      PROA  
ATOM    963  HN  GLN P  96     -11.998  11.922  40.790  0.00  0.00      PROA  
ATOM    964  CA  GLN P  96     -11.549  10.003  41.458  0.00  0.00      PROA  
ATOM    965  HA  GLN P  96     -10.723   9.318  41.336  0.00  0.00      PROA  
ATOM    966  CB  GLN P  96     -11.166  10.794  42.749  0.00  0.00      PROA  
ATOM    967  HB1 GLN P  96     -11.170  10.136  43.643  0.00  0.00      PROA  
ATOM    968  HB2 GLN P  96     -11.842  11.649  42.965  0.00  0.00      PROA  
ATOM    969  CG  GLN P  96      -9.853  11.550  42.645  0.00  0.00      PROA  
ATOM    970  HG1 GLN P  96      -9.439  11.821  43.640  0.00  0.00      PROA  
ATOM    971  HG2 GLN P  96     -10.024  12.420  41.975  0.00  0.00      PROA  
ATOM    972  CD  GLN P  96      -8.683  10.688  42.171  0.00  0.00      PROA  
ATOM    973  OE1 GLN P  96      -8.360   9.672  42.799  0.00  0.00      PROA  
ATOM    974  NE2 GLN P  96      -7.887  11.238  41.187  0.00  0.00      PROA  
ATOM    975 HE21 GLN P  96      -7.092  10.745  40.834  0.00  0.00      PROA  
ATOM    976 HE22 GLN P  96      -8.282  11.991  40.661  0.00  0.00      PROA  
ATOM    977  C   GLN P  96     -12.765   9.104  41.573  0.00  0.00      PROA  
ATOM    978  O   GLN P  96     -12.984   8.414  42.593  0.00  0.00      PROA  
ATOM    979  N   THR P  97     -13.695   9.126  40.583  0.00  0.00      PROA  
ATOM    980  HN  THR P  97     -13.504   9.644  39.753  0.00  0.00      PROA  
ATOM    981  CA  THR P  97     -14.935   8.344  40.615  0.00  0.00      PROA  
ATOM    982  HA  THR P  97     -15.056   7.777  41.526  0.00  0.00      PROA  
ATOM    983  CB  THR P  97     -16.203   9.172  40.485  0.00  0.00      PROA  
ATOM    984  HB  THR P  97     -16.031  10.124  41.032  0.00  0.00      PROA  
ATOM    985  OG1 THR P  97     -17.272   8.630  41.231  0.00  0.00      PROA  
ATOM    986  HG1 THR P  97     -17.515   9.284  41.890  0.00  0.00      PROA  
ATOM    987  CG2 THR P  97     -16.659   9.555  39.070  0.00  0.00      PROA  
ATOM    988 HG21 THR P  97     -17.275  10.477  39.152  0.00  0.00      PROA  
ATOM    989 HG22 THR P  97     -17.265   8.708  38.684  0.00  0.00      PROA  
ATOM    990 HG23 THR P  97     -15.869   9.752  38.314  0.00  0.00      PROA  
ATOM    991  C   THR P  97     -14.908   7.286  39.598  0.00  0.00      PROA  
ATOM    992  O   THR P  97     -15.780   6.421  39.554  0.00  0.00      PROA  
ATOM    993  N   GLY P  98     -13.841   7.258  38.777  0.00  0.00      PROA  
ATOM    994  HN  GLY P  98     -13.126   7.896  39.050  0.00  0.00      PROA  
ATOM    995  CA  GLY P  98     -13.581   6.244  37.831  0.00  0.00      PROA  
ATOM    996  HA1 GLY P  98     -12.567   6.386  37.488  0.00  0.00      PROA  
ATOM    997  HA2 GLY P  98     -14.315   6.265  37.038  0.00  0.00      PROA  
ATOM    998  C   GLY P  98     -13.440   4.802  38.368  0.00  0.00      PROA  
ATOM    999  O   GLY P  98     -12.909   4.530  39.397  0.00  0.00      PROA  
ATOM   1000  N   LYS P  99     -13.764   3.862  37.461  0.00  0.00      PROA  
ATOM   1001  HN  LYS P  99     -14.299   4.196  36.689  0.00  0.00      PROA  
ATOM   1002  CA  LYS P  99     -13.511   2.381  37.626  0.00  0.00      PROA  
ATOM   1003  HA  LYS P  99     -13.988   2.157  38.569  0.00  0.00      PROA  
ATOM   1004  CB  LYS P  99     -14.124   1.474  36.424  0.00  0.00      PROA  
ATOM   1005  HB1 LYS P  99     -13.804   0.424  36.597  0.00  0.00      PROA  
ATOM   1006  HB2 LYS P  99     -13.739   1.736  35.416  0.00  0.00      PROA  
ATOM   1007  CG  LYS P  99     -15.673   1.309  36.313  0.00  0.00      PROA  
ATOM   1008  HG1 LYS P  99     -16.052   2.181  35.739  0.00  0.00      PROA  
ATOM   1009  HG2 LYS P  99     -16.190   1.387  37.294  0.00  0.00      PROA  
ATOM   1010  CD  LYS P  99     -16.192  -0.006  35.688  0.00  0.00      PROA  
ATOM   1011  HD1 LYS P  99     -15.705  -0.799  36.296  0.00  0.00      PROA  
ATOM   1012  HD2 LYS P  99     -15.839  -0.083  34.638  0.00  0.00      PROA  
ATOM   1013  CE  LYS P  99     -17.711  -0.070  35.539  0.00  0.00      PROA  
ATOM   1014  HE1 LYS P  99     -18.018   0.657  34.758  0.00  0.00      PROA  
ATOM   1015  HE2 LYS P  99     -18.312   0.046  36.466  0.00  0.00      PROA  
ATOM   1016  NZ  LYS P  99     -18.131  -1.372  34.920  0.00  0.00      PROA  
ATOM   1017  HZ1 LYS P  99     -19.168  -1.310  34.871  0.00  0.00      PROA  
ATOM   1018  HZ2 LYS P  99     -17.859  -2.097  35.614  0.00  0.00      PROA  
ATOM   1019  HZ3 LYS P  99     -17.715  -1.384  33.967  0.00  0.00      PROA  
ATOM   1020  C   LYS P  99     -12.094   1.937  37.781  0.00  0.00      PROA  
ATOM   1021  O   LYS P  99     -11.253   2.593  37.260  0.00  0.00      PROA  
ATOM   1022  N   LYS P 100     -11.841   0.807  38.506  0.00  0.00      PROA  
ATOM   1023  HN  LYS P 100     -12.618   0.273  38.830  0.00  0.00      PROA  
ATOM   1024  CA  LYS P 100     -10.455   0.449  38.962  0.00  0.00      PROA  
ATOM   1025  HA  LYS P 100      -9.724   1.062  38.456  0.00  0.00      PROA  
ATOM   1026  CB  LYS P 100     -10.340   0.723  40.366  0.00  0.00      PROA  
ATOM   1027  HB1 LYS P 100      -9.347   0.348  40.692  0.00  0.00      PROA  
ATOM   1028  HB2 LYS P 100     -11.136   0.254  40.983  0.00  0.00      PROA  
ATOM   1029  CG  LYS P 100     -10.219   2.186  40.734  0.00  0.00      PROA  
ATOM   1030  HG1 LYS P 100     -10.334   2.300  41.833  0.00  0.00      PROA  
ATOM   1031  HG2 LYS P 100     -11.029   2.756  40.229  0.00  0.00      PROA  
ATOM   1032  CD  LYS P 100      -8.924   2.876  40.211  0.00  0.00      PROA  
ATOM   1033  HD1 LYS P 100      -9.000   2.772  39.108  0.00  0.00      PROA  
ATOM   1034  HD2 LYS P 100      -7.989   2.468  40.651  0.00  0.00      PROA  
ATOM   1035  CE  LYS P 100      -8.935   4.425  40.489  0.00  0.00      PROA  
ATOM   1036  HE1 LYS P 100      -9.135   4.610  41.567  0.00  0.00      PROA  
ATOM   1037  HE2 LYS P 100      -9.692   4.917  39.842  0.00  0.00      PROA  
ATOM   1038  NZ  LYS P 100      -7.641   5.036  40.148  0.00  0.00      PROA  
ATOM   1039  HZ1 LYS P 100      -6.959   4.806  40.898  0.00  0.00      PROA  
ATOM   1040  HZ2 LYS P 100      -7.766   6.068  40.119  0.00  0.00      PROA  
ATOM   1041  HZ3 LYS P 100      -7.369   4.625  39.232  0.00  0.00      PROA  
ATOM   1042  C   LYS P 100     -10.067  -1.012  38.584  0.00  0.00      PROA  
ATOM   1043  O   LYS P 100     -10.862  -1.957  38.601  0.00  0.00      PROA  
ATOM   1044  N   TYR P 101      -8.830  -1.078  38.177  0.00  0.00      PROA  
ATOM   1045  HN  TYR P 101      -8.264  -0.281  37.981  0.00  0.00      PROA  
ATOM   1046  CA  TYR P 101      -8.354  -2.346  37.568  0.00  0.00      PROA  
ATOM   1047  HA  TYR P 101      -8.876  -3.244  37.866  0.00  0.00      PROA  
ATOM   1048  CB  TYR P 101      -8.240  -2.279  35.986  0.00  0.00      PROA  
ATOM   1049  HB1 TYR P 101      -7.985  -3.315  35.678  0.00  0.00      PROA  
ATOM   1050  HB2 TYR P 101      -7.507  -1.524  35.629  0.00  0.00      PROA  
ATOM   1051  CG  TYR P 101      -9.586  -1.941  35.356  0.00  0.00      PROA  
ATOM   1052  CD1 TYR P 101     -10.551  -2.889  35.059  0.00  0.00      PROA  
ATOM   1053  HD1 TYR P 101     -10.422  -3.938  35.279  0.00  0.00      PROA  
ATOM   1054  CE1 TYR P 101     -11.798  -2.431  34.514  0.00  0.00      PROA  
ATOM   1055  HE1 TYR P 101     -12.643  -3.087  34.367  0.00  0.00      PROA  
ATOM   1056  CZ  TYR P 101     -11.922  -1.061  34.071  0.00  0.00      PROA  
ATOM   1057  OH  TYR P 101     -13.112  -0.513  33.500  0.00  0.00      PROA  
ATOM   1058  HH  TYR P 101     -13.746  -1.218  33.349  0.00  0.00      PROA  
ATOM   1059  CD2 TYR P 101      -9.784  -0.578  35.051  0.00  0.00      PROA  
ATOM   1060  HD2 TYR P 101      -8.959   0.001  35.438  0.00  0.00      PROA  
ATOM   1061  CE2 TYR P 101     -10.897  -0.173  34.366  0.00  0.00      PROA  
ATOM   1062  HE2 TYR P 101     -11.002   0.876  34.133  0.00  0.00      PROA  
ATOM   1063  C   TYR P 101      -6.970  -2.639  38.117  0.00  0.00      PROA  
ATOM   1064  O   TYR P 101      -6.221  -1.739  38.438  0.00  0.00      PROA  
ATOM   1065  N   GLN P 102      -6.577  -3.927  38.307  0.00  0.00      PROA  
ATOM   1066  HN  GLN P 102      -7.158  -4.630  37.904  0.00  0.00      PROA  
ATOM   1067  CA  GLN P 102      -5.575  -4.283  39.320  0.00  0.00      PROA  
ATOM   1068  HA  GLN P 102      -5.295  -3.333  39.752  0.00  0.00      PROA  
ATOM   1069  CB  GLN P 102      -6.284  -5.221  40.351  0.00  0.00      PROA  
ATOM   1070  HB1 GLN P 102      -5.549  -5.811  40.938  0.00  0.00      PROA  
ATOM   1071  HB2 GLN P 102      -6.970  -5.993  39.941  0.00  0.00      PROA  
ATOM   1072  CG  GLN P 102      -6.914  -4.594  41.673  0.00  0.00      PROA  
ATOM   1073  HG1 GLN P 102      -6.192  -3.898  42.151  0.00  0.00      PROA  
ATOM   1074  HG2 GLN P 102      -7.122  -5.425  42.381  0.00  0.00      PROA  
ATOM   1075  CD  GLN P 102      -8.283  -3.900  41.475  0.00  0.00      PROA  
ATOM   1076  OE1 GLN P 102      -8.279  -2.688  41.724  0.00  0.00      PROA  
ATOM   1077  NE2 GLN P 102      -9.362  -4.579  41.140  0.00  0.00      PROA  
ATOM   1078 HE21 GLN P 102      -9.434  -5.575  41.087  0.00  0.00      PROA  
ATOM   1079 HE22 GLN P 102     -10.270  -4.167  41.215  0.00  0.00      PROA  
ATOM   1080  C   GLN P 102      -4.362  -4.905  38.655  0.00  0.00      PROA  
ATOM   1081  O   GLN P 102      -3.656  -5.618  39.383  0.00  0.00      PROA  
ATOM   1082  N   TRP P 103      -4.157  -4.560  37.417  0.00  0.00      PROA  
ATOM   1083  HN  TRP P 103      -4.762  -3.928  36.940  0.00  0.00      PROA  
ATOM   1084  CA  TRP P 103      -3.155  -5.069  36.561  0.00  0.00      PROA  
ATOM   1085  HA  TRP P 103      -3.275  -6.134  36.426  0.00  0.00      PROA  
ATOM   1086  CB  TRP P 103      -3.181  -4.371  35.135  0.00  0.00      PROA  
ATOM   1087  HB1 TRP P 103      -2.394  -4.832  34.500  0.00  0.00      PROA  
ATOM   1088  HB2 TRP P 103      -3.018  -3.278  35.253  0.00  0.00      PROA  
ATOM   1089  CG  TRP P 103      -4.564  -4.545  34.486  0.00  0.00      PROA  
ATOM   1090  CD1 TRP P 103      -5.677  -5.266  34.856  0.00  0.00      PROA  
ATOM   1091  HD1 TRP P 103      -5.732  -6.018  35.629  0.00  0.00      PROA  
ATOM   1092  NE1 TRP P 103      -6.766  -4.915  34.034  0.00  0.00      PROA  
ATOM   1093  HE1 TRP P 103      -7.702  -5.187  34.064  0.00  0.00      PROA  
ATOM   1094  CE2 TRP P 103      -6.378  -4.023  33.166  0.00  0.00      PROA  
ATOM   1095  CD2 TRP P 103      -5.010  -3.766  33.357  0.00  0.00      PROA  
ATOM   1096  CE3 TRP P 103      -4.465  -2.756  32.601  0.00  0.00      PROA  
ATOM   1097  HE3 TRP P 103      -3.398  -2.602  32.532  0.00  0.00      PROA  
ATOM   1098  CZ3 TRP P 103      -5.209  -2.039  31.605  0.00  0.00      PROA  
ATOM   1099  HZ3 TRP P 103      -4.750  -1.285  30.984  0.00  0.00      PROA  
ATOM   1100  CZ2 TRP P 103      -7.142  -3.410  32.142  0.00  0.00      PROA  
ATOM   1101  HZ2 TRP P 103      -8.207  -3.546  32.023  0.00  0.00      PROA  
ATOM   1102  CH2 TRP P 103      -6.530  -2.445  31.337  0.00  0.00      PROA  
ATOM   1103  HH2 TRP P 103      -7.184  -2.015  30.592  0.00  0.00      PROA  
ATOM   1104  C   TRP P 103      -1.788  -4.872  37.144  0.00  0.00      PROA  
ATOM   1105  O   TRP P 103      -1.458  -3.751  37.455  0.00  0.00      PROA  
ATOM   1106  N   ASP P 104      -0.926  -5.932  37.223  0.00  0.00      PROA  
ATOM   1107  HN  ASP P 104      -1.177  -6.889  37.095  0.00  0.00      PROA  
ATOM   1108  CA  ASP P 104       0.430  -5.730  37.668  0.00  0.00      PROA  
ATOM   1109  HA  ASP P 104       0.587  -4.941  38.388  0.00  0.00      PROA  
ATOM   1110  CB  ASP P 104       1.019  -6.945  38.428  0.00  0.00      PROA  
ATOM   1111  HB1 ASP P 104       0.561  -7.054  39.434  0.00  0.00      PROA  
ATOM   1112  HB2 ASP P 104       2.070  -6.800  38.758  0.00  0.00      PROA  
ATOM   1113  CG  ASP P 104       1.182  -8.254  37.706  0.00  0.00      PROA  
ATOM   1114  OD1 ASP P 104       1.431  -9.295  38.378  0.00  0.00      PROA  
ATOM   1115  OD2 ASP P 104       1.173  -8.265  36.442  0.00  0.00      PROA  
ATOM   1116  C   ASP P 104       1.300  -5.295  36.473  0.00  0.00      PROA  
ATOM   1117  O   ASP P 104       0.866  -5.032  35.341  0.00  0.00      PROA  
ATOM   1118  N   ALA P 105       2.526  -4.931  36.750  0.00  0.00      PROA  
ATOM   1119  HN  ALA P 105       2.831  -4.988  37.698  0.00  0.00      PROA  
ATOM   1120  CA  ALA P 105       3.438  -4.558  35.733  0.00  0.00      PROA  
ATOM   1121  HA  ALA P 105       2.966  -3.699  35.279  0.00  0.00      PROA  
ATOM   1122  CB  ALA P 105       4.747  -3.988  36.172  0.00  0.00      PROA  
ATOM   1123  HB1 ALA P 105       5.238  -4.709  36.861  0.00  0.00      PROA  
ATOM   1124  HB2 ALA P 105       4.458  -3.084  36.750  0.00  0.00      PROA  
ATOM   1125  HB3 ALA P 105       5.368  -3.563  35.355  0.00  0.00      PROA  
ATOM   1126  C   ALA P 105       3.707  -5.630  34.683  0.00  0.00      PROA  
ATOM   1127  O   ALA P 105       3.836  -5.365  33.467  0.00  0.00      PROA  
ATOM   1128  N   GLU P 106       3.763  -6.948  35.100  0.00  0.00      PROA  
ATOM   1129  HN  GLU P 106       3.621  -7.233  36.045  0.00  0.00      PROA  
ATOM   1130  CA  GLU P 106       4.064  -7.947  34.157  0.00  0.00      PROA  
ATOM   1131  HA  GLU P 106       4.896  -7.649  33.535  0.00  0.00      PROA  
ATOM   1132  CB  GLU P 106       4.359  -9.366  34.799  0.00  0.00      PROA  
ATOM   1133  HB1 GLU P 106       4.240 -10.227  34.108  0.00  0.00      PROA  
ATOM   1134  HB2 GLU P 106       3.762  -9.564  35.715  0.00  0.00      PROA  
ATOM   1135  CG  GLU P 106       5.803  -9.419  35.314  0.00  0.00      PROA  
ATOM   1136  HG1 GLU P 106       5.903 -10.120  36.170  0.00  0.00      PROA  
ATOM   1137  HG2 GLU P 106       6.031  -8.384  35.648  0.00  0.00      PROA  
ATOM   1138  CD  GLU P 106       6.844  -9.709  34.263  0.00  0.00      PROA  
ATOM   1139  OE1 GLU P 106       7.706  -8.848  33.932  0.00  0.00      PROA  
ATOM   1140  OE2 GLU P 106       6.711 -10.816  33.651  0.00  0.00      PROA  
ATOM   1141  C   GLU P 106       2.819  -8.173  33.251  0.00  0.00      PROA  
ATOM   1142  O   GLU P 106       2.956  -8.397  32.044  0.00  0.00      PROA  
ATOM   1143  N   THR P 107       1.566  -8.018  33.795  0.00  0.00      PROA  
ATOM   1144  HN  THR P 107       1.488  -7.846  34.774  0.00  0.00      PROA  
ATOM   1145  CA  THR P 107       0.317  -8.043  33.071  0.00  0.00      PROA  
ATOM   1146  HA  THR P 107       0.353  -8.983  32.540  0.00  0.00      PROA  
ATOM   1147  CB  THR P 107      -0.843  -7.977  34.012  0.00  0.00      PROA  
ATOM   1148  HB  THR P 107      -0.758  -6.993  34.519  0.00  0.00      PROA  
ATOM   1149  OG1 THR P 107      -0.776  -9.067  34.960  0.00  0.00      PROA  
ATOM   1150  HG1 THR P 107      -0.021  -8.926  35.536  0.00  0.00      PROA  
ATOM   1151  CG2 THR P 107      -2.279  -7.967  33.375  0.00  0.00      PROA  
ATOM   1152 HG21 THR P 107      -2.428  -7.003  32.844  0.00  0.00      PROA  
ATOM   1153 HG22 THR P 107      -3.042  -8.017  34.181  0.00  0.00      PROA  
ATOM   1154 HG23 THR P 107      -2.336  -8.823  32.669  0.00  0.00      PROA  
ATOM   1155  C   THR P 107       0.188  -6.821  32.146  0.00  0.00      PROA  
ATOM   1156  O   THR P 107      -0.331  -6.915  31.047  0.00  0.00      PROA  
ATOM   1157  N   GLN P 108       0.639  -5.674  32.582  0.00  0.00      PROA  
ATOM   1158  HN  GLN P 108       1.135  -5.774  33.441  0.00  0.00      PROA  
ATOM   1159  CA  GLN P 108       0.708  -4.400  31.840  0.00  0.00      PROA  
ATOM   1160  HA  GLN P 108      -0.241  -4.220  31.357  0.00  0.00      PROA  
ATOM   1161  CB  GLN P 108       1.058  -3.156  32.551  0.00  0.00      PROA  
ATOM   1162  HB1 GLN P 108       1.443  -2.322  31.927  0.00  0.00      PROA  
ATOM   1163  HB2 GLN P 108       1.825  -3.461  33.295  0.00  0.00      PROA  
ATOM   1164  CG  GLN P 108      -0.060  -2.678  33.455  0.00  0.00      PROA  
ATOM   1165  HG1 GLN P 108      -0.470  -3.555  34.001  0.00  0.00      PROA  
ATOM   1166  HG2 GLN P 108      -0.826  -2.145  32.853  0.00  0.00      PROA  
ATOM   1167  CD  GLN P 108       0.504  -1.547  34.363  0.00  0.00      PROA  
ATOM   1168  OE1 GLN P 108       0.559  -0.408  33.928  0.00  0.00      PROA  
ATOM   1169  NE2 GLN P 108       0.682  -1.836  35.646  0.00  0.00      PROA  
ATOM   1170 HE21 GLN P 108       0.254  -2.691  35.941  0.00  0.00      PROA  
ATOM   1171 HE22 GLN P 108       1.062  -1.141  36.256  0.00  0.00      PROA  
ATOM   1172  C   GLN P 108       1.611  -4.613  30.636  0.00  0.00      PROA  
ATOM   1173  O   GLN P 108       1.394  -4.287  29.453  0.00  0.00      PROA  
ATOM   1174  N   GLY P 109       2.719  -5.328  30.902  0.00  0.00      PROA  
ATOM   1175  HN  GLY P 109       2.964  -5.419  31.865  0.00  0.00      PROA  
ATOM   1176  CA  GLY P 109       3.819  -5.665  29.890  0.00  0.00      PROA  
ATOM   1177  HA1 GLY P 109       4.637  -6.163  30.389  0.00  0.00      PROA  
ATOM   1178  HA2 GLY P 109       4.139  -4.736  29.443  0.00  0.00      PROA  
ATOM   1179  C   GLY P 109       3.322  -6.670  28.819  0.00  0.00      PROA  
ATOM   1180  O   GLY P 109       3.677  -6.652  27.617  0.00  0.00      PROA  
ATOM   1181  N   TRP P 110       2.465  -7.641  29.219  0.00  0.00      PROA  
ATOM   1182  HN  TRP P 110       2.221  -7.686  30.185  0.00  0.00      PROA  
ATOM   1183  CA  TRP P 110       1.662  -8.465  28.358  0.00  0.00      PROA  
ATOM   1184  HA  TRP P 110       2.329  -8.871  27.612  0.00  0.00      PROA  
ATOM   1185  CB  TRP P 110       0.988  -9.634  29.050  0.00  0.00      PROA  
ATOM   1186  HB1 TRP P 110       0.352 -10.180  28.321  0.00  0.00      PROA  
ATOM   1187  HB2 TRP P 110       0.223  -9.300  29.783  0.00  0.00      PROA  
ATOM   1188  CG  TRP P 110       1.795 -10.746  29.630  0.00  0.00      PROA  
ATOM   1189  CD1 TRP P 110       1.740 -11.180  30.932  0.00  0.00      PROA  
ATOM   1190  HD1 TRP P 110       0.893 -10.870  31.527  0.00  0.00      PROA  
ATOM   1191  NE1 TRP P 110       2.475 -12.327  31.017  0.00  0.00      PROA  
ATOM   1192  HE1 TRP P 110       2.851 -12.594  31.877  0.00  0.00      PROA  
ATOM   1193  CE2 TRP P 110       3.102 -12.587  29.898  0.00  0.00      PROA  
ATOM   1194  CD2 TRP P 110       2.735 -11.588  28.998  0.00  0.00      PROA  
ATOM   1195  CE3 TRP P 110       3.289 -11.607  27.712  0.00  0.00      PROA  
ATOM   1196  HE3 TRP P 110       3.095 -10.825  26.993  0.00  0.00      PROA  
ATOM   1197  CZ3 TRP P 110       4.067 -12.726  27.391  0.00  0.00      PROA  
ATOM   1198  HZ3 TRP P 110       4.298 -12.842  26.342  0.00  0.00      PROA  
ATOM   1199  CZ2 TRP P 110       4.095 -13.571  29.580  0.00  0.00      PROA  
ATOM   1200  HZ2 TRP P 110       4.362 -14.319  30.312  0.00  0.00      PROA  
ATOM   1201  CH2 TRP P 110       4.561 -13.667  28.290  0.00  0.00      PROA  
ATOM   1202  HH2 TRP P 110       5.192 -14.490  27.987  0.00  0.00      PROA  
ATOM   1203  C   TRP P 110       0.639  -7.590  27.568  0.00  0.00      PROA  
ATOM   1204  O   TRP P 110       0.672  -7.673  26.323  0.00  0.00      PROA  
ATOM   1205  N   ILE P 111      -0.177  -6.773  28.207  0.00  0.00      PROA  
ATOM   1206  HN  ILE P 111      -0.023  -6.685  29.188  0.00  0.00      PROA  
ATOM   1207  CA  ILE P 111      -1.198  -5.957  27.495  0.00  0.00      PROA  
ATOM   1208  HA  ILE P 111      -1.870  -6.612  26.961  0.00  0.00      PROA  
ATOM   1209  CB  ILE P 111      -2.069  -5.258  28.461  0.00  0.00      PROA  
ATOM   1210  HB  ILE P 111      -1.417  -4.848  29.262  0.00  0.00      PROA  
ATOM   1211  CG2 ILE P 111      -2.920  -4.101  27.830  0.00  0.00      PROA  
ATOM   1212 HG21 ILE P 111      -3.119  -4.323  26.760  0.00  0.00      PROA  
ATOM   1213 HG22 ILE P 111      -2.346  -3.151  27.785  0.00  0.00      PROA  
ATOM   1214 HG23 ILE P 111      -3.957  -4.105  28.229  0.00  0.00      PROA  
ATOM   1215  CG1 ILE P 111      -3.042  -6.299  29.188  0.00  0.00      PROA  
ATOM   1216 HG11 ILE P 111      -2.467  -7.241  29.317  0.00  0.00      PROA  
ATOM   1217 HG12 ILE P 111      -3.988  -6.583  28.680  0.00  0.00      PROA  
ATOM   1218  CD  ILE P 111      -3.506  -5.840  30.637  0.00  0.00      PROA  
ATOM   1219  HD1 ILE P 111      -4.024  -6.600  31.261  0.00  0.00      PROA  
ATOM   1220  HD2 ILE P 111      -4.126  -4.928  30.501  0.00  0.00      PROA  
ATOM   1221  HD3 ILE P 111      -2.567  -5.525  31.139  0.00  0.00      PROA  
ATOM   1222  C   ILE P 111      -0.722  -4.957  26.472  0.00  0.00      PROA  
ATOM   1223  O   ILE P 111      -1.255  -4.857  25.339  0.00  0.00      PROA  
ATOM   1224  N   LEU P 112       0.340  -4.228  26.811  0.00  0.00      PROA  
ATOM   1225  HN  LEU P 112       0.719  -4.279  27.732  0.00  0.00      PROA  
ATOM   1226  CA  LEU P 112       0.832  -3.242  25.811  0.00  0.00      PROA  
ATOM   1227  HA  LEU P 112       0.007  -2.859  25.229  0.00  0.00      PROA  
ATOM   1228  CB  LEU P 112       1.485  -2.088  26.509  0.00  0.00      PROA  
ATOM   1229  HB1 LEU P 112       2.014  -1.565  25.684  0.00  0.00      PROA  
ATOM   1230  HB2 LEU P 112       2.230  -2.381  27.278  0.00  0.00      PROA  
ATOM   1231  CG  LEU P 112       0.452  -1.155  27.179  0.00  0.00      PROA  
ATOM   1232  HG  LEU P 112      -0.163  -1.615  27.982  0.00  0.00      PROA  
ATOM   1233  CD1 LEU P 112       1.207  -0.024  27.880  0.00  0.00      PROA  
ATOM   1234 HD11 LEU P 112       1.734  -0.381  28.790  0.00  0.00      PROA  
ATOM   1235 HD12 LEU P 112       0.527   0.746  28.301  0.00  0.00      PROA  
ATOM   1236 HD13 LEU P 112       1.960   0.479  27.237  0.00  0.00      PROA  
ATOM   1237  CD2 LEU P 112      -0.711  -0.715  26.257  0.00  0.00      PROA  
ATOM   1238 HD21 LEU P 112      -1.489  -0.005  26.611  0.00  0.00      PROA  
ATOM   1239 HD22 LEU P 112      -1.296  -1.623  25.999  0.00  0.00      PROA  
ATOM   1240 HD23 LEU P 112      -0.250  -0.381  25.303  0.00  0.00      PROA  
ATOM   1241  C   LEU P 112       1.747  -3.918  24.797  0.00  0.00      PROA  
ATOM   1242  O   LEU P 112       1.881  -3.531  23.614  0.00  0.00      PROA  
ATOM   1243  N   GLY P 113       2.323  -5.026  25.202  0.00  0.00      PROA  
ATOM   1244  HN  GLY P 113       2.193  -5.253  26.164  0.00  0.00      PROA  
ATOM   1245  CA  GLY P 113       3.151  -5.938  24.372  0.00  0.00      PROA  
ATOM   1246  HA1 GLY P 113       3.606  -6.626  25.069  0.00  0.00      PROA  
ATOM   1247  HA2 GLY P 113       3.730  -5.260  23.762  0.00  0.00      PROA  
ATOM   1248  C   GLY P 113       2.462  -6.699  23.313  0.00  0.00      PROA  
ATOM   1249  O   GLY P 113       3.023  -7.002  22.248  0.00  0.00      PROA  
ATOM   1250  N   SER P 114       1.166  -7.030  23.553  0.00  0.00      PROA  
ATOM   1251  HN  SER P 114       0.875  -6.925  24.501  0.00  0.00      PROA  
ATOM   1252  CA  SER P 114       0.222  -7.726  22.609  0.00  0.00      PROA  
ATOM   1253  HA  SER P 114       0.718  -8.652  22.360  0.00  0.00      PROA  
ATOM   1254  CB  SER P 114      -1.206  -7.922  23.139  0.00  0.00      PROA  
ATOM   1255  HB1 SER P 114      -1.851  -8.309  22.321  0.00  0.00      PROA  
ATOM   1256  HB2 SER P 114      -1.679  -6.969  23.459  0.00  0.00      PROA  
ATOM   1257  OG  SER P 114      -1.210  -8.889  24.263  0.00  0.00      PROA  
ATOM   1258  HG1 SER P 114      -0.533  -8.526  24.838  0.00  0.00      PROA  
ATOM   1259  C   SER P 114       0.176  -7.000  21.272  0.00  0.00      PROA  
ATOM   1260  O   SER P 114       0.157  -7.591  20.203  0.00  0.00      PROA  
ATOM   1261  N   PHE P 115       0.127  -5.679  21.325  0.00  0.00      PROA  
ATOM   1262  HN  PHE P 115       0.308  -5.236  22.199  0.00  0.00      PROA  
ATOM   1263  CA  PHE P 115       0.106  -4.804  20.145  0.00  0.00      PROA  
ATOM   1264  HA  PHE P 115      -0.643  -5.126  19.437  0.00  0.00      PROA  
ATOM   1265  CB  PHE P 115      -0.253  -3.272  20.581  0.00  0.00      PROA  
ATOM   1266  HB1 PHE P 115       0.376  -3.027  21.463  0.00  0.00      PROA  
ATOM   1267  HB2 PHE P 115      -1.320  -3.336  20.883  0.00  0.00      PROA  
ATOM   1268  CG  PHE P 115      -0.045  -2.276  19.472  0.00  0.00      PROA  
ATOM   1269  CD1 PHE P 115      -1.056  -2.012  18.528  0.00  0.00      PROA  
ATOM   1270  HD1 PHE P 115      -2.015  -2.499  18.633  0.00  0.00      PROA  
ATOM   1271  CE1 PHE P 115      -0.799  -1.156  17.414  0.00  0.00      PROA  
ATOM   1272  HE1 PHE P 115      -1.457  -1.009  16.571  0.00  0.00      PROA  
ATOM   1273  CZ  PHE P 115       0.483  -0.508  17.329  0.00  0.00      PROA  
ATOM   1274  HZ  PHE P 115       0.630   0.256  16.580  0.00  0.00      PROA  
ATOM   1275  CD2 PHE P 115       1.187  -1.621  19.382  0.00  0.00      PROA  
ATOM   1276  HD2 PHE P 115       1.971  -1.782  20.108  0.00  0.00      PROA  
ATOM   1277  CE2 PHE P 115       1.395  -0.688  18.427  0.00  0.00      PROA  
ATOM   1278  HE2 PHE P 115       2.370  -0.224  18.418  0.00  0.00      PROA  
ATOM   1279  C   PHE P 115       1.323  -4.932  19.259  0.00  0.00      PROA  
ATOM   1280  O   PHE P 115       1.162  -5.137  18.036  0.00  0.00      PROA  
ATOM   1281  N   PHE P 116       2.556  -4.912  19.848  0.00  0.00      PROA  
ATOM   1282  HN  PHE P 116       2.611  -4.720  20.825  0.00  0.00      PROA  
ATOM   1283  CA  PHE P 116       3.797  -5.271  19.188  0.00  0.00      PROA  
ATOM   1284  HA  PHE P 116       3.897  -4.764  18.240  0.00  0.00      PROA  
ATOM   1285  CB  PHE P 116       5.106  -5.075  20.026  0.00  0.00      PROA  
ATOM   1286  HB1 PHE P 116       5.959  -5.128  19.316  0.00  0.00      PROA  
ATOM   1287  HB2 PHE P 116       5.277  -5.836  20.817  0.00  0.00      PROA  
ATOM   1288  CG  PHE P 116       5.367  -3.759  20.522  0.00  0.00      PROA  
ATOM   1289  CD1 PHE P 116       5.727  -3.621  21.887  0.00  0.00      PROA  
ATOM   1290  HD1 PHE P 116       5.829  -4.592  22.347  0.00  0.00      PROA  
ATOM   1291  CE1 PHE P 116       5.877  -2.401  22.509  0.00  0.00      PROA  
ATOM   1292  HE1 PHE P 116       5.905  -2.422  23.588  0.00  0.00      PROA  
ATOM   1293  CZ  PHE P 116       5.694  -1.292  21.729  0.00  0.00      PROA  
ATOM   1294  HZ  PHE P 116       5.711  -0.356  22.268  0.00  0.00      PROA  
ATOM   1295  CD2 PHE P 116       5.212  -2.614  19.766  0.00  0.00      PROA  
ATOM   1296  HD2 PHE P 116       5.078  -2.850  18.720  0.00  0.00      PROA  
ATOM   1297  CE2 PHE P 116       5.452  -1.303  20.320  0.00  0.00      PROA  
ATOM   1298  HE2 PHE P 116       5.260  -0.456  19.677  0.00  0.00      PROA  
ATOM   1299  C   PHE P 116       3.707  -6.736  18.699  0.00  0.00      PROA  
ATOM   1300  O   PHE P 116       4.146  -6.983  17.539  0.00  0.00      PROA  
ATOM   1301  N   TYR P 117       3.296  -7.699  19.514  0.00  0.00      PROA  
ATOM   1302  HN  TYR P 117       2.917  -7.408  20.388  0.00  0.00      PROA  
ATOM   1303  CA  TYR P 117       3.299  -9.192  19.164  0.00  0.00      PROA  
ATOM   1304  HA  TYR P 117       4.243  -9.537  18.768  0.00  0.00      PROA  
ATOM   1305  CB  TYR P 117       2.765 -10.195  20.336  0.00  0.00      PROA  
ATOM   1306  HB1 TYR P 117       2.830 -11.252  20.000  0.00  0.00      PROA  
ATOM   1307  HB2 TYR P 117       1.694  -9.936  20.481  0.00  0.00      PROA  
ATOM   1308  CG  TYR P 117       3.429 -10.045  21.722  0.00  0.00      PROA  
ATOM   1309  CD1 TYR P 117       4.695  -9.511  21.809  0.00  0.00      PROA  
ATOM   1310  HD1 TYR P 117       5.291  -9.191  20.967  0.00  0.00      PROA  
ATOM   1311  CE1 TYR P 117       5.186  -9.167  23.115  0.00  0.00      PROA  
ATOM   1312  HE1 TYR P 117       6.137  -8.660  23.184  0.00  0.00      PROA  
ATOM   1313  CZ  TYR P 117       4.528  -9.560  24.258  0.00  0.00      PROA  
ATOM   1314  OH  TYR P 117       5.014  -9.417  25.511  0.00  0.00      PROA  
ATOM   1315  HH  TYR P 117       5.903  -9.056  25.471  0.00  0.00      PROA  
ATOM   1316  CD2 TYR P 117       2.708 -10.322  22.898  0.00  0.00      PROA  
ATOM   1317  HD2 TYR P 117       1.748 -10.813  22.841  0.00  0.00      PROA  
ATOM   1318  CE2 TYR P 117       3.262 -10.106  24.121  0.00  0.00      PROA  
ATOM   1319  HE2 TYR P 117       2.653 -10.233  25.004  0.00  0.00      PROA  
ATOM   1320  C   TYR P 117       2.361  -9.438  17.888  0.00  0.00      PROA  
ATOM   1321  O   TYR P 117       2.649 -10.143  16.933  0.00  0.00      PROA  
ATOM   1322  N   GLY P 118       1.136  -8.829  17.905  0.00  0.00      PROA  
ATOM   1323  HN  GLY P 118       0.710  -8.260  18.604  0.00  0.00      PROA  
ATOM   1324  CA  GLY P 118       0.252  -8.804  16.702  0.00  0.00      PROA  
ATOM   1325  HA1 GLY P 118      -0.600  -8.142  16.741  0.00  0.00      PROA  
ATOM   1326  HA2 GLY P 118       0.078  -9.821  16.383  0.00  0.00      PROA  
ATOM   1327  C   GLY P 118       0.986  -8.104  15.547  0.00  0.00      PROA  
ATOM   1328  O   GLY P 118       0.882  -8.643  14.434  0.00  0.00      PROA  
ATOM   1329  N   TYR P 119       1.564  -6.930  15.780  0.00  0.00      PROA  
ATOM   1330  HN  TYR P 119       1.576  -6.514  16.686  0.00  0.00      PROA  
ATOM   1331  CA  TYR P 119       2.173  -6.186  14.733  0.00  0.00      PROA  
ATOM   1332  HA  TYR P 119       1.357  -6.077  14.035  0.00  0.00      PROA  
ATOM   1333  CB  TYR P 119       2.641  -4.799  15.424  0.00  0.00      PROA  
ATOM   1334  HB1 TYR P 119       3.547  -4.901  16.060  0.00  0.00      PROA  
ATOM   1335  HB2 TYR P 119       1.829  -4.382  16.057  0.00  0.00      PROA  
ATOM   1336  CG  TYR P 119       2.946  -3.752  14.373  0.00  0.00      PROA  
ATOM   1337  CD1 TYR P 119       2.249  -2.551  14.351  0.00  0.00      PROA  
ATOM   1338  HD1 TYR P 119       1.358  -2.414  14.945  0.00  0.00      PROA  
ATOM   1339  CE1 TYR P 119       2.667  -1.469  13.569  0.00  0.00      PROA  
ATOM   1340  HE1 TYR P 119       2.119  -0.539  13.603  0.00  0.00      PROA  
ATOM   1341  CZ  TYR P 119       3.644  -1.609  12.564  0.00  0.00      PROA  
ATOM   1342  OH  TYR P 119       4.077  -0.499  11.852  0.00  0.00      PROA  
ATOM   1343  HH  TYR P 119       4.023   0.366  12.266  0.00  0.00      PROA  
ATOM   1344  CD2 TYR P 119       3.978  -3.895  13.400  0.00  0.00      PROA  
ATOM   1345  HD2 TYR P 119       4.548  -4.813  13.426  0.00  0.00      PROA  
ATOM   1346  CE2 TYR P 119       4.327  -2.818  12.548  0.00  0.00      PROA  
ATOM   1347  HE2 TYR P 119       5.176  -2.924  11.888  0.00  0.00      PROA  
ATOM   1348  C   TYR P 119       3.300  -6.958  13.966  0.00  0.00      PROA  
ATOM   1349  O   TYR P 119       3.310  -6.949  12.722  0.00  0.00      PROA  
ATOM   1350  N   ILE P 120       4.210  -7.590  14.743  0.00  0.00      PROA  
ATOM   1351  HN  ILE P 120       4.077  -7.702  15.724  0.00  0.00      PROA  
ATOM   1352  CA  ILE P 120       5.370  -8.249  14.155  0.00  0.00      PROA  
ATOM   1353  HA  ILE P 120       5.670  -7.602  13.345  0.00  0.00      PROA  
ATOM   1354  CB  ILE P 120       6.351  -8.554  15.303  0.00  0.00      PROA  
ATOM   1355  HB  ILE P 120       6.300  -7.629  15.917  0.00  0.00      PROA  
ATOM   1356  CG2 ILE P 120       5.949  -9.705  16.236  0.00  0.00      PROA  
ATOM   1357 HG21 ILE P 120       6.723  -9.901  17.009  0.00  0.00      PROA  
ATOM   1358 HG22 ILE P 120       5.975 -10.650  15.652  0.00  0.00      PROA  
ATOM   1359 HG23 ILE P 120       4.993  -9.571  16.785  0.00  0.00      PROA  
ATOM   1360  CG1 ILE P 120       7.753  -8.709  14.733  0.00  0.00      PROA  
ATOM   1361 HG11 ILE P 120       7.849  -8.056  13.839  0.00  0.00      PROA  
ATOM   1362 HG12 ILE P 120       7.973  -9.728  14.350  0.00  0.00      PROA  
ATOM   1363  CD  ILE P 120       8.850  -8.373  15.749  0.00  0.00      PROA  
ATOM   1364  HD1 ILE P 120       8.645  -7.319  16.032  0.00  0.00      PROA  
ATOM   1365  HD2 ILE P 120       9.853  -8.604  15.331  0.00  0.00      PROA  
ATOM   1366  HD3 ILE P 120       8.796  -8.995  16.669  0.00  0.00      PROA  
ATOM   1367  C   ILE P 120       4.934  -9.510  13.428  0.00  0.00      PROA  
ATOM   1368  O   ILE P 120       5.553  -9.836  12.503  0.00  0.00      PROA  
ATOM   1369  N   ILE P 121       3.948 -10.214  13.875  0.00  0.00      PROA  
ATOM   1370  HN  ILE P 121       3.610 -10.021  14.793  0.00  0.00      PROA  
ATOM   1371  CA  ILE P 121       3.446 -11.393  13.141  0.00  0.00      PROA  
ATOM   1372  HA  ILE P 121       4.317 -12.012  12.986  0.00  0.00      PROA  
ATOM   1373  CB  ILE P 121       2.506 -12.253  13.918  0.00  0.00      PROA  
ATOM   1374  HB  ILE P 121       1.870 -11.589  14.541  0.00  0.00      PROA  
ATOM   1375  CG2 ILE P 121       1.577 -13.086  13.055  0.00  0.00      PROA  
ATOM   1376 HG21 ILE P 121       0.957 -12.689  12.223  0.00  0.00      PROA  
ATOM   1377 HG22 ILE P 121       0.899 -13.582  13.782  0.00  0.00      PROA  
ATOM   1378 HG23 ILE P 121       2.198 -13.885  12.597  0.00  0.00      PROA  
ATOM   1379  CG1 ILE P 121       3.350 -13.173  14.874  0.00  0.00      PROA  
ATOM   1380 HG11 ILE P 121       4.203 -12.646  15.354  0.00  0.00      PROA  
ATOM   1381 HG12 ILE P 121       3.636 -14.155  14.440  0.00  0.00      PROA  
ATOM   1382  CD  ILE P 121       2.521 -13.619  16.139  0.00  0.00      PROA  
ATOM   1383  HD1 ILE P 121       1.949 -12.820  16.659  0.00  0.00      PROA  
ATOM   1384  HD2 ILE P 121       3.001 -14.203  16.953  0.00  0.00      PROA  
ATOM   1385  HD3 ILE P 121       1.756 -14.296  15.702  0.00  0.00      PROA  
ATOM   1386  C   ILE P 121       2.863 -11.002  11.784  0.00  0.00      PROA  
ATOM   1387  O   ILE P 121       3.034 -11.799  10.830  0.00  0.00      PROA  
ATOM   1388  N   THR P 122       2.205  -9.832  11.731  0.00  0.00      PROA  
ATOM   1389  HN  THR P 122       2.099  -9.330  12.585  0.00  0.00      PROA  
ATOM   1390  CA  THR P 122       1.293  -9.338  10.673  0.00  0.00      PROA  
ATOM   1391  HA  THR P 122       0.888 -10.197  10.159  0.00  0.00      PROA  
ATOM   1392  CB  THR P 122       0.227  -8.413  11.208  0.00  0.00      PROA  
ATOM   1393  HB  THR P 122       0.701  -7.763  11.974  0.00  0.00      PROA  
ATOM   1394  OG1 THR P 122      -0.799  -9.197  11.789  0.00  0.00      PROA  
ATOM   1395  HG1 THR P 122      -0.541  -9.289  12.709  0.00  0.00      PROA  
ATOM   1396  CG2 THR P 122      -0.446  -7.387  10.218  0.00  0.00      PROA  
ATOM   1397 HG21 THR P 122       0.321  -6.856   9.615  0.00  0.00      PROA  
ATOM   1398 HG22 THR P 122      -1.151  -6.732  10.773  0.00  0.00      PROA  
ATOM   1399 HG23 THR P 122      -1.066  -7.925   9.469  0.00  0.00      PROA  
ATOM   1400  C   THR P 122       2.082  -8.778   9.514  0.00  0.00      PROA  
ATOM   1401  O   THR P 122       1.547  -8.542   8.405  0.00  0.00      PROA  
ATOM   1402  N   GLN P 123       3.400  -8.470   9.604  0.00  0.00      PROA  
ATOM   1403  HN  GLN P 123       3.868  -8.566  10.479  0.00  0.00      PROA  
ATOM   1404  CA  GLN P 123       4.130  -7.824   8.510  0.00  0.00      PROA  
ATOM   1405  HA  GLN P 123       3.531  -6.980   8.200  0.00  0.00      PROA  
ATOM   1406  CB  GLN P 123       5.474  -7.486   9.052  0.00  0.00      PROA  
ATOM   1407  HB1 GLN P 123       6.075  -7.044   8.229  0.00  0.00      PROA  
ATOM   1408  HB2 GLN P 123       6.055  -8.398   9.306  0.00  0.00      PROA  
ATOM   1409  CG  GLN P 123       5.507  -6.414  10.166  0.00  0.00      PROA  
ATOM   1410  HG1 GLN P 123       6.519  -5.954  10.161  0.00  0.00      PROA  
ATOM   1411  HG2 GLN P 123       5.409  -6.652  11.246  0.00  0.00      PROA  
ATOM   1412  CD  GLN P 123       4.678  -5.200   9.673  0.00  0.00      PROA  
ATOM   1413  OE1 GLN P 123       4.848  -4.583   8.620  0.00  0.00      PROA  
ATOM   1414  NE2 GLN P 123       3.498  -4.990  10.380  0.00  0.00      PROA  
ATOM   1415 HE21 GLN P 123       3.314  -5.685  11.076  0.00  0.00      PROA  
ATOM   1416 HE22 GLN P 123       2.775  -4.533   9.863  0.00  0.00      PROA  
ATOM   1417  C   GLN P 123       4.263  -8.746   7.380  0.00  0.00      PROA  
ATOM   1418  O   GLN P 123       4.054  -8.363   6.237  0.00  0.00      PROA  
ATOM   1419  N   ILE P 124       4.670 -10.071   7.586  0.00  0.00      PROA  
ATOM   1420  HN  ILE P 124       4.602 -10.346   8.542  0.00  0.00      PROA  
ATOM   1421  CA  ILE P 124       4.846 -11.049   6.533  0.00  0.00      PROA  
ATOM   1422  HA  ILE P 124       5.450 -10.568   5.778  0.00  0.00      PROA  
ATOM   1423  CB  ILE P 124       5.616 -12.436   7.023  0.00  0.00      PROA  
ATOM   1424  HB  ILE P 124       5.455 -12.603   8.109  0.00  0.00      PROA  
ATOM   1425  CG2 ILE P 124       5.301 -13.731   6.169  0.00  0.00      PROA  
ATOM   1426 HG21 ILE P 124       5.025 -13.472   5.125  0.00  0.00      PROA  
ATOM   1427 HG22 ILE P 124       4.383 -14.163   6.623  0.00  0.00      PROA  
ATOM   1428 HG23 ILE P 124       6.134 -14.464   6.120  0.00  0.00      PROA  
ATOM   1429  CG1 ILE P 124       7.142 -12.124   7.000  0.00  0.00      PROA  
ATOM   1430 HG11 ILE P 124       7.416 -11.891   5.949  0.00  0.00      PROA  
ATOM   1431 HG12 ILE P 124       7.805 -13.004   7.143  0.00  0.00      PROA  
ATOM   1432  CD  ILE P 124       7.687 -11.057   7.871  0.00  0.00      PROA  
ATOM   1433  HD1 ILE P 124       7.068 -10.906   8.782  0.00  0.00      PROA  
ATOM   1434  HD2 ILE P 124       7.631 -10.068   7.370  0.00  0.00      PROA  
ATOM   1435  HD3 ILE P 124       8.682 -11.296   8.304  0.00  0.00      PROA  
ATOM   1436  C   ILE P 124       3.523 -11.400   5.784  0.00  0.00      PROA  
ATOM   1437  O   ILE P 124       3.552 -11.311   4.603  0.00  0.00      PROA  
ATOM   1438  N   PRO P 125       2.391 -11.688   6.394  0.00  0.00      PROA  
ATOM   1439  CD  PRO P 125       2.151 -12.269   7.718  0.00  0.00      PROA  
ATOM   1440  HD1 PRO P 125       2.501 -11.644   8.567  0.00  0.00      PROA  
ATOM   1441  HD2 PRO P 125       2.585 -13.284   7.846  0.00  0.00      PROA  
ATOM   1442  CA  PRO P 125       1.167 -11.763   5.527  0.00  0.00      PROA  
ATOM   1443  HA  PRO P 125       1.450 -12.330   4.652  0.00  0.00      PROA  
ATOM   1444  CB  PRO P 125       0.059 -12.375   6.430  0.00  0.00      PROA  
ATOM   1445  HB1 PRO P 125      -0.109 -13.432   6.133  0.00  0.00      PROA  
ATOM   1446  HB2 PRO P 125      -0.895 -11.818   6.314  0.00  0.00      PROA  
ATOM   1447  CG  PRO P 125       0.651 -12.344   7.896  0.00  0.00      PROA  
ATOM   1448  HG1 PRO P 125       0.165 -11.521   8.461  0.00  0.00      PROA  
ATOM   1449  HG2 PRO P 125       0.237 -13.234   8.417  0.00  0.00      PROA  
ATOM   1450  C   PRO P 125       0.774 -10.424   5.003  0.00  0.00      PROA  
ATOM   1451  O   PRO P 125       0.349 -10.320   3.917  0.00  0.00      PROA  
ATOM   1452  N   GLY P 126       0.966  -9.355   5.743  0.00  0.00      PROA  
ATOM   1453  HN  GLY P 126       1.423  -9.450   6.623  0.00  0.00      PROA  
ATOM   1454  CA  GLY P 126       0.467  -7.967   5.422  0.00  0.00      PROA  
ATOM   1455  HA1 GLY P 126       0.867  -7.343   6.207  0.00  0.00      PROA  
ATOM   1456  HA2 GLY P 126      -0.605  -8.036   5.307  0.00  0.00      PROA  
ATOM   1457  C   GLY P 126       1.073  -7.282   4.151  0.00  0.00      PROA  
ATOM   1458  O   GLY P 126       0.349  -6.682   3.360  0.00  0.00      PROA  
ATOM   1459  N   GLY P 127       2.418  -7.290   3.864  0.00  0.00      PROA  
ATOM   1460  HN  GLY P 127       3.050  -7.789   4.452  0.00  0.00      PROA  
ATOM   1461  CA  GLY P 127       3.037  -6.657   2.730  0.00  0.00      PROA  
ATOM   1462  HA1 GLY P 127       4.070  -6.472   2.984  0.00  0.00      PROA  
ATOM   1463  HA2 GLY P 127       2.590  -5.689   2.559  0.00  0.00      PROA  
ATOM   1464  C   GLY P 127       2.802  -7.432   1.509  0.00  0.00      PROA  
ATOM   1465  O   GLY P 127       2.670  -6.913   0.453  0.00  0.00      PROA  
ATOM   1466  N   TYR P 128       2.746  -8.792   1.624  0.00  0.00      PROA  
ATOM   1467  HN  TYR P 128       2.897  -9.245   2.499  0.00  0.00      PROA  
ATOM   1468  CA  TYR P 128       2.240  -9.637   0.592  0.00  0.00      PROA  
ATOM   1469  HA  TYR P 128       2.806  -9.388  -0.294  0.00  0.00      PROA  
ATOM   1470  CB  TYR P 128       2.411 -11.137   1.004  0.00  0.00      PROA  
ATOM   1471  HB1 TYR P 128       1.875 -11.265   1.969  0.00  0.00      PROA  
ATOM   1472  HB2 TYR P 128       3.487 -11.352   1.181  0.00  0.00      PROA  
ATOM   1473  CG  TYR P 128       1.894 -12.180  -0.054  0.00  0.00      PROA  
ATOM   1474  CD1 TYR P 128       2.319 -12.011  -1.426  0.00  0.00      PROA  
ATOM   1475  HD1 TYR P 128       2.885 -11.157  -1.768  0.00  0.00      PROA  
ATOM   1476  CE1 TYR P 128       1.987 -12.986  -2.342  0.00  0.00      PROA  
ATOM   1477  HE1 TYR P 128       2.425 -12.703  -3.289  0.00  0.00      PROA  
ATOM   1478  CZ  TYR P 128       1.251 -14.101  -1.977  0.00  0.00      PROA  
ATOM   1479  OH  TYR P 128       0.831 -15.097  -2.891  0.00  0.00      PROA  
ATOM   1480  HH  TYR P 128       1.448 -15.057  -3.625  0.00  0.00      PROA  
ATOM   1481  CD2 TYR P 128       1.120 -13.306   0.286  0.00  0.00      PROA  
ATOM   1482  HD2 TYR P 128       0.954 -13.450   1.344  0.00  0.00      PROA  
ATOM   1483  CE2 TYR P 128       0.818 -14.258  -0.671  0.00  0.00      PROA  
ATOM   1484  HE2 TYR P 128       0.384 -15.225  -0.466  0.00  0.00      PROA  
ATOM   1485  C   TYR P 128       0.810  -9.348   0.133  0.00  0.00      PROA  
ATOM   1486  O   TYR P 128       0.480  -9.300  -1.046  0.00  0.00      PROA  
ATOM   1487  N   VAL P 129      -0.063  -9.008   1.125  0.00  0.00      PROA  
ATOM   1488  HN  VAL P 129       0.187  -9.114   2.085  0.00  0.00      PROA  
ATOM   1489  CA  VAL P 129      -1.453  -8.542   0.929  0.00  0.00      PROA  
ATOM   1490  HA  VAL P 129      -1.788  -9.143   0.097  0.00  0.00      PROA  
ATOM   1491  CB  VAL P 129      -2.451  -8.740   2.123  0.00  0.00      PROA  
ATOM   1492  HB  VAL P 129      -2.075  -8.246   3.045  0.00  0.00      PROA  
ATOM   1493  CG1 VAL P 129      -3.847  -7.998   1.882  0.00  0.00      PROA  
ATOM   1494 HG11 VAL P 129      -3.707  -6.901   1.780  0.00  0.00      PROA  
ATOM   1495 HG12 VAL P 129      -4.705  -8.164   2.569  0.00  0.00      PROA  
ATOM   1496 HG13 VAL P 129      -4.264  -8.530   1.000  0.00  0.00      PROA  
ATOM   1497  CG2 VAL P 129      -2.562 -10.260   2.230  0.00  0.00      PROA  
ATOM   1498 HG21 VAL P 129      -3.394 -10.539   2.911  0.00  0.00      PROA  
ATOM   1499 HG22 VAL P 129      -1.627 -10.729   2.604  0.00  0.00      PROA  
ATOM   1500 HG23 VAL P 129      -2.823 -10.608   1.208  0.00  0.00      PROA  
ATOM   1501  C   VAL P 129      -1.519  -7.133   0.207  0.00  0.00      PROA  
ATOM   1502  O   VAL P 129      -2.357  -6.853  -0.666  0.00  0.00      PROA  
ATOM   1503  N   ALA P 130      -0.536  -6.272   0.474  0.00  0.00      PROA  
ATOM   1504  HN  ALA P 130       0.129  -6.365   1.211  0.00  0.00      PROA  
ATOM   1505  CA  ALA P 130      -0.261  -5.094  -0.347  0.00  0.00      PROA  
ATOM   1506  HA  ALA P 130      -1.112  -4.434  -0.268  0.00  0.00      PROA  
ATOM   1507  CB  ALA P 130       0.907  -4.239   0.148  0.00  0.00      PROA  
ATOM   1508  HB1 ALA P 130       0.632  -3.855   1.154  0.00  0.00      PROA  
ATOM   1509  HB2 ALA P 130       0.927  -3.315  -0.470  0.00  0.00      PROA  
ATOM   1510  HB3 ALA P 130       1.903  -4.723   0.243  0.00  0.00      PROA  
ATOM   1511  C   ALA P 130      -0.006  -5.486  -1.784  0.00  0.00      PROA  
ATOM   1512  O   ALA P 130      -0.559  -4.834  -2.683  0.00  0.00      PROA  
ATOM   1513  N   SER P 131       0.769  -6.512  -2.164  0.00  0.00      PROA  
ATOM   1514  HN  SER P 131       1.309  -6.952  -1.451  0.00  0.00      PROA  
ATOM   1515  CA  SER P 131       0.896  -7.015  -3.565  0.00  0.00      PROA  
ATOM   1516  HA  SER P 131       1.143  -6.102  -4.087  0.00  0.00      PROA  
ATOM   1517  CB  SER P 131       2.023  -8.029  -3.729  0.00  0.00      PROA  
ATOM   1518  HB1 SER P 131       2.139  -8.222  -4.816  0.00  0.00      PROA  
ATOM   1519  HB2 SER P 131       1.847  -9.015  -3.248  0.00  0.00      PROA  
ATOM   1520  OG  SER P 131       3.231  -7.530  -3.204  0.00  0.00      PROA  
ATOM   1521  HG1 SER P 131       3.488  -6.881  -3.863  0.00  0.00      PROA  
ATOM   1522  C   SER P 131      -0.373  -7.633  -4.111  0.00  0.00      PROA  
ATOM   1523  O   SER P 131      -0.497  -7.520  -5.312  0.00  0.00      PROA  
ATOM   1524  N   LYS P 132      -1.190  -8.251  -3.328  0.00  0.00      PROA  
ATOM   1525  HN  LYS P 132      -0.866  -8.506  -2.420  0.00  0.00      PROA  
ATOM   1526  CA  LYS P 132      -2.267  -9.133  -3.899  0.00  0.00      PROA  
ATOM   1527  HA  LYS P 132      -2.160  -9.385  -4.943  0.00  0.00      PROA  
ATOM   1528  CB  LYS P 132      -2.520 -10.376  -2.814  0.00  0.00      PROA  
ATOM   1529  HB1 LYS P 132      -3.493 -10.833  -3.092  0.00  0.00      PROA  
ATOM   1530  HB2 LYS P 132      -2.655  -9.819  -1.862  0.00  0.00      PROA  
ATOM   1531  CG  LYS P 132      -1.420 -11.353  -2.785  0.00  0.00      PROA  
ATOM   1532  HG1 LYS P 132      -1.400 -12.017  -1.894  0.00  0.00      PROA  
ATOM   1533  HG2 LYS P 132      -0.470 -10.778  -2.792  0.00  0.00      PROA  
ATOM   1534  CD  LYS P 132      -1.400 -12.391  -3.911  0.00  0.00      PROA  
ATOM   1535  HD1 LYS P 132      -0.369 -12.800  -3.974  0.00  0.00      PROA  
ATOM   1536  HD2 LYS P 132      -1.550 -11.798  -4.838  0.00  0.00      PROA  
ATOM   1537  CE  LYS P 132      -2.328 -13.665  -3.822  0.00  0.00      PROA  
ATOM   1538  HE1 LYS P 132      -3.385 -13.330  -3.885  0.00  0.00      PROA  
ATOM   1539  HE2 LYS P 132      -2.055 -14.355  -2.994  0.00  0.00      PROA  
ATOM   1540  NZ  LYS P 132      -2.161 -14.363  -5.079  0.00  0.00      PROA  
ATOM   1541  HZ1 LYS P 132      -1.158 -14.479  -5.330  0.00  0.00      PROA  
ATOM   1542  HZ2 LYS P 132      -2.644 -13.937  -5.895  0.00  0.00      PROA  
ATOM   1543  HZ3 LYS P 132      -2.435 -15.366  -5.105  0.00  0.00      PROA  
ATOM   1544  C   LYS P 132      -3.612  -8.367  -3.925  0.00  0.00      PROA  
ATOM   1545  O   LYS P 132      -4.359  -8.613  -4.865  0.00  0.00      PROA  
ATOM   1546  N   ILE P 133      -4.005  -7.636  -2.944  0.00  0.00      PROA  
ATOM   1547  HN  ILE P 133      -3.273  -7.497  -2.282  0.00  0.00      PROA  
ATOM   1548  CA  ILE P 133      -5.234  -6.879  -2.738  0.00  0.00      PROA  
ATOM   1549  HA  ILE P 133      -5.957  -7.063  -3.520  0.00  0.00      PROA  
ATOM   1550  CB  ILE P 133      -5.807  -7.073  -1.308  0.00  0.00      PROA  
ATOM   1551  HB  ILE P 133      -4.960  -6.774  -0.654  0.00  0.00      PROA  
ATOM   1552  CG2 ILE P 133      -7.104  -6.121  -1.208  0.00  0.00      PROA  
ATOM   1553 HG21 ILE P 133      -6.944  -5.068  -1.524  0.00  0.00      PROA  
ATOM   1554 HG22 ILE P 133      -7.521  -6.231  -0.185  0.00  0.00      PROA  
ATOM   1555 HG23 ILE P 133      -7.882  -6.506  -1.902  0.00  0.00      PROA  
ATOM   1556  CG1 ILE P 133      -6.196  -8.541  -0.876  0.00  0.00      PROA  
ATOM   1557 HG11 ILE P 133      -6.746  -8.591   0.088  0.00  0.00      PROA  
ATOM   1558 HG12 ILE P 133      -5.272  -9.149  -0.981  0.00  0.00      PROA  
ATOM   1559  CD  ILE P 133      -7.185  -9.231  -1.898  0.00  0.00      PROA  
ATOM   1560  HD1 ILE P 133      -8.144  -8.677  -1.977  0.00  0.00      PROA  
ATOM   1561  HD2 ILE P 133      -7.457 -10.254  -1.559  0.00  0.00      PROA  
ATOM   1562  HD3 ILE P 133      -6.629  -9.200  -2.859  0.00  0.00      PROA  
ATOM   1563  C   ILE P 133      -5.001  -5.429  -3.093  0.00  0.00      PROA  
ATOM   1564  O   ILE P 133      -5.534  -4.898  -4.072  0.00  0.00      PROA  
ATOM   1565  N   GLY P 134      -4.167  -4.709  -2.381  0.00  0.00      PROA  
ATOM   1566  HN  GLY P 134      -3.744  -5.167  -1.602  0.00  0.00      PROA  
ATOM   1567  CA  GLY P 134      -3.838  -3.348  -2.775  0.00  0.00      PROA  
ATOM   1568  HA1 GLY P 134      -4.681  -2.955  -3.324  0.00  0.00      PROA  
ATOM   1569  HA2 GLY P 134      -2.907  -3.351  -3.322  0.00  0.00      PROA  
ATOM   1570  C   GLY P 134      -3.740  -2.481  -1.630  0.00  0.00      PROA  
ATOM   1571  O   GLY P 134      -3.870  -2.954  -0.500  0.00  0.00      PROA  
ATOM   1572  N   GLY P 135      -3.484  -1.203  -1.830  0.00  0.00      PROA  
ATOM   1573  HN  GLY P 135      -3.309  -0.891  -2.761  0.00  0.00      PROA  
ATOM   1574  CA  GLY P 135      -3.343  -0.299  -0.735  0.00  0.00      PROA  
ATOM   1575  HA1 GLY P 135      -2.808   0.542  -1.151  0.00  0.00      PROA  
ATOM   1576  HA2 GLY P 135      -3.009  -0.797   0.163  0.00  0.00      PROA  
ATOM   1577  C   GLY P 135      -4.604   0.270  -0.253  0.00  0.00      PROA  
ATOM   1578  O   GLY P 135      -4.753   0.364   0.969  0.00  0.00      PROA  
ATOM   1579  N   LYS P 136      -5.509   0.716  -1.117  0.00  0.00      PROA  
ATOM   1580  HN  LYS P 136      -5.309   0.575  -2.084  0.00  0.00      PROA  
ATOM   1581  CA  LYS P 136      -6.679   1.489  -0.741  0.00  0.00      PROA  
ATOM   1582  HA  LYS P 136      -6.276   2.443  -0.437  0.00  0.00      PROA  
ATOM   1583  CB  LYS P 136      -7.398   1.883  -2.023  0.00  0.00      PROA  
ATOM   1584  HB1 LYS P 136      -7.703   0.906  -2.455  0.00  0.00      PROA  
ATOM   1585  HB2 LYS P 136      -6.607   2.398  -2.609  0.00  0.00      PROA  
ATOM   1586  CG  LYS P 136      -8.805   2.640  -1.855  0.00  0.00      PROA  
ATOM   1587  HG1 LYS P 136      -8.662   3.665  -1.452  0.00  0.00      PROA  
ATOM   1588  HG2 LYS P 136      -9.408   2.111  -1.086  0.00  0.00      PROA  
ATOM   1589  CD  LYS P 136      -9.645   2.799  -3.166  0.00  0.00      PROA  
ATOM   1590  HD1 LYS P 136      -9.030   3.368  -3.896  0.00  0.00      PROA  
ATOM   1591  HD2 LYS P 136     -10.506   3.466  -2.946  0.00  0.00      PROA  
ATOM   1592  CE  LYS P 136     -10.161   1.465  -3.545  0.00  0.00      PROA  
ATOM   1593  HE1 LYS P 136     -10.894   1.047  -2.823  0.00  0.00      PROA  
ATOM   1594  HE2 LYS P 136      -9.372   0.699  -3.705  0.00  0.00      PROA  
ATOM   1595  NZ  LYS P 136     -10.931   1.619  -4.815  0.00  0.00      PROA  
ATOM   1596  HZ1 LYS P 136     -11.359   2.556  -4.956  0.00  0.00      PROA  
ATOM   1597  HZ2 LYS P 136     -11.684   0.902  -4.807  0.00  0.00      PROA  
ATOM   1598  HZ3 LYS P 136     -10.299   1.441  -5.621  0.00  0.00      PROA  
ATOM   1599  C   LYS P 136      -7.551   0.826   0.285  0.00  0.00      PROA  
ATOM   1600  O   LYS P 136      -7.797   1.359   1.351  0.00  0.00      PROA  
ATOM   1601  N   MET P 137      -8.082  -0.291  -0.139  0.00  0.00      PROA  
ATOM   1602  HN  MET P 137      -7.909  -0.650  -1.053  0.00  0.00      PROA  
ATOM   1603  CA  MET P 137      -8.974  -1.075   0.692  0.00  0.00      PROA  
ATOM   1604  HA  MET P 137      -9.780  -0.482   1.098  0.00  0.00      PROA  
ATOM   1605  CB  MET P 137      -9.584  -2.220  -0.117  0.00  0.00      PROA  
ATOM   1606  HB1 MET P 137      -9.981  -3.010   0.556  0.00  0.00      PROA  
ATOM   1607  HB2 MET P 137      -8.795  -2.784  -0.659  0.00  0.00      PROA  
ATOM   1608  CG  MET P 137     -10.670  -1.746  -1.198  0.00  0.00      PROA  
ATOM   1609  HG1 MET P 137     -11.020  -2.570  -1.856  0.00  0.00      PROA  
ATOM   1610  HG2 MET P 137     -10.188  -1.037  -1.905  0.00  0.00      PROA  
ATOM   1611  SD  MET P 137     -12.170  -1.046  -0.381  0.00  0.00      PROA  
ATOM   1612  CE  MET P 137     -13.061  -0.896  -1.881  0.00  0.00      PROA  
ATOM   1613  HE1 MET P 137     -12.429  -1.186  -2.747  0.00  0.00      PROA  
ATOM   1614  HE2 MET P 137     -13.371   0.150  -2.094  0.00  0.00      PROA  
ATOM   1615  HE3 MET P 137     -13.985  -1.497  -1.740  0.00  0.00      PROA  
ATOM   1616  C   MET P 137      -8.388  -1.495   2.017  0.00  0.00      PROA  
ATOM   1617  O   MET P 137      -8.964  -1.118   3.107  0.00  0.00      PROA  
ATOM   1618  N   LEU P 138      -7.132  -2.162   2.011  0.00  0.00      PROA  
ATOM   1619  HN  LEU P 138      -6.709  -2.368   1.132  0.00  0.00      PROA  
ATOM   1620  CA  LEU P 138      -6.365  -2.512   3.197  0.00  0.00      PROA  
ATOM   1621  HA  LEU P 138      -6.871  -3.303   3.731  0.00  0.00      PROA  
ATOM   1622  CB  LEU P 138      -4.942  -2.908   2.622  0.00  0.00      PROA  
ATOM   1623  HB1 LEU P 138      -4.463  -2.055   2.094  0.00  0.00      PROA  
ATOM   1624  HB2 LEU P 138      -5.064  -3.686   1.839  0.00  0.00      PROA  
ATOM   1625  CG  LEU P 138      -3.861  -3.519   3.495  0.00  0.00      PROA  
ATOM   1626  HG  LEU P 138      -3.563  -2.696   4.179  0.00  0.00      PROA  
ATOM   1627  CD1 LEU P 138      -4.534  -4.751   4.186  0.00  0.00      PROA  
ATOM   1628 HD11 LEU P 138      -5.369  -4.348   4.799  0.00  0.00      PROA  
ATOM   1629 HD12 LEU P 138      -3.903  -5.303   4.915  0.00  0.00      PROA  
ATOM   1630 HD13 LEU P 138      -4.897  -5.512   3.463  0.00  0.00      PROA  
ATOM   1631  CD2 LEU P 138      -2.654  -3.911   2.695  0.00  0.00      PROA  
ATOM   1632 HD21 LEU P 138      -1.718  -4.057   3.275  0.00  0.00      PROA  
ATOM   1633 HD22 LEU P 138      -2.487  -3.050   2.012  0.00  0.00      PROA  
ATOM   1634 HD23 LEU P 138      -2.875  -4.771   2.027  0.00  0.00      PROA  
ATOM   1635  C   LEU P 138      -6.069  -1.297   4.158  0.00  0.00      PROA  
ATOM   1636  O   LEU P 138      -6.250  -1.418   5.377  0.00  0.00      PROA  
ATOM   1637  N   LEU P 139      -5.716  -0.087   3.583  0.00  0.00      PROA  
ATOM   1638  HN  LEU P 139      -5.633  -0.071   2.589  0.00  0.00      PROA  
ATOM   1639  CA  LEU P 139      -5.441   1.122   4.437  0.00  0.00      PROA  
ATOM   1640  HA  LEU P 139      -4.719   0.730   5.137  0.00  0.00      PROA  
ATOM   1641  CB  LEU P 139      -4.730   2.203   3.615  0.00  0.00      PROA  
ATOM   1642  HB1 LEU P 139      -5.325   2.550   2.743  0.00  0.00      PROA  
ATOM   1643  HB2 LEU P 139      -3.879   1.661   3.150  0.00  0.00      PROA  
ATOM   1644  CG  LEU P 139      -4.233   3.517   4.313  0.00  0.00      PROA  
ATOM   1645  HG  LEU P 139      -5.064   4.221   4.530  0.00  0.00      PROA  
ATOM   1646  CD1 LEU P 139      -3.402   3.237   5.539  0.00  0.00      PROA  
ATOM   1647 HD11 LEU P 139      -3.010   4.109   6.105  0.00  0.00      PROA  
ATOM   1648 HD12 LEU P 139      -2.588   2.504   5.358  0.00  0.00      PROA  
ATOM   1649 HD13 LEU P 139      -3.941   2.737   6.372  0.00  0.00      PROA  
ATOM   1650  CD2 LEU P 139      -3.322   4.198   3.374  0.00  0.00      PROA  
ATOM   1651 HD21 LEU P 139      -2.747   4.956   3.948  0.00  0.00      PROA  
ATOM   1652 HD22 LEU P 139      -3.969   4.754   2.663  0.00  0.00      PROA  
ATOM   1653 HD23 LEU P 139      -2.668   3.498   2.811  0.00  0.00      PROA  
ATOM   1654  C   LEU P 139      -6.671   1.664   5.084  0.00  0.00      PROA  
ATOM   1655  O   LEU P 139      -6.634   2.162   6.196  0.00  0.00      PROA  
ATOM   1656  N   GLY P 140      -7.826   1.466   4.402  0.00  0.00      PROA  
ATOM   1657  HN  GLY P 140      -7.746   1.079   3.487  0.00  0.00      PROA  
ATOM   1658  CA  GLY P 140      -9.101   1.864   4.853  0.00  0.00      PROA  
ATOM   1659  HA1 GLY P 140      -9.722   1.759   3.976  0.00  0.00      PROA  
ATOM   1660  HA2 GLY P 140      -9.009   2.836   5.315  0.00  0.00      PROA  
ATOM   1661  C   GLY P 140      -9.598   0.960   6.008  0.00  0.00      PROA  
ATOM   1662  O   GLY P 140     -10.007   1.423   7.074  0.00  0.00      PROA  
ATOM   1663  N   PHE P 141      -9.530  -0.358   5.770  0.00  0.00      PROA  
ATOM   1664  HN  PHE P 141      -9.198  -0.633   4.871  0.00  0.00      PROA  
ATOM   1665  CA  PHE P 141      -9.793  -1.422   6.735  0.00  0.00      PROA  
ATOM   1666  HA  PHE P 141     -10.760  -1.157   7.136  0.00  0.00      PROA  
ATOM   1667  CB  PHE P 141      -9.701  -2.796   6.039  0.00  0.00      PROA  
ATOM   1668  HB1 PHE P 141      -9.994  -3.594   6.754  0.00  0.00      PROA  
ATOM   1669  HB2 PHE P 141      -8.657  -2.833   5.660  0.00  0.00      PROA  
ATOM   1670  CG  PHE P 141     -10.700  -3.065   4.905  0.00  0.00      PROA  
ATOM   1671  CD1 PHE P 141     -10.280  -3.993   3.891  0.00  0.00      PROA  
ATOM   1672  HD1 PHE P 141      -9.293  -4.420   3.981  0.00  0.00      PROA  
ATOM   1673  CE1 PHE P 141     -11.029  -4.142   2.819  0.00  0.00      PROA  
ATOM   1674  HE1 PHE P 141     -10.593  -4.649   1.972  0.00  0.00      PROA  
ATOM   1675  CZ  PHE P 141     -12.294  -3.589   2.772  0.00  0.00      PROA  
ATOM   1676  HZ  PHE P 141     -12.733  -3.683   1.790  0.00  0.00      PROA  
ATOM   1677  CD2 PHE P 141     -12.060  -2.642   4.940  0.00  0.00      PROA  
ATOM   1678  HD2 PHE P 141     -12.474  -2.175   5.821  0.00  0.00      PROA  
ATOM   1679  CE2 PHE P 141     -12.864  -2.852   3.779  0.00  0.00      PROA  
ATOM   1680  HE2 PHE P 141     -13.831  -2.372   3.754  0.00  0.00      PROA  
ATOM   1681  C   PHE P 141      -8.911  -1.377   8.000  0.00  0.00      PROA  
ATOM   1682  O   PHE P 141      -9.430  -1.682   9.069  0.00  0.00      PROA  
ATOM   1683  N   GLY P 142      -7.597  -1.106   7.819  0.00  0.00      PROA  
ATOM   1684  HN  GLY P 142      -7.233  -1.086   6.891  0.00  0.00      PROA  
ATOM   1685  CA  GLY P 142      -6.622  -1.071   8.870  0.00  0.00      PROA  
ATOM   1686  HA1 GLY P 142      -5.640  -0.976   8.432  0.00  0.00      PROA  
ATOM   1687  HA2 GLY P 142      -6.618  -2.000   9.421  0.00  0.00      PROA  
ATOM   1688  C   GLY P 142      -6.920   0.093   9.834  0.00  0.00      PROA  
ATOM   1689  O   GLY P 142      -6.711  -0.046  11.069  0.00  0.00      PROA  
ATOM   1690  N   ILE P 143      -7.143   1.314   9.233  0.00  0.00      PROA  
ATOM   1691  HN  ILE P 143      -7.212   1.456   8.248  0.00  0.00      PROA  
ATOM   1692  CA  ILE P 143      -7.468   2.573   9.968  0.00  0.00      PROA  
ATOM   1693  HA  ILE P 143      -6.818   2.608  10.831  0.00  0.00      PROA  
ATOM   1694  CB  ILE P 143      -7.219   3.865   9.177  0.00  0.00      PROA  
ATOM   1695  HB  ILE P 143      -7.836   3.928   8.255  0.00  0.00      PROA  
ATOM   1696  CG2 ILE P 143      -7.625   5.123  10.088  0.00  0.00      PROA  
ATOM   1697 HG21 ILE P 143      -8.714   5.056  10.299  0.00  0.00      PROA  
ATOM   1698 HG22 ILE P 143      -7.604   6.042   9.463  0.00  0.00      PROA  
ATOM   1699 HG23 ILE P 143      -7.042   5.248  11.026  0.00  0.00      PROA  
ATOM   1700  CG1 ILE P 143      -5.774   3.894   8.787  0.00  0.00      PROA  
ATOM   1701 HG11 ILE P 143      -5.408   2.976   8.278  0.00  0.00      PROA  
ATOM   1702 HG12 ILE P 143      -5.167   3.906   9.718  0.00  0.00      PROA  
ATOM   1703  CD  ILE P 143      -5.468   5.117   7.881  0.00  0.00      PROA  
ATOM   1704  HD1 ILE P 143      -6.077   5.087   6.952  0.00  0.00      PROA  
ATOM   1705  HD2 ILE P 143      -4.395   5.052   7.600  0.00  0.00      PROA  
ATOM   1706  HD3 ILE P 143      -5.810   6.055   8.370  0.00  0.00      PROA  
ATOM   1707  C   ILE P 143      -8.810   2.508  10.606  0.00  0.00      PROA  
ATOM   1708  O   ILE P 143      -8.986   2.750  11.789  0.00  0.00      PROA  
ATOM   1709  N   LEU P 144      -9.877   2.076   9.852  0.00  0.00      PROA  
ATOM   1710  HN  LEU P 144      -9.899   2.058   8.856  0.00  0.00      PROA  
ATOM   1711  CA  LEU P 144     -11.233   1.799  10.397  0.00  0.00      PROA  
ATOM   1712  HA  LEU P 144     -11.732   2.685  10.760  0.00  0.00      PROA  
ATOM   1713  CB  LEU P 144     -12.080   1.235   9.220  0.00  0.00      PROA  
ATOM   1714  HB1 LEU P 144     -11.521   0.435   8.688  0.00  0.00      PROA  
ATOM   1715  HB2 LEU P 144     -12.195   2.028   8.451  0.00  0.00      PROA  
ATOM   1716  CG  LEU P 144     -13.456   0.674   9.480  0.00  0.00      PROA  
ATOM   1717  HG  LEU P 144     -13.580   0.126  10.438  0.00  0.00      PROA  
ATOM   1718  CD1 LEU P 144     -14.554   1.796   9.567  0.00  0.00      PROA  
ATOM   1719 HD11 LEU P 144     -14.322   2.526  10.372  0.00  0.00      PROA  
ATOM   1720 HD12 LEU P 144     -15.501   1.351   9.942  0.00  0.00      PROA  
ATOM   1721 HD13 LEU P 144     -14.714   2.184   8.539  0.00  0.00      PROA  
ATOM   1722  CD2 LEU P 144     -13.908  -0.357   8.415  0.00  0.00      PROA  
ATOM   1723 HD21 LEU P 144     -14.081   0.177   7.456  0.00  0.00      PROA  
ATOM   1724 HD22 LEU P 144     -14.928  -0.738   8.639  0.00  0.00      PROA  
ATOM   1725 HD23 LEU P 144     -13.140  -1.141   8.243  0.00  0.00      PROA  
ATOM   1726  C   LEU P 144     -11.271   0.721  11.391  0.00  0.00      PROA  
ATOM   1727  O   LEU P 144     -11.968   0.704  12.350  0.00  0.00      PROA  
ATOM   1728  N   GLY P 145     -10.475  -0.335  11.108  0.00  0.00      PROA  
ATOM   1729  HN  GLY P 145     -10.016  -0.300  10.224  0.00  0.00      PROA  
ATOM   1730  CA  GLY P 145     -10.191  -1.415  12.038  0.00  0.00      PROA  
ATOM   1731  HA1 GLY P 145      -9.579  -2.193  11.605  0.00  0.00      PROA  
ATOM   1732  HA2 GLY P 145     -11.097  -1.965  12.245  0.00  0.00      PROA  
ATOM   1733  C   GLY P 145      -9.688  -0.985  13.324  0.00  0.00      PROA  
ATOM   1734  O   GLY P 145     -10.271  -1.367  14.367  0.00  0.00      PROA  
ATOM   1735  N   THR P 146      -8.685  -0.168  13.342  0.00  0.00      PROA  
ATOM   1736  HN  THR P 146      -8.179   0.006  12.501  0.00  0.00      PROA  
ATOM   1737  CA  THR P 146      -8.101   0.431  14.592  0.00  0.00      PROA  
ATOM   1738  HA  THR P 146      -7.720  -0.302  15.287  0.00  0.00      PROA  
ATOM   1739  CB  THR P 146      -6.926   1.405  14.272  0.00  0.00      PROA  
ATOM   1740  HB  THR P 146      -7.172   2.122  13.460  0.00  0.00      PROA  
ATOM   1741  OG1 THR P 146      -5.837   0.626  13.676  0.00  0.00      PROA  
ATOM   1742  HG1 THR P 146      -6.097   0.191  12.860  0.00  0.00      PROA  
ATOM   1743  CG2 THR P 146      -6.195   2.108  15.485  0.00  0.00      PROA  
ATOM   1744 HG21 THR P 146      -5.753   1.505  16.307  0.00  0.00      PROA  
ATOM   1745 HG22 THR P 146      -6.857   2.921  15.851  0.00  0.00      PROA  
ATOM   1746 HG23 THR P 146      -5.373   2.706  15.036  0.00  0.00      PROA  
ATOM   1747  C   THR P 146      -9.096   1.285  15.363  0.00  0.00      PROA  
ATOM   1748  O   THR P 146      -9.155   1.276  16.621  0.00  0.00      PROA  
ATOM   1749  N   ALA P 147      -9.897   2.137  14.644  0.00  0.00      PROA  
ATOM   1750  HN  ALA P 147      -9.797   2.139  13.652  0.00  0.00      PROA  
ATOM   1751  CA  ALA P 147     -11.042   2.915  15.197  0.00  0.00      PROA  
ATOM   1752  HA  ALA P 147     -10.638   3.563  15.960  0.00  0.00      PROA  
ATOM   1753  CB  ALA P 147     -11.538   3.965  14.256  0.00  0.00      PROA  
ATOM   1754  HB1 ALA P 147     -12.220   4.636  14.821  0.00  0.00      PROA  
ATOM   1755  HB2 ALA P 147     -11.984   3.528  13.337  0.00  0.00      PROA  
ATOM   1756  HB3 ALA P 147     -10.686   4.615  13.963  0.00  0.00      PROA  
ATOM   1757  C   ALA P 147     -12.190   2.130  15.869  0.00  0.00      PROA  
ATOM   1758  O   ALA P 147     -12.639   2.476  16.971  0.00  0.00      PROA  
ATOM   1759  N   VAL P 148     -12.701   1.052  15.222  0.00  0.00      PROA  
ATOM   1760  HN  VAL P 148     -12.314   0.791  14.341  0.00  0.00      PROA  
ATOM   1761  CA  VAL P 148     -13.635   0.101  15.897  0.00  0.00      PROA  
ATOM   1762  HA  VAL P 148     -14.530   0.669  16.103  0.00  0.00      PROA  
ATOM   1763  CB  VAL P 148     -14.209  -0.931  15.011  0.00  0.00      PROA  
ATOM   1764  HB  VAL P 148     -13.379  -1.586  14.669  0.00  0.00      PROA  
ATOM   1765  CG1 VAL P 148     -15.356  -1.707  15.797  0.00  0.00      PROA  
ATOM   1766 HG11 VAL P 148     -16.133  -0.988  16.133  0.00  0.00      PROA  
ATOM   1767 HG12 VAL P 148     -15.080  -2.358  16.654  0.00  0.00      PROA  
ATOM   1768 HG13 VAL P 148     -15.722  -2.340  14.961  0.00  0.00      PROA  
ATOM   1769  CG2 VAL P 148     -14.869  -0.281  13.722  0.00  0.00      PROA  
ATOM   1770 HG21 VAL P 148     -15.626  -0.916  13.212  0.00  0.00      PROA  
ATOM   1771 HG22 VAL P 148     -14.105   0.137  13.032  0.00  0.00      PROA  
ATOM   1772 HG23 VAL P 148     -15.424   0.551  14.205  0.00  0.00      PROA  
ATOM   1773  C   VAL P 148     -13.210  -0.493  17.273  0.00  0.00      PROA  
ATOM   1774  O   VAL P 148     -13.883  -0.348  18.288  0.00  0.00      PROA  
ATOM   1775  N   LEU P 149     -12.044  -1.167  17.267  0.00  0.00      PROA  
ATOM   1776  HN  LEU P 149     -11.536  -1.281  16.417  0.00  0.00      PROA  
ATOM   1777  CA  LEU P 149     -11.396  -1.672  18.443  0.00  0.00      PROA  
ATOM   1778  HA  LEU P 149     -12.075  -2.423  18.818  0.00  0.00      PROA  
ATOM   1779  CB  LEU P 149     -10.127  -2.415  17.979  0.00  0.00      PROA  
ATOM   1780  HB1 LEU P 149      -9.674  -2.918  18.860  0.00  0.00      PROA  
ATOM   1781  HB2 LEU P 149      -9.351  -1.675  17.688  0.00  0.00      PROA  
ATOM   1782  CG  LEU P 149     -10.171  -3.529  16.829  0.00  0.00      PROA  
ATOM   1783  HG  LEU P 149     -10.769  -3.090  16.002  0.00  0.00      PROA  
ATOM   1784  CD1 LEU P 149      -8.727  -3.997  16.300  0.00  0.00      PROA  
ATOM   1785 HD11 LEU P 149      -8.065  -4.323  17.131  0.00  0.00      PROA  
ATOM   1786 HD12 LEU P 149      -8.143  -3.166  15.849  0.00  0.00      PROA  
ATOM   1787 HD13 LEU P 149      -8.884  -4.725  15.476  0.00  0.00      PROA  
ATOM   1788  CD2 LEU P 149     -11.042  -4.703  17.292  0.00  0.00      PROA  
ATOM   1789 HD21 LEU P 149     -11.146  -5.388  16.423  0.00  0.00      PROA  
ATOM   1790 HD22 LEU P 149     -11.992  -4.405  17.784  0.00  0.00      PROA  
ATOM   1791 HD23 LEU P 149     -10.413  -5.158  18.087  0.00  0.00      PROA  
ATOM   1792  C   LEU P 149     -10.973  -0.721  19.615  0.00  0.00      PROA  
ATOM   1793  O   LEU P 149     -11.275  -0.933  20.802  0.00  0.00      PROA  
ATOM   1794  N   THR P 150     -10.339   0.430  19.327  0.00  0.00      PROA  
ATOM   1795  HN  THR P 150     -10.227   0.676  18.367  0.00  0.00      PROA  
ATOM   1796  CA  THR P 150     -10.129   1.506  20.245  0.00  0.00      PROA  
ATOM   1797  HA  THR P 150      -9.538   1.171  21.084  0.00  0.00      PROA  
ATOM   1798  CB  THR P 150      -9.468   2.750  19.604  0.00  0.00      PROA  
ATOM   1799  HB  THR P 150     -10.075   3.123  18.752  0.00  0.00      PROA  
ATOM   1800  OG1 THR P 150      -8.173   2.325  19.163  0.00  0.00      PROA  
ATOM   1801  HG1 THR P 150      -8.269   1.751  18.400  0.00  0.00      PROA  
ATOM   1802  CG2 THR P 150      -9.273   3.905  20.588  0.00  0.00      PROA  
ATOM   1803 HG21 THR P 150     -10.180   4.535  20.713  0.00  0.00      PROA  
ATOM   1804 HG22 THR P 150      -8.450   4.547  20.210  0.00  0.00      PROA  
ATOM   1805 HG23 THR P 150      -9.011   3.406  21.545  0.00  0.00      PROA  
ATOM   1806  C   THR P 150     -11.391   2.039  20.840  0.00  0.00      PROA  
ATOM   1807  O   THR P 150     -11.592   1.986  22.056  0.00  0.00      PROA  
ATOM   1808  N   LEU P 151     -12.463   2.270  20.055  0.00  0.00      PROA  
ATOM   1809  HN  LEU P 151     -12.569   2.042  19.090  0.00  0.00      PROA  
ATOM   1810  CA  LEU P 151     -13.727   2.702  20.604  0.00  0.00      PROA  
ATOM   1811  HA  LEU P 151     -13.434   3.599  21.130  0.00  0.00      PROA  
ATOM   1812  CB  LEU P 151     -14.557   3.121  19.357  0.00  0.00      PROA  
ATOM   1813  HB1 LEU P 151     -14.672   2.179  18.780  0.00  0.00      PROA  
ATOM   1814  HB2 LEU P 151     -13.869   3.779  18.784  0.00  0.00      PROA  
ATOM   1815  CG  LEU P 151     -15.907   3.833  19.599  0.00  0.00      PROA  
ATOM   1816  HG  LEU P 151     -15.934   4.569  20.431  0.00  0.00      PROA  
ATOM   1817  CD1 LEU P 151     -16.177   4.726  18.376  0.00  0.00      PROA  
ATOM   1818 HD11 LEU P 151     -15.330   5.436  18.259  0.00  0.00      PROA  
ATOM   1819 HD12 LEU P 151     -17.169   5.225  18.413  0.00  0.00      PROA  
ATOM   1820 HD13 LEU P 151     -16.106   4.096  17.464  0.00  0.00      PROA  
ATOM   1821  CD2 LEU P 151     -17.131   2.954  19.846  0.00  0.00      PROA  
ATOM   1822 HD21 LEU P 151     -17.377   2.218  19.051  0.00  0.00      PROA  
ATOM   1823 HD22 LEU P 151     -17.962   3.602  20.199  0.00  0.00      PROA  
ATOM   1824 HD23 LEU P 151     -17.000   2.350  20.768  0.00  0.00      PROA  
ATOM   1825  C   LEU P 151     -14.416   1.741  21.526  0.00  0.00      PROA  
ATOM   1826  O   LEU P 151     -15.082   2.180  22.431  0.00  0.00      PROA  
ATOM   1827  N   PHE P 152     -14.376   0.465  21.242  0.00  0.00      PROA  
ATOM   1828  HN  PHE P 152     -13.787   0.069  20.541  0.00  0.00      PROA  
ATOM   1829  CA  PHE P 152     -15.053  -0.499  22.051  0.00  0.00      PROA  
ATOM   1830  HA  PHE P 152     -15.890  -0.039  22.555  0.00  0.00      PROA  
ATOM   1831  CB  PHE P 152     -15.398  -1.805  21.249  0.00  0.00      PROA  
ATOM   1832  HB1 PHE P 152     -15.391  -2.665  21.953  0.00  0.00      PROA  
ATOM   1833  HB2 PHE P 152     -14.759  -2.169  20.417  0.00  0.00      PROA  
ATOM   1834  CG  PHE P 152     -16.828  -1.673  20.659  0.00  0.00      PROA  
ATOM   1835  CD1 PHE P 152     -17.774  -2.473  21.190  0.00  0.00      PROA  
ATOM   1836  HD1 PHE P 152     -17.549  -3.007  22.102  0.00  0.00      PROA  
ATOM   1837  CE1 PHE P 152     -19.102  -2.489  20.737  0.00  0.00      PROA  
ATOM   1838  HE1 PHE P 152     -19.816  -3.209  21.108  0.00  0.00      PROA  
ATOM   1839  CZ  PHE P 152     -19.400  -1.617  19.682  0.00  0.00      PROA  
ATOM   1840  HZ  PHE P 152     -20.402  -1.678  19.284  0.00  0.00      PROA  
ATOM   1841  CD2 PHE P 152     -17.136  -0.829  19.606  0.00  0.00      PROA  
ATOM   1842  HD2 PHE P 152     -16.315  -0.264  19.191  0.00  0.00      PROA  
ATOM   1843  CE2 PHE P 152     -18.412  -0.920  19.034  0.00  0.00      PROA  
ATOM   1844  HE2 PHE P 152     -18.705  -0.433  18.116  0.00  0.00      PROA  
ATOM   1845  C   PHE P 152     -14.086  -0.934  23.254  0.00  0.00      PROA  
ATOM   1846  O   PHE P 152     -14.463  -1.704  24.163  0.00  0.00      PROA  
ATOM   1847  N   THR P 153     -12.862  -0.376  23.384  0.00  0.00      PROA  
ATOM   1848  HN  THR P 153     -12.548   0.419  22.870  0.00  0.00      PROA  
ATOM   1849  CA  THR P 153     -11.950  -0.672  24.486  0.00  0.00      PROA  
ATOM   1850  HA  THR P 153     -11.745  -1.730  24.417  0.00  0.00      PROA  
ATOM   1851  CB  THR P 153     -10.563  -0.011  24.353  0.00  0.00      PROA  
ATOM   1852  HB  THR P 153     -10.762   1.046  24.077  0.00  0.00      PROA  
ATOM   1853  OG1 THR P 153      -9.887  -0.714  23.257  0.00  0.00      PROA  
ATOM   1854  HG1 THR P 153     -10.449  -0.731  22.478  0.00  0.00      PROA  
ATOM   1855  CG2 THR P 153      -9.672  -0.071  25.597  0.00  0.00      PROA  
ATOM   1856 HG21 THR P 153      -8.689   0.427  25.452  0.00  0.00      PROA  
ATOM   1857 HG22 THR P 153      -9.443  -1.032  26.106  0.00  0.00      PROA  
ATOM   1858 HG23 THR P 153     -10.146   0.523  26.407  0.00  0.00      PROA  
ATOM   1859  C   THR P 153     -12.428  -0.430  25.926  0.00  0.00      PROA  
ATOM   1860  O   THR P 153     -12.182  -1.344  26.719  0.00  0.00      PROA  
ATOM   1861  N   PRO P 154     -13.084   0.588  26.409  0.00  0.00      PROA  
ATOM   1862  CD  PRO P 154     -13.361   1.897  25.648  0.00  0.00      PROA  
ATOM   1863  HD1 PRO P 154     -14.009   1.678  24.773  0.00  0.00      PROA  
ATOM   1864  HD2 PRO P 154     -12.409   2.368  25.321  0.00  0.00      PROA  
ATOM   1865  CA  PRO P 154     -13.961   0.584  27.668  0.00  0.00      PROA  
ATOM   1866  HA  PRO P 154     -13.286   0.763  28.492  0.00  0.00      PROA  
ATOM   1867  CB  PRO P 154     -14.904   1.766  27.635  0.00  0.00      PROA  
ATOM   1868  HB1 PRO P 154     -15.153   2.122  28.658  0.00  0.00      PROA  
ATOM   1869  HB2 PRO P 154     -15.849   1.465  27.135  0.00  0.00      PROA  
ATOM   1870  CG  PRO P 154     -14.084   2.733  26.693  0.00  0.00      PROA  
ATOM   1871  HG1 PRO P 154     -14.726   3.501  26.211  0.00  0.00      PROA  
ATOM   1872  HG2 PRO P 154     -13.316   3.223  27.329  0.00  0.00      PROA  
ATOM   1873  C   PRO P 154     -14.671  -0.691  28.025  0.00  0.00      PROA  
ATOM   1874  O   PRO P 154     -14.614  -1.146  29.177  0.00  0.00      PROA  
ATOM   1875  N   ILE P 155     -15.444  -1.306  27.079  0.00  0.00      PROA  
ATOM   1876  HN  ILE P 155     -15.263  -1.099  26.121  0.00  0.00      PROA  
ATOM   1877  CA  ILE P 155     -16.159  -2.614  27.218  0.00  0.00      PROA  
ATOM   1878  HA  ILE P 155     -16.689  -2.525  28.155  0.00  0.00      PROA  
ATOM   1879  CB  ILE P 155     -17.250  -2.837  26.092  0.00  0.00      PROA  
ATOM   1880  HB  ILE P 155     -16.598  -2.938  25.198  0.00  0.00      PROA  
ATOM   1881  CG2 ILE P 155     -18.071  -4.101  26.343  0.00  0.00      PROA  
ATOM   1882 HG21 ILE P 155     -17.583  -4.987  25.881  0.00  0.00      PROA  
ATOM   1883 HG22 ILE P 155     -19.084  -4.032  25.893  0.00  0.00      PROA  
ATOM   1884 HG23 ILE P 155     -18.211  -4.100  27.445  0.00  0.00      PROA  
ATOM   1885  CG1 ILE P 155     -18.298  -1.640  25.852  0.00  0.00      PROA  
ATOM   1886 HG11 ILE P 155     -18.902  -2.041  25.010  0.00  0.00      PROA  
ATOM   1887 HG12 ILE P 155     -17.881  -0.640  25.607  0.00  0.00      PROA  
ATOM   1888  CD  ILE P 155     -19.219  -1.466  27.020  0.00  0.00      PROA  
ATOM   1889  HD1 ILE P 155     -19.905  -0.600  26.907  0.00  0.00      PROA  
ATOM   1890  HD2 ILE P 155     -18.634  -1.208  27.929  0.00  0.00      PROA  
ATOM   1891  HD3 ILE P 155     -19.801  -2.373  27.292  0.00  0.00      PROA  
ATOM   1892  C   ILE P 155     -15.176  -3.772  27.402  0.00  0.00      PROA  
ATOM   1893  O   ILE P 155     -15.319  -4.632  28.290  0.00  0.00      PROA  
ATOM   1894  N   ALA P 156     -14.068  -3.858  26.630  0.00  0.00      PROA  
ATOM   1895  HN  ALA P 156     -13.854  -3.121  25.993  0.00  0.00      PROA  
ATOM   1896  CA  ALA P 156     -12.991  -4.866  26.675  0.00  0.00      PROA  
ATOM   1897  HA  ALA P 156     -13.504  -5.816  26.645  0.00  0.00      PROA  
ATOM   1898  CB  ALA P 156     -11.974  -4.657  25.505  0.00  0.00      PROA  
ATOM   1899  HB1 ALA P 156     -12.422  -4.862  24.509  0.00  0.00      PROA  
ATOM   1900  HB2 ALA P 156     -11.144  -5.351  25.756  0.00  0.00      PROA  
ATOM   1901  HB3 ALA P 156     -11.556  -3.629  25.442  0.00  0.00      PROA  
ATOM   1902  C   ALA P 156     -12.322  -4.822  28.038  0.00  0.00      PROA  
ATOM   1903  O   ALA P 156     -12.117  -5.864  28.718  0.00  0.00      PROA  
ATOM   1904  N   ALA P 157     -12.066  -3.586  28.583  0.00  0.00      PROA  
ATOM   1905  HN  ALA P 157     -12.300  -2.742  28.106  0.00  0.00      PROA  
ATOM   1906  CA  ALA P 157     -11.454  -3.507  29.945  0.00  0.00      PROA  
ATOM   1907  HA  ALA P 157     -10.560  -4.094  30.094  0.00  0.00      PROA  
ATOM   1908  CB  ALA P 157     -11.304  -1.957  30.190  0.00  0.00      PROA  
ATOM   1909  HB1 ALA P 157     -10.613  -1.511  29.443  0.00  0.00      PROA  
ATOM   1910  HB2 ALA P 157     -10.853  -1.839  31.199  0.00  0.00      PROA  
ATOM   1911  HB3 ALA P 157     -12.229  -1.346  30.113  0.00  0.00      PROA  
ATOM   1912  C   ALA P 157     -12.377  -3.939  31.050  0.00  0.00      PROA  
ATOM   1913  O   ALA P 157     -11.885  -4.697  31.902  0.00  0.00      PROA  
ATOM   1914  N   ASP P 158     -13.738  -3.684  31.031  0.00  0.00      PROA  
ATOM   1915  HN  ASP P 158     -14.115  -3.019  30.392  0.00  0.00      PROA  
ATOM   1916  CA  ASP P 158     -14.741  -4.395  31.834  0.00  0.00      PROA  
ATOM   1917  HA  ASP P 158     -14.467  -4.280  32.873  0.00  0.00      PROA  
ATOM   1918  CB  ASP P 158     -16.132  -3.728  31.697  0.00  0.00      PROA  
ATOM   1919  HB1 ASP P 158     -16.955  -4.364  32.089  0.00  0.00      PROA  
ATOM   1920  HB2 ASP P 158     -16.416  -3.577  30.634  0.00  0.00      PROA  
ATOM   1921  CG  ASP P 158     -16.188  -2.383  32.366  0.00  0.00      PROA  
ATOM   1922  OD1 ASP P 158     -17.180  -1.613  32.204  0.00  0.00      PROA  
ATOM   1923  OD2 ASP P 158     -15.313  -2.227  33.256  0.00  0.00      PROA  
ATOM   1924  C   ASP P 158     -14.948  -5.859  31.402  0.00  0.00      PROA  
ATOM   1925  O   ASP P 158     -15.476  -6.610  32.212  0.00  0.00      PROA  
ATOM   1926  N   LEU P 159     -14.541  -6.327  30.218  0.00  0.00      PROA  
ATOM   1927  HN  LEU P 159     -14.545  -5.753  29.403  0.00  0.00      PROA  
ATOM   1928  CA  LEU P 159     -14.527  -7.777  30.006  0.00  0.00      PROA  
ATOM   1929  HA  LEU P 159     -15.406  -8.238  30.433  0.00  0.00      PROA  
ATOM   1930  CB  LEU P 159     -14.662  -8.187  28.513  0.00  0.00      PROA  
ATOM   1931  HB1 LEU P 159     -14.326  -9.245  28.483  0.00  0.00      PROA  
ATOM   1932  HB2 LEU P 159     -13.968  -7.543  27.930  0.00  0.00      PROA  
ATOM   1933  CG  LEU P 159     -16.084  -8.094  27.846  0.00  0.00      PROA  
ATOM   1934  HG  LEU P 159     -16.528  -7.095  28.045  0.00  0.00      PROA  
ATOM   1935  CD1 LEU P 159     -15.997  -8.118  26.296  0.00  0.00      PROA  
ATOM   1936 HD11 LEU P 159     -15.230  -7.344  26.079  0.00  0.00      PROA  
ATOM   1937 HD12 LEU P 159     -17.006  -7.945  25.864  0.00  0.00      PROA  
ATOM   1938 HD13 LEU P 159     -15.495  -9.036  25.921  0.00  0.00      PROA  
ATOM   1939  CD2 LEU P 159     -17.094  -9.088  28.287  0.00  0.00      PROA  
ATOM   1940 HD21 LEU P 159     -16.906 -10.179  28.202  0.00  0.00      PROA  
ATOM   1941 HD22 LEU P 159     -18.029  -8.873  27.726  0.00  0.00      PROA  
ATOM   1942 HD23 LEU P 159     -17.379  -8.895  29.343  0.00  0.00      PROA  
ATOM   1943  C   LEU P 159     -13.357  -8.526  30.530  0.00  0.00      PROA  
ATOM   1944  O   LEU P 159     -13.560  -9.691  30.904  0.00  0.00      PROA  
ATOM   1945  N   GLY P 160     -12.150  -7.976  30.666  0.00  0.00      PROA  
ATOM   1946  HN  GLY P 160     -11.914  -7.093  30.268  0.00  0.00      PROA  
ATOM   1947  CA  GLY P 160     -11.079  -8.604  31.479  0.00  0.00      PROA  
ATOM   1948  HA1 GLY P 160     -11.295  -9.603  31.828  0.00  0.00      PROA  
ATOM   1949  HA2 GLY P 160     -11.028  -8.018  32.385  0.00  0.00      PROA  
ATOM   1950  C   GLY P 160      -9.742  -8.642  30.821  0.00  0.00      PROA  
ATOM   1951  O   GLY P 160      -9.653  -8.178  29.650  0.00  0.00      PROA  
ATOM   1952  N   VAL P 161      -8.705  -9.182  31.493  0.00  0.00      PROA  
ATOM   1953  HN  VAL P 161      -8.893  -9.632  32.362  0.00  0.00      PROA  
ATOM   1954  CA  VAL P 161      -7.307  -9.204  30.989  0.00  0.00      PROA  
ATOM   1955  HA  VAL P 161      -6.945  -8.248  30.639  0.00  0.00      PROA  
ATOM   1956  CB  VAL P 161      -6.283  -9.590  32.034  0.00  0.00      PROA  
ATOM   1957  HB  VAL P 161      -6.479 -10.594  32.467  0.00  0.00      PROA  
ATOM   1958  CG1 VAL P 161      -4.812  -9.728  31.396  0.00  0.00      PROA  
ATOM   1959 HG11 VAL P 161      -4.682 -10.478  30.586  0.00  0.00      PROA  
ATOM   1960 HG12 VAL P 161      -4.151  -9.978  32.253  0.00  0.00      PROA  
ATOM   1961 HG13 VAL P 161      -4.537  -8.751  30.945  0.00  0.00      PROA  
ATOM   1962  CG2 VAL P 161      -6.243  -8.485  33.028  0.00  0.00      PROA  
ATOM   1963 HG21 VAL P 161      -5.784  -7.551  32.638  0.00  0.00      PROA  
ATOM   1964 HG22 VAL P 161      -5.621  -8.746  33.911  0.00  0.00      PROA  
ATOM   1965 HG23 VAL P 161      -7.232  -8.116  33.374  0.00  0.00      PROA  
ATOM   1966  C   VAL P 161      -7.171 -10.144  29.767  0.00  0.00      PROA  
ATOM   1967  O   VAL P 161      -6.537  -9.750  28.789  0.00  0.00      PROA  
ATOM   1968  N   GLY P 162      -7.885 -11.266  29.746  0.00  0.00      PROA  
ATOM   1969  HN  GLY P 162      -8.501 -11.411  30.517  0.00  0.00      PROA  
ATOM   1970  CA  GLY P 162      -7.912 -12.155  28.576  0.00  0.00      PROA  
ATOM   1971  HA1 GLY P 162      -8.434 -13.048  28.887  0.00  0.00      PROA  
ATOM   1972  HA2 GLY P 162      -6.892 -12.355  28.281  0.00  0.00      PROA  
ATOM   1973  C   GLY P 162      -8.494 -11.557  27.246  0.00  0.00      PROA  
ATOM   1974  O   GLY P 162      -7.906 -11.713  26.182  0.00  0.00      PROA  
ATOM   1975  N   PRO P 163      -9.687 -10.980  27.324  0.00  0.00      PROA  
ATOM   1976  CD  PRO P 163     -10.661 -11.426  28.364  0.00  0.00      PROA  
ATOM   1977  HD1 PRO P 163     -10.433 -10.790  29.246  0.00  0.00      PROA  
ATOM   1978  HD2 PRO P 163     -10.528 -12.507  28.583  0.00  0.00      PROA  
ATOM   1979  CA  PRO P 163     -10.490 -10.318  26.220  0.00  0.00      PROA  
ATOM   1980  HA  PRO P 163     -10.455 -11.037  25.415  0.00  0.00      PROA  
ATOM   1981  CB  PRO P 163     -11.858  -9.950  26.866  0.00  0.00      PROA  
ATOM   1982  HB1 PRO P 163     -12.641  -9.828  26.088  0.00  0.00      PROA  
ATOM   1983  HB2 PRO P 163     -11.943  -9.058  27.523  0.00  0.00      PROA  
ATOM   1984  CG  PRO P 163     -12.074 -11.171  27.798  0.00  0.00      PROA  
ATOM   1985  HG1 PRO P 163     -12.791 -10.884  28.596  0.00  0.00      PROA  
ATOM   1986  HG2 PRO P 163     -12.421 -12.067  27.241  0.00  0.00      PROA  
ATOM   1987  C   PRO P 163      -9.788  -9.048  25.753  0.00  0.00      PROA  
ATOM   1988  O   PRO P 163      -9.786  -8.808  24.558  0.00  0.00      PROA  
ATOM   1989  N   LEU P 164      -9.155  -8.297  26.713  0.00  0.00      PROA  
ATOM   1990  HN  LEU P 164      -9.181  -8.418  27.703  0.00  0.00      PROA  
ATOM   1991  CA  LEU P 164      -8.355  -7.174  26.376  0.00  0.00      PROA  
ATOM   1992  HA  LEU P 164      -8.986  -6.532  25.780  0.00  0.00      PROA  
ATOM   1993  CB  LEU P 164      -7.924  -6.469  27.649  0.00  0.00      PROA  
ATOM   1994  HB1 LEU P 164      -7.419  -7.177  28.340  0.00  0.00      PROA  
ATOM   1995  HB2 LEU P 164      -8.873  -6.211  28.167  0.00  0.00      PROA  
ATOM   1996  CG  LEU P 164      -7.115  -5.096  27.670  0.00  0.00      PROA  
ATOM   1997  HG  LEU P 164      -6.148  -5.179  27.129  0.00  0.00      PROA  
ATOM   1998  CD1 LEU P 164      -7.887  -4.014  26.868  0.00  0.00      PROA  
ATOM   1999 HD11 LEU P 164      -8.892  -3.764  27.271  0.00  0.00      PROA  
ATOM   2000 HD12 LEU P 164      -7.982  -4.292  25.797  0.00  0.00      PROA  
ATOM   2001 HD13 LEU P 164      -7.290  -3.083  26.767  0.00  0.00      PROA  
ATOM   2002  CD2 LEU P 164      -6.962  -4.736  29.088  0.00  0.00      PROA  
ATOM   2003 HD21 LEU P 164      -7.923  -4.649  29.639  0.00  0.00      PROA  
ATOM   2004 HD22 LEU P 164      -6.558  -3.715  28.914  0.00  0.00      PROA  
ATOM   2005 HD23 LEU P 164      -6.284  -5.412  29.651  0.00  0.00      PROA  
ATOM   2006  C   LEU P 164      -7.206  -7.550  25.626  0.00  0.00      PROA  
ATOM   2007  O   LEU P 164      -6.847  -6.844  24.702  0.00  0.00      PROA  
ATOM   2008  N   ILE P 165      -6.556  -8.673  25.922  0.00  0.00      PROA  
ATOM   2009  HN  ILE P 165      -6.808  -9.135  26.769  0.00  0.00      PROA  
ATOM   2010  CA  ILE P 165      -5.356  -9.115  25.225  0.00  0.00      PROA  
ATOM   2011  HA  ILE P 165      -4.653  -8.295  25.199  0.00  0.00      PROA  
ATOM   2012  CB  ILE P 165      -4.658 -10.295  26.018  0.00  0.00      PROA  
ATOM   2013  HB  ILE P 165      -5.459 -10.842  26.560  0.00  0.00      PROA  
ATOM   2014  CG2 ILE P 165      -3.851 -11.211  25.095  0.00  0.00      PROA  
ATOM   2015 HG21 ILE P 165      -4.543 -11.832  24.485  0.00  0.00      PROA  
ATOM   2016 HG22 ILE P 165      -3.313 -11.944  25.734  0.00  0.00      PROA  
ATOM   2017 HG23 ILE P 165      -3.049 -10.787  24.453  0.00  0.00      PROA  
ATOM   2018  CG1 ILE P 165      -3.748  -9.764  27.191  0.00  0.00      PROA  
ATOM   2019 HG11 ILE P 165      -4.313  -9.054  27.832  0.00  0.00      PROA  
ATOM   2020 HG12 ILE P 165      -2.879  -9.315  26.664  0.00  0.00      PROA  
ATOM   2021  CD  ILE P 165      -3.228 -10.885  28.107  0.00  0.00      PROA  
ATOM   2022  HD1 ILE P 165      -3.184 -10.489  29.144  0.00  0.00      PROA  
ATOM   2023  HD2 ILE P 165      -2.290 -11.383  27.781  0.00  0.00      PROA  
ATOM   2024  HD3 ILE P 165      -3.977 -11.704  28.049  0.00  0.00      PROA  
ATOM   2025  C   ILE P 165      -5.740  -9.505  23.856  0.00  0.00      PROA  
ATOM   2026  O   ILE P 165      -4.991  -9.353  22.912  0.00  0.00      PROA  
ATOM   2027  N   VAL P 166      -6.932 -10.154  23.608  0.00  0.00      PROA  
ATOM   2028  HN  VAL P 166      -7.502 -10.368  24.397  0.00  0.00      PROA  
ATOM   2029  CA  VAL P 166      -7.459 -10.611  22.357  0.00  0.00      PROA  
ATOM   2030  HA  VAL P 166      -6.710 -11.211  21.862  0.00  0.00      PROA  
ATOM   2031  CB  VAL P 166      -8.688 -11.509  22.577  0.00  0.00      PROA  
ATOM   2032  HB  VAL P 166      -9.276 -11.068  23.410  0.00  0.00      PROA  
ATOM   2033  CG1 VAL P 166      -9.591 -11.666  21.312  0.00  0.00      PROA  
ATOM   2034 HG11 VAL P 166      -9.074 -11.961  20.374  0.00  0.00      PROA  
ATOM   2035 HG12 VAL P 166     -10.171 -10.735  21.135  0.00  0.00      PROA  
ATOM   2036 HG13 VAL P 166     -10.302 -12.498  21.501  0.00  0.00      PROA  
ATOM   2037  CG2 VAL P 166      -8.205 -12.924  23.021  0.00  0.00      PROA  
ATOM   2038 HG21 VAL P 166      -9.065 -13.471  23.463  0.00  0.00      PROA  
ATOM   2039 HG22 VAL P 166      -7.425 -12.884  23.811  0.00  0.00      PROA  
ATOM   2040 HG23 VAL P 166      -7.723 -13.365  22.122  0.00  0.00      PROA  
ATOM   2041  C   VAL P 166      -7.756  -9.489  21.390  0.00  0.00      PROA  
ATOM   2042  O   VAL P 166      -7.376  -9.562  20.224  0.00  0.00      PROA  
ATOM   2043  N   LEU P 167      -8.413  -8.394  21.923  0.00  0.00      PROA  
ATOM   2044  HN  LEU P 167      -8.682  -8.515  22.876  0.00  0.00      PROA  
ATOM   2045  CA  LEU P 167      -8.694  -7.160  21.251  0.00  0.00      PROA  
ATOM   2046  HA  LEU P 167      -9.295  -7.376  20.381  0.00  0.00      PROA  
ATOM   2047  CB  LEU P 167      -9.708  -6.270  21.997  0.00  0.00      PROA  
ATOM   2048  HB1 LEU P 167      -9.403  -6.124  23.055  0.00  0.00      PROA  
ATOM   2049  HB2 LEU P 167     -10.591  -6.934  22.107  0.00  0.00      PROA  
ATOM   2050  CG  LEU P 167     -10.113  -4.901  21.335  0.00  0.00      PROA  
ATOM   2051  HG  LEU P 167      -9.921  -5.018  20.247  0.00  0.00      PROA  
ATOM   2052  CD1 LEU P 167     -11.681  -4.664  21.579  0.00  0.00      PROA  
ATOM   2053 HD11 LEU P 167     -11.949  -4.308  22.596  0.00  0.00      PROA  
ATOM   2054 HD12 LEU P 167     -12.199  -5.605  21.295  0.00  0.00      PROA  
ATOM   2055 HD13 LEU P 167     -12.103  -3.908  20.884  0.00  0.00      PROA  
ATOM   2056  CD2 LEU P 167      -9.274  -3.822  22.036  0.00  0.00      PROA  
ATOM   2057 HD21 LEU P 167      -8.180  -4.007  21.986  0.00  0.00      PROA  
ATOM   2058 HD22 LEU P 167      -9.598  -3.680  23.090  0.00  0.00      PROA  
ATOM   2059 HD23 LEU P 167      -9.266  -2.968  21.326  0.00  0.00      PROA  
ATOM   2060  C   LEU P 167      -7.427  -6.330  20.973  0.00  0.00      PROA  
ATOM   2061  O   LEU P 167      -7.301  -5.768  19.875  0.00  0.00      PROA  
ATOM   2062  N   LYS P 168      -6.444  -6.298  21.864  0.00  0.00      PROA  
ATOM   2063  HN  LYS P 168      -6.618  -6.477  22.829  0.00  0.00      PROA  
ATOM   2064  CA  LYS P 168      -5.219  -5.662  21.604  0.00  0.00      PROA  
ATOM   2065  HA  LYS P 168      -5.525  -4.675  21.291  0.00  0.00      PROA  
ATOM   2066  CB  LYS P 168      -4.268  -5.605  22.829  0.00  0.00      PROA  
ATOM   2067  HB1 LYS P 168      -3.288  -5.211  22.484  0.00  0.00      PROA  
ATOM   2068  HB2 LYS P 168      -4.029  -6.648  23.129  0.00  0.00      PROA  
ATOM   2069  CG  LYS P 168      -4.646  -4.578  24.045  0.00  0.00      PROA  
ATOM   2070  HG1 LYS P 168      -3.772  -4.582  24.731  0.00  0.00      PROA  
ATOM   2071  HG2 LYS P 168      -5.551  -4.872  24.618  0.00  0.00      PROA  
ATOM   2072  CD  LYS P 168      -4.865  -3.096  23.616  0.00  0.00      PROA  
ATOM   2073  HD1 LYS P 168      -5.015  -2.421  24.485  0.00  0.00      PROA  
ATOM   2074  HD2 LYS P 168      -5.774  -3.135  22.977  0.00  0.00      PROA  
ATOM   2075  CE  LYS P 168      -3.795  -2.455  22.775  0.00  0.00      PROA  
ATOM   2076  HE1 LYS P 168      -3.468  -2.956  21.839  0.00  0.00      PROA  
ATOM   2077  HE2 LYS P 168      -2.869  -2.266  23.360  0.00  0.00      PROA  
ATOM   2078  NZ  LYS P 168      -4.171  -1.238  22.230  0.00  0.00      PROA  
ATOM   2079  HZ1 LYS P 168      -4.411  -0.469  22.887  0.00  0.00      PROA  
ATOM   2080  HZ2 LYS P 168      -5.005  -1.318  21.614  0.00  0.00      PROA  
ATOM   2081  HZ3 LYS P 168      -3.511  -0.797  21.558  0.00  0.00      PROA  
ATOM   2082  C   LYS P 168      -4.358  -6.322  20.451  0.00  0.00      PROA  
ATOM   2083  O   LYS P 168      -3.758  -5.559  19.656  0.00  0.00      PROA  
ATOM   2084  N   ALA P 169      -4.199  -7.673  20.287  0.00  0.00      PROA  
ATOM   2085  HN  ALA P 169      -4.462  -8.328  20.991  0.00  0.00      PROA  
ATOM   2086  CA  ALA P 169      -3.474  -8.272  19.215  0.00  0.00      PROA  
ATOM   2087  HA  ALA P 169      -2.481  -7.849  19.183  0.00  0.00      PROA  
ATOM   2088  CB  ALA P 169      -3.442  -9.790  19.488  0.00  0.00      PROA  
ATOM   2089  HB1 ALA P 169      -3.229 -10.083  20.539  0.00  0.00      PROA  
ATOM   2090  HB2 ALA P 169      -2.648 -10.169  18.809  0.00  0.00      PROA  
ATOM   2091  HB3 ALA P 169      -4.366 -10.337  19.202  0.00  0.00      PROA  
ATOM   2092  C   ALA P 169      -4.080  -7.941  17.800  0.00  0.00      PROA  
ATOM   2093  O   ALA P 169      -3.375  -7.701  16.781  0.00  0.00      PROA  
ATOM   2094  N   LEU P 170      -5.439  -7.781  17.722  0.00  0.00      PROA  
ATOM   2095  HN  LEU P 170      -6.026  -8.254  18.374  0.00  0.00      PROA  
ATOM   2096  CA  LEU P 170      -6.215  -7.292  16.619  0.00  0.00      PROA  
ATOM   2097  HA  LEU P 170      -5.847  -7.887  15.796  0.00  0.00      PROA  
ATOM   2098  CB  LEU P 170      -7.703  -7.471  16.928  0.00  0.00      PROA  
ATOM   2099  HB1 LEU P 170      -8.247  -6.861  16.176  0.00  0.00      PROA  
ATOM   2100  HB2 LEU P 170      -7.984  -7.004  17.896  0.00  0.00      PROA  
ATOM   2101  CG  LEU P 170      -8.218  -8.884  16.877  0.00  0.00      PROA  
ATOM   2102  HG  LEU P 170      -7.715  -9.503  17.651  0.00  0.00      PROA  
ATOM   2103  CD1 LEU P 170      -9.703  -8.986  17.156  0.00  0.00      PROA  
ATOM   2104 HD11 LEU P 170     -10.151  -8.263  16.441  0.00  0.00      PROA  
ATOM   2105 HD12 LEU P 170      -9.912  -8.613  18.181  0.00  0.00      PROA  
ATOM   2106 HD13 LEU P 170     -10.130 -10.010  17.086  0.00  0.00      PROA  
ATOM   2107  CD2 LEU P 170      -8.131  -9.511  15.527  0.00  0.00      PROA  
ATOM   2108 HD21 LEU P 170      -8.896  -9.071  14.852  0.00  0.00      PROA  
ATOM   2109 HD22 LEU P 170      -8.433 -10.580  15.551  0.00  0.00      PROA  
ATOM   2110 HD23 LEU P 170      -7.121  -9.414  15.073  0.00  0.00      PROA  
ATOM   2111  C   LEU P 170      -5.861  -5.860  16.312  0.00  0.00      PROA  
ATOM   2112  O   LEU P 170      -5.609  -5.587  15.184  0.00  0.00      PROA  
ATOM   2113  N   GLU P 171      -5.623  -4.971  17.332  0.00  0.00      PROA  
ATOM   2114  HN  GLU P 171      -5.838  -5.351  18.228  0.00  0.00      PROA  
ATOM   2115  CA  GLU P 171      -5.056  -3.676  17.180  0.00  0.00      PROA  
ATOM   2116  HA  GLU P 171      -5.677  -3.153  16.468  0.00  0.00      PROA  
ATOM   2117  CB  GLU P 171      -5.097  -2.776  18.471  0.00  0.00      PROA  
ATOM   2118  HB1 GLU P 171      -4.477  -1.875  18.272  0.00  0.00      PROA  
ATOM   2119  HB2 GLU P 171      -4.731  -3.228  19.418  0.00  0.00      PROA  
ATOM   2120  CG  GLU P 171      -6.541  -2.190  18.694  0.00  0.00      PROA  
ATOM   2121  HG1 GLU P 171      -7.275  -2.975  18.977  0.00  0.00      PROA  
ATOM   2122  HG2 GLU P 171      -6.978  -1.658  17.822  0.00  0.00      PROA  
ATOM   2123  CD  GLU P 171      -6.584  -1.220  19.894  0.00  0.00      PROA  
ATOM   2124  OE1 GLU P 171      -6.482  -1.759  21.026  0.00  0.00      PROA  
ATOM   2125  OE2 GLU P 171      -6.573   0.031  19.720  0.00  0.00      PROA  
ATOM   2126  C   GLU P 171      -3.665  -3.611  16.664  0.00  0.00      PROA  
ATOM   2127  O   GLU P 171      -3.322  -2.744  15.881  0.00  0.00      PROA  
ATOM   2128  N   GLY P 172      -2.871  -4.661  17.057  0.00  0.00      PROA  
ATOM   2129  HN  GLY P 172      -3.231  -5.379  17.648  0.00  0.00      PROA  
ATOM   2130  CA  GLY P 172      -1.602  -4.915  16.308  0.00  0.00      PROA  
ATOM   2131  HA1 GLY P 172      -1.136  -5.797  16.719  0.00  0.00      PROA  
ATOM   2132  HA2 GLY P 172      -1.028  -4.016  16.479  0.00  0.00      PROA  
ATOM   2133  C   GLY P 172      -1.729  -5.068  14.835  0.00  0.00      PROA  
ATOM   2134  O   GLY P 172      -1.068  -4.367  14.044  0.00  0.00      PROA  
ATOM   2135  N   LEU P 173      -2.624  -5.960  14.409  0.00  0.00      PROA  
ATOM   2136  HN  LEU P 173      -2.978  -6.422  15.218  0.00  0.00      PROA  
ATOM   2137  CA  LEU P 173      -3.045  -6.188  13.036  0.00  0.00      PROA  
ATOM   2138  HA  LEU P 173      -2.152  -6.480  12.503  0.00  0.00      PROA  
ATOM   2139  CB  LEU P 173      -3.985  -7.400  13.050  0.00  0.00      PROA  
ATOM   2140  HB1 LEU P 173      -4.777  -7.231  13.811  0.00  0.00      PROA  
ATOM   2141  HB2 LEU P 173      -3.384  -8.230  13.478  0.00  0.00      PROA  
ATOM   2142  CG  LEU P 173      -4.803  -7.940  11.778  0.00  0.00      PROA  
ATOM   2143  HG  LEU P 173      -5.247  -6.996  11.399  0.00  0.00      PROA  
ATOM   2144  CD1 LEU P 173      -3.903  -8.406  10.630  0.00  0.00      PROA  
ATOM   2145 HD11 LEU P 173      -3.176  -9.159  11.002  0.00  0.00      PROA  
ATOM   2146 HD12 LEU P 173      -3.219  -7.593  10.305  0.00  0.00      PROA  
ATOM   2147 HD13 LEU P 173      -4.361  -8.789   9.693  0.00  0.00      PROA  
ATOM   2148  CD2 LEU P 173      -5.833  -8.963  12.187  0.00  0.00      PROA  
ATOM   2149 HD21 LEU P 173      -6.649  -8.503  12.785  0.00  0.00      PROA  
ATOM   2150 HD22 LEU P 173      -5.348  -9.753  12.799  0.00  0.00      PROA  
ATOM   2151 HD23 LEU P 173      -6.416  -9.376  11.335  0.00  0.00      PROA  
ATOM   2152  C   LEU P 173      -3.592  -4.998  12.183  0.00  0.00      PROA  
ATOM   2153  O   LEU P 173      -3.186  -4.748  11.061  0.00  0.00      PROA  
ATOM   2154  N   GLY P 174      -4.520  -4.240  12.767  0.00  0.00      PROA  
ATOM   2155  HN  GLY P 174      -4.786  -4.576  13.667  0.00  0.00      PROA  
ATOM   2156  CA  GLY P 174      -5.051  -2.987  12.333  0.00  0.00      PROA  
ATOM   2157  HA1 GLY P 174      -5.540  -2.575  13.204  0.00  0.00      PROA  
ATOM   2158  HA2 GLY P 174      -5.788  -3.119  11.555  0.00  0.00      PROA  
ATOM   2159  C   GLY P 174      -3.961  -2.024  11.827  0.00  0.00      PROA  
ATOM   2160  O   GLY P 174      -4.148  -1.407  10.754  0.00  0.00      PROA  
ATOM   2161  N   GLU P 175      -2.971  -1.818  12.702  0.00  0.00      PROA  
ATOM   2162  HN  GLU P 175      -2.954  -2.212  13.618  0.00  0.00      PROA  
ATOM   2163  CA  GLU P 175      -1.904  -0.840  12.467  0.00  0.00      PROA  
ATOM   2164  HA  GLU P 175      -2.272  -0.018  11.871  0.00  0.00      PROA  
ATOM   2165  CB  GLU P 175      -1.237  -0.263  13.723  0.00  0.00      PROA  
ATOM   2166  HB1 GLU P 175      -0.287   0.242  13.449  0.00  0.00      PROA  
ATOM   2167  HB2 GLU P 175      -0.907  -1.096  14.381  0.00  0.00      PROA  
ATOM   2168  CG  GLU P 175      -2.174   0.753  14.448  0.00  0.00      PROA  
ATOM   2169  HG1 GLU P 175      -2.974   0.170  14.953  0.00  0.00      PROA  
ATOM   2170  HG2 GLU P 175      -2.619   1.375  13.642  0.00  0.00      PROA  
ATOM   2171  CD  GLU P 175      -1.509   1.764  15.454  0.00  0.00      PROA  
ATOM   2172  OE1 GLU P 175      -0.407   2.199  15.202  0.00  0.00      PROA  
ATOM   2173  OE2 GLU P 175      -2.176   2.072  16.446  0.00  0.00      PROA  
ATOM   2174  C   GLU P 175      -0.808  -1.478  11.668  0.00  0.00      PROA  
ATOM   2175  O   GLU P 175      -0.120  -0.817  10.891  0.00  0.00      PROA  
ATOM   2176  N   GLY P 176      -0.740  -2.827  11.748  0.00  0.00      PROA  
ATOM   2177  HN  GLY P 176      -1.502  -3.264  12.219  0.00  0.00      PROA  
ATOM   2178  CA  GLY P 176       0.249  -3.740  11.146  0.00  0.00      PROA  
ATOM   2179  HA1 GLY P 176       0.065  -4.760  11.451  0.00  0.00      PROA  
ATOM   2180  HA2 GLY P 176       1.229  -3.388  11.436  0.00  0.00      PROA  
ATOM   2181  C   GLY P 176       0.394  -3.619   9.685  0.00  0.00      PROA  
ATOM   2182  O   GLY P 176       1.483  -3.711   9.058  0.00  0.00      PROA  
ATOM   2183  N   VAL P 177      -0.788  -3.474   8.996  0.00  0.00      PROA  
ATOM   2184  HN  VAL P 177      -1.648  -3.608   9.483  0.00  0.00      PROA  
ATOM   2185  CA  VAL P 177      -0.848  -3.486   7.574  0.00  0.00      PROA  
ATOM   2186  HA  VAL P 177      -0.026  -4.068   7.182  0.00  0.00      PROA  
ATOM   2187  CB  VAL P 177      -2.163  -4.169   7.191  0.00  0.00      PROA  
ATOM   2188  HB  VAL P 177      -2.255  -3.973   6.101  0.00  0.00      PROA  
ATOM   2189  CG1 VAL P 177      -2.067  -5.662   7.410  0.00  0.00      PROA  
ATOM   2190 HG11 VAL P 177      -1.432  -6.181   6.660  0.00  0.00      PROA  
ATOM   2191 HG12 VAL P 177      -3.094  -6.080   7.487  0.00  0.00      PROA  
ATOM   2192 HG13 VAL P 177      -1.662  -5.801   8.435  0.00  0.00      PROA  
ATOM   2193  CG2 VAL P 177      -3.368  -3.615   7.994  0.00  0.00      PROA  
ATOM   2194 HG21 VAL P 177      -4.228  -3.496   7.301  0.00  0.00      PROA  
ATOM   2195 HG22 VAL P 177      -3.339  -2.584   8.406  0.00  0.00      PROA  
ATOM   2196 HG23 VAL P 177      -3.580  -4.277   8.861  0.00  0.00      PROA  
ATOM   2197  C   VAL P 177      -0.816  -2.071   6.934  0.00  0.00      PROA  
ATOM   2198  O   VAL P 177      -0.537  -1.937   5.746  0.00  0.00      PROA  
ATOM   2199  N   THR P 178      -1.043  -0.991   7.746  0.00  0.00      PROA  
ATOM   2200  HN  THR P 178      -0.883  -1.214   8.704  0.00  0.00      PROA  
ATOM   2201  CA  THR P 178      -1.194   0.414   7.272  0.00  0.00      PROA  
ATOM   2202  HA  THR P 178      -1.878   0.352   6.438  0.00  0.00      PROA  
ATOM   2203  CB  THR P 178      -1.809   1.336   8.289  0.00  0.00      PROA  
ATOM   2204  HB  THR P 178      -1.915   2.356   7.862  0.00  0.00      PROA  
ATOM   2205  OG1 THR P 178      -0.922   1.524   9.381  0.00  0.00      PROA  
ATOM   2206  HG1 THR P 178      -1.011   0.721   9.899  0.00  0.00      PROA  
ATOM   2207  CG2 THR P 178      -3.112   0.799   8.844  0.00  0.00      PROA  
ATOM   2208 HG21 THR P 178      -3.467   1.558   9.574  0.00  0.00      PROA  
ATOM   2209 HG22 THR P 178      -2.826  -0.112   9.413  0.00  0.00      PROA  
ATOM   2210 HG23 THR P 178      -3.771   0.532   7.990  0.00  0.00      PROA  
ATOM   2211  C   THR P 178       0.012   1.164   6.589  0.00  0.00      PROA  
ATOM   2212  O   THR P 178      -0.111   1.804   5.618  0.00  0.00      PROA  
ATOM   2213  N   PHE P 179       1.225   0.988   7.186  0.00  0.00      PROA  
ATOM   2214  HN  PHE P 179       1.309   0.276   7.879  0.00  0.00      PROA  
ATOM   2215  CA  PHE P 179       2.425   1.430   6.562  0.00  0.00      PROA  
ATOM   2216  HA  PHE P 179       2.213   2.439   6.241  0.00  0.00      PROA  
ATOM   2217  CB  PHE P 179       3.590   1.659   7.556  0.00  0.00      PROA  
ATOM   2218  HB1 PHE P 179       4.570   1.714   7.036  0.00  0.00      PROA  
ATOM   2219  HB2 PHE P 179       3.800   0.828   8.262  0.00  0.00      PROA  
ATOM   2220  CG  PHE P 179       3.347   2.889   8.354  0.00  0.00      PROA  
ATOM   2221  CD1 PHE P 179       3.020   2.896   9.682  0.00  0.00      PROA  
ATOM   2222  HD1 PHE P 179       3.020   1.932  10.168  0.00  0.00      PROA  
ATOM   2223  CE1 PHE P 179       2.766   4.094  10.350  0.00  0.00      PROA  
ATOM   2224  HE1 PHE P 179       2.314   4.148  11.329  0.00  0.00      PROA  
ATOM   2225  CZ  PHE P 179       3.007   5.309   9.708  0.00  0.00      PROA  
ATOM   2226  HZ  PHE P 179       2.778   6.273  10.139  0.00  0.00      PROA  
ATOM   2227  CD2 PHE P 179       3.576   4.026   7.681  0.00  0.00      PROA  
ATOM   2228  HD2 PHE P 179       3.862   4.025   6.640  0.00  0.00      PROA  
ATOM   2229  CE2 PHE P 179       3.439   5.269   8.335  0.00  0.00      PROA  
ATOM   2230  HE2 PHE P 179       3.654   6.128   7.719  0.00  0.00      PROA  
ATOM   2231  C   PHE P 179       2.770   0.718   5.272  0.00  0.00      PROA  
ATOM   2232  O   PHE P 179       3.041   1.419   4.293  0.00  0.00      PROA  
ATOM   2233  N   PRO P 180       2.688  -0.602   5.116  0.00  0.00      PROA  
ATOM   2234  CD  PRO P 180       2.834  -1.554   6.212  0.00  0.00      PROA  
ATOM   2235  HD1 PRO P 180       1.847  -1.655   6.712  0.00  0.00      PROA  
ATOM   2236  HD2 PRO P 180       3.545  -1.130   6.954  0.00  0.00      PROA  
ATOM   2237  CA  PRO P 180       2.840  -1.280   3.794  0.00  0.00      PROA  
ATOM   2238  HA  PRO P 180       3.763  -0.952   3.339  0.00  0.00      PROA  
ATOM   2239  CB  PRO P 180       2.657  -2.748   4.214  0.00  0.00      PROA  
ATOM   2240  HB1 PRO P 180       3.142  -3.453   3.506  0.00  0.00      PROA  
ATOM   2241  HB2 PRO P 180       1.592  -3.062   4.180  0.00  0.00      PROA  
ATOM   2242  CG  PRO P 180       3.255  -2.871   5.590  0.00  0.00      PROA  
ATOM   2243  HG1 PRO P 180       2.944  -3.764   6.174  0.00  0.00      PROA  
ATOM   2244  HG2 PRO P 180       4.364  -2.939   5.633  0.00  0.00      PROA  
ATOM   2245  C   PRO P 180       1.654  -0.831   2.921  0.00  0.00      PROA  
ATOM   2246  O   PRO P 180       1.777  -0.761   1.716  0.00  0.00      PROA  
ATOM   2247  N   ALA P 181       0.477  -0.527   3.477  0.00  0.00      PROA  
ATOM   2248  HN  ALA P 181       0.502  -0.585   4.472  0.00  0.00      PROA  
ATOM   2249  CA  ALA P 181      -0.676  -0.063   2.790  0.00  0.00      PROA  
ATOM   2250  HA  ALA P 181      -0.863  -0.723   1.956  0.00  0.00      PROA  
ATOM   2251  CB  ALA P 181      -1.933  -0.107   3.696  0.00  0.00      PROA  
ATOM   2252  HB1 ALA P 181      -1.912   0.779   4.367  0.00  0.00      PROA  
ATOM   2253  HB2 ALA P 181      -2.020  -1.071   4.241  0.00  0.00      PROA  
ATOM   2254  HB3 ALA P 181      -2.871  -0.115   3.101  0.00  0.00      PROA  
ATOM   2255  C   ALA P 181      -0.469   1.364   2.227  0.00  0.00      PROA  
ATOM   2256  O   ALA P 181      -0.706   1.591   1.050  0.00  0.00      PROA  
ATOM   2257  N   MET P 182       0.146   2.237   3.012  0.00  0.00      PROA  
ATOM   2258  HN  MET P 182       0.292   1.934   3.950  0.00  0.00      PROA  
ATOM   2259  CA  MET P 182       0.533   3.617   2.706  0.00  0.00      PROA  
ATOM   2260  HA  MET P 182      -0.324   4.091   2.252  0.00  0.00      PROA  
ATOM   2261  CB  MET P 182       0.947   4.304   3.984  0.00  0.00      PROA  
ATOM   2262  HB1 MET P 182       1.571   3.661   4.641  0.00  0.00      PROA  
ATOM   2263  HB2 MET P 182       0.027   4.412   4.597  0.00  0.00      PROA  
ATOM   2264  CG  MET P 182       1.657   5.720   3.859  0.00  0.00      PROA  
ATOM   2265  HG1 MET P 182       1.630   6.338   4.782  0.00  0.00      PROA  
ATOM   2266  HG2 MET P 182       1.136   6.290   3.060  0.00  0.00      PROA  
ATOM   2267  SD  MET P 182       3.425   5.701   3.283  0.00  0.00      PROA  
ATOM   2268  CE  MET P 182       3.626   7.466   3.440  0.00  0.00      PROA  
ATOM   2269  HE1 MET P 182       4.016   7.767   2.444  0.00  0.00      PROA  
ATOM   2270  HE2 MET P 182       4.252   7.817   4.288  0.00  0.00      PROA  
ATOM   2271  HE3 MET P 182       2.608   7.905   3.509  0.00  0.00      PROA  
ATOM   2272  C   MET P 182       1.524   3.683   1.523  0.00  0.00      PROA  
ATOM   2273  O   MET P 182       1.325   4.477   0.633  0.00  0.00      PROA  
ATOM   2274  N   HSD P 183       2.499   2.702   1.545  0.00  0.00      PROA  
ATOM   2275  HN  HSD P 183       2.535   2.125   2.357  0.00  0.00      PROA  
ATOM   2276  CA  HSD P 183       3.591   2.669   0.538  0.00  0.00      PROA  
ATOM   2277  HA  HSD P 183       3.854   3.709   0.418  0.00  0.00      PROA  
ATOM   2278  CB  HSD P 183       4.846   1.902   1.074  0.00  0.00      PROA  
ATOM   2279  HB1 HSD P 183       4.952   0.965   0.487  0.00  0.00      PROA  
ATOM   2280  HB2 HSD P 183       4.603   1.478   2.072  0.00  0.00      PROA  
ATOM   2281  ND1 HSD P 183       6.179   3.805   1.927  0.00  0.00      PROA  
ATOM   2282  HD1 HSD P 183       5.385   4.117   2.448  0.00  0.00      PROA  
ATOM   2283  CG  HSD P 183       6.127   2.737   1.077  0.00  0.00      PROA  
ATOM   2284  CE1 HSD P 183       7.430   4.318   1.842  0.00  0.00      PROA  
ATOM   2285  HE1 HSD P 183       7.857   5.204   2.312  0.00  0.00      PROA  
ATOM   2286  NE2 HSD P 183       8.194   3.683   0.995  0.00  0.00      PROA  
ATOM   2287  CD2 HSD P 183       7.392   2.623   0.543  0.00  0.00      PROA  
ATOM   2288  HD2 HSD P 183       7.849   1.970  -0.191  0.00  0.00      PROA  
ATOM   2289  C   HSD P 183       3.025   2.170  -0.749  0.00  0.00      PROA  
ATOM   2290  O   HSD P 183       3.314   2.701  -1.812  0.00  0.00      PROA  
ATOM   2291  N   ALA P 184       2.237   1.097  -0.683  0.00  0.00      PROA  
ATOM   2292  HN  ALA P 184       2.202   0.523   0.131  0.00  0.00      PROA  
ATOM   2293  CA  ALA P 184       1.527   0.554  -1.883  0.00  0.00      PROA  
ATOM   2294  HA  ALA P 184       2.263   0.252  -2.613  0.00  0.00      PROA  
ATOM   2295  CB  ALA P 184       0.595  -0.693  -1.477  0.00  0.00      PROA  
ATOM   2296  HB1 ALA P 184       0.051  -1.148  -2.332  0.00  0.00      PROA  
ATOM   2297  HB2 ALA P 184      -0.133  -0.257  -0.760  0.00  0.00      PROA  
ATOM   2298  HB3 ALA P 184       1.259  -1.447  -1.003  0.00  0.00      PROA  
ATOM   2299  C   ALA P 184       0.552   1.544  -2.522  0.00  0.00      PROA  
ATOM   2300  O   ALA P 184       0.479   1.802  -3.756  0.00  0.00      PROA  
ATOM   2301  N   MET P 185      -0.239   2.246  -1.681  0.00  0.00      PROA  
ATOM   2302  HN  MET P 185      -0.101   2.049  -0.714  0.00  0.00      PROA  
ATOM   2303  CA  MET P 185      -1.096   3.327  -2.230  0.00  0.00      PROA  
ATOM   2304  HA  MET P 185      -1.725   2.831  -2.955  0.00  0.00      PROA  
ATOM   2305  CB  MET P 185      -2.085   3.769  -1.032  0.00  0.00      PROA  
ATOM   2306  HB1 MET P 185      -1.349   4.261  -0.361  0.00  0.00      PROA  
ATOM   2307  HB2 MET P 185      -2.583   2.941  -0.482  0.00  0.00      PROA  
ATOM   2308  CG  MET P 185      -3.046   4.907  -1.280  0.00  0.00      PROA  
ATOM   2309  HG1 MET P 185      -2.635   5.838  -1.726  0.00  0.00      PROA  
ATOM   2310  HG2 MET P 185      -3.611   5.058  -0.335  0.00  0.00      PROA  
ATOM   2311  SD  MET P 185      -4.517   4.457  -2.344  0.00  0.00      PROA  
ATOM   2312  CE  MET P 185      -4.252   5.286  -3.882  0.00  0.00      PROA  
ATOM   2313  HE1 MET P 185      -3.184   5.200  -4.175  0.00  0.00      PROA  
ATOM   2314  HE2 MET P 185      -4.629   6.326  -3.987  0.00  0.00      PROA  
ATOM   2315  HE3 MET P 185      -4.738   4.662  -4.662  0.00  0.00      PROA  
ATOM   2316  C   MET P 185      -0.380   4.543  -2.894  0.00  0.00      PROA  
ATOM   2317  O   MET P 185      -0.766   4.978  -4.015  0.00  0.00      PROA  
ATOM   2318  N   TRP P 186       0.675   5.085  -2.312  0.00  0.00      PROA  
ATOM   2319  HN  TRP P 186       1.001   4.624  -1.491  0.00  0.00      PROA  
ATOM   2320  CA  TRP P 186       1.413   6.104  -2.985  0.00  0.00      PROA  
ATOM   2321  HA  TRP P 186       0.766   6.884  -3.357  0.00  0.00      PROA  
ATOM   2322  CB  TRP P 186       2.326   6.758  -1.953  0.00  0.00      PROA  
ATOM   2323  HB1 TRP P 186       3.088   7.310  -2.544  0.00  0.00      PROA  
ATOM   2324  HB2 TRP P 186       2.917   6.069  -1.312  0.00  0.00      PROA  
ATOM   2325  CG  TRP P 186       1.659   7.810  -1.140  0.00  0.00      PROA  
ATOM   2326  CD1 TRP P 186       1.451   7.684   0.177  0.00  0.00      PROA  
ATOM   2327  HD1 TRP P 186       1.727   6.872   0.834  0.00  0.00      PROA  
ATOM   2328  NE1 TRP P 186       0.595   8.712   0.637  0.00  0.00      PROA  
ATOM   2329  HE1 TRP P 186       0.072   8.701   1.461  0.00  0.00      PROA  
ATOM   2330  CE2 TRP P 186       0.302   9.422  -0.456  0.00  0.00      PROA  
ATOM   2331  CD2 TRP P 186       0.992   8.938  -1.625  0.00  0.00      PROA  
ATOM   2332  CE3 TRP P 186       0.763   9.625  -2.917  0.00  0.00      PROA  
ATOM   2333  HE3 TRP P 186       1.209   9.378  -3.870  0.00  0.00      PROA  
ATOM   2334  CZ3 TRP P 186       0.022  10.843  -2.851  0.00  0.00      PROA  
ATOM   2335  HZ3 TRP P 186      -0.170  11.534  -3.659  0.00  0.00      PROA  
ATOM   2336  CZ2 TRP P 186      -0.519  10.456  -0.509  0.00  0.00      PROA  
ATOM   2337  HZ2 TRP P 186      -1.100  10.693   0.370  0.00  0.00      PROA  
ATOM   2338  CH2 TRP P 186      -0.561  11.199  -1.694  0.00  0.00      PROA  
ATOM   2339  HH2 TRP P 186      -1.273  12.011  -1.668  0.00  0.00      PROA  
ATOM   2340  C   TRP P 186       2.220   5.645  -4.242  0.00  0.00      PROA  
ATOM   2341  O   TRP P 186       2.558   6.550  -5.089  0.00  0.00      PROA  
ATOM   2342  N   SER P 187       2.449   4.283  -4.480  0.00  0.00      PROA  
ATOM   2343  HN  SER P 187       2.276   3.710  -3.682  0.00  0.00      PROA  
ATOM   2344  CA  SER P 187       3.267   3.748  -5.542  0.00  0.00      PROA  
ATOM   2345  HA  SER P 187       4.298   3.985  -5.326  0.00  0.00      PROA  
ATOM   2346  CB  SER P 187       3.138   2.258  -5.528  0.00  0.00      PROA  
ATOM   2347  HB1 SER P 187       2.056   2.015  -5.469  0.00  0.00      PROA  
ATOM   2348  HB2 SER P 187       3.646   1.927  -4.597  0.00  0.00      PROA  
ATOM   2349  OG  SER P 187       3.665   1.522  -6.616  0.00  0.00      PROA  
ATOM   2350  HG1 SER P 187       4.621   1.563  -6.686  0.00  0.00      PROA  
ATOM   2351  C   SER P 187       3.095   4.339  -6.929  0.00  0.00      PROA  
ATOM   2352  O   SER P 187       4.099   4.937  -7.394  0.00  0.00      PROA  
ATOM   2353  N   SER P 188       1.848   4.237  -7.505  0.00  0.00      PROA  
ATOM   2354  HN  SER P 188       1.059   3.950  -6.967  0.00  0.00      PROA  
ATOM   2355  CA  SER P 188       1.534   4.716  -8.902  0.00  0.00      PROA  
ATOM   2356  HA  SER P 188       2.379   4.826  -9.565  0.00  0.00      PROA  
ATOM   2357  CB  SER P 188       0.508   3.795  -9.676  0.00  0.00      PROA  
ATOM   2358  HB1 SER P 188      -0.484   3.894  -9.186  0.00  0.00      PROA  
ATOM   2359  HB2 SER P 188       0.902   2.833  -9.286  0.00  0.00      PROA  
ATOM   2360  OG  SER P 188       0.483   3.852 -11.115  0.00  0.00      PROA  
ATOM   2361  HG1 SER P 188      -0.219   3.248 -11.368  0.00  0.00      PROA  
ATOM   2362  C   SER P 188       0.893   6.164  -8.887  0.00  0.00      PROA  
ATOM   2363  O   SER P 188       0.486   6.677  -9.874  0.00  0.00      PROA  
ATOM   2364  N   TRP P 189       0.717   6.752  -7.692  0.00  0.00      PROA  
ATOM   2365  HN  TRP P 189       1.052   6.338  -6.850  0.00  0.00      PROA  
ATOM   2366  CA  TRP P 189       0.176   8.090  -7.558  0.00  0.00      PROA  
ATOM   2367  HA  TRP P 189      -0.374   8.434  -8.421  0.00  0.00      PROA  
ATOM   2368  CB  TRP P 189      -0.864   8.036  -6.375  0.00  0.00      PROA  
ATOM   2369  HB1 TRP P 189      -0.987   9.104  -6.093  0.00  0.00      PROA  
ATOM   2370  HB2 TRP P 189      -0.513   7.474  -5.483  0.00  0.00      PROA  
ATOM   2371  CG  TRP P 189      -2.226   7.576  -6.880  0.00  0.00      PROA  
ATOM   2372  CD1 TRP P 189      -2.934   6.386  -6.733  0.00  0.00      PROA  
ATOM   2373  HD1 TRP P 189      -2.437   5.526  -6.308  0.00  0.00      PROA  
ATOM   2374  NE1 TRP P 189      -4.145   6.565  -7.297  0.00  0.00      PROA  
ATOM   2375  HE1 TRP P 189      -4.890   5.964  -7.110  0.00  0.00      PROA  
ATOM   2376  CE2 TRP P 189      -4.269   7.828  -7.798  0.00  0.00      PROA  
ATOM   2377  CD2 TRP P 189      -3.086   8.473  -7.522  0.00  0.00      PROA  
ATOM   2378  CE3 TRP P 189      -2.902   9.854  -7.884  0.00  0.00      PROA  
ATOM   2379  HE3 TRP P 189      -1.978  10.326  -7.585  0.00  0.00      PROA  
ATOM   2380  CZ3 TRP P 189      -3.973  10.600  -8.404  0.00  0.00      PROA  
ATOM   2381  HZ3 TRP P 189      -3.846  11.666  -8.524  0.00  0.00      PROA  
ATOM   2382  CZ2 TRP P 189      -5.309   8.531  -8.438  0.00  0.00      PROA  
ATOM   2383  HZ2 TRP P 189      -6.234   7.985  -8.546  0.00  0.00      PROA  
ATOM   2384  CH2 TRP P 189      -5.164   9.892  -8.690  0.00  0.00      PROA  
ATOM   2385  HH2 TRP P 189      -5.970  10.500  -9.074  0.00  0.00      PROA  
ATOM   2386  C   TRP P 189       1.263   9.185  -7.306  0.00  0.00      PROA  
ATOM   2387  O   TRP P 189       0.970  10.388  -7.229  0.00  0.00      PROA  
ATOM   2388  N   ALA P 190       2.533   8.767  -7.105  0.00  0.00      PROA  
ATOM   2389  HN  ALA P 190       2.825   7.815  -7.062  0.00  0.00      PROA  
ATOM   2390  CA  ALA P 190       3.615   9.666  -6.720  0.00  0.00      PROA  
ATOM   2391  HA  ALA P 190       3.311  10.696  -6.610  0.00  0.00      PROA  
ATOM   2392  CB  ALA P 190       4.200   9.201  -5.412  0.00  0.00      PROA  
ATOM   2393  HB1 ALA P 190       4.517   8.137  -5.466  0.00  0.00      PROA  
ATOM   2394  HB2 ALA P 190       3.432   9.203  -4.609  0.00  0.00      PROA  
ATOM   2395  HB3 ALA P 190       4.970   9.792  -4.872  0.00  0.00      PROA  
ATOM   2396  C   ALA P 190       4.723   9.698  -7.826  0.00  0.00      PROA  
ATOM   2397  O   ALA P 190       5.437   8.705  -7.889  0.00  0.00      PROA  
ATOM   2398  N   PRO P 191       4.908  10.798  -8.554  0.00  0.00      PROA  
ATOM   2399  CD  PRO P 191       3.834  11.809  -8.742  0.00  0.00      PROA  
ATOM   2400  HD1 PRO P 191       3.848  12.599  -7.961  0.00  0.00      PROA  
ATOM   2401  HD2 PRO P 191       2.814  11.371  -8.792  0.00  0.00      PROA  
ATOM   2402  CA  PRO P 191       6.086  11.073  -9.406  0.00  0.00      PROA  
ATOM   2403  HA  PRO P 191       6.034  10.297 -10.155  0.00  0.00      PROA  
ATOM   2404  CB  PRO P 191       5.686  12.422 -10.032  0.00  0.00      PROA  
ATOM   2405  HB1 PRO P 191       6.079  12.499 -11.068  0.00  0.00      PROA  
ATOM   2406  HB2 PRO P 191       6.187  13.241  -9.472  0.00  0.00      PROA  
ATOM   2407  CG  PRO P 191       4.136  12.497 -10.028  0.00  0.00      PROA  
ATOM   2408  HG1 PRO P 191       3.480  13.383 -10.164  0.00  0.00      PROA  
ATOM   2409  HG2 PRO P 191       3.904  11.816 -10.875  0.00  0.00      PROA  
ATOM   2410  C   PRO P 191       7.398  11.093  -8.745  0.00  0.00      PROA  
ATOM   2411  O   PRO P 191       7.459  11.255  -7.537  0.00  0.00      PROA  
ATOM   2412  N   PRO P 192       8.560  10.703  -9.448  0.00  0.00      PROA  
ATOM   2413  CD  PRO P 192       8.536  10.143 -10.781  0.00  0.00      PROA  
ATOM   2414  HD1 PRO P 192       8.441  10.908 -11.581  0.00  0.00      PROA  
ATOM   2415  HD2 PRO P 192       7.713   9.396 -10.753  0.00  0.00      PROA  
ATOM   2416  CA  PRO P 192       9.921  10.395  -8.828  0.00  0.00      PROA  
ATOM   2417  HA  PRO P 192       9.795   9.604  -8.103  0.00  0.00      PROA  
ATOM   2418  CB  PRO P 192      10.746  10.005  -9.985  0.00  0.00      PROA  
ATOM   2419  HB1 PRO P 192      11.632   9.459  -9.596  0.00  0.00      PROA  
ATOM   2420  HB2 PRO P 192      11.052  10.891 -10.581  0.00  0.00      PROA  
ATOM   2421  CG  PRO P 192       9.801   9.227 -10.920  0.00  0.00      PROA  
ATOM   2422  HG1 PRO P 192      10.242   9.205 -11.939  0.00  0.00      PROA  
ATOM   2423  HG2 PRO P 192       9.614   8.231 -10.464  0.00  0.00      PROA  
ATOM   2424  C   PRO P 192      10.402  11.709  -8.244  0.00  0.00      PROA  
ATOM   2425  O   PRO P 192      11.040  11.613  -7.235  0.00  0.00      PROA  
ATOM   2426  N   LEU P 193      10.227  12.829  -8.852  0.00  0.00      PROA  
ATOM   2427  HN  LEU P 193       9.679  12.871  -9.684  0.00  0.00      PROA  
ATOM   2428  CA  LEU P 193      10.684  14.105  -8.338  0.00  0.00      PROA  
ATOM   2429  HA  LEU P 193      11.611  13.897  -7.826  0.00  0.00      PROA  
ATOM   2430  CB  LEU P 193      11.052  15.113  -9.438  0.00  0.00      PROA  
ATOM   2431  HB1 LEU P 193      11.294  16.088  -8.964  0.00  0.00      PROA  
ATOM   2432  HB2 LEU P 193      10.124  15.360  -9.997  0.00  0.00      PROA  
ATOM   2433  CG  LEU P 193      12.252  14.839 -10.352  0.00  0.00      PROA  
ATOM   2434  HG  LEU P 193      12.048  14.009 -11.062  0.00  0.00      PROA  
ATOM   2435  CD1 LEU P 193      12.516  16.070 -11.219  0.00  0.00      PROA  
ATOM   2436 HD11 LEU P 193      13.274  15.863 -12.004  0.00  0.00      PROA  
ATOM   2437 HD12 LEU P 193      12.821  16.942 -10.602  0.00  0.00      PROA  
ATOM   2438 HD13 LEU P 193      11.556  16.402 -11.668  0.00  0.00      PROA  
ATOM   2439  CD2 LEU P 193      13.417  14.190  -9.634  0.00  0.00      PROA  
ATOM   2440 HD21 LEU P 193      13.900  14.839  -8.873  0.00  0.00      PROA  
ATOM   2441 HD22 LEU P 193      14.250  13.942 -10.326  0.00  0.00      PROA  
ATOM   2442 HD23 LEU P 193      13.144  13.251  -9.106  0.00  0.00      PROA  
ATOM   2443  C   LEU P 193       9.701  14.774  -7.399  0.00  0.00      PROA  
ATOM   2444  O   LEU P 193       9.712  15.958  -7.064  0.00  0.00      PROA  
ATOM   2445  N   GLU P 194       8.727  14.031  -6.937  0.00  0.00      PROA  
ATOM   2446  HN  GLU P 194       8.698  13.125  -7.354  0.00  0.00      PROA  
ATOM   2447  CA  GLU P 194       7.708  14.476  -5.987  0.00  0.00      PROA  
ATOM   2448  HA  GLU P 194       8.136  15.387  -5.595  0.00  0.00      PROA  
ATOM   2449  CB  GLU P 194       6.386  14.844  -6.719  0.00  0.00      PROA  
ATOM   2450  HB1 GLU P 194       5.627  15.134  -5.962  0.00  0.00      PROA  
ATOM   2451  HB2 GLU P 194       5.998  13.966  -7.279  0.00  0.00      PROA  
ATOM   2452  CG  GLU P 194       6.429  16.124  -7.696  0.00  0.00      PROA  
ATOM   2453  HG1 GLU P 194       7.152  16.006  -8.532  0.00  0.00      PROA  
ATOM   2454  HG2 GLU P 194       6.779  16.986  -7.088  0.00  0.00      PROA  
ATOM   2455  CD  GLU P 194       5.110  16.578  -8.224  0.00  0.00      PROA  
ATOM   2456  OE1 GLU P 194       5.028  17.064  -9.407  0.00  0.00      PROA  
ATOM   2457  OE2 GLU P 194       4.137  16.573  -7.490  0.00  0.00      PROA  
ATOM   2458  C   GLU P 194       7.520  13.544  -4.847  0.00  0.00      PROA  
ATOM   2459  O   GLU P 194       6.558  13.626  -4.062  0.00  0.00      PROA  
ATOM   2460  N   ARG P 195       8.492  12.535  -4.663  0.00  0.00      PROA  
ATOM   2461  HN  ARG P 195       9.288  12.582  -5.260  0.00  0.00      PROA  
ATOM   2462  CA  ARG P 195       8.460  11.501  -3.638  0.00  0.00      PROA  
ATOM   2463  HA  ARG P 195       7.489  11.029  -3.601  0.00  0.00      PROA  
ATOM   2464  CB  ARG P 195       9.460  10.348  -3.861  0.00  0.00      PROA  
ATOM   2465  HB1 ARG P 195       9.466   9.589  -3.050  0.00  0.00      PROA  
ATOM   2466  HB2 ARG P 195      10.499  10.725  -3.971  0.00  0.00      PROA  
ATOM   2467  CG  ARG P 195       8.951   9.502  -5.046  0.00  0.00      PROA  
ATOM   2468  HG1 ARG P 195       9.007  10.164  -5.937  0.00  0.00      PROA  
ATOM   2469  HG2 ARG P 195       7.922   9.165  -4.794  0.00  0.00      PROA  
ATOM   2470  CD  ARG P 195       9.897   8.278  -5.351  0.00  0.00      PROA  
ATOM   2471  HD1 ARG P 195      10.048   7.626  -4.465  0.00  0.00      PROA  
ATOM   2472  HD2 ARG P 195      10.836   8.706  -5.762  0.00  0.00      PROA  
ATOM   2473  NE  ARG P 195       9.233   7.403  -6.378  0.00  0.00      PROA  
ATOM   2474  HE  ARG P 195       8.257   7.186  -6.384  0.00  0.00      PROA  
ATOM   2475  CZ  ARG P 195       9.830   7.002  -7.526  0.00  0.00      PROA  
ATOM   2476  NH1 ARG P 195       9.017   6.398  -8.346  0.00  0.00      PROA  
ATOM   2477 HH11 ARG P 195       9.400   6.124  -9.229  0.00  0.00      PROA  
ATOM   2478 HH12 ARG P 195       8.072   6.202  -8.085  0.00  0.00      PROA  
ATOM   2479  NH2 ARG P 195      11.078   7.234  -7.765  0.00  0.00      PROA  
ATOM   2480 HH21 ARG P 195      11.631   7.807  -7.161  0.00  0.00      PROA  
ATOM   2481 HH22 ARG P 195      11.543   6.876  -8.576  0.00  0.00      PROA  
ATOM   2482  C   ARG P 195       8.619  12.003  -2.249  0.00  0.00      PROA  
ATOM   2483  O   ARG P 195       7.756  11.787  -1.396  0.00  0.00      PROA  
ATOM   2484  N   SER P 196       9.754  12.744  -2.077  0.00  0.00      PROA  
ATOM   2485  HN  SER P 196      10.373  12.914  -2.840  0.00  0.00      PROA  
ATOM   2486  CA  SER P 196       9.921  13.544  -0.870  0.00  0.00      PROA  
ATOM   2487  HA  SER P 196       9.972  12.827  -0.064  0.00  0.00      PROA  
ATOM   2488  CB  SER P 196      11.313  14.223  -0.792  0.00  0.00      PROA  
ATOM   2489  HB1 SER P 196      11.438  14.541   0.265  0.00  0.00      PROA  
ATOM   2490  HB2 SER P 196      11.212  15.052  -1.524  0.00  0.00      PROA  
ATOM   2491  OG  SER P 196      12.388  13.383  -1.227  0.00  0.00      PROA  
ATOM   2492  HG1 SER P 196      12.368  13.555  -2.172  0.00  0.00      PROA  
ATOM   2493  C   SER P 196       8.797  14.485  -0.640  0.00  0.00      PROA  
ATOM   2494  O   SER P 196       8.287  14.570   0.501  0.00  0.00      PROA  
ATOM   2495  N   LYS P 197       8.375  15.186  -1.716  0.00  0.00      PROA  
ATOM   2496  HN  LYS P 197       8.739  15.064  -2.636  0.00  0.00      PROA  
ATOM   2497  CA  LYS P 197       7.257  16.127  -1.630  0.00  0.00      PROA  
ATOM   2498  HA  LYS P 197       7.486  16.819  -0.833  0.00  0.00      PROA  
ATOM   2499  CB  LYS P 197       7.161  16.882  -3.019  0.00  0.00      PROA  
ATOM   2500  HB1 LYS P 197       6.244  17.507  -2.958  0.00  0.00      PROA  
ATOM   2501  HB2 LYS P 197       6.960  16.199  -3.872  0.00  0.00      PROA  
ATOM   2502  CG  LYS P 197       8.479  17.573  -3.399  0.00  0.00      PROA  
ATOM   2503  HG1 LYS P 197       9.233  16.796  -3.649  0.00  0.00      PROA  
ATOM   2504  HG2 LYS P 197       8.749  18.059  -2.437  0.00  0.00      PROA  
ATOM   2505  CD  LYS P 197       8.252  18.682  -4.447  0.00  0.00      PROA  
ATOM   2506  HD1 LYS P 197       7.223  19.084  -4.328  0.00  0.00      PROA  
ATOM   2507  HD2 LYS P 197       8.197  18.132  -5.411  0.00  0.00      PROA  
ATOM   2508  CE  LYS P 197       9.534  19.522  -4.582  0.00  0.00      PROA  
ATOM   2509  HE1 LYS P 197      10.421  18.922  -4.876  0.00  0.00      PROA  
ATOM   2510  HE2 LYS P 197       9.791  20.130  -3.688  0.00  0.00      PROA  
ATOM   2511  NZ  LYS P 197       9.360  20.382  -5.782  0.00  0.00      PROA  
ATOM   2512  HZ1 LYS P 197       9.987  21.210  -5.739  0.00  0.00      PROA  
ATOM   2513  HZ2 LYS P 197       8.388  20.703  -5.961  0.00  0.00      PROA  
ATOM   2514  HZ3 LYS P 197       9.672  19.850  -6.619  0.00  0.00      PROA  
ATOM   2515  C   LYS P 197       5.869  15.500  -1.243  0.00  0.00      PROA  
ATOM   2516  O   LYS P 197       5.198  15.942  -0.355  0.00  0.00      PROA  
ATOM   2517  N   LEU P 198       5.475  14.346  -1.771  0.00  0.00      PROA  
ATOM   2518  HN  LEU P 198       5.915  13.808  -2.485  0.00  0.00      PROA  
ATOM   2519  CA  LEU P 198       4.178  13.727  -1.430  0.00  0.00      PROA  
ATOM   2520  HA  LEU P 198       3.516  14.550  -1.205  0.00  0.00      PROA  
ATOM   2521  CB  LEU P 198       3.599  12.884  -2.629  0.00  0.00      PROA  
ATOM   2522  HB1 LEU P 198       2.666  12.372  -2.310  0.00  0.00      PROA  
ATOM   2523  HB2 LEU P 198       4.383  12.183  -2.987  0.00  0.00      PROA  
ATOM   2524  CG  LEU P 198       3.082  13.815  -3.804  0.00  0.00      PROA  
ATOM   2525  HG  LEU P 198       3.845  14.519  -4.200  0.00  0.00      PROA  
ATOM   2526  CD1 LEU P 198       2.805  12.873  -4.989  0.00  0.00      PROA  
ATOM   2527 HD11 LEU P 198       2.323  11.937  -4.635  0.00  0.00      PROA  
ATOM   2528 HD12 LEU P 198       3.586  12.574  -5.720  0.00  0.00      PROA  
ATOM   2529 HD13 LEU P 198       2.070  13.422  -5.615  0.00  0.00      PROA  
ATOM   2530  CD2 LEU P 198       1.786  14.573  -3.471  0.00  0.00      PROA  
ATOM   2531 HD21 LEU P 198       1.293  14.912  -4.406  0.00  0.00      PROA  
ATOM   2532 HD22 LEU P 198       2.021  15.471  -2.859  0.00  0.00      PROA  
ATOM   2533 HD23 LEU P 198       1.085  13.951  -2.875  0.00  0.00      PROA  
ATOM   2534  C   LEU P 198       4.065  12.936  -0.155  0.00  0.00      PROA  
ATOM   2535  O   LEU P 198       3.127  13.163   0.589  0.00  0.00      PROA  
ATOM   2536  N   LEU P 199       5.042  12.024   0.121  0.00  0.00      PROA  
ATOM   2537  HN  LEU P 199       5.823  11.816  -0.463  0.00  0.00      PROA  
ATOM   2538  CA  LEU P 199       4.888  11.131   1.256  0.00  0.00      PROA  
ATOM   2539  HA  LEU P 199       3.867  10.782   1.222  0.00  0.00      PROA  
ATOM   2540  CB  LEU P 199       5.887   9.939   1.068  0.00  0.00      PROA  
ATOM   2541  HB1 LEU P 199       6.126   9.490   2.056  0.00  0.00      PROA  
ATOM   2542  HB2 LEU P 199       6.825  10.325   0.614  0.00  0.00      PROA  
ATOM   2543  CG  LEU P 199       5.316   8.835   0.244  0.00  0.00      PROA  
ATOM   2544  HG  LEU P 199       4.243   8.716   0.507  0.00  0.00      PROA  
ATOM   2545  CD1 LEU P 199       5.420   9.101  -1.248  0.00  0.00      PROA  
ATOM   2546 HD11 LEU P 199       6.494   9.256  -1.485  0.00  0.00      PROA  
ATOM   2547 HD12 LEU P 199       4.846  10.036  -1.422  0.00  0.00      PROA  
ATOM   2548 HD13 LEU P 199       4.864   8.314  -1.800  0.00  0.00      PROA  
ATOM   2549  CD2 LEU P 199       6.096   7.570   0.675  0.00  0.00      PROA  
ATOM   2550 HD21 LEU P 199       5.693   6.715   0.092  0.00  0.00      PROA  
ATOM   2551 HD22 LEU P 199       5.962   7.366   1.759  0.00  0.00      PROA  
ATOM   2552 HD23 LEU P 199       7.149   7.847   0.455  0.00  0.00      PROA  
ATOM   2553  C   LEU P 199       5.087  11.791   2.629  0.00  0.00      PROA  
ATOM   2554  O   LEU P 199       4.357  11.517   3.600  0.00  0.00      PROA  
ATOM   2555  N   SER P 200       5.900  12.881   2.698  0.00  0.00      PROA  
ATOM   2556  HN  SER P 200       6.387  13.103   1.856  0.00  0.00      PROA  
ATOM   2557  CA  SER P 200       6.141  13.697   3.926  0.00  0.00      PROA  
ATOM   2558  HA  SER P 200       6.490  13.002   4.677  0.00  0.00      PROA  
ATOM   2559  CB  SER P 200       7.158  14.903   3.849  0.00  0.00      PROA  
ATOM   2560  HB1 SER P 200       8.198  14.545   3.694  0.00  0.00      PROA  
ATOM   2561  HB2 SER P 200       7.233  15.526   4.766  0.00  0.00      PROA  
ATOM   2562  OG  SER P 200       7.003  15.707   2.728  0.00  0.00      PROA  
ATOM   2563  HG1 SER P 200       7.254  15.132   2.002  0.00  0.00      PROA  
ATOM   2564  C   SER P 200       4.949  14.232   4.544  0.00  0.00      PROA  
ATOM   2565  O   SER P 200       4.926  14.128   5.745  0.00  0.00      PROA  
ATOM   2566  N   ILE P 201       3.887  14.713   3.828  0.00  0.00      PROA  
ATOM   2567  HN  ILE P 201       3.885  14.698   2.831  0.00  0.00      PROA  
ATOM   2568  CA  ILE P 201       2.609  15.034   4.282  0.00  0.00      PROA  
ATOM   2569  HA  ILE P 201       2.625  15.931   4.884  0.00  0.00      PROA  
ATOM   2570  CB  ILE P 201       1.841  15.514   2.991  0.00  0.00      PROA  
ATOM   2571  HB  ILE P 201       1.768  14.654   2.292  0.00  0.00      PROA  
ATOM   2572  CG2 ILE P 201       0.449  16.018   3.441  0.00  0.00      PROA  
ATOM   2573 HG21 ILE P 201      -0.188  16.364   2.599  0.00  0.00      PROA  
ATOM   2574 HG22 ILE P 201       0.596  16.864   4.146  0.00  0.00      PROA  
ATOM   2575 HG23 ILE P 201      -0.053  15.134   3.890  0.00  0.00      PROA  
ATOM   2576  CG1 ILE P 201       2.549  16.655   2.106  0.00  0.00      PROA  
ATOM   2577 HG11 ILE P 201       1.835  16.905   1.292  0.00  0.00      PROA  
ATOM   2578 HG12 ILE P 201       3.476  16.215   1.682  0.00  0.00      PROA  
ATOM   2579  CD  ILE P 201       2.951  17.905   2.899  0.00  0.00      PROA  
ATOM   2580  HD1 ILE P 201       2.110  18.423   3.409  0.00  0.00      PROA  
ATOM   2581  HD2 ILE P 201       3.312  18.727   2.244  0.00  0.00      PROA  
ATOM   2582  HD3 ILE P 201       3.815  17.710   3.569  0.00  0.00      PROA  
ATOM   2583  C   ILE P 201       1.923  13.947   5.106  0.00  0.00      PROA  
ATOM   2584  O   ILE P 201       1.355  14.181   6.183  0.00  0.00      PROA  
ATOM   2585  N   SER P 202       2.009  12.641   4.647  0.00  0.00      PROA  
ATOM   2586  HN  SER P 202       2.610  12.434   3.878  0.00  0.00      PROA  
ATOM   2587  CA  SER P 202       1.416  11.514   5.345  0.00  0.00      PROA  
ATOM   2588  HA  SER P 202       0.362  11.698   5.492  0.00  0.00      PROA  
ATOM   2589  CB  SER P 202       1.435  10.134   4.640  0.00  0.00      PROA  
ATOM   2590  HB1 SER P 202       1.148   9.361   5.385  0.00  0.00      PROA  
ATOM   2591  HB2 SER P 202       2.485  10.013   4.297  0.00  0.00      PROA  
ATOM   2592  OG  SER P 202       0.498  10.130   3.521  0.00  0.00      PROA  
ATOM   2593  HG1 SER P 202       0.676  10.914   2.997  0.00  0.00      PROA  
ATOM   2594  C   SER P 202       2.108  11.357   6.706  0.00  0.00      PROA  
ATOM   2595  O   SER P 202       1.483  11.239   7.739  0.00  0.00      PROA  
ATOM   2596  N   TYR P 203       3.443  11.409   6.730  0.00  0.00      PROA  
ATOM   2597  HN  TYR P 203       3.898  11.550   5.854  0.00  0.00      PROA  
ATOM   2598  CA  TYR P 203       4.188  11.266   8.008  0.00  0.00      PROA  
ATOM   2599  HA  TYR P 203       3.772  10.488   8.632  0.00  0.00      PROA  
ATOM   2600  CB  TYR P 203       5.739  11.075   7.862  0.00  0.00      PROA  
ATOM   2601  HB1 TYR P 203       6.163  11.099   8.889  0.00  0.00      PROA  
ATOM   2602  HB2 TYR P 203       6.133  11.931   7.275  0.00  0.00      PROA  
ATOM   2603  CG  TYR P 203       6.144   9.780   7.217  0.00  0.00      PROA  
ATOM   2604  CD1 TYR P 203       6.686   9.769   5.957  0.00  0.00      PROA  
ATOM   2605  HD1 TYR P 203       6.815  10.712   5.448  0.00  0.00      PROA  
ATOM   2606  CE1 TYR P 203       7.093   8.530   5.346  0.00  0.00      PROA  
ATOM   2607  HE1 TYR P 203       7.528   8.547   4.358  0.00  0.00      PROA  
ATOM   2608  CZ  TYR P 203       6.923   7.357   5.998  0.00  0.00      PROA  
ATOM   2609  OH  TYR P 203       7.348   6.135   5.302  0.00  0.00      PROA  
ATOM   2610  HH  TYR P 203       7.159   5.431   5.926  0.00  0.00      PROA  
ATOM   2611  CD2 TYR P 203       5.970   8.525   7.897  0.00  0.00      PROA  
ATOM   2612  HD2 TYR P 203       5.615   8.467   8.915  0.00  0.00      PROA  
ATOM   2613  CE2 TYR P 203       6.353   7.335   7.300  0.00  0.00      PROA  
ATOM   2614  HE2 TYR P 203       6.104   6.422   7.822  0.00  0.00      PROA  
ATOM   2615  C   TYR P 203       4.014  12.455   8.914  0.00  0.00      PROA  
ATOM   2616  O   TYR P 203       3.974  12.412  10.137  0.00  0.00      PROA  
ATOM   2617  N   ALA P 204       3.847  13.649   8.371  0.00  0.00      PROA  
ATOM   2618  HN  ALA P 204       4.127  13.941   7.460  0.00  0.00      PROA  
ATOM   2619  CA  ALA P 204       3.551  14.862   9.074  0.00  0.00      PROA  
ATOM   2620  HA  ALA P 204       4.281  15.131   9.823  0.00  0.00      PROA  
ATOM   2621  CB  ALA P 204       3.704  16.000   8.027  0.00  0.00      PROA  
ATOM   2622  HB1 ALA P 204       2.756  16.063   7.450  0.00  0.00      PROA  
ATOM   2623  HB2 ALA P 204       4.542  15.723   7.352  0.00  0.00      PROA  
ATOM   2624  HB3 ALA P 204       3.803  16.968   8.563  0.00  0.00      PROA  
ATOM   2625  C   ALA P 204       2.187  14.859   9.708  0.00  0.00      PROA  
ATOM   2626  O   ALA P 204       2.109  15.460  10.763  0.00  0.00      PROA  
ATOM   2627  N   GLY P 205       1.144  14.127   9.216  0.00  0.00      PROA  
ATOM   2628  HN  GLY P 205       1.337  13.629   8.374  0.00  0.00      PROA  
ATOM   2629  CA  GLY P 205      -0.139  14.005   9.938  0.00  0.00      PROA  
ATOM   2630  HA1 GLY P 205      -0.828  13.477   9.294  0.00  0.00      PROA  
ATOM   2631  HA2 GLY P 205      -0.316  14.981  10.365  0.00  0.00      PROA  
ATOM   2632  C   GLY P 205       0.120  13.102  11.070  0.00  0.00      PROA  
ATOM   2633  O   GLY P 205      -0.416  13.366  12.136  0.00  0.00      PROA  
ATOM   2634  N   ALA P 206       0.907  11.986  10.912  0.00  0.00      PROA  
ATOM   2635  HN  ALA P 206       1.432  11.824  10.081  0.00  0.00      PROA  
ATOM   2636  CA  ALA P 206       1.323  11.124  11.970  0.00  0.00      PROA  
ATOM   2637  HA  ALA P 206       0.381  10.753  12.345  0.00  0.00      PROA  
ATOM   2638  CB  ALA P 206       2.179   9.990  11.447  0.00  0.00      PROA  
ATOM   2639  HB1 ALA P 206       1.706   9.383  10.645  0.00  0.00      PROA  
ATOM   2640  HB2 ALA P 206       2.417   9.225  12.217  0.00  0.00      PROA  
ATOM   2641  HB3 ALA P 206       3.139  10.406  11.074  0.00  0.00      PROA  
ATOM   2642  C   ALA P 206       2.149  11.757  13.106  0.00  0.00      PROA  
ATOM   2643  O   ALA P 206       2.104  11.380  14.272  0.00  0.00      PROA  
ATOM   2644  N   GLN P 207       2.866  12.806  12.765  0.00  0.00      PROA  
ATOM   2645  HN  GLN P 207       2.925  13.117  11.819  0.00  0.00      PROA  
ATOM   2646  CA  GLN P 207       3.501  13.701  13.734  0.00  0.00      PROA  
ATOM   2647  HA  GLN P 207       3.969  13.024  14.433  0.00  0.00      PROA  
ATOM   2648  CB  GLN P 207       4.618  14.604  13.123  0.00  0.00      PROA  
ATOM   2649  HB1 GLN P 207       4.946  15.252  13.963  0.00  0.00      PROA  
ATOM   2650  HB2 GLN P 207       4.248  15.358  12.395  0.00  0.00      PROA  
ATOM   2651  CG  GLN P 207       5.879  13.944  12.508  0.00  0.00      PROA  
ATOM   2652  HG1 GLN P 207       6.812  14.546  12.509  0.00  0.00      PROA  
ATOM   2653  HG2 GLN P 207       5.669  13.590  11.476  0.00  0.00      PROA  
ATOM   2654  CD  GLN P 207       6.255  12.672  13.303  0.00  0.00      PROA  
ATOM   2655  OE1 GLN P 207       6.899  12.805  14.317  0.00  0.00      PROA  
ATOM   2656  NE2 GLN P 207       5.778  11.466  12.886  0.00  0.00      PROA  
ATOM   2657 HE21 GLN P 207       5.231  11.478  12.048  0.00  0.00      PROA  
ATOM   2658 HE22 GLN P 207       6.013  10.622  13.367  0.00  0.00      PROA  
ATOM   2659  C   GLN P 207       2.424  14.533  14.440  0.00  0.00      PROA  
ATOM   2660  O   GLN P 207       2.430  14.635  15.636  0.00  0.00      PROA  
ATOM   2661  N   LEU P 208       1.450  15.125  13.697  0.00  0.00      PROA  
ATOM   2662  HN  LEU P 208       1.392  15.069  12.703  0.00  0.00      PROA  
ATOM   2663  CA  LEU P 208       0.375  15.996  14.128  0.00  0.00      PROA  
ATOM   2664  HA  LEU P 208       0.839  16.805  14.672  0.00  0.00      PROA  
ATOM   2665  CB  LEU P 208      -0.246  16.684  12.933  0.00  0.00      PROA  
ATOM   2666  HB1 LEU P 208      -0.857  15.943  12.375  0.00  0.00      PROA  
ATOM   2667  HB2 LEU P 208       0.612  16.990  12.298  0.00  0.00      PROA  
ATOM   2668  CG  LEU P 208      -1.177  17.910  13.142  0.00  0.00      PROA  
ATOM   2669  HG  LEU P 208      -1.930  17.630  13.909  0.00  0.00      PROA  
ATOM   2670  CD1 LEU P 208      -0.484  19.127  13.841  0.00  0.00      PROA  
ATOM   2671 HD11 LEU P 208      -1.142  19.675  14.550  0.00  0.00      PROA  
ATOM   2672 HD12 LEU P 208      -0.243  19.950  13.135  0.00  0.00      PROA  
ATOM   2673 HD13 LEU P 208       0.499  18.862  14.283  0.00  0.00      PROA  
ATOM   2674  CD2 LEU P 208      -1.700  18.360  11.790  0.00  0.00      PROA  
ATOM   2675 HD21 LEU P 208      -0.814  18.742  11.240  0.00  0.00      PROA  
ATOM   2676 HD22 LEU P 208      -2.564  19.051  11.894  0.00  0.00      PROA  
ATOM   2677 HD23 LEU P 208      -2.083  17.490  11.215  0.00  0.00      PROA  
ATOM   2678  C   LEU P 208      -0.584  15.332  15.088  0.00  0.00      PROA  
ATOM   2679  O   LEU P 208      -1.157  16.030  15.941  0.00  0.00      PROA  
ATOM   2680  N   GLY P 209      -0.829  13.989  14.895  0.00  0.00      PROA  
ATOM   2681  HN  GLY P 209      -0.438  13.518  14.108  0.00  0.00      PROA  
ATOM   2682  CA  GLY P 209      -1.799  13.249  15.790  0.00  0.00      PROA  
ATOM   2683  HA1 GLY P 209      -1.860  12.221  15.468  0.00  0.00      PROA  
ATOM   2684  HA2 GLY P 209      -2.762  13.672  15.545  0.00  0.00      PROA  
ATOM   2685  C   GLY P 209      -1.531  13.331  17.262  0.00  0.00      PROA  
ATOM   2686  O   GLY P 209      -2.346  13.761  18.058  0.00  0.00      PROA  
ATOM   2687  N   THR P 210      -0.249  13.049  17.613  0.00  0.00      PROA  
ATOM   2688  HN  THR P 210       0.444  12.745  16.963  0.00  0.00      PROA  
ATOM   2689  CA  THR P 210       0.208  13.319  18.951  0.00  0.00      PROA  
ATOM   2690  HA  THR P 210      -0.480  12.847  19.637  0.00  0.00      PROA  
ATOM   2691  CB  THR P 210       1.552  12.670  19.158  0.00  0.00      PROA  
ATOM   2692  HB  THR P 210       2.215  13.100  19.940  0.00  0.00      PROA  
ATOM   2693  OG1 THR P 210       2.361  12.803  18.061  0.00  0.00      PROA  
ATOM   2694  HG1 THR P 210       2.860  13.617  18.153  0.00  0.00      PROA  
ATOM   2695  CG2 THR P 210       1.455  11.153  19.495  0.00  0.00      PROA  
ATOM   2696 HG21 THR P 210       0.588  10.714  18.956  0.00  0.00      PROA  
ATOM   2697 HG22 THR P 210       1.231  11.021  20.575  0.00  0.00      PROA  
ATOM   2698 HG23 THR P 210       2.341  10.551  19.203  0.00  0.00      PROA  
ATOM   2699  C   THR P 210       0.266  14.797  19.397  0.00  0.00      PROA  
ATOM   2700  O   THR P 210      -0.077  15.018  20.549  0.00  0.00      PROA  
ATOM   2701  N   VAL P 211       0.472  15.772  18.514  0.00  0.00      PROA  
ATOM   2702  HN  VAL P 211       0.571  15.409  17.591  0.00  0.00      PROA  
ATOM   2703  CA  VAL P 211       0.524  17.256  18.724  0.00  0.00      PROA  
ATOM   2704  HA  VAL P 211       1.195  17.473  19.541  0.00  0.00      PROA  
ATOM   2705  CB  VAL P 211       0.820  18.245  17.520  0.00  0.00      PROA  
ATOM   2706  HB  VAL P 211       0.250  17.989  16.602  0.00  0.00      PROA  
ATOM   2707  CG1 VAL P 211       0.614  19.692  17.847  0.00  0.00      PROA  
ATOM   2708 HG11 VAL P 211       0.546  20.372  16.971  0.00  0.00      PROA  
ATOM   2709 HG12 VAL P 211       1.388  20.185  18.473  0.00  0.00      PROA  
ATOM   2710 HG13 VAL P 211      -0.326  19.921  18.392  0.00  0.00      PROA  
ATOM   2711  CG2 VAL P 211       2.337  18.049  17.123  0.00  0.00      PROA  
ATOM   2712 HG21 VAL P 211       2.600  17.189  16.470  0.00  0.00      PROA  
ATOM   2713 HG22 VAL P 211       3.043  17.981  17.978  0.00  0.00      PROA  
ATOM   2714 HG23 VAL P 211       2.664  18.959  16.576  0.00  0.00      PROA  
ATOM   2715  C   VAL P 211      -0.768  17.549  19.375  0.00  0.00      PROA  
ATOM   2716  O   VAL P 211      -0.850  18.226  20.414  0.00  0.00      PROA  
ATOM   2717  N   ILE P 212      -1.917  17.117  18.794  0.00  0.00      PROA  
ATOM   2718  HN  ILE P 212      -1.883  16.491  18.018  0.00  0.00      PROA  
ATOM   2719  CA  ILE P 212      -3.226  17.598  19.191  0.00  0.00      PROA  
ATOM   2720  HA  ILE P 212      -3.133  18.493  19.787  0.00  0.00      PROA  
ATOM   2721  CB  ILE P 212      -4.048  17.834  17.963  0.00  0.00      PROA  
ATOM   2722  HB  ILE P 212      -4.101  16.911  17.348  0.00  0.00      PROA  
ATOM   2723  CG2 ILE P 212      -5.491  18.287  18.358  0.00  0.00      PROA  
ATOM   2724 HG21 ILE P 212      -6.070  17.419  18.737  0.00  0.00      PROA  
ATOM   2725 HG22 ILE P 212      -6.043  18.743  17.508  0.00  0.00      PROA  
ATOM   2726 HG23 ILE P 212      -5.339  19.055  19.146  0.00  0.00      PROA  
ATOM   2727  CG1 ILE P 212      -3.493  18.957  17.037  0.00  0.00      PROA  
ATOM   2728 HG11 ILE P 212      -4.282  19.157  16.281  0.00  0.00      PROA  
ATOM   2729 HG12 ILE P 212      -2.602  18.624  16.463  0.00  0.00      PROA  
ATOM   2730  CD  ILE P 212      -3.235  20.236  17.819  0.00  0.00      PROA  
ATOM   2731  HD1 ILE P 212      -4.186  20.674  18.191  0.00  0.00      PROA  
ATOM   2732  HD2 ILE P 212      -2.801  20.969  17.106  0.00  0.00      PROA  
ATOM   2733  HD3 ILE P 212      -2.483  20.136  18.630  0.00  0.00      PROA  
ATOM   2734  C   ILE P 212      -3.832  16.681  20.197  0.00  0.00      PROA  
ATOM   2735  O   ILE P 212      -4.477  17.141  21.171  0.00  0.00      PROA  
ATOM   2736  N   SER P 213      -3.670  15.378  20.052  0.00  0.00      PROA  
ATOM   2737  HN  SER P 213      -3.266  14.877  19.291  0.00  0.00      PROA  
ATOM   2738  CA  SER P 213      -4.438  14.534  20.960  0.00  0.00      PROA  
ATOM   2739  HA  SER P 213      -5.425  14.952  21.093  0.00  0.00      PROA  
ATOM   2740  CB  SER P 213      -4.423  13.004  20.374  0.00  0.00      PROA  
ATOM   2741  HB1 SER P 213      -3.406  12.562  20.443  0.00  0.00      PROA  
ATOM   2742  HB2 SER P 213      -4.720  13.067  19.306  0.00  0.00      PROA  
ATOM   2743  OG  SER P 213      -5.416  12.243  20.986  0.00  0.00      PROA  
ATOM   2744  HG1 SER P 213      -5.337  11.328  20.707  0.00  0.00      PROA  
ATOM   2745  C   SER P 213      -3.803  14.463  22.332  0.00  0.00      PROA  
ATOM   2746  O   SER P 213      -4.489  14.270  23.294  0.00  0.00      PROA  
ATOM   2747  N   LEU P 214      -2.474  14.603  22.525  0.00  0.00      PROA  
ATOM   2748  HN  LEU P 214      -1.822  14.823  21.804  0.00  0.00      PROA  
ATOM   2749  CA  LEU P 214      -1.993  14.618  23.849  0.00  0.00      PROA  
ATOM   2750  HA  LEU P 214      -2.213  13.689  24.353  0.00  0.00      PROA  
ATOM   2751  CB  LEU P 214      -0.377  14.740  23.796  0.00  0.00      PROA  
ATOM   2752  HB1 LEU P 214      -0.046  15.312  24.689  0.00  0.00      PROA  
ATOM   2753  HB2 LEU P 214      -0.275  15.452  22.950  0.00  0.00      PROA  
ATOM   2754  CG  LEU P 214       0.540  13.505  23.753  0.00  0.00      PROA  
ATOM   2755  HG  LEU P 214       0.167  12.962  22.859  0.00  0.00      PROA  
ATOM   2756  CD1 LEU P 214       2.006  13.949  23.346  0.00  0.00      PROA  
ATOM   2757 HD11 LEU P 214       2.613  13.020  23.407  0.00  0.00      PROA  
ATOM   2758 HD12 LEU P 214       2.336  14.598  24.185  0.00  0.00      PROA  
ATOM   2759 HD13 LEU P 214       2.154  14.395  22.339  0.00  0.00      PROA  
ATOM   2760  CD2 LEU P 214       0.559  12.791  25.077  0.00  0.00      PROA  
ATOM   2761 HD21 LEU P 214      -0.473  12.417  25.255  0.00  0.00      PROA  
ATOM   2762 HD22 LEU P 214       0.861  13.442  25.925  0.00  0.00      PROA  
ATOM   2763 HD23 LEU P 214       1.275  11.942  25.082  0.00  0.00      PROA  
ATOM   2764  C   LEU P 214      -2.587  15.577  24.854  0.00  0.00      PROA  
ATOM   2765  O   LEU P 214      -3.071  15.117  25.878  0.00  0.00      PROA  
ATOM   2766  N   PRO P 215      -2.639  16.910  24.696  0.00  0.00      PROA  
ATOM   2767  CD  PRO P 215      -1.866  17.672  23.707  0.00  0.00      PROA  
ATOM   2768  HD1 PRO P 215      -2.024  17.290  22.676  0.00  0.00      PROA  
ATOM   2769  HD2 PRO P 215      -0.792  17.551  23.961  0.00  0.00      PROA  
ATOM   2770  CA  PRO P 215      -3.267  17.815  25.681  0.00  0.00      PROA  
ATOM   2771  HA  PRO P 215      -2.914  17.429  26.626  0.00  0.00      PROA  
ATOM   2772  CB  PRO P 215      -2.805  19.267  25.344  0.00  0.00      PROA  
ATOM   2773  HB1 PRO P 215      -1.885  19.568  25.888  0.00  0.00      PROA  
ATOM   2774  HB2 PRO P 215      -3.638  19.985  25.505  0.00  0.00      PROA  
ATOM   2775  CG  PRO P 215      -2.411  19.144  23.852  0.00  0.00      PROA  
ATOM   2776  HG1 PRO P 215      -3.337  19.226  23.243  0.00  0.00      PROA  
ATOM   2777  HG2 PRO P 215      -1.591  19.799  23.488  0.00  0.00      PROA  
ATOM   2778  C   PRO P 215      -4.755  17.750  25.644  0.00  0.00      PROA  
ATOM   2779  O   PRO P 215      -5.367  17.705  26.728  0.00  0.00      PROA  
ATOM   2780  N   LEU P 216      -5.432  17.630  24.490  0.00  0.00      PROA  
ATOM   2781  HN  LEU P 216      -4.966  17.615  23.609  0.00  0.00      PROA  
ATOM   2782  CA  LEU P 216      -6.894  17.657  24.402  0.00  0.00      PROA  
ATOM   2783  HA  LEU P 216      -7.210  18.423  25.094  0.00  0.00      PROA  
ATOM   2784  CB  LEU P 216      -7.198  18.057  22.889  0.00  0.00      PROA  
ATOM   2785  HB1 LEU P 216      -6.717  17.211  22.353  0.00  0.00      PROA  
ATOM   2786  HB2 LEU P 216      -6.682  19.008  22.636  0.00  0.00      PROA  
ATOM   2787  CG  LEU P 216      -8.685  18.148  22.562  0.00  0.00      PROA  
ATOM   2788  HG  LEU P 216      -9.208  17.235  22.919  0.00  0.00      PROA  
ATOM   2789  CD1 LEU P 216      -9.303  19.293  23.426  0.00  0.00      PROA  
ATOM   2790 HD11 LEU P 216      -8.697  20.206  23.241  0.00  0.00      PROA  
ATOM   2791 HD12 LEU P 216      -9.332  19.014  24.500  0.00  0.00      PROA  
ATOM   2792 HD13 LEU P 216     -10.355  19.425  23.094  0.00  0.00      PROA  
ATOM   2793  CD2 LEU P 216      -8.913  18.295  21.126  0.00  0.00      PROA  
ATOM   2794 HD21 LEU P 216      -8.607  17.408  20.533  0.00  0.00      PROA  
ATOM   2795 HD22 LEU P 216      -8.312  19.153  20.755  0.00  0.00      PROA  
ATOM   2796 HD23 LEU P 216      -9.954  18.470  20.780  0.00  0.00      PROA  
ATOM   2797  C   LEU P 216      -7.516  16.396  24.786  0.00  0.00      PROA  
ATOM   2798  O   LEU P 216      -8.641  16.325  25.275  0.00  0.00      PROA  
ATOM   2799  N   SER P 217      -6.868  15.182  24.711  0.00  0.00      PROA  
ATOM   2800  HN  SER P 217      -6.080  15.119  24.103  0.00  0.00      PROA  
ATOM   2801  CA  SER P 217      -7.322  13.995  25.452  0.00  0.00      PROA  
ATOM   2802  HA  SER P 217      -8.313  13.681  25.161  0.00  0.00      PROA  
ATOM   2803  CB  SER P 217      -6.431  12.759  25.210  0.00  0.00      PROA  
ATOM   2804  HB1 SER P 217      -6.707  11.805  25.708  0.00  0.00      PROA  
ATOM   2805  HB2 SER P 217      -5.370  12.823  25.534  0.00  0.00      PROA  
ATOM   2806  OG  SER P 217      -6.422  12.368  23.834  0.00  0.00      PROA  
ATOM   2807  HG1 SER P 217      -5.678  12.834  23.447  0.00  0.00      PROA  
ATOM   2808  C   SER P 217      -7.342  14.042  26.963  0.00  0.00      PROA  
ATOM   2809  O   SER P 217      -8.254  13.463  27.572  0.00  0.00      PROA  
ATOM   2810  N   GLY P 218      -6.455  14.809  27.534  0.00  0.00      PROA  
ATOM   2811  HN  GLY P 218      -5.820  15.396  27.038  0.00  0.00      PROA  
ATOM   2812  CA  GLY P 218      -6.485  15.194  28.889  0.00  0.00      PROA  
ATOM   2813  HA1 GLY P 218      -5.609  15.798  29.074  0.00  0.00      PROA  
ATOM   2814  HA2 GLY P 218      -6.599  14.317  29.509  0.00  0.00      PROA  
ATOM   2815  C   GLY P 218      -7.610  16.149  29.295  0.00  0.00      PROA  
ATOM   2816  O   GLY P 218      -8.266  16.025  30.337  0.00  0.00      PROA  
ATOM   2817  N   ILE P 219      -7.878  17.157  28.471  0.00  0.00      PROA  
ATOM   2818  HN  ILE P 219      -7.292  17.313  27.680  0.00  0.00      PROA  
ATOM   2819  CA  ILE P 219      -8.943  18.133  28.607  0.00  0.00      PROA  
ATOM   2820  HA  ILE P 219      -8.767  18.767  29.463  0.00  0.00      PROA  
ATOM   2821  CB  ILE P 219      -8.933  19.186  27.516  0.00  0.00      PROA  
ATOM   2822  HB  ILE P 219      -8.951  18.590  26.578  0.00  0.00      PROA  
ATOM   2823  CG2 ILE P 219     -10.193  20.160  27.520  0.00  0.00      PROA  
ATOM   2824 HG21 ILE P 219     -11.069  19.536  27.241  0.00  0.00      PROA  
ATOM   2825 HG22 ILE P 219     -10.073  20.891  26.692  0.00  0.00      PROA  
ATOM   2826 HG23 ILE P 219     -10.320  20.570  28.544  0.00  0.00      PROA  
ATOM   2827  CG1 ILE P 219      -7.634  20.150  27.701  0.00  0.00      PROA  
ATOM   2828 HG11 ILE P 219      -6.780  19.451  27.828  0.00  0.00      PROA  
ATOM   2829 HG12 ILE P 219      -7.841  20.656  28.668  0.00  0.00      PROA  
ATOM   2830  CD  ILE P 219      -7.411  21.236  26.616  0.00  0.00      PROA  
ATOM   2831  HD1 ILE P 219      -8.206  21.957  26.905  0.00  0.00      PROA  
ATOM   2832  HD2 ILE P 219      -7.563  20.837  25.591  0.00  0.00      PROA  
ATOM   2833  HD3 ILE P 219      -6.486  21.804  26.854  0.00  0.00      PROA  
ATOM   2834  C   ILE P 219     -10.256  17.381  28.629  0.00  0.00      PROA  
ATOM   2835  O   ILE P 219     -11.083  17.547  29.578  0.00  0.00      PROA  
ATOM   2836  N   ILE P 220     -10.623  16.541  27.689  0.00  0.00      PROA  
ATOM   2837  HN  ILE P 220      -9.897  16.425  27.015  0.00  0.00      PROA  
ATOM   2838  CA  ILE P 220     -11.856  15.689  27.636  0.00  0.00      PROA  
ATOM   2839  HA  ILE P 220     -12.697  16.357  27.745  0.00  0.00      PROA  
ATOM   2840  CB  ILE P 220     -11.852  14.873  26.386  0.00  0.00      PROA  
ATOM   2841  HB  ILE P 220     -10.852  14.431  26.192  0.00  0.00      PROA  
ATOM   2842  CG2 ILE P 220     -12.847  13.726  26.265  0.00  0.00      PROA  
ATOM   2843 HG21 ILE P 220     -13.874  14.145  26.323  0.00  0.00      PROA  
ATOM   2844 HG22 ILE P 220     -12.809  12.927  27.036  0.00  0.00      PROA  
ATOM   2845 HG23 ILE P 220     -12.783  13.192  25.293  0.00  0.00      PROA  
ATOM   2846  CG1 ILE P 220     -12.055  15.799  25.119  0.00  0.00      PROA  
ATOM   2847 HG11 ILE P 220     -11.629  16.801  25.335  0.00  0.00      PROA  
ATOM   2848 HG12 ILE P 220     -13.146  16.004  25.063  0.00  0.00      PROA  
ATOM   2849  CD  ILE P 220     -11.652  15.186  23.765  0.00  0.00      PROA  
ATOM   2850  HD1 ILE P 220     -10.603  14.822  23.760  0.00  0.00      PROA  
ATOM   2851  HD2 ILE P 220     -11.629  15.997  23.005  0.00  0.00      PROA  
ATOM   2852  HD3 ILE P 220     -12.298  14.303  23.573  0.00  0.00      PROA  
ATOM   2853  C   ILE P 220     -11.966  14.723  28.876  0.00  0.00      PROA  
ATOM   2854  O   ILE P 220     -13.032  14.668  29.494  0.00  0.00      PROA  
ATOM   2855  N   CYS P 221     -10.850  14.115  29.199  0.00  0.00      PROA  
ATOM   2856  HN  CYS P 221      -9.968  14.184  28.741  0.00  0.00      PROA  
ATOM   2857  CA  CYS P 221     -10.914  13.113  30.280  0.00  0.00      PROA  
ATOM   2858  HA  CYS P 221     -11.748  12.439  30.153  0.00  0.00      PROA  
ATOM   2859  CB  CYS P 221      -9.564  12.286  30.354  0.00  0.00      PROA  
ATOM   2860  HB1 CYS P 221      -8.818  13.107  30.417  0.00  0.00      PROA  
ATOM   2861  HB2 CYS P 221      -9.340  11.857  29.354  0.00  0.00      PROA  
ATOM   2862  SG  CYS P 221      -9.409  10.900  31.470  0.00  0.00      PROA  
ATOM   2863  HG1 CYS P 221      -8.084  10.922  31.482  0.00  0.00      PROA  
ATOM   2864  C   CYS P 221     -11.250  13.889  31.581  0.00  0.00      PROA  
ATOM   2865  O   CYS P 221     -11.979  13.441  32.472  0.00  0.00      PROA  
ATOM   2866  N   TYR P 222     -10.672  15.126  31.776  0.00  0.00      PROA  
ATOM   2867  HN  TYR P 222     -10.097  15.556  31.083  0.00  0.00      PROA  
ATOM   2868  CA  TYR P 222     -10.881  16.038  32.864  0.00  0.00      PROA  
ATOM   2869  HA  TYR P 222     -10.686  15.567  33.816  0.00  0.00      PROA  
ATOM   2870  CB  TYR P 222      -9.778  17.098  32.772  0.00  0.00      PROA  
ATOM   2871  HB1 TYR P 222      -9.564  17.472  31.748  0.00  0.00      PROA  
ATOM   2872  HB2 TYR P 222      -8.785  16.685  33.049  0.00  0.00      PROA  
ATOM   2873  CG  TYR P 222      -9.947  18.200  33.740  0.00  0.00      PROA  
ATOM   2874  CD1 TYR P 222      -9.703  17.963  35.098  0.00  0.00      PROA  
ATOM   2875  HD1 TYR P 222      -9.382  16.993  35.447  0.00  0.00      PROA  
ATOM   2876  CE1 TYR P 222      -9.856  19.022  36.047  0.00  0.00      PROA  
ATOM   2877  HE1 TYR P 222      -9.713  18.805  37.095  0.00  0.00      PROA  
ATOM   2878  CZ  TYR P 222     -10.069  20.321  35.588  0.00  0.00      PROA  
ATOM   2879  OH  TYR P 222     -10.229  21.273  36.597  0.00  0.00      PROA  
ATOM   2880  HH  TYR P 222     -10.452  22.101  36.167  0.00  0.00      PROA  
ATOM   2881  CD2 TYR P 222     -10.244  19.471  33.329  0.00  0.00      PROA  
ATOM   2882  HD2 TYR P 222     -10.509  19.614  32.292  0.00  0.00      PROA  
ATOM   2883  CE2 TYR P 222     -10.224  20.538  34.224  0.00  0.00      PROA  
ATOM   2884  HE2 TYR P 222     -10.592  21.506  33.916  0.00  0.00      PROA  
ATOM   2885  C   TYR P 222     -12.290  16.624  33.065  0.00  0.00      PROA  
ATOM   2886  O   TYR P 222     -12.793  16.645  34.207  0.00  0.00      PROA  
ATOM   2887  N   TYR P 223     -12.860  17.133  31.981  0.00  0.00      PROA  
ATOM   2888  HN  TYR P 223     -12.433  17.086  31.082  0.00  0.00      PROA  
ATOM   2889  CA  TYR P 223     -14.132  17.831  31.952  0.00  0.00      PROA  
ATOM   2890  HA  TYR P 223     -14.287  18.275  32.924  0.00  0.00      PROA  
ATOM   2891  CB  TYR P 223     -14.165  19.004  30.931  0.00  0.00      PROA  
ATOM   2892  HB1 TYR P 223     -15.148  19.367  30.562  0.00  0.00      PROA  
ATOM   2893  HB2 TYR P 223     -13.567  18.661  30.060  0.00  0.00      PROA  
ATOM   2894  CG  TYR P 223     -13.479  20.223  31.565  0.00  0.00      PROA  
ATOM   2895  CD1 TYR P 223     -12.335  20.850  30.938  0.00  0.00      PROA  
ATOM   2896  HD1 TYR P 223     -11.965  20.358  30.051  0.00  0.00      PROA  
ATOM   2897  CE1 TYR P 223     -11.819  22.086  31.408  0.00  0.00      PROA  
ATOM   2898  HE1 TYR P 223     -10.918  22.509  30.988  0.00  0.00      PROA  
ATOM   2899  CZ  TYR P 223     -12.398  22.684  32.491  0.00  0.00      PROA  
ATOM   2900  OH  TYR P 223     -11.822  23.845  33.051  0.00  0.00      PROA  
ATOM   2901  HH  TYR P 223     -12.094  23.861  33.972  0.00  0.00      PROA  
ATOM   2902  CD2 TYR P 223     -14.034  20.858  32.683  0.00  0.00      PROA  
ATOM   2903  HD2 TYR P 223     -14.861  20.399  33.206  0.00  0.00      PROA  
ATOM   2904  CE2 TYR P 223     -13.521  22.091  33.126  0.00  0.00      PROA  
ATOM   2905  HE2 TYR P 223     -13.921  22.584  34.000  0.00  0.00      PROA  
ATOM   2906  C   TYR P 223     -15.370  16.926  31.793  0.00  0.00      PROA  
ATOM   2907  O   TYR P 223     -16.508  17.345  31.992  0.00  0.00      PROA  
ATOM   2908  N   MET P 224     -15.089  15.659  31.386  0.00  0.00      PROA  
ATOM   2909  HN  MET P 224     -14.168  15.285  31.304  0.00  0.00      PROA  
ATOM   2910  CA  MET P 224     -16.038  14.647  31.163  0.00  0.00      PROA  
ATOM   2911  HA  MET P 224     -17.009  14.935  31.538  0.00  0.00      PROA  
ATOM   2912  CB  MET P 224     -16.178  14.335  29.636  0.00  0.00      PROA  
ATOM   2913  HB1 MET P 224     -16.716  13.366  29.561  0.00  0.00      PROA  
ATOM   2914  HB2 MET P 224     -15.217  14.149  29.110  0.00  0.00      PROA  
ATOM   2915  CG  MET P 224     -16.958  15.542  28.913  0.00  0.00      PROA  
ATOM   2916  HG1 MET P 224     -16.369  16.481  28.990  0.00  0.00      PROA  
ATOM   2917  HG2 MET P 224     -18.024  15.561  29.225  0.00  0.00      PROA  
ATOM   2918  SD  MET P 224     -16.924  15.370  27.113  0.00  0.00      PROA  
ATOM   2919  CE  MET P 224     -17.666  16.958  26.680  0.00  0.00      PROA  
ATOM   2920  HE1 MET P 224     -18.738  17.074  26.947  0.00  0.00      PROA  
ATOM   2921  HE2 MET P 224     -17.573  17.071  25.579  0.00  0.00      PROA  
ATOM   2922  HE3 MET P 224     -17.131  17.693  27.320  0.00  0.00      PROA  
ATOM   2923  C   MET P 224     -15.654  13.412  31.989  0.00  0.00      PROA  
ATOM   2924  O   MET P 224     -15.933  13.378  33.154  0.00  0.00      PROA  
ATOM   2925  N   ASN P 225     -14.999  12.375  31.440  0.00  0.00      PROA  
ATOM   2926  HN  ASN P 225     -14.699  12.465  30.494  0.00  0.00      PROA  
ATOM   2927  CA  ASN P 225     -14.566  11.171  32.072  0.00  0.00      PROA  
ATOM   2928  HA  ASN P 225     -13.941  11.327  32.938  0.00  0.00      PROA  
ATOM   2929  CB  ASN P 225     -15.720  10.281  32.533  0.00  0.00      PROA  
ATOM   2930  HB1 ASN P 225     -16.240   9.794  31.681  0.00  0.00      PROA  
ATOM   2931  HB2 ASN P 225     -16.526  10.900  32.983  0.00  0.00      PROA  
ATOM   2932  CG  ASN P 225     -15.222   9.302  33.593  0.00  0.00      PROA  
ATOM   2933  OD1 ASN P 225     -14.279   9.580  34.354  0.00  0.00      PROA  
ATOM   2934  ND2 ASN P 225     -15.851   8.136  33.689  0.00  0.00      PROA  
ATOM   2935 HD21 ASN P 225     -15.438   7.433  34.269  0.00  0.00      PROA  
ATOM   2936 HD22 ASN P 225     -16.636   7.901  33.116  0.00  0.00      PROA  
ATOM   2937  C   ASN P 225     -13.723  10.413  31.044  0.00  0.00      PROA  
ATOM   2938  O   ASN P 225     -13.776  10.561  29.788  0.00  0.00      PROA  
ATOM   2939  N   TRP P 226     -12.934   9.406  31.555  0.00  0.00      PROA  
ATOM   2940  HN  TRP P 226     -12.785   9.242  32.527  0.00  0.00      PROA  
ATOM   2941  CA  TRP P 226     -12.074   8.604  30.757  0.00  0.00      PROA  
ATOM   2942  HA  TRP P 226     -11.438   9.316  30.252  0.00  0.00      PROA  
ATOM   2943  CB  TRP P 226     -11.223   7.709  31.669  0.00  0.00      PROA  
ATOM   2944  HB1 TRP P 226     -10.711   8.369  32.401  0.00  0.00      PROA  
ATOM   2945  HB2 TRP P 226     -10.356   7.264  31.135  0.00  0.00      PROA  
ATOM   2946  CG  TRP P 226     -11.906   6.562  32.353  0.00  0.00      PROA  
ATOM   2947  CD1 TRP P 226     -12.553   6.573  33.551  0.00  0.00      PROA  
ATOM   2948  HD1 TRP P 226     -12.398   7.340  34.295  0.00  0.00      PROA  
ATOM   2949  NE1 TRP P 226     -13.068   5.280  33.801  0.00  0.00      PROA  
ATOM   2950  HE1 TRP P 226     -13.718   5.020  34.481  0.00  0.00      PROA  
ATOM   2951  CE2 TRP P 226     -12.870   4.489  32.686  0.00  0.00      PROA  
ATOM   2952  CD2 TRP P 226     -12.120   5.202  31.758  0.00  0.00      PROA  
ATOM   2953  CE3 TRP P 226     -11.814   4.630  30.595  0.00  0.00      PROA  
ATOM   2954  HE3 TRP P 226     -11.297   5.133  29.790  0.00  0.00      PROA  
ATOM   2955  CZ3 TRP P 226     -12.184   3.310  30.279  0.00  0.00      PROA  
ATOM   2956  HZ3 TRP P 226     -11.800   2.868  29.371  0.00  0.00      PROA  
ATOM   2957  CZ2 TRP P 226     -13.337   3.203  32.374  0.00  0.00      PROA  
ATOM   2958  HZ2 TRP P 226     -13.788   2.668  33.197  0.00  0.00      PROA  
ATOM   2959  CH2 TRP P 226     -12.898   2.606  31.185  0.00  0.00      PROA  
ATOM   2960  HH2 TRP P 226     -13.082   1.544  31.119  0.00  0.00      PROA  
ATOM   2961  C   TRP P 226     -12.801   7.878  29.649  0.00  0.00      PROA  
ATOM   2962  O   TRP P 226     -12.246   7.718  28.628  0.00  0.00      PROA  
ATOM   2963  N   THR P 227     -13.980   7.322  29.829  0.00  0.00      PROA  
ATOM   2964  HN  THR P 227     -14.487   7.441  30.679  0.00  0.00      PROA  
ATOM   2965  CA  THR P 227     -14.809   6.562  28.870  0.00  0.00      PROA  
ATOM   2966  HA  THR P 227     -14.285   5.637  28.679  0.00  0.00      PROA  
ATOM   2967  CB  THR P 227     -16.158   6.141  29.530  0.00  0.00      PROA  
ATOM   2968  HB  THR P 227     -16.795   5.604  28.794  0.00  0.00      PROA  
ATOM   2969  OG1 THR P 227     -16.824   7.333  30.041  0.00  0.00      PROA  
ATOM   2970  HG1 THR P 227     -17.733   7.197  29.764  0.00  0.00      PROA  
ATOM   2971  CG2 THR P 227     -15.804   5.234  30.657  0.00  0.00      PROA  
ATOM   2972 HG21 THR P 227     -16.731   4.950  31.200  0.00  0.00      PROA  
ATOM   2973 HG22 THR P 227     -15.059   5.581  31.405  0.00  0.00      PROA  
ATOM   2974 HG23 THR P 227     -15.215   4.354  30.320  0.00  0.00      PROA  
ATOM   2975  C   THR P 227     -15.038   7.247  27.490  0.00  0.00      PROA  
ATOM   2976  O   THR P 227     -14.997   6.530  26.454  0.00  0.00      PROA  
ATOM   2977  N   TYR P 228     -15.263   8.664  27.451  0.00  0.00      PROA  
ATOM   2978  HN  TYR P 228     -15.113   9.116  28.327  0.00  0.00      PROA  
ATOM   2979  CA  TYR P 228     -15.534   9.455  26.283  0.00  0.00      PROA  
ATOM   2980  HA  TYR P 228     -16.232   8.955  25.627  0.00  0.00      PROA  
ATOM   2981  CB  TYR P 228     -16.231  10.834  26.571  0.00  0.00      PROA  
ATOM   2982  HB1 TYR P 228     -16.518  11.353  25.632  0.00  0.00      PROA  
ATOM   2983  HB2 TYR P 228     -15.445  11.285  27.213  0.00  0.00      PROA  
ATOM   2984  CG  TYR P 228     -17.419  10.832  27.479  0.00  0.00      PROA  
ATOM   2985  CD1 TYR P 228     -17.360  10.567  28.909  0.00  0.00      PROA  
ATOM   2986  HD1 TYR P 228     -16.440  10.502  29.472  0.00  0.00      PROA  
ATOM   2987  CE1 TYR P 228     -18.602  10.346  29.572  0.00  0.00      PROA  
ATOM   2988  HE1 TYR P 228     -18.603  10.152  30.634  0.00  0.00      PROA  
ATOM   2989  CZ  TYR P 228     -19.795  10.382  28.914  0.00  0.00      PROA  
ATOM   2990  OH  TYR P 228     -21.007  10.284  29.671  0.00  0.00      PROA  
ATOM   2991  HH  TYR P 228     -20.787  10.005  30.563  0.00  0.00      PROA  
ATOM   2992  CD2 TYR P 228     -18.711  10.891  26.845  0.00  0.00      PROA  
ATOM   2993  HD2 TYR P 228     -18.835  11.122  25.797  0.00  0.00      PROA  
ATOM   2994  CE2 TYR P 228     -19.868  10.616  27.570  0.00  0.00      PROA  
ATOM   2995  HE2 TYR P 228     -20.863  10.604  27.149  0.00  0.00      PROA  
ATOM   2996  C   TYR P 228     -14.330   9.767  25.431  0.00  0.00      PROA  
ATOM   2997  O   TYR P 228     -14.467  10.132  24.258  0.00  0.00      PROA  
ATOM   2998  N   VAL P 229     -13.048   9.704  25.923  0.00  0.00      PROA  
ATOM   2999  HN  VAL P 229     -12.804   9.364  26.827  0.00  0.00      PROA  
ATOM   3000  CA  VAL P 229     -11.915  10.025  25.005  0.00  0.00      PROA  
ATOM   3001  HA  VAL P 229     -12.145  10.925  24.453  0.00  0.00      PROA  
ATOM   3002  CB  VAL P 229     -10.630  10.334  25.768  0.00  0.00      PROA  
ATOM   3003  HB  VAL P 229     -10.810  10.921  26.694  0.00  0.00      PROA  
ATOM   3004  CG1 VAL P 229      -9.917   9.103  26.206  0.00  0.00      PROA  
ATOM   3005 HG11 VAL P 229     -10.422   8.388  26.890  0.00  0.00      PROA  
ATOM   3006 HG12 VAL P 229      -9.108   9.528  26.839  0.00  0.00      PROA  
ATOM   3007 HG13 VAL P 229      -9.446   8.581  25.346  0.00  0.00      PROA  
ATOM   3008  CG2 VAL P 229      -9.840  11.305  24.880  0.00  0.00      PROA  
ATOM   3009 HG21 VAL P 229      -9.553  10.931  23.874  0.00  0.00      PROA  
ATOM   3010 HG22 VAL P 229      -8.933  11.673  25.405  0.00  0.00      PROA  
ATOM   3011 HG23 VAL P 229     -10.441  12.226  24.719  0.00  0.00      PROA  
ATOM   3012  C   VAL P 229     -11.687   8.901  23.976  0.00  0.00      PROA  
ATOM   3013  O   VAL P 229     -11.419   9.185  22.795  0.00  0.00      PROA  
ATOM   3014  N   PHE P 230     -11.940   7.590  24.346  0.00  0.00      PROA  
ATOM   3015  HN  PHE P 230     -12.005   7.356  25.313  0.00  0.00      PROA  
ATOM   3016  CA  PHE P 230     -12.076   6.489  23.332  0.00  0.00      PROA  
ATOM   3017  HA  PHE P 230     -11.137   6.477  22.800  0.00  0.00      PROA  
ATOM   3018  CB  PHE P 230     -12.270   5.077  24.010  0.00  0.00      PROA  
ATOM   3019  HB1 PHE P 230     -12.305   4.253  23.266  0.00  0.00      PROA  
ATOM   3020  HB2 PHE P 230     -13.229   5.142  24.567  0.00  0.00      PROA  
ATOM   3021  CG  PHE P 230     -11.203   4.792  24.963  0.00  0.00      PROA  
ATOM   3022  CD1 PHE P 230     -11.226   5.398  26.265  0.00  0.00      PROA  
ATOM   3023  HD1 PHE P 230     -12.039   6.033  26.585  0.00  0.00      PROA  
ATOM   3024  CE1 PHE P 230     -10.222   5.135  27.167  0.00  0.00      PROA  
ATOM   3025  HE1 PHE P 230     -10.252   5.596  28.143  0.00  0.00      PROA  
ATOM   3026  CZ  PHE P 230      -9.158   4.267  26.886  0.00  0.00      PROA  
ATOM   3027  HZ  PHE P 230      -8.373   3.999  27.579  0.00  0.00      PROA  
ATOM   3028  CD2 PHE P 230     -10.244   3.775  24.748  0.00  0.00      PROA  
ATOM   3029  HD2 PHE P 230     -10.168   3.323  23.771  0.00  0.00      PROA  
ATOM   3030  CE2 PHE P 230      -9.218   3.604  25.658  0.00  0.00      PROA  
ATOM   3031  HE2 PHE P 230      -8.503   2.822  25.450  0.00  0.00      PROA  
ATOM   3032  C   PHE P 230     -13.197   6.703  22.309  0.00  0.00      PROA  
ATOM   3033  O   PHE P 230     -13.019   6.526  21.069  0.00  0.00      PROA  
ATOM   3034  N   TYR P 231     -14.421   7.042  22.692  0.00  0.00      PROA  
ATOM   3035  HN  TYR P 231     -14.550   7.448  23.593  0.00  0.00      PROA  
ATOM   3036  CA  TYR P 231     -15.509   7.210  21.702  0.00  0.00      PROA  
ATOM   3037  HA  TYR P 231     -15.429   6.273  21.172  0.00  0.00      PROA  
ATOM   3038  CB  TYR P 231     -16.865   7.251  22.338  0.00  0.00      PROA  
ATOM   3039  HB1 TYR P 231     -17.711   7.056  21.645  0.00  0.00      PROA  
ATOM   3040  HB2 TYR P 231     -17.045   8.243  22.805  0.00  0.00      PROA  
ATOM   3041  CG  TYR P 231     -17.107   6.055  23.351  0.00  0.00      PROA  
ATOM   3042  CD1 TYR P 231     -17.708   6.463  24.543  0.00  0.00      PROA  
ATOM   3043  HD1 TYR P 231     -18.084   7.463  24.697  0.00  0.00      PROA  
ATOM   3044  CE1 TYR P 231     -18.114   5.448  25.495  0.00  0.00      PROA  
ATOM   3045  HE1 TYR P 231     -18.665   5.730  26.380  0.00  0.00      PROA  
ATOM   3046  CZ  TYR P 231     -17.652   4.157  25.388  0.00  0.00      PROA  
ATOM   3047  OH  TYR P 231     -18.051   3.163  26.351  0.00  0.00      PROA  
ATOM   3048  HH  TYR P 231     -18.572   3.616  27.017  0.00  0.00      PROA  
ATOM   3049  CD2 TYR P 231     -16.641   4.759  23.302  0.00  0.00      PROA  
ATOM   3050  HD2 TYR P 231     -16.096   4.454  22.421  0.00  0.00      PROA  
ATOM   3051  CE2 TYR P 231     -16.926   3.804  24.287  0.00  0.00      PROA  
ATOM   3052  HE2 TYR P 231     -16.608   2.771  24.289  0.00  0.00      PROA  
ATOM   3053  C   TYR P 231     -15.339   8.389  20.729  0.00  0.00      PROA  
ATOM   3054  O   TYR P 231     -15.697   8.277  19.530  0.00  0.00      PROA  
ATOM   3055  N   PHE P 232     -14.858   9.583  21.259  0.00  0.00      PROA  
ATOM   3056  HN  PHE P 232     -14.529   9.666  22.196  0.00  0.00      PROA  
ATOM   3057  CA  PHE P 232     -14.757  10.782  20.553  0.00  0.00      PROA  
ATOM   3058  HA  PHE P 232     -15.724  11.240  20.407  0.00  0.00      PROA  
ATOM   3059  CB  PHE P 232     -14.089  11.829  21.575  0.00  0.00      PROA  
ATOM   3060  HB1 PHE P 232     -13.028  11.525  21.696  0.00  0.00      PROA  
ATOM   3061  HB2 PHE P 232     -14.552  11.775  22.584  0.00  0.00      PROA  
ATOM   3062  CG  PHE P 232     -14.270  13.259  21.084  0.00  0.00      PROA  
ATOM   3063  CD1 PHE P 232     -15.512  13.943  21.148  0.00  0.00      PROA  
ATOM   3064  HD1 PHE P 232     -16.270  13.530  21.797  0.00  0.00      PROA  
ATOM   3065  CE1 PHE P 232     -15.728  15.191  20.551  0.00  0.00      PROA  
ATOM   3066  HE1 PHE P 232     -16.641  15.732  20.750  0.00  0.00      PROA  
ATOM   3067  CZ  PHE P 232     -14.617  15.767  19.909  0.00  0.00      PROA  
ATOM   3068  HZ  PHE P 232     -14.661  16.736  19.432  0.00  0.00      PROA  
ATOM   3069  CD2 PHE P 232     -13.232  13.817  20.371  0.00  0.00      PROA  
ATOM   3070  HD2 PHE P 232     -12.333  13.249  20.179  0.00  0.00      PROA  
ATOM   3071  CE2 PHE P 232     -13.435  15.050  19.765  0.00  0.00      PROA  
ATOM   3072  HE2 PHE P 232     -12.690  15.550  19.165  0.00  0.00      PROA  
ATOM   3073  C   PHE P 232     -14.080  10.625  19.190  0.00  0.00      PROA  
ATOM   3074  O   PHE P 232     -14.599  10.738  18.101  0.00  0.00      PROA  
ATOM   3075  N   PHE P 233     -12.779  10.505  19.257  0.00  0.00      PROA  
ATOM   3076  HN  PHE P 233     -12.309  10.385  20.128  0.00  0.00      PROA  
ATOM   3077  CA  PHE P 233     -11.856  10.399  18.165  0.00  0.00      PROA  
ATOM   3078  HA  PHE P 233     -12.076  11.207  17.482  0.00  0.00      PROA  
ATOM   3079  CB  PHE P 233     -10.368  10.343  18.643  0.00  0.00      PROA  
ATOM   3080  HB1 PHE P 233      -9.773  10.242  17.710  0.00  0.00      PROA  
ATOM   3081  HB2 PHE P 233     -10.236   9.463  19.308  0.00  0.00      PROA  
ATOM   3082  CG  PHE P 233     -10.074  11.696  19.348  0.00  0.00      PROA  
ATOM   3083  CD1 PHE P 233     -10.054  11.815  20.746  0.00  0.00      PROA  
ATOM   3084  HD1 PHE P 233     -10.258  10.868  21.224  0.00  0.00      PROA  
ATOM   3085  CE1 PHE P 233      -9.638  12.949  21.409  0.00  0.00      PROA  
ATOM   3086  HE1 PHE P 233      -9.443  12.934  22.471  0.00  0.00      PROA  
ATOM   3087  CZ  PHE P 233      -9.175  14.041  20.622  0.00  0.00      PROA  
ATOM   3088  HZ  PHE P 233      -8.805  14.926  21.119  0.00  0.00      PROA  
ATOM   3089  CD2 PHE P 233      -9.596  12.748  18.621  0.00  0.00      PROA  
ATOM   3090  HD2 PHE P 233      -9.511  12.672  17.547  0.00  0.00      PROA  
ATOM   3091  CE2 PHE P 233      -9.106  13.941  19.210  0.00  0.00      PROA  
ATOM   3092  HE2 PHE P 233      -8.672  14.710  18.587  0.00  0.00      PROA  
ATOM   3093  C   PHE P 233     -12.123   9.160  17.336  0.00  0.00      PROA  
ATOM   3094  O   PHE P 233     -11.874   9.216  16.142  0.00  0.00      PROA  
ATOM   3095  N   GLY P 234     -12.615   8.067  17.962  0.00  0.00      PROA  
ATOM   3096  HN  GLY P 234     -12.662   8.008  18.956  0.00  0.00      PROA  
ATOM   3097  CA  GLY P 234     -13.017   6.807  17.312  0.00  0.00      PROA  
ATOM   3098  HA1 GLY P 234     -13.425   6.173  18.085  0.00  0.00      PROA  
ATOM   3099  HA2 GLY P 234     -12.198   6.311  16.813  0.00  0.00      PROA  
ATOM   3100  C   GLY P 234     -14.144   6.950  16.326  0.00  0.00      PROA  
ATOM   3101  O   GLY P 234     -14.163   6.319  15.256  0.00  0.00      PROA  
ATOM   3102  N   THR P 235     -15.093   7.757  16.774  0.00  0.00      PROA  
ATOM   3103  HN  THR P 235     -15.071   8.107  17.708  0.00  0.00      PROA  
ATOM   3104  CA  THR P 235     -16.230   8.109  15.946  0.00  0.00      PROA  
ATOM   3105  HA  THR P 235     -16.721   7.237  15.539  0.00  0.00      PROA  
ATOM   3106  CB  THR P 235     -17.383   8.792  16.684  0.00  0.00      PROA  
ATOM   3107  HB  THR P 235     -17.067   9.784  17.071  0.00  0.00      PROA  
ATOM   3108  OG1 THR P 235     -17.765   7.972  17.745  0.00  0.00      PROA  
ATOM   3109  HG1 THR P 235     -16.977   8.021  18.292  0.00  0.00      PROA  
ATOM   3110  CG2 THR P 235     -18.596   8.957  15.759  0.00  0.00      PROA  
ATOM   3111 HG21 THR P 235     -18.296   9.526  14.853  0.00  0.00      PROA  
ATOM   3112 HG22 THR P 235     -19.393   9.555  16.251  0.00  0.00      PROA  
ATOM   3113 HG23 THR P 235     -19.089   7.991  15.516  0.00  0.00      PROA  
ATOM   3114  C   THR P 235     -15.826   8.919  14.751  0.00  0.00      PROA  
ATOM   3115  O   THR P 235     -16.120   8.631  13.582  0.00  0.00      PROA  
ATOM   3116  N   ILE P 236     -14.943   9.934  14.983  0.00  0.00      PROA  
ATOM   3117  HN  ILE P 236     -14.688  10.068  15.937  0.00  0.00      PROA  
ATOM   3118  CA  ILE P 236     -14.313  10.829  13.946  0.00  0.00      PROA  
ATOM   3119  HA  ILE P 236     -15.169  11.245  13.435  0.00  0.00      PROA  
ATOM   3120  CB  ILE P 236     -13.368  11.967  14.508  0.00  0.00      PROA  
ATOM   3121  HB  ILE P 236     -12.498  11.689  15.140  0.00  0.00      PROA  
ATOM   3122  CG2 ILE P 236     -12.889  12.734  13.278  0.00  0.00      PROA  
ATOM   3123 HG21 ILE P 236     -12.506  13.759  13.468  0.00  0.00      PROA  
ATOM   3124 HG22 ILE P 236     -13.745  12.877  12.584  0.00  0.00      PROA  
ATOM   3125 HG23 ILE P 236     -12.091  12.082  12.860  0.00  0.00      PROA  
ATOM   3126  CG1 ILE P 236     -14.105  12.927  15.456  0.00  0.00      PROA  
ATOM   3127 HG11 ILE P 236     -14.653  12.363  16.241  0.00  0.00      PROA  
ATOM   3128 HG12 ILE P 236     -14.812  13.491  14.811  0.00  0.00      PROA  
ATOM   3129  CD  ILE P 236     -13.080  13.842  16.153  0.00  0.00      PROA  
ATOM   3130  HD1 ILE P 236     -12.509  14.467  15.433  0.00  0.00      PROA  
ATOM   3131  HD2 ILE P 236     -12.387  13.317  16.843  0.00  0.00      PROA  
ATOM   3132  HD3 ILE P 236     -13.587  14.631  16.749  0.00  0.00      PROA  
ATOM   3133  C   ILE P 236     -13.517  10.068  12.937  0.00  0.00      PROA  
ATOM   3134  O   ILE P 236     -13.723  10.224  11.727  0.00  0.00      PROA  
ATOM   3135  N   GLY P 237     -12.606   9.140  13.350  0.00  0.00      PROA  
ATOM   3136  HN  GLY P 237     -12.416   9.157  14.329  0.00  0.00      PROA  
ATOM   3137  CA  GLY P 237     -11.995   8.098  12.518  0.00  0.00      PROA  
ATOM   3138  HA1 GLY P 237     -11.333   7.510  13.135  0.00  0.00      PROA  
ATOM   3139  HA2 GLY P 237     -11.416   8.668  11.806  0.00  0.00      PROA  
ATOM   3140  C   GLY P 237     -12.876   7.266  11.542  0.00  0.00      PROA  
ATOM   3141  O   GLY P 237     -12.556   7.019  10.380  0.00  0.00      PROA  
ATOM   3142  N   ILE P 238     -14.073   6.786  11.961  0.00  0.00      PROA  
ATOM   3143  HN  ILE P 238     -14.394   6.841  12.904  0.00  0.00      PROA  
ATOM   3144  CA  ILE P 238     -15.049   6.070  11.118  0.00  0.00      PROA  
ATOM   3145  HA  ILE P 238     -14.465   5.386  10.521  0.00  0.00      PROA  
ATOM   3146  CB  ILE P 238     -16.052   5.430  12.077  0.00  0.00      PROA  
ATOM   3147  HB  ILE P 238     -16.403   6.254  12.733  0.00  0.00      PROA  
ATOM   3148  CG2 ILE P 238     -17.226   4.763  11.311  0.00  0.00      PROA  
ATOM   3149 HG21 ILE P 238     -16.773   4.037  10.603  0.00  0.00      PROA  
ATOM   3150 HG22 ILE P 238     -17.670   5.527  10.637  0.00  0.00      PROA  
ATOM   3151 HG23 ILE P 238     -17.861   4.267  12.076  0.00  0.00      PROA  
ATOM   3152  CG1 ILE P 238     -15.500   4.381  12.993  0.00  0.00      PROA  
ATOM   3153 HG11 ILE P 238     -14.547   4.678  13.481  0.00  0.00      PROA  
ATOM   3154 HG12 ILE P 238     -15.347   3.475  12.370  0.00  0.00      PROA  
ATOM   3155  CD  ILE P 238     -16.268   3.919  14.185  0.00  0.00      PROA  
ATOM   3156  HD1 ILE P 238     -16.408   4.809  14.835  0.00  0.00      PROA  
ATOM   3157  HD2 ILE P 238     -15.635   3.230  14.785  0.00  0.00      PROA  
ATOM   3158  HD3 ILE P 238     -17.212   3.504  13.771  0.00  0.00      PROA  
ATOM   3159  C   ILE P 238     -15.620   7.028  10.031  0.00  0.00      PROA  
ATOM   3160  O   ILE P 238     -15.746   6.576   8.889  0.00  0.00      PROA  
ATOM   3161  N   PHE P 239     -15.836   8.288  10.383  0.00  0.00      PROA  
ATOM   3162  HN  PHE P 239     -15.685   8.634  11.306  0.00  0.00      PROA  
ATOM   3163  CA  PHE P 239     -16.209   9.310   9.443  0.00  0.00      PROA  
ATOM   3164  HA  PHE P 239     -17.100   9.037   8.897  0.00  0.00      PROA  
ATOM   3165  CB  PHE P 239     -16.719  10.585  10.196  0.00  0.00      PROA  
ATOM   3166  HB1 PHE P 239     -15.916  10.777  10.941  0.00  0.00      PROA  
ATOM   3167  HB2 PHE P 239     -17.649  10.324  10.745  0.00  0.00      PROA  
ATOM   3168  CG  PHE P 239     -16.985  11.758   9.154  0.00  0.00      PROA  
ATOM   3169  CD1 PHE P 239     -18.169  11.826   8.458  0.00  0.00      PROA  
ATOM   3170  HD1 PHE P 239     -18.973  11.108   8.520  0.00  0.00      PROA  
ATOM   3171  CE1 PHE P 239     -18.376  12.700   7.461  0.00  0.00      PROA  
ATOM   3172  HE1 PHE P 239     -19.294  12.693   6.893  0.00  0.00      PROA  
ATOM   3173  CZ  PHE P 239     -17.392  13.637   7.219  0.00  0.00      PROA  
ATOM   3174  HZ  PHE P 239     -17.395  14.305   6.370  0.00  0.00      PROA  
ATOM   3175  CD2 PHE P 239     -15.974  12.770   8.968  0.00  0.00      PROA  
ATOM   3176  HD2 PHE P 239     -14.998  12.657   9.417  0.00  0.00      PROA  
ATOM   3177  CE2 PHE P 239     -16.242  13.762   8.056  0.00  0.00      PROA  
ATOM   3178  HE2 PHE P 239     -15.358  14.259   7.685  0.00  0.00      PROA  
ATOM   3179  C   PHE P 239     -15.216   9.563   8.291  0.00  0.00      PROA  
ATOM   3180  O   PHE P 239     -15.567   9.831   7.152  0.00  0.00      PROA  
ATOM   3181  N   TRP P 240     -13.899   9.324   8.545  0.00  0.00      PROA  
ATOM   3182  HN  TRP P 240     -13.645   9.094   9.481  0.00  0.00      PROA  
ATOM   3183  CA  TRP P 240     -12.877   9.284   7.550  0.00  0.00      PROA  
ATOM   3184  HA  TRP P 240     -12.904  10.209   6.993  0.00  0.00      PROA  
ATOM   3185  CB  TRP P 240     -11.470   9.216   8.213  0.00  0.00      PROA  
ATOM   3186  HB1 TRP P 240     -11.407   8.400   8.964  0.00  0.00      PROA  
ATOM   3187  HB2 TRP P 240     -11.414  10.188   8.748  0.00  0.00      PROA  
ATOM   3188  CG  TRP P 240     -10.274   9.137   7.323  0.00  0.00      PROA  
ATOM   3189  CD1 TRP P 240      -9.574  10.172   6.757  0.00  0.00      PROA  
ATOM   3190  HD1 TRP P 240      -9.962  11.180   6.771  0.00  0.00      PROA  
ATOM   3191  NE1 TRP P 240      -8.548   9.716   5.970  0.00  0.00      PROA  
ATOM   3192  HE1 TRP P 240      -7.813  10.300   5.703  0.00  0.00      PROA  
ATOM   3193  CE2 TRP P 240      -8.599   8.354   5.955  0.00  0.00      PROA  
ATOM   3194  CD2 TRP P 240      -9.655   7.951   6.821  0.00  0.00      PROA  
ATOM   3195  CE3 TRP P 240      -9.859   6.583   7.006  0.00  0.00      PROA  
ATOM   3196  HE3 TRP P 240     -10.589   6.197   7.702  0.00  0.00      PROA  
ATOM   3197  CZ3 TRP P 240      -9.006   5.647   6.400  0.00  0.00      PROA  
ATOM   3198  HZ3 TRP P 240      -9.167   4.595   6.584  0.00  0.00      PROA  
ATOM   3199  CZ2 TRP P 240      -7.787   7.402   5.342  0.00  0.00      PROA  
ATOM   3200  HZ2 TRP P 240      -7.009   7.657   4.638  0.00  0.00      PROA  
ATOM   3201  CH2 TRP P 240      -8.057   6.071   5.551  0.00  0.00      PROA  
ATOM   3202  HH2 TRP P 240      -7.518   5.277   5.055  0.00  0.00      PROA  
ATOM   3203  C   TRP P 240     -12.986   8.207   6.448  0.00  0.00      PROA  
ATOM   3204  O   TRP P 240     -12.674   8.497   5.273  0.00  0.00      PROA  
ATOM   3205  N   PHE P 241     -13.370   6.974   6.777  0.00  0.00      PROA  
ATOM   3206  HN  PHE P 241     -13.619   6.700   7.702  0.00  0.00      PROA  
ATOM   3207  CA  PHE P 241     -13.487   5.821   5.908  0.00  0.00      PROA  
ATOM   3208  HA  PHE P 241     -12.511   5.719   5.459  0.00  0.00      PROA  
ATOM   3209  CB  PHE P 241     -13.857   4.535   6.646  0.00  0.00      PROA  
ATOM   3210  HB1 PHE P 241     -14.740   4.557   7.320  0.00  0.00      PROA  
ATOM   3211  HB2 PHE P 241     -13.028   4.345   7.361  0.00  0.00      PROA  
ATOM   3212  CG  PHE P 241     -14.036   3.306   5.709  0.00  0.00      PROA  
ATOM   3213  CD1 PHE P 241     -12.933   2.712   5.114  0.00  0.00      PROA  
ATOM   3214  HD1 PHE P 241     -11.946   3.089   5.336  0.00  0.00      PROA  
ATOM   3215  CE1 PHE P 241     -13.000   1.522   4.401  0.00  0.00      PROA  
ATOM   3216  HE1 PHE P 241     -12.099   1.053   4.035  0.00  0.00      PROA  
ATOM   3217  CZ  PHE P 241     -14.333   0.988   4.259  0.00  0.00      PROA  
ATOM   3218  HZ  PHE P 241     -14.494   0.067   3.719  0.00  0.00      PROA  
ATOM   3219  CD2 PHE P 241     -15.316   2.854   5.387  0.00  0.00      PROA  
ATOM   3220  HD2 PHE P 241     -16.140   3.383   5.843  0.00  0.00      PROA  
ATOM   3221  CE2 PHE P 241     -15.503   1.692   4.654  0.00  0.00      PROA  
ATOM   3222  HE2 PHE P 241     -16.421   1.131   4.555  0.00  0.00      PROA  
ATOM   3223  C   PHE P 241     -14.507   6.029   4.798  0.00  0.00      PROA  
ATOM   3224  O   PHE P 241     -14.305   5.760   3.603  0.00  0.00      PROA  
ATOM   3225  N   LEU P 242     -15.643   6.725   5.094  0.00  0.00      PROA  
ATOM   3226  HN  LEU P 242     -15.791   6.880   6.068  0.00  0.00      PROA  
ATOM   3227  CA  LEU P 242     -16.720   7.116   4.157  0.00  0.00      PROA  
ATOM   3228  HA  LEU P 242     -17.081   6.209   3.696  0.00  0.00      PROA  
ATOM   3229  CB  LEU P 242     -17.898   7.897   4.859  0.00  0.00      PROA  
ATOM   3230  HB1 LEU P 242     -18.794   7.797   4.210  0.00  0.00      PROA  
ATOM   3231  HB2 LEU P 242     -17.753   8.995   4.779  0.00  0.00      PROA  
ATOM   3232  CG  LEU P 242     -18.240   7.407   6.253  0.00  0.00      PROA  
ATOM   3233  HG  LEU P 242     -17.405   7.625   6.953  0.00  0.00      PROA  
ATOM   3234  CD1 LEU P 242     -19.312   8.237   6.929  0.00  0.00      PROA  
ATOM   3235 HD11 LEU P 242     -19.354   8.188   8.038  0.00  0.00      PROA  
ATOM   3236 HD12 LEU P 242     -20.374   8.151   6.616  0.00  0.00      PROA  
ATOM   3237 HD13 LEU P 242     -19.043   9.296   6.725  0.00  0.00      PROA  
ATOM   3238  CD2 LEU P 242     -18.560   5.866   6.329  0.00  0.00      PROA  
ATOM   3239 HD21 LEU P 242     -19.105   5.402   5.479  0.00  0.00      PROA  
ATOM   3240 HD22 LEU P 242     -19.011   5.651   7.320  0.00  0.00      PROA  
ATOM   3241 HD23 LEU P 242     -17.595   5.322   6.419  0.00  0.00      PROA  
ATOM   3242  C   LEU P 242     -16.146   8.037   3.086  0.00  0.00      PROA  
ATOM   3243  O   LEU P 242     -16.544   7.803   1.930  0.00  0.00      PROA  
ATOM   3244  N   LEU P 243     -15.332   9.071   3.468  0.00  0.00      PROA  
ATOM   3245  HN  LEU P 243     -15.020   9.267   4.394  0.00  0.00      PROA  
ATOM   3246  CA  LEU P 243     -14.676   9.926   2.502  0.00  0.00      PROA  
ATOM   3247  HA  LEU P 243     -15.373  10.175   1.716  0.00  0.00      PROA  
ATOM   3248  CB  LEU P 243     -14.122  11.255   3.256  0.00  0.00      PROA  
ATOM   3249  HB1 LEU P 243     -13.647  11.827   2.430  0.00  0.00      PROA  
ATOM   3250  HB2 LEU P 243     -13.323  10.998   3.984  0.00  0.00      PROA  
ATOM   3251  CG  LEU P 243     -15.236  12.126   3.896  0.00  0.00      PROA  
ATOM   3252  HG  LEU P 243     -15.714  11.566   4.728  0.00  0.00      PROA  
ATOM   3253  CD1 LEU P 243     -14.499  13.370   4.443  0.00  0.00      PROA  
ATOM   3254 HD11 LEU P 243     -15.136  13.806   5.242  0.00  0.00      PROA  
ATOM   3255 HD12 LEU P 243     -14.280  14.017   3.567  0.00  0.00      PROA  
ATOM   3256 HD13 LEU P 243     -13.645  13.021   5.061  0.00  0.00      PROA  
ATOM   3257  CD2 LEU P 243     -16.319  12.471   2.973  0.00  0.00      PROA  
ATOM   3258 HD21 LEU P 243     -16.923  11.704   2.443  0.00  0.00      PROA  
ATOM   3259 HD22 LEU P 243     -15.942  13.076   2.120  0.00  0.00      PROA  
ATOM   3260 HD23 LEU P 243     -17.075  13.018   3.576  0.00  0.00      PROA  
ATOM   3261  C   LEU P 243     -13.543   9.160   1.730  0.00  0.00      PROA  
ATOM   3262  O   LEU P 243     -13.217   9.474   0.616  0.00  0.00      PROA  
ATOM   3263  N   TRP P 244     -12.909   8.051   2.300  0.00  0.00      PROA  
ATOM   3264  HN  TRP P 244     -13.124   7.830   3.248  0.00  0.00      PROA  
ATOM   3265  CA  TRP P 244     -11.790   7.363   1.686  0.00  0.00      PROA  
ATOM   3266  HA  TRP P 244     -11.046   8.066   1.342  0.00  0.00      PROA  
ATOM   3267  CB  TRP P 244     -11.045   6.462   2.698  0.00  0.00      PROA  
ATOM   3268  HB1 TRP P 244     -11.824   5.712   2.954  0.00  0.00      PROA  
ATOM   3269  HB2 TRP P 244     -10.735   7.056   3.585  0.00  0.00      PROA  
ATOM   3270  CG  TRP P 244      -9.866   5.770   2.202  0.00  0.00      PROA  
ATOM   3271  CD1 TRP P 244      -9.733   4.418   1.998  0.00  0.00      PROA  
ATOM   3272  HD1 TRP P 244     -10.564   3.754   1.809  0.00  0.00      PROA  
ATOM   3273  NE1 TRP P 244      -8.401   4.194   1.642  0.00  0.00      PROA  
ATOM   3274  HE1 TRP P 244      -8.021   3.295   1.611  0.00  0.00      PROA  
ATOM   3275  CE2 TRP P 244      -7.724   5.394   1.583  0.00  0.00      PROA  
ATOM   3276  CD2 TRP P 244      -8.627   6.415   1.989  0.00  0.00      PROA  
ATOM   3277  CE3 TRP P 244      -8.208   7.744   2.034  0.00  0.00      PROA  
ATOM   3278  HE3 TRP P 244      -8.993   8.466   2.205  0.00  0.00      PROA  
ATOM   3279  CZ3 TRP P 244      -6.855   7.987   1.830  0.00  0.00      PROA  
ATOM   3280  HZ3 TRP P 244      -6.487   8.996   1.947  0.00  0.00      PROA  
ATOM   3281  CZ2 TRP P 244      -6.401   5.707   1.303  0.00  0.00      PROA  
ATOM   3282  HZ2 TRP P 244      -5.730   4.935   0.957  0.00  0.00      PROA  
ATOM   3283  CH2 TRP P 244      -5.944   6.991   1.424  0.00  0.00      PROA  
ATOM   3284  HH2 TRP P 244      -4.954   7.295   1.119  0.00  0.00      PROA  
ATOM   3285  C   TRP P 244     -12.436   6.508   0.419  0.00  0.00      PROA  
ATOM   3286  O   TRP P 244     -12.047   6.603  -0.732  0.00  0.00      PROA  
ATOM   3287  N   ILE P 245     -13.611   5.827   0.623  0.00  0.00      PROA  
ATOM   3288  HN  ILE P 245     -14.202   5.712   1.419  0.00  0.00      PROA  
ATOM   3289  CA  ILE P 245     -14.383   5.239  -0.455  0.00  0.00      PROA  
ATOM   3290  HA  ILE P 245     -13.607   4.892  -1.121  0.00  0.00      PROA  
ATOM   3291  CB  ILE P 245     -15.227   4.079   0.074  0.00  0.00      PROA  
ATOM   3292  HB  ILE P 245     -15.601   3.516  -0.808  0.00  0.00      PROA  
ATOM   3293  CG2 ILE P 245     -14.258   3.095   0.835  0.00  0.00      PROA  
ATOM   3294 HG21 ILE P 245     -14.823   2.256   1.295  0.00  0.00      PROA  
ATOM   3295 HG22 ILE P 245     -13.682   3.585   1.649  0.00  0.00      PROA  
ATOM   3296 HG23 ILE P 245     -13.627   2.623   0.052  0.00  0.00      PROA  
ATOM   3297  CG1 ILE P 245     -16.362   4.604   1.003  0.00  0.00      PROA  
ATOM   3298 HG11 ILE P 245     -17.036   5.340   0.515  0.00  0.00      PROA  
ATOM   3299 HG12 ILE P 245     -15.890   5.149   1.849  0.00  0.00      PROA  
ATOM   3300  CD  ILE P 245     -17.285   3.552   1.744  0.00  0.00      PROA  
ATOM   3301  HD1 ILE P 245     -17.742   3.988   2.658  0.00  0.00      PROA  
ATOM   3302  HD2 ILE P 245     -16.651   2.756   2.188  0.00  0.00      PROA  
ATOM   3303  HD3 ILE P 245     -18.084   3.157   1.081  0.00  0.00      PROA  
ATOM   3304  C   ILE P 245     -15.099   6.152  -1.386  0.00  0.00      PROA  
ATOM   3305  O   ILE P 245     -15.264   5.888  -2.526  0.00  0.00      PROA  
ATOM   3306  N   TRP P 246     -15.584   7.296  -0.847  0.00  0.00      PROA  
ATOM   3307  HN  TRP P 246     -15.680   7.387   0.141  0.00  0.00      PROA  
ATOM   3308  CA  TRP P 246     -16.177   8.285  -1.679  0.00  0.00      PROA  
ATOM   3309  HA  TRP P 246     -16.812   7.780  -2.392  0.00  0.00      PROA  
ATOM   3310  CB  TRP P 246     -17.040   9.162  -0.721  0.00  0.00      PROA  
ATOM   3311  HB1 TRP P 246     -16.374   9.499   0.102  0.00  0.00      PROA  
ATOM   3312  HB2 TRP P 246     -17.926   8.672  -0.264  0.00  0.00      PROA  
ATOM   3313  CG  TRP P 246     -17.689  10.367  -1.344  0.00  0.00      PROA  
ATOM   3314  CD1 TRP P 246     -18.771  10.465  -2.184  0.00  0.00      PROA  
ATOM   3315  HD1 TRP P 246     -19.529   9.696  -2.187  0.00  0.00      PROA  
ATOM   3316  NE1 TRP P 246     -18.989  11.746  -2.615  0.00  0.00      PROA  
ATOM   3317  HE1 TRP P 246     -19.814  12.211  -2.850  0.00  0.00      PROA  
ATOM   3318  CE2 TRP P 246     -17.883  12.462  -2.332  0.00  0.00      PROA  
ATOM   3319  CD2 TRP P 246     -17.100  11.624  -1.488  0.00  0.00      PROA  
ATOM   3320  CE3 TRP P 246     -15.911  12.148  -0.899  0.00  0.00      PROA  
ATOM   3321  HE3 TRP P 246     -15.375  11.526  -0.197  0.00  0.00      PROA  
ATOM   3322  CZ3 TRP P 246     -15.546  13.466  -1.169  0.00  0.00      PROA  
ATOM   3323  HZ3 TRP P 246     -14.532  13.722  -0.900  0.00  0.00      PROA  
ATOM   3324  CZ2 TRP P 246     -17.495  13.703  -2.592  0.00  0.00      PROA  
ATOM   3325  HZ2 TRP P 246     -18.034  14.343  -3.275  0.00  0.00      PROA  
ATOM   3326  CH2 TRP P 246     -16.324  14.192  -2.090  0.00  0.00      PROA  
ATOM   3327  HH2 TRP P 246     -15.996  15.179  -2.380  0.00  0.00      PROA  
ATOM   3328  C   TRP P 246     -15.199   9.083  -2.531  0.00  0.00      PROA  
ATOM   3329  O   TRP P 246     -15.538   9.546  -3.609  0.00  0.00      PROA  
ATOM   3330  N   LEU P 247     -13.914   9.170  -2.149  0.00  0.00      PROA  
ATOM   3331  HN  LEU P 247     -13.664   8.964  -1.206  0.00  0.00      PROA  
ATOM   3332  CA  LEU P 247     -12.925  10.008  -2.914  0.00  0.00      PROA  
ATOM   3333  HA  LEU P 247     -13.439  10.582  -3.671  0.00  0.00      PROA  
ATOM   3334  CB  LEU P 247     -12.129  11.049  -2.003  0.00  0.00      PROA  
ATOM   3335  HB1 LEU P 247     -11.546  10.396  -1.320  0.00  0.00      PROA  
ATOM   3336  HB2 LEU P 247     -12.917  11.543  -1.396  0.00  0.00      PROA  
ATOM   3337  CG  LEU P 247     -11.223  12.178  -2.579  0.00  0.00      PROA  
ATOM   3338  HG  LEU P 247     -10.672  11.696  -3.415  0.00  0.00      PROA  
ATOM   3339  CD1 LEU P 247     -12.104  13.362  -3.110  0.00  0.00      PROA  
ATOM   3340 HD11 LEU P 247     -12.696  13.017  -3.984  0.00  0.00      PROA  
ATOM   3341 HD12 LEU P 247     -11.389  14.195  -3.282  0.00  0.00      PROA  
ATOM   3342 HD13 LEU P 247     -12.731  13.568  -2.217  0.00  0.00      PROA  
ATOM   3343  CD2 LEU P 247     -10.137  12.711  -1.636  0.00  0.00      PROA  
ATOM   3344 HD21 LEU P 247     -10.523  13.455  -0.906  0.00  0.00      PROA  
ATOM   3345 HD22 LEU P 247      -9.389  13.281  -2.228  0.00  0.00      PROA  
ATOM   3346 HD23 LEU P 247      -9.635  11.845  -1.155  0.00  0.00      PROA  
ATOM   3347  C   LEU P 247     -11.923   9.187  -3.619  0.00  0.00      PROA  
ATOM   3348  O   LEU P 247     -11.796   9.482  -4.826  0.00  0.00      PROA  
ATOM   3349  N   VAL P 248     -11.234   8.222  -3.028  0.00  0.00      PROA  
ATOM   3350  HN  VAL P 248     -11.543   7.691  -2.243  0.00  0.00      PROA  
ATOM   3351  CA  VAL P 248     -10.035   7.680  -3.510  0.00  0.00      PROA  
ATOM   3352  HA  VAL P 248      -9.432   8.475  -3.922  0.00  0.00      PROA  
ATOM   3353  CB  VAL P 248      -9.259   7.089  -2.365  0.00  0.00      PROA  
ATOM   3354  HB  VAL P 248      -9.820   6.260  -1.883  0.00  0.00      PROA  
ATOM   3355  CG1 VAL P 248      -7.817   6.643  -2.843  0.00  0.00      PROA  
ATOM   3356 HG11 VAL P 248      -7.851   5.635  -3.308  0.00  0.00      PROA  
ATOM   3357 HG12 VAL P 248      -7.191   6.459  -1.944  0.00  0.00      PROA  
ATOM   3358 HG13 VAL P 248      -7.416   7.433  -3.513  0.00  0.00      PROA  
ATOM   3359  CG2 VAL P 248      -8.971   8.291  -1.464  0.00  0.00      PROA  
ATOM   3360 HG21 VAL P 248      -9.847   8.701  -0.918  0.00  0.00      PROA  
ATOM   3361 HG22 VAL P 248      -8.502   9.108  -2.052  0.00  0.00      PROA  
ATOM   3362 HG23 VAL P 248      -8.242   7.927  -0.708  0.00  0.00      PROA  
ATOM   3363  C   VAL P 248     -10.286   6.802  -4.721  0.00  0.00      PROA  
ATOM   3364  O   VAL P 248     -11.288   6.093  -4.819  0.00  0.00      PROA  
ATOM   3365  N   SER P 249      -9.372   6.770  -5.724  0.00  0.00      PROA  
ATOM   3366  HN  SER P 249      -8.611   7.413  -5.771  0.00  0.00      PROA  
ATOM   3367  CA  SER P 249      -9.343   5.938  -6.948  0.00  0.00      PROA  
ATOM   3368  HA  SER P 249     -10.103   5.170  -6.939  0.00  0.00      PROA  
ATOM   3369  CB  SER P 249      -9.249   6.889  -8.163  0.00  0.00      PROA  
ATOM   3370  HB1 SER P 249      -8.409   7.606  -8.045  0.00  0.00      PROA  
ATOM   3371  HB2 SER P 249     -10.181   7.493  -8.206  0.00  0.00      PROA  
ATOM   3372  OG  SER P 249      -9.165   6.222  -9.441  0.00  0.00      PROA  
ATOM   3373  HG1 SER P 249      -9.728   5.445  -9.425  0.00  0.00      PROA  
ATOM   3374  C   SER P 249      -8.024   5.142  -6.969  0.00  0.00      PROA  
ATOM   3375  O   SER P 249      -6.967   5.460  -6.376  0.00  0.00      PROA  
ATOM   3376  N   ASP P 250      -8.062   3.972  -7.702  0.00  0.00      PROA  
ATOM   3377  HN  ASP P 250      -8.870   3.628  -8.174  0.00  0.00      PROA  
ATOM   3378  CA  ASP P 250      -6.982   2.923  -7.838  0.00  0.00      PROA  
ATOM   3379  HA  ASP P 250      -6.679   2.662  -6.835  0.00  0.00      PROA  
ATOM   3380  CB  ASP P 250      -7.555   1.651  -8.485  0.00  0.00      PROA  
ATOM   3381  HB1 ASP P 250      -6.778   0.866  -8.369  0.00  0.00      PROA  
ATOM   3382  HB2 ASP P 250      -7.681   1.708  -9.587  0.00  0.00      PROA  
ATOM   3383  CG  ASP P 250      -8.800   1.141  -7.947  0.00  0.00      PROA  
ATOM   3384  OD1 ASP P 250      -9.360   0.123  -8.416  0.00  0.00      PROA  
ATOM   3385  OD2 ASP P 250      -9.414   1.705  -6.943  0.00  0.00      PROA  
ATOM   3386  C   ASP P 250      -5.726   3.245  -8.571  0.00  0.00      PROA  
ATOM   3387  O   ASP P 250      -4.665   2.695  -8.360  0.00  0.00      PROA  
ATOM   3388  N   THR P 251      -5.884   4.101  -9.577  0.00  0.00      PROA  
ATOM   3389  HN  THR P 251      -6.794   4.452  -9.782  0.00  0.00      PROA  
ATOM   3390  CA  THR P 251      -4.686   4.475 -10.437  0.00  0.00      PROA  
ATOM   3391  HA  THR P 251      -3.773   4.545  -9.865  0.00  0.00      PROA  
ATOM   3392  CB  THR P 251      -4.337   3.443 -11.534  0.00  0.00      PROA  
ATOM   3393  HB  THR P 251      -4.260   2.525 -10.914  0.00  0.00      PROA  
ATOM   3394  OG1 THR P 251      -3.177   3.765 -12.206  0.00  0.00      PROA  
ATOM   3395  HG1 THR P 251      -2.592   3.018 -12.061  0.00  0.00      PROA  
ATOM   3396  CG2 THR P 251      -5.524   3.328 -12.514  0.00  0.00      PROA  
ATOM   3397 HG21 THR P 251      -5.390   2.416 -13.134  0.00  0.00      PROA  
ATOM   3398 HG22 THR P 251      -5.778   4.213 -13.136  0.00  0.00      PROA  
ATOM   3399 HG23 THR P 251      -6.449   3.171 -11.919  0.00  0.00      PROA  
ATOM   3400  C   THR P 251      -5.194   5.783 -11.074  0.00  0.00      PROA  
ATOM   3401  O   THR P 251      -6.409   5.922 -11.256  0.00  0.00      PROA  
ATOM   3402  N   PRO P 252      -4.411   6.805 -11.478  0.00  0.00      PROA  
ATOM   3403  CD  PRO P 252      -3.118   7.035 -10.978  0.00  0.00      PROA  
ATOM   3404  HD1 PRO P 252      -2.491   6.203 -11.363  0.00  0.00      PROA  
ATOM   3405  HD2 PRO P 252      -3.023   7.131  -9.875  0.00  0.00      PROA  
ATOM   3406  CA  PRO P 252      -4.843   7.945 -12.307  0.00  0.00      PROA  
ATOM   3407  HA  PRO P 252      -5.425   8.490 -11.579  0.00  0.00      PROA  
ATOM   3408  CB  PRO P 252      -3.555   8.699 -12.820  0.00  0.00      PROA  
ATOM   3409  HB1 PRO P 252      -3.587   9.799 -12.975  0.00  0.00      PROA  
ATOM   3410  HB2 PRO P 252      -3.249   8.344 -13.827  0.00  0.00      PROA  
ATOM   3411  CG  PRO P 252      -2.619   8.348 -11.608  0.00  0.00      PROA  
ATOM   3412  HG1 PRO P 252      -1.524   8.371 -11.797  0.00  0.00      PROA  
ATOM   3413  HG2 PRO P 252      -2.786   9.101 -10.808  0.00  0.00      PROA  
ATOM   3414  C   PRO P 252      -5.896   7.817 -13.396  0.00  0.00      PROA  
ATOM   3415  O   PRO P 252      -6.910   8.462 -13.294  0.00  0.00      PROA  
ATOM   3416  N   GLN P 253      -5.506   7.026 -14.452  0.00  0.00      PROA  
ATOM   3417  HN  GLN P 253      -4.634   6.569 -14.294  0.00  0.00      PROA  
ATOM   3418  CA  GLN P 253      -6.392   6.542 -15.545  0.00  0.00      PROA  
ATOM   3419  HA  GLN P 253      -6.587   7.379 -16.199  0.00  0.00      PROA  
ATOM   3420  CB  GLN P 253      -5.793   5.411 -16.366  0.00  0.00      PROA  
ATOM   3421  HB1 GLN P 253      -6.457   4.694 -16.895  0.00  0.00      PROA  
ATOM   3422  HB2 GLN P 253      -5.287   4.782 -15.603  0.00  0.00      PROA  
ATOM   3423  CG  GLN P 253      -4.865   5.817 -17.456  0.00  0.00      PROA  
ATOM   3424  HG1 GLN P 253      -4.400   4.931 -17.940  0.00  0.00      PROA  
ATOM   3425  HG2 GLN P 253      -4.107   6.459 -16.958  0.00  0.00      PROA  
ATOM   3426  CD  GLN P 253      -5.504   6.847 -18.508  0.00  0.00      PROA  
ATOM   3427  OE1 GLN P 253      -4.999   7.885 -18.708  0.00  0.00      PROA  
ATOM   3428  NE2 GLN P 253      -6.524   6.381 -19.224  0.00  0.00      PROA  
ATOM   3429 HE21 GLN P 253      -7.002   7.111 -19.713  0.00  0.00      PROA  
ATOM   3430 HE22 GLN P 253      -6.655   5.392 -19.290  0.00  0.00      PROA  
ATOM   3431  C   GLN P 253      -7.893   6.127 -15.117  0.00  0.00      PROA  
ATOM   3432  O   GLN P 253      -8.760   6.353 -15.931  0.00  0.00      PROA  
ATOM   3433  N   LYS P 254      -8.128   5.623 -13.883  0.00  0.00      PROA  
ATOM   3434  HN  LYS P 254      -7.340   5.192 -13.451  0.00  0.00      PROA  
ATOM   3435  CA  LYS P 254      -9.455   5.246 -13.394  0.00  0.00      PROA  
ATOM   3436  HA  LYS P 254     -10.153   5.053 -14.195  0.00  0.00      PROA  
ATOM   3437  CB  LYS P 254      -9.304   4.026 -12.461  0.00  0.00      PROA  
ATOM   3438  HB1 LYS P 254     -10.162   3.866 -11.774  0.00  0.00      PROA  
ATOM   3439  HB2 LYS P 254      -8.488   4.230 -11.734  0.00  0.00      PROA  
ATOM   3440  CG  LYS P 254      -9.129   2.666 -13.218  0.00  0.00      PROA  
ATOM   3441  HG1 LYS P 254      -8.749   1.926 -12.482  0.00  0.00      PROA  
ATOM   3442  HG2 LYS P 254      -8.277   2.728 -13.927  0.00  0.00      PROA  
ATOM   3443  CD  LYS P 254     -10.415   2.275 -13.979  0.00  0.00      PROA  
ATOM   3444  HD1 LYS P 254     -10.825   3.118 -14.576  0.00  0.00      PROA  
ATOM   3445  HD2 LYS P 254     -11.226   2.086 -13.243  0.00  0.00      PROA  
ATOM   3446  CE  LYS P 254     -10.371   1.000 -14.881  0.00  0.00      PROA  
ATOM   3447  HE1 LYS P 254      -9.540   1.157 -15.602  0.00  0.00      PROA  
ATOM   3448  HE2 LYS P 254     -11.395   1.091 -15.301  0.00  0.00      PROA  
ATOM   3449  NZ  LYS P 254     -10.195  -0.309 -14.169  0.00  0.00      PROA  
ATOM   3450  HZ1 LYS P 254      -9.700  -1.036 -14.725  0.00  0.00      PROA  
ATOM   3451  HZ2 LYS P 254     -11.146  -0.693 -13.995  0.00  0.00      PROA  
ATOM   3452  HZ3 LYS P 254      -9.699  -0.183 -13.264  0.00  0.00      PROA  
ATOM   3453  C   LYS P 254     -10.098   6.412 -12.528  0.00  0.00      PROA  
ATOM   3454  O   LYS P 254     -11.276   6.425 -12.208  0.00  0.00      PROA  
ATOM   3455  N   HSD P 255      -9.358   7.475 -12.227  0.00  0.00      PROA  
ATOM   3456  HN  HSD P 255      -8.406   7.594 -12.498  0.00  0.00      PROA  
ATOM   3457  CA  HSD P 255      -9.878   8.554 -11.460  0.00  0.00      PROA  
ATOM   3458  HA  HSD P 255     -10.494   8.170 -10.660  0.00  0.00      PROA  
ATOM   3459  CB  HSD P 255      -8.664   9.365 -10.734  0.00  0.00      PROA  
ATOM   3460  HB1 HSD P 255      -8.026   9.949 -11.432  0.00  0.00      PROA  
ATOM   3461  HB2 HSD P 255      -7.973   8.599 -10.322  0.00  0.00      PROA  
ATOM   3462  ND1 HSD P 255     -10.249   9.930  -8.731  0.00  0.00      PROA  
ATOM   3463  HD1 HSD P 255     -10.966   9.245  -8.862  0.00  0.00      PROA  
ATOM   3464  CG  HSD P 255      -9.139  10.231  -9.519  0.00  0.00      PROA  
ATOM   3465  CE1 HSD P 255     -10.287  10.857  -7.772  0.00  0.00      PROA  
ATOM   3466  HE1 HSD P 255     -11.078  10.909  -7.024  0.00  0.00      PROA  
ATOM   3467  NE2 HSD P 255      -9.350  11.812  -7.960  0.00  0.00      PROA  
ATOM   3468  CD2 HSD P 255      -8.578  11.424  -9.035  0.00  0.00      PROA  
ATOM   3469  HD2 HSD P 255      -8.009  12.221  -9.498  0.00  0.00      PROA  
ATOM   3470  C   HSD P 255     -10.680   9.481 -12.319  0.00  0.00      PROA  
ATOM   3471  O   HSD P 255     -10.226  10.068 -13.327  0.00  0.00      PROA  
ATOM   3472  N   LYS P 256     -11.968   9.584 -11.910  0.00  0.00      PROA  
ATOM   3473  HN  LYS P 256     -12.413   8.890 -11.349  0.00  0.00      PROA  
ATOM   3474  CA  LYS P 256     -12.954  10.342 -12.619  0.00  0.00      PROA  
ATOM   3475  HA  LYS P 256     -12.775  10.132 -13.663  0.00  0.00      PROA  
ATOM   3476  CB  LYS P 256     -14.429   9.870 -12.368  0.00  0.00      PROA  
ATOM   3477  HB1 LYS P 256     -15.137  10.401 -13.040  0.00  0.00      PROA  
ATOM   3478  HB2 LYS P 256     -14.604  10.196 -11.320  0.00  0.00      PROA  
ATOM   3479  CG  LYS P 256     -14.692   8.392 -12.420  0.00  0.00      PROA  
ATOM   3480  HG1 LYS P 256     -15.778   8.311 -12.201  0.00  0.00      PROA  
ATOM   3481  HG2 LYS P 256     -14.080   7.860 -11.661  0.00  0.00      PROA  
ATOM   3482  CD  LYS P 256     -14.481   7.747 -13.794  0.00  0.00      PROA  
ATOM   3483  HD1 LYS P 256     -13.396   7.853 -14.009  0.00  0.00      PROA  
ATOM   3484  HD2 LYS P 256     -15.009   8.396 -14.526  0.00  0.00      PROA  
ATOM   3485  CE  LYS P 256     -14.852   6.281 -13.952  0.00  0.00      PROA  
ATOM   3486  HE1 LYS P 256     -15.952   6.160 -13.843  0.00  0.00      PROA  
ATOM   3487  HE2 LYS P 256     -14.333   5.614 -13.231  0.00  0.00      PROA  
ATOM   3488  NZ  LYS P 256     -14.461   5.731 -15.344  0.00  0.00      PROA  
ATOM   3489  HZ1 LYS P 256     -14.961   6.113 -16.173  0.00  0.00      PROA  
ATOM   3490  HZ2 LYS P 256     -14.515   4.695 -15.419  0.00  0.00      PROA  
ATOM   3491  HZ3 LYS P 256     -13.456   5.959 -15.482  0.00  0.00      PROA  
ATOM   3492  C   LYS P 256     -12.834  11.843 -12.379  0.00  0.00      PROA  
ATOM   3493  O   LYS P 256     -13.403  12.579 -13.204  0.00  0.00      PROA  
ATOM   3494  N   ARG P 257     -12.192  12.306 -11.306  0.00  0.00      PROA  
ATOM   3495  HN  ARG P 257     -11.630  11.691 -10.756  0.00  0.00      PROA  
ATOM   3496  CA  ARG P 257     -12.244  13.691 -10.911  0.00  0.00      PROA  
ATOM   3497  HA  ARG P 257     -12.973  14.282 -11.445  0.00  0.00      PROA  
ATOM   3498  CB  ARG P 257     -12.575  13.742  -9.432  0.00  0.00      PROA  
ATOM   3499  HB1 ARG P 257     -12.730  14.796  -9.118  0.00  0.00      PROA  
ATOM   3500  HB2 ARG P 257     -11.705  13.359  -8.857  0.00  0.00      PROA  
ATOM   3501  CG  ARG P 257     -13.868  13.051  -9.021  0.00  0.00      PROA  
ATOM   3502  HG1 ARG P 257     -13.870  11.973  -9.290  0.00  0.00      PROA  
ATOM   3503  HG2 ARG P 257     -14.793  13.456  -9.483  0.00  0.00      PROA  
ATOM   3504  CD  ARG P 257     -13.953  13.077  -7.468  0.00  0.00      PROA  
ATOM   3505  HD1 ARG P 257     -14.185  14.095  -7.087  0.00  0.00      PROA  
ATOM   3506  HD2 ARG P 257     -12.967  12.771  -7.056  0.00  0.00      PROA  
ATOM   3507  NE  ARG P 257     -14.995  12.082  -7.051  0.00  0.00      PROA  
ATOM   3508  HE  ARG P 257     -14.842  11.094  -7.071  0.00  0.00      PROA  
ATOM   3509  CZ  ARG P 257     -16.313  12.494  -6.843  0.00  0.00      PROA  
ATOM   3510  NH1 ARG P 257     -17.174  11.606  -6.386  0.00  0.00      PROA  
ATOM   3511 HH11 ARG P 257     -16.851  10.742  -5.998  0.00  0.00      PROA  
ATOM   3512 HH12 ARG P 257     -18.057  12.029  -6.182  0.00  0.00      PROA  
ATOM   3513  NH2 ARG P 257     -16.692  13.726  -6.900  0.00  0.00      PROA  
ATOM   3514 HH21 ARG P 257     -17.662  13.910  -6.741  0.00  0.00      PROA  
ATOM   3515 HH22 ARG P 257     -16.138  14.328  -7.474  0.00  0.00      PROA  
ATOM   3516  C   ARG P 257     -10.905  14.398 -11.204  0.00  0.00      PROA  
ATOM   3517  O   ARG P 257     -10.547  15.362 -10.620  0.00  0.00      PROA  
ATOM   3518  N   ILE P 258     -10.031  13.766 -12.063  0.00  0.00      PROA  
ATOM   3519  HN  ILE P 258     -10.239  12.838 -12.360  0.00  0.00      PROA  
ATOM   3520  CA  ILE P 258      -8.635  14.155 -12.363  0.00  0.00      PROA  
ATOM   3521  HA  ILE P 258      -8.098  14.665 -11.577  0.00  0.00      PROA  
ATOM   3522  CB  ILE P 258      -7.774  12.978 -12.578  0.00  0.00      PROA  
ATOM   3523  HB  ILE P 258      -8.117  12.212 -11.850  0.00  0.00      PROA  
ATOM   3524  CG2 ILE P 258      -7.927  12.244 -13.896  0.00  0.00      PROA  
ATOM   3525 HG21 ILE P 258      -7.411  12.769 -14.728  0.00  0.00      PROA  
ATOM   3526 HG22 ILE P 258      -9.026  12.193 -14.052  0.00  0.00      PROA  
ATOM   3527 HG23 ILE P 258      -7.540  11.205 -13.835  0.00  0.00      PROA  
ATOM   3528  CG1 ILE P 258      -6.313  13.302 -12.259  0.00  0.00      PROA  
ATOM   3529 HG11 ILE P 258      -6.168  14.241 -11.683  0.00  0.00      PROA  
ATOM   3530 HG12 ILE P 258      -5.850  13.458 -13.257  0.00  0.00      PROA  
ATOM   3531  CD  ILE P 258      -5.687  12.099 -11.581  0.00  0.00      PROA  
ATOM   3532  HD1 ILE P 258      -5.670  11.218 -12.257  0.00  0.00      PROA  
ATOM   3533  HD2 ILE P 258      -6.307  11.792 -10.711  0.00  0.00      PROA  
ATOM   3534  HD3 ILE P 258      -4.649  12.272 -11.226  0.00  0.00      PROA  
ATOM   3535  C   ILE P 258      -8.439  15.110 -13.471  0.00  0.00      PROA  
ATOM   3536  O   ILE P 258      -9.106  15.101 -14.513  0.00  0.00      PROA  
ATOM   3537  N   SER P 259      -7.459  16.037 -13.329  0.00  0.00      PROA  
ATOM   3538  HN  SER P 259      -6.859  15.965 -12.536  0.00  0.00      PROA  
ATOM   3539  CA  SER P 259      -6.955  16.781 -14.518  0.00  0.00      PROA  
ATOM   3540  HA  SER P 259      -7.880  17.195 -14.891  0.00  0.00      PROA  
ATOM   3541  CB  SER P 259      -5.967  17.941 -14.084  0.00  0.00      PROA  
ATOM   3542  HB1 SER P 259      -5.299  17.540 -13.291  0.00  0.00      PROA  
ATOM   3543  HB2 SER P 259      -6.693  18.750 -13.855  0.00  0.00      PROA  
ATOM   3544  OG  SER P 259      -5.117  18.448 -15.101  0.00  0.00      PROA  
ATOM   3545  HG1 SER P 259      -5.697  18.897 -15.720  0.00  0.00      PROA  
ATOM   3546  C   SER P 259      -6.318  15.939 -15.627  0.00  0.00      PROA  
ATOM   3547  O   SER P 259      -5.738  14.883 -15.296  0.00  0.00      PROA  
ATOM   3548  N   HSD P 260      -6.383  16.427 -16.886  0.00  0.00      PROA  
ATOM   3549  HN  HSD P 260      -6.835  17.259 -17.198  0.00  0.00      PROA  
ATOM   3550  CA  HSD P 260      -5.969  15.502 -17.968  0.00  0.00      PROA  
ATOM   3551  HA  HSD P 260      -6.279  14.479 -17.811  0.00  0.00      PROA  
ATOM   3552  CB  HSD P 260      -6.657  15.853 -19.299  0.00  0.00      PROA  
ATOM   3553  HB1 HSD P 260      -6.257  16.779 -19.764  0.00  0.00      PROA  
ATOM   3554  HB2 HSD P 260      -7.706  16.082 -19.015  0.00  0.00      PROA  
ATOM   3555  ND1 HSD P 260      -5.536  14.220 -20.967  0.00  0.00      PROA  
ATOM   3556  HD1 HSD P 260      -4.609  14.421 -20.652  0.00  0.00      PROA  
ATOM   3557  CG  HSD P 260      -6.678  14.678 -20.283  0.00  0.00      PROA  
ATOM   3558  CE1 HSD P 260      -5.950  13.255 -21.774  0.00  0.00      PROA  
ATOM   3559  HE1 HSD P 260      -5.217  12.766 -22.416  0.00  0.00      PROA  
ATOM   3560  NE2 HSD P 260      -7.259  13.144 -21.845  0.00  0.00      PROA  
ATOM   3561  CD2 HSD P 260      -7.736  14.058 -20.871  0.00  0.00      PROA  
ATOM   3562  HD2 HSD P 260      -8.782  14.276 -20.694  0.00  0.00      PROA  
ATOM   3563  C   HSD P 260      -4.480  15.500 -18.056  0.00  0.00      PROA  
ATOM   3564  O   HSD P 260      -3.813  14.449 -18.288  0.00  0.00      PROA  
ATOM   3565  N   TYR P 261      -3.821  16.638 -17.964  0.00  0.00      PROA  
ATOM   3566  HN  TYR P 261      -4.266  17.529 -17.913  0.00  0.00      PROA  
ATOM   3567  CA  TYR P 261      -2.385  16.735 -17.919  0.00  0.00      PROA  
ATOM   3568  HA  TYR P 261      -1.964  16.247 -18.786  0.00  0.00      PROA  
ATOM   3569  CB  TYR P 261      -1.917  18.230 -17.859  0.00  0.00      PROA  
ATOM   3570  HB1 TYR P 261      -2.120  18.707 -16.877  0.00  0.00      PROA  
ATOM   3571  HB2 TYR P 261      -2.484  18.838 -18.596  0.00  0.00      PROA  
ATOM   3572  CG  TYR P 261      -0.411  18.360 -18.095  0.00  0.00      PROA  
ATOM   3573  CD1 TYR P 261      -0.064  18.766 -19.413  0.00  0.00      PROA  
ATOM   3574  HD1 TYR P 261      -0.822  18.986 -20.150  0.00  0.00      PROA  
ATOM   3575  CE1 TYR P 261       1.254  18.710 -19.831  0.00  0.00      PROA  
ATOM   3576  HE1 TYR P 261       1.507  19.082 -20.813  0.00  0.00      PROA  
ATOM   3577  CZ  TYR P 261       2.254  18.296 -18.919  0.00  0.00      PROA  
ATOM   3578  OH  TYR P 261       3.589  18.322 -19.331  0.00  0.00      PROA  
ATOM   3579  HH  TYR P 261       4.197  18.143 -18.610  0.00  0.00      PROA  
ATOM   3580  CD2 TYR P 261       0.585  18.087 -17.133  0.00  0.00      PROA  
ATOM   3581  HD2 TYR P 261       0.311  17.839 -16.119  0.00  0.00      PROA  
ATOM   3582  CE2 TYR P 261       1.918  17.985 -17.558  0.00  0.00      PROA  
ATOM   3583  HE2 TYR P 261       2.628  17.614 -16.833  0.00  0.00      PROA  
ATOM   3584  C   TYR P 261      -1.870  15.934 -16.689  0.00  0.00      PROA  
ATOM   3585  O   TYR P 261      -0.860  15.224 -16.749  0.00  0.00      PROA  
ATOM   3586  N   GLU P 262      -2.514  16.073 -15.463  0.00  0.00      PROA  
ATOM   3587  HN  GLU P 262      -3.275  16.717 -15.449  0.00  0.00      PROA  
ATOM   3588  CA  GLU P 262      -2.058  15.410 -14.263  0.00  0.00      PROA  
ATOM   3589  HA  GLU P 262      -1.034  15.674 -14.041  0.00  0.00      PROA  
ATOM   3590  CB  GLU P 262      -3.015  15.689 -13.026  0.00  0.00      PROA  
ATOM   3591  HB1 GLU P 262      -4.047  15.302 -13.167  0.00  0.00      PROA  
ATOM   3592  HB2 GLU P 262      -3.087  16.790 -12.896  0.00  0.00      PROA  
ATOM   3593  CG  GLU P 262      -2.462  15.107 -11.703  0.00  0.00      PROA  
ATOM   3594  HG1 GLU P 262      -1.376  15.327 -11.785  0.00  0.00      PROA  
ATOM   3595  HG2 GLU P 262      -2.496  13.997 -11.675  0.00  0.00      PROA  
ATOM   3596  CD  GLU P 262      -2.996  15.699 -10.444  0.00  0.00      PROA  
ATOM   3597  OE1 GLU P 262      -2.513  15.434  -9.316  0.00  0.00      PROA  
ATOM   3598  OE2 GLU P 262      -4.004  16.436 -10.525  0.00  0.00      PROA  
ATOM   3599  C   GLU P 262      -2.012  13.915 -14.380  0.00  0.00      PROA  
ATOM   3600  O   GLU P 262      -0.971  13.298 -14.189  0.00  0.00      PROA  
ATOM   3601  N   LYS P 263      -3.117  13.307 -14.910  0.00  0.00      PROA  
ATOM   3602  HN  LYS P 263      -3.910  13.816 -15.234  0.00  0.00      PROA  
ATOM   3603  CA  LYS P 263      -3.134  11.897 -15.300  0.00  0.00      PROA  
ATOM   3604  HA  LYS P 263      -2.949  11.375 -14.373  0.00  0.00      PROA  
ATOM   3605  CB  LYS P 263      -4.537  11.285 -15.635  0.00  0.00      PROA  
ATOM   3606  HB1 LYS P 263      -5.194  11.508 -14.767  0.00  0.00      PROA  
ATOM   3607  HB2 LYS P 263      -4.477  10.182 -15.755  0.00  0.00      PROA  
ATOM   3608  CG  LYS P 263      -5.152  11.759 -16.947  0.00  0.00      PROA  
ATOM   3609  HG1 LYS P 263      -4.431  11.834 -17.789  0.00  0.00      PROA  
ATOM   3610  HG2 LYS P 263      -5.621  12.751 -16.772  0.00  0.00      PROA  
ATOM   3611  CD  LYS P 263      -6.352  10.848 -17.447  0.00  0.00      PROA  
ATOM   3612  HD1 LYS P 263      -6.933  10.571 -16.542  0.00  0.00      PROA  
ATOM   3613  HD2 LYS P 263      -5.899   9.913 -17.843  0.00  0.00      PROA  
ATOM   3614  CE  LYS P 263      -7.149  11.463 -18.635  0.00  0.00      PROA  
ATOM   3615  HE1 LYS P 263      -6.786  11.164 -19.641  0.00  0.00      PROA  
ATOM   3616  HE2 LYS P 263      -7.122  12.568 -18.525  0.00  0.00      PROA  
ATOM   3617  NZ  LYS P 263      -8.602  11.006 -18.717  0.00  0.00      PROA  
ATOM   3618  HZ1 LYS P 263      -8.558  10.136 -19.285  0.00  0.00      PROA  
ATOM   3619  HZ2 LYS P 263      -9.304  11.668 -19.105  0.00  0.00      PROA  
ATOM   3620  HZ3 LYS P 263      -8.972  10.787 -17.770  0.00  0.00      PROA  
ATOM   3621  C   LYS P 263      -2.017  11.446 -16.277  0.00  0.00      PROA  
ATOM   3622  O   LYS P 263      -1.341  10.433 -16.002  0.00  0.00      PROA  
ATOM   3623  N   GLU P 264      -1.842  12.231 -17.343  0.00  0.00      PROA  
ATOM   3624  HN  GLU P 264      -2.316  13.104 -17.428  0.00  0.00      PROA  
ATOM   3625  CA  GLU P 264      -0.730  12.033 -18.201  0.00  0.00      PROA  
ATOM   3626  HA  GLU P 264      -0.824  11.010 -18.535  0.00  0.00      PROA  
ATOM   3627  CB  GLU P 264      -0.711  13.009 -19.422  0.00  0.00      PROA  
ATOM   3628  HB1 GLU P 264       0.297  12.943 -19.884  0.00  0.00      PROA  
ATOM   3629  HB2 GLU P 264      -0.982  14.002 -19.002  0.00  0.00      PROA  
ATOM   3630  CG  GLU P 264      -1.759  12.582 -20.485  0.00  0.00      PROA  
ATOM   3631  HG1 GLU P 264      -2.749  12.849 -20.057  0.00  0.00      PROA  
ATOM   3632  HG2 GLU P 264      -1.684  11.533 -20.842  0.00  0.00      PROA  
ATOM   3633  CD  GLU P 264      -1.677  13.345 -21.841  0.00  0.00      PROA  
ATOM   3634  OE1 GLU P 264      -0.598  13.379 -22.485  0.00  0.00      PROA  
ATOM   3635  OE2 GLU P 264      -2.751  13.865 -22.238  0.00  0.00      PROA  
ATOM   3636  C   GLU P 264       0.627  11.977 -17.470  0.00  0.00      PROA  
ATOM   3637  O   GLU P 264       1.420  11.031 -17.585  0.00  0.00      PROA  
ATOM   3638  N   TYR P 265       0.976  13.048 -16.667  0.00  0.00      PROA  
ATOM   3639  HN  TYR P 265       0.276  13.755 -16.592  0.00  0.00      PROA  
ATOM   3640  CA  TYR P 265       2.247  13.155 -15.974  0.00  0.00      PROA  
ATOM   3641  HA  TYR P 265       3.048  13.192 -16.697  0.00  0.00      PROA  
ATOM   3642  CB  TYR P 265       2.211  14.583 -15.210  0.00  0.00      PROA  
ATOM   3643  HB1 TYR P 265       1.223  14.766 -14.736  0.00  0.00      PROA  
ATOM   3644  HB2 TYR P 265       2.283  15.370 -15.991  0.00  0.00      PROA  
ATOM   3645  CG  TYR P 265       3.331  14.783 -14.137  0.00  0.00      PROA  
ATOM   3646  CD1 TYR P 265       4.678  14.621 -14.477  0.00  0.00      PROA  
ATOM   3647  HD1 TYR P 265       4.934  14.137 -15.408  0.00  0.00      PROA  
ATOM   3648  CE1 TYR P 265       5.679  14.956 -13.540  0.00  0.00      PROA  
ATOM   3649  HE1 TYR P 265       6.717  14.846 -13.817  0.00  0.00      PROA  
ATOM   3650  CZ  TYR P 265       5.351  15.581 -12.334  0.00  0.00      PROA  
ATOM   3651  OH  TYR P 265       6.330  16.026 -11.420  0.00  0.00      PROA  
ATOM   3652  HH  TYR P 265       5.861  16.487 -10.721  0.00  0.00      PROA  
ATOM   3653  CD2 TYR P 265       2.986  15.464 -12.953  0.00  0.00      PROA  
ATOM   3654  HD2 TYR P 265       1.977  15.786 -12.741  0.00  0.00      PROA  
ATOM   3655  CE2 TYR P 265       4.010  15.827 -12.076  0.00  0.00      PROA  
ATOM   3656  HE2 TYR P 265       3.617  16.353 -11.219  0.00  0.00      PROA  
ATOM   3657  C   TYR P 265       2.601  12.060 -15.083  0.00  0.00      PROA  
ATOM   3658  O   TYR P 265       3.712  11.517 -15.169  0.00  0.00      PROA  
ATOM   3659  N   ILE P 266       1.672  11.685 -14.170  0.00  0.00      PROA  
ATOM   3660  HN  ILE P 266       0.789  12.148 -14.192  0.00  0.00      PROA  
ATOM   3661  CA  ILE P 266       1.840  10.604 -13.217  0.00  0.00      PROA  
ATOM   3662  HA  ILE P 266       2.764  10.696 -12.666  0.00  0.00      PROA  
ATOM   3663  CB  ILE P 266       0.666  10.528 -12.211  0.00  0.00      PROA  
ATOM   3664  HB  ILE P 266      -0.252  10.297 -12.794  0.00  0.00      PROA  
ATOM   3665  CG2 ILE P 266       0.916   9.442 -11.135  0.00  0.00      PROA  
ATOM   3666 HG21 ILE P 266       1.721   9.676 -10.407  0.00  0.00      PROA  
ATOM   3667 HG22 ILE P 266       1.138   8.449 -11.583  0.00  0.00      PROA  
ATOM   3668 HG23 ILE P 266       0.115   9.410 -10.365  0.00  0.00      PROA  
ATOM   3669  CG1 ILE P 266       0.316  11.838 -11.469  0.00  0.00      PROA  
ATOM   3670 HG11 ILE P 266       0.240  12.720 -12.140  0.00  0.00      PROA  
ATOM   3671 HG12 ILE P 266       1.205  12.022 -10.829  0.00  0.00      PROA  
ATOM   3672  CD  ILE P 266      -0.909  11.703 -10.660  0.00  0.00      PROA  
ATOM   3673  HD1 ILE P 266      -1.298  12.679 -10.300  0.00  0.00      PROA  
ATOM   3674  HD2 ILE P 266      -0.839  11.052  -9.763  0.00  0.00      PROA  
ATOM   3675  HD3 ILE P 266      -1.740  11.350 -11.308  0.00  0.00      PROA  
ATOM   3676  C   ILE P 266       2.000   9.264 -13.868  0.00  0.00      PROA  
ATOM   3677  O   ILE P 266       2.747   8.486 -13.390  0.00  0.00      PROA  
ATOM   3678  N   LEU P 267       1.281   8.903 -14.939  0.00  0.00      PROA  
ATOM   3679  HN  LEU P 267       0.494   9.421 -15.264  0.00  0.00      PROA  
ATOM   3680  CA  LEU P 267       1.479   7.608 -15.565  0.00  0.00      PROA  
ATOM   3681  HA  LEU P 267       1.577   6.783 -14.876  0.00  0.00      PROA  
ATOM   3682  CB  LEU P 267       0.241   7.379 -16.535  0.00  0.00      PROA  
ATOM   3683  HB1 LEU P 267       0.053   8.290 -17.143  0.00  0.00      PROA  
ATOM   3684  HB2 LEU P 267      -0.647   7.453 -15.871  0.00  0.00      PROA  
ATOM   3685  CG  LEU P 267       0.186   6.223 -17.474  0.00  0.00      PROA  
ATOM   3686  HG  LEU P 267       0.922   6.427 -18.281  0.00  0.00      PROA  
ATOM   3687  CD1 LEU P 267       0.410   4.787 -16.737  0.00  0.00      PROA  
ATOM   3688 HD11 LEU P 267       0.120   4.016 -17.484  0.00  0.00      PROA  
ATOM   3689 HD12 LEU P 267      -0.278   4.672 -15.872  0.00  0.00      PROA  
ATOM   3690 HD13 LEU P 267       1.419   4.632 -16.300  0.00  0.00      PROA  
ATOM   3691  CD2 LEU P 267      -1.159   6.242 -18.159  0.00  0.00      PROA  
ATOM   3692 HD21 LEU P 267      -1.929   5.919 -17.427  0.00  0.00      PROA  
ATOM   3693 HD22 LEU P 267      -1.155   5.463 -18.952  0.00  0.00      PROA  
ATOM   3694 HD23 LEU P 267      -1.432   7.181 -18.686  0.00  0.00      PROA  
ATOM   3695  C   LEU P 267       2.779   7.514 -16.432  0.00  0.00      PROA  
ATOM   3696  O   LEU P 267       3.554   6.584 -16.312  0.00  0.00      PROA  
ATOM   3697  N   SER P 268       3.026   8.698 -17.153  0.00  0.00      PROA  
ATOM   3698  HN  SER P 268       2.351   9.431 -17.139  0.00  0.00      PROA  
ATOM   3699  CA  SER P 268       4.191   8.704 -18.091  0.00  0.00      PROA  
ATOM   3700  HA  SER P 268       4.228   7.751 -18.597  0.00  0.00      PROA  
ATOM   3701  CB  SER P 268       4.116   9.804 -19.165  0.00  0.00      PROA  
ATOM   3702  HB1 SER P 268       3.143   9.745 -19.698  0.00  0.00      PROA  
ATOM   3703  HB2 SER P 268       4.981   9.667 -19.848  0.00  0.00      PROA  
ATOM   3704  OG  SER P 268       4.007  11.092 -18.543  0.00  0.00      PROA  
ATOM   3705  HG1 SER P 268       3.153  11.036 -18.106  0.00  0.00      PROA  
ATOM   3706  C   SER P 268       5.419   8.795 -17.445  0.00  0.00      PROA  
ATOM   3707  O   SER P 268       6.441   8.275 -17.957  0.00  0.00      PROA  
ATOM   3708  N   SER P 269       5.498   9.356 -16.258  0.00  0.00      PROA  
ATOM   3709  HN  SER P 269       4.743   9.927 -15.945  0.00  0.00      PROA  
ATOM   3710  CA  SER P 269       6.735   9.301 -15.398  0.00  0.00      PROA  
ATOM   3711  HA  SER P 269       7.523   9.773 -15.966  0.00  0.00      PROA  
ATOM   3712  CB  SER P 269       6.472  10.187 -14.179  0.00  0.00      PROA  
ATOM   3713  HB1 SER P 269       7.281   9.982 -13.445  0.00  0.00      PROA  
ATOM   3714  HB2 SER P 269       5.522   9.760 -13.792  0.00  0.00      PROA  
ATOM   3715  OG  SER P 269       6.336  11.543 -14.531  0.00  0.00      PROA  
ATOM   3716  HG1 SER P 269       5.556  11.489 -15.089  0.00  0.00      PROA  
ATOM   3717  C   SER P 269       7.143   7.932 -14.971  0.00  0.00      PROA  
ATOM   3718  O   SER P 269       8.368   7.673 -14.871  0.00  0.00      PROA  
ATOM   3719  N   LEU P 270       6.196   7.091 -14.620  0.00  0.00      PROA  
ATOM   3720  HN  LEU P 270       5.224   7.267 -14.759  0.00  0.00      PROA  
ATOM   3721  CA  LEU P 270       6.380   5.845 -13.836  0.00  0.00      PROA  
ATOM   3722  HA  LEU P 270       7.386   5.765 -13.453  0.00  0.00      PROA  
ATOM   3723  CB  LEU P 270       5.229   5.828 -12.706  0.00  0.00      PROA  
ATOM   3724  HB1 LEU P 270       5.158   4.844 -12.194  0.00  0.00      PROA  
ATOM   3725  HB2 LEU P 270       4.338   5.943 -13.360  0.00  0.00      PROA  
ATOM   3726  CG  LEU P 270       5.450   6.909 -11.588  0.00  0.00      PROA  
ATOM   3727  HG  LEU P 270       5.688   7.917 -11.990  0.00  0.00      PROA  
ATOM   3728  CD1 LEU P 270       4.250   6.871 -10.661  0.00  0.00      PROA  
ATOM   3729 HD11 LEU P 270       4.301   7.622  -9.844  0.00  0.00      PROA  
ATOM   3730 HD12 LEU P 270       4.167   5.869 -10.189  0.00  0.00      PROA  
ATOM   3731 HD13 LEU P 270       3.325   7.077 -11.242  0.00  0.00      PROA  
ATOM   3732  CD2 LEU P 270       6.739   6.596 -10.824  0.00  0.00      PROA  
ATOM   3733 HD21 LEU P 270       7.624   6.513 -11.491  0.00  0.00      PROA  
ATOM   3734 HD22 LEU P 270       6.573   5.646 -10.271  0.00  0.00      PROA  
ATOM   3735 HD23 LEU P 270       6.765   7.360 -10.019  0.00  0.00      PROA  
ATOM   3736  C   LEU P 270       6.448   4.595 -14.674  0.00  0.00      PROA  
ATOM   3737  O   LEU P 270       6.977   3.556 -14.242  0.00  0.00      PROA  
ATOM   3738  N   ARG P 271       6.093   4.723 -15.997  0.00  0.00      PROA  
ATOM   3739  HN  ARG P 271       5.751   5.565 -16.406  0.00  0.00      PROA  
ATOM   3740  CA  ARG P 271       5.901   3.635 -16.850  0.00  0.00      PROA  
ATOM   3741  HA  ARG P 271       5.139   3.070 -16.334  0.00  0.00      PROA  
ATOM   3742  CB  ARG P 271       5.259   4.027 -18.285  0.00  0.00      PROA  
ATOM   3743  HB1 ARG P 271       4.254   4.419 -18.016  0.00  0.00      PROA  
ATOM   3744  HB2 ARG P 271       4.965   3.155 -18.908  0.00  0.00      PROA  
ATOM   3745  CG  ARG P 271       6.068   5.033 -19.181  0.00  0.00      PROA  
ATOM   3746  HG1 ARG P 271       7.033   4.629 -19.555  0.00  0.00      PROA  
ATOM   3747  HG2 ARG P 271       6.407   5.847 -18.506  0.00  0.00      PROA  
ATOM   3748  CD  ARG P 271       5.232   5.582 -20.380  0.00  0.00      PROA  
ATOM   3749  HD1 ARG P 271       4.394   6.145 -19.916  0.00  0.00      PROA  
ATOM   3750  HD2 ARG P 271       4.939   4.814 -21.128  0.00  0.00      PROA  
ATOM   3751  NE  ARG P 271       5.934   6.640 -21.079  0.00  0.00      PROA  
ATOM   3752  HE  ARG P 271       6.864   6.904 -20.822  0.00  0.00      PROA  
ATOM   3753  CZ  ARG P 271       5.495   7.268 -22.131  0.00  0.00      PROA  
ATOM   3754  NH1 ARG P 271       6.225   8.267 -22.655  0.00  0.00      PROA  
ATOM   3755 HH11 ARG P 271       7.035   8.580 -22.160  0.00  0.00      PROA  
ATOM   3756 HH12 ARG P 271       5.864   8.795 -23.424  0.00  0.00      PROA  
ATOM   3757  NH2 ARG P 271       4.282   7.141 -22.644  0.00  0.00      PROA  
ATOM   3758 HH21 ARG P 271       3.508   6.663 -22.228  0.00  0.00      PROA  
ATOM   3759 HH22 ARG P 271       3.997   7.918 -23.206  0.00  0.00      PROA  
ATOM   3760  C   ARG P 271       6.929   2.615 -17.098  0.00  0.00      PROA  
ATOM   3761  O   ARG P 271       6.677   1.430 -17.209  0.00  0.00      PROA  
ATOM   3762  N   ASN P 272       8.226   3.102 -17.108  0.00  0.00      PROA  
ATOM   3763  HN  ASN P 272       8.445   4.067 -16.983  0.00  0.00      PROA  
ATOM   3764  CA  ASN P 272       9.335   2.215 -17.326  0.00  0.00      PROA  
ATOM   3765  HA  ASN P 272       9.099   1.429 -18.029  0.00  0.00      PROA  
ATOM   3766  CB  ASN P 272      10.439   2.978 -18.090  0.00  0.00      PROA  
ATOM   3767  HB1 ASN P 272      11.297   2.282 -18.207  0.00  0.00      PROA  
ATOM   3768  HB2 ASN P 272      10.886   3.835 -17.542  0.00  0.00      PROA  
ATOM   3769  CG  ASN P 272      10.035   3.550 -19.468  0.00  0.00      PROA  
ATOM   3770  OD1 ASN P 272      10.578   4.516 -19.984  0.00  0.00      PROA  
ATOM   3771  ND2 ASN P 272       8.998   2.921 -20.124  0.00  0.00      PROA  
ATOM   3772 HD21 ASN P 272       8.778   3.263 -21.037  0.00  0.00      PROA  
ATOM   3773 HD22 ASN P 272       8.455   2.178 -19.731  0.00  0.00      PROA  
ATOM   3774  C   ASN P 272       9.880   1.728 -15.964  0.00  0.00      PROA  
ATOM   3775  O   ASN P 272      10.781   0.925 -15.944  0.00  0.00      PROA  
ATOM   3776  N   GLN P 273       9.427   2.270 -14.805  0.00  0.00      PROA  
ATOM   3777  HN  GLN P 273       8.662   2.909 -14.819  0.00  0.00      PROA  
ATOM   3778  CA  GLN P 273       9.863   1.752 -13.500  0.00  0.00      PROA  
ATOM   3779  HA  GLN P 273      10.618   1.009 -13.709  0.00  0.00      PROA  
ATOM   3780  CB  GLN P 273      10.444   2.831 -12.504  0.00  0.00      PROA  
ATOM   3781  HB1 GLN P 273      11.519   2.912 -12.773  0.00  0.00      PROA  
ATOM   3782  HB2 GLN P 273      10.384   2.442 -11.465  0.00  0.00      PROA  
ATOM   3783  CG  GLN P 273       9.661   4.154 -12.638  0.00  0.00      PROA  
ATOM   3784  HG1 GLN P 273       8.668   3.953 -12.182  0.00  0.00      PROA  
ATOM   3785  HG2 GLN P 273       9.508   4.537 -13.670  0.00  0.00      PROA  
ATOM   3786  CD  GLN P 273      10.304   5.284 -11.801  0.00  0.00      PROA  
ATOM   3787  OE1 GLN P 273       9.925   5.377 -10.655  0.00  0.00      PROA  
ATOM   3788  NE2 GLN P 273      11.157   6.111 -12.425  0.00  0.00      PROA  
ATOM   3789 HE21 GLN P 273      11.502   5.841 -13.324  0.00  0.00      PROA  
ATOM   3790 HE22 GLN P 273      11.786   6.692 -11.910  0.00  0.00      PROA  
ATOM   3791  C   GLN P 273       8.769   0.927 -12.838  0.00  0.00      PROA  
ATOM   3792  O   GLN P 273       9.023   0.194 -11.921  0.00  0.00      PROA  
ATOM   3793  N   LEU P 274       7.470   0.999 -13.242  0.00  0.00      PROA  
ATOM   3794  HN  LEU P 274       7.177   1.747 -13.834  0.00  0.00      PROA  
ATOM   3795  CA  LEU P 274       6.478   0.030 -12.879  0.00  0.00      PROA  
ATOM   3796  HA  LEU P 274       6.675  -0.125 -11.828  0.00  0.00      PROA  
ATOM   3797  CB  LEU P 274       5.086   0.546 -12.966  0.00  0.00      PROA  
ATOM   3798  HB1 LEU P 274       4.285  -0.188 -12.733  0.00  0.00      PROA  
ATOM   3799  HB2 LEU P 274       4.995   0.714 -14.060  0.00  0.00      PROA  
ATOM   3800  CG  LEU P 274       4.742   1.824 -12.322  0.00  0.00      PROA  
ATOM   3801  HG  LEU P 274       5.642   2.476 -12.320  0.00  0.00      PROA  
ATOM   3802  CD1 LEU P 274       3.682   2.497 -13.117  0.00  0.00      PROA  
ATOM   3803 HD11 LEU P 274       2.692   2.001 -13.027  0.00  0.00      PROA  
ATOM   3804 HD12 LEU P 274       4.011   2.658 -14.166  0.00  0.00      PROA  
ATOM   3805 HD13 LEU P 274       3.629   3.567 -12.823  0.00  0.00      PROA  
ATOM   3806  CD2 LEU P 274       4.369   1.713 -10.804  0.00  0.00      PROA  
ATOM   3807 HD21 LEU P 274       4.025   2.696 -10.416  0.00  0.00      PROA  
ATOM   3808 HD22 LEU P 274       5.261   1.250 -10.330  0.00  0.00      PROA  
ATOM   3809 HD23 LEU P 274       3.464   1.073 -10.733  0.00  0.00      PROA  
ATOM   3810  C   LEU P 274       6.514  -1.334 -13.574  0.00  0.00      PROA  
ATOM   3811  O   LEU P 274       6.879  -1.426 -14.727  0.00  0.00      PROA  
ATOM   3812  N   SER P 275       6.384  -2.410 -12.808  0.00  0.00      PROA  
ATOM   3813  HN  SER P 275       6.096  -2.239 -11.869  0.00  0.00      PROA  
ATOM   3814  CA  SER P 275       6.456  -3.798 -13.247  0.00  0.00      PROA  
ATOM   3815  HA  SER P 275       7.039  -3.774 -14.156  0.00  0.00      PROA  
ATOM   3816  CB  SER P 275       7.101  -4.633 -12.205  0.00  0.00      PROA  
ATOM   3817  HB1 SER P 275       6.573  -4.493 -11.237  0.00  0.00      PROA  
ATOM   3818  HB2 SER P 275       8.153  -4.322 -12.026  0.00  0.00      PROA  
ATOM   3819  OG  SER P 275       7.281  -6.007 -12.718  0.00  0.00      PROA  
ATOM   3820  HG1 SER P 275       8.220  -6.103 -12.889  0.00  0.00      PROA  
ATOM   3821  C   SER P 275       5.098  -4.333 -13.576  0.00  0.00      PROA  
ATOM   3822  O   SER P 275       4.113  -3.901 -12.961  0.00  0.00      PROA  
ATOM   3823  N   SER P 276       5.048  -5.353 -14.467  0.00  0.00      PROA  
ATOM   3824  HN  SER P 276       5.896  -5.677 -14.880  0.00  0.00      PROA  
ATOM   3825  CA  SER P 276       3.776  -5.961 -14.880  0.00  0.00      PROA  
ATOM   3826  HA  SER P 276       2.925  -5.551 -14.357  0.00  0.00      PROA  
ATOM   3827  CB  SER P 276       3.428  -5.998 -16.398  0.00  0.00      PROA  
ATOM   3828  HB1 SER P 276       2.457  -6.525 -16.516  0.00  0.00      PROA  
ATOM   3829  HB2 SER P 276       4.242  -6.465 -16.993  0.00  0.00      PROA  
ATOM   3830  OG  SER P 276       3.175  -4.656 -16.840  0.00  0.00      PROA  
ATOM   3831  HG1 SER P 276       3.743  -4.080 -16.323  0.00  0.00      PROA  
ATOM   3832  C   SER P 276       3.660  -7.376 -14.455  0.00  0.00      PROA  
ATOM   3833  O   SER P 276       2.789  -8.129 -14.915  0.00  0.00      PROA  
ATOM   3834  N   GLN P 277       4.630  -7.801 -13.650  0.00  0.00      PROA  
ATOM   3835  HN  GLN P 277       5.329  -7.157 -13.348  0.00  0.00      PROA  
ATOM   3836  CA  GLN P 277       4.902  -9.202 -13.385  0.00  0.00      PROA  
ATOM   3837  HA  GLN P 277       5.116  -9.705 -14.317  0.00  0.00      PROA  
ATOM   3838  CB  GLN P 277       6.225  -9.080 -12.505  0.00  0.00      PROA  
ATOM   3839  HB1 GLN P 277       6.117  -8.393 -11.639  0.00  0.00      PROA  
ATOM   3840  HB2 GLN P 277       7.110  -8.741 -13.084  0.00  0.00      PROA  
ATOM   3841  CG  GLN P 277       6.598 -10.490 -11.889  0.00  0.00      PROA  
ATOM   3842  HG1 GLN P 277       5.815 -10.761 -11.150  0.00  0.00      PROA  
ATOM   3843  HG2 GLN P 277       7.561 -10.412 -11.340  0.00  0.00      PROA  
ATOM   3844  CD  GLN P 277       6.868 -11.567 -12.926  0.00  0.00      PROA  
ATOM   3845  OE1 GLN P 277       6.078 -12.563 -13.022  0.00  0.00      PROA  
ATOM   3846  NE2 GLN P 277       7.982 -11.525 -13.754  0.00  0.00      PROA  
ATOM   3847 HE21 GLN P 277       8.573 -10.721 -13.694  0.00  0.00      PROA  
ATOM   3848 HE22 GLN P 277       8.160 -12.285 -14.380  0.00  0.00      PROA  
ATOM   3849  C   GLN P 277       3.739  -9.867 -12.690  0.00  0.00      PROA  
ATOM   3850  O   GLN P 277       3.274 -10.930 -13.103  0.00  0.00      PROA  
ATOM   3851  N   LYS P 278       3.155  -9.232 -11.679  0.00  0.00      PROA  
ATOM   3852  HN  LYS P 278       3.451  -8.347 -11.329  0.00  0.00      PROA  
ATOM   3853  CA  LYS P 278       2.015  -9.816 -10.972  0.00  0.00      PROA  
ATOM   3854  HA  LYS P 278       1.841  -9.074 -10.206  0.00  0.00      PROA  
ATOM   3855  CB  LYS P 278       0.700  -9.957 -11.717  0.00  0.00      PROA  
ATOM   3856  HB1 LYS P 278      -0.104 -10.524 -11.201  0.00  0.00      PROA  
ATOM   3857  HB2 LYS P 278       0.977 -10.406 -12.694  0.00  0.00      PROA  
ATOM   3858  CG  LYS P 278       0.208  -8.546 -11.985  0.00  0.00      PROA  
ATOM   3859  HG1 LYS P 278       0.955  -7.932 -12.532  0.00  0.00      PROA  
ATOM   3860  HG2 LYS P 278      -0.095  -8.207 -10.971  0.00  0.00      PROA  
ATOM   3861  CD  LYS P 278      -1.037  -8.571 -12.939  0.00  0.00      PROA  
ATOM   3862  HD1 LYS P 278      -1.818  -9.281 -12.594  0.00  0.00      PROA  
ATOM   3863  HD2 LYS P 278      -0.552  -8.932 -13.871  0.00  0.00      PROA  
ATOM   3864  CE  LYS P 278      -1.639  -7.210 -13.141  0.00  0.00      PROA  
ATOM   3865  HE1 LYS P 278      -0.868  -6.517 -13.542  0.00  0.00      PROA  
ATOM   3866  HE2 LYS P 278      -2.090  -6.727 -12.248  0.00  0.00      PROA  
ATOM   3867  NZ  LYS P 278      -2.689  -7.266 -14.177  0.00  0.00      PROA  
ATOM   3868  HZ1 LYS P 278      -2.309  -6.835 -15.044  0.00  0.00      PROA  
ATOM   3869  HZ2 LYS P 278      -3.459  -6.683 -13.792  0.00  0.00      PROA  
ATOM   3870  HZ3 LYS P 278      -3.050  -8.233 -14.307  0.00  0.00      PROA  
ATOM   3871  C   LYS P 278       2.402 -10.937 -10.044  0.00  0.00      PROA  
ATOM   3872  O   LYS P 278       1.596 -11.815  -9.749  0.00  0.00      PROA  
ATOM   3873  N   SER P 279       3.621 -10.956  -9.543  0.00  0.00      PROA  
ATOM   3874  HN  SER P 279       4.078 -10.069  -9.532  0.00  0.00      PROA  
ATOM   3875  CA  SER P 279       3.974 -11.893  -8.539  0.00  0.00      PROA  
ATOM   3876  HA  SER P 279       3.063 -12.001  -7.970  0.00  0.00      PROA  
ATOM   3877  CB  SER P 279       4.503 -13.290  -9.057  0.00  0.00      PROA  
ATOM   3878  HB1 SER P 279       5.505 -13.203  -9.529  0.00  0.00      PROA  
ATOM   3879  HB2 SER P 279       3.823 -13.642  -9.862  0.00  0.00      PROA  
ATOM   3880  OG  SER P 279       4.678 -14.282  -8.032  0.00  0.00      PROA  
ATOM   3881  HG1 SER P 279       3.837 -14.489  -7.617  0.00  0.00      PROA  
ATOM   3882  C   SER P 279       5.077 -11.153  -7.731  0.00  0.00      PROA  
ATOM   3883  O   SER P 279       5.437  -9.999  -7.993  0.00  0.00      PROA  
ATOM   3884  N   VAL P 280       5.604 -11.876  -6.688  0.00  0.00      PROA  
ATOM   3885  HN  VAL P 280       5.460 -12.857  -6.580  0.00  0.00      PROA  
ATOM   3886  CA  VAL P 280       6.579 -11.312  -5.762  0.00  0.00      PROA  
ATOM   3887  HA  VAL P 280       6.580 -10.243  -5.917  0.00  0.00      PROA  
ATOM   3888  CB  VAL P 280       6.219 -11.594  -4.306  0.00  0.00      PROA  
ATOM   3889  HB  VAL P 280       6.319 -12.681  -4.097  0.00  0.00      PROA  
ATOM   3890  CG1 VAL P 280       7.169 -11.092  -3.208  0.00  0.00      PROA  
ATOM   3891 HG11 VAL P 280       6.954 -11.585  -2.236  0.00  0.00      PROA  
ATOM   3892 HG12 VAL P 280       7.179  -9.983  -3.129  0.00  0.00      PROA  
ATOM   3893 HG13 VAL P 280       8.217 -11.419  -3.376  0.00  0.00      PROA  
ATOM   3894  CG2 VAL P 280       4.788 -11.216  -3.912  0.00  0.00      PROA  
ATOM   3895 HG21 VAL P 280       4.570 -10.128  -3.981  0.00  0.00      PROA  
ATOM   3896 HG22 VAL P 280       4.463 -11.618  -2.929  0.00  0.00      PROA  
ATOM   3897 HG23 VAL P 280       4.138 -11.761  -4.630  0.00  0.00      PROA  
ATOM   3898  C   VAL P 280       7.858 -12.071  -6.057  0.00  0.00      PROA  
ATOM   3899  O   VAL P 280       7.940 -13.316  -6.072  0.00  0.00      PROA  
ATOM   3900  N   PRO P 281       8.969 -11.284  -6.286  0.00  0.00      PROA  
ATOM   3901  CD  PRO P 281       8.931  -9.972  -6.832  0.00  0.00      PROA  
ATOM   3902  HD1 PRO P 281       8.450  -9.293  -6.097  0.00  0.00      PROA  
ATOM   3903  HD2 PRO P 281       8.343 -10.052  -7.772  0.00  0.00      PROA  
ATOM   3904  CA  PRO P 281      10.260 -11.821  -6.320  0.00  0.00      PROA  
ATOM   3905  HA  PRO P 281      10.323 -12.815  -6.737  0.00  0.00      PROA  
ATOM   3906  CB  PRO P 281      11.043 -10.833  -7.244  0.00  0.00      PROA  
ATOM   3907  HB1 PRO P 281      10.891 -11.059  -8.321  0.00  0.00      PROA  
ATOM   3908  HB2 PRO P 281      12.124 -10.739  -7.004  0.00  0.00      PROA  
ATOM   3909  CG  PRO P 281      10.352  -9.477  -7.176  0.00  0.00      PROA  
ATOM   3910  HG1 PRO P 281      10.800  -8.935  -6.317  0.00  0.00      PROA  
ATOM   3911  HG2 PRO P 281      10.567  -8.856  -8.072  0.00  0.00      PROA  
ATOM   3912  C   PRO P 281      10.786 -11.948  -4.943  0.00  0.00      PROA  
ATOM   3913  O   PRO P 281      11.714 -11.248  -4.593  0.00  0.00      PROA  
ATOM   3914  N   TRP P 282      10.278 -12.927  -4.141  0.00  0.00      PROA  
ATOM   3915  HN  TRP P 282       9.568 -13.502  -4.538  0.00  0.00      PROA  
ATOM   3916  CA  TRP P 282      10.670 -13.121  -2.760  0.00  0.00      PROA  
ATOM   3917  HA  TRP P 282      10.558 -12.186  -2.230  0.00  0.00      PROA  
ATOM   3918  CB  TRP P 282       9.868 -14.263  -2.067  0.00  0.00      PROA  
ATOM   3919  HB1 TRP P 282      10.293 -14.621  -1.105  0.00  0.00      PROA  
ATOM   3920  HB2 TRP P 282      10.076 -15.047  -2.826  0.00  0.00      PROA  
ATOM   3921  CG  TRP P 282       8.394 -14.195  -1.818  0.00  0.00      PROA  
ATOM   3922  CD1 TRP P 282       7.404 -14.645  -2.692  0.00  0.00      PROA  
ATOM   3923  HD1 TRP P 282       7.531 -14.813  -3.751  0.00  0.00      PROA  
ATOM   3924  NE1 TRP P 282       6.147 -14.500  -2.148  0.00  0.00      PROA  
ATOM   3925  HE1 TRP P 282       5.250 -14.678  -2.490  0.00  0.00      PROA  
ATOM   3926  CE2 TRP P 282       6.284 -14.034  -0.875  0.00  0.00      PROA  
ATOM   3927  CD2 TRP P 282       7.726 -13.858  -0.607  0.00  0.00      PROA  
ATOM   3928  CE3 TRP P 282       8.191 -13.431   0.647  0.00  0.00      PROA  
ATOM   3929  HE3 TRP P 282       9.227 -13.150   0.766  0.00  0.00      PROA  
ATOM   3930  CZ3 TRP P 282       7.196 -13.121   1.568  0.00  0.00      PROA  
ATOM   3931  HZ3 TRP P 282       7.500 -12.607   2.468  0.00  0.00      PROA  
ATOM   3932  CZ2 TRP P 282       5.376 -13.728   0.041  0.00  0.00      PROA  
ATOM   3933  HZ2 TRP P 282       4.309 -13.726  -0.127  0.00  0.00      PROA  
ATOM   3934  CH2 TRP P 282       5.856 -13.174   1.223  0.00  0.00      PROA  
ATOM   3935  HH2 TRP P 282       5.238 -12.775   2.014  0.00  0.00      PROA  
ATOM   3936  C   TRP P 282      12.167 -13.367  -2.441  0.00  0.00      PROA  
ATOM   3937  O   TRP P 282      12.691 -12.985  -1.429  0.00  0.00      PROA  
ATOM   3938  N   VAL P 283      12.787 -14.225  -3.297  0.00  0.00      PROA  
ATOM   3939  HN  VAL P 283      12.306 -14.629  -4.071  0.00  0.00      PROA  
ATOM   3940  CA  VAL P 283      14.160 -14.545  -3.103  0.00  0.00      PROA  
ATOM   3941  HA  VAL P 283      14.309 -14.773  -2.058  0.00  0.00      PROA  
ATOM   3942  CB  VAL P 283      14.444 -15.900  -3.706  0.00  0.00      PROA  
ATOM   3943  HB  VAL P 283      14.332 -15.981  -4.809  0.00  0.00      PROA  
ATOM   3944  CG1 VAL P 283      15.972 -16.243  -3.621  0.00  0.00      PROA  
ATOM   3945 HG11 VAL P 283      16.177 -16.390  -2.539  0.00  0.00      PROA  
ATOM   3946 HG12 VAL P 283      16.553 -15.437  -4.119  0.00  0.00      PROA  
ATOM   3947 HG13 VAL P 283      16.066 -17.212  -4.157  0.00  0.00      PROA  
ATOM   3948  CG2 VAL P 283      13.659 -17.054  -3.109  0.00  0.00      PROA  
ATOM   3949 HG21 VAL P 283      13.949 -17.023  -2.037  0.00  0.00      PROA  
ATOM   3950 HG22 VAL P 283      13.970 -18.039  -3.519  0.00  0.00      PROA  
ATOM   3951 HG23 VAL P 283      12.592 -16.852  -3.345  0.00  0.00      PROA  
ATOM   3952  C   VAL P 283      15.033 -13.313  -3.496  0.00  0.00      PROA  
ATOM   3953  O   VAL P 283      15.964 -13.044  -2.789  0.00  0.00      PROA  
ATOM   3954  N   PRO P 284      14.895 -12.524  -4.574  0.00  0.00      PROA  
ATOM   3955  CD  PRO P 284      14.531 -13.166  -5.890  0.00  0.00      PROA  
ATOM   3956  HD1 PRO P 284      13.428 -13.068  -5.811  0.00  0.00      PROA  
ATOM   3957  HD2 PRO P 284      14.832 -14.230  -5.994  0.00  0.00      PROA  
ATOM   3958  CA  PRO P 284      15.687 -11.356  -4.827  0.00  0.00      PROA  
ATOM   3959  HA  PRO P 284      16.711 -11.697  -4.854  0.00  0.00      PROA  
ATOM   3960  CB  PRO P 284      15.323 -10.937  -6.232  0.00  0.00      PROA  
ATOM   3961  HB1 PRO P 284      15.874 -10.124  -6.752  0.00  0.00      PROA  
ATOM   3962  HB2 PRO P 284      14.333 -10.439  -6.142  0.00  0.00      PROA  
ATOM   3963  CG  PRO P 284      15.226 -12.262  -6.941  0.00  0.00      PROA  
ATOM   3964  HG1 PRO P 284      14.604 -12.216  -7.859  0.00  0.00      PROA  
ATOM   3965  HG2 PRO P 284      16.232 -12.666  -7.185  0.00  0.00      PROA  
ATOM   3966  C   PRO P 284      15.505 -10.274  -3.673  0.00  0.00      PROA  
ATOM   3967  O   PRO P 284      16.426  -9.497  -3.454  0.00  0.00      PROA  
ATOM   3968  N   ILE P 285      14.332 -10.196  -3.050  0.00  0.00      PROA  
ATOM   3969  HN  ILE P 285      13.599 -10.801  -3.351  0.00  0.00      PROA  
ATOM   3970  CA  ILE P 285      14.114  -9.191  -1.989  0.00  0.00      PROA  
ATOM   3971  HA  ILE P 285      14.376  -8.222  -2.390  0.00  0.00      PROA  
ATOM   3972  CB  ILE P 285      12.634  -9.143  -1.679  0.00  0.00      PROA  
ATOM   3973  HB  ILE P 285      12.215 -10.172  -1.699  0.00  0.00      PROA  
ATOM   3974  CG2 ILE P 285      12.237  -8.580  -0.267  0.00  0.00      PROA  
ATOM   3975 HG21 ILE P 285      11.140  -8.653  -0.106  0.00  0.00      PROA  
ATOM   3976 HG22 ILE P 285      12.554  -7.517  -0.201  0.00  0.00      PROA  
ATOM   3977 HG23 ILE P 285      12.783  -9.103   0.547  0.00  0.00      PROA  
ATOM   3978  CG1 ILE P 285      11.910  -8.397  -2.852  0.00  0.00      PROA  
ATOM   3979 HG11 ILE P 285      12.206  -8.744  -3.865  0.00  0.00      PROA  
ATOM   3980 HG12 ILE P 285      12.223  -7.332  -2.805  0.00  0.00      PROA  
ATOM   3981  CD  ILE P 285      10.394  -8.388  -2.834  0.00  0.00      PROA  
ATOM   3982  HD1 ILE P 285       9.921  -7.836  -1.994  0.00  0.00      PROA  
ATOM   3983  HD2 ILE P 285       9.987  -9.421  -2.803  0.00  0.00      PROA  
ATOM   3984  HD3 ILE P 285       9.859  -7.862  -3.653  0.00  0.00      PROA  
ATOM   3985  C   ILE P 285      14.929  -9.353  -0.734  0.00  0.00      PROA  
ATOM   3986  O   ILE P 285      15.606  -8.435  -0.187  0.00  0.00      PROA  
ATOM   3987  N   LEU P 286      15.099 -10.614  -0.318  0.00  0.00      PROA  
ATOM   3988  HN  LEU P 286      14.523 -11.343  -0.679  0.00  0.00      PROA  
ATOM   3989  CA  LEU P 286      15.770 -10.972   0.914  0.00  0.00      PROA  
ATOM   3990  HA  LEU P 286      15.786 -10.153   1.618  0.00  0.00      PROA  
ATOM   3991  CB  LEU P 286      15.202 -12.257   1.444  0.00  0.00      PROA  
ATOM   3992  HB1 LEU P 286      15.687 -12.480   2.418  0.00  0.00      PROA  
ATOM   3993  HB2 LEU P 286      15.424 -13.082   0.734  0.00  0.00      PROA  
ATOM   3994  CG  LEU P 286      13.641 -12.317   1.818  0.00  0.00      PROA  
ATOM   3995  HG  LEU P 286      13.065 -12.039   0.909  0.00  0.00      PROA  
ATOM   3996  CD1 LEU P 286      13.317 -13.793   2.152  0.00  0.00      PROA  
ATOM   3997 HD11 LEU P 286      13.933 -14.121   3.016  0.00  0.00      PROA  
ATOM   3998 HD12 LEU P 286      13.601 -14.483   1.328  0.00  0.00      PROA  
ATOM   3999 HD13 LEU P 286      12.234 -13.968   2.331  0.00  0.00      PROA  
ATOM   4000  CD2 LEU P 286      13.303 -11.308   2.926  0.00  0.00      PROA  
ATOM   4001 HD21 LEU P 286      12.288 -11.511   3.330  0.00  0.00      PROA  
ATOM   4002 HD22 LEU P 286      13.339 -10.261   2.557  0.00  0.00      PROA  
ATOM   4003 HD23 LEU P 286      13.979 -11.321   3.808  0.00  0.00      PROA  
ATOM   4004  C   LEU P 286      17.258 -11.251   0.622  0.00  0.00      PROA  
ATOM   4005  O   LEU P 286      18.047 -11.374   1.601  0.00  0.00      PROA  
ATOM   4006  N   LYS P 287      17.688 -11.066  -0.705  0.00  0.00      PROA  
ATOM   4007  HN  LYS P 287      17.125 -10.895  -1.510  0.00  0.00      PROA  
ATOM   4008  CA  LYS P 287      19.101 -10.909  -1.032  0.00  0.00      PROA  
ATOM   4009  HA  LYS P 287      19.779 -11.375  -0.332  0.00  0.00      PROA  
ATOM   4010  CB  LYS P 287      19.442 -11.554  -2.392  0.00  0.00      PROA  
ATOM   4011  HB1 LYS P 287      20.514 -11.466  -2.670  0.00  0.00      PROA  
ATOM   4012  HB2 LYS P 287      18.740 -11.124  -3.137  0.00  0.00      PROA  
ATOM   4013  CG  LYS P 287      19.372 -13.096  -2.350  0.00  0.00      PROA  
ATOM   4014  HG1 LYS P 287      18.306 -13.163  -2.044  0.00  0.00      PROA  
ATOM   4015  HG2 LYS P 287      19.957 -13.590  -1.545  0.00  0.00      PROA  
ATOM   4016  CD  LYS P 287      19.571 -13.808  -3.688  0.00  0.00      PROA  
ATOM   4017  HD1 LYS P 287      19.287 -12.989  -4.383  0.00  0.00      PROA  
ATOM   4018  HD2 LYS P 287      18.941 -14.717  -3.793  0.00  0.00      PROA  
ATOM   4019  CE  LYS P 287      21.057 -14.148  -4.001  0.00  0.00      PROA  
ATOM   4020  HE1 LYS P 287      21.475 -14.625  -3.089  0.00  0.00      PROA  
ATOM   4021  HE2 LYS P 287      21.541 -13.173  -4.223  0.00  0.00      PROA  
ATOM   4022  NZ  LYS P 287      21.175 -14.891  -5.192  0.00  0.00      PROA  
ATOM   4023  HZ1 LYS P 287      22.183 -14.934  -5.442  0.00  0.00      PROA  
ATOM   4024  HZ2 LYS P 287      20.620 -14.468  -5.963  0.00  0.00      PROA  
ATOM   4025  HZ3 LYS P 287      20.812 -15.819  -4.893  0.00  0.00      PROA  
ATOM   4026  C   LYS P 287      19.565  -9.432  -1.220  0.00  0.00      PROA  
ATOM   4027  O   LYS P 287      20.756  -9.203  -1.554  0.00  0.00      PROA  
ATOM   4028  N   SER P 288      18.767  -8.448  -0.949  0.00  0.00      PROA  
ATOM   4029  HN  SER P 288      17.839  -8.705  -0.694  0.00  0.00      PROA  
ATOM   4030  CA  SER P 288      18.934  -7.094  -1.266  0.00  0.00      PROA  
ATOM   4031  HA  SER P 288      19.473  -7.089  -2.202  0.00  0.00      PROA  
ATOM   4032  CB  SER P 288      17.608  -6.434  -1.683  0.00  0.00      PROA  
ATOM   4033  HB1 SER P 288      16.888  -6.600  -0.853  0.00  0.00      PROA  
ATOM   4034  HB2 SER P 288      17.222  -7.023  -2.543  0.00  0.00      PROA  
ATOM   4035  OG  SER P 288      17.756  -5.077  -1.980  0.00  0.00      PROA  
ATOM   4036  HG1 SER P 288      18.019  -4.980  -2.898  0.00  0.00      PROA  
ATOM   4037  C   SER P 288      19.769  -6.192  -0.277  0.00  0.00      PROA  
ATOM   4038  O   SER P 288      19.245  -5.742   0.695  0.00  0.00      PROA  
ATOM   4039  N   LEU P 289      21.064  -5.971  -0.568  0.00  0.00      PROA  
ATOM   4040  HN  LEU P 289      21.375  -6.215  -1.483  0.00  0.00      PROA  
ATOM   4041  CA  LEU P 289      21.934  -5.136   0.146  0.00  0.00      PROA  
ATOM   4042  HA  LEU P 289      22.075  -5.572   1.124  0.00  0.00      PROA  
ATOM   4043  CB  LEU P 289      23.313  -5.292  -0.543  0.00  0.00      PROA  
ATOM   4044  HB1 LEU P 289      23.291  -4.970  -1.607  0.00  0.00      PROA  
ATOM   4045  HB2 LEU P 289      23.700  -6.333  -0.517  0.00  0.00      PROA  
ATOM   4046  CG  LEU P 289      24.521  -4.666   0.158  0.00  0.00      PROA  
ATOM   4047  HG  LEU P 289      24.428  -3.572  -0.014  0.00  0.00      PROA  
ATOM   4048  CD1 LEU P 289      24.390  -5.042   1.653  0.00  0.00      PROA  
ATOM   4049 HD11 LEU P 289      25.214  -4.522   2.187  0.00  0.00      PROA  
ATOM   4050 HD12 LEU P 289      24.611  -6.115   1.834  0.00  0.00      PROA  
ATOM   4051 HD13 LEU P 289      23.433  -4.630   2.038  0.00  0.00      PROA  
ATOM   4052  CD2 LEU P 289      25.828  -5.239  -0.423  0.00  0.00      PROA  
ATOM   4053 HD21 LEU P 289      25.851  -6.299  -0.092  0.00  0.00      PROA  
ATOM   4054 HD22 LEU P 289      26.617  -4.651   0.093  0.00  0.00      PROA  
ATOM   4055 HD23 LEU P 289      25.830  -5.137  -1.530  0.00  0.00      PROA  
ATOM   4056  C   LEU P 289      21.497  -3.662   0.337  0.00  0.00      PROA  
ATOM   4057  O   LEU P 289      21.716  -3.017   1.371  0.00  0.00      PROA  
ATOM   4058  N   PRO P 290      20.861  -3.060  -0.647  0.00  0.00      PROA  
ATOM   4059  CD  PRO P 290      21.414  -3.024  -2.025  0.00  0.00      PROA  
ATOM   4060  HD1 PRO P 290      21.195  -4.012  -2.483  0.00  0.00      PROA  
ATOM   4061  HD2 PRO P 290      22.513  -2.943  -2.169  0.00  0.00      PROA  
ATOM   4062  CA  PRO P 290      19.976  -1.978  -0.387  0.00  0.00      PROA  
ATOM   4063  HA  PRO P 290      20.467  -1.095  -0.005  0.00  0.00      PROA  
ATOM   4064  CB  PRO P 290      19.376  -1.796  -1.798  0.00  0.00      PROA  
ATOM   4065  HB1 PRO P 290      18.661  -0.963  -1.971  0.00  0.00      PROA  
ATOM   4066  HB2 PRO P 290      18.934  -2.754  -2.144  0.00  0.00      PROA  
ATOM   4067  CG  PRO P 290      20.682  -1.854  -2.638  0.00  0.00      PROA  
ATOM   4068  HG1 PRO P 290      20.456  -1.827  -3.725  0.00  0.00      PROA  
ATOM   4069  HG2 PRO P 290      21.354  -0.996  -2.422  0.00  0.00      PROA  
ATOM   4070  C   PRO P 290      18.840  -2.085   0.615  0.00  0.00      PROA  
ATOM   4071  O   PRO P 290      18.668  -1.220   1.510  0.00  0.00      PROA  
ATOM   4072  N   LEU P 291      18.115  -3.157   0.567  0.00  0.00      PROA  
ATOM   4073  HN  LEU P 291      18.285  -3.842  -0.136  0.00  0.00      PROA  
ATOM   4074  CA  LEU P 291      17.129  -3.420   1.617  0.00  0.00      PROA  
ATOM   4075  HA  LEU P 291      16.590  -2.487   1.698  0.00  0.00      PROA  
ATOM   4076  CB  LEU P 291      16.147  -4.594   1.300  0.00  0.00      PROA  
ATOM   4077  HB1 LEU P 291      16.603  -5.603   1.389  0.00  0.00      PROA  
ATOM   4078  HB2 LEU P 291      15.659  -4.492   0.307  0.00  0.00      PROA  
ATOM   4079  CG  LEU P 291      14.922  -4.907   2.346  0.00  0.00      PROA  
ATOM   4080  HG  LEU P 291      15.449  -5.304   3.240  0.00  0.00      PROA  
ATOM   4081  CD1 LEU P 291      14.194  -3.699   2.815  0.00  0.00      PROA  
ATOM   4082 HD11 LEU P 291      14.931  -3.065   3.353  0.00  0.00      PROA  
ATOM   4083 HD12 LEU P 291      13.337  -3.843   3.507  0.00  0.00      PROA  
ATOM   4084 HD13 LEU P 291      13.853  -3.064   1.970  0.00  0.00      PROA  
ATOM   4085  CD2 LEU P 291      14.020  -5.933   1.708  0.00  0.00      PROA  
ATOM   4086 HD21 LEU P 291      13.843  -5.580   0.670  0.00  0.00      PROA  
ATOM   4087 HD22 LEU P 291      13.052  -5.921   2.253  0.00  0.00      PROA  
ATOM   4088 HD23 LEU P 291      14.356  -6.990   1.779  0.00  0.00      PROA  
ATOM   4089  C   LEU P 291      17.720  -3.604   3.046  0.00  0.00      PROA  
ATOM   4090  O   LEU P 291      17.253  -2.994   3.992  0.00  0.00      PROA  
ATOM   4091  N   TRP P 292      18.780  -4.386   3.151  0.00  0.00      PROA  
ATOM   4092  HN  TRP P 292      19.085  -4.963   2.397  0.00  0.00      PROA  
ATOM   4093  CA  TRP P 292      19.449  -4.507   4.433  0.00  0.00      PROA  
ATOM   4094  HA  TRP P 292      18.671  -4.768   5.135  0.00  0.00      PROA  
ATOM   4095  CB  TRP P 292      20.273  -5.851   4.325  0.00  0.00      PROA  
ATOM   4096  HB1 TRP P 292      20.965  -5.975   5.185  0.00  0.00      PROA  
ATOM   4097  HB2 TRP P 292      20.934  -5.767   3.436  0.00  0.00      PROA  
ATOM   4098  CG  TRP P 292      19.583  -7.186   4.198  0.00  0.00      PROA  
ATOM   4099  CD1 TRP P 292      19.740  -8.126   3.203  0.00  0.00      PROA  
ATOM   4100  HD1 TRP P 292      20.622  -8.104   2.581  0.00  0.00      PROA  
ATOM   4101  NE1 TRP P 292      18.850  -9.119   3.263  0.00  0.00      PROA  
ATOM   4102  HE1 TRP P 292      18.846 -10.042   2.944  0.00  0.00      PROA  
ATOM   4103  CE2 TRP P 292      18.213  -8.967   4.518  0.00  0.00      PROA  
ATOM   4104  CD2 TRP P 292      18.576  -7.712   5.090  0.00  0.00      PROA  
ATOM   4105  CE3 TRP P 292      18.057  -7.321   6.378  0.00  0.00      PROA  
ATOM   4106  HE3 TRP P 292      18.007  -6.302   6.733  0.00  0.00      PROA  
ATOM   4107  CZ3 TRP P 292      17.253  -8.210   7.082  0.00  0.00      PROA  
ATOM   4108  HZ3 TRP P 292      16.796  -8.014   8.041  0.00  0.00      PROA  
ATOM   4109  CZ2 TRP P 292      17.333  -9.801   5.177  0.00  0.00      PROA  
ATOM   4110  HZ2 TRP P 292      17.061 -10.795   4.851  0.00  0.00      PROA  
ATOM   4111  CH2 TRP P 292      16.837  -9.365   6.370  0.00  0.00      PROA  
ATOM   4112  HH2 TRP P 292      16.173  -9.987   6.951  0.00  0.00      PROA  
ATOM   4113  C   TRP P 292      20.123  -3.284   4.900  0.00  0.00      PROA  
ATOM   4114  O   TRP P 292      20.051  -3.043   6.079  0.00  0.00      PROA  
ATOM   4115  N   ALA P 293      20.587  -2.383   4.020  0.00  0.00      PROA  
ATOM   4116  HN  ALA P 293      20.833  -2.674   3.098  0.00  0.00      PROA  
ATOM   4117  CA  ALA P 293      20.936  -0.980   4.278  0.00  0.00      PROA  
ATOM   4118  HA  ALA P 293      21.805  -1.117   4.904  0.00  0.00      PROA  
ATOM   4119  CB  ALA P 293      21.514  -0.268   3.020  0.00  0.00      PROA  
ATOM   4120  HB1 ALA P 293      21.838   0.755   3.307  0.00  0.00      PROA  
ATOM   4121  HB2 ALA P 293      20.653  -0.113   2.335  0.00  0.00      PROA  
ATOM   4122  HB3 ALA P 293      22.392  -0.833   2.640  0.00  0.00      PROA  
ATOM   4123  C   ALA P 293      19.847  -0.057   4.806  0.00  0.00      PROA  
ATOM   4124  O   ALA P 293      19.923   0.649   5.784  0.00  0.00      PROA  
ATOM   4125  N   ILE P 294      18.647  -0.129   4.143  0.00  0.00      PROA  
ATOM   4126  HN  ILE P 294      18.616  -0.460   3.203  0.00  0.00      PROA  
ATOM   4127  CA  ILE P 294      17.461   0.556   4.673  0.00  0.00      PROA  
ATOM   4128  HA  ILE P 294      17.682   1.578   4.943  0.00  0.00      PROA  
ATOM   4129  CB  ILE P 294      16.389   0.592   3.669  0.00  0.00      PROA  
ATOM   4130  HB  ILE P 294      16.028  -0.416   3.372  0.00  0.00      PROA  
ATOM   4131  CG2 ILE P 294      15.142   1.418   4.284  0.00  0.00      PROA  
ATOM   4132 HG21 ILE P 294      14.309   1.678   3.597  0.00  0.00      PROA  
ATOM   4133 HG22 ILE P 294      15.537   2.403   4.614  0.00  0.00      PROA  
ATOM   4134 HG23 ILE P 294      14.713   0.755   5.065  0.00  0.00      PROA  
ATOM   4135  CG1 ILE P 294      16.771   1.261   2.286  0.00  0.00      PROA  
ATOM   4136 HG11 ILE P 294      17.725   0.896   1.848  0.00  0.00      PROA  
ATOM   4137 HG12 ILE P 294      16.756   2.348   2.511  0.00  0.00      PROA  
ATOM   4138  CD  ILE P 294      15.670   0.991   1.318  0.00  0.00      PROA  
ATOM   4139  HD1 ILE P 294      15.888   1.518   0.364  0.00  0.00      PROA  
ATOM   4140  HD2 ILE P 294      14.630   1.171   1.664  0.00  0.00      PROA  
ATOM   4141  HD3 ILE P 294      15.744  -0.118   1.317  0.00  0.00      PROA  
ATOM   4142  C   ILE P 294      16.915  -0.035   5.962  0.00  0.00      PROA  
ATOM   4143  O   ILE P 294      16.569   0.663   6.939  0.00  0.00      PROA  
ATOM   4144  N   VAL P 295      16.912  -1.338   6.142  0.00  0.00      PROA  
ATOM   4145  HN  VAL P 295      17.156  -1.964   5.406  0.00  0.00      PROA  
ATOM   4146  CA  VAL P 295      16.590  -1.963   7.490  0.00  0.00      PROA  
ATOM   4147  HA  VAL P 295      15.558  -1.751   7.730  0.00  0.00      PROA  
ATOM   4148  CB  VAL P 295      16.877  -3.451   7.395  0.00  0.00      PROA  
ATOM   4149  HB  VAL P 295      17.809  -3.698   6.842  0.00  0.00      PROA  
ATOM   4150  CG1 VAL P 295      16.948  -4.258   8.813  0.00  0.00      PROA  
ATOM   4151 HG11 VAL P 295      16.026  -4.231   9.432  0.00  0.00      PROA  
ATOM   4152 HG12 VAL P 295      17.844  -3.976   9.407  0.00  0.00      PROA  
ATOM   4153 HG13 VAL P 295      17.020  -5.358   8.674  0.00  0.00      PROA  
ATOM   4154  CG2 VAL P 295      15.690  -4.170   6.630  0.00  0.00      PROA  
ATOM   4155 HG21 VAL P 295      16.085  -5.157   6.306  0.00  0.00      PROA  
ATOM   4156 HG22 VAL P 295      15.609  -3.596   5.683  0.00  0.00      PROA  
ATOM   4157 HG23 VAL P 295      14.760  -4.370   7.205  0.00  0.00      PROA  
ATOM   4158  C   VAL P 295      17.399  -1.544   8.669  0.00  0.00      PROA  
ATOM   4159  O   VAL P 295      16.819  -1.133   9.680  0.00  0.00      PROA  
ATOM   4160  N   VAL P 296      18.717  -1.423   8.510  0.00  0.00      PROA  
ATOM   4161  HN  VAL P 296      19.214  -1.614   7.667  0.00  0.00      PROA  
ATOM   4162  CA  VAL P 296      19.707  -1.053   9.550  0.00  0.00      PROA  
ATOM   4163  HA  VAL P 296      19.596  -1.686  10.418  0.00  0.00      PROA  
ATOM   4164  CB  VAL P 296      21.137  -1.315   8.998  0.00  0.00      PROA  
ATOM   4165  HB  VAL P 296      21.280  -1.058   7.927  0.00  0.00      PROA  
ATOM   4166  CG1 VAL P 296      22.174  -0.649   9.935  0.00  0.00      PROA  
ATOM   4167 HG11 VAL P 296      21.855  -0.720  10.997  0.00  0.00      PROA  
ATOM   4168 HG12 VAL P 296      22.212   0.444   9.739  0.00  0.00      PROA  
ATOM   4169 HG13 VAL P 296      23.236  -0.941   9.792  0.00  0.00      PROA  
ATOM   4170  CG2 VAL P 296      21.261  -2.861   8.980  0.00  0.00      PROA  
ATOM   4171 HG21 VAL P 296      22.350  -3.039   8.850  0.00  0.00      PROA  
ATOM   4172 HG22 VAL P 296      20.688  -3.322   8.147  0.00  0.00      PROA  
ATOM   4173 HG23 VAL P 296      20.928  -3.339   9.926  0.00  0.00      PROA  
ATOM   4174  C   VAL P 296      19.505   0.364  10.050  0.00  0.00      PROA  
ATOM   4175  O   VAL P 296      19.654   0.644  11.236  0.00  0.00      PROA  
ATOM   4176  N   ALA P 297      19.279   1.351   9.160  0.00  0.00      PROA  
ATOM   4177  HN  ALA P 297      19.258   1.198   8.175  0.00  0.00      PROA  
ATOM   4178  CA  ALA P 297      18.857   2.668   9.580  0.00  0.00      PROA  
ATOM   4179  HA  ALA P 297      19.672   3.169  10.080  0.00  0.00      PROA  
ATOM   4180  CB  ALA P 297      18.597   3.461   8.283  0.00  0.00      PROA  
ATOM   4181  HB1 ALA P 297      19.371   3.280   7.507  0.00  0.00      PROA  
ATOM   4182  HB2 ALA P 297      18.545   4.524   8.600  0.00  0.00      PROA  
ATOM   4183  HB3 ALA P 297      17.728   3.051   7.726  0.00  0.00      PROA  
ATOM   4184  C   ALA P 297      17.674   2.706  10.521  0.00  0.00      PROA  
ATOM   4185  O   ALA P 297      17.754   3.217  11.611  0.00  0.00      PROA  
ATOM   4186  N   HSD P 298      16.509   2.195  10.035  0.00  0.00      PROA  
ATOM   4187  HN  HSD P 298      16.529   1.884   9.088  0.00  0.00      PROA  
ATOM   4188  CA  HSD P 298      15.313   2.132  10.844  0.00  0.00      PROA  
ATOM   4189  HA  HSD P 298      15.052   3.154  11.071  0.00  0.00      PROA  
ATOM   4190  CB  HSD P 298      14.202   1.453   9.989  0.00  0.00      PROA  
ATOM   4191  HB1 HSD P 298      13.297   1.286  10.612  0.00  0.00      PROA  
ATOM   4192  HB2 HSD P 298      14.575   0.463   9.651  0.00  0.00      PROA  
ATOM   4193  ND1 HSD P 298      14.015   2.015   7.505  0.00  0.00      PROA  
ATOM   4194  HD1 HSD P 298      14.770   1.433   7.203  0.00  0.00      PROA  
ATOM   4195  CG  HSD P 298      13.599   2.179   8.797  0.00  0.00      PROA  
ATOM   4196  CE1 HSD P 298      13.211   2.742   6.672  0.00  0.00      PROA  
ATOM   4197  HE1 HSD P 298      13.405   2.819   5.602  0.00  0.00      PROA  
ATOM   4198  NE2 HSD P 298      12.204   3.232   7.349  0.00  0.00      PROA  
ATOM   4199  CD2 HSD P 298      12.490   2.970   8.674  0.00  0.00      PROA  
ATOM   4200  HD2 HSD P 298      11.873   3.249   9.519  0.00  0.00      PROA  
ATOM   4201  C   HSD P 298      15.519   1.339  12.142  0.00  0.00      PROA  
ATOM   4202  O   HSD P 298      15.275   1.915  13.185  0.00  0.00      PROA  
ATOM   4203  N   PHE P 299      16.095   0.148  12.067  0.00  0.00      PROA  
ATOM   4204  HN  PHE P 299      16.446  -0.086  11.164  0.00  0.00      PROA  
ATOM   4205  CA  PHE P 299      16.389  -0.685  13.253  0.00  0.00      PROA  
ATOM   4206  HA  PHE P 299      15.464  -0.903  13.767  0.00  0.00      PROA  
ATOM   4207  CB  PHE P 299      16.870  -2.126  12.855  0.00  0.00      PROA  
ATOM   4208  HB1 PHE P 299      17.775  -2.016  12.220  0.00  0.00      PROA  
ATOM   4209  HB2 PHE P 299      16.053  -2.601  12.272  0.00  0.00      PROA  
ATOM   4210  CG  PHE P 299      17.356  -3.071  13.992  0.00  0.00      PROA  
ATOM   4211  CD1 PHE P 299      18.758  -3.058  14.467  0.00  0.00      PROA  
ATOM   4212  HD1 PHE P 299      19.491  -2.490  13.914  0.00  0.00      PROA  
ATOM   4213  CE1 PHE P 299      19.163  -4.003  15.387  0.00  0.00      PROA  
ATOM   4214  HE1 PHE P 299      20.195  -4.035  15.702  0.00  0.00      PROA  
ATOM   4215  CZ  PHE P 299      18.257  -4.770  16.024  0.00  0.00      PROA  
ATOM   4216  HZ  PHE P 299      18.578  -5.383  16.853  0.00  0.00      PROA  
ATOM   4217  CD2 PHE P 299      16.482  -4.023  14.545  0.00  0.00      PROA  
ATOM   4218  HD2 PHE P 299      15.438  -3.956  14.277  0.00  0.00      PROA  
ATOM   4219  CE2 PHE P 299      16.882  -4.837  15.618  0.00  0.00      PROA  
ATOM   4220  HE2 PHE P 299      16.141  -5.507  16.028  0.00  0.00      PROA  
ATOM   4221  C   PHE P 299      17.215   0.041  14.382  0.00  0.00      PROA  
ATOM   4222  O   PHE P 299      16.833   0.140  15.581  0.00  0.00      PROA  
ATOM   4223  N   SER P 300      18.234   0.741  13.961  0.00  0.00      PROA  
ATOM   4224  HN  SER P 300      18.344   0.536  12.991  0.00  0.00      PROA  
ATOM   4225  CA  SER P 300      19.115   1.593  14.724  0.00  0.00      PROA  
ATOM   4226  HA  SER P 300      19.488   1.069  15.592  0.00  0.00      PROA  
ATOM   4227  CB  SER P 300      20.466   2.153  14.078  0.00  0.00      PROA  
ATOM   4228  HB1 SER P 300      21.092   2.560  14.900  0.00  0.00      PROA  
ATOM   4229  HB2 SER P 300      20.189   2.953  13.359  0.00  0.00      PROA  
ATOM   4230  OG  SER P 300      21.182   1.071  13.502  0.00  0.00      PROA  
ATOM   4231  HG1 SER P 300      20.534   0.793  12.851  0.00  0.00      PROA  
ATOM   4232  C   SER P 300      18.427   2.799  15.305  0.00  0.00      PROA  
ATOM   4233  O   SER P 300      18.621   3.167  16.484  0.00  0.00      PROA  
ATOM   4234  N   TYR P 301      17.510   3.428  14.549  0.00  0.00      PROA  
ATOM   4235  HN  TYR P 301      17.399   3.206  13.584  0.00  0.00      PROA  
ATOM   4236  CA  TYR P 301      16.961   4.702  15.038  0.00  0.00      PROA  
ATOM   4237  HA  TYR P 301      17.751   5.295  15.473  0.00  0.00      PROA  
ATOM   4238  CB  TYR P 301      16.468   5.533  13.808  0.00  0.00      PROA  
ATOM   4239  HB1 TYR P 301      15.661   5.020  13.242  0.00  0.00      PROA  
ATOM   4240  HB2 TYR P 301      17.246   5.803  13.061  0.00  0.00      PROA  
ATOM   4241  CG  TYR P 301      15.837   6.839  14.341  0.00  0.00      PROA  
ATOM   4242  CD1 TYR P 301      16.659   7.605  15.196  0.00  0.00      PROA  
ATOM   4243  HD1 TYR P 301      17.676   7.337  15.445  0.00  0.00      PROA  
ATOM   4244  CE1 TYR P 301      16.175   8.820  15.705  0.00  0.00      PROA  
ATOM   4245  HE1 TYR P 301      16.703   9.279  16.528  0.00  0.00      PROA  
ATOM   4246  CZ  TYR P 301      15.072   9.445  15.241  0.00  0.00      PROA  
ATOM   4247  OH  TYR P 301      14.523  10.673  15.810  0.00  0.00      PROA  
ATOM   4248  HH  TYR P 301      13.569  10.652  15.705  0.00  0.00      PROA  
ATOM   4249  CD2 TYR P 301      14.661   7.450  13.937  0.00  0.00      PROA  
ATOM   4250  HD2 TYR P 301      14.073   7.008  13.147  0.00  0.00      PROA  
ATOM   4251  CE2 TYR P 301      14.274   8.744  14.339  0.00  0.00      PROA  
ATOM   4252  HE2 TYR P 301      13.344   9.074  13.900  0.00  0.00      PROA  
ATOM   4253  C   TYR P 301      15.728   4.419  15.952  0.00  0.00      PROA  
ATOM   4254  O   TYR P 301      15.261   5.332  16.526  0.00  0.00      PROA  
ATOM   4255  N   ASN P 302      15.134   3.171  15.947  0.00  0.00      PROA  
ATOM   4256  HN  ASN P 302      15.584   2.423  15.464  0.00  0.00      PROA  
ATOM   4257  CA  ASN P 302      14.085   2.861  16.862  0.00  0.00      PROA  
ATOM   4258  HA  ASN P 302      13.342   3.641  16.794  0.00  0.00      PROA  
ATOM   4259  CB  ASN P 302      13.359   1.559  16.424  0.00  0.00      PROA  
ATOM   4260  HB1 ASN P 302      14.012   0.666  16.317  0.00  0.00      PROA  
ATOM   4261  HB2 ASN P 302      13.144   1.913  15.393  0.00  0.00      PROA  
ATOM   4262  CG  ASN P 302      12.100   1.277  17.247  0.00  0.00      PROA  
ATOM   4263  OD1 ASN P 302      11.960   0.274  17.970  0.00  0.00      PROA  
ATOM   4264  ND2 ASN P 302      11.137   2.156  17.070  0.00  0.00      PROA  
ATOM   4265 HD21 ASN P 302      10.238   1.856  17.389  0.00  0.00      PROA  
ATOM   4266 HD22 ASN P 302      11.031   2.801  16.312  0.00  0.00      PROA  
ATOM   4267  C   ASN P 302      14.492   2.711  18.287  0.00  0.00      PROA  
ATOM   4268  O   ASN P 302      13.761   3.054  19.227  0.00  0.00      PROA  
ATOM   4269  N   TRP P 303      15.710   2.235  18.508  0.00  0.00      PROA  
ATOM   4270  HN  TRP P 303      16.233   1.966  17.703  0.00  0.00      PROA  
ATOM   4271  CA  TRP P 303      16.268   2.195  19.774  0.00  0.00      PROA  
ATOM   4272  HA  TRP P 303      15.577   1.627  20.379  0.00  0.00      PROA  
ATOM   4273  CB  TRP P 303      17.675   1.629  19.815  0.00  0.00      PROA  
ATOM   4274  HB1 TRP P 303      18.230   2.001  18.927  0.00  0.00      PROA  
ATOM   4275  HB2 TRP P 303      17.577   0.543  19.601  0.00  0.00      PROA  
ATOM   4276  CG  TRP P 303      18.542   1.854  21.006  0.00  0.00      PROA  
ATOM   4277  CD1 TRP P 303      19.494   2.783  21.176  0.00  0.00      PROA  
ATOM   4278  HD1 TRP P 303      19.854   3.427  20.388  0.00  0.00      PROA  
ATOM   4279  NE1 TRP P 303      19.781   2.915  22.535  0.00  0.00      PROA  
ATOM   4280  HE1 TRP P 303      20.540   3.465  22.806  0.00  0.00      PROA  
ATOM   4281  CE2 TRP P 303      18.986   2.093  23.246  0.00  0.00      PROA  
ATOM   4282  CD2 TRP P 303      18.167   1.428  22.318  0.00  0.00      PROA  
ATOM   4283  CE3 TRP P 303      17.172   0.552  22.766  0.00  0.00      PROA  
ATOM   4284  HE3 TRP P 303      16.393   0.093  22.175  0.00  0.00      PROA  
ATOM   4285  CZ3 TRP P 303      17.104   0.327  24.139  0.00  0.00      PROA  
ATOM   4286  HZ3 TRP P 303      16.333  -0.313  24.542  0.00  0.00      PROA  
ATOM   4287  CZ2 TRP P 303      18.885   1.964  24.669  0.00  0.00      PROA  
ATOM   4288  HZ2 TRP P 303      19.495   2.536  25.352  0.00  0.00      PROA  
ATOM   4289  CH2 TRP P 303      17.908   1.099  25.092  0.00  0.00      PROA  
ATOM   4290  HH2 TRP P 303      17.633   1.071  26.136  0.00  0.00      PROA  
ATOM   4291  C   TRP P 303      16.358   3.701  20.318  0.00  0.00      PROA  
ATOM   4292  O   TRP P 303      15.963   3.926  21.467  0.00  0.00      PROA  
ATOM   4293  N   THR P 304      16.904   4.569  19.476  0.00  0.00      PROA  
ATOM   4294  HN  THR P 304      17.534   4.158  18.821  0.00  0.00      PROA  
ATOM   4295  CA  THR P 304      17.020   6.022  19.643  0.00  0.00      PROA  
ATOM   4296  HA  THR P 304      17.581   5.980  20.565  0.00  0.00      PROA  
ATOM   4297  CB  THR P 304      18.008   6.650  18.776  0.00  0.00      PROA  
ATOM   4298  HB  THR P 304      17.625   6.699  17.734  0.00  0.00      PROA  
ATOM   4299  OG1 THR P 304      19.261   5.969  18.806  0.00  0.00      PROA  
ATOM   4300  HG1 THR P 304      19.923   6.469  18.323  0.00  0.00      PROA  
ATOM   4301  CG2 THR P 304      18.266   8.108  19.367  0.00  0.00      PROA  
ATOM   4302 HG21 THR P 304      18.479   7.906  20.438  0.00  0.00      PROA  
ATOM   4303 HG22 THR P 304      17.433   8.822  19.188  0.00  0.00      PROA  
ATOM   4304 HG23 THR P 304      19.174   8.468  18.838  0.00  0.00      PROA  
ATOM   4305  C   THR P 304      15.718   6.725  19.731  0.00  0.00      PROA  
ATOM   4306  O   THR P 304      15.635   7.643  20.562  0.00  0.00      PROA  
ATOM   4307  N   PHE P 305      14.673   6.338  19.012  0.00  0.00      PROA  
ATOM   4308  HN  PHE P 305      14.782   5.745  18.218  0.00  0.00      PROA  
ATOM   4309  CA  PHE P 305      13.355   6.862  19.093  0.00  0.00      PROA  
ATOM   4310  HA  PHE P 305      13.349   7.926  18.911  0.00  0.00      PROA  
ATOM   4311  CB  PHE P 305      12.469   6.305  17.900  0.00  0.00      PROA  
ATOM   4312  HB1 PHE P 305      12.330   5.203  17.887  0.00  0.00      PROA  
ATOM   4313  HB2 PHE P 305      12.824   6.592  16.887  0.00  0.00      PROA  
ATOM   4314  CG  PHE P 305      11.097   6.811  17.977  0.00  0.00      PROA  
ATOM   4315  CD1 PHE P 305      10.866   8.188  17.811  0.00  0.00      PROA  
ATOM   4316  HD1 PHE P 305      11.660   8.917  17.742  0.00  0.00      PROA  
ATOM   4317  CE1 PHE P 305       9.603   8.729  17.884  0.00  0.00      PROA  
ATOM   4318  HE1 PHE P 305       9.511   9.801  17.791  0.00  0.00      PROA  
ATOM   4319  CZ  PHE P 305       8.502   7.925  18.032  0.00  0.00      PROA  
ATOM   4320  HZ  PHE P 305       7.494   8.313  18.020  0.00  0.00      PROA  
ATOM   4321  CD2 PHE P 305       9.986   5.958  18.116  0.00  0.00      PROA  
ATOM   4322  HD2 PHE P 305      10.184   4.905  18.254  0.00  0.00      PROA  
ATOM   4323  CE2 PHE P 305       8.676   6.587  18.216  0.00  0.00      PROA  
ATOM   4324  HE2 PHE P 305       7.930   5.845  18.462  0.00  0.00      PROA  
ATOM   4325  C   PHE P 305      12.855   6.656  20.512  0.00  0.00      PROA  
ATOM   4326  O   PHE P 305      12.424   7.596  21.100  0.00  0.00      PROA  
ATOM   4327  N   TYR P 306      12.877   5.433  21.069  0.00  0.00      PROA  
ATOM   4328  HN  TYR P 306      13.088   4.602  20.560  0.00  0.00      PROA  
ATOM   4329  CA  TYR P 306      12.591   5.085  22.482  0.00  0.00      PROA  
ATOM   4330  HA  TYR P 306      11.583   5.409  22.692  0.00  0.00      PROA  
ATOM   4331  CB  TYR P 306      12.559   3.559  22.552  0.00  0.00      PROA  
ATOM   4332  HB1 TYR P 306      13.485   3.208  22.048  0.00  0.00      PROA  
ATOM   4333  HB2 TYR P 306      11.670   3.328  21.926  0.00  0.00      PROA  
ATOM   4334  CG  TYR P 306      12.551   2.924  23.902  0.00  0.00      PROA  
ATOM   4335  CD1 TYR P 306      11.446   3.233  24.762  0.00  0.00      PROA  
ATOM   4336  HD1 TYR P 306      10.605   3.801  24.394  0.00  0.00      PROA  
ATOM   4337  CE1 TYR P 306      11.353   2.629  26.021  0.00  0.00      PROA  
ATOM   4338  HE1 TYR P 306      10.523   2.756  26.701  0.00  0.00      PROA  
ATOM   4339  CZ  TYR P 306      12.371   1.789  26.485  0.00  0.00      PROA  
ATOM   4340  OH  TYR P 306      12.195   1.304  27.749  0.00  0.00      PROA  
ATOM   4341  HH  TYR P 306      11.568   1.906  28.157  0.00  0.00      PROA  
ATOM   4342  CD2 TYR P 306      13.645   2.112  24.389  0.00  0.00      PROA  
ATOM   4343  HD2 TYR P 306      14.506   1.880  23.780  0.00  0.00      PROA  
ATOM   4344  CE2 TYR P 306      13.548   1.571  25.694  0.00  0.00      PROA  
ATOM   4345  HE2 TYR P 306      14.307   0.989  26.197  0.00  0.00      PROA  
ATOM   4346  C   TYR P 306      13.474   5.787  23.511  0.00  0.00      PROA  
ATOM   4347  O   TYR P 306      12.983   6.366  24.459  0.00  0.00      PROA  
ATOM   4348  N   THR P 307      14.782   5.890  23.186  0.00  0.00      PROA  
ATOM   4349  HN  THR P 307      14.989   5.432  22.324  0.00  0.00      PROA  
ATOM   4350  CA  THR P 307      15.689   6.688  24.068  0.00  0.00      PROA  
ATOM   4351  HA  THR P 307      15.596   6.261  25.055  0.00  0.00      PROA  
ATOM   4352  CB  THR P 307      17.185   6.551  23.710  0.00  0.00      PROA  
ATOM   4353  HB  THR P 307      17.210   6.822  22.633  0.00  0.00      PROA  
ATOM   4354  OG1 THR P 307      17.596   5.161  23.868  0.00  0.00      PROA  
ATOM   4355  HG1 THR P 307      17.059   4.567  23.339  0.00  0.00      PROA  
ATOM   4356  CG2 THR P 307      18.180   7.361  24.652  0.00  0.00      PROA  
ATOM   4357 HG21 THR P 307      19.225   7.240  24.296  0.00  0.00      PROA  
ATOM   4358 HG22 THR P 307      18.136   6.866  25.646  0.00  0.00      PROA  
ATOM   4359 HG23 THR P 307      17.812   8.409  24.662  0.00  0.00      PROA  
ATOM   4360  C   THR P 307      15.329   8.175  24.063  0.00  0.00      PROA  
ATOM   4361  O   THR P 307      15.215   8.751  25.126  0.00  0.00      PROA  
ATOM   4362  N   LEU P 308      15.109   8.776  22.903  0.00  0.00      PROA  
ATOM   4363  HN  LEU P 308      15.129   8.155  22.123  0.00  0.00      PROA  
ATOM   4364  CA  LEU P 308      14.720  10.152  22.764  0.00  0.00      PROA  
ATOM   4365  HA  LEU P 308      15.442  10.687  23.362  0.00  0.00      PROA  
ATOM   4366  CB  LEU P 308      14.751  10.637  21.315  0.00  0.00      PROA  
ATOM   4367  HB1 LEU P 308      14.164  11.568  21.165  0.00  0.00      PROA  
ATOM   4368  HB2 LEU P 308      14.328   9.834  20.673  0.00  0.00      PROA  
ATOM   4369  CG  LEU P 308      16.250  10.947  20.826  0.00  0.00      PROA  
ATOM   4370  HG  LEU P 308      16.931  10.078  20.955  0.00  0.00      PROA  
ATOM   4371  CD1 LEU P 308      16.117  11.224  19.335  0.00  0.00      PROA  
ATOM   4372 HD11 LEU P 308      15.541  12.155  19.148  0.00  0.00      PROA  
ATOM   4373 HD12 LEU P 308      15.608  10.368  18.843  0.00  0.00      PROA  
ATOM   4374 HD13 LEU P 308      17.129  11.187  18.878  0.00  0.00      PROA  
ATOM   4375  CD2 LEU P 308      16.815  12.186  21.581  0.00  0.00      PROA  
ATOM   4376 HD21 LEU P 308      15.906  12.823  21.629  0.00  0.00      PROA  
ATOM   4377 HD22 LEU P 308      17.699  12.559  21.021  0.00  0.00      PROA  
ATOM   4378 HD23 LEU P 308      17.146  11.972  22.620  0.00  0.00      PROA  
ATOM   4379  C   LEU P 308      13.339  10.534  23.382  0.00  0.00      PROA  
ATOM   4380  O   LEU P 308      13.163  11.566  24.068  0.00  0.00      PROA  
ATOM   4381  N   LEU P 309      12.276   9.689  23.075  0.00  0.00      PROA  
ATOM   4382  HN  LEU P 309      12.377   8.880  22.501  0.00  0.00      PROA  
ATOM   4383  CA  LEU P 309      10.950  10.181  23.328  0.00  0.00      PROA  
ATOM   4384  HA  LEU P 309      10.865  11.243  23.509  0.00  0.00      PROA  
ATOM   4385  CB  LEU P 309       9.982   9.786  22.154  0.00  0.00      PROA  
ATOM   4386  HB1 LEU P 309       8.952   9.724  22.565  0.00  0.00      PROA  
ATOM   4387  HB2 LEU P 309      10.328   8.798  21.782  0.00  0.00      PROA  
ATOM   4388  CG  LEU P 309       9.754  10.827  20.998  0.00  0.00      PROA  
ATOM   4389  HG  LEU P 309       9.012  10.380  20.302  0.00  0.00      PROA  
ATOM   4390  CD1 LEU P 309       9.056  12.121  21.542  0.00  0.00      PROA  
ATOM   4391 HD11 LEU P 309       8.080  11.745  21.917  0.00  0.00      PROA  
ATOM   4392 HD12 LEU P 309       8.883  12.814  20.691  0.00  0.00      PROA  
ATOM   4393 HD13 LEU P 309       9.679  12.688  22.266  0.00  0.00      PROA  
ATOM   4394  CD2 LEU P 309      11.046  11.037  20.223  0.00  0.00      PROA  
ATOM   4395 HD21 LEU P 309      10.779  11.554  19.276  0.00  0.00      PROA  
ATOM   4396 HD22 LEU P 309      11.436  10.020  20.001  0.00  0.00      PROA  
ATOM   4397 HD23 LEU P 309      11.789  11.629  20.798  0.00  0.00      PROA  
ATOM   4398  C   LEU P 309      10.497   9.522  24.631  0.00  0.00      PROA  
ATOM   4399  O   LEU P 309       9.528   9.934  25.253  0.00  0.00      PROA  
ATOM   4400  N   THR P 310      11.179   8.526  25.196  0.00  0.00      PROA  
ATOM   4401  HN  THR P 310      12.000   8.193  24.739  0.00  0.00      PROA  
ATOM   4402  CA  THR P 310      10.796   7.926  26.499  0.00  0.00      PROA  
ATOM   4403  HA  THR P 310       9.921   8.461  26.836  0.00  0.00      PROA  
ATOM   4404  CB  THR P 310      10.465   6.429  26.457  0.00  0.00      PROA  
ATOM   4405  HB  THR P 310      11.314   5.714  26.466  0.00  0.00      PROA  
ATOM   4406  OG1 THR P 310       9.581   6.067  25.464  0.00  0.00      PROA  
ATOM   4407  HG1 THR P 310       9.970   6.200  24.596  0.00  0.00      PROA  
ATOM   4408  CG2 THR P 310       9.717   6.068  27.769  0.00  0.00      PROA  
ATOM   4409 HG21 THR P 310       9.714   4.966  27.914  0.00  0.00      PROA  
ATOM   4410 HG22 THR P 310       8.675   6.450  27.711  0.00  0.00      PROA  
ATOM   4411 HG23 THR P 310      10.105   6.372  28.765  0.00  0.00      PROA  
ATOM   4412  C   THR P 310      11.911   8.106  27.454  0.00  0.00      PROA  
ATOM   4413  O   THR P 310      11.727   8.647  28.553  0.00  0.00      PROA  
ATOM   4414  N   LEU P 311      13.087   7.535  27.130  0.00  0.00      PROA  
ATOM   4415  HN  LEU P 311      13.290   7.212  26.209  0.00  0.00      PROA  
ATOM   4416  CA  LEU P 311      14.147   7.546  28.119  0.00  0.00      PROA  
ATOM   4417  HA  LEU P 311      13.644   7.234  29.022  0.00  0.00      PROA  
ATOM   4418  CB  LEU P 311      15.296   6.477  27.867  0.00  0.00      PROA  
ATOM   4419  HB1 LEU P 311      15.970   6.340  28.740  0.00  0.00      PROA  
ATOM   4420  HB2 LEU P 311      15.845   6.825  26.966  0.00  0.00      PROA  
ATOM   4421  CG  LEU P 311      14.832   5.007  27.438  0.00  0.00      PROA  
ATOM   4422  HG  LEU P 311      14.186   5.113  26.540  0.00  0.00      PROA  
ATOM   4423  CD1 LEU P 311      15.996   4.131  27.077  0.00  0.00      PROA  
ATOM   4424 HD11 LEU P 311      16.806   4.085  27.836  0.00  0.00      PROA  
ATOM   4425 HD12 LEU P 311      16.475   4.531  26.158  0.00  0.00      PROA  
ATOM   4426 HD13 LEU P 311      15.694   3.079  26.891  0.00  0.00      PROA  
ATOM   4427  CD2 LEU P 311      13.987   4.363  28.484  0.00  0.00      PROA  
ATOM   4428 HD21 LEU P 311      13.844   3.279  28.290  0.00  0.00      PROA  
ATOM   4429 HD22 LEU P 311      13.007   4.872  28.609  0.00  0.00      PROA  
ATOM   4430 HD23 LEU P 311      14.604   4.385  29.408  0.00  0.00      PROA  
ATOM   4431  C   LEU P 311      14.646   8.917  28.547  0.00  0.00      PROA  
ATOM   4432  O   LEU P 311      14.885   9.217  29.668  0.00  0.00      PROA  
ATOM   4433  N   LEU P 312      14.764   9.779  27.568  0.00  0.00      PROA  
ATOM   4434  HN  LEU P 312      14.713   9.441  26.632  0.00  0.00      PROA  
ATOM   4435  CA  LEU P 312      15.075  11.122  27.768  0.00  0.00      PROA  
ATOM   4436  HA  LEU P 312      15.831  11.174  28.538  0.00  0.00      PROA  
ATOM   4437  CB  LEU P 312      15.745  11.674  26.481  0.00  0.00      PROA  
ATOM   4438  HB1 LEU P 312      15.092  11.538  25.593  0.00  0.00      PROA  
ATOM   4439  HB2 LEU P 312      16.596  11.025  26.181  0.00  0.00      PROA  
ATOM   4440  CG  LEU P 312      16.116  13.168  26.498  0.00  0.00      PROA  
ATOM   4441  HG  LEU P 312      15.232  13.798  26.735  0.00  0.00      PROA  
ATOM   4442  CD1 LEU P 312      17.148  13.568  27.650  0.00  0.00      PROA  
ATOM   4443 HD11 LEU P 312      17.343  14.661  27.598  0.00  0.00      PROA  
ATOM   4444 HD12 LEU P 312      18.089  12.985  27.738  0.00  0.00      PROA  
ATOM   4445 HD13 LEU P 312      16.653  13.270  28.599  0.00  0.00      PROA  
ATOM   4446  CD2 LEU P 312      16.615  13.657  25.118  0.00  0.00      PROA  
ATOM   4447 HD21 LEU P 312      17.586  13.219  24.805  0.00  0.00      PROA  
ATOM   4448 HD22 LEU P 312      16.614  14.764  25.018  0.00  0.00      PROA  
ATOM   4449 HD23 LEU P 312      15.874  13.264  24.390  0.00  0.00      PROA  
ATOM   4450  C   LEU P 312      14.002  12.024  28.451  0.00  0.00      PROA  
ATOM   4451  O   LEU P 312      14.370  12.637  29.424  0.00  0.00      PROA  
ATOM   4452  N   PRO P 313      12.742  11.967  28.136  0.00  0.00      PROA  
ATOM   4453  CD  PRO P 313      12.152  11.945  26.796  0.00  0.00      PROA  
ATOM   4454  HD1 PRO P 313      12.262  10.869  26.542  0.00  0.00      PROA  
ATOM   4455  HD2 PRO P 313      12.781  12.531  26.092  0.00  0.00      PROA  
ATOM   4456  CA  PRO P 313      11.760  12.526  29.072  0.00  0.00      PROA  
ATOM   4457  HA  PRO P 313      12.004  13.571  29.199  0.00  0.00      PROA  
ATOM   4458  CB  PRO P 313      10.405  12.542  28.322  0.00  0.00      PROA  
ATOM   4459  HB1 PRO P 313       9.639  13.279  28.643  0.00  0.00      PROA  
ATOM   4460  HB2 PRO P 313       9.957  11.529  28.407  0.00  0.00      PROA  
ATOM   4461  CG  PRO P 313      10.765  12.663  26.830  0.00  0.00      PROA  
ATOM   4462  HG1 PRO P 313      10.024  12.455  26.029  0.00  0.00      PROA  
ATOM   4463  HG2 PRO P 313      11.125  13.711  26.749  0.00  0.00      PROA  
ATOM   4464  C   PRO P 313      11.634  11.816  30.416  0.00  0.00      PROA  
ATOM   4465  O   PRO P 313      11.264  12.514  31.382  0.00  0.00      PROA  
ATOM   4466  N   THR P 314      11.865  10.496  30.603  0.00  0.00      PROA  
ATOM   4467  HN  THR P 314      11.965   9.883  29.823  0.00  0.00      PROA  
ATOM   4468  CA  THR P 314      11.778   9.925  31.986  0.00  0.00      PROA  
ATOM   4469  HA  THR P 314      10.947  10.309  32.557  0.00  0.00      PROA  
ATOM   4470  CB  THR P 314      11.908   8.343  31.988  0.00  0.00      PROA  
ATOM   4471  HB  THR P 314      12.930   8.106  31.624  0.00  0.00      PROA  
ATOM   4472  OG1 THR P 314      10.952   7.742  31.176  0.00  0.00      PROA  
ATOM   4473  HG1 THR P 314      10.997   8.039  30.264  0.00  0.00      PROA  
ATOM   4474  CG2 THR P 314      11.788   7.724  33.438  0.00  0.00      PROA  
ATOM   4475 HG21 THR P 314      11.619   6.626  33.406  0.00  0.00      PROA  
ATOM   4476 HG22 THR P 314      10.952   8.226  33.971  0.00  0.00      PROA  
ATOM   4477 HG23 THR P 314      12.719   7.806  34.039  0.00  0.00      PROA  
ATOM   4478  C   THR P 314      12.907  10.390  32.832  0.00  0.00      PROA  
ATOM   4479  O   THR P 314      12.796  10.677  34.006  0.00  0.00      PROA  
ATOM   4480  N   TYR P 315      14.130  10.538  32.197  0.00  0.00      PROA  
ATOM   4481  HN  TYR P 315      14.333  10.164  31.296  0.00  0.00      PROA  
ATOM   4482  CA  TYR P 315      15.235  11.193  32.862  0.00  0.00      PROA  
ATOM   4483  HA  TYR P 315      15.616  10.486  33.584  0.00  0.00      PROA  
ATOM   4484  CB  TYR P 315      16.447  11.208  31.882  0.00  0.00      PROA  
ATOM   4485  HB1 TYR P 315      16.015  11.529  30.910  0.00  0.00      PROA  
ATOM   4486  HB2 TYR P 315      16.793  10.157  31.784  0.00  0.00      PROA  
ATOM   4487  CG  TYR P 315      17.586  12.011  32.276  0.00  0.00      PROA  
ATOM   4488  CD1 TYR P 315      18.309  11.561  33.393  0.00  0.00      PROA  
ATOM   4489  HD1 TYR P 315      18.097  10.661  33.950  0.00  0.00      PROA  
ATOM   4490  CE1 TYR P 315      19.408  12.370  33.799  0.00  0.00      PROA  
ATOM   4491  HE1 TYR P 315      20.017  12.026  34.622  0.00  0.00      PROA  
ATOM   4492  CZ  TYR P 315      19.773  13.592  33.142  0.00  0.00      PROA  
ATOM   4493  OH  TYR P 315      20.794  14.393  33.619  0.00  0.00      PROA  
ATOM   4494  HH  TYR P 315      20.683  15.276  33.260  0.00  0.00      PROA  
ATOM   4495  CD2 TYR P 315      17.930  13.241  31.562  0.00  0.00      PROA  
ATOM   4496  HD2 TYR P 315      17.394  13.443  30.646  0.00  0.00      PROA  
ATOM   4497  CE2 TYR P 315      19.055  14.022  32.000  0.00  0.00      PROA  
ATOM   4498  HE2 TYR P 315      19.263  15.010  31.617  0.00  0.00      PROA  
ATOM   4499  C   TYR P 315      14.937  12.541  33.465  0.00  0.00      PROA  
ATOM   4500  O   TYR P 315      15.109  12.790  34.682  0.00  0.00      PROA  
ATOM   4501  N   MET P 316      14.353  13.410  32.590  0.00  0.00      PROA  
ATOM   4502  HN  MET P 316      14.263  13.154  31.631  0.00  0.00      PROA  
ATOM   4503  CA  MET P 316      13.851  14.694  33.126  0.00  0.00      PROA  
ATOM   4504  HA  MET P 316      14.700  15.238  33.513  0.00  0.00      PROA  
ATOM   4505  CB  MET P 316      13.270  15.471  31.881  0.00  0.00      PROA  
ATOM   4506  HB1 MET P 316      12.791  16.413  32.221  0.00  0.00      PROA  
ATOM   4507  HB2 MET P 316      12.462  14.820  31.484  0.00  0.00      PROA  
ATOM   4508  CG  MET P 316      14.200  15.791  30.782  0.00  0.00      PROA  
ATOM   4509  HG1 MET P 316      14.663  14.975  30.186  0.00  0.00      PROA  
ATOM   4510  HG2 MET P 316      15.058  16.376  31.178  0.00  0.00      PROA  
ATOM   4511  SD  MET P 316      13.357  16.837  29.640  0.00  0.00      PROA  
ATOM   4512  CE  MET P 316      14.456  16.439  28.339  0.00  0.00      PROA  
ATOM   4513  HE1 MET P 316      14.639  15.377  28.070  0.00  0.00      PROA  
ATOM   4514  HE2 MET P 316      15.435  16.935  28.506  0.00  0.00      PROA  
ATOM   4515  HE3 MET P 316      14.072  16.689  27.327  0.00  0.00      PROA  
ATOM   4516  C   MET P 316      12.730  14.517  34.179  0.00  0.00      PROA  
ATOM   4517  O   MET P 316      12.835  15.209  35.122  0.00  0.00      PROA  
ATOM   4518  N   LYS P 317      11.833  13.514  34.104  0.00  0.00      PROA  
ATOM   4519  HN  LYS P 317      11.801  13.010  33.245  0.00  0.00      PROA  
ATOM   4520  CA  LYS P 317      10.811  13.290  35.137  0.00  0.00      PROA  
ATOM   4521  HA  LYS P 317      10.244  14.186  35.340  0.00  0.00      PROA  
ATOM   4522  CB  LYS P 317       9.767  12.076  34.918  0.00  0.00      PROA  
ATOM   4523  HB1 LYS P 317      10.363  11.147  34.794  0.00  0.00      PROA  
ATOM   4524  HB2 LYS P 317       9.173  12.351  34.020  0.00  0.00      PROA  
ATOM   4525  CG  LYS P 317       8.742  11.853  36.105  0.00  0.00      PROA  
ATOM   4526  HG1 LYS P 317       8.167  12.795  36.230  0.00  0.00      PROA  
ATOM   4527  HG2 LYS P 317       9.223  11.627  37.081  0.00  0.00      PROA  
ATOM   4528  CD  LYS P 317       7.778  10.648  35.715  0.00  0.00      PROA  
ATOM   4529  HD1 LYS P 317       8.453   9.812  35.433  0.00  0.00      PROA  
ATOM   4530  HD2 LYS P 317       7.200  11.134  34.900  0.00  0.00      PROA  
ATOM   4531  CE  LYS P 317       6.948  10.112  36.898  0.00  0.00      PROA  
ATOM   4532  HE1 LYS P 317       6.708  11.078  37.391  0.00  0.00      PROA  
ATOM   4533  HE2 LYS P 317       7.594   9.571  37.622  0.00  0.00      PROA  
ATOM   4534  NZ  LYS P 317       5.844   9.331  36.576  0.00  0.00      PROA  
ATOM   4535  HZ1 LYS P 317       5.043   9.963  36.376  0.00  0.00      PROA  
ATOM   4536  HZ2 LYS P 317       5.661   8.761  37.426  0.00  0.00      PROA  
ATOM   4537  HZ3 LYS P 317       5.894   8.693  35.755  0.00  0.00      PROA  
ATOM   4538  C   LYS P 317      11.537  13.004  36.438  0.00  0.00      PROA  
ATOM   4539  O   LYS P 317      11.572  13.741  37.404  0.00  0.00      PROA  
ATOM   4540  N   GLU P 318      12.073  11.754  36.570  0.00  0.00      PROA  
ATOM   4541  HN  GLU P 318      12.037  11.182  35.754  0.00  0.00      PROA  
ATOM   4542  CA  GLU P 318      12.608  11.158  37.759  0.00  0.00      PROA  
ATOM   4543  HA  GLU P 318      11.808  11.156  38.485  0.00  0.00      PROA  
ATOM   4544  CB  GLU P 318      12.814   9.688  37.658  0.00  0.00      PROA  
ATOM   4545  HB1 GLU P 318      13.146   9.220  38.609  0.00  0.00      PROA  
ATOM   4546  HB2 GLU P 318      13.564   9.389  36.894  0.00  0.00      PROA  
ATOM   4547  CG  GLU P 318      11.386   8.977  37.367  0.00  0.00      PROA  
ATOM   4548  HG1 GLU P 318      11.124   9.101  36.295  0.00  0.00      PROA  
ATOM   4549  HG2 GLU P 318      10.693   9.421  38.114  0.00  0.00      PROA  
ATOM   4550  CD  GLU P 318      11.383   7.477  37.853  0.00  0.00      PROA  
ATOM   4551  OE1 GLU P 318      10.305   6.827  37.792  0.00  0.00      PROA  
ATOM   4552  OE2 GLU P 318      12.433   7.033  38.387  0.00  0.00      PROA  
ATOM   4553  C   GLU P 318      13.868  11.736  38.425  0.00  0.00      PROA  
ATOM   4554  O   GLU P 318      13.975  11.803  39.663  0.00  0.00      PROA  
ATOM   4555  N   ILE P 319      14.915  12.080  37.617  0.00  0.00      PROA  
ATOM   4556  HN  ILE P 319      14.755  11.985  36.638  0.00  0.00      PROA  
ATOM   4557  CA  ILE P 319      16.127  12.499  38.146  0.00  0.00      PROA  
ATOM   4558  HA  ILE P 319      16.245  12.117  39.149  0.00  0.00      PROA  
ATOM   4559  CB  ILE P 319      17.284  11.890  37.354  0.00  0.00      PROA  
ATOM   4560  HB  ILE P 319      17.170  12.233  36.303  0.00  0.00      PROA  
ATOM   4561  CG2 ILE P 319      18.745  12.298  37.769  0.00  0.00      PROA  
ATOM   4562 HG21 ILE P 319      19.451  11.564  37.324  0.00  0.00      PROA  
ATOM   4563 HG22 ILE P 319      18.806  12.191  38.874  0.00  0.00      PROA  
ATOM   4564 HG23 ILE P 319      19.072  13.314  37.462  0.00  0.00      PROA  
ATOM   4565  CG1 ILE P 319      17.285  10.350  37.521  0.00  0.00      PROA  
ATOM   4566 HG11 ILE P 319      18.167   9.960  36.968  0.00  0.00      PROA  
ATOM   4567 HG12 ILE P 319      16.355   9.981  37.038  0.00  0.00      PROA  
ATOM   4568  CD  ILE P 319      17.291   9.744  38.986  0.00  0.00      PROA  
ATOM   4569  HD1 ILE P 319      17.425   8.644  38.907  0.00  0.00      PROA  
ATOM   4570  HD2 ILE P 319      16.361   9.915  39.569  0.00  0.00      PROA  
ATOM   4571  HD3 ILE P 319      18.165  10.120  39.559  0.00  0.00      PROA  
ATOM   4572  C   ILE P 319      16.298  14.035  38.208  0.00  0.00      PROA  
ATOM   4573  O   ILE P 319      16.922  14.556  39.113  0.00  0.00      PROA  
ATOM   4574  N   LEU P 320      15.636  14.789  37.299  0.00  0.00      PROA  
ATOM   4575  HN  LEU P 320      15.047  14.409  36.591  0.00  0.00      PROA  
ATOM   4576  CA  LEU P 320      15.710  16.209  37.290  0.00  0.00      PROA  
ATOM   4577  HA  LEU P 320      16.446  16.565  37.995  0.00  0.00      PROA  
ATOM   4578  CB  LEU P 320      16.010  16.766  35.931  0.00  0.00      PROA  
ATOM   4579  HB1 LEU P 320      16.216  17.850  36.059  0.00  0.00      PROA  
ATOM   4580  HB2 LEU P 320      15.121  16.728  35.265  0.00  0.00      PROA  
ATOM   4581  CG  LEU P 320      17.122  16.205  35.121  0.00  0.00      PROA  
ATOM   4582  HG  LEU P 320      16.956  15.117  34.969  0.00  0.00      PROA  
ATOM   4583  CD1 LEU P 320      17.178  16.867  33.731  0.00  0.00      PROA  
ATOM   4584 HD11 LEU P 320      16.137  17.174  33.492  0.00  0.00      PROA  
ATOM   4585 HD12 LEU P 320      17.628  16.279  32.903  0.00  0.00      PROA  
ATOM   4586 HD13 LEU P 320      17.716  17.837  33.798  0.00  0.00      PROA  
ATOM   4587  CD2 LEU P 320      18.468  16.216  35.838  0.00  0.00      PROA  
ATOM   4588 HD21 LEU P 320      18.871  17.251  35.821  0.00  0.00      PROA  
ATOM   4589 HD22 LEU P 320      19.117  15.463  35.342  0.00  0.00      PROA  
ATOM   4590 HD23 LEU P 320      18.625  15.875  36.883  0.00  0.00      PROA  
ATOM   4591  C   LEU P 320      14.434  16.963  37.748  0.00  0.00      PROA  
ATOM   4592  O   LEU P 320      14.416  18.117  37.996  0.00  0.00      PROA  
ATOM   4593  N   ARG P 321      13.361  16.127  38.069  0.00  0.00      PROA  
ATOM   4594  HN  ARG P 321      13.402  15.144  37.904  0.00  0.00      PROA  
ATOM   4595  CA  ARG P 321      12.149  16.571  38.768  0.00  0.00      PROA  
ATOM   4596  HA  ARG P 321      11.484  15.736  38.934  0.00  0.00      PROA  
ATOM   4597  CB  ARG P 321      12.438  17.140  40.206  0.00  0.00      PROA  
ATOM   4598  HB1 ARG P 321      11.622  17.864  40.416  0.00  0.00      PROA  
ATOM   4599  HB2 ARG P 321      13.419  17.661  40.196  0.00  0.00      PROA  
ATOM   4600  CG  ARG P 321      12.490  16.120  41.364  0.00  0.00      PROA  
ATOM   4601  HG1 ARG P 321      11.632  15.419  41.280  0.00  0.00      PROA  
ATOM   4602  HG2 ARG P 321      12.326  16.744  42.268  0.00  0.00      PROA  
ATOM   4603  CD  ARG P 321      13.850  15.283  41.278  0.00  0.00      PROA  
ATOM   4604  HD1 ARG P 321      14.667  16.033  41.220  0.00  0.00      PROA  
ATOM   4605  HD2 ARG P 321      13.905  14.578  40.421  0.00  0.00      PROA  
ATOM   4606  NE  ARG P 321      14.041  14.500  42.520  0.00  0.00      PROA  
ATOM   4607  HE  ARG P 321      13.398  14.565  43.284  0.00  0.00      PROA  
ATOM   4608  CZ  ARG P 321      15.012  13.608  42.767  0.00  0.00      PROA  
ATOM   4609  NH1 ARG P 321      15.012  13.079  43.968  0.00  0.00      PROA  
ATOM   4610 HH11 ARG P 321      14.408  13.421  44.687  0.00  0.00      PROA  
ATOM   4611 HH12 ARG P 321      15.352  12.160  44.168  0.00  0.00      PROA  
ATOM   4612  NH2 ARG P 321      15.925  13.211  41.891  0.00  0.00      PROA  
ATOM   4613 HH21 ARG P 321      16.001  13.749  41.052  0.00  0.00      PROA  
ATOM   4614 HH22 ARG P 321      16.448  12.386  42.107  0.00  0.00      PROA  
ATOM   4615  C   ARG P 321      11.307  17.516  37.865  0.00  0.00      PROA  
ATOM   4616  O   ARG P 321      10.536  18.315  38.312  0.00  0.00      PROA  
ATOM   4617  N   PHE P 322      11.440  17.346  36.519  0.00  0.00      PROA  
ATOM   4618  HN  PHE P 322      12.005  16.584  36.211  0.00  0.00      PROA  
ATOM   4619  CA  PHE P 322      10.728  18.102  35.530  0.00  0.00      PROA  
ATOM   4620  HA  PHE P 322      10.150  18.884  36.002  0.00  0.00      PROA  
ATOM   4621  CB  PHE P 322      11.704  18.835  34.639  0.00  0.00      PROA  
ATOM   4622  HB1 PHE P 322      12.452  18.214  34.100  0.00  0.00      PROA  
ATOM   4623  HB2 PHE P 322      12.162  19.575  35.329  0.00  0.00      PROA  
ATOM   4624  CG  PHE P 322      11.131  19.695  33.496  0.00  0.00      PROA  
ATOM   4625  CD1 PHE P 322       9.817  20.225  33.533  0.00  0.00      PROA  
ATOM   4626  HD1 PHE P 322       9.068  19.996  34.277  0.00  0.00      PROA  
ATOM   4627  CE1 PHE P 322       9.347  21.279  32.679  0.00  0.00      PROA  
ATOM   4628  HE1 PHE P 322       8.393  21.777  32.598  0.00  0.00      PROA  
ATOM   4629  CZ  PHE P 322      10.156  21.722  31.654  0.00  0.00      PROA  
ATOM   4630  HZ  PHE P 322       9.911  22.595  31.069  0.00  0.00      PROA  
ATOM   4631  CD2 PHE P 322      11.943  20.258  32.481  0.00  0.00      PROA  
ATOM   4632  HD2 PHE P 322      12.962  19.949  32.297  0.00  0.00      PROA  
ATOM   4633  CE2 PHE P 322      11.458  21.284  31.609  0.00  0.00      PROA  
ATOM   4634  HE2 PHE P 322      12.087  21.679  30.825  0.00  0.00      PROA  
ATOM   4635  C   PHE P 322       9.653  17.223  34.853  0.00  0.00      PROA  
ATOM   4636  O   PHE P 322       9.999  16.203  34.242  0.00  0.00      PROA  
ATOM   4637  N   ASN P 323       8.317  17.455  35.146  0.00  0.00      PROA  
ATOM   4638  HN  ASN P 323       8.025  18.201  35.740  0.00  0.00      PROA  
ATOM   4639  CA  ASN P 323       7.246  16.484  34.780  0.00  0.00      PROA  
ATOM   4640  HA  ASN P 323       7.804  15.589  34.548  0.00  0.00      PROA  
ATOM   4641  CB  ASN P 323       6.245  16.026  35.950  0.00  0.00      PROA  
ATOM   4642  HB1 ASN P 323       5.434  16.783  35.879  0.00  0.00      PROA  
ATOM   4643  HB2 ASN P 323       6.680  16.108  36.969  0.00  0.00      PROA  
ATOM   4644  CG  ASN P 323       5.622  14.667  35.590  0.00  0.00      PROA  
ATOM   4645  OD1 ASN P 323       5.874  14.181  34.514  0.00  0.00      PROA  
ATOM   4646  ND2 ASN P 323       4.854  14.163  36.606  0.00  0.00      PROA  
ATOM   4647 HD21 ASN P 323       4.611  14.761  37.371  0.00  0.00      PROA  
ATOM   4648 HD22 ASN P 323       4.411  13.278  36.463  0.00  0.00      PROA  
ATOM   4649  C   ASN P 323       6.579  16.832  33.397  0.00  0.00      PROA  
ATOM   4650  O   ASN P 323       5.424  17.245  33.345  0.00  0.00      PROA  
ATOM   4651  N   VAL P 324       7.478  16.728  32.328  0.00  0.00      PROA  
ATOM   4652  HN  VAL P 324       8.447  16.533  32.462  0.00  0.00      PROA  
ATOM   4653  CA  VAL P 324       7.041  16.819  30.938  0.00  0.00      PROA  
ATOM   4654  HA  VAL P 324       6.387  17.658  30.751  0.00  0.00      PROA  
ATOM   4655  CB  VAL P 324       8.224  16.987  30.041  0.00  0.00      PROA  
ATOM   4656  HB  VAL P 324       8.949  16.159  30.194  0.00  0.00      PROA  
ATOM   4657  CG1 VAL P 324       7.926  17.073  28.561  0.00  0.00      PROA  
ATOM   4658 HG11 VAL P 324       8.905  17.123  28.037  0.00  0.00      PROA  
ATOM   4659 HG12 VAL P 324       7.214  17.830  28.167  0.00  0.00      PROA  
ATOM   4660 HG13 VAL P 324       7.627  16.091  28.137  0.00  0.00      PROA  
ATOM   4661  CG2 VAL P 324       9.010  18.255  30.505  0.00  0.00      PROA  
ATOM   4662 HG21 VAL P 324       9.389  18.105  31.538  0.00  0.00      PROA  
ATOM   4663 HG22 VAL P 324       8.382  19.170  30.568  0.00  0.00      PROA  
ATOM   4664 HG23 VAL P 324       9.875  18.545  29.871  0.00  0.00      PROA  
ATOM   4665  C   VAL P 324       6.221  15.563  30.604  0.00  0.00      PROA  
ATOM   4666  O   VAL P 324       5.260  15.656  29.904  0.00  0.00      PROA  
ATOM   4667  N   GLN P 325       6.730  14.401  31.071  0.00  0.00      PROA  
ATOM   4668  HN  GLN P 325       7.676  14.399  31.387  0.00  0.00      PROA  
ATOM   4669  CA  GLN P 325       6.185  13.131  30.763  0.00  0.00      PROA  
ATOM   4670  HA  GLN P 325       6.303  12.937  29.707  0.00  0.00      PROA  
ATOM   4671  CB  GLN P 325       6.899  12.000  31.563  0.00  0.00      PROA  
ATOM   4672  HB1 GLN P 325       6.218  11.152  31.792  0.00  0.00      PROA  
ATOM   4673  HB2 GLN P 325       7.123  12.454  32.552  0.00  0.00      PROA  
ATOM   4674  CG  GLN P 325       8.113  11.386  30.914  0.00  0.00      PROA  
ATOM   4675  HG1 GLN P 325       8.771  10.805  31.595  0.00  0.00      PROA  
ATOM   4676  HG2 GLN P 325       8.686  12.223  30.460  0.00  0.00      PROA  
ATOM   4677  CD  GLN P 325       7.632  10.303  29.820  0.00  0.00      PROA  
ATOM   4678  OE1 GLN P 325       7.346   9.162  30.054  0.00  0.00      PROA  
ATOM   4679  NE2 GLN P 325       7.302  10.776  28.574  0.00  0.00      PROA  
ATOM   4680 HE21 GLN P 325       6.799  10.152  27.976  0.00  0.00      PROA  
ATOM   4681 HE22 GLN P 325       7.416  11.739  28.330  0.00  0.00      PROA  
ATOM   4682  C   GLN P 325       4.688  12.996  31.055  0.00  0.00      PROA  
ATOM   4683  O   GLN P 325       3.984  12.468  30.238  0.00  0.00      PROA  
ATOM   4684  N   GLU P 326       4.198  13.485  32.202  0.00  0.00      PROA  
ATOM   4685  HN  GLU P 326       4.813  13.696  32.958  0.00  0.00      PROA  
ATOM   4686  CA  GLU P 326       2.739  13.559  32.489  0.00  0.00      PROA  
ATOM   4687  HA  GLU P 326       2.295  12.730  31.959  0.00  0.00      PROA  
ATOM   4688  CB  GLU P 326       2.528  13.246  33.957  0.00  0.00      PROA  
ATOM   4689  HB1 GLU P 326       1.420  13.169  33.982  0.00  0.00      PROA  
ATOM   4690  HB2 GLU P 326       2.921  14.015  34.656  0.00  0.00      PROA  
ATOM   4691  CG  GLU P 326       3.229  11.905  34.308  0.00  0.00      PROA  
ATOM   4692  HG1 GLU P 326       4.331  12.032  34.248  0.00  0.00      PROA  
ATOM   4693  HG2 GLU P 326       2.986  11.142  33.537  0.00  0.00      PROA  
ATOM   4694  CD  GLU P 326       2.931  11.293  35.619  0.00  0.00      PROA  
ATOM   4695  OE1 GLU P 326       1.893  10.673  35.813  0.00  0.00      PROA  
ATOM   4696  OE2 GLU P 326       3.757  11.355  36.584  0.00  0.00      PROA  
ATOM   4697  C   GLU P 326       2.071  14.864  32.153  0.00  0.00      PROA  
ATOM   4698  O   GLU P 326       0.981  15.146  32.585  0.00  0.00      PROA  
ATOM   4699  N   ASN P 327       2.687  15.726  31.332  0.00  0.00      PROA  
ATOM   4700  HN  ASN P 327       3.589  15.590  30.928  0.00  0.00      PROA  
ATOM   4701  CA  ASN P 327       2.059  16.954  30.903  0.00  0.00      PROA  
ATOM   4702  HA  ASN P 327       1.040  16.896  31.256  0.00  0.00      PROA  
ATOM   4703  CB  ASN P 327       2.750  18.153  31.470  0.00  0.00      PROA  
ATOM   4704  HB1 ASN P 327       3.806  17.962  31.182  0.00  0.00      PROA  
ATOM   4705  HB2 ASN P 327       2.733  18.116  32.580  0.00  0.00      PROA  
ATOM   4706  CG  ASN P 327       2.377  19.559  31.039  0.00  0.00      PROA  
ATOM   4707  OD1 ASN P 327       1.807  19.726  29.968  0.00  0.00      PROA  
ATOM   4708  ND2 ASN P 327       2.625  20.549  31.862  0.00  0.00      PROA  
ATOM   4709 HD21 ASN P 327       2.373  21.463  31.546  0.00  0.00      PROA  
ATOM   4710 HD22 ASN P 327       2.937  20.323  32.785  0.00  0.00      PROA  
ATOM   4711  C   ASN P 327       1.775  16.878  29.402  0.00  0.00      PROA  
ATOM   4712  O   ASN P 327       2.697  16.800  28.620  0.00  0.00      PROA  
ATOM   4713  N   GLY P 328       0.505  16.949  28.996  0.00  0.00      PROA  
ATOM   4714  HN  GLY P 328      -0.254  16.979  29.642  0.00  0.00      PROA  
ATOM   4715  CA  GLY P 328       0.166  16.723  27.609  0.00  0.00      PROA  
ATOM   4716  HA1 GLY P 328      -0.905  16.634  27.506  0.00  0.00      PROA  
ATOM   4717  HA2 GLY P 328       0.653  15.833  27.236  0.00  0.00      PROA  
ATOM   4718  C   GLY P 328       0.674  17.920  26.747  0.00  0.00      PROA  
ATOM   4719  O   GLY P 328       1.104  17.733  25.585  0.00  0.00      PROA  
ATOM   4720  N   PHE P 329       0.626  19.202  27.246  0.00  0.00      PROA  
ATOM   4721  HN  PHE P 329       0.455  19.361  28.215  0.00  0.00      PROA  
ATOM   4722  CA  PHE P 329       1.051  20.458  26.560  0.00  0.00      PROA  
ATOM   4723  HA  PHE P 329       0.556  20.379  25.603  0.00  0.00      PROA  
ATOM   4724  CB  PHE P 329       0.636  21.620  27.459  0.00  0.00      PROA  
ATOM   4725  HB1 PHE P 329       0.938  22.599  27.032  0.00  0.00      PROA  
ATOM   4726  HB2 PHE P 329       1.026  21.509  28.494  0.00  0.00      PROA  
ATOM   4727  CG  PHE P 329      -0.882  21.621  27.641  0.00  0.00      PROA  
ATOM   4728  CD1 PHE P 329      -1.575  21.041  28.735  0.00  0.00      PROA  
ATOM   4729  HD1 PHE P 329      -1.094  20.451  29.500  0.00  0.00      PROA  
ATOM   4730  CE1 PHE P 329      -2.958  20.858  28.813  0.00  0.00      PROA  
ATOM   4731  HE1 PHE P 329      -3.466  20.337  29.610  0.00  0.00      PROA  
ATOM   4732  CZ  PHE P 329      -3.639  21.622  27.882  0.00  0.00      PROA  
ATOM   4733  HZ  PHE P 329      -4.718  21.646  27.919  0.00  0.00      PROA  
ATOM   4734  CD2 PHE P 329      -1.609  22.168  26.609  0.00  0.00      PROA  
ATOM   4735  HD2 PHE P 329      -1.039  22.565  25.783  0.00  0.00      PROA  
ATOM   4736  CE2 PHE P 329      -3.007  22.272  26.824  0.00  0.00      PROA  
ATOM   4737  HE2 PHE P 329      -3.599  22.786  26.081  0.00  0.00      PROA  
ATOM   4738  C   PHE P 329       2.511  20.439  26.252  0.00  0.00      PROA  
ATOM   4739  O   PHE P 329       2.856  20.575  25.100  0.00  0.00      PROA  
ATOM   4740  N   LEU P 330       3.329  20.134  27.247  0.00  0.00      PROA  
ATOM   4741  HN  LEU P 330       2.876  19.908  28.106  0.00  0.00      PROA  
ATOM   4742  CA  LEU P 330       4.766  19.982  27.125  0.00  0.00      PROA  
ATOM   4743  HA  LEU P 330       5.193  20.757  26.505  0.00  0.00      PROA  
ATOM   4744  CB  LEU P 330       5.444  19.986  28.497  0.00  0.00      PROA  
ATOM   4745  HB1 LEU P 330       6.514  19.693  28.433  0.00  0.00      PROA  
ATOM   4746  HB2 LEU P 330       5.063  19.131  29.095  0.00  0.00      PROA  
ATOM   4747  CG  LEU P 330       5.457  21.320  29.302  0.00  0.00      PROA  
ATOM   4748  HG  LEU P 330       4.384  21.609  29.292  0.00  0.00      PROA  
ATOM   4749  CD1 LEU P 330       5.906  21.151  30.774  0.00  0.00      PROA  
ATOM   4750 HD11 LEU P 330       5.407  20.300  31.286  0.00  0.00      PROA  
ATOM   4751 HD12 LEU P 330       5.744  22.153  31.225  0.00  0.00      PROA  
ATOM   4752 HD13 LEU P 330       7.005  20.993  30.817  0.00  0.00      PROA  
ATOM   4753  CD2 LEU P 330       6.215  22.440  28.608  0.00  0.00      PROA  
ATOM   4754 HD21 LEU P 330       6.039  23.398  29.143  0.00  0.00      PROA  
ATOM   4755 HD22 LEU P 330       5.886  22.666  27.571  0.00  0.00      PROA  
ATOM   4756 HD23 LEU P 330       7.289  22.176  28.497  0.00  0.00      PROA  
ATOM   4757  C   LEU P 330       5.209  18.630  26.454  0.00  0.00      PROA  
ATOM   4758  O   LEU P 330       6.308  18.597  25.860  0.00  0.00      PROA  
ATOM   4759  N   SER P 331       4.412  17.602  26.468  0.00  0.00      PROA  
ATOM   4760  HN  SER P 331       3.686  17.630  27.151  0.00  0.00      PROA  
ATOM   4761  CA  SER P 331       4.692  16.509  25.582  0.00  0.00      PROA  
ATOM   4762  HA  SER P 331       5.745  16.274  25.639  0.00  0.00      PROA  
ATOM   4763  CB  SER P 331       4.055  15.149  26.109  0.00  0.00      PROA  
ATOM   4764  HB1 SER P 331       4.340  14.371  25.369  0.00  0.00      PROA  
ATOM   4765  HB2 SER P 331       2.976  15.340  26.293  0.00  0.00      PROA  
ATOM   4766  OG  SER P 331       4.777  14.842  27.305  0.00  0.00      PROA  
ATOM   4767  HG1 SER P 331       4.758  15.625  27.859  0.00  0.00      PROA  
ATOM   4768  C   SER P 331       4.333  16.794  24.117  0.00  0.00      PROA  
ATOM   4769  O   SER P 331       4.856  16.201  23.222  0.00  0.00      PROA  
ATOM   4770  N   SER P 332       3.399  17.701  23.876  0.00  0.00      PROA  
ATOM   4771  HN  SER P 332       2.752  17.991  24.576  0.00  0.00      PROA  
ATOM   4772  CA  SER P 332       3.202  18.236  22.468  0.00  0.00      PROA  
ATOM   4773  HA  SER P 332       3.020  17.313  21.938  0.00  0.00      PROA  
ATOM   4774  CB  SER P 332       2.036  19.166  22.342  0.00  0.00      PROA  
ATOM   4775  HB1 SER P 332       2.212  20.131  22.863  0.00  0.00      PROA  
ATOM   4776  HB2 SER P 332       1.130  18.743  22.827  0.00  0.00      PROA  
ATOM   4777  OG  SER P 332       1.656  19.489  21.013  0.00  0.00      PROA  
ATOM   4778  HG1 SER P 332       0.769  19.128  20.939  0.00  0.00      PROA  
ATOM   4779  C   SER P 332       4.392  18.951  21.777  0.00  0.00      PROA  
ATOM   4780  O   SER P 332       4.727  18.782  20.621  0.00  0.00      PROA  
ATOM   4781  N   LEU P 333       5.112  19.715  22.546  0.00  0.00      PROA  
ATOM   4782  HN  LEU P 333       4.886  19.949  23.488  0.00  0.00      PROA  
ATOM   4783  CA  LEU P 333       6.211  20.631  22.015  0.00  0.00      PROA  
ATOM   4784  HA  LEU P 333       5.793  21.218  21.210  0.00  0.00      PROA  
ATOM   4785  CB  LEU P 333       6.691  21.683  23.098  0.00  0.00      PROA  
ATOM   4786  HB1 LEU P 333       7.097  21.117  23.964  0.00  0.00      PROA  
ATOM   4787  HB2 LEU P 333       5.789  22.236  23.437  0.00  0.00      PROA  
ATOM   4788  CG  LEU P 333       7.602  22.844  22.650  0.00  0.00      PROA  
ATOM   4789  HG  LEU P 333       8.312  22.357  21.948  0.00  0.00      PROA  
ATOM   4790  CD1 LEU P 333       6.901  23.939  21.754  0.00  0.00      PROA  
ATOM   4791 HD11 LEU P 333       6.208  24.479  22.435  0.00  0.00      PROA  
ATOM   4792 HD12 LEU P 333       6.344  23.412  20.951  0.00  0.00      PROA  
ATOM   4793 HD13 LEU P 333       7.705  24.583  21.337  0.00  0.00      PROA  
ATOM   4794  CD2 LEU P 333       8.392  23.385  23.829  0.00  0.00      PROA  
ATOM   4795 HD21 LEU P 333       9.214  24.048  23.484  0.00  0.00      PROA  
ATOM   4796 HD22 LEU P 333       8.978  22.618  24.378  0.00  0.00      PROA  
ATOM   4797 HD23 LEU P 333       7.677  23.874  24.524  0.00  0.00      PROA  
ATOM   4798  C   LEU P 333       7.361  19.930  21.281  0.00  0.00      PROA  
ATOM   4799  O   LEU P 333       7.707  20.302  20.192  0.00  0.00      PROA  
ATOM   4800  N   PRO P 334       7.852  18.817  21.657  0.00  0.00      PROA  
ATOM   4801  CD  PRO P 334       7.838  18.296  22.997  0.00  0.00      PROA  
ATOM   4802  HD1 PRO P 334       6.968  17.619  23.130  0.00  0.00      PROA  
ATOM   4803  HD2 PRO P 334       7.827  19.067  23.797  0.00  0.00      PROA  
ATOM   4804  CA  PRO P 334       8.833  18.142  20.844  0.00  0.00      PROA  
ATOM   4805  HA  PRO P 334       9.529  18.882  20.478  0.00  0.00      PROA  
ATOM   4806  CB  PRO P 334       9.446  17.073  21.796  0.00  0.00      PROA  
ATOM   4807  HB1 PRO P 334      10.549  17.067  21.659  0.00  0.00      PROA  
ATOM   4808  HB2 PRO P 334       8.967  16.076  21.693  0.00  0.00      PROA  
ATOM   4809  CG  PRO P 334       9.212  17.540  23.248  0.00  0.00      PROA  
ATOM   4810  HG1 PRO P 334       9.113  16.748  24.021  0.00  0.00      PROA  
ATOM   4811  HG2 PRO P 334      10.034  18.229  23.540  0.00  0.00      PROA  
ATOM   4812  C   PRO P 334       8.183  17.533  19.640  0.00  0.00      PROA  
ATOM   4813  O   PRO P 334       8.871  17.605  18.575  0.00  0.00      PROA  
ATOM   4814  N   TYR P 335       6.964  17.070  19.679  0.00  0.00      PROA  
ATOM   4815  HN  TYR P 335       6.492  17.004  20.555  0.00  0.00      PROA  
ATOM   4816  CA  TYR P 335       6.341  16.495  18.447  0.00  0.00      PROA  
ATOM   4817  HA  TYR P 335       6.905  15.760  17.892  0.00  0.00      PROA  
ATOM   4818  CB  TYR P 335       5.080  15.763  18.909  0.00  0.00      PROA  
ATOM   4819  HB1 TYR P 335       4.340  15.794  18.081  0.00  0.00      PROA  
ATOM   4820  HB2 TYR P 335       4.728  16.302  19.814  0.00  0.00      PROA  
ATOM   4821  CG  TYR P 335       5.387  14.285  19.269  0.00  0.00      PROA  
ATOM   4822  CD1 TYR P 335       5.512  13.844  20.637  0.00  0.00      PROA  
ATOM   4823  HD1 TYR P 335       5.373  14.504  21.481  0.00  0.00      PROA  
ATOM   4824  CE1 TYR P 335       5.724  12.521  20.895  0.00  0.00      PROA  
ATOM   4825  HE1 TYR P 335       5.856  12.124  21.891  0.00  0.00      PROA  
ATOM   4826  CZ  TYR P 335       5.724  11.607  19.863  0.00  0.00      PROA  
ATOM   4827  OH  TYR P 335       5.729  10.177  20.102  0.00  0.00      PROA  
ATOM   4828  HH  TYR P 335       5.492  10.132  21.031  0.00  0.00      PROA  
ATOM   4829  CD2 TYR P 335       5.625  13.327  18.256  0.00  0.00      PROA  
ATOM   4830  HD2 TYR P 335       5.387  13.727  17.282  0.00  0.00      PROA  
ATOM   4831  CE2 TYR P 335       5.828  12.004  18.588  0.00  0.00      PROA  
ATOM   4832  HE2 TYR P 335       5.748  11.224  17.845  0.00  0.00      PROA  
ATOM   4833  C   TYR P 335       6.043  17.646  17.507  0.00  0.00      PROA  
ATOM   4834  O   TYR P 335       6.084  17.465  16.238  0.00  0.00      PROA  
ATOM   4835  N   LEU P 336       5.804  18.849  17.984  0.00  0.00      PROA  
ATOM   4836  HN  LEU P 336       5.751  19.014  18.965  0.00  0.00      PROA  
ATOM   4837  CA  LEU P 336       5.659  20.071  17.134  0.00  0.00      PROA  
ATOM   4838  HA  LEU P 336       4.875  19.793  16.444  0.00  0.00      PROA  
ATOM   4839  CB  LEU P 336       5.122  21.205  18.021  0.00  0.00      PROA  
ATOM   4840  HB1 LEU P 336       5.884  21.630  18.709  0.00  0.00      PROA  
ATOM   4841  HB2 LEU P 336       4.337  20.755  18.665  0.00  0.00      PROA  
ATOM   4842  CG  LEU P 336       4.492  22.494  17.288  0.00  0.00      PROA  
ATOM   4843  HG  LEU P 336       5.362  22.855  16.699  0.00  0.00      PROA  
ATOM   4844  CD1 LEU P 336       3.422  22.105  16.266  0.00  0.00      PROA  
ATOM   4845 HD11 LEU P 336       2.635  21.540  16.810  0.00  0.00      PROA  
ATOM   4846 HD12 LEU P 336       3.873  21.490  15.458  0.00  0.00      PROA  
ATOM   4847 HD13 LEU P 336       2.912  23.047  15.971  0.00  0.00      PROA  
ATOM   4848  CD2 LEU P 336       4.089  23.581  18.323  0.00  0.00      PROA  
ATOM   4849 HD21 LEU P 336       3.149  23.390  18.884  0.00  0.00      PROA  
ATOM   4850 HD22 LEU P 336       3.859  24.562  17.855  0.00  0.00      PROA  
ATOM   4851 HD23 LEU P 336       4.907  23.783  19.048  0.00  0.00      PROA  
ATOM   4852  C   LEU P 336       6.868  20.432  16.321  0.00  0.00      PROA  
ATOM   4853  O   LEU P 336       6.808  20.767  15.115  0.00  0.00      PROA  
ATOM   4854  N   GLY P 337       8.090  20.340  16.955  0.00  0.00      PROA  
ATOM   4855  HN  GLY P 337       8.143  20.092  17.919  0.00  0.00      PROA  
ATOM   4856  CA  GLY P 337       9.341  20.365  16.350  0.00  0.00      PROA  
ATOM   4857  HA1 GLY P 337      10.052  20.233  17.152  0.00  0.00      PROA  
ATOM   4858  HA2 GLY P 337       9.464  21.368  15.971  0.00  0.00      PROA  
ATOM   4859  C   GLY P 337       9.442  19.443  15.205  0.00  0.00      PROA  
ATOM   4860  O   GLY P 337       9.846  19.814  14.157  0.00  0.00      PROA  
ATOM   4861  N   SER P 338       9.075  18.124  15.358  0.00  0.00      PROA  
ATOM   4862  HN  SER P 338       8.844  17.908  16.304  0.00  0.00      PROA  
ATOM   4863  CA  SER P 338       9.117  17.064  14.393  0.00  0.00      PROA  
ATOM   4864  HA  SER P 338      10.110  16.836  14.034  0.00  0.00      PROA  
ATOM   4865  CB  SER P 338       8.540  15.673  14.881  0.00  0.00      PROA  
ATOM   4866  HB1 SER P 338       7.466  15.672  15.167  0.00  0.00      PROA  
ATOM   4867  HB2 SER P 338       8.991  15.497  15.881  0.00  0.00      PROA  
ATOM   4868  OG  SER P 338       8.791  14.598  14.021  0.00  0.00      PROA  
ATOM   4869  HG1 SER P 338       8.203  13.872  14.239  0.00  0.00      PROA  
ATOM   4870  C   SER P 338       8.211  17.465  13.237  0.00  0.00      PROA  
ATOM   4871  O   SER P 338       8.668  17.541  12.127  0.00  0.00      PROA  
ATOM   4872  N   TRP P 339       6.948  17.897  13.496  0.00  0.00      PROA  
ATOM   4873  HN  TRP P 339       6.655  17.977  14.445  0.00  0.00      PROA  
ATOM   4874  CA  TRP P 339       5.994  18.279  12.537  0.00  0.00      PROA  
ATOM   4875  HA  TRP P 339       5.873  17.442  11.865  0.00  0.00      PROA  
ATOM   4876  CB  TRP P 339       4.651  18.713  13.194  0.00  0.00      PROA  
ATOM   4877  HB1 TRP P 339       4.895  19.423  14.013  0.00  0.00      PROA  
ATOM   4878  HB2 TRP P 339       4.263  17.754  13.598  0.00  0.00      PROA  
ATOM   4879  CG  TRP P 339       3.562  19.339  12.372  0.00  0.00      PROA  
ATOM   4880  CD1 TRP P 339       2.678  18.743  11.574  0.00  0.00      PROA  
ATOM   4881  HD1 TRP P 339       2.482  17.681  11.552  0.00  0.00      PROA  
ATOM   4882  NE1 TRP P 339       1.964  19.677  10.841  0.00  0.00      PROA  
ATOM   4883  HE1 TRP P 339       1.095  19.634  10.400  0.00  0.00      PROA  
ATOM   4884  CE2 TRP P 339       2.416  20.934  11.153  0.00  0.00      PROA  
ATOM   4885  CD2 TRP P 339       3.384  20.788  12.163  0.00  0.00      PROA  
ATOM   4886  CE3 TRP P 339       3.946  21.980  12.692  0.00  0.00      PROA  
ATOM   4887  HE3 TRP P 339       4.651  21.916  13.508  0.00  0.00      PROA  
ATOM   4888  CZ3 TRP P 339       3.335  23.199  12.320  0.00  0.00      PROA  
ATOM   4889  HZ3 TRP P 339       3.754  24.133  12.662  0.00  0.00      PROA  
ATOM   4890  CZ2 TRP P 339       2.066  22.182  10.595  0.00  0.00      PROA  
ATOM   4891  HZ2 TRP P 339       1.590  22.306   9.634  0.00  0.00      PROA  
ATOM   4892  CH2 TRP P 339       2.509  23.345  11.301  0.00  0.00      PROA  
ATOM   4893  HH2 TRP P 339       2.041  24.258  10.964  0.00  0.00      PROA  
ATOM   4894  C   TRP P 339       6.383  19.404  11.592  0.00  0.00      PROA  
ATOM   4895  O   TRP P 339       6.280  19.242  10.392  0.00  0.00      PROA  
ATOM   4896  N   LEU P 340       6.904  20.508  12.187  0.00  0.00      PROA  
ATOM   4897  HN  LEU P 340       6.868  20.551  13.182  0.00  0.00      PROA  
ATOM   4898  CA  LEU P 340       7.454  21.608  11.472  0.00  0.00      PROA  
ATOM   4899  HA  LEU P 340       6.656  21.909  10.810  0.00  0.00      PROA  
ATOM   4900  CB  LEU P 340       7.977  22.840  12.367  0.00  0.00      PROA  
ATOM   4901  HB1 LEU P 340       8.672  22.443  13.138  0.00  0.00      PROA  
ATOM   4902  HB2 LEU P 340       7.047  23.045  12.939  0.00  0.00      PROA  
ATOM   4903  CG  LEU P 340       8.265  24.169  11.642  0.00  0.00      PROA  
ATOM   4904  HG  LEU P 340       9.206  24.008  11.073  0.00  0.00      PROA  
ATOM   4905  CD1 LEU P 340       7.139  24.596  10.669  0.00  0.00      PROA  
ATOM   4906 HD11 LEU P 340       6.979  23.817   9.893  0.00  0.00      PROA  
ATOM   4907 HD12 LEU P 340       7.573  25.443  10.095  0.00  0.00      PROA  
ATOM   4908 HD13 LEU P 340       6.168  24.857  11.142  0.00  0.00      PROA  
ATOM   4909  CD2 LEU P 340       8.469  25.275  12.681  0.00  0.00      PROA  
ATOM   4910 HD21 LEU P 340       8.413  26.214  12.089  0.00  0.00      PROA  
ATOM   4911 HD22 LEU P 340       9.505  25.315  13.080  0.00  0.00      PROA  
ATOM   4912 HD23 LEU P 340       7.714  25.295  13.496  0.00  0.00      PROA  
ATOM   4913  C   LEU P 340       8.575  21.378  10.533  0.00  0.00      PROA  
ATOM   4914  O   LEU P 340       8.521  21.752   9.357  0.00  0.00      PROA  
ATOM   4915  N   CYS P 341       9.554  20.626  11.023  0.00  0.00      PROA  
ATOM   4916  HN  CYS P 341       9.431  20.344  11.972  0.00  0.00      PROA  
ATOM   4917  CA  CYS P 341      10.606  20.043  10.128  0.00  0.00      PROA  
ATOM   4918  HA  CYS P 341      11.169  20.803   9.607  0.00  0.00      PROA  
ATOM   4919  CB  CYS P 341      11.677  19.325  11.039  0.00  0.00      PROA  
ATOM   4920  HB1 CYS P 341      11.211  18.599  11.739  0.00  0.00      PROA  
ATOM   4921  HB2 CYS P 341      12.172  20.086  11.681  0.00  0.00      PROA  
ATOM   4922  SG  CYS P 341      12.904  18.363  10.068  0.00  0.00      PROA  
ATOM   4923  HG1 CYS P 341      13.846  17.777  10.794  0.00  0.00      PROA  
ATOM   4924  C   CYS P 341      10.181  19.108   9.082  0.00  0.00      PROA  
ATOM   4925  O   CYS P 341      10.676  19.100   7.942  0.00  0.00      PROA  
ATOM   4926  N   MET P 342       9.296  18.180   9.444  0.00  0.00      PROA  
ATOM   4927  HN  MET P 342       8.927  18.258  10.367  0.00  0.00      PROA  
ATOM   4928  CA  MET P 342       8.849  17.030   8.655  0.00  0.00      PROA  
ATOM   4929  HA  MET P 342       9.672  16.427   8.299  0.00  0.00      PROA  
ATOM   4930  CB  MET P 342       7.820  16.179   9.519  0.00  0.00      PROA  
ATOM   4931  HB1 MET P 342       6.939  16.791   9.808  0.00  0.00      PROA  
ATOM   4932  HB2 MET P 342       8.442  15.953  10.412  0.00  0.00      PROA  
ATOM   4933  CG  MET P 342       7.424  14.889   8.846  0.00  0.00      PROA  
ATOM   4934  HG1 MET P 342       6.665  14.976   8.039  0.00  0.00      PROA  
ATOM   4935  HG2 MET P 342       6.782  14.402   9.611  0.00  0.00      PROA  
ATOM   4936  SD  MET P 342       8.681  13.633   8.534  0.00  0.00      PROA  
ATOM   4937  CE  MET P 342       9.076  13.164  10.226  0.00  0.00      PROA  
ATOM   4938  HE1 MET P 342       8.245  12.554  10.640  0.00  0.00      PROA  
ATOM   4939  HE2 MET P 342       9.194  14.047  10.889  0.00  0.00      PROA  
ATOM   4940  HE3 MET P 342       9.966  12.499  10.255  0.00  0.00      PROA  
ATOM   4941  C   MET P 342       8.289  17.434   7.288  0.00  0.00      PROA  
ATOM   4942  O   MET P 342       8.729  16.973   6.210  0.00  0.00      PROA  
ATOM   4943  N   ILE P 343       7.500  18.517   7.277  0.00  0.00      PROA  
ATOM   4944  HN  ILE P 343       7.146  18.922   8.117  0.00  0.00      PROA  
ATOM   4945  CA  ILE P 343       7.052  19.083   6.005  0.00  0.00      PROA  
ATOM   4946  HA  ILE P 343       6.614  18.262   5.457  0.00  0.00      PROA  
ATOM   4947  CB  ILE P 343       5.856  20.027   6.170  0.00  0.00      PROA  
ATOM   4948  HB  ILE P 343       6.214  20.981   6.612  0.00  0.00      PROA  
ATOM   4949  CG2 ILE P 343       5.313  20.460   4.798  0.00  0.00      PROA  
ATOM   4950 HG21 ILE P 343       6.106  20.953   4.195  0.00  0.00      PROA  
ATOM   4951 HG22 ILE P 343       4.526  21.240   4.880  0.00  0.00      PROA  
ATOM   4952 HG23 ILE P 343       5.002  19.577   4.199  0.00  0.00      PROA  
ATOM   4953  CG1 ILE P 343       4.692  19.321   6.975  0.00  0.00      PROA  
ATOM   4954 HG11 ILE P 343       4.973  19.467   8.040  0.00  0.00      PROA  
ATOM   4955 HG12 ILE P 343       4.783  18.246   6.711  0.00  0.00      PROA  
ATOM   4956  CD  ILE P 343       3.310  19.831   6.862  0.00  0.00      PROA  
ATOM   4957  HD1 ILE P 343       3.309  20.942   6.856  0.00  0.00      PROA  
ATOM   4958  HD2 ILE P 343       2.768  19.448   7.753  0.00  0.00      PROA  
ATOM   4959  HD3 ILE P 343       2.849  19.522   5.899  0.00  0.00      PROA  
ATOM   4960  C   ILE P 343       8.098  19.643   5.192  0.00  0.00      PROA  
ATOM   4961  O   ILE P 343       8.263  19.350   3.996  0.00  0.00      PROA  
ATOM   4962  N   LEU P 344       8.892  20.523   5.753  0.00  0.00      PROA  
ATOM   4963  HN  LEU P 344       8.936  20.521   6.749  0.00  0.00      PROA  
ATOM   4964  CA  LEU P 344       9.799  21.512   5.084  0.00  0.00      PROA  
ATOM   4965  HA  LEU P 344       9.198  21.960   4.306  0.00  0.00      PROA  
ATOM   4966  CB  LEU P 344      10.362  22.556   6.026  0.00  0.00      PROA  
ATOM   4967  HB1 LEU P 344      11.195  23.189   5.651  0.00  0.00      PROA  
ATOM   4968  HB2 LEU P 344      10.707  22.070   6.964  0.00  0.00      PROA  
ATOM   4969  CG  LEU P 344       9.255  23.550   6.553  0.00  0.00      PROA  
ATOM   4970  HG  LEU P 344       8.351  23.024   6.927  0.00  0.00      PROA  
ATOM   4971  CD1 LEU P 344       9.913  24.520   7.607  0.00  0.00      PROA  
ATOM   4972 HD11 LEU P 344      10.441  23.963   8.410  0.00  0.00      PROA  
ATOM   4973 HD12 LEU P 344       9.086  25.085   8.088  0.00  0.00      PROA  
ATOM   4974 HD13 LEU P 344      10.483  25.285   7.038  0.00  0.00      PROA  
ATOM   4975  CD2 LEU P 344       8.671  24.407   5.453  0.00  0.00      PROA  
ATOM   4976 HD21 LEU P 344       7.902  25.030   5.959  0.00  0.00      PROA  
ATOM   4977 HD22 LEU P 344       8.003  23.800   4.806  0.00  0.00      PROA  
ATOM   4978 HD23 LEU P 344       9.458  25.047   5.000  0.00  0.00      PROA  
ATOM   4979  C   LEU P 344      11.062  20.816   4.566  0.00  0.00      PROA  
ATOM   4980  O   LEU P 344      11.375  20.973   3.331  0.00  0.00      PROA  
ATOM   4981  N   SER P 345      11.663  19.890   5.316  0.00  0.00      PROA  
ATOM   4982  HN  SER P 345      11.467  19.727   6.280  0.00  0.00      PROA  
ATOM   4983  CA  SER P 345      12.704  19.002   4.821  0.00  0.00      PROA  
ATOM   4984  HA  SER P 345      13.472  19.600   4.354  0.00  0.00      PROA  
ATOM   4985  CB  SER P 345      13.169  18.099   5.964  0.00  0.00      PROA  
ATOM   4986  HB1 SER P 345      13.648  18.616   6.823  0.00  0.00      PROA  
ATOM   4987  HB2 SER P 345      13.930  17.392   5.569  0.00  0.00      PROA  
ATOM   4988  OG  SER P 345      12.067  17.333   6.504  0.00  0.00      PROA  
ATOM   4989  HG1 SER P 345      11.557  17.882   7.105  0.00  0.00      PROA  
ATOM   4990  C   SER P 345      12.221  18.156   3.699  0.00  0.00      PROA  
ATOM   4991  O   SER P 345      12.928  17.909   2.707  0.00  0.00      PROA  
ATOM   4992  N   GLY P 346      11.035  17.544   3.862  0.00  0.00      PROA  
ATOM   4993  HN  GLY P 346      10.507  17.567   4.707  0.00  0.00      PROA  
ATOM   4994  CA  GLY P 346      10.575  16.693   2.749  0.00  0.00      PROA  
ATOM   4995  HA1 GLY P 346       9.614  16.278   3.016  0.00  0.00      PROA  
ATOM   4996  HA2 GLY P 346      11.275  15.893   2.561  0.00  0.00      PROA  
ATOM   4997  C   GLY P 346      10.421  17.424   1.521  0.00  0.00      PROA  
ATOM   4998  O   GLY P 346      10.911  16.979   0.536  0.00  0.00      PROA  
ATOM   4999  N   GLN P 347       9.857  18.689   1.529  0.00  0.00      PROA  
ATOM   5000  HN  GLN P 347       9.431  18.972   2.385  0.00  0.00      PROA  
ATOM   5001  CA  GLN P 347       9.815  19.451   0.296  0.00  0.00      PROA  
ATOM   5002  HA  GLN P 347       9.236  18.898  -0.429  0.00  0.00      PROA  
ATOM   5003  CB  GLN P 347       8.904  20.642   0.473  0.00  0.00      PROA  
ATOM   5004  HB1 GLN P 347       8.885  21.290  -0.429  0.00  0.00      PROA  
ATOM   5005  HB2 GLN P 347       9.371  21.253   1.275  0.00  0.00      PROA  
ATOM   5006  CG  GLN P 347       7.368  20.436   0.873  0.00  0.00      PROA  
ATOM   5007  HG1 GLN P 347       6.833  21.406   0.792  0.00  0.00      PROA  
ATOM   5008  HG2 GLN P 347       7.392  20.178   1.954  0.00  0.00      PROA  
ATOM   5009  CD  GLN P 347       6.604  19.211   0.177  0.00  0.00      PROA  
ATOM   5010  OE1 GLN P 347       6.009  19.168  -0.906  0.00  0.00      PROA  
ATOM   5011  NE2 GLN P 347       6.741  18.096   0.935  0.00  0.00      PROA  
ATOM   5012 HE21 GLN P 347       6.229  17.287   0.645  0.00  0.00      PROA  
ATOM   5013 HE22 GLN P 347       7.458  18.075   1.632  0.00  0.00      PROA  
ATOM   5014  C   GLN P 347      11.134  19.859  -0.326  0.00  0.00      PROA  
ATOM   5015  O   GLN P 347      11.374  19.692  -1.540  0.00  0.00      PROA  
ATOM   5016  N   ALA P 348      12.027  20.333   0.504  0.00  0.00      PROA  
ATOM   5017  HN  ALA P 348      11.806  20.426   1.472  0.00  0.00      PROA  
ATOM   5018  CA  ALA P 348      13.357  20.774   0.135  0.00  0.00      PROA  
ATOM   5019  HA  ALA P 348      13.297  21.559  -0.603  0.00  0.00      PROA  
ATOM   5020  CB  ALA P 348      14.033  21.270   1.374  0.00  0.00      PROA  
ATOM   5021  HB1 ALA P 348      15.108  21.476   1.185  0.00  0.00      PROA  
ATOM   5022  HB2 ALA P 348      14.057  20.431   2.103  0.00  0.00      PROA  
ATOM   5023  HB3 ALA P 348      13.617  22.164   1.887  0.00  0.00      PROA  
ATOM   5024  C   ALA P 348      14.155  19.572  -0.524  0.00  0.00      PROA  
ATOM   5025  O   ALA P 348      15.082  19.704  -1.387  0.00  0.00      PROA  
ATOM   5026  N   ALA P 349      13.975  18.321  -0.034  0.00  0.00      PROA  
ATOM   5027  HN  ALA P 349      13.376  18.060   0.718  0.00  0.00      PROA  
ATOM   5028  CA  ALA P 349      14.797  17.196  -0.435  0.00  0.00      PROA  
ATOM   5029  HA  ALA P 349      15.812  17.366  -0.106  0.00  0.00      PROA  
ATOM   5030  CB  ALA P 349      14.268  16.028   0.309  0.00  0.00      PROA  
ATOM   5031  HB1 ALA P 349      14.870  15.120   0.086  0.00  0.00      PROA  
ATOM   5032  HB2 ALA P 349      13.229  15.798  -0.009  0.00  0.00      PROA  
ATOM   5033  HB3 ALA P 349      14.020  16.225   1.374  0.00  0.00      PROA  
ATOM   5034  C   ALA P 349      14.760  16.903  -1.927  0.00  0.00      PROA  
ATOM   5035  O   ALA P 349      15.755  16.787  -2.667  0.00  0.00      PROA  
ATOM   5036  N   ASP P 350      13.539  16.957  -2.488  0.00  0.00      PROA  
ATOM   5037  HN  ASP P 350      12.788  17.242  -1.898  0.00  0.00      PROA  
ATOM   5038  CA  ASP P 350      13.402  16.796  -3.948  0.00  0.00      PROA  
ATOM   5039  HA  ASP P 350      14.182  16.144  -4.313  0.00  0.00      PROA  
ATOM   5040  CB  ASP P 350      12.013  16.258  -4.453  0.00  0.00      PROA  
ATOM   5041  HB1 ASP P 350      11.702  16.295  -5.519  0.00  0.00      PROA  
ATOM   5042  HB2 ASP P 350      11.236  16.864  -3.941  0.00  0.00      PROA  
ATOM   5043  CG  ASP P 350      11.684  14.821  -4.070  0.00  0.00      PROA  
ATOM   5044  OD1 ASP P 350      12.654  14.084  -3.785  0.00  0.00      PROA  
ATOM   5045  OD2 ASP P 350      10.547  14.399  -4.155  0.00  0.00      PROA  
ATOM   5046  C   ASP P 350      13.739  18.112  -4.656  0.00  0.00      PROA  
ATOM   5047  O   ASP P 350      14.263  18.093  -5.760  0.00  0.00      PROA  
ATOM   5048  N   ASN P 351      13.657  19.308  -4.010  0.00  0.00      PROA  
ATOM   5049  HN  ASN P 351      13.266  19.330  -3.093  0.00  0.00      PROA  
ATOM   5050  CA  ASN P 351      14.276  20.470  -4.549  0.00  0.00      PROA  
ATOM   5051  HA  ASN P 351      13.977  20.638  -5.574  0.00  0.00      PROA  
ATOM   5052  CB  ASN P 351      13.941  21.773  -3.715  0.00  0.00      PROA  
ATOM   5053  HB1 ASN P 351      14.507  22.643  -4.110  0.00  0.00      PROA  
ATOM   5054  HB2 ASN P 351      14.184  21.624  -2.642  0.00  0.00      PROA  
ATOM   5055  CG  ASN P 351      12.442  21.907  -3.833  0.00  0.00      PROA  
ATOM   5056  OD1 ASN P 351      11.831  21.471  -4.830  0.00  0.00      PROA  
ATOM   5057  ND2 ASN P 351      11.828  22.612  -2.846  0.00  0.00      PROA  
ATOM   5058 HD21 ASN P 351      10.855  22.822  -2.943  0.00  0.00      PROA  
ATOM   5059 HD22 ASN P 351      12.505  23.118  -2.312  0.00  0.00      PROA  
ATOM   5060  C   ASN P 351      15.800  20.409  -4.655  0.00  0.00      PROA  
ATOM   5061  O   ASN P 351      16.379  20.995  -5.545  0.00  0.00      PROA  
ATOM   5062  N   LEU P 352      16.446  19.774  -3.668  0.00  0.00      PROA
[truncated: 165,352 more chars]
