# Supplementary material for: Structure and inhibition of the human lysosomal transporter Sialin
Source: Nat Commun. 2024 May 23;15:4386. doi: 10.1038/s41467-024-48535-3 (PMC11116495; doi:10.1038/s41467-024-48535-3)
Supplement: Supplementary file 9 — Source data [file 41467_2024_48535_MOESM9_ESM.zip › Li_source data.xlsx]

## Sheet: Fig. 1g
Structure and Inhibition of the Human Lysosomal Transporter Sailin
Schmiege et al.
Source Data File
Data associated with Fig. 1g
WT pH5.6	WT pH7.5	Inhibitor 100uM	TRPML1 pH5.6	TRPML1 pH7.5
107.776	7.36925	5.96449	7.46325	4.26084
98.4299	6.61564	6.1091	8.85355	4.03158
93.7943	6.17212	6.25784	7.05584	4.38687

## Sheet: Fig. 2e
Structure and Inhibition of the Human Lysosomal Transporter Sailin
Schmiege et al.
Source Data File
Data associated with Fig. 2e
WT pH6.5	WT pH7.5	R57K	S61A	Y119A	R168K	E171Q	E175Q	E171Q/E175Q	E171A/E175A	Y306A	L309A	Y335A
100	7.36925	3.03922	6.82244	12.1639	3.50212	26.0178	49.3293	31.8759	28.5135	14.6642	10.6629	23.7757
100	6.61564	3.07755	6.93968	10.5877	4.22362	29.8761	44.1856	29.6468	26.7071	12.1325	11.258	21.6676
100	6.17212	3.03494	8.96019	13.5325	3.71989	28.4957	47.6242	34.5498	27.4521	13.291	12.6897	15.5542

## Sheet: Fig. 3c
Structure and Inhibition of the Human Lysosomal Transporter Sailin
Schmiege et al.
Source Data File
Data associated with Fig. 3c
WT pH5.6	WT pH7.5	H298A	Y301A	S411A
100	7.36925	50.9419	21.7215	42.0297
100	6.61564	48.5638	21.1949	35.6361
100	6.17212	48.2412	22.8773	34.3527

## Sheet: Fig. 5d-f
Structure and Inhibition of the Human Lysosomal Transporter Sailin
Schmiege et al.
Source Data File
Data associated with Fig. 5d
WT pH7.5	Inhibitor pH7.5	TRPML1 pH7.5	WT pH5.6	Inhibitor pH5.6	TRPML1 pH5.6
87.8766	60.0123	45.3234	83.9785	57.4064	48.291
109.027	57.2301	50.7691	78.4897	54.4036	50.0687
103.096	68.3253	43.6688	95.1328	48.9667	45.8942
Data assoicated with Fig. 5e
WT pH7.5	Inhibitor pH7.5	WT pH5.6	Inhibitor pH5.6	Q207A
114.748	60.8376	103.81	47.1504	95.5261
93.3222	58.258	113.552	47.046	105.782
91.9296	59.8313	110.067	48.2157	106.382
Data associated with Fig. 5f
TRPML1	WT	Y54A	Q207A	H414A
43.1574	91.6214	46.531	38.7307	65.1523
40.9992	101.01	55.6635	45.1842	63.8092
39.9291	107.369	48.0957	46.3151	67.2324

## Sheet: Supplementary Fig. 1
Structure and Inhibition of the Human Lysosomal Transporter Sailin
Schmiege et al.
Source Data File
